# Supplementary material for: Genomic basis for RNA alterations in cancer
Source: Nature. 2020 Feb 5;578(7793):129–36. doi: 10.1038/s41586-020-1970-0 (PMC7054216; doi:10.1038/s41586-020-1970-0)
Supplement: Supplementary file 3 — This zipped file contains Supplementary Tables 1-24 and a Supplementary Table Guide. [file 41586_2020_1970_MOESM3_ESM.zip]

Archive with 30 entries (30 files):
- Supplementary_Tables/.DS_Store
- Supplementary_Tables/S1_covars.xlsx
- Supplementary_Tables/S10_es_ss_mutations.xls
- Supplementary_Tables/S11_es_bp_mutations.xls
- Supplementary_Tables/S12_splicing_recurrence.xls
- Supplementary_Tables/S13_exonization_candidates.tsv
- Supplementary_Tables/S14_exonization_candidates_C2.SVovlp.txt
- Supplementary_Tables/S15_FusionSection Bridged Fusions List.xls
- Supplementary_Tables/S15_FusionSection Bridged Fusions List.xlsx
- Supplementary_Tables/S16_master_table.tsv.gz
- Supplementary_Tables/S17_alteration_incidences_comparison.xlsx
- Supplementary_Tables/S18_co-occur_pairs.xlsx
- Supplementary_Tables/S19_signatures.xlsx
- Supplementary_Tables/S2_eGenes_v2.xlsx
- Supplementary_Tables/S20_het_mechanisms.tsv
- Supplementary_Tables/S21_recurrence_analysis_Revised_v2.xlsx
- Supplementary_Tables/S22_gtex_icgc_recurrence_overlap.xlsx
- Supplementary_Tables/S23_subtype_abbrev_v1.xlsx
- Supplementary_Tables/S24_rna_editing_frequencies.xlsx
- Supplementary_Tables/S3a_icgceqtl_replication_0tissue.xlsx
- Supplementary_Tables/S3b_icgceqtl_replication_1tissue.xlsx
- Supplementary_Tables/S3c_icgceqtl_replication_5tissue.xlsx
- Supplementary_Tables/S3d_icgceqtl_replication_10tissue.xlsx
- Supplementary_Tables/S4_germline_QTL_Enrichment.xlsx
- Supplementary_Tables/S5_somatic_egenes_rev.xlsx
- Supplementary_Tables/S6_roadmap_enrichment.xlsx
- Supplementary_Tables/S7_tfbs_enrichment.xlsx
- Supplementary_Tables/S8_development_process.xlsx
- Supplementary_Tables/S9_ASE_aggregate.xlsx
- Supplementary_Tables/Supplementary Table Guide.pdf
