# Supplementary material for: Genomic basis for RNA alterations in cancer
Source: Nature. 2020 Feb 5;578(7793):129–36. doi: 10.1038/s41586-020-1970-0 (PMC7054216; doi:10.1038/s41586-020-1970-0)
Supplement: Supplementary file 3 — This zipped file contains Supplementary Tables 1-24 and a Supplementary Table Guide. [file 41586_2020_1970_MOESM3_ESM.zip › Supplementary_Tables/S1_covars.xlsx]

## Sheet: covariates_table
covariates	germline eQTL	ASE	somatic eQTL	signature
sex	x	x	x	x
project	x	x	x	x
somatic burden		x	x	x
purity		x	x	x
local somatic burden		x	x
local CN	x	x	x	x
kinship	x

## Sheet: All_samples_cohort
icgc_donor_id	rnaseq_aliquot_id	wgs_aliquot_id	project_code	histology_abbreviation	donor_sex	is_tumour	specimen_type	tumor_wgs_submitter_specimen_id	total_SNV	total_indels	purity
DO9788	0031d433-d703-4b2c-9fdf-2920008eb457	d3daf373-1485-455e-a0a1-8e33d215d623	COAD-US	ColoRect-AdenoCA	female	yes	Primary tumour - solid tissue	0537bad8-0e85-4b05-91b3-fd965e96d0d7	17026	2683	0.69
DO6314	0046fef7-052b-4d4e-b264-b3bf2e2699b1	047f9e4d-86b5-4943-aef5-68199bf29e8c	CESC-US	Cervix-SCC	female	yes	Primary tumour - solid tissue	298b78b6-2508-4247-a4e9-aee460786f98	11769	1510	0.639
DO47132	008292c8-81f5-4930-b179-a198686fc79b	50203cff-83f8-4884-8346-b91ef717d00e	RECA-EU	Kidney-RCC	female	yes	Primary tumour - solid tissue	C0070T	3598	832	0.399
DO15430	010d78d6-f2fa-4112-8ebc-c41082e6ddcc	ab923db7-54e8-4a50-b7fd-c2b4b300041e	HNSC-US	Head-SCC	female	yes	Primary tumour - solid tissue	617df1e0-b075-4610-b6d5-8850786fea70	24632	2252	0.404
DO50348	01253f54-c6b4-48c0-83da-84b73e12b6af	f48c3c82-bebe-4b8e-909e-e1a51a7142ec	ESAD-UK	Eso-AdenoCA	male	yes	Primary tumour - solid tissue	OC-AH-135-S-T2	30474	4944	0.536
DO3958	01370d42-f75c-4532-9b9c-24ff7302b033	e5593865-5f8e-4a4c-b36f-73fbe64d66da	BRCA-US	Breast-AdenoCA	female	yes	Primary tumour - solid tissue	12ece355-f1d0-446c-84e9-0aed3e6d29f8	6022	1200	0.881
DO39847	0148a96e-972e-4762-9a75-ee2791dc3d95	8845fce6-e2b4-4929-942b-57096b0bbafc	THCA-US	Thy-AdenoCA	female	yes	Primary tumour - solid tissue	d206d300-e0ce-4a40-af1f-45a685346a6e	3485	1452	0.806
DO17373	017b8d94-3c24-4bb0-9aff-f8bc623d2f4b	9ae0744a-9bc1-4cd7-b7cf-c6569ed9e4aa	KIRC-US	Kidney-RCC	female	yes	Primary tumour - solid tissue	252836be-aff6-4967-8887-d93b178a4ff9	4067	1266	0.783
DO220363	01816f78-7cee-4160-8a99-85cb23d3a124	0b811c6a-8f05-44bd-ac33-fb720d189e71	KICH-US	Kidney-ChRCC	male	yes	Primary tumour - solid tissue	e1d3ee37-402b-4727-8e27-b797d42f46ba	2673	814	0.619
DO27857	0193b5b0-83d2-4237-83f6-76e3eac240d1	2c3ada8b-9650-4859-9857-43209c0f7cea	MALY-DE	Lymph-BNHL	female	yes	Primary tumour - lymph node	tumor_4184094	10277	1796	0.795
DO11382	01b7a29e-0d3a-4a18-8cb6-f8a329f9d6e6	39520be3-a2af-4189-acf4-9d239363333a	GBM-US	CNS-GBM	male	yes	Recurrent tumour - solid tissue	87f7c7d4-533a-401d-aca4-5e36ee815109	7958	1503	0.211
DO40274	02438862-cd89-48db-a2d0-1f07678d5673	79169c46-7049-4576-9885-63973db76ab9	THCA-US	Thy-AdenoCA	male	yes	Primary tumour - solid tissue	62b6d426-e1e4-48e8-bc8f-6b07c67cc0d0	1440	758	0.851
DO41530	02528092-3a7a-4ddf-8801-e47a48fdeafe	99696731-c88f-427b-975b-1d90013e63ff	UCEC-US	Uterus-AdenoCA	female	yes	Primary tumour - solid tissue	482153fb-e69d-4748-9cf4-e281ec141518	8339	2674	0.925
DO5012	0307bd0b-b59a-4996-b89d-612e72652890	f6114c69-71a1-47d5-9b28-b0227b1872f7	BRCA-US	Breast-AdenoCA	female	yes	Primary tumour - solid tissue	1964addf-c524-4c72-b596-009235bad133	7479	1433	0.619
DO34785	03897743-2cc0-4af4-adc6-1054cec2c2e0	e0aa815f-668a-4de9-bb32-3f215bb7f843	PACA-AU	Panc-AdenoCA	female	yes	Primary tumour	8058330	7461	2164	0.667
DO219968	03ff980f-1998-40cc-b903-1bc215f4dc3f	9d691fa3-5c32-4b98-85c4-f6e0fd4c37e0	SARC-US	Bone-Leiomyo	male	yes	Primary tumour - solid tissue	e25b5088-a3d4-4f3c-8335-308c571f6a30	4619	1016	0.88
DO44103	043d5dcd-1524-402b-939c-984a1dc916a0	c67409b2-ac25-42a0-8543-4636ef132fe4	BRCA-US	Breast-AdenoCA	female	yes	Primary tumour - solid tissue	0a1f4a81-38c6-407a-a33b-716a0f9a6b4d	5324	1468	0.54
DO1281	047160f7-3727-4915-b02d-61557350d88b	7b0b60c7-5fa0-440e-937f-8d82119330d6	BRCA-US	Breast-LobularCA	female	yes	Primary tumour - solid tissue	d6f5c34a-0f5c-4aed-977a-74a1e5d50915	4287	1249	0.78
DO22875	04beffef-0cd3-4935-8f2e-9e11c5638973	a2f143d6-ba07-4ff0-960d-b29c3c716665	LIHC-US	Liver-HCC	male	yes	Primary tumour - solid tissue	538998f3-5230-4963-8b67-d34de695e97d	6544	1442	0.489
DO44889	050080ae-44db-4056-8df1-eae4d9014ac9	343fcbc2-f30c-4ffa-a0b3-f5bb21e5e70b	LIHC-US	Liver-HCC	female	yes	Primary tumour - solid tissue	c8cb1326-7ab9-4e3d-bdc9-9ce42715dac7	8613	1985	0.889
DO22986	0559ff1c-6aee-491f-9b58-747732a10755	b9f03936-1de5-4330-8b0f-6d0ab533876e	LIHC-US	Liver-HCC	male	yes	Primary tumour - solid tissue	44c98b82-adcb-4597-a9db-83e7d2a0e2f9	5373	2183	0.865
DO32860	055c60ea-e164-4167-9c29-cfd0d31241f4	05070acd-3ec1-44bb-9c32-26d3a483a72a	PACA-AU	Panc-AdenoCA	male	yes	Primary tumour	8067541	8645	1462	0.529
DO52666	0564eb46-23d2-4502-86b6-ff6a22b76bea	e84e0649-a2e8-4873-9cb6-1aa65601ae3a	MALY-DE	Lymph-BNHL	female	yes	Primary tumour - lymph node	tumor_4150895	31795	4943	0.689
DO6585	0654e7d3-932a-49f4-8ec9-d722fc62dca5	05da3161-1444-4188-914d-19762de3a443	CLLE-ES	Lymph-CLL	male	yes	Primary tumour - blood derived (peripheral blood)	308-01-4TD	3328	661	0.883
DO220172	066228ca-f6f5-4ee2-a038-cf23d3752ff0	d8f0becd-fda8-41f4-a424-e082f9eae22c	SARC-US	Bone-Leiomyo	female	yes	Primary tumour - solid tissue	f8495459-caf7-47ca-9b6a-7fe11ff1ba11	8970	1336	0.633
DO27765	069cb10b-4000-49aa-9a4f-e6c76becc20e	22578b9f-78dc-464c-9bb9-382f033283d0	MALY-DE	Lymph-BNHL	male	yes	Primary tumour - lymph node	tumor_4125240	4155	1262	0.837
DO38190	06dbb69c-390b-4174-859b-c1e20380b483	172c9864-c26d-4e9b-947a-e8ce761e996d	STAD-US	Stomach-AdenoCA	male	yes	Primary tumour - solid tissue	0a95bd32-539e-43f3-9694-a7d033a6fa84	12577	2082	0.164
DO44462	06e6ef85-0e04-4473-bbfb-2b277c36b54e	ad9455e9-7147-489e-9b1f-3540c457c260	KIRP-US	Kidney-RCC	female	yes	Primary tumour - solid tissue	05acdac8-480b-43b6-82f5-b0ddc4a1c36f	9590	1617	0.77
DO46566	07587f76-8362-4a4a-a0bc-4c7aca6490ec	1659bae5-3140-4d05-891c-81b48277b2fc	OV-AU	Ovary-AdenoCA	female	yes	Primary tumour - solid tissue	AOCS-159-1	6046	664	0.656
DO46925	0775fdb1-bfd4-4b32-85cc-54d96ec4e42e	f6e758a5-150f-4424-90b7-1c1a34aec9a3	RECA-EU	Kidney-RCC	female	yes	Primary tumour - solid tissue	C0047T	6488	1184	0.338
DO17977	07a4d275-d7bb-4aee-ae7e-b056a8785643	81d0d6bb-7319-4b67-bcf7-36df24e76b43	KIRC-US	Kidney-RCC	male	yes	Primary tumour - solid tissue	8262bf2a-f944-4101-8e43-51658b580747	9538	2437	0.351
DO39910	08096d6f-0f8c-4107-b86a-61eb10feaddd	07a7c634-bd9a-4fc2-b9fe-87b060ec3d1f	THCA-US	Thy-AdenoCA	female	yes	Primary tumour - solid tissue	620b21c9-ac06-4154-a941-2532c775c6d8	2139	2167	0.741
DO52655	0832a83c-30d8-4a09-b676-74d546a8380a	fdf7dfb7-9285-46b3-be60-672164507705	MALY-DE	Lymph-BNHL	female	yes	Primary tumour - lymph node	tumor_4145177	34791	4312	0.783
DO44978	0856a2e8-f139-4809-a7c6-29546080c333	70422e6d-cb1f-4284-8be9-1d4517ffad60	LIHC-US	Liver-HCC	male	yes	Primary tumour - solid tissue	5af5519d-73ee-481b-a47c-06f54dbd372f	16944	2210	0.771
DO1328	08893743-829B-4594-AB67-D5EB5E80A4F3	8e03e773-5557-4e78-889b-4710c515378f	BRCA-US	Breast-AdenoCA	female	yes	Primary tumour - solid tissue	b85be663-edba-4e1e-a10c-d0297744a0e9	12657	2591	0.897
DO5249	08c54c9c-195c-4754-83af-a97544d0eb12	41f140b8-72b9-4ae3-8b25-6144d9f94d0f	BRCA-US	Breast-AdenoCA	female	yes	Primary tumour - solid tissue	abff5667-7ef4-46c1-ad34-ceabc27e7992	5397	736	0.586
DO1663	08d85849-cda7-4709-a934-fdc586418d7f	ddc7377d-82c3-480a-be3c-3d1da52c77d4	BRCA-US	Breast-AdenoCA	female	yes	Primary tumour - solid tissue	d5adaf35-04b1-4198-b308-f4720b3d6417	34338	943	0.409
DO52682	08d8bcee-9331-4c1b-ad8a-1ac2691b0e1b	1494bb16-f1f0-42a4-b10e-c383574cbc8b	MALY-DE	Lymph-NOS	female	yes	Primary tumour - lymph node	tumor_4131095	12778	1002	0.325
DO16769	08e3b38b-07cb-4288-b41e-d35497712449	d429c27a-5963-42fe-b3a0-7252c20669d8	KIRC-US	Kidney-RCC	male	yes	Primary tumour - solid tissue	b05a7f4b-bc56-4da6-b810-79e7c3a5395e	7783	1064	0.67
DO46384	09056c40-1848-4ce9-b4b3-6f21e5e09b59	9aecfc8f-62ea-4acf-aa00-d1f0fe6c6556	OV-AU	Ovary-AdenoCA	female	yes	Primary tumour - solid tissue	AOCS-097-1	2606	483	0.93
DO36262	095f3c80-890e-4529-816c-306daf614ec2	7303f9fe-88bb-48ba-b9b4-ebf9e4770c1c	PRAD-US	Prost-AdenoCA	male	yes	Primary tumour - solid tissue	54d1cf0e-5d54-486c-a863-733b5edc5986	2537	1222	0.24
DO37426	098ef6ce-5605-407d-90ca-e5ce9c27878f	d053f88f-09e6-472e-a691-bb293c461399	SKCM-US	Skin-Melanoma	male	yes	Metastatic tumour - metastatsis to distant location	13e26ccd-bedd-468b-94ad-eb1c56ad5ffe	51589	2483	0.855
DO27801	098fc279-be7a-4437-843c-5fc886e305c5	baa02e74-9cae-4996-858e-17d9f52d924b	MALY-DE	Lymph-BNHL	male	yes	Primary tumour - lymph node	tumor_4121361	11008	1053	0.37
DO4557	09c248f8-cdd7-4c13-9085-26c56544bcf7	a876398c-5b1d-444f-a360-5fe2db697480	BRCA-US	Breast-AdenoCA	female	yes	Primary tumour - solid tissue	14423610-4958-43f4-9a75-1a61c1293024	29812	4047	0.769
DO2055	0a5a7511-4e7b-4fe4-b323-c354acffab57	d5372745-95cf-4572-a6e7-e7f5b796911a	BRCA-US	Breast-AdenoCA	female	yes	Primary tumour - solid tissue	e3cf8f8c-8fe6-45e2-b786-7db5590c08cb	8666	2048	0.503
DO26957	0a5d5dd8-9391-424e-905e-6359845a153d	0e6654c9-cd5e-4f94-a6d4-54f2bb16de1f	LUSC-US	Lung-SCC	male	yes	Primary tumour - solid tissue	014ad75e-86d2-423f-b9d3-84657d459a28	40572	1956	0.317
DO1274	0a69935d-9552-4792-9b2e-1a630114691e	fc6d77a9-121b-48ab-a899-713c3d1319a2	BRCA-US	Breast-AdenoCA	female	yes	Primary tumour - solid tissue	7e9145f7-ccff-4132-b2b7-9b992eebebf4	9453	1907	0.789
DO220525	0acf650f-8275-4319-bdb4-bb0a6c35c235	715f59dd-a80f-422d-988c-f73f4b987baf	KICH-US	Kidney-ChRCC	male	yes	Primary tumour - solid tissue	b2d2be13-c233-409a-a793-21d9cd3cfce7	3253	1695	0.936
DO22932	0b233eab-4541-4b62-b9ae-baebf672403e	305a5074-5384-45a0-985d-289b178d09f6	LIHC-US	Liver-HCC	female	yes	Primary tumour - solid tissue	e2895132-da4f-4db5-b417-510e99fce776	12743	1634	0.84
DO42400	0b2aa3d5-f8cd-4047-91cf-295e6b4c8891	b0a83df8-dd2c-4c1b-b238-9081d2c22258	UCEC-US	Uterus-AdenoCA	female	yes	Primary tumour - solid tissue	c4c99327-b778-4e29-a111-75569ad38696	303258	6270	0.785
DO3110	0b3c65ed-ff55-45c9-b6a3-dd3a596a0271	fe04d042-a4cc-4a14-8197-415ea40951aa	BRCA-US	Breast-AdenoCA	female	yes	Primary tumour - solid tissue	c385c7fc-0e3e-4fc8-87c1-6db442e5606f	26440	3825	0.751
DO48505	0baf2ded-0f46-4e37-83ae-9e0b99af41c9	670f971f-a525-4ef8-91ba-610cfbaeb914	LIHC-US	Liver-HCC	male	yes	Primary tumour - solid tissue	25eb5afd-e7a6-4f3c-82b4-a3de1f8f9be1	22026	1715	0.301
DO23786	0c0cfdfb-107b-4a20-bfda-7922453c041e	23d86395-9e20-4cf9-bf7e-f76544a1f772	LUAD-US	Lung-AdenoCA	male	yes	Primary tumour - solid tissue	5ae9b10f-347c-48c3-90cd-9290055cfe4b	17104	913	0.74
DO23584	0c96bb0f-11f1-421c-b2c5-55458ba95d97	020fab36-c7de-4933-b2bf-dc7b019a1326	LUAD-US	Lung-AdenoCA	female	yes	Primary tumour - solid tissue	96a05d4b-3731-4b98-b38f-a6b33cd6ed96	12113	1545	0.818
DO2539	0c9fe532-3920-4a59-b348-65b184c0eff4	5b7d5767-2037-4175-aec9-886776343181	BRCA-US	Breast-AdenoCA	female	yes	Primary tumour - solid tissue	685fa2ea-3dff-450a-8ea6-e97dfe9000a4	8617	1529	0.708
DO37627	0ca8b8b7-f805-4c2a-834d-01790c9d7504	8ea666b7-2b6e-4df8-9a9d-b8265b9749b4	SKCM-US	Skin-Melanoma	male	yes	Metastatic tumour - metastatsis to distant location	3b63cb75-ec13-4cab-b11d-eb6e7faa8641	43699	1325	0.882
DO46386	0cd4fe69-f9bc-4581-8190-b5fab01fcfb3	b75b2663-dcc6-411c-bfcc-574aa33cf388	OV-AU	Ovary-AdenoCA	female	yes	Primary tumour - solid tissue	AOCS-104-1	7428	1086	0.417
DO33028	0ce4a372-c91b-43e5-96e5-f42751699a50	21b1a37f-e91e-4ce1-83cf-bb89b8d0fb35	PACA-AU	Panc-AdenoCA	male	yes	Primary tumour	8031681	5020	1163	0.419
DO26553	0e17aa25-2993-4ea1-bbee-d600d8c0bf89	448af8b4-e071-48b0-a65b-b4ad17afdc0c	LUSC-US	Lung-SCC	female	yes	Primary tumour - solid tissue	abc3a25f-d5bc-469e-8c3e-8e6f5b129e8f	41790	3961	0.705
DO6402	0e7b12f6-daff-40b3-92ee-48836bc309a4	55c82198-5be6-4cc5-b5b3-b707af234107	CLLE-ES	Lymph-CLL	male	yes	Primary tumour - blood derived (peripheral blood)	039-0076-01TD	3785	615	0.94
DO49954	0e842eda-bb7f-4f4a-b1bc-9d6dcf563125	842df341-d34f-4ed6-928c-eaf15bf7f667	CESC-US	Cervix-AdenoCA	female	yes	Primary tumour - solid tissue	dd3e80d9-0321-40ad-b963-25e2c94c6092	4917	1978	0.915
DO1290	0eb9c5a5-1e4e-4808-882e-858b4d0ed396	13c312ec-0add-4758-ab8d-c193e2e08c6d	BRCA-US	Breast-AdenoCA	female	yes	Primary tumour - solid tissue	fb0b2d84-d982-4d3a-9803-36420f2e7e46	3313	1185	0.526
DO31769	0ee0c708-77c4-4ac3-be13-0d08e6444003	58faf969-bf37-4180-8807-2f44f2cc8eda	OV-US	Ovary-AdenoCA	female	yes	Primary tumour - solid tissue	2179798c-4fd4-4434-b1d5-1453f6054fa2	8847	1932	0.869
DO37896	0f3ce1eb-6393-4c42-bd47-2cf67ba378ca	10bb1a92-901e-4a14-80f4-5e88f997754b	SKCM-US	Skin-Melanoma	male	yes	Metastatic tumour - metastatsis to distant location	c496dd26-d412-4651-b2f0-5e868b80873e	67509	1500	0.85
DO32980	0f671165-5790-47bc-9793-9f63ffc36e42	84a6ea88-eeb8-4060-a90c-e4abac013ad4	PACA-AU	Panc-AdenoCA	female	yes	Primary tumour	8016486	11736	1781	0.38
DO44885	0fd0cbba-815e-4087-aa44-39c4b271ff49	03c88506-d72e-4a44-a34e-a7f0564f1799	LIHC-US	Liver-HCC	male	yes	Primary tumour - solid tissue	38507edd-dfb4-4931-9895-2c0482bd4555	10588	4910	0.694
DO43658	0fd52e18-275a-4c3d-8c8d-9e27859a5482	dec775c5-7d9a-4dc5-b399-dc4b7ba49d73	UCEC-US	Uterus-AdenoCA	female	yes	Primary tumour - solid tissue	981d9e3b-63c5-41e9-827f-7f1d268d62f4	18086	1992	0.432
DO12742	102a0737-7d27-46b8-a433-4f1bb5300858	0332b017-17d5-4083-8fc4-9d6f8fdbbbde	GBM-US	CNS-GBM	male	yes	Primary tumour - solid tissue	5b5f7c1d-8f3d-4f35-8295-58bc3eefeab0	9028	1662	0.84
DO220348	102bbfea-fb71-41c8-899d-75670fda81e8	d113ce88-04ab-4675-b363-92f80c28de34	KICH-US	Kidney-ChRCC	male	yes	Primary tumour - solid tissue	07c3c6e6-d297-4d80-9c28-974fa470a132	1690	728	0.81
DO22860	108f1509-bd7e-4a10-8989-f20f7b45bb09	3bacc189-01b8-46cc-a442-f393c0f428c6	LIHC-US	Liver-HCC	female	yes	Primary tumour - solid tissue	7f347680-cd4d-4289-8f8f-3b0541381a42	8408	1925	0.58
DO26971	10e6a64d-2d89-444f-ad6f-d4fde86d8a8a	935b113e-f5ed-4a07-8e1d-1603daba7f40	LUSC-US	Lung-SCC	male	yes	Primary tumour - solid tissue	ddb395e5-4b12-4610-9755-01e444b35c2e	63106	2538	0.35
DO27823	11436915-2621-4cb8-a5b8-80f221046be9	b330c50b-c45f-413d-918f-33275d0d8f91	MALY-DE	Lymph-BNHL	male	yes	Primary tumour - blood derived (bone marrow)	tumor_4142267	2891	1259	0.881
DO220360	114b9dbd-0672-4b83-8bdc-cc2432f4fd91	c00de7a0-0b09-4e07-988c-ef2a7f8e932a	KICH-US	Kidney-ChRCC	male	yes	Primary tumour - solid tissue	f606fe9c-7d9f-4615-ab16-0bb4c796adea	3646	861	0.892
DO7024	118bee6a-65a2-441f-a621-45a56606b7a3	39a5d94d-e8c8-4057-be96-362ffbafb94d	CLLE-ES	Lymph-CLL	male	yes	Primary tumour - blood derived (peripheral blood)	137-03-3TD	2710	652	0.968
DO37659	11e4b666-d6e8-4b8d-9340-5ac8ac3979e6	75ba6722-1148-4a52-a9ed-68d890238205	SKCM-US	Skin-Melanoma	female	yes	Metastatic tumour - metastatsis to distant location	a6344b9c-edbd-4ca7-9226-2452bf4c1e85	311268	2630	0.659
DO26492	11fd13bc-b0d4-490b-a678-78ecfda9c9ce	b7a7d93b-38a7-4fc3-a433-3bb0a8cb7c42	LUSC-US	Lung-SCC	male	yes	Primary tumour - solid tissue	59f2654e-7f41-480b-b59c-f0db373b7160	24857	2881	0.401
DO1249	123725b8-4f66-4b97-9726-e0c70300d38e	6764e0a2-7a78-45c1-9189-6001c6518ce4	BRCA-US	Breast-AdenoCA	female	yes	Primary tumour - solid tissue	b7542984-1410-45e6-b936-8333ff902eb4	14223	2486	0.76
DO22548	129df624-1d84-49b8-ab0e-0001cc150607	d414e076-dcb6-4edf-adef-0abdc57354ea	LGG-US	CNS-Oligo	female	yes	Primary tumour - solid tissue	c6784c8a-fa04-429d-9290-40bd95f2d94d	3630	1068	0.912
DO28521	12c78d62-6045-4f77-bd84-9ab5a38f4635	ff3fe4a3-7d19-4d4d-81b6-aaa41ba5bf39	OV-US	Ovary-AdenoCA	female	yes	Primary tumour - solid tissue	ed9c97d8-4df2-4ed3-b455-4955d72901a8	11386	1908	0.94
DO20849	12ecf406-9bce-4813-84a5-46819c48265b	e6801359-d1d7-4871-b2fb-180674a2e469	KIRP-US	Kidney-RCC	female	yes	Primary tumour - solid tissue	dac245c0-39a0-40d3-8fe1-e33f97b95d27	9146	2681	0.759
DO220351	131cd009-c2f2-4e38-a72d-2018af79986a	34739bd6-b3be-441d-8cdb-e4233bf14080	KICH-US	Kidney-ChRCC	male	yes	Primary tumour - solid tissue	ffe4dfe1-b2fe-448e-8664-8299484fc809	2435	607	0.732
DO46360	13706cce-630d-42b7-aa2d-ef0b270f6d33	941fcb56-e059-403d-aab1-0692a3ecc45e	OV-AU	Ovary-AdenoCA	female	yes	Primary tumour - solid tissue	AOCS-083-1	8392	800	0.559
DO52692	13971a3c-7aa9-4c89-af15-8a63b8028a66	4e7cdeda-6dc1-4f17-b853-72a68e5aa7e1	MALY-DE	Lymph-BNHL	female	yes	Primary tumour - lymph node	tumor_4111337	37096	6718	0.63
DO25010	13e20aec-d506-4fa0-a6e1-121e76dcedc4	46693a2b-5105-4770-a9e1-031dfedeb694	LUAD-US	Lung-AdenoCA	male	yes	Primary tumour - solid tissue	38c83b40-fba4-48d4-ad6e-93768cb6139f	48417	2601	0.828
DO3352	141e15ac-1537-4182-9db5-ba2115cd93d6	f39cc911-36a7-4c06-9e91-4ad86281db3d	BRCA-US	Breast-AdenoCA	female	yes	Primary tumour - solid tissue	4fcf4afe-40be-40eb-95cb-5b172ed83d11	5146	1684	0.93
DO222306	144739d3-b2d3-493c-8731-d652f03a5b37	897a4500-6fb8-4e81-aa07-021a26d632fb	DLBC-US	Lymph-BNHL	female	yes	Primary tumour - solid tissue	562f76eb-cd16-4eec-9b31-3e5deee3497c	38146	3073	0.8
DO36360	14830a14-5495-4425-b6ef-78ccffafe03c	d32f41fb-0744-4a62-81f6-0260c4920049	PRAD-US	Prost-AdenoCA	male	yes	Primary tumour - solid tissue	57ed8a64-46f9-4e1f-8550-cef121a6bbc6	3143	1423	0.212
DO22195	149fe971-260e-4cbf-a5aa-41eca339847a	8c46a1df-1c10-4188-992a-a55b782494c9	LGG-US	CNS-Oligo	female	yes	Primary tumour - solid tissue	edc32a96-f912-4348-80d4-72d08129db53	3382	1186	0.881
DO47859	14fd82b2-a288-403b-8608-c1d99f602c6f	1f2a8889-4374-4037-bb56-0f20733380e3	STAD-US	Stomach-AdenoCA	female	yes	Primary tumour - solid tissue	4370b4f3-4fd7-4558-bf59-daae486badc3	22372	5183	0.589
DO7018	14febba7-4b40-41cf-8d82-024539f54349	a7e1deb7-2e3d-4e36-90c7-9cae34cdcfb3	CLLE-ES	Lymph-CLL	male	yes	Primary tumour - blood derived (peripheral blood)	125-01-1TD	3299	672	0.94
DO9106	151bb98d-d961-49c1-a54f-8293b3ab2ebd	a64000df-16e5-4b88-865f-5c680adf60eb	COAD-US	ColoRect-AdenoCA	female	yes	Primary tumour - solid tissue	5743700c-cbd3-4f87-8109-6349a96eb605	8246	3414	0.876
DO47159	1520b711-9fdb-4494-8229-b4664ca14d97	d5c87d16-172f-4790-8867-949dcaa534d4	RECA-EU	Kidney-RCC	female	yes	Primary tumour - solid tissue	C0086T	11138	2925	0.539
DO52662	15576aa7-83e0-4bc7-9103-8b3eb78fe315	866ecfe7-caa6-4565-9418-6b9d6c8a3b43	MALY-DE	Lymph-BNHL	male	yes	Primary tumour - lymph node	tumor_4166503	5051	1197	0.799
DO220490	1573fde6-2abe-4ef8-b2f3-3c33507aca0c	58c7e9c3-1345-48c0-a758-0887358b8696	KICH-US	Kidney-ChRCC	female	yes	Primary tumour - solid tissue	b802658c-4715-4878-97ca-99576f08af6a	2142	691	0.872
DO15943	162eb8e8-ec68-4c71-8f4d-96672760e0b3	7158c9fd-a633-4fef-aa23-bd285f2a87a8	HNSC-US	Head-SCC	male	yes	Primary tumour - solid tissue	92173f97-b46a-4950-8cd8-6729ab9522c5	5848	1360	0.38
DO33264	164efdb6-cd50-487f-9552-1a8c63b3575f	72a5e569-99d4-47bc-be1b-6296a5025080	PACA-AU	Panc-AdenoCA	male	yes	Primary tumour	8031704	7782	1861	0.595
DO27805	1664cc95-501a-44a5-84c5-005d68e346fb	068f4f69-d2fe-4f25-912e-ca7d4623efb6	MALY-DE	Lymph-BNHL	male	yes	Primary tumour - lymph node	tumor_4188900	8686	1429	0.5
DO44515	16658ea4-7879-4fc8-a6fc-92eded4d4574	c14407ad-670e-4d1e-9417-2b76f4810fff	KIRP-US	Kidney-RCC	male	yes	Primary tumour - solid tissue	7c6b9f49-9ea0-4532-bdce-f8987786bf5a	6459	1390	0.377
DO26475	16a43a5d-fe72-4b8a-887d-1b40342c1253	7731ef7f-25bd-42f5-9a20-be249306a711	LUSC-US	Lung-SCC	male	yes	Primary tumour - solid tissue	e447da47-227d-4956-9f46-ad1f81b73eba	27104	2942	0.56
DO220519	17238de6-eab7-47ed-948e-be06ee5de5b7	24f887e1-ce82-40f3-9674-11102bd076c0	KICH-US	Kidney-ChRCC	female	yes	Primary tumour - solid tissue	f75de9fc-5de8-4cae-b1e1-8c37d1915c17	2944	888	0.798
DO48552	173a2cc4-0d27-4a27-857f-97a0e53fa8d1	5d58b984-e0b8-4237-a576-0e9d4079599e	LIHC-US	Liver-HCC	male	yes	Primary tumour - solid tissue	0a79c3ee-9dd0-4ff7-b079-c9a0aeb08e1f	4615	1268	0.292
DO220439	17aa0cc6-c07e-4512-8c0a-e520863a58e4	ba686386-8113-4885-b20f-6ad09a295604	KICH-US	Kidney-ChRCC	female	yes	Primary tumour - solid tissue	d4694662-8330-4f19-a25d-9a12751c1b57	2248	1243	0.941
DO46398	17bc0ea3-bf27-4d72-9bdf-af10477d30ef	6ce42746-88aa-485f-a1c4-1759aad95914	OV-AU	Ovary-AdenoCA	female	yes	Primary tumour - solid tissue	AOCS-111-1	6700	717	0.62
DO27803	17cd32db-6e48-48af-a259-5ee7393fee92	4d72d06d-b6af-4294-9eef-6e61e067761f	MALY-DE	Lymph-BNHL	male	yes	Primary tumour - lymph node	tumor_4134005	12778	2316	0.779
DO51551	183b8327-907e-41be-a0c8-94d4f0dbfa45	ca2b9fe2-97e0-4d4f-afd7-a5acf638800f	KIRP-US	Kidney-RCC	female	yes	Primary tumour - solid tissue	ebade9fd-dce5-4ec9-a483-9f165823d9b6	3662	1026	0.453
DO41911	1857cddd-76d1-403b-a14e-f14d0781f68b	95e8d38a-122e-494c-a304-bef4275fed7e	UCEC-US	Uterus-AdenoCA	female	yes	Primary tumour - solid tissue	5fabce9c-0dfb-4b0d-8478-599fd181a84f	8118	2146	0.616
DO26445	185c6574-0d29-4078-9198-ed4f427331bd	a762dd44-a8ac-4269-8163-bbf6d0f8d4b3	LUSC-US	Lung-SCC	male	yes	Primary tumour - solid tissue	bbc07c89-5540-4217-aa56-3608539983c2	52220	3413	0.526
DO39070	18dd389b-b0b7-43f7-877f-0fb8e3471af0	19233fd1-5229-466e-acf3-5882165758e0	THCA-US	Thy-AdenoCA	female	yes	Primary tumour - solid tissue	4862b699-580d-4f2e-97a0-bd8918537067	2899	1316	0.78
DO22887	19c97e3d-f5af-4301-92f4-be8ac9e27427	f7e9eed5-7a0b-4b2d-bea3-fd8c42a3b90e	LIHC-US	Liver-HCC	female	yes	Primary tumour - solid tissue	bf225dc1-4309-4304-849e-cbcc23c8442c	7582	2253	0.727
DO220361	19f0564c-19e3-4e32-8362-750fc676f576	5bebc389-de0d-45b8-9d2f-6476988c358a	KICH-US	Kidney-ChRCC	male	yes	Primary tumour - solid tissue	450dfcb0-f059-4427-9a72-ea51dc48956e	2813	796	0.884
DO17848	19fdc607-970e-4ff5-a272-228a4a5e47de	1e046ab9-fa4c-4c15-8d78-ed0048c80ebf	KIRC-US	Kidney-RCC	male	yes	Primary tumour - solid tissue	35c747c0-38bb-4d2e-a428-8e24106adfab	5107	971	0.609
DO49956	1a6ee24e-975c-4ba8-8cc3-666555fb89d6	801e67c8-c506-410a-bdf0-856a66e974f4	CESC-US	Cervix-SCC	female	yes	Primary tumour - solid tissue	f0ca60fb-bd45-4f15-a791-0c5b1218d8ef	13939	1941	0.679
DO49138	1ac40a6c-056b-419f-9a24-bcd24d66e678	241abdfd-e6de-4830-a233-4bbc5f622725	PACA-AU	Panc-AdenoCA	male	yes	Primary tumour	8067246	19297	2190	0.551
DO720	1b08c8c9-5739-409d-9cbc-3b06ad1f60e6	ffdd4feb-aca3-4104-b1e8-954d705a6450	BLCA-US	Bladder-TCC	female	yes	Primary tumour - solid tissue	2356f78c-0653-468f-83db-6cf6107bd259	13436	1793	0.6
DO38663	1b245b59-ee33-45d3-b36b-976d4069c8e7	388a8875-c3f5-494e-8456-28be8d3626e1	STAD-US	Stomach-AdenoCA	female	yes	Primary tumour - solid tissue	797d2d3a-f01c-4985-b27c-4e4c2838d34d	74263	101473	0.78
DO14282	1b31fa14-48de-4b39-adc6-5d6a3db0e70b	6bbd66dd-efee-4d6e-b02f-f88e98526b82	HNSC-US	Head-SCC	male	yes	Primary tumour - solid tissue	4c4a6867-babe-4032-a639-a9b31cdddc6c	5888	664	0.477
DO30060	1b8d5b5e-f671-419a-844a-6640fe5a896d	9020b6a5-8325-4b0d-84d9-04371c857910	OV-US	Ovary-AdenoCA	female	yes	Primary tumour - solid tissue	3e8bd387-4fda-4623-924e-314267c55eea	7696	1893	0.888
DO14614	1bd2c2ee-eb5b-41e6-b106-8038b88a24ca	54e78de0-d357-4125-a904-ab35e461572b	HNSC-US	Head-SCC	male	yes	Primary tumour - solid tissue	e723f1bb-73a3-4d65-bd25-de76138515e9	15813	1559	0.461
DO37418	1beadfbe-9b12-4acb-85bf-3becb75fd573	978ae91e-6ebe-4efa-97ff-cfad511ae7b3	SKCM-US	Skin-Melanoma	male	yes	Metastatic tumour - metastatsis to distant location	018cf360-90d7-4695-bb9e-ea22d4bf8eda	274210	2145	0.239
DO52686	1bfffce2-551a-4d94-b774-de4cf7e15af5	f9dc999f-6dde-448d-9cf1-2897ddcf7b0b	MALY-DE	Lymph-BNHL	male	yes	Primary tumour - lymph node	tumor_4145528	127095	14414	0.489
DO52670	1c0ccee2-3ad7-4e23-b4ba-2d70f7273fdc	929f2216-6ab3-414f-a814-49b69d4b49d9	MALY-DE	Lymph-BNHL	female	yes	Primary tumour - lymph node	tumor_4188398	25383	4036	0.81
DO42240	1c908135-7fdf-4257-8b9e-92e6aa0850a6	8d4cb709-c95c-4bdc-844b-c0bfa2a3028e	UCEC-US	Uterus-AdenoCA	female	yes	Primary tumour - solid tissue	cf369a2c-d3c3-4fa3-b004-e4269530ceff	13891	2083	0.617
DO24646	1cade122-820d-4d68-8508-7a6c0f2b4852	dd09c7aa-744a-413d-839f-e75e1825f9f9	LUAD-US	Lung-AdenoCA	male	yes	Primary tumour - solid tissue	0bdbe623-cf95-465a-917d-87dfb6a8618e	5869	593	0.623
DO22914	1cc4f319-fc1d-46bb-9fbb-469d66bd23f2	992d9566-b1da-421a-bf36-d23382b115fa	LIHC-US	Liver-HCC	female	yes	Primary tumour - solid tissue	a744be68-d008-4847-a11d-89918a419a5f	12253	2359	0.665
DO38903	1cc55d09-ac11-4cd5-a970-879d884ba666	b1753e9c-29d0-4955-89d2-949cdabd1211	THCA-US	Thy-AdenoCA	male	yes	Primary tumour - solid tissue	7bc433ed-7908-4297-aa5a-e033924bced1	1806	1894	0.4
DO4185	1ccf908a-7620-4af8-b83f-0e287f3655c5	6c8e9197-fd16-4fed-bfda-e349cab26314	BRCA-US	Breast-AdenoCA	female	yes	Primary tumour - solid tissue	d3263082-946d-4420-8a63-8d67eeee09c5	9802	1487	0.535
DO49728	1d43f7a5-43ac-4861-b4a7-7bfce13ac2c5	b4f515ce-5bee-4e40-a66a-01f41e92181e	KIRP-US	Kidney-RCC	female	yes	Primary tumour - solid tissue	bd6b7cbe-57b6-45b9-96f6-4d39b8303407	5102	2055	0.642
DO46388	1da5bae0-4074-4afb-9dc9-a2995b25a34b	2b40a733-7a63-4bb8-a953-95a4ee28f962	OV-AU	Ovary-AdenoCA	female	yes	Primary tumour - solid tissue	AOCS-105-1	8930	1050	0.671
DO52687	1db56297-29c6-41ac-8f01-27ef2f09e12e	282b45ee-4af2-4c61-9acc-286eaf8d661a	MALY-DE	Lymph-BNHL	female	yes	Primary tumour - lymph node	tumor_4147968	13554	2523	0.669
DO8858	1dc3f8d9-c9fd-4178-a0d1-520fcf2a5ebe	05780d48-80e7-4d70-b00c-081f8a9519f2	COAD-US	ColoRect-AdenoCA	female	yes	Primary tumour - solid tissue	f72eeae9-f7f5-4576-a072-5021119117d6	116632	159798	0.48
DO38791	1e048ef6-c4e5-4d65-86d5-6d744703eab3	0cd60b96-eb2d-4687-9709-d1455ec45de7	STAD-US	Stomach-AdenoCA	female	yes	Primary tumour - solid tissue	a64a7cb8-ba30-45a3-b1dc-2a62d6b1919f	8112	1560	0.21
DO48977	1e176d9d-dba9-4d41-946e-05b7f35eba64	b3b3a27c-ee9a-42af-a6d1-9af5970a98b9	CESC-US	Cervix-SCC	female	yes	Primary tumour - solid tissue	5f613800-55df-497f-a544-5b12cb9446ce	5148	1231	0.502
DO37409	1e4be071-ebc0-4eba-b66f-abd178f60ea1	88f2c496-3eb4-4c03-b3a5-8d5a55803aaf	SKCM-US	Skin-Melanoma	male	yes	Metastatic tumour - metastatsis to distant location	12590302-ab64-4652-88dd-cbbf5091e1c1	130840	1852	0.759
DO49001	1e7b2ed2-be35-4cce-a613-9c8203c49ebb	a67f4531-99ef-43df-82f5-f6abc4b11826	CESC-US	Cervix-SCC	female	yes	Primary tumour - solid tissue	f5fc27d9-4949-43e9-b358-78cb69d87a3c	5480	1579	0.429
DO51592	1f870a12-9d70-4fe4-a176-4cbee06c44e6	f658c350-fb89-4268-8a59-a07e365f4221	CESC-US	Cervix-SCC	female	yes	Primary tumour - solid tissue	f5495789-2c61-42f2-b6b6-a14e00d2f985	9507	1472	0.79
DO4233	1fe98b05-6803-4803-83cd-a59e794b956e	f69e5057-eda6-4391-ba9a-aedbf6b572da	BRCA-US	Breast-AdenoCA	female	yes	Primary tumour - solid tissue	0c12ea89-eeb4-4865-91eb-10cf75884c21	14413	3087	0.65
DO28089	202abe19-20e0-4ea9-8653-bf5145da351c	2c9dc04b-e9ec-4cf1-ab2c-a18edb30dd37	OV-US	Ovary-AdenoCA	female	yes	Primary tumour - solid tissue	6f9a6f73-285d-4a9c-80eb-5f2ebc1787a4	12784	1138	0.939
DO27835	203df70a-facb-4d7d-8326-b213123ca24b	03ad38a6-0902-4aaa-84a3-91ea88fa9883	MALY-DE	Lymph-BNHL	male	yes	Primary tumour - lymph node	tumor_4160468	6556	1300	0.62
DO32916	20675a45-3e6c-4bf4-b1fc-21f36631a5e8	cafe9603-a804-48fb-9217-e2d1c3c346c5	PACA-AU	Panc-AdenoCA	male	yes	Primary tumour	8015259	11944	3145	0.479
DO6470	206a7d2e-6f03-4f41-87b4-2660896f478f	1de83d45-8492-4b83-9055-a9f43b823f91	CLLE-ES	Lymph-CLL	male	yes	Primary tumour - blood derived (peripheral blood)	157-01-1TD	2874	524	0.975
DO26354	20c29e50-f961-465c-aa22-12e9ab187e71	c437535b-2acc-4236-beae-94e2c1336830	LUAD-US	Lung-AdenoCA	female	yes	Primary tumour - solid tissue	a74f6423-b5d3-4ae2-b61f-3ee04b1073bf	19305	3033	0.488
DO27825	20d7a4e0-5c7c-44d6-b3a5-ef8d6977856c	ad0700e2-048a-4856-a77a-bc0b6f25f0e2	MALY-DE	Lymph-BNHL	male	yes	Primary tumour - lymph node	tumor_4194891	2653	920	0.881
DO52720	21f1e001-bf11-417f-a9cf-1d2af2366bbd	f5c8f98a-c34a-49e8-a655-d8f29487b55c	CLLE-ES	Lymph-CLL	female	yes	Primary tumour - blood derived (peripheral blood)	677-07-01TD	2891	634	0.96
DO33344	2227701b-3051-4a6d-bf9c-32b0f6f24c64	1a841850-fca0-48ab-8c78-db0bd5a64435	PACA-AU	Panc-AdenoCA	male	yes	Primary tumour	8033523	12311	3022	0.28
DO34656	22397ef7-bdef-4b4c-9c68-8185eebc8443	bb8176a7-ea7c-42d7-a85a-cec1ca386f2e	PACA-AU	Panc-AdenoCA	female	yes	Primary tumour	8057676	4397	785	0.54
DO52649	225e5809-a311-4477-9e82-8e64a322eaff	ac2c8928-33a2-4aa0-8bc1-cdfa1ca0b56a	MALY-DE	Lymph-BNHL	female	yes	Primary tumour - lymph node	tumor_4198542	8448	644	0.22
DO804	22e154de-0e3b-443b-8420-48d68d6c1ce4	301d6ce3-4099-4c1d-8e50-c04b7ce91450	BLCA-US	Bladder-TCC	male	yes	Primary tumour - solid tissue	52f538ef-b05d-4c76-9976-ce6d49158016	34256	1549	0.739
DO46832	22f1d19e-14f8-403e-9e48-663da7508bf2	33bf46dd-16b3-49c6-80d7-76caf27aa0f4	RECA-EU	Kidney-RCC	male	yes	Primary tumour - solid tissue	C0005T	7358	1233	0.328
DO52665	233045a0-d053-4fc5-b9f8-9acc525a950d	1a4633c4-72a0-4e30-8c4c-345e04337627	MALY-DE	Lymph-BNHL	male	yes	Primary tumour - lymph node	tumor_4189035	16125	2491	0.477
DO44485	23a1c2b7-3ff3-40b2-b0c9-468a8b6fcd7d	33b7e799-ad10-498f-9948-8ce433311539	KIRP-US	Kidney-RCC	male	yes	Primary tumour - solid tissue	e8cd0d5d-2af6-444f-b8b9-05b1874edae2	8162	2554	0.808
DO44092	23d7ce5f-3da1-4613-9607-d64ab3798c53	492b4e58-12e2-47b2-bd47-28f8607072fa	COAD-US	ColoRect-AdenoCA	female	yes	Primary tumour - solid tissue	615fdee9-637e-45c6-8909-36b9201a8eb7	23336	4448	0.39
DO37723	23f183f4-735e-4361-940c-e09edd6f2d2a	fe8c62a6-c113-46e8-ab91-fdb90bb6a59f	SKCM-US	Skin-Melanoma	female	yes	Metastatic tumour - metastatsis to distant location	df5485be-2879-448c-b014-d7fd545d8933	7556	1104	0.857
DO22935	2412baac-c345-465e-9c6e-bd17d3797129	0d259ac2-03d1-4814-9b0b-d05e3a6029b7	LIHC-US	Liver-HCC	male	yes	Primary tumour - solid tissue	253da6ee-8786-4a20-a0dc-58816a8a9c39	9336	1570	0.438
DO52690	241f6def-e6e2-4c2d-b215-fbc080d596ec	3b55c58d-f95a-4a1d-9aa1-8d2c026656a9	MALY-DE	Lymph-BNHL	female	yes	Primary tumour - lymph node	tumor_4111326	6088	1394	0.71
DO52659	24766f81-8045-4caa-aa80-c02d13f85d35	124d5b04-4588-44c3-9c00-61e064cf1bdb	MALY-DE	Lymph-BNHL	female	yes	Primary tumour - lymph node	tumor_4119279	13553	3725	0.852
DO38671	249b80fa-341f-429f-af14-18a917162c73	2c316b7e-6a82-4ba1-9f34-d8bfcf82d41e	STAD-US	Stomach-AdenoCA	male	yes	Primary tumour - solid tissue	5a5c4538-d75d-4da5-8e8c-dd92766fee50	11841	2644	0.46
DO6690	24c8eb3b-2d0f-4c27-beba-0837a11bbf72	c00d925a-ca4d-4561-a8f2-d4542f218086	CLLE-ES	Lymph-CLL	male	yes	Primary tumour - blood derived (peripheral blood)	358-01-2TD	2794	481	0.97
DO22998	24f42719-6ad5-48fb-b27d-5812c3447b46	4c3eda94-56f4-46d3-8c88-50d476e773f6	LIHC-US	Liver-HCC	male	yes	Primary tumour - solid tissue	1cf84c3e-e7e2-43a6-b9af-e0042312f02f	4489	1247	0.36
DO5347	2522bd3d-f6b3-45df-b68f-577ffbf3a819	2b000af3-2c9d-4eaa-af3f-8101b7425c37	BRCA-US	Breast-AdenoCA	female	yes	Primary tumour - solid tissue	ace39ef3-1b5e-4ad2-a20d-62957e524281	6458	1819	0.73
DO14678	25730694-0e48-4f92-aaf5-f7a2663a8c05	46d35b82-e1b7-4d35-be5e-3a70fd47e421	HNSC-US	Head-SCC	female	yes	Primary tumour - solid tissue	698208bb-7272-4ad5-9cc0-909cb669bdaf	31193	2555	0.845
DO27855	26077f8f-9cd2-43c9-8e3e-f4e67afddd35	b9dbc78e-44ce-427c-bbeb-de8d097bde2c	MALY-DE	Lymph-BNHL	female	yes	Primary tumour - lymph node	tumor_4176133	9434	1994	0.764
DO13869	26200b50-c40c-4e09-89c4-083b873bcf25	b60392fb-43d9-4c9c-b91b-ded40492e61c	GBM-US	CNS-GBM	female	yes	Recurrent tumour - solid tissue	15e8851a-ea08-4cf5-84a3-86fd47b60258	9812	1632	0.59
DO38946	26490a5f-6d48-4864-a1ab-7caa14924c73	7dfcfe29-3900-4d7b-8067-60c51584b0b1	THCA-US	Thy-AdenoCA	female	yes	Primary tumour - solid tissue	3ae03b86-1473-409c-8118-a91a73a36f60	2577	1395	0.882
DO46356	26514a38-7c8b-4afa-9814-e129c58a9120	6c31d730-1734-44ac-92b3-760981528723	OV-AU	Ovary-AdenoCA	female	yes	Primary tumour - solid tissue	AOCS-080-1	8833	1056	0.914
DO221127	2654e816-aab9-4945-ba62-3d6181985463	05616329-e7ba-4efd-87b1-d79cd0f7af3d	MALY-DE	Lymph-BNHL	male	yes	Primary tumour - lymph node	tumor_4105746	19422	1978	0.701
DO49880	26616de7-08df-4359-9c00-c649409b1480	0f6b355e-3898-4be6-be97-da0c3840a4ed	CESC-US	Cervix-SCC	female	yes	Primary tumour - solid tissue	eede6958-96a5-433d-8823-503b58559ed4	4902	1532	0.448
DO15791	26751c07-194c-4886-90b4-82b080286bfe	21205681-a0c7-48d0-81d4-0b7ef31158cf	HNSC-US	Head-SCC	male	yes	Primary tumour - solid tissue	afbf3020-1715-4e74-8224-05e316796999	54718	2596	0.7
DO22490	2692f7b0-3203-455f-b9b8-23b18eff2de1	3a81f733-b3a3-4578-b925-a663612bc92c	LGG-US	CNS-Oligo	female	yes	Primary tumour - solid tissue	680dbc4e-5cec-4e76-848f-72bc0a2407c6	3399	1334	0.86
DO46328	26a7b379-378d-4b8a-bd98-4c8ec6cc0532	e45f3391-2e74-4767-817a-280cebac7c57	OV-AU	Ovary-AdenoCA	female	yes	Primary tumour - solid tissue	AOCS-005-1	7088	867	0.71
DO49129	26fb2688-efb2-45a1-82ca-14a163a7c144	5f94cb62-4019-47ff-bf6a-eeda8e9e033c	PACA-AU	Panc-AdenoCA	male	yes	Primary tumour	8066553	25113	1599	0.44
DO3412	2738d02e-ac2a-4d26-beb6-794f3e11cf88	e7dc7492-3a84-49c7-8dea-8f508b53dc40	BRCA-US	Breast-AdenoCA	female	yes	Primary tumour - solid tissue	6edcdb8a-80e8-42a8-86ff-3950c1f3cb89	3801	1442	0.87
DO14582	274a8786-29f5-4e9c-8695-98970d3995be	c0812962-a345-48b7-aec0-01336c2d1eed	HNSC-US	Head-SCC	female	yes	Primary tumour - solid tissue	6697dd71-5a58-4862-b26e-ea16dcc383f2	4272	1178	0.544
DO20923	278030c0-cf38-4aee-bdb2-b918f009a658	63d0c49d-918d-41fb-808a-1f8001981917	KIRP-US	Kidney-RCC	male	yes	Primary tumour - solid tissue	7eea5c2a-f1a2-432e-88a2-e96b809e15d9	4434	1008	0.88
DO46893	27a9f072-fdbc-42d3-bc13-46a9fb25f3eb	34ab4c57-5240-4af7-a329-a5ab55934fd4	RECA-EU	Kidney-RCC	female	yes	Primary tumour - solid tissue	C0029T	5200	1101	0.502
DO47785	27b37399-0a77-400e-9dff-0c9c26455144	7116cc90-f465-4e7e-aa27-48a83ed258e9	STAD-US	Stomach-AdenoCA	male	yes	Primary tumour - solid tissue	568cbf5f-86da-4420-9c70-324d11b8e481	30869	3208	0.32
DO26596	27e89ada-fc8b-484f-8570-c26af5434438	efe4d5dd-fffb-41df-ab86-be06cc16646f	LUSC-US	Lung-SCC	male	yes	Primary tumour - solid tissue	d8f165af-1df5-4876-abf8-7596e52a3bc3	36054	2466	0.586
DO11148	28239a0e-9990-49ef-a159-ba63fb078c77	7cae6c0b-36fe-411b-bbba-093a4c846d84	GBM-US	CNS-GBM	female	yes	Primary tumour - solid tissue	afd6abee-dd83-4b1a-b66f-8fd50190287b	10827	2509	0.955
DO37267	28904a18-b1fc-4d2f-8cd5-3f7ff759dac1	ecf4e05a-0912-4b93-ad66-323002f0c845	READ-US	ColoRect-AdenoCA	female	yes	Primary tumour - solid tissue	da897a5d-b2cc-419f-acd7-473b4928c5d5	11046	3387	0.83
DO20082	29739602-d94f-4341-849e-a5b8a4c342eb	2c581a74-7716-4c20-b366-a8e1d9a901f6	KIRC-US	Kidney-RCC	male	yes	Primary tumour - solid tissue	b4f9b73b-94db-4e0f-af55-cf0583318a4a	8255	1575	0.231
DO37515	2988e553-2978-4d25-b6b0-0c2d2147c5d8	2399ab13-abfa-480e-9fda-7947edc420be	SKCM-US	Skin-Melanoma	female	yes	Metastatic tumour - metastatsis to distant location	b9996930-4dbb-482a-be2e-81c0d499ada9	66248	1491	0.97
DO44111	29c98197-249e-45c9-96dc-34dfb4ac1430	b27d75ba-5989-4200-bfe9-f1b7d7cf8008	BRCA-US	Breast-AdenoCA	female	yes	Primary tumour - solid tissue	fed3a891-21be-4196-b9ef-0bf7c8f976aa	12496	1969	0.659
DO44095	29cf10cc-a176-45f5-a570-bba7b569d4f9	d3d65db3-36f9-41c7-8e5e-1683ce94dfcb	COAD-US	ColoRect-AdenoCA	male	yes	Primary tumour - solid tissue	4425892c-8c35-4f6c-b531-1ec510ad19d2	14875	3772	0.706
DO38404	29d36f5e-216e-47cf-8df6-c74876428559	c8e961b4-e324-40a2-89f6-736ec3845bc9	STAD-US	Stomach-AdenoCA	female	yes	Primary tumour - solid tissue	76144f2f-2498-430d-b33c-f000394c427e	443548	188791	0.429
DO27025	2a016a06-5097-49b5-85b2-8ea5291fed23	706868b5-4920-433a-bea3-92e9bf83059b	LUSC-US	Lung-SCC	male	yes	Primary tumour - solid tissue	75e00dd8-0ad9-4447-9407-0ab6ac0a7173	49704	2420	0.393
DO49113	2a1378de-a59c-4510-947c-3a5a31e01679	78100212-65aa-4365-8b64-4b33f77732d5	PACA-AU	Panc-AdenoCA	female	yes	Primary tumour	8067211	19536	1912	0.55
DO39363	2a2472eb-3407-495a-b7c0-d4a73c99e669	add0b0f6-b4a8-4b73-b634-c3600dc567d5	THCA-US	Thy-AdenoCA	male	yes	Primary tumour - solid tissue	145a474e-d262-468a-8db7-ee9f1b7ce0a7	5267	1141	0.817
DO220478	2a70e115-e2dd-4c26-bd20-b09c58f551c7	a3deafcb-b54f-4b7e-89ac-c92c16fb919f	KICH-US	Kidney-ChRCC	male	yes	Primary tumour - solid tissue	8a7fad85-8756-4411-be2b-a87159b843a5	3411	652	0.78
DO18651	2a83812c-0319-45c7-9e17-0849b9dc77ec	bcf54c96-2b62-4e24-926f-d77576250dd1	KIRC-US	Kidney-RCC	female	yes	Primary tumour - solid tissue	58578d50-1e0c-4f5e-929a-c969c5346b05	4943	1189	0.579
DO26806	2adbe625-d7cc-45a9-b00b-e5e439e52deb	c48d7f4a-e98a-4077-a749-eb9f56f05b84	LUSC-US	Lung-SCC	male	yes	Primary tumour - solid tissue	5294476f-a200-453e-9d11-9c50f3c3fa5d	59398	4024	0.86
DO27067	2afa4dfe-6d9b-46b1-89bd-235c7b5cbebf	2fe2433b-9a55-431f-a869-2b5a63e8e8fc	LUSC-US	Lung-SCC	male	yes	Primary tumour - solid tissue	75384e41-370e-4972-870c-2845fb4ded2f	58033	2960	0.562
DO39216	2B0BABA1-90EF-47AD-9910-44B522F7182D	ad874249-9964-4e48-aa3f-7e828ea28f3f	THCA-US	Thy-AdenoCA	female	yes	Primary tumour - solid tissue	9f63c13d-6008-416e-9e6b-d4ed4210e569	1700	1151	0.62
DO43210	2b483617-1fc6-4809-b15c-d48d687ca3b8	b38d0777-4901-48b8-9cdc-33b7f13a424f	UCEC-US	Uterus-AdenoCA	female	yes	Primary tumour - solid tissue	48fa5b7d-e488-4743-a7ce-aceb9945f00b	13321	2360	0.819
DO42881	2b64fee1-6e95-417d-b9b7-25bad9db4dc3	c75cc75a-7496-420f-b526-ea63c77e9839	UCEC-US	Uterus-AdenoCA	female	yes	Primary tumour - solid tissue	33c21dca-f3b3-48cd-9fc5-ad316598f23e	5285	1581	0.854
DO37435	2b6b5499-a092-4fb6-a670-ad599db4f2cb	14630c19-9ee0-4ab3-9d8b-8c3309d1e7d0	SKCM-US	Skin-Melanoma	male	yes	Metastatic tumour - metastatsis to distant location	2bb3c2ab-e9b9-4a12-916a-a9d3105a4d60	57821	1867	0.477
DO5375	2b721e04-5452-4b34-b3df-c6cdd04e87b1	1bb3a1c7-4d7b-4fb6-b54d-e94cbd0e32aa	BRCA-US	Breast-AdenoCA	female	yes	Primary tumour - solid tissue	c2300b5b-43a7-43b8-8cd1-22ff7e89a21a	11020	1211	0.166
DO16999	2b768c1c-c655-47e0-96f2-05bcd8daa73a	85448d11-9f84-44b7-8ae3-a115f24bdb76	KIRC-US	Kidney-RCC	female	yes	Primary tumour - solid tissue	45cc1d31-9b81-4268-b83a-5d4c740bd2b6	4291	1156	0.769
DO40193	2BC6743C-DC3D-4693-B5D2-F55381712D7F	5bdca282-c671-48ff-b32b-2380996016c0	THCA-US	Thy-AdenoCA	female	yes	Primary tumour - solid tissue	a6c23ca9-e6f4-4a2c-bb86-25ef76076381	1447	990	0.812
DO26993	2bdb8f96-2194-4541-bf8b-2798fb197a7c	71a2b4a2-88dd-4911-a67e-70b3309c4a12	LUSC-US	Lung-SCC	male	yes	Primary tumour - solid tissue	a6a1a05e-9126-45cd-b7be-c1c342faf5af	59651	3609	0.453
DO46346	2c0fcb6f-6a39-4366-b226-b39a994b94de	4e913899-eeb8-4630-ba9d-41a81ced8069	OV-AU	Ovary-AdenoCA	female	yes	Primary tumour - solid tissue	AOCS-075-1	6474	650	0.47
DO22736	2c56dc64-28cf-4b56-ac9d-1d7b906fd56d	67f88cd9-ab77-4227-a8d7-5512246f9772	LGG-US	CNS-Oligo	male	yes	Primary tumour - solid tissue	f0c5df7c-53aa-4d90-8189-44a2bb55a696	2311	686	0.524
DO43610	2c5d86e0-2e3d-4259-97e9-023df54c8c56	460f7427-ebcf-404b-9e9e-e0278d0bca95	UCEC-US	Uterus-AdenoCA	female	yes	Primary tumour - solid tissue	902e2dd8-81e5-4949-a57b-92b3efd86c63	31106	2424	0.383
DO522	2c681223-21a5-4c58-acbb-2d51516bff12	94108975-b7a0-40ba-ad39-e44cc62e8cc0	BLCA-US	Bladder-TCC	female	yes	Primary tumour - solid tissue	cbedc0db-39fd-4661-9531-cc24d422fac4	65247	2281	0.79
DO47000	2c767be0-1e3f-496f-9b43-1401a354b2a2	8fc7a4cc-c25d-4372-bf17-2dae795e5596	RECA-EU	Kidney-RCC	female	yes	Primary tumour - solid tissue	C0085T	4091	843	0.38
DO48103	2C8CB0D0-2E13-4EC6-B097-F82645D47B2E	4bae2f08-da75-4991-acb8-5ba9912f9131	THCA-US	Thy-AdenoCA	female	yes	Primary tumour - solid tissue	319e3498-d5fb-4142-a09f-aba779dbc094	2350	944	0.777
DO24860	2cbd77bd-dece-4177-ace2-98d9d545b575	fa8844f8-c4b6-487a-8187-e30c12a7a453	LUAD-US	Lung-AdenoCA	male	yes	Primary tumour - solid tissue	c0a8c73c-35ba-4724-b13a-9a9986af36c0	27052	1866	0.608
DO47156	2cdd6339-a1d6-4c7c-889e-6570c64de489	9a015939-8810-4808-9dfa-fb60a1173bc7	RECA-EU	Kidney-RCC	female	yes	Primary tumour - solid tissue	C0084T	5758	1272	0.355
DO14814	2d7409f4-895c-4593-990b-fb0991c0c41c	08227616-02a5-46e8-9db1-f2d1d691ab23	HNSC-US	Head-SCC	male	yes	Primary tumour - solid tissue	7ac8fb22-0a09-4b16-af8c-b5c2e90a968a	14487	1413	0.32
DO22929	2da5bdd2-23ba-4f3f-93f6-90951a889955	c1d9ed06-7498-4c6c-a0de-dbf28e868109	LIHC-US	Liver-HCC	female	yes	Primary tumour - solid tissue	f8b5247f-5276-4189-9041-2d914482d539	9292	1707	0.81
DO34736	2de3f53f-c59f-415c-a404-87d0c934ddea	3b526846-72d6-4e10-b7cd-8cdb45a92a1c	PACA-AU	Panc-AdenoCA	female	yes	Primary tumour	8058184	11158	2543	0.58
DO11782	2de8f5dd-decd-47f4-856a-bda678ee6ab8	374cbd87-428e-4509-85c1-b7d3302c30a0	GBM-US	CNS-GBM	male	yes	Primary tumour - solid tissue	3190bd1a-a83a-45f6-959a-863bbae58ffe	8706	1386	0.71
DO32960	2dff3b89-7583-45ed-869a-cfc8fa39e262	b37d6283-6f95-4975-a794-f3d5c4bbc7b3	PACA-AU	Panc-AdenoCA	female	yes	Primary tumour	8014741	4430	1251	0.571
DO26692	2e83ed1e-fbff-4729-8dfa-c070aa13c78e	48f68f73-3ac0-44ac-ba12-b8889fcb7f38	LUSC-US	Lung-SCC	male	yes	Primary tumour - solid tissue	609d3070-4b64-42ee-b071-42be33df7600	26793	1758	0.53
DO34288	2e96fc4f-7bbb-4d2c-b93e-82aabab6a096	51458c86-0fdd-470e-b059-1ffbffc92a7f	PACA-AU	Panc-AdenoCA	female	yes	Primary tumour	8057484	7478	1400	0.72
DO52691	2ebb4667-7945-4a92-b620-027b1e8578e4	15dd024e-c0da-461a-84db-d01e60a22210	MALY-DE	Lymph-BNHL	male	yes	Primary tumour - blood derived (bone marrow)	tumor_4178345	2280	815	0.34
DO37259	2ee1e0d0-79f9-4e02-be27-773ee4b88320	14334aea-2dae-428c-9d4a-1a37878dfc3f	READ-US	ColoRect-AdenoCA	female	yes	Primary tumour - solid tissue	03b40342-3cce-4a45-b2ec-8855aeb85100	17671	2564	0.631
DO219951	2ef8697f-752b-4d85-b0bb-0fbf9001c51c	4c59fb2d-21b6-4b09-8174-6102de736e4d	SARC-US	Bone-Leiomyo	male	yes	Primary tumour - solid tissue	901dfd62-799d-4e40-926e-22a5fd859b5a	13787	1544	0.557
DO41157	2f712e62-f400-4922-bdc5-d5d06276101d	cc19a480-9c66-4ee8-a0c0-921acac02689	UCEC-US	Uterus-AdenoCA	female	yes	Primary tumour - solid tissue	44eb96b4-5e4f-460b-bc51-add38cbc76a1	9585	1904	0.96
DO42256	2fc92e79-f56f-46b9-b378-a242dd7642d6	7364a112-61b9-41c6-b85f-18c97c54cefd	UCEC-US	Uterus-AdenoCA	female	yes	Primary tumour - solid tissue	ddffb9c7-185f-402f-99b8-8058b40086d9	132154	146110	0.95
DO6430	2fcba31b-4cc0-45c2-bbd3-29538b9b5a7b	3de261ea-6478-4f96-8ca1-30be130e945f	CLLE-ES	Lymph-CLL	male	yes	Primary tumour - blood derived (peripheral blood)	063-0127-01TD	2156	415	0.936
DO47096	2fecf6cb-e69b-43f5-b5b4-3f2d32a7ff44	f37971bd-ec65-4840-8d4f-678692cee695	RECA-EU	Kidney-RCC	female	yes	Primary tumour - solid tissue	C0050T	4498	761	0.454
DO46586	300b4b6b-3ae8-4e6b-a519-9f35501e9b3a	dce54d09-9827-4fe2-abe1-c5b7d528ba7f	OV-AU	Ovary-AdenoCA	female	yes	Primary tumour - solid tissue	AOCS-164-1	7666	1272	0.949
DO33248	30465ec8-21e1-45f6-932a-e67c453fbc93	edac1323-2497-45e6-9148-e9c955292ba2	PACA-AU	Panc-AdenoCA	female	yes	Primary tumour	8031668	6846	1350	0.394
DO7112	3065cd43-45be-4c87-95ca-f41486d110be	513bafce-375c-49b0-ae75-6c607abd05d8	CLLE-ES	Lymph-CLL	male	yes	Primary tumour - blood derived (peripheral blood)	372-01-7TD	4820	1065	0.99
DO52711	30bbd740-0982-4c32-b720-cde8cbe7497c	91397d9c-3120-407f-8847-74b356943469	CLLE-ES	Lymph-CLL	male	yes	Primary tumour - blood derived (peripheral blood)	343-03-4TD	3320	524	0.851
DO14502	30dc1f2d-9d27-4c6d-830a-0947bcf79cd0	e2b5c926-491d-430d-8d9c-5c73d7752d1b	HNSC-US	Head-SCC	male	yes	Primary tumour - solid tissue	fd99fd83-4040-4738-8a5a-e42d36ecfe0e	71328	4337	0.83
DO10486	310820cc-fc05-45c6-8f04-a44db0828686	a0f94565-9169-49ee-8e6a-21bdc43d9de6	COAD-US	ColoRect-AdenoCA	female	yes	Primary tumour - solid tissue	a657afdb-5322-454f-8dd7-8397291401c5	14359	3228	0.766
DO50446	31178b81-d67d-4a82-bc16-df60d8c4c075	7adcea71-1aed-450c-b0ff-b9d9820c6153	ESAD-UK	Eso-AdenoCA	male	yes	Primary tumour - solid tissue	OC-ED-041-S-T1	20369	3477	0.72
DO561	312ea080-3831-453d-aa8c-e466192c8309	45a7949d-e63f-4956-866c-df51257032de	BLCA-US	Bladder-TCC	male	yes	Primary tumour - solid tissue	6ed52558-8039-4658-a245-78a29968ce2f	25277	1207	0.938
DO13474	31398055-e000-4ca1-a37d-aac2df5920b4	d1132127-1250-43af-9c16-425798a3d1a7	GBM-US	CNS-GBM	male	yes	Primary tumour - solid tissue	ac7ea2f0-a526-4b9a-8e81-2736ea38f53b	8670	1411	0.866
DO47331	315e9fee-404c-4f59-829b-d769e965c87e	b07bad52-d44c-4b27-900a-960985bfadec	SKCM-US	Skin-Melanoma	male	yes	Metastatic tumour - metastatsis to distant location	5f915d13-4c74-43a6-bcdd-d0b1596e817f	374369	3555	0.729
DO44974	31c9c8be-6cde-4db6-b9fd-6173b41bedc8	7fc7b316-f3d3-4e71-9417-423fe334e6bc	LIHC-US	Liver-HCC	male	yes	Primary tumour - solid tissue	97fa4d8b-1c05-41a6-97c4-0b27dc70eb4c	33493	2188	0.689
DO26653	320810be-bd11-40c7-9eee-7496f7564599	8cf9b32d-3d6f-4898-8c7a-89511b754021	LUSC-US	Lung-SCC	male	yes	Primary tumour - solid tissue	efacac80-9428-4482-9aea-6b57fd172d49	6795	699	0.92
DO26459	328de22d-8700-4ee4-bf78-71a774e4e569	43aa4123-0fe2-4071-8a81-cbdd0410b917	LUSC-US	Lung-SCC	male	yes	Primary tumour - solid tissue	9248b38e-ec7b-4c7c-bcb0-e942ce3c4847	27157	3749	0.38
DO37946	32cf555c-9de8-4de4-ba4a-a729ac88e8ba	5310f698-d31a-4628-84b4-dc9ac29722a5	SKCM-US	Skin-Melanoma	male	yes	Metastatic tumour - metastatsis to distant location	549f66db-e789-4bba-897a-297dd6a0ee8e	78009	2185	0.422
DO51989	3317d3ef-26ce-47f5-80eb-df8fc0100b57	90de4296-0223-4b9f-8abb-6db278bfc932	CLLE-ES	Lymph-CLL	female	yes	Primary tumour - blood derived (peripheral blood)	776-01-1TD	2928	657	0.953
DO52647	3376ae4b-37b9-470b-887f-0ca58af450f5	9e842227-2bc6-4185-bedb-abeb03836b51	MALY-DE	Lymph-BNHL	male	yes	Primary tumour - lymph node	tumor_4112447	10069	1297	0.62
DO22839	33da53e2-4fc2-4689-a651-1c596481af74	1127b561-ea40-4d5e-95df-daa0a5ebc1e4	LIHC-US	Liver-HCC	male	yes	Primary tumour - solid tissue	2f38c711-639f-4611-9076-dc99a1db8239	19209	2016	0.687
DO23942	33f213fa-6fa4-48ed-bd7e-a63ed8c3a8da	37d0cf1b-1743-4852-8073-372b16b5c17d	LUAD-US	Lung-AdenoCA	male	yes	Primary tumour - solid tissue	fbc90b42-7d26-456b-a166-41993a1d3f0d	7574	1475	0.61
DO20928	33fb74dc-e9cf-4cd1-b997-6e1b239fb9e4	642e1379-1061-40bc-9a4c-f7c191e84d9d	KIRP-US	Kidney-RCC	male	yes	Primary tumour - solid tissue	d74c7152-798f-4913-95d3-67ac834204f0	6354	1747	0.59
DO43338	34149234-2d6a-46ac-b7e0-52787cf2c49a	00db4dc2-3ec7-4ff9-9233-d69c8c8a607f	UCEC-US	Uterus-AdenoCA	female	yes	Primary tumour - solid tissue	83e4dfb0-f240-476b-bc25-f9f52c960af5	9499	2053	0.779
DO42424	34294f7a-7f80-443c-854e-5fe22b4391e0	23cc70c4-b744-4fa0-a0de-b25c0fdf212f	UCEC-US	Uterus-AdenoCA	female	yes	Primary tumour - solid tissue	20c3f64d-acf6-45b3-9ace-2f93b3a951c8	5348	1630	0.599
DO15503	342c8af0-63af-4201-99f6-97986a78d997	feccc27e-5c2e-4339-8746-0945fee93c1e	HNSC-US	Head-SCC	male	yes	Primary tumour - solid tissue	08c3093d-4100-4bfc-92fc-a11f1393868f	3659	1051	0.609
DO3458	34980e1d-956b-4d89-8bf2-dcc008dbaad7	8f558713-f32b-403b-aedf-c79efeb41c67	BRCA-US	Breast-AdenoCA	female	yes	Primary tumour - solid tissue	00f81e98-e5c3-43b2-9757-f769ec17f3f8	4597	1133	0.486
DO220122	349f670f-1447-4bb0-86ec-fba8734d50ff	cdbbd701-9c05-4f9e-923d-06039dd8a04d	SARC-US	Bone-Leiomyo	female	yes	Primary tumour - solid tissue	8faedd92-d7fa-452a-8210-741118e516f7	15857	2076	0.861
DO38911	34dda809-a7af-411f-ab80-b021b077eaf9	13642cf8-9840-4a7d-a26a-95f65b2c70c3	THCA-US	Thy-AdenoCA	male	yes	Primary tumour - solid tissue	aacf33bd-95ce-40fd-9828-1e78cbbb0e1b	3683	1077	0.899
DO47128	3516aa26-4687-4080-977a-d66ae6486904	e5c89fcf-cc57-4fad-a138-ea47ee9ea225	RECA-EU	Kidney-RCC	male	yes	Primary tumour - solid tissue	C0068T	9807	2430	0.37
DO52658	352a3db5-1640-4f3c-ad6a-ac4a397a88d7	78bd2aa8-e5f6-4b4b-96f0-d406fbdbcee8	MALY-DE	Lymph-BNHL	male	yes	Primary tumour - lymph node	tumor_4188879	3926	1050	0.617
DO12352	35578669-fb40-49fa-b6b5-3bd0f239fa7e	4d7f2c74-862b-4aad-98e1-fa831f14a905	GBM-US	CNS-GBM	male	yes	Primary tumour - solid tissue	724d75c1-7f82-4208-8510-3e89f3679bde	6462	879	0.75
DO4963	357ba9f6-716c-4ef0-8ac8-41977397dbf5	a85cf239-ff51-46e7-9b88-4c2cb49c66b9	BRCA-US	Breast-AdenoCA	female	yes	Primary tumour - solid tissue	e4dee88b-58d0-4953-ad4a-a2df876f3c95	13817	1777	0.674
DO51600	359ed529-c947-47f9-8119-78f2fd038ee5	9ff21093-58d7-4b69-aade-c242a383ea56	CESC-US	Cervix-SCC	female	yes	Primary tumour - solid tissue	7efd873d-8165-40f8-a07d-69cfd68a491e	9840	2793	0.79
DO16248	36b6ca18-f7c3-478c-a431-63ab03e69c12	51206157-94cc-4702-8247-c98283b487aa	KIRC-US	Kidney-RCC	male	yes	Primary tumour - solid tissue	13ba18eb-c94b-4f6c-ab50-2a98a8044ced	9299	1762	0.56
DO50453	37725090-996e-4ab2-bbf6-dc3d2970e387	ec474dfa-527c-44f3-9224-bf1c858cabfc	ESAD-UK	Eso-AdenoCA	male	yes	Primary tumour - solid tissue	OC-ST-030-S-T1	22757	3471	0.444
DO32893	37b97ecc-786c-451b-910b-eebedf5a365f	7fcd8af9-4d73-4c97-95cc-b30b09f21bb2	PACA-AU	Panc-AdenoCA	female	yes	Primary tumour	8014807	5170	856	0.419
DO25104	37f38cd6-6b65-4646-8ee1-d86ccc02fa75	53bb7112-3e38-45fe-a9c4-1b0871babf4a	LUAD-US	Lung-AdenoCA	female	yes	Primary tumour - solid tissue	0a2d9fad-c5df-46c1-bf96-529c7c92dfba	70208	3429	0.52
DO472	381b51af-d1f7-41db-a69e-49d681b3ef39	df8a913c-5160-4fc5-950d-7c890e24e820	BLCA-US	Bladder-TCC	male	yes	Primary tumour - solid tissue	7ad1cd01-0ea2-4fa4-9b05-c280bd256546	37962	1959	0.706
DO46957	388d1827-6c75-4f70-801e-ee49b73357a3	a0eb2611-1ca6-44b7-897e-ce18399eb7bc	RECA-EU	Kidney-RCC	female	yes	Primary tumour - solid tissue	C0063T	8613	2190	0.601
DO52171	38bb0662-ec22-4b4f-9264-69957e582b33	81a8b064-e735-455f-b2db-af7ae11daac4	LIHC-US	Liver-HCC	male	yes	Primary tumour - solid tissue	3cbd785d-cad5-4299-8fe8-695ca8db726d	22854	4810	0.645
DO33016	38c3b55f-15e5-4074-8358-b4ca85a5a7fe	cfe0bf13-2ff4-4164-9b6a-cd3615bf3ddc	PACA-AU	Panc-AdenoCA	male	yes	Primary tumour	8030353	6766	1144	0.588
DO16015	38e159a4-9725-4f60-9b46-f21a40874a94	29fc38aa-f367-46a3-a14d-a5f657ad0caa	HNSC-US	Head-SCC	male	yes	Primary tumour - solid tissue	13ae9411-e63f-4093-a80e-8b64837c001d	4574	1346	0.701
DO2114	38e26122-c473-41c1-afb0-cd3b9096e9f4	25e4cad7-2403-4992-9cbc-433574673549	BRCA-US	Breast-AdenoCA	female	yes	Primary tumour - solid tissue	93a3fc8a-1b50-4da3-9dbb-cf9f582fc22e	3269	1427	0.865
DO51992	39178b5c-3a32-4e85-a2ca-a4e06097718a	9e99b8d9-6f0d-4fe0-9c1e-d286c0714909	CLLE-ES	Lymph-CLL	female	yes	Primary tumour - blood derived (peripheral blood)	783-01-11TD	3002	557	0.99
DO2551	39413018-090f-46ca-b6df-244124f098c3	df291849-4c35-44e1-b013-8f6b7ee36113	BRCA-US	Breast-AdenoCA	female	yes	Primary tumour - solid tissue	dd38ba60-656a-46f7-b22b-bcee3b6d2f19	7973	1913	0.767
DO6231	3960601B-C341-45FB-8A8C-EC244EE719AC	1c0e384f-7254-4afe-93c0-b3fc6c6a7894	BRCA-US	Breast-AdenoCA	female	yes	Primary tumour - solid tissue	fb635f1d-5ee1-4e58-86ea-b1aada2de4ba	29548	2504	0.84
DO39610	39BC85C4-E9AC-40E3-8932-7AA4AFB27B84	a9c29edd-2ef1-46ef-93c6-796cf0332a2b	THCA-US	Thy-AdenoCA	male	yes	Primary tumour - solid tissue	e1c4d037-d70f-4ab1-bb34-554538c934cd	3620	1166	0.607
DO41080	39dbc57b-dd7d-4ebe-a905-47b500adef88	19c1c97f-a3ec-44a8-8a20-6f97caed1a4f	UCEC-US	Uterus-AdenoCA	female	yes	Primary tumour - solid tissue	4c657ad4-2c53-4ea9-82b5-52996e74e3ff	5325	1966	0.895
DO52704	39ebe3ae-e775-4fd3-9147-e22b6ab1fdf7	ffa976f0-aa60-4867-842e-361afa7d68ac	CLLE-ES	Lymph-CLL	male	yes	Primary tumour - blood derived (peripheral blood)	151-02-8TD	4177	690	0.95
DO37074	3a5a0fa3-1cbd-4123-a217-e5644dbbddde	8da641e4-9b12-4163-bd1e-9d5af91e5186	READ-US	ColoRect-AdenoCA	male	yes	Primary tumour - solid tissue	e6fc3f28-1de1-4587-9e0e-0861323e6772	23467	5337	0.689
DO25444	3ae6f6d4-ae90-4572-9bd5-ed8700570b96	bce88385-4a1b-4a8c-920c-060f6a2675d4	LUAD-US	Lung-AdenoCA	male	yes	Primary tumour - solid tissue	9ded6605-39a3-4c0f-ad2e-7f6863960dbe	48604	2586	0.618
DO14242	3aff5e4a-437f-4bd7-bc51-bc5ef1c9e548	dd67dec6-35dd-4efe-b913-ed4884855365	HNSC-US	Head-SCC	male	yes	Primary tumour - solid tissue	3304f433-c04c-4d5e-9ae7-ac9488879329	7053	1454	0.422
DO536	3c499f07-67e2-4032-a0b5-b9edd90035f7	0c7aca3f-e006-4de3-afc2-20b4f727d4fd	BLCA-US	Bladder-TCC	male	yes	Primary tumour - solid tissue	cf23846d-a7d2-40a9-8b51-49a27967d101	17400	1481	0.58
DO22496	3cd458e4-4e4a-4360-b667-5953c1425f75	6847e993-1414-4e6f-a2af-39ebe218dd7c	LGG-US	CNS-Oligo	male	yes	Primary tumour - solid tissue	11437143-41f5-4005-9124-4d6a4a2f0e2d	877	724	0.72
DO6428	3d5eeded-6ad9-4b38-85f0-50d48d409488	a9d055c6-6c53-4e85-8270-34883a1342a9	CLLE-ES	Lymph-CLL	female	yes	Primary tumour - blood derived (peripheral blood)	056-01-1TD	3235	538	0.94
DO36248	3d9ba7bd-ff22-44cf-ae6a-7588f5aa857f	e1b169c3-44e0-43e5-9ee3-2df7a678a5ea	PRAD-US	Prost-AdenoCA	male	yes	Primary tumour - solid tissue	0386d0e9-7bd8-467f-ba97-a379c1d67a83	5244	1560	0.749
DO6610	3dcf9da2-82c5-4668-b97b-d2e4b94820cc	c9f87f0d-4967-4be2-8b92-a20f1980ea22	CLLE-ES	Lymph-CLL	female	yes	Primary tumour - blood derived (peripheral blood)	318-01-2TD	2963	654	0.94
DO7084	3e309eb7-30a3-4001-b077-00959819385b	616ff577-c5c3-432e-a857-f29901de119c	CLLE-ES	Lymph-CLL	male	yes	Primary tumour - blood derived (peripheral blood)	356-01-3TD	3553	1497	0.922
DO27789	3e42709a-7790-439c-8185-315a1c5ea065	f9837a56-7244-4846-a63d-266e6a92f168	MALY-DE	Lymph-BNHL	male	yes	Primary tumour - lymph node	tumor_4108101	5646	1029	0.506
DO46392	3f5e0677-bdc6-4d28-bf1f-c0449fb2cb15	d2e4dc23-992d-4e44-add4-2972718083cb	OV-AU	Ovary-AdenoCA	female	yes	Primary tumour - solid tissue	AOCS-107-1	7618	827	0.858
DO6252	3f679347-cd3b-4711-aa6c-e5d87fa93052	06dad93a-4b67-49b3-8fa5-f2546e22bae7	CESC-US	Cervix-SCC	female	yes	Primary tumour - solid tissue	dd05713e-6d6d-4876-89df-69a905d24500	9006	1690	0.791
DO2706	3fc1c7a8-e5ad-4a4e-89ab-ddf12aa11a3b	6e839eaf-1dbb-43f5-8846-c980e05540c7	BRCA-US	Breast-AdenoCA	female	yes	Primary tumour - solid tissue	2c619641-7849-4837-ab92-0da80342b3e9	15504	2936	0.65
DO27588	3fc2678f-e653-41c7-a106-4aed5df1dedb	fab3d6f4-de1c-4d6c-bdea-ac39a7884657	LUSC-US	Lung-SCC	male	yes	Primary tumour - solid tissue	8712518a-fe08-43fd-b497-620ecc0aa0ac	27579	2642	0.703
DO46945	3ff08cd5-591c-453c-aaf8-27b09f88a528	15a93657-0521-430a-a816-bf0842374b75	RECA-EU	Kidney-RCC	female	yes	Primary tumour - solid tissue	C0057T	6561	1028	0.63
DO222305	40024e0a-a264-4dd8-9138-9a468b9c12ca	fa676301-902f-473f-8313-5bff34ae549a	DLBC-US	Lymph-BNHL	female	yes	Primary tumour - solid tissue	738a6fd7-d8e1-4fc3-9f73-ad6c9b67da2a	23602	4754	0.571
DO37432	400b226d-d5a5-444a-9b0e-33c6c7252d1e	04aa6b77-8074-480c-872e-a1a47afa5314	SKCM-US	Skin-Melanoma	male	yes	Metastatic tumour - metastatsis to distant location	ea59b74a-7456-43dd-b79c-74040176f0cd	820329	2903	0.517
DO27829	4087fbd7-d98b-47b0-8f59-484cdcbba684	2f0a660c-ba3c-49bb-90f7-39b0034cea82	MALY-DE	Lymph-BNHL	male	yes	Primary tumour - lymph node	tumor_4127766	2941	1072	0.907
DO46602	40907495-8070-439a-b640-4a7b650484a9	89dad92e-5b3f-479a-a6da-a94ee7df7f8a	OV-AU	Ovary-AdenoCA	female	yes	Primary tumour - solid tissue	AOCS-169-1	6090	732	0.649
DO22524	40b5eda3-8b01-4cd7-acb5-0ea4e9ff4312	85d915b8-0184-4ec7-93ad-e9ffa2f5743b	LGG-US	CNS-Oligo	female	yes	Primary tumour - solid tissue	3c7ce3d5-f9e4-4fae-b033-2058446ed7f3	5013	1377	0.916
DO6388	40be5cea-dfcf-4842-81a0-bc0a1ca3c602	8fa9575b-b2c9-4bd7-8da1-3c2cdf0e39f6	CLLE-ES	Lymph-CLL	male	yes	Primary tumour - blood derived (peripheral blood)	026-0061-01TD	2501	638	0.94
DO36239	40eb0b4a-3863-403f-a90b-919bfa24237e	581be6cf-9778-49c3-9c77-1316eaa78929	PRAD-US	Prost-AdenoCA	male	yes	Primary tumour - solid tissue	f4192448-e5b3-4a9f-8354-9fe28503017a	2028	1179	0.16
DO46364	41365ece-eec5-4e26-ac81-c6fbc254e754	b97941dd-9844-4db2-9e25-42c725f47d70	OV-AU	Ovary-AdenoCA	female	yes	Primary tumour - solid tissue	AOCS-085-1	2971	791	0.612
DO52307	41d56421-a998-43b9-b319-18535315c820	f1a4f60a-5228-47cd-883f-ff8d2dfe1633	LIHC-US	Liver-HCC	female	yes	Primary tumour - solid tissue	0b88d087-50fb-4893-ae37-2fc5990a5b15	9632	1743	0.731
DO44883	41e90e6f-0afe-433e-a13d-cc5fc758c55b	4cff8590-559e-4204-8635-96e11bfeda68	LIHC-US	Liver-HCC	male	yes	Primary tumour - solid tissue	93d007f8-84d9-427d-a1e9-54919605f7b3	17705	1735	0.793
DO49127	41ea1ee0-8c27-4807-93ca-4684d8b80cf3	71ef8379-03a0-4b81-92c9-1ba666fe4d7a	PACA-AU	Panc-AdenoCA	female	yes	Primary tumour	8067226	11566	1662	0.44
DO34728	41eee6a7-806d-4c77-b236-eeb60a8cf183	dc856038-f5f7-4dfc-a0a4-3e3a6b8d160f	PACA-AU	Panc-AdenoCA	female	yes	Primary tumour	8067938	8331	1004	0.278
DO36386	424f0f4a-48d0-4dfb-bee6-b45298d0b75d	428c100f-d7d0-4860-a8fc-2bae6a4bba95	READ-US	ColoRect-AdenoCA	male	yes	Primary tumour - solid tissue	d803f092-3340-485d-9964-d6554d210e2e	17698	3488	0.538
DO479	429f0e9d-c160-4b36-a31b-dab1097c6129	c66c92d5-df65-46e6-861d-d8a98808e6a3	BLCA-US	Bladder-TCC	male	yes	Primary tumour - solid tissue	e9889071-4c6e-4761-9d65-06c6b5989fb7	4581	1383	0.801
DO2629	42ba8e87-8d37-4cbd-82f0-bca0cbe5dcd3	dabb5a94-9706-4429-8db0-c328e2004340	BRCA-US	Breast-AdenoCA	female	yes	Primary tumour - solid tissue	28462438-fe47-4880-82d9-ee43d534d8a3	4344	1185	0.659
DO5661	42e2160c-07b5-4be6-a989-1e3474926d2a	84c77098-03d0-4b22-afb1-797703e85c6c	BRCA-US	Breast-AdenoCA	female	yes	Primary tumour - solid tissue	3ad0093a-e57a-450a-b0ef-942c9b67a586	13199	1551	0.46
DO220510	4300d79a-b4c8-4d95-8a42-4d5d8962eadc	85ed2434-da94-4333-90ca-6ca4691cbdd3	KICH-US	Kidney-ChRCC	female	yes	Primary tumour - solid tissue	f27e987e-da76-40c2-b7b8-5dee724d7eb7	4537	1016	0.88
DO7280	4333d96a-4361-419b-bb9e-12c50df99907	0b6cd7df-6970-4d60-b7b5-85002a7d8781	CLLE-ES	Lymph-CLL	male	yes	Primary tumour - blood derived (peripheral blood)	654-02-5TD	3803	891	0.978
DO3188	433b49ba-949b-4914-985a-be19b3b32502	987d41ee-6bab-490c-b0f2-bf28c0089de9	BRCA-US	Breast-AdenoCA	female	yes	Primary tumour - solid tissue	a09a99f9-33e3-45d5-bfc2-f57ce149a527	17295	2135	0.599
DO26572	43672213-eb65-4206-bc57-56587b08259f	24badf07-8615-48a3-8d6e-45c3d783f18d	LUSC-US	Lung-SCC	female	yes	Primary tumour - solid tissue	eeffadf9-2ccb-4937-ae1e-1d50aba41c4d	14959	2905	0.736
DO44877	43a21e6a-8b4e-4589-9236-0835dd7d7a00	d02597f8-3ac7-4165-a65f-0e134e5d215b	LIHC-US	Liver-HCC	male	yes	Primary tumour - solid tissue	56daad30-a336-4311-9feb-26cf3e48c734	12548	1730	0.64
DO40948	43abe272-41cb-4b54-b6f6-50a27c670e46	2b78de4e-4c8b-4adf-a058-3dae797e7881	UCEC-US	Uterus-AdenoCA	female	yes	Primary tumour - solid tissue	53d0521f-10d6-4f70-9277-d99025a6b963	11419	1523	0.896
DO219973	4412ca3b-518d-4fe2-bd0b-a1bb5ff910c1	db650eff-4e2c-4ce3-9124-7697b6e03359	SARC-US	Bone-Leiomyo	female	yes	Primary tumour - solid tissue	acea4025-f740-4a60-ad51-eaf61964256b	1597	906	0.3
DO220423	4421b2c6-8de1-41c3-a47a-20c60a86b694	9a90f951-ad96-4883-b97f-ac43395dae5d	KICH-US	Kidney-ChRCC	female	yes	Primary tumour - solid tissue	d6f68966-d6a2-4b24-b1d5-15cb8f4acb8f	2742	1102	0.907
DO7831	4487f658-d3c7-4efa-bdaa-dfec82673a5e	b6b6e1d3-c592-4836-bdad-d53af2dbcc9a	COAD-US	ColoRect-AdenoCA	female	yes	Primary tumour - solid tissue	d448668c-90f3-40fa-9961-88407090da31	19958	5099	0.857
DO39956	44a2e59d-3084-49eb-9516-aac67072ff12	17a66d24-de77-4f2a-a8ad-d2c6a69e7671	THCA-US	Thy-AdenoCA	female	yes	Primary tumour - solid tissue	4d6a2d9e-ec25-4040-a696-2d8d5d5c392e	1848	1300	0.611
DO44089	44dfb04b-bb65-43b6-98b3-b34fba958e37	d0a0d845-32e2-4590-b909-29bd27b92900	COAD-US	ColoRect-AdenoCA	male	yes	Primary tumour - solid tissue	c48314ee-c778-4b82-8e5a-4923df4c8413	16199	3447	0.818
DO48040	45374ae4-974c-4637-a6dd-0b8041330024	429aad6f-816d-4739-baa3-b0ebf2fcd501	STAD-US	Stomach-AdenoCA	male	yes	Primary tumour - solid tissue	e23e2a9c-5080-4276-8982-9cf078027a48	17923	2883	0.32
DO42304	4575ca5e-968c-419d-9707-4e99d55dddb7	eae45fbe-9f7d-4f59-a0a9-1f0f0d69afc4	UCEC-US	Uterus-AdenoCA	female	yes	Primary tumour - solid tissue	117a5b33-42c5-4a52-babe-d9712f3e7472	31829	42121	0.787
DO52688	461bb0f1-3e9a-4671-927f-5de038edd046	232b7754-b3c3-4530-9d24-3af40d9b2816	MALY-DE	Lymph-BNHL	female	yes	Primary tumour - lymph node	tumor_4103141	7921	1039	0.29
DO22382	46359f28-97f8-42ee-9b7b-6652ac0f469a	ba94c29b-b76e-4d67-bf5a-ce6bc45d85f8	LGG-US	CNS-Oligo	male	yes	Primary tumour - solid tissue	d6bff803-8b4a-44a1-af59-0f2baba7895f	3897	1324	0.868
DO39046	47039a8f-de54-4ff9-84e2-6c1cdcd97dc0	b8cd6882-be27-4742-bc63-3227d31bf704	THCA-US	Thy-AdenoCA	female	yes	Primary tumour - solid tissue	043765f1-ffbd-4ac9-b0ae-733c3643083d	1561	863	0.378
DO25737	472518f5-c62b-4e50-9ea9-077a44a8f117	9c7b3ac8-1352-49cd-8a8c-df6b19f6fd64	LUAD-US	Lung-AdenoCA	male	yes	Primary tumour - solid tissue	c0fe5ffe-c0a3-4e62-aa55-2bc18788e505	1071	571	0.58
DO219966	47451429-5a5f-426b-8cea-a6c37d10362a	a2f02ff7-8433-4cb5-9324-34f13edeaca1	SARC-US	Bone-Leiomyo	male	yes	Primary tumour - solid tissue	32f8354a-7d2f-467b-afed-e7f91369615f	5297	1416	0.615
DO14566	47456c73-1469-4f31-a44a-66f115087f25	dfa20d2d-1ba3-476a-b4b9-21d21470bee2	HNSC-US	Head-SCC	male	yes	Primary tumour - solid tissue	be0a6a2b-a306-4ac6-8bf8-ea6af16eaa5a	53262	1298	0.52
DO2341	4763b4dd-1eef-4503-9381-4baa57cc690f	0448206f-3ade-4087-b1a9-4fb2d14e1367	BRCA-US	Breast-AdenoCA	female	yes	Primary tumour - solid tissue	549f03a5-3f91-4975-9eeb-aa062264a602	21791	2679	0.413
DO44086	47964b92-bd93-45b1-97c9-194da4c9dccb	8a929c55-35a6-4645-bb70-4b85d281b139	COAD-US	ColoRect-AdenoCA	female	yes	Primary tumour - solid tissue	9f5ad422-c94d-4914-b6f0-071596ecb589	15839	3064	0.725
DO1559	4808bc63-000a-4a49-a25b-4b817ca5ea54	110b5f05-ded7-45ec-b0f6-a941c92d77dd	BRCA-US	Breast-AdenoCA	female	yes	Primary tumour - solid tissue	cf11642a-eb96-4b37-b914-371c71f8e0ca	11263	1319	0.47
DO42464	484a9564-c6dd-4e54-a319-4d826f308d0c	6e599fcc-d79a-4e0f-b451-c20768c989f9	UCEC-US	Uterus-AdenoCA	female	yes	Primary tumour - solid tissue	37f209b1-c738-441c-b205-eaec4e2ade4e	5671	1356	0.851
DO220221	48645bef-8e98-4a16-9de5-c43cdeca8b95	7a5d3b6b-be5a-4e55-9255-32a069b8af3d	SARC-US	Bone-Leiomyo	female	yes	Primary tumour - solid tissue	3d38f7c9-00dd-47c1-8649-c50574953aab	5101	1409	0.937
DO13575	48724ea4-25f1-463c-883a-69897e7d9a41	04339769-517c-448d-a7ca-951f83608c60	GBM-US	CNS-GBM	female	yes	Primary tumour - solid tissue	42200dbc-8248-461d-bf90-5386360213a9	4125	964	0.883
DO12952	497fcc98-1eeb-4696-88eb-22fc99627695	6de41ac1-229b-40b9-a494-5588c284351d	GBM-US	CNS-GBM	male	yes	Primary tumour - solid tissue	2ed6bbb4-c2fb-42bf-a0b6-8687a73b3b7b	10383	1325	0.663
DO14250	49ab9488-786c-4cdf-b913-5c2cf77173df	3e604a1c-b95f-44ff-9723-e2fac845da3b	HNSC-US	Head-SCC	male	yes	Primary tumour - solid tissue	f4ed2c84-39f8-4ab3-8762-a9920acc2432	97721	4860	0.659
DO2509	49c4166c-701a-4f53-8968-99aec3347214	15f90ef0-831b-40a3-98bd-ec226a9e8b26	BRCA-US	Breast-AdenoCA	female	yes	Primary tumour - solid tissue	81fc993e-8f5a-4b3b-bea3-4c4c2f5e4ef2	5522	2177	0.779
DO46988	4a68e62e-ae0a-4eeb-a87a-8c67db008b6b	a89a2341-263d-4e7f-87fa-18d9692d6b2b	RECA-EU	Kidney-RCC	female	yes	Primary tumour - solid tissue	C0079T	9048	1747	0.627
DO11501	4aa70762-1a0e-4b38-be77-a89db0955193	5fd77ba9-5015-4d8b-86a0-582e5c76bdd6	GBM-US	CNS-GBM	female	yes	Primary tumour - solid tissue	90f74516-fb74-4d3f-9d73-5d2bee2ed381	13219	1319	0.902
DO39072	4ab212b1-2a55-4850-8610-8a3c96ed0c1b	178d0486-cb0d-4979-8bdf-bb3fe99149bd	THCA-US	Thy-AdenoCA	female	yes	Primary tumour - solid tissue	e01d507c-8e8e-45c6-b4ef-193177a382c4	1985	1168	0.509
DO22417	4ae49c4c-909f-48f0-8905-f27879c29426	86386b36-2950-4479-b79f-4b347053c8bc	LGG-US	CNS-Oligo	female	yes	Primary tumour - solid tissue	8b58dbf3-022c-4337-9fad-5ae43b1b84f2	2089	790	0.797
DO47863	4b7c033f-23f8-4014-a7ec-341600a0bd58	6a7cdaf6-211e-4eb8-a70e-1153d69c45e4	STAD-US	Stomach-AdenoCA	female	yes	Primary tumour - solid tissue	65fa5f32-8747-41b7-8287-061587dc22de	8015	1953	0.521
DO46913	4b83a535-a64b-4f13-8c74-c38a0877b6c4	29548b5f-c88a-4908-8c46-e86483e75067	RECA-EU	Kidney-RCC	female	yes	Primary tumour - solid tissue	C0039T	5984	1217	0.34
DO7801	4bc6fee0-71a0-43c6-a700-e3dc86865d70	0980e7fd-051d-45e9-9ca6-2baf073da4e8	COAD-US	ColoRect-AdenoCA	male	yes	Primary tumour - solid tissue	f235afbb-dc2a-41dd-b373-77c0aacefb37	911186	10546	0.48
DO52677	4bd8334d-58db-4ca1-8b22-f961d0843d44	8fc11cb6-9d79-41c3-bb45-0dadda890e8d	MALY-DE	Lymph-BNHL	female	yes	Primary tumour - lymph node	tumor_4147081	8775	2395	0.779
DO40069	4bdf2f0f-68b6-494f-95ec-659f5a2ab85c	64a17d5b-8f40-4ccf-8f2f-e68c5fe6b1ff	THCA-US	Thy-AdenoCA	female	yes	Primary tumour - solid tissue	4d6855a8-076d-4f95-b6ce-2b250ce3087d	5002	990	0.54
DO8898	4c006fb2-f1e6-4d7d-b6f5-bf28b46035c0	154f80bd-984c-4792-bb89-20c4da0c08e0	COAD-US	ColoRect-AdenoCA	female	yes	Primary tumour - solid tissue	9f9961f0-4ee2-4471-ae4a-a0122d630a28	280604	7425	0.709
DO48084	4c1d10e6-c86a-4139-94f6-185a97377550	77ebe6d2-6537-49d3-849d-fe93e2cf52af	THCA-US	Thy-AdenoCA	male	yes	Primary tumour - solid tissue	29b4816d-4cfb-45f0-bcd2-6b948245f3a4	2114	1280	0.8
DO33168	4c5b9676-ed06-4bb8-8112-236974be9145	7f42e118-aab6-438a-9e84-e7451fe12d7e	PACA-AU	Panc-AdenoCA	female	yes	Primary tumour	8067507	12643	1575	0.37
DO46909	4c696ce2-443f-45cc-abe0-926249826b93	e053d377-e4f2-4aee-af7d-e61605e0f4f5	RECA-EU	Kidney-RCC	male	yes	Primary tumour - solid tissue	C0037T	8414	1402	0.453
DO46980	4c6a2682-cc1f-4deb-806c-17cd11345a6f	bb659e7c-0b97-41b5-ac10-a66bb1f6f283	RECA-EU	Kidney-RCC	female	yes	Primary tumour - solid tissue	C0075T	8633	1805	0.64
DO220157	4c7b95b0-1d87-4fd9-82b8-2a51a3d0e242	56681386-d407-4f53-ae4f-6c04437652f7	SARC-US	Bone-Leiomyo	male	yes	Primary tumour - solid tissue	9963da13-6ea7-48a3-a3de-1c6a38f977b9	4871	1082	0.943
DO27787	4c836837-6cd5-4ecc-9f6e-440d194694e8	650fe009-da01-4717-89df-9c95fafe3d7e	MALY-DE	Lymph-BNHL	female	yes	Primary tumour - lymph node	tumor_4175837	8098	1006	0.34
DO27279	4c91a673-ed50-41b5-8261-50c9b8716aa2	9623d295-c23d-4f2f-827c-69f767a26f1f	LUSC-US	Lung-SCC	male	yes	Primary tumour - solid tissue	a633a5ca-c207-45be-8903-93527de31c22	68070	4158	0.55
DO44994	4cda696b-42da-43fd-9f6f-95dfc748a0ca	b9098b7c-eab0-4ef5-b968-8d3024bf32f7	LIHC-US	Liver-HCC	male	yes	Primary tumour - solid tissue	04beca9f-830c-4ca8-a947-1bf2d7df1b26	12922	1717	0.781
DO18572	4d605da9-57c9-4041-bb4c-af8e4e4eb918	a56cd282-f6c5-4373-b3d8-676562894598	KIRC-US	Kidney-RCC	female	yes	Primary tumour - solid tissue	2d970196-beee-4783-90a1-e313a789dd92	5202	1061	0.583
DO26476	4d65f6a2-ba96-4ef3-9a47-13808922e76a	79eb7bba-f0d8-462c-add7-20a2fb7843e1	LUSC-US	Lung-SCC	male	yes	Primary tumour - solid tissue	88a9b60f-89dd-4c2b-b13b-5ef5e10b94ab	40126	1823	0.63
DO44478	4d7fa11a-aac0-479b-8202-8ff8c9c1a5e3	e1217ebe-1826-41a9-b6c4-702100a66f5e	KIRP-US	Kidney-RCC	female	yes	Primary tumour - solid tissue	863393ed-42bb-4232-93f4-2b5759d9822c	3494	1005	0.794
DO47048	4d9c2053-c1b5-4ea5-9156-b1b1cc6f5c2b	db4d1d04-1189-4c0e-99a7-904667af07b5	RECA-EU	Kidney-RCC	female	yes	Primary tumour - solid tissue	C0024T	5055	839	0.263
DO23048	4e27ce05-b76a-4d5a-b070-78c508f509a3	d252f328-4583-4e97-9a71-bb2885f06f73	LIHC-US	Liver-HCC	male	yes	Primary tumour - solid tissue	5a756b40-6c08-47e8-9b25-9b3ffff39606	10006	1232	0.689
DO42536	4e6ddf28-1fb2-4527-b415-30c714ecde09	ec31e921-0782-4f77-ac23-4190af1e61ee	UCEC-US	Uterus-AdenoCA	female	yes	Primary tumour - solid tissue	22cb3d87-7fab-419a-b071-1adc6b810719	6541	2063	0.952
DO15591	4e768aec-1f77-4ce4-ae4d-aa2bfd66fdc5	de8ef60b-4dbe-4aa8-adef-6f58cdfada29	HNSC-US	Head-SCC	male	yes	Primary tumour - solid tissue	be567c0a-3833-45d7-b846-d229a8e16e16	15211	1540	0.359
DO49738	4eabf441-dfaa-4c36-a0a4-8897d4008f3f	bd2cc59d-f5ce-46ed-beb0-4c80b24cbe71	KIRP-US	Kidney-RCC	male	yes	Primary tumour - solid tissue	c5ede5f5-35d2-4059-9f0c-6736abc6f899	2741	892	0.841
DO220118	4ef6be80-9134-41eb-baa1-3ae9d81c6b51	408ed640-75f6-4346-bdd0-3b93c51adae5	SARC-US	Bone-Leiomyo	male	yes	Primary tumour - solid tissue	29fda349-d725-4f69-bb11-95d5454400f4	2715	1185	0.914
DO3614	4f1ffb0e-b2f8-42ae-86cb-bbd3405014f6	01658141-8398-4585-9f0f-8355dd9b0604	BRCA-US	Breast-AdenoCA	female	yes	Primary tumour - solid tissue	2a3e4dbb-aaff-4b14-bbed-f2d7cf0f8fa3	24700	2219	0.539
DO41398	4f4a8bd9-c07f-4930-8600-349ab60a37a7	f7dcc2e4-1fc4-4b39-bc6a-720e66116d68	UCEC-US	Uterus-AdenoCA	female	yes	Primary tumour - solid tissue	62bff77e-4fe6-4a9f-a867-345584608e7d	41198	3417	0.415
DO14718	4f6060d8-e47b-40e6-8700-6769cb5bb969	1aff91a6-1b0f-4575-8f4b-4e064a50b886	HNSC-US	Head-SCC	female	yes	Primary tumour - solid tissue	45a42060-1f1c-45ff-9717-9be2f7fdf3f7	12042	3109	0.664
DO219949	4faf01ee-5d76-4a60-bf8a-812113027d17	1c188bf5-2c99-4eb4-a774-59c75d53e643	SARC-US	Bone-Leiomyo	male	yes	Primary tumour - solid tissue	87e0c11a-cf75-4877-b4c8-23aa36631b4f	11942	1740	0.823
DO23018	4fd1e10d-c21a-49f8-9d77-a5aa7850d883	c05adc19-2e01-4712-a35a-69eee4d40998	LIHC-US	Liver-HCC	male	yes	Primary tumour - solid tissue	d12be3f6-68bc-4583-9478-fc01a0eb9387	20592	2511	0.78
DO40147	4fe8f85b-b46a-4e29-b152-8f46cfbd09ae	546b97b0-ab82-42a1-bbd2-241523278ec3	THCA-US	Thy-AdenoCA	female	yes	Primary tumour - solid tissue	d6183bca-9a4d-41ac-940d-0eaa23decf56	1645	1133	0.746
DO6434	5043705a-634e-4074-9f30-d568663fdddd	ea4a5ca7-86f9-47c7-81be-0c2c669a999f	CLLE-ES	Lymph-CLL	female	yes	Primary tumour - blood derived (peripheral blood)	082-02-1TD	1879	495	0.969
DO4695	50674dde-30c1-4530-a164-381d5326e29c	9ddf2119-a222-4fa5-a9f3-0bec7eeea36b	BRCA-US	Breast-AdenoCA	female	yes	Primary tumour - solid tissue	da9dc40b-0350-4b8c-8a7a-15100d5aeb90	18964	2185	0.528
DO18164	507264df-eae4-4e84-8ba6-b883190665e9	db4592fb-13c2-4d61-9dc3-a5d43def8d4b	KIRC-US	Kidney-RCC	female	yes	Primary tumour - solid tissue	98d425be-4d70-4260-8c4f-b0eb89e0e4a6	6841	1571	0.84
DO46853	50db517a-a5c7-431e-9439-cb5cffb9b954	005794f1-5a87-45b5-9811-83ddf6924568	RECA-EU	Kidney-RCC	female	yes	Primary tumour - solid tissue	C0014T	6445	1378	0.596
DO49948	51257d94-f973-4dfd-93d7-72ec4013def7	0d31a44f-1fc5-43a2-9633-36c4e650d3d2	CESC-US	Cervix-SCC	female	yes	Primary tumour - solid tissue	7bcf54b6-3ffa-4014-92c6-51a7099e6f02	4638	1677	0.843
DO47162	512c7b15-19e7-435c-8981-57be0f1ffd58	3afb3f57-545a-4ed5-9461-2fcb28d89399	RECA-EU	Kidney-RCC	male	yes	Primary tumour - solid tissue	C0092T	7970	1647	0.461
DO2897	519e1ea1-6658-4978-9f3d-313d7cc1e0c1	eddfbfb9-3ae8-449b-b870-46062a2571c1	BRCA-US	Breast-AdenoCA	female	yes	Primary tumour - solid tissue	8ef7ad6f-a6e4-405c-b20e-d547985bd9d6	9807	1256	0.609
DO45009	51d59e9b-2f54-4a54-b5f5-81376be2eb82	5df489bc-6178-49e4-8a42-506f70300dff	LIHC-US	Liver-HCC	female	yes	Primary tumour - solid tissue	810d65b3-59d9-4815-aa41-0c21a0d17ac2	10708	1878	0.75
DO2694	526c9170-0f25-4374-9287-1fc40acb6555	47312f61-5ef4-4f25-9320-8fbb4758790e	BRCA-US	Breast-AdenoCA	female	yes	Primary tumour - solid tissue	e57574e4-7e01-4e61-bd29-ee4ec63dddd6	12161	1437	0.467
DO47841	52739598-8083-45b3-b89e-4d841cb15d7a	a2ee5dde-4342-4e78-88c5-3c9a8e10cbf5	STAD-US	Stomach-AdenoCA	male	yes	Primary tumour - solid tissue	e70fe3ad-f9fa-4097-b472-86606c241d26	12443	2935	0.384
DO19380	5288e310-1d21-4a55-9e20-196749059d9d	267a9862-17bd-4056-ba4a-1f373736ffbb	KIRC-US	Kidney-RCC	female	yes	Primary tumour - solid tissue	f7d03cd3-2d55-400a-bb29-f86ccae475ec	6918	2591	0.666
DO32391	529b7dd2-075c-4e93-b8c8-6990d3297c30	127b0f7d-d24e-48b7-ac25-d3f14a43952d	OV-US	Ovary-AdenoCA	female	yes	Primary tumour - solid tissue	77ab9685-021c-4d99-8980-79bec534828e	6617	1566	0.919
DO219106	52a9c93c-8753-4bfd-87d6-1a63a6e280af	4cfb0aee-6661-478a-8694-9d8ba15e46b7	COAD-US	ColoRect-AdenoCA	female	yes	Primary tumour - solid tissue	d8dce266-1073-4bf2-a714-748e7e942635	23644	5135	0.616
DO52653	533707b4-6a23-4bd2-93db-12581927267c	e2b09705-c5c8-48ee-a90e-19648a7bf2cb	MALY-DE	Lymph-BNHL	female	yes	Primary tumour - lymph node	tumor_4110378	9073	2030	0.648
DO44872	5343646d-bb46-4acc-9361-7432813a886f	63adc09c-e1b1-40dd-9c35-2f8276b656fc	LIHC-US	Liver-HCC	female	yes	Primary tumour - solid tissue	d056433d-c3e2-467a-8151-ddf2a6d8683a	14993	2121	0.82
DO48495	536d11ba-aa02-4443-96e8-6e9e9898ceb7	dddea2e4-b8c3-4157-9d92-6de472e8375a	KIRP-US	Kidney-RCC	male	yes	Primary tumour - solid tissue	4306e07d-6fc1-4c69-acb8-00a1dc78cad8	5950	997	0.706
DO36556	537507f7-d639-44b5-8725-2390fca5f6c1	14c5b81d-da49-4db1-9834-77711c2b1d38	READ-US	ColoRect-AdenoCA	male	yes	Primary tumour - solid tissue	81ab66e0-6470-409b-aa27-846c869d2c8f	2512649	27699	0.839
DO26427	539545e6-7309-4431-85bf-101159542bdb	34881c6b-f59f-42c0-9f29-9c5c47262ae6	LUSC-US	Lung-SCC	male	yes	Primary tumour - solid tissue	23327c39-2e21-4604-9eba-15884ae356fc	34702	3283	0.464
DO33408	53c19904-8698-4eb5-8a80-3c5604dbc109	f1d9124e-dfa2-415e-b8b8-dd872fd3e2cb	PACA-AU	Panc-AdenoCA	female	yes	Primary tumour	8035567	5570	1239	0.348
DO27809	5403562c-f5a6-470a-aa1d-a7ac736ab42d	41dba8d1-8aad-474c-a82b-20b28ab818bd	MALY-DE	Lymph-BNHL	female	yes	Primary tumour - lymph node	tumor_4177376	10304	1383	0.587
DO43811	543b9907-bf2a-4f64-b83f-13cc4289310b	fd504153-3cf6-44b9-99d5-21961ebac188	UCEC-US	Uterus-AdenoCA	female	yes	Primary tumour - solid tissue	7901f084-c220-4865-a034-da0144d63a28	11046	2331	0.86
DO33392	553e71f7-3c4a-4f58-b953-1c6ee8422f02	33061bf5-9b99-4735-a810-f2d5eeef6873	PACA-AU	Panc-AdenoCA	male	yes	Primary tumour	8035543	5009	1425	0.608
DO6432	55574048-cb99-4ff8-b3c2-320e67882940	132f7f2a-b902-4343-aa08-cf6a7af10b9a	CLLE-ES	Lymph-CLL	male	yes	Primary tumour - blood derived (peripheral blood)	064-0128-01TD	5074	779	0.908
DO11046	56a705f4-fd28-44ff-8a3c-85bc4300c760	56ffaa35-814c-4c0b-b3c6-d4514d34fec2	GBM-US	CNS-GBM	male	yes	Primary tumour - solid tissue	b89a4d5d-ee24-4052-b454-b67169328737	9508	2855	0.611
DO44875	56e6f602-0afb-434e-b28e-665d923ad781	7f03cb4b-60b1-460c-b761-402e7ca09b0d	LIHC-US	Liver-HCC	female	yes	Primary tumour - solid tissue	8bbfeeab-ff99-4bd0-b407-e1e532bd04fc	3052	608	0.227
DO41229	5706f1b9-2c2c-4906-a9fb-64ba5a57d47e	31bc44b9-35ff-43fd-8a01-a834f3b1ce46	UCEC-US	Uterus-AdenoCA	female	yes	Primary tumour - solid tissue	56652dde-33da-451e-a1c2-6e9884f9915a	20289	3039	0.72
DO575	575f9b1e-4952-488a-bbdd-ac98c1f68382	d4615ca0-b5c7-4a5c-8593-bd50034a78ae	BLCA-US	Bladder-TCC	female	yes	Primary tumour - solid tissue	6cd6d1f4-d8e4-47f9-812f-eb7fec925f8d	15674	2423	0.837
DO9042	58b577ba-2193-4bfc-9363-c10652306ce6	6051f40a-99e5-4461-9255-0e70d757b4d5	COAD-US	ColoRect-AdenoCA	male	yes	Primary tumour - solid tissue	f1064663-1462-4901-8bf7-9f50da5ee7b1	33260	2173	0.784
DO220509	58d4d6ea-cb30-47f9-87ff-d2dec6e3385e	93b51c61-6eea-4228-a102-840a2e118522	KICH-US	Kidney-ChRCC	female	yes	Primary tumour - solid tissue	2bba3faa-8d55-4aec-863d-aae1cea6feab	2132	781	0.85
DO47076	5912ace9-a168-4d44-878c-f2b8b3060f42	85422a8e-2599-4dab-a257-150e380ecba8	RECA-EU	Kidney-RCC	female	yes	Primary tumour - solid tissue	C0040T	3488	607	0.46
DO222309	594f57f1-a1a9-4a3d-ae9e-fa601a29c917	bd403458-5154-488b-931a-a7e737a6bf8c	DLBC-US	Lymph-BNHL	female	yes	Primary tumour - solid tissue	a1dacfbb-042b-496e-94a4-046dc04e27b5	19916	2592	0.44
DO44097	5968C8D3-5F1A-4EB8-8D9B-8BD3FD3FD9F1	b73523d7-f5a5-4140-8537-4df4d1ecf465	BLCA-US	Bladder-TCC	male	yes	Primary tumour - solid tissue	29d79b83-fa80-490e-a8a1-c51c9ad061fe	55968	2378	0.511
DO44930	59b320d5-a277-4723-b9f0-d1e7fe2a20af	5ead73fe-1c34-48ed-b20d-89fc3c82dbd6	LIHC-US	Liver-HCC	female	yes	Primary tumour - solid tissue	1e7c53f1-dfb6-4a50-bd83-f8062b1306f2	5061	1600	0.619
DO219945	5a570939-e515-4b48-ba69-44afe877f032	63db50d6-5ef2-44d0-9906-26eae74ecf44	SARC-US	Bone-Leiomyo	male	yes	Primary tumour - solid tissue	4c93c0a4-73c4-48ef-91e0-40b2143833bc	5186	1252	0.74
DO47100	5abbe55f-1baf-4052-9139-fedb902cc513	c9ad6b1c-baa0-45a7-b7c4-733728505b8a	RECA-EU	Kidney-RCC	male	yes	Primary tumour - solid tissue	C0052T	31214	2149	0.5
DO7172	5ad0e307-eab1-4b09-b662-d4301c753a99	dabdd983-a819-410e-bfb8-5c66a66cf5ab	CLLE-ES	Lymph-CLL	male	yes	Primary tumour - blood derived (peripheral blood)	442-02-10TD	2477	410	0.94
DO548	5b0896f2-8fd9-42ee-b56d-b140f8d8657e	804ffa2e-158b-447d-945c-707684134c87	BLCA-US	Bladder-TCC	male	yes	Primary tumour - solid tissue	577700d1-c366-41ef-8a0d-e50deefb5e3c	15171	2269	0.907
DO22953	5b1b9e38-e00a-462b-976a-c540c13718ca	47e5ff56-9534-4fcf-a593-33027e877f93	LIHC-US	Liver-HCC	male	yes	Primary tumour - solid tissue	dc595eed-d459-40fd-8417-6a1c56759ec8	18427	1624	0.386
DO48991	5b31fb5f-9321-43d8-9b5f-600e8ba2f6cc	7dc3e035-c7ae-4164-a62b-9c2460812b05	CESC-US	Cervix-SCC	female	yes	Primary tumour - solid tissue	37670db3-74d9-4176-bc34-65d2e062d1cb	9726	1654	0.74
DO44982	5bd6ca42-16ca-484f-877f-cda4fb3f93a8	29b92b51-7ba3-42a9-97d3-6a9b5e43f928	LIHC-US	Liver-HCC	male	yes	Primary tumour - solid tissue	1ef290a3-d054-4e3a-9683-8f99a2010e3e	17939	2418	0.812
DO44966	5c6d857a-55c1-4365-b8de-bde7e769ce77	6e6ad1a2-f1eb-44d1-9852-f5752afcf5eb	LIHC-US	Liver-HCC	female	yes	Primary tumour - solid tissue	fd1e3b28-c143-4ef6-a699-3a61cb20a5ed	21143	2395	0.84
DO28053	5c98c2c5-806f-4562-ad57-e152ea8388ab	d67cad13-e849-48b0-926c-10b6046ba0b9	OV-US	Ovary-AdenoCA	female	yes	Primary tumour - solid tissue	b5e8849b-9002-4b65-a2ea-6a46c04aba4a	12269	2170	0.781
DO220352	5cb8881d-dc6e-4b62-b9a3-d96c83d2567e	3ace181a-23bd-424e-a87e-e0c01a2a2cb8	KICH-US	Kidney-ChRCC	male	yes	Primary tumour - solid tissue	4cea843f-80ae-4284-b70f-8989717eee7c	1912	668	0.74
DO44091	5cd0eb59-abe2-4932-84d1-e76de485b53e	080ecc31-756a-4a1b-a51e-d632ac8219f7	COAD-US	ColoRect-AdenoCA	female	yes	Primary tumour - solid tissue	52efbeb4-7b23-4c49-92f9-931a3eb99055	28683	4108	0.54
DO1287	5cd42d4a-5971-4a01-8c10-99321105a864	987528ac-437a-4eb8-a335-4f2076d5c006	BRCA-US	Breast-AdenoCA	female	yes	Primary tumour - solid tissue	2f4d3cea-30c8-4cf0-a610-33b3e20241e8	17599	3858	0.818
DO38129	5d4390cc-c091-4844-b40c-f936ab881e61	fc249113-83d4-4abe-8c80-a4f7305dcd91	SKCM-US	Skin-Melanoma	female	yes	Metastatic tumour - metastatsis to distant location	0cb9bc8f-475b-4fed-9cc0-d1b29e9f178b	64366	1938	0.52
DO17054	5dfb0514-3f93-446c-80be-1c964744dbb8	b6365bdb-e6d5-4615-95b3-db12a0c2f3d9	KIRC-US	Kidney-RCC	female	yes	Primary tumour - solid tissue	86e4862c-7405-40b5-b73f-be0c6c52ea6d	8362	1716	0.739
DO33512	5e5e48f8-8ddc-452a-85c4-15119480415a	12f038e1-00af-4c64-a2e0-9e63323492ef	PACA-AU	Panc-AdenoCA	female	yes	Primary tumour	8044091	11079	1624	0.69
DO477	5e7e3e20-cbfa-476d-bb92-fa3a58207a9b	448fe471-3f4e-4dc8-a4e0-6f147dc93abe	BLCA-US	Bladder-TCC	male	yes	Primary tumour - solid tissue	a9ef3ec5-b1c1-481f-89cf-1729fab50173	36959	1396	0.61
DO8004	5f8c2272-4530-45b3-a6d7-00de9be46d71	b7f2e85a-3c6a-48b7-8a4f-2dec1d85359d	COAD-US	ColoRect-AdenoCA	female	yes	Primary tumour - solid tissue	0225a318-9bb2-4340-a34a-99fcbc563e0a	11504	2422	0.639
DO42209	5fcefe73-6ed0-42f2-beda-3afc67aba867	19def402-fb8d-4b27-90dd-ce9135a3c0a2	UCEC-US	Uterus-AdenoCA	female	yes	Primary tumour - solid tissue	36e44603-a1ee-4a5b-9506-49a9358bf8d0	5305	1712	0.76
DO52696	5ff2576f-3b08-48f0-8c65-b5f28bc98c89	79e81ab3-5466-4324-9387-2de00d62315c	MALY-DE	Lymph-BNHL	male	yes	Primary tumour - blood derived (bone marrow)	tumor_4178310	2647	1039	0.709
DO4155	60534f8f-970a-4308-9844-a3a41dd6c187	ea43434b-197e-48ac-ae2e-46bc7f3776de	BRCA-US	Breast-AdenoCA	female	yes	Primary tumour - solid tissue	87676c70-e2ad-4103-8bc0-3d3c1e40a790	21204	4608	0.76
DO15110	60b90158-db95-4021-9294-d2e92126d713	878a7fe7-20ff-4651-9587-b4d6fd42e929	HNSC-US	Head-SCC	male	yes	Primary tumour - solid tissue	ba5d40f5-56a2-438b-92b8-6eb7db6d6afa	6147	1798	0.476
DO46953	60d4fe81-b92c-48a6-815d-c93ea34f0f54	50a5970d-a0cb-4251-8ab0-74ad0e94be9a	RECA-EU	Kidney-RCC	male	yes	Primary tumour - solid tissue	C0061T	7031	1348	0.53
DO10975	612ef912-5a28-4c11-8703-3376f51afef5	c065761d-f775-457f-bda0-4c7c257a701e	GBM-US	CNS-GBM	male	yes	Primary tumour - solid tissue	0f0d0c43-9987-4b4c-8686-9b4c89a27c57	14889	2759	0.38
DO12034	616011aa-5aad-4078-85a6-e61f98d83363	41d50a3c-49fc-4d8a-9c25-bbbcd3a5da6f	GBM-US	CNS-GBM	male	yes	Primary tumour - solid tissue	6eb5b7ff-1797-4c31-ab5b-6db2b2641c5b	8410	1432	0.82
DO17074	61a73497-ffb0-46dd-8a1e-a4f7e5dd4fb0	a54aac0e-4108-49cf-bf50-687031c7cda6	KIRC-US	Kidney-RCC	male	yes	Primary tumour - solid tissue	26307437-2f30-4647-81ac-f6bae5be6113	5106	1290	0.737
DO17791	61de326f-12b9-47b4-948e-c84c75e6231f	063cfacf-9933-4a2d-8921-0aeb76e12779	KIRC-US	Kidney-RCC	female	yes	Primary tumour - solid tissue	11b1dca7-6fce-41c0-9580-a28ccf83e55c	5010	1208	0.6
DO20604	61fb0e49-a3e7-4425-bb88-8e7d70fe76d8	de4c3f91-d164-47df-9971-feba840d247c	KIRC-US	Kidney-RCC	female	yes	Primary tumour - solid tissue	24814eed-fddb-475a-822e-efff92202954	6203	1813	0.76
DO14686	6243108f-1333-4198-b3af-aec72618ed19	02c6a893-49c5-49d1-8eb1-195021e70d52	HNSC-US	Head-SCC	male	yes	Primary tumour - solid tissue	afb7ea63-2959-4e53-95ea-7a032dcb5a8b	3756	896	0.5
DO219969	6278b5a4-b93b-4926-8158-dc7fc871c1cc	df4366c4-170f-4233-b577-a8ea277b069c	SARC-US	Bone-Leiomyo	male	yes	Primary tumour - solid tissue	a5697d2c-8e1a-42be-8ebf-e57d6919ba65	7872	1512	0.602
DO34696	62979323-f23d-4b62-ba15-061327b7ff56	7ccb9a4d-6f48-41c2-a630-27fde8c67d60	PACA-AU	Panc-AdenoCA	male	yes	Primary tumour	8057714	8777	1460	0.573
DO33488	62f673a5-a31a-4fb5-9e9e-0ee95ba0a377	0cf9bbc2-cbd5-4b64-8d90-cfa416307b39	PACA-AU	Panc-AdenoCA	male	yes	Primary tumour	8066037	12941	1702	0.653
DO46992	633ab3db-0f9a-468e-9185-9d4a9cd582ad	87e0b332-60f3-4d59-8c4e-691a820c9ee1	RECA-EU	Kidney-RCC	female	yes	Primary tumour - solid tissue	C0081T	10608	2382	0.48
DO52672	6377a22a-77ff-4560-a5e3-97a4f93e6302	461df2ae-fcf1-4b93-be0a-c14954fe7c42	MALY-DE	Lymph-BNHL	female	yes	Primary tumour - lymph node	tumor_4193638	19250	3893	0.71
DO23028	63a48c81-2b6c-4f68-a76b-69ff2fc449ed	6b25a78f-20dc-4ccc-b4c0-f9885d16725d	LIHC-US	Liver-HCC	male	yes	Primary tumour - solid tissue	96f911ed-2064-4745-ad07-6c47b0a0c7cd	14241	1660	0.24
DO38535	64ae6065-fbd5-48fc-a31c-caaef87bcc0b	5c4b369c-51a3-4ca7-8b9d-2a8e49c0dde7	STAD-US	Stomach-AdenoCA	female	yes	Primary tumour - solid tissue	68d21e75-16ac-48d0-b7ca-abfde13ded29	13934	2242	0.4
DO9226	64b434c0-0692-4034-9561-698a4d34629d	4019c219-c51e-479f-8a9d-cfa6816ed696	COAD-US	ColoRect-AdenoCA	male	yes	Primary tumour - solid tissue	2151dc9e-f76a-4cff-8a20-b7c107d59c27	24880	5086	0.788
DO23608	64f425a9-2260-4cd3-8ddd-c43ac410b1a4	09bc8542-4ea1-4599-91b3-d606425b37e2	LUAD-US	Lung-AdenoCA	female	yes	Primary tumour - solid tissue	af744755-51eb-4daf-9029-5cf88730b1dc	17796	1163	0.626
DO28273	65cc3a15-cfa9-48fb-b9e4-801398b073b8	8658f4f5-9a50-4195-8ea3-227951977647	OV-US	Ovary-AdenoCA	female	yes	Primary tumour - solid tissue	37981859-ba7a-4f93-8fcb-78615e696149	9562	1322	0.544
DO52651	6664cd57-c4c9-4374-8d4e-b13c0f7d2fd9	07835447-5d7e-4828-80fd-89b063989c9a	MALY-DE	Lymph-BNHL	female	yes	Primary tumour - lymph node	tumor_4160100	11754	2014	0.759
DO3140	667c209e-9b4a-474d-8f69-102cfaffddf2	2c6f1862-bb82-4e7e-9cb3-338bdf022ff4	BRCA-US	Breast-AdenoCA	female	yes	Primary tumour - solid tissue	960d194f-fe39-42a0-831d-5c031cf93544	5804	1545	0.85
DO6386	66e2be75-d219-44b7-9f2b-9d494f92883d	537cccf2-fb25-448b-813e-ca5d5642b910	CLLE-ES	Lymph-CLL	female	yes	Primary tumour - blood derived (peripheral blood)	025-0059-01TD	1745	1410	0.53
DO2712	670eab31-e873-4404-bbff-1b427e7b80c1	a6c14ebc-81a2-44f7-af87-2b7ec85e5696	BRCA-US	Breast-AdenoCA	female	yes	Primary tumour - solid tissue	0d2e50fa-daef-45a3-97b2-5d71ab03cfbf	6101	1273	0.716
DO52676	673e42ea-9cb3-4de4-a15c-10137da0aa41	687baf0b-aed9-4ab2-adb6-556a1d177a24	MALY-DE	Lymph-BNHL	female	yes	Primary tumour - lymph node	tumor_4138885	4514	980	0.3
DO36345	67816085-c038-4c4f-86f0-b03e6da18aee	769e2ac9-a121-4b2a-a0fd-5f755b579811	PRAD-US	Prost-AdenoCA	male	yes	Primary tumour - solid tissue	95d6e1d3-91c1-40e5-986d-1c5abb33a03f	3934	1165	0.52
DO18988	67c91ebf-e8c6-4ec8-a8be-4aa3064332db	252a1c43-f954-44d7-8e31-6bcd0157a05c	KIRC-US	Kidney-RCC	male	yes	Primary tumour - solid tissue	e242adb8-db67-475e-a0e4-52a622666b12	8001	2856	0.643
DO44087	67cab911-4a5a-410b-87f5-22393125e768	05486349-24a4-4931-bf5f-c9fefe369af2	COAD-US	ColoRect-AdenoCA	male	yes	Primary tumour - solid tissue	ed37a5c0-341c-4ecc-8fb8-4b705e76e2af	9375	2163	0.72
DO220433	67e21e3d-63a0-4fca-9880-58a71c938294	a592e80a-3b1a-46aa-be30-bcd87d6bca6f	KICH-US	Kidney-ChRCC	male	yes	Primary tumour - solid tissue	65256f5d-63a8-49d3-9d76-a3d7e3ddc0e6	3537	1032	0.74
DO220335	680b6b06-1331-4060-adb3-c44e862895b0	d72a7338-c144-4c62-a70e-2177a3b4b77e	KICH-US	Kidney-ChRCC	female	yes	Primary tumour - solid tissue	f35e66ec-7aa5-477c-abf7-07c35c90f7de	2746	1561	0.82
DO26280	681fbd5b-5bff-434d-8ff4-d995fc517e93	b7f11036-7ac4-41bc-a9a4-64162725fdfc	LUAD-US	Lung-AdenoCA	female	yes	Primary tumour - solid tissue	3b284fc6-7dc4-46c2-8ec9-1121ef0b4308	36353	1803	0.26
DO27851	68303bf3-e937-4e69-b8dc-b7d650c17a5f	3e012b50-06d1-4120-971b-5e54139b00ee	MALY-DE	Lymph-BNHL	female	yes	Primary tumour - lymph node	tumor_4120193	32858	6795	0.468
DO46859	6947a02f-c72d-4463-99ed-a4973a62027f	a335b03d-41ac-4d41-a2a9-3134b5b0a0a7	RECA-EU	Kidney-RCC	female	yes	Primary tumour - solid tissue	C0016T	5600	1303	0.57
DO3804	697dfcbf-0c6b-4cae-b851-d46dd6be42c9	27f87d1e-2c32-4beb-9677-62f7a286673d	BRCA-US	Breast-AdenoCA	female	yes	Primary tumour - solid tissue	3bea8456-da16-4691-a260-5c94a83e2860	5626	1071	0.558
DO220163	69c77d70-4d2f-4298-94f3-711fd96f684f	d53c2680-89ac-4f87-a7ba-f4c669546b76	SARC-US	Bone-Leiomyo	male	yes	Primary tumour - solid tissue	86ae3e79-5c03-480f-8a5a-35bac00cb89d	7209	1267	0.699
DO22293	69f6df2f-7cd7-4477-b464-1fd06bd1e9c8	c6888be2-4517-41e4-a801-9c915f24e737	LGG-US	CNS-Oligo	male	yes	Primary tumour - solid tissue	7bbfbdd1-4cb9-479c-8152-924d79e112f2	4058	1267	0.65
DO44890	6a2cafbb-2824-4727-b950-0c2bdcf26358	84fe77b4-f6cc-49bf-a6b9-1621ec9394f8	LIHC-US	Liver-HCC	female	yes	Primary tumour - solid tissue	b7fc877d-6055-4a28-bbdf-50ce7236b7bf	15806	2347	0.569
DO38226	6a3488f6-b364-426c-bb80-77acc0da4ff8	622eaa04-b8f9-471b-98b0-7befd119f14c	STAD-US	Stomach-AdenoCA	male	yes	Primary tumour - solid tissue	f6bb75b6-d0c9-49c5-99d0-e658b490c98d	13653	2700	0.746
DO6255	6a65b2f5-ebe5-4974-9ca6-7e824e7ca087	7bc3209f-b349-49bf-9b3d-44ef870b586f	CESC-US	Cervix-SCC	female	yes	Primary tumour - solid tissue	85452b47-1cdd-42fd-8802-0fd2e6f51a4d	8795	3105	0.782
DO14942	6ab12cc9-61c7-447c-897d-612075781c72	ee963667-56b1-49bd-8896-e07b536d3014	HNSC-US	Head-SCC	male	yes	Primary tumour - solid tissue	5ef4d047-5a84-4e03-acf5-02029d8a4cf2	4285	1322	0.65
DO17178	6b0668ee-2466-4e31-9362-b4dbebbf598f	fd74de4d-6973-4597-a541-e8a13d80ad55	KIRC-US	Kidney-RCC	male	yes	Primary tumour - solid tissue	74741322-3b24-43e6-9ce1-f267b0555f62	4327	947	0.617
DO14264	6b35871c-5b53-4135-8917-7dddedb3ed90	81598359-24d5-4a8b-a6e6-7a6f94289119	HNSC-US	Head-SCC	male	yes	Primary tumour - solid tissue	ac42070b-f4d6-47be-96aa-a713d66a0072	7442	1380	0.699
DO52663	6b3bb1d6-f04f-4bba-ad55-1f122843170c	9b3e7a03-cf8c-4da8-bc36-20129d7783ba	MALY-DE	Lymph-BNHL	female	yes	Primary tumour - lymph node	tumor_4142605	18639	2553	0.779
DO11794	6b59b1e5-4593-49f9-add7-b41e719d7af6	3914c02e-44ad-4c96-8464-61aa95b42c49	GBM-US	CNS-GBM	male	yes	Primary tumour - solid tissue	2e7eec3f-c9c4-42c2-8b3d-296d916a2842	9938	1716	0.724
DO6552	6c501a50-4523-4288-ad4f-502125510149	2a7f6aac-8f94-4815-8b94-0ea7db71135c	CLLE-ES	Lymph-CLL	male	yes	Primary tumour - blood derived (peripheral blood)	278-01-4TD	2429	442	0.955
DO34600	6c71de3e-501d-440a-a123-5d7302ff6cb8	cf072bfe-3191-4a71-9e0b-decaa28365e1	PACA-AU	Panc-AdenoCA	male	yes	Primary tumour	8057479	6044	989	0.22
DO14238	6c9c6dcc-d1cc-4d33-8555-ecb4ed8f7826	a8041e86-071e-46cd-8fb5-7ecdc1ab0553	HNSC-US	Head-SCC	male	yes	Primary tumour - solid tissue	e8bd9dcb-a9c7-4361-9724-24922a5e613b	7719	1844	0.39
DO52671	6ccbd207-b55f-48a8-a571-9f530b8b6307	0d569bd5-418d-4d72-87ca-8e14668c2119	MALY-DE	Lymph-BNHL	female	yes	Primary tumour - lymph node	tumor_4166151	14931	2185	0.859
DO27120	6ccc37a2-f073-4050-bfcd-de106d86236b	4c2ad4a0-5d57-4e27-9f35-058b2f205f50	LUSC-US	Lung-SCC	female	yes	Primary tumour - solid tissue	9abf3a20-b34d-429b-9c13-0468dfc20700	65577	6306	0.465
DO1301	6d2744ba-4817-482b-ad46-2e4e0897ad88	43f7a2e0-fec9-4e43-872d-18c6c946fa17	BRCA-US	Breast-AdenoCA	female	yes	Primary tumour - solid tissue	fc1f0ad4-8412-4143-8ebf-fa6592f396e9	5053	1210	0.42
DO38831	6d98d09b-cdec-4f71-afb3-2c53bee990c4	576a1741-8c65-40da-9f0f-b2ca805d70f3	STAD-US	Stomach-AdenoCA	male	yes	Primary tumour - solid tissue	9b864c79-bf5c-4430-86e8-d8479ed90d25	12654	4652	0.665
DO34817	6e37162e-0026-4e3d-96af-db5b502ed2b0	1ac54c6e-a1e4-4f3b-b4a5-cdb327e0dca6	PACA-AU	Panc-AdenoCA	female	yes	Primary tumour	8058344	4526	1346	0.56
DO25622	6e3df59e-5d52-4ced-b9dd-785df1952339	49dec0c2-8e75-4f44-a253-82b2ea605890	LUAD-US	Lung-AdenoCA	male	yes	Primary tumour - solid tissue	f0a4ae58-d5bc-4ab0-b1cf-0d951ea91fc7	53097	1709	0.5
DO27849	6f40b26e-12d6-4728-bd96-4477e27fa94e	4a4309b0-2aca-4d6a-ac50-039b28406bba	MALY-DE	Lymph-BNHL	male	yes	Primary tumour - lymph node	tumor_4139696	9302	1078	0.44
DO23744	6f748364-2a6a-4fd4-af87-3de643719577	2bde43e2-fd4e-413e-adc7-c50bca75d358	LUAD-US	Lung-AdenoCA	female	yes	Primary tumour - solid tissue	42208ba8-f465-4d62-9ed9-5dbfaa525913	75868	3056	0.417
DO46382	6f8357f0-5f56-4d6e-80f3-3acffc6580c3	12874085-a596-41ae-b4cd-817cb1ebb278	OV-AU	Ovary-AdenoCA	female	yes	Primary tumour - solid tissue	AOCS-096-1	10010	1267	0.569
DO222304	6fbec533-7f89-4d12-b04c-cf92942c3f33	1b1780d5-06da-40ee-9e15-02631a68027b	DLBC-US	Lymph-BNHL	female	yes	Primary tumour - solid tissue	a592550c-97b4-4a82-a088-14a5ac6bf084	13810	3665	0.904
DO22356	6ff35e89-30b4-447e-9ef5-b67210b7859d	3d477ac1-3bdf-4410-9594-1a3a1412c6ae	LGG-US	CNS-Oligo	male	yes	Primary tumour - solid tissue	cb40f8bb-879e-496d-ae52-5535b277a952	6940	1185	0.8
DO36356	70a93713-e154-46c8-9360-b873c63f0f05	e1fc4226-40ce-43b7-b92e-aa7cecd0cf4d	PRAD-US	Prost-AdenoCA	male	yes	Primary tumour - solid tissue	aeef0836-305c-465c-a9ca-6c1825353ae7	4250	1293	0.6
DO7124	70c76dd2-e52f-4caa-9e73-0c730f8e408a	a1724132-f95c-4622-8987-fe3183b9dce3	CLLE-ES	Lymph-CLL	male	yes	Primary tumour - blood derived (peripheral blood)	386-01-4TD	2403	550	0.986
DO33400	70d5ce3c-3325-47c5-a660-a7da72135d7a	7410c00d-ed0b-48dc-a4bf-eb76ac613980	PACA-AU	Panc-AdenoCA	female	yes	Primary tumour	8035555	9976	2011	0.841
DO16269	70f6fa46-a451-44df-b684-5f252172d508	aad8c8d6-d828-4aac-9cfb-cee893e36850	KIRC-US	Kidney-RCC	male	yes	Primary tumour - solid tissue	8cd2bbcd-3ce9-4b57-99da-895b82300af8	4511	1000	0.589
DO14236	70feab34-35f1-4936-98dc-1b32358866a7	c76f7fcc-2748-4b6d-805e-d21652dd5e3a	HNSC-US	Head-SCC	male	yes	Primary tumour - solid tissue	04107a58-667d-4712-b972-61837eff6029	28106	2219	0.568
DO4719	7157ccb4-b4f6-41ba-9f9c-da862b749a57	13d05f7a-e16a-40ef-9a15-21257da2cf89	BRCA-US	Breast-AdenoCA	female	yes	Primary tumour - solid tissue	eb2de640-6c2a-4c8a-87c3-80f9fbdc3d9b	2922	968	0.447
DO3158	71b58051-3bf8-4dfb-a431-c8aceab7c799	5a535c49-d42e-43c6-9d32-dc76f28d4f0f	BRCA-US	Breast-AdenoCA	female	yes	Primary tumour - solid tissue	d8afcb32-81d0-43b3-ad5c-e8c735710624	3452	2195	0.775
DO14171	71c0d4bc-c022-462f-8b46-3e9aefdde544	b86e88e7-0d5f-4b32-a35f-dc97251ab990	HNSC-US	Head-SCC	male	yes	Primary tumour - solid tissue	a8d8886b-b422-4c66-b0b4-4c9f0546b1b3	10522	1269	0.22
DO40831	71cdc7a1-4bbb-461c-ab98-34cad8c3a767	554b9439-7e11-43ec-8bc3-448c59100b9e	UCEC-US	Uterus-AdenoCA	female	yes	Primary tumour - solid tissue	66184035-af3e-4c2b-901a-0709c49dc54e	9306	1968	0.65
DO22106	71fddbd0-c910-40f0-80fb-09148065220b	88395c0e-4afe-434d-8b20-5a3eef8b7f00	LGG-US	CNS-Oligo	male	yes	Primary tumour - solid tissue	0997bb1a-f0a4-4cb8-9714-5baf9c391ce8	2656	1619	0.559
DO34680	72034d15-4d8f-4b45-b375-7e5ddb1a71c1	1168944c-5451-4a18-8758-88bf5723bdd9	PACA-AU	Panc-AdenoCA	male	yes	Primary tumour	8068554	15265	2168	0.464
DO49014	721c59a5-22b6-4388-a47d-d0108ea2c1aa	b9d1a64e-d445-4174-a5b4-76dd6ea69419	CESC-US	Cervix-AdenoCA	female	yes	Primary tumour - solid tissue	577057af-7775-497b-bee9-e04562648509	6551	1364	0.782
DO46581	72210f6b-6cf2-4875-8ee9-b2f674b11b85	01df36af-3617-40fc-9892-f54ce433cf71	OV-AU	Ovary-AdenoCA	female	yes	Primary tumour - solid tissue	AOCS-163-1	6657	842	0.81
DO48516	722ba628-d4b7-41f3-9690-4305f868f3fe	2425a532-f562-423a-88f5-228642f53875	KIRP-US	Kidney-RCC	male	yes	Primary tumour - solid tissue	7846e991-0d5f-4e97-abe1-945c3be9c9f9	7024	1970	0.73
DO38229	7250c569-720a-49e4-a53e-20abfe9073dc	2e66eb75-097c-4ad8-b2b3-9f5849dfd02f	STAD-US	Stomach-AdenoCA	female	yes	Primary tumour - solid tissue	b8355e52-d7a7-4711-bba7-bc4d201741f2	5460	1657	0.22
DO18701	726396f4-066c-4ae8-854e-c085801503c4	fa5e2900-95e7-4700-9707-a329cd0c77fd	KIRC-US	Kidney-RCC	male	yes	Primary tumour - solid tissue	6e67f804-5c82-4750-894a-0e85357f7e3d	4411	1073	0.684
DO46331	72e75aa6-315d-41dc-a7ea-ff5a20d507a5	745b8756-0eab-423f-8cde-e0ff1aaa6596	OV-AU	Ovary-AdenoCA	female	yes	Primary tumour - solid tissue	AOCS-056-1	8659	662	0.856
DO49076	7336c543-1c87-4f1e-8382-78c0b67d369c	0554ffe5-31f7-43f5-8372-2b73c9cf3527	PACA-AU	Panc-AdenoCA	male	yes	Primary tumour	8067175	10394	1531	0.411
DO220342	733eaed2-1df1-4832-bc6a-a401b1021795	94434272-4cbd-4b4d-bd98-44f18526dd69	KICH-US	Kidney-ChRCC	female	yes	Primary tumour - solid tissue	e9938c51-8fc6-4ed0-9201-e51c0e943d1f	1725	962	0.792
DO43162	7348f1f9-8bcf-41e2-bcb0-743823cac926	0c39c03a-ec84-42c6-be69-8e98bc7a9f5a	UCEC-US	Uterus-AdenoCA	female	yes	Primary tumour - solid tissue	99540910-61a1-434b-9937-216dfac5f719	53896	2071	0.82
DO46873	7376a408-23a8-464b-84b5-64a6f68c9daf	45348eff-4b09-4776-825e-b18de9dba937	RECA-EU	Kidney-RCC	male	yes	Primary tumour - solid tissue	C0020T	6754	1049	0.647
DO46408	73dc0427-548d-49c4-ac22-bd127db791a3	5b560f4c-d2a3-43fa-b394-abef78bdefc1	OV-AU	Ovary-AdenoCA	female	yes	Primary tumour - solid tissue	AOCS-115-1	6462	1128	0.9
DO27815	74534e25-4bdd-463b-856f-aa270d1dca37	a31b6123-c1b7-4cd0-86d8-b2e640cce9da	MALY-DE	Lymph-BNHL	female	yes	Primary tumour - lymph node	tumor_4177434	2659	717	0.96
DO52699	745a2093-2dc7-41d2-aff2-7201e3a20e1d	ebc1a26b-9582-4756-acd5-b02d1152319d	CLLE-ES	Lymph-CLL	male	yes	Primary tumour - blood derived (peripheral blood)	084-05-01TD	5065	682	0.928
DO46336	74786896-f6a8-48bf-9ae0-1d1fe2c8a15f	e6f7344b-951f-4f3f-b140-7bf53164c462	OV-AU	Ovary-AdenoCA	female	yes	Primary tumour - solid tissue	AOCS-060-1	6258	1008	0.661
DO22117	748811da-49b0-4ff6-a718-0549921871be	4853fd17-7214-4f0c-984b-1be0346ca4ab	LGG-US	CNS-Oligo	female	yes	Primary tumour - solid tissue	c7ca8fee-bd73-435b-b351-216e5dc38726	2571	882	0.81
DO37861	74d3061c-1507-45bb-9aea-f8a8046f8046	22edd867-dcd6-42b5-92bb-025ceb84b106	SKCM-US	Skin-Melanoma	female	yes	Metastatic tumour - metastatsis to distant location	cd2c64dc-8faa-469c-84dc-f701e17917c5	65393	1283	0.47
DO22324	75082199-c190-4838-8570-d172058bc98b	c1abb741-4fcd-4161-b057-c7efd619cc99	LGG-US	CNS-Oligo	male	yes	Primary tumour - solid tissue	3040f10c-04e1-4cf8-8ead-d74c856425c8	3020	1161	0.559
DO46856	75525e48-2c6d-4b74-b22b-3d2dcd7fde74	04db8bef-8777-48ac-bc2e-3c9acb103f48	RECA-EU	Kidney-RCC	male	yes	Primary tumour - solid tissue	C0015T	8848	1916	0.462
DO44517	7559d95d-0a25-497d-a5c9-e07dd95d80e8	2deb8f9a-9e0a-46d1-bcb5-902db3b5c8ac	KIRP-US	Kidney-RCC	male	yes	Primary tumour - solid tissue	341ea198-c8a2-4675-8077-2c450e9925e1	8020	2299	0.835
DO4473	75b2227e-0279-4dfb-a1a1-e64c53b48d7a	6d7f44df-e9f0-4542-a6d8-d14ee7804002	BRCA-US	Breast-AdenoCA	female	yes	Primary tumour - solid tissue	7cb99442-005b-4611-94f9-03af195ec7e3	2823	827	0.549
DO15014	75d5bb5b-ba86-4ce7-bfba-6e2e35ec1262	7e584ff6-0b81-4f85-81da-b8117afee326	HNSC-US	Head-SCC	female	yes	Primary tumour - solid tissue	5078222f-b257-4286-a29a-bc1e395149bc	9015	1483	0.715
DO46354	7617b0fc-5d98-46f1-af3c-28a8ab6f8c9d	42465bbd-289b-4e96-98fe-76809c5e1520	OV-AU	Ovary-AdenoCA	female	yes	Primary tumour - solid tissue	AOCS-079-1	8515	1047	0.501
DO27484	7642842f-8f88-4ac5-a393-ec2d37655033	a96eddfc-3afb-4bf8-a440-c91778113fbd	LUSC-US	Lung-SCC	male	yes	Primary tumour - solid tissue	91a60807-2d0f-474e-b02f-18fea788b319	76738	3414	0.47
DO220126	76733f6c-f1c1-4d57-bf7d-87640d3b88f9	cb5e1546-cda6-4991-911c-f3dd9f1a475a	SARC-US	Bone-Leiomyo	female	yes	Primary tumour - solid tissue	ceeba881-5a1d-4fdc-8c9d-d60b3facecf2	4940	1195	0.893
DO19733	7694eaf3-732e-4b23-b8fe-ce713c1a4b18	3feac02a-c99f-4dd9-9eff-e4f5e87f7dc5	KIRC-US	Kidney-RCC	male	yes	Primary tumour - solid tissue	b5040da2-0d96-422a-9760-98a95c136fe8	4678	1312	0.779
DO52673	76d5b728-f684-45d7-87bb-b66c1d744c1e	8ddcf0d9-312f-4055-8984-55d463face34	MALY-DE	Lymph-BNHL	female	yes	Primary tumour - lymph node	tumor_4196670	2945	755	0.629
DO14750	76eefb18-8fd2-49e2-9692-fbb3e5d0eff7	c2124bb2-30e1-4093-9a8a-3a188a6dc0a9	HNSC-US	Head-SCC	female	yes	Primary tumour - solid tissue	62e8f535-cf5e-4f90-afcd-1e0136066820	15158	1856	0.854
DO20770	77144430-5eb5-4ac4-9e08-460911d9a614	6ba5f81a-b7a0-4c18-a112-2e11094eec85	KIRP-US	Kidney-RCC	female	yes	Primary tumour - solid tissue	f3871637-192d-4324-9c59-cecfff436356	4732	1526	0.706
DO50311	77652635-dabc-4c06-92e6-b795b0b593ce	b02b4bba-6e66-44fb-a48f-38c309aaaac5	ESAD-UK	Eso-AdenoCA	male	yes	Primary tumour - solid tissue	OC-ST-020-S-T1	20578	3820	0.43
DO220336	777339be-465d-4877-9f73-6c49b9326e73	2ccd028d-e7e0-4f77-a512-f658a31819a4	KICH-US	Kidney-ChRCC	male	yes	Primary tumour - solid tissue	bbcd6b07-862b-4da1-8880-9d98b643898c	2766	1009	0.935
DO7822	778a27dd-94f3-484f-9da5-9ba003dde54d	31f02f48-44a4-445e-ac3d-e9bf3d8d25a2	COAD-US	ColoRect-AdenoCA	male	yes	Primary tumour - solid tissue	8816f14d-9fbb-4033-9ca4-6ca0db66161a	19138	3695	0.819
DO46400	77968712-a6c4-4db4-83ec-d686a71b13fa	acd510de-b732-4a1a-8b72-6d22e763540b	OV-AU	Ovary-AdenoCA	female	yes	Primary tumour - solid tissue	AOCS-112-1	15932	1218	0.682
DO27128	77981a9c-ea15-47bb-bd1a-6600cdc50f09	25224aa0-cfdd-48ec-92e5-8f3992a3e574	LUSC-US	Lung-SCC	male	yes	Primary tumour - solid tissue	d80486cd-f054-4527-a886-cf9446381b9f	85920	4131	0.699
DO44520	779d20ea-3a81-4008-b630-3c8cb469fec5	7815397b-aa39-4b79-bcaa-6859a3f115f8	KIRP-US	Kidney-RCC	male	yes	Primary tumour - solid tissue	353cdf9b-f87e-45ed-8263-b1720fae4eea	6693	1985	0.34
DO31420	77b1c06b-46ef-4c8c-8a82-37f83e3c48cf	a1fc7064-abf5-477d-983e-576a784e1d40	OV-US	Ovary-AdenoCA	female	yes	Primary tumour - solid tissue	5d4e65aa-d7d0-43ec-b395-df2f01b1a203	8786	1749	0.85
DO47171	77b373e5-eed3-4b03-bd9a-3a553fb0fca6	c8f64a71-e545-4eb6-9da3-2d43ae0c2627	RECA-EU	Kidney-RCC	male	yes	Primary tumour - solid tissue	C0098T	6871	934	0.488
DO34312	77ded327-2c26-46de-afda-ef24ca25e8ac	f5bb7ae4-4bb4-4e87-b83c-bc8620584989	PACA-AU	Panc-AdenoCA	female	yes	Primary tumour	8049223	6053	1150	0.35
DO33288	78029317-b987-4292-abfe-fe6a1036c805	b7008a98-5aa0-4cc9-9bee-af2a422266db	PACA-AU	Panc-AdenoCA	male	yes	Primary tumour	8032817	12063	2256	0.498
DO219952	782eb43d-1567-45c6-890d-5e2c7e92fd2e	18ec066e-8510-4921-9e35-45d85fb01e38	SARC-US	Bone-Leiomyo	female	yes	Primary tumour - solid tissue	19a45767-abf7-4d53-b096-b59847fc47a8	6211	1378	0.599
DO32863	78437fcf-ceb7-4d74-9491-da2f68f57181	ee8ba991-8c96-476e-b096-49f3aaaffc2f	PACA-AU	Panc-AdenoCA	male	yes	Primary tumour	8015109	9047	1487	0.432
DO4138	785856FC-D042-4B7F-A137-95B17C59B876	2290b078-6a5b-4c83-9dfb-b525bbf14e4e	BRCA-US	Breast-AdenoCA	female	yes	Primary tumour - solid tissue	2a5f4696-6e02-4fe9-b66d-8c2ae93b7c2f	8501	2377	0.8
DO27767	78d7ecca-da01-429a-bec1-1d331aebb0eb	2b02e3ad-4423-491e-993a-561e80dc7bcf	MALY-DE	Lymph-BNHL	male	yes	Primary tumour - lymph node	tumor_4190495	6585	1716	0.835
DO26976	78ed13d4-1578-46b8-81fa-b4395643691d	89c48e53-c8a9-4518-b3b8-509cdcaff52b	LUSC-US	Lung-SCC	male	yes	Primary tumour - solid tissue	1220e8b3-e16e-454e-bc49-60f49f9fe090	36416	4817	0.632
DO34809	791091bf-1f86-409d-b44c-b6c79275f5db	5255d645-d3d2-422e-8449-046cd21f4935	PACA-AU	Panc-AdenoCA	female	yes	Primary tumour	8058339	22463	1494	0.732
DO47753	791df752-d6c6-47b8-9113-e71fca9a04fe	931b24da-5d6d-4c2d-8de9-ef32d6eb8565	STAD-US	Stomach-AdenoCA	male	yes	Primary tumour - solid tissue	eb18c784-32f7-4570-a661-e4df8f55378c	65455	7702	0.215
DO5696	79d7a589-60bd-4b4a-89c1-d557fe24c733	b752b444-f033-4be4-9d24-e5e80b4181af	BRCA-US	Breast-AdenoCA	female	yes	Primary tumour - solid tissue	6dd4870f-1ec2-484b-8703-6397d8e67daa	9814	1820	0.641
DO7136	79ec059a-9b5d-42fe-a61c-6c5e267f5d6f	f1fdacf3-2bb5-400c-895d-ec7f472fa0d4	CLLE-ES	Lymph-CLL	female	yes	Primary tumour - blood derived (peripheral blood)	393-01-6TD	3029	869	0.949
DO46404	79efefa1-a796-40c1-8343-7059156d4fc0	d9e66fc5-9018-4568-b388-c5eb756f7823	OV-AU	Ovary-AdenoCA	female	yes	Primary tumour - solid tissue	AOCS-114-1	8658	1096	0.829
DO36273	79ff57d5-3224-4195-aa64-32ccd6d23e27	f54442d1-80fa-4678-ac94-c3ad03bc37fb	PRAD-US	Prost-AdenoCA	male	yes	Primary tumour - solid tissue	10bfe256-c4a2-4d88-b907-56f86ef63de9	2084	948	0.329
DO32875	7a61be06-1917-46ad-9af1-f7058f5b0b52	ee5d5e7d-78cf-4a29-a9ee-56aa3da877dd	PACA-AU	Panc-AdenoCA	male	yes	Primary tumour	8012211	5396	1109	0.507
DO52725	7a646a1f-761d-4ba0-9070-1c22b79ff86c	8cce153d-953d-40c5-976b-60f6a143608c	CLLE-ES	Lymph-CLL	female	yes	Primary tumour - blood derived (peripheral blood)	832-01-3TD	4094	864	0.94
DO1954	7abad802-817a-4d95-b022-f21cc4b1d9bc	97064332-1d4f-4571-93ff-354ffe6d7df9	BRCA-US	Breast-AdenoCA	female	yes	Primary tumour - solid tissue	c94232f8-2e37-46d0-b12a-b8e920e659d9	5483	888	0.556
DO32420	7b412fd9-4414-440f-b768-70666037c768	6797443c-eb4a-4654-b957-c0056e5a4206	OV-US	Ovary-AdenoCA	female	yes	Primary tumour - solid tissue	4d5aaf12-a500-4709-9c99-5b9fef2c79b1	6243	800	0.89
DO5626	7b53ba9f-506e-4af7-9752-ae50e4445880	aacaba97-ecde-440b-aae0-0e9c608c4b24	BRCA-US	Breast-AdenoCA	female	yes	Primary tumour - solid tissue	7ec2c455-d90f-4cd5-9bbb-aedbf21eca00	5227	1150	0.594
DO33184	7ba285c2-79a8-4b83-97f7-a4520a4630bf	ec646623-6d33-4fbd-888e-89f55d82eb11	PACA-AU	Panc-AdenoCA	male	yes	Primary tumour	8031146	9421	1873	0.479
DO3500	7bbe4637-394e-42c0-af7d-6184c3f48916	f9f04e42-63a2-4ee1-ade4-9e5bb5c20cdd	BRCA-US	Breast-LobularCA	female	yes	Primary tumour - solid tissue	8318a9a4-e78e-4db8-97c7-2cc733d0c512	4614	1638	0.499
DO27104	7bd328df-04eb-4500-b52e-59c8dba766a3	d2ab2555-7288-47a4-a80c-bf62d65b67b8	LUSC-US	Lung-SCC	male	yes	Primary tumour - solid tissue	1bac4ff6-e35b-40f6-bbe4-705ab672d102	33616	2738	0.399
DO30550	7bf43d51-2714-419e-a52f-863ca54c90e5	2f2eaecc-6509-423f-b63a-8c3bea1ba4a4	OV-US	Ovary-AdenoCA	female	yes	Primary tumour - solid tissue	92d562df-4a58-43da-8811-843d3d3c9438	9244	1454	0.939
DO47542	7c23f39f-6b3f-41d8-bb17-c35788b2b060	54a77010-2f16-4da9-8ca0-746a51801a00	SKCM-US	Skin-Melanoma	female	yes	Metastatic tumour - metastatsis to distant location	96bb672c-48fb-4aae-9fa5-7ceaf98e5348	79494	2515	0.74
DO27821	7c6c4b40-a2cc-405c-8024-ca626619bda5	00b9d0e6-69dc-4345-bffd-ce32880c8eef	MALY-DE	Lymph-BNHL	male	yes	Primary tumour - lymph node	tumor_4177856	4815	1337	0.949
DO52650	7ca90f23-ba50-40da-84ce-aa6f145d3466	858631eb-4e91-4aad-809c-c3948519313d	MALY-DE	Lymph-BNHL	male	yes	Primary tumour - lymph node	tumor_4134434	19844	2510	0.82
DO26987	7e152b9b-7115-4800-864e-e8162d617661	d54ca81c-1bcc-41ea-b17a-9f7249ebe9c1	LUSC-US	Lung-SCC	female	yes	Primary tumour - solid tissue	8a3a376a-a4db-4d4f-85ce-a894a2aa60bb	20653	1141	0.619
DO6352	7e5aa3e6-d4ff-4446-853e-4d78759918a5	e1f0c565-6ed3-4e42-bc3e-c7b0003e837a	CLLE-ES	Lymph-CLL	male	yes	Primary tumour - blood derived (peripheral blood)	003-0005-10TD	4181	431	0.927
DO22854	7e6e755a-5503-4729-a3f4-249183687647	463bf060-8ba6-4a73-8173-172025f7b527	LIHC-US	Liver-HCC	male	yes	Primary tumour - solid tissue	a0b2ff38-e6bf-4f27-98ab-5cf924b0e236	15603	1827	0.9
DO3662	7e84df9f-1da5-4add-a5e8-a9d9d8af409c	07b5141f-ac79-439b-883b-b0183bbe7ff5	BRCA-US	Breast-AdenoCA	female	yes	Primary tumour - solid tissue	dbeeddc1-d149-46f7-91ff-d057f8c6bffb	12713	3377	0.555
DO220354	7e8e0292-b1af-48af-9c53-823d7e0432c9	bd2ec47b-a120-4b3b-b10d-aee09805ab33	KICH-US	Kidney-ChRCC	male	yes	Primary tumour - solid tissue	abcf54fe-d93e-4c3b-acd0-757cdd6a3d3b	3147	1197	0.96
DO37427	7eb0de2d-f2b7-4bbd-bfdf-38f9205dfcd9	affa4ef4-02ec-40f1-b6a2-739f8bf2afa9	SKCM-US	Skin-Melanoma	male	yes	Metastatic tumour - metastatsis to distant location	aeeb9878-c590-45a6-9d8e-38c1fea54efa	9312	1718	0.907
DO46327	7faf8f25-328c-469f-8d16-f7344c7fd4ef	a330a96e-9897-4605-b5f1-5b5ef45cd365	OV-AU	Ovary-AdenoCA	female	yes	Primary tumour - solid tissue	AOCS-004-1	8378	905	0.478
DO23610	80032260-febc-4069-9897-e36cf1118e68	6726c157-f688-491d-8b56-35628645df89	LUAD-US	Lung-AdenoCA	male	yes	Primary tumour - solid tissue	7ecb9621-7a1f-4876-9dfb-9b77cc4cb7b4	14702	1225	0.849
DO37425	800e0be9-64ca-43ff-8518-f18c15d0cefa	3869ff3f-21b9-4817-8ff4-83c6fc75ab11	SKCM-US	Skin-Melanoma	male	yes	Metastatic tumour - metastatsis to distant location	b3189e4f-3b90-4a1e-8ff1-fa2fedc46c4c	417537	2927	0.45
DO32837	8027afbd-234f-4911-b193-880741f216d4	bbbc531a-dd41-40b7-ae59-e35508aea0c7	PACA-AU	Panc-AdenoCA	male	yes	Primary tumour	8012321	3102	1001	0.7
DO27807	803797c0-ed91-4480-be54-b9668505bedb	dc4bc4c4-2cc1-4a2e-a9f2-613088af17bf	MALY-DE	Lymph-BNHL	male	yes	Primary tumour - lymph node	tumor_4104893	9050	2400	0.84
DO27318	80444ef3-0ac2-45fc-b0c5-237cd8bb8fc0	b88f014e-bc0f-4775-8228-39e0b471c3b0	LUSC-US	Lung-SCC	male	yes	Primary tumour - solid tissue	a41992a4-d0f9-4d5b-8d05-0e3025d9c8ff	80958	5225	0.438
DO689	80cdd385-2a6a-4d59-81c7-f36786637323	973d0577-8ca4-44a1-817f-1d3c1bada151	BLCA-US	Bladder-TCC	female	yes	Primary tumour - solid tissue	967443e3-35c3-4f41-9bb5-dc899d290806	15037	2021	0.63
DO38775	80cf7dd0-91a5-484d-9592-12873910f0f1	eb59b79f-bd36-4bf4-83e3-2af73bd1d30a	STAD-US	Stomach-AdenoCA	male	yes	Primary tumour - solid tissue	a3180e0e-eb99-49dd-8252-5fea05a9885f	7182	1470	0.576
DO46813	81388e39-1fc8-47bd-b49b-946bc979996d	0c9a5dbc-f7f3-43e7-83d1-77b9fb4b8b54	PRAD-US	Prost-AdenoCA	male	yes	Primary tumour - solid tissue	848c2c7b-918e-4a09-bad9-3b3d59bbc101	4413	1422	0.563
DO2252	81689324-2986-49f6-bef6-f5a525ca36c2	207f8a42-5b05-4876-b0ae-ebfaeea27844	BRCA-US	Breast-AdenoCA	female	yes	Primary tumour - solid tissue	4f5e142f-d936-469d-abaa-37baf6f045af	10047	2140	0.669
DO49659	818ed3ec-2c9c-41cc-8c01-18c9a95e9a02	e30c64d5-e796-4cfc-8dc8-6e62bf97822f	LIHC-US	Liver-HCC	male	yes	Primary tumour - solid tissue	c8ffe03a-62c3-4b47-9dea-cb3377f59abb	15957	2039	0.52
DO52684	828ca7f9-a315-4f02-a485-347d9a881404	4adc846a-42cb-4ebd-a954-e31eb29d7572	MALY-DE	Lymph-BNHL	male	yes	Primary tumour - lymph node	tumor_4120157	28448	4276	0.724
DO8730	82a1c742-2d97-4c7a-bf1d-ca0233c60b6c	93ff786e-0165-4b02-8d27-806d422e93fc	COAD-US	ColoRect-AdenoCA	male	yes	Primary tumour - solid tissue	56dd63cb-cf0a-48c3-bccc-c5094f8d8ac0	1029165	25906	0.723
DO23838	82b154a5-b4d5-4737-8f79-10d252741963	0176cf1d-0760-4769-a493-277f4bb7585e	LUAD-US	Lung-AdenoCA	male	yes	Primary tumour - solid tissue	4d85772b-287e-4790-b1e8-cd1c0e88ad48	45750	2956	0.77
DO36283	82b1d50a-9ed4-4d42-80d4-59d06b43df3e	0192d529-7340-45d8-a5f0-249cbb11ca19	PRAD-US	Prost-AdenoCA	male	yes	Primary tumour - solid tissue	41e0d8f7-e104-43c4-b3bb-fd0b5cb3c7b2	4234	1745	0.839
DO7990	82bb01e9-a659-417b-b9e8-831a76277a21	fc453f67-6623-4e8c-b519-0bd79e4d4651	COAD-US	ColoRect-AdenoCA	female	yes	Primary tumour - solid tissue	c24759f8-566b-42da-a26d-bb0bf51ee15f	30291	6057	0.878
DO44465	82d185c7-5587-4b10-b209-5238311570d4	483bb781-0179-42e1-bf9c-487b240769b8	KIRP-US	Kidney-RCC	female	yes	Primary tumour - solid tissue	460188e7-2a1e-4c3f-9c96-48c59a3fa9a0	5378	2260	0.779
DO17085	82f4729f-8e81-4e8c-a545-e6044ec3a197	b51fa117-2c0a-4e1d-8ec4-9f039073a486	KIRC-US	Kidney-RCC	male	yes	Primary tumour - solid tissue	b8ccb09d-aceb-4069-a911-89663575ab4b	4662	1408	0.769
DO17323	8323ca35-b940-456e-a344-f2b0acdfd70b	00bf0350-8c7c-4b9e-8143-13ea2dc1122f	KIRC-US	Kidney-RCC	male	yes	Primary tumour - solid tissue	413ed4fa-013a-4751-8f74-d54f6cf992c9	6071	1328	0.492
DO28952	83333a5a-de0b-4d72-b886-e5488c619827	052665d1-ab75-4f40-be5a-b88154c8beed	OV-US	Ovary-AdenoCA	female	yes	Primary tumour - solid tissue	cf7b9151-6479-41af-986c-d9db10e33ca6	10645	2174	0.899
DO3840	83f8c292-5ae0-4c58-9f08-e58ce391f4f4	7456abd5-303e-4e6f-bf4e-47efefc7310f	BRCA-US	Breast-AdenoCA	female	yes	Primary tumour - solid tissue	66760e17-251d-4981-bb02-82c29b315080	5734	1242	0.249
DO39798	842A5261-5E7F-4AD7-A426-0CE48E937919	90883300-d4b6-45d7-af9a-4e4ce4104500	THCA-US	Thy-AdenoCA	female	yes	Primary tumour - solid tissue	d3cc158d-413d-49e6-8d23-3ed89fdea94a	1273	846	0.781
DO18056	8453bed2-371f-47f4-b1aa-b29552f4571c	dacd4cc2-fc2b-4fbd-adf6-c8a46ae69c91	KIRC-US	Kidney-RCC	male	yes	Primary tumour - solid tissue	3d38f604-e571-422d-b645-bf73a0348243	7610	1545	0.64
DO13318	84d56a0b-6ee1-4fe7-9491-d8815af1d6f5	c27290e4-6835-448a-abdc-df8ddd5f4630	GBM-US	CNS-GBM	male	yes	Primary tumour - solid tissue	19521291-90a2-4865-9d3f-25973130d22e	7928	1202	0.72
DO22896	84f24356-27a3-4321-a58d-f1f6b135c954	2bff30d5-be79-4686-8164-7a7d9619d3c0	LIHC-US	Liver-HCC	female	yes	Primary tumour - solid tissue	c827a8b9-359c-4a6f-b950-839b3fb0c097	17637	2198	0.855
DO48159	84fb7b6d-d38e-41b5-86e4-bb66266da91b	248fd0ed-f14c-40b8-9f14-e9c7adf16e22	THCA-US	Thy-AdenoCA	female	yes	Primary tumour - solid tissue	593736e0-1bed-4eaf-bac9-e90620554f1d	1345	738	0.784
DO14420	860528a4-b0c5-4251-bf96-a81513e5ef4d	83eca7b5-45bb-44c0-8afe-36f8988d0078	HNSC-US	Head-SCC	male	yes	Primary tumour - solid tissue	a39131b9-e7c7-4385-a1b9-d8a0a0950337	15954	1021	0.374
DO52681	861c0c60-6a17-4327-a05d-724d14ffcef8	81cc0f39-6677-4f2e-9a75-d30152b188f3	MALY-DE	Lymph-BNHL	male	yes	Primary tumour - lymph node	tumor_4128477	10952	1861	0.561
DO33376	861c68b0-8578-4fdc-9423-f6dc856ffe48	3bfbc33d-804b-4bb3-97ac-97563d77b13d	PACA-AU	Panc-AdenoCA	female	yes	Primary tumour	8034278	7108	1846	0.318
DO33160	8642fd8e-6e77-4f4b-baec-1163db337dee	33070975-0f35-4518-9ffb-4c6170c32534	PACA-AU	Panc-AdenoCA	female	yes	Primary tumour	8031073	6623	1165	0.324
DO26769	86452157-2294-4029-a61d-6702a7889b7e	fb0c6353-a90c-45e2-9355-7cd16cf756ff	LUSC-US	Lung-SCC	male	yes	Primary tumour - solid tissue	300cb22f-acb4-4acd-8d64-fe8dcdf64801	129911	6199	0.57
DO219962	869c46c0-e7ac-4421-998d-28c5826fc091	cb783f8b-d092-4104-b809-3f90b19df7df	SARC-US	Bone-Leiomyo	male	yes	Primary tumour - solid tissue	a8673ba9-ef34-42ca-a73e-1efb4f186e88	6236	1462	0.882
DO36459	874d730a-f299-4a0d-a582-8a1c627d1033	aa06ae46-2336-4666-a3af-fc790daf8da4	READ-US	ColoRect-AdenoCA	female	yes	Primary tumour - solid tissue	3c910093-df83-485b-86ef-26a0991d9a0b	15734	2767	0.805
DO47817	87793870-b51e-433f-9f32-eda032d71f04	d6738c83-7b52-4224-846a-67bd085aaab8	STAD-US	Stomach-AdenoCA	male	yes	Primary tumour - solid tissue	1ddc7f73-d793-4ae6-8a6a-851069892fad	19566	2235	0.381
DO2593	877adc79-0651-4140-bb6a-876162733bf3	db45d81f-695c-4f99-beea-6dbec1ff47fc	BRCA-US	Breast-AdenoCA	female	yes	Primary tumour - solid tissue	a36231aa-f304-4bbf-aa86-b9547916c097	24334	2216	0.409
DO20905	87a76195-5000-4976-8a5e-c2875cb9f486	14dd86c1-dfb3-4124-a453-4d64223bc048	KIRP-US	Kidney-RCC	male	yes	Primary tumour - solid tissue	de88a41b-8a32-40d6-9c0b-1fe2303d8ad2	5357	1840	0.338
DO47072	87ddacee-93c2-4a9a-9e53-3af7fe5c0886	f9a81200-5381-496a-8062-099f9e793618	RECA-EU	Kidney-RCC	male	yes	Primary tumour - solid tissue	C0038T	10318	1499	0.518
DO27859	8803be70-8cf8-463b-a639-1b73b19ea396	3e94aa64-7dd3-4d63-a5de-b4050d3dfafa	MALY-DE	Lymph-BNHL	female	yes	Primary tumour - lymph node	tumor_4177810	5936	976	0.65
DO25847	8835ae28-831e-49da-a046-a1a43b626a4e	23d77176-dfed-4bee-ac96-9934377d8d81	LUAD-US	Lung-AdenoCA	female	yes	Primary tumour - solid tissue	da010683-c537-478f-8f95-e606b05dbc5c	140139	4378	0.423
DO219585	88E25F76-1B1F-4AFB-AB08-215D4F7F08B5	1924d200-6929-4eef-8a7f-317f8fbab915	THCA-US	Thy-AdenoCA	male	yes	Primary tumour - solid tissue	ab13fb1a-8b7f-4d84-84a9-c4f7ee59caf8	4305	1119	0.46
DO41056	88e9cdc4-bcf1-49e9-8965-7dc6b3688585	f7187888-f261-4a39-99b4-966fd7207117	UCEC-US	Uterus-AdenoCA	female	yes	Primary tumour - solid tissue	b5b941e3-f828-4091-b9b1-6b38d1493847	22578	25881	0.433
DO18839	890fcbee-5720-4a9e-8d71-bb623705e71b	39c55051-e1bc-4081-962a-17205645de45	KIRC-US	Kidney-RCC	male	yes	Primary tumour - solid tissue	0a187e9e-fae3-4b9f-b6ed-23cf0ffcb39e	5781	3974	0.479
DO52717	89343264-c6f3-45db-8252-0818e4ac4b3d	915cbb43-9e00-433d-818f-531011bea57e	CLLE-ES	Lymph-CLL	female	yes	Primary tumour - blood derived (peripheral blood)	594-01-1TD	6078	1136	0.977
DO220355	894cd09b-645d-43b8-93ea-5f7f48db12da	148536ce-ee2a-4952-a19d-10d6f44146b9	KICH-US	Kidney-ChRCC	female	yes	Primary tumour - solid tissue	3cbdee56-19f7-4a7a-850e-a7664e67c919	3186	1027	0.72
DO14192	898aa183-162f-47a6-b564-4708b5dabdd0	a315b798-f037-48d5-91ed-e733e3bbd6ee	HNSC-US	Head-SCC	male	yes	Primary tumour - solid tissue	e23d2f8b-aca4-43c2-876e-f8c6e1ca2d93	19821	2282	0.75
DO27847	89a83047-94c1-4570-aa18-36f402ae400d	c66926a8-474d-482c-bfb7-043029c8b737	MALY-DE	Lymph-BNHL	male	yes	Primary tumour - lymph node	tumor_4191799	8063	1955	0.699
DO24675	89dda3b6-2905-4577-9b74-965fb7f77c98	de614a3e-1c0d-49c7-a2f1-28bc58e6e5c7	LUAD-US	Lung-AdenoCA	male	yes	Primary tumour - solid tissue	4b202550-9744-4c6c-ad17-97f764ea3f18	42566	1996	0.618
DO15815	89e229a4-ecbc-486b-bf2c-8e58d21fd17b	5046f1b4-9d95-4841-ba30-691fa44719a2	HNSC-US	Head-SCC	male	yes	Primary tumour - solid tissue	8b9f33fa-04ef-4767-93d1-98f6e420d037	34672	2311	0.565
DO19048	8aa9969f-458c-401f-84a7-5cf76c68f790	f64e9609-d75d-400c-a92d-d77fd54d6c29	KIRC-US	Kidney-RCC	male	yes	Primary tumour - solid tissue	d3280297-5674-4ae6-ab57-8d820543901e	8306	1478	0.49
DO27777	8af88a1d-4834-4124-a958-72227fa8cb18	bc1d5327-2e76-4e0e-b749-72a559469d0d	MALY-DE	Lymph-BNHL	male	yes	Primary tumour - lymph node	tumor_4116738	15808	1798	0.299
DO38547	8b425d92-11e6-4dce-914e-5a2f00603719	153a64ee-6322-4f2e-b3df-77ef7d3a4cf0	STAD-US	Stomach-AdenoCA	female	yes	Primary tumour - solid tissue	df817250-9a2c-42e8-ad90-0d9e13fe37b3	66916	5659	0.618
DO4359	8cf1853a-55b2-4fb9-9a65-a46243304d54	36d1a85e-a09b-4537-86e0-eaf1eb03aed8	BRCA-US	Breast-AdenoCA	female	yes	Primary tumour - solid tissue	f0cf4acd-6b09-4538-b58c-e86c623b6c71	7599	1194	0.381
DO221123	8d09a1a4-61e5-4607-a7a2-4c292fa6966e	abedd46c-47b8-4242-adb6-12835400cb3f	MALY-DE	Lymph-BNHL	male	yes	Primary tumour - lymph node	tumor_4124188	27360	3483	0.72
DO1291	8d0d1eea-9e60-4507-8cfa-1fac66edc8a4	6c65cb6d-8c50-4c7c-bc84-eeebe09fbe01	BRCA-US	Breast-AdenoCA	female	yes	Primary tumour - solid tissue	5cdd3886-898b-4861-a748-d4164ce14a07	5882	2426	0.828
DO52652	8d1ffe34-acf5-4b6d-965f-0ea571b7cd5f	3e7ccab5-5b1d-4147-b907-77cab8f0837e	MALY-DE	Lymph-BNHL	female	yes	Primary tumour - lymph node	tumor_4136702	12298	2949	0.78
DO46416	8d6b2993-255b-4ddb-a324-3d0d7daa87df	0009b464-b376-4fbc-8a56-da538269a02f	OV-AU	Ovary-AdenoCA	female	yes	Recurrent tumour - other	AOCS-117-13	17494	1291	0.885
DO15911	8d810625-b9e3-4da7-98af-31f2f5174814	d4b80307-abbd-48bb-b52c-6dcd409699a2	HNSC-US	Head-SCC	male	yes	Primary tumour - solid tissue	746322c7-fe75-4b9f-9309-93e9cfa4cb5a	6580	919	0.579
DO16233	8da87146-a8a4-4b2a-b25d-43cd0ac9d6e4	9c181313-5b4c-41c5-9ad5-a5a86fe609aa	KIRC-US	Kidney-RCC	male	yes	Primary tumour - solid tissue	e2d40747-f751-4ccb-a45c-a60b06046db1	4200	2232	0.4
DO1537	8dc04505-fae5-4185-b3f8-53882fbbb4fd	47b5d831-5287-4f62-b17a-6e5eff2e4184	BRCA-US	Breast-LobularCA	female	yes	Primary tumour - solid tissue	7daa9124-2878-4708-ae74-28b17ef4898c	4977	1510	0.507
DO27208	8dc89366-a78f-4e41-983f-13dfbbe782a2	abc94013-71f5-4ac6-88a4-01b4ef9f9d2f	LUSC-US	Lung-SCC	female	yes	Primary tumour - solid tissue	8a0b8a54-d4f7-4911-a692-6731d089eba2	45745	3913	0.55
DO24130	8dedea58-fb63-44cc-860c-56e66b52d11b	fa2c3620-7e82-4b12-b135-87986f0f2890	LUAD-US	Lung-AdenoCA	male	yes	Primary tumour - solid tissue	84cb5264-6158-40ec-8b65-f96a4a7d6ce4	6723	1122	0.91
DO32878	8e0f1747-19c3-4d31-b9ab-6288594c306d	a2238b5f-0513-487a-9b1b-7bef85ebf336	PACA-AU	Panc-AdenoCA	female	yes	Primary tumour	8014825	6350	1728	0.617
DO52667	8e25f2da-e738-4a69-a679-ca279573440d	02917220-6a7a-46a1-8656-907e96bef88e	MALY-DE	Lymph-BNHL	male	yes	Primary tumour - lymph node	tumor_4199996	40260	2222	0.443
DO26434	8e49dba6-1d3d-4e60-aba7-a093fe5bbd41	369c06f2-8904-49cb-99d1-dd297ed0cd0c	LUSC-US	Lung-SCC	male	yes	Primary tumour - solid tissue	6b829f48-ba74-40d7-b92f-41a2a2b7d136	20653	2354	0.57
DO27799	8e4e6631-9ab8-41bd-9087-ac1c3dbc25f4	2b36ac4b-eed3-4591-8b4f-b44049dfc5ed	MALY-DE	Lymph-BNHL	male	yes	Primary tumour - lymph node	tumor_4193278	3785	852	0.921
DO33152	8e5f3908-6fb0-495d-9a01-6e3fcd063eca	68ba1105-569a-4209-9b45-0e2d64931806	PACA-AU	Panc-AdenoCA	male	yes	Primary tumour	8031085	7515	1776	0.751
DO41716	8e901591-a236-4208-899b-f1bde1e5f841	ed32c725-08ae-48eb-8fa2-719b9aeb7550	UCEC-US	Uterus-AdenoCA	female	yes	Primary tumour - solid tissue	d777e49b-cb47-44f3-ad42-4d23af7e296c	17953	2038	0.458
DO219961	8eac950a-dae0-4548-9f3b-ccda65e32f89	67bb70b2-b6f8-4aa9-80ce-48829f9fec56	SARC-US	Bone-Leiomyo	male	yes	Primary tumour - solid tissue	b68f7194-1f05-4009-8ed2-58c5ebbcaba8	5160	1365	0.88
DO39084	8eb57b3e-64eb-408d-ad2d-1ff2c0e69506	473fe833-fcc6-485e-93d2-95e662c3ef53	THCA-US	Thy-AdenoCA	female	yes	Primary tumour - solid tissue	76a6f76d-f33e-4b4a-b0ee-fb863345f194	1289	678	0.906
DO43506	8edc23c4-43f8-4dd3-8c40-257297393492	af96db5a-684f-41d1-a910-5a5193393d9c	UCEC-US	Uterus-AdenoCA	female	yes	Primary tumour - solid tissue	2d1226a1-1c88-422b-9a8d-316bebeb65fd	45605	38487	0.644
DO52661	8f18a62f-3364-47b4-8fbd-87c9da0d530b	71982a1b-52a4-440f-bd5d-62a0e6cc7fd9	MALY-DE	Lymph-BNHL	male	yes	Primary tumour - lymph node	tumor_4133263	8813	1367	0.687
DO37439	8f259997-f80c-4516-a7e6-f8c888f008d4	3f2ecbcd-5c9e-4d57-8aa5-962e2e86a83c	SKCM-US	Skin-Melanoma	female	yes	Metastatic tumour - metastatsis to distant location	fde25bee-ed13-4128-a67c-23463d25a7c1	86820	1922	0.378
DO33042	8f518277-f131-48e9-9494-33beec0caac7	3c86ba21-7b11-4ec7-9d20-a2325197c676	PACA-AU	Panc-AdenoCA	male	yes	Primary tumour	8015858	12015	1360	0.334
DO49135	8f9862fc-e3cd-4d26-a755-f21b7093f286	a3edc9cc-f54a-4459-a5d0-097879c811e5	PACA-AU	Panc-AdenoCA	male	yes	Primary tumour	8067075	12399	1530	0.462
DO45091	8fb6d8f0-ddb8-11e4-ad8f-5ed8e2d07381	10cb8ac6-c622-11e3-bf01-24c6515278c0	LIRI-JP	Liver-HCC	male	yes	Primary tumour - solid tissue	RK001_C01	26802	2048	0.68
DO45092	8fb6f8bc-ddb8-11e4-ad8f-5ed8e2d07381	15fd8dc8-c622-11e3-bf01-24c6515278c0	LIRI-JP	Liver-HCC	male	yes	Primary tumour - solid tissue	RK002_C	17677	1855	0.679
DO45093	8fb714dc-ddb8-11e4-ad8f-5ed8e2d07381	1df8939c-c622-11e3-bf01-24c6515278c0	LIRI-JP	Liver-HCC	male	yes	Primary tumour - solid tissue	RK003_C	12591	1772	0.499
DO45094	8fb731e2-ddb8-11e4-ad8f-5ed8e2d07381	23eb72d8-c622-11e3-bf01-24c6515278c0	LIRI-JP	Liver-HCC	male	yes	Primary tumour - solid tissue	RK004_C01	19975	2163	0.709
DO45097	8fb74af6-ddb8-11e4-ad8f-5ed8e2d07381	2ecd8358-c622-11e3-bf01-24c6515278c0	LIRI-JP	Liver-HCC	male	yes	Primary tumour - solid tissue	RK007_C01	14672	1515	0.95
DO45099	8fb765ae-ddb8-11e4-ad8f-5ed8e2d07381	31bcfd64-c622-11e3-bf01-24c6515278c0	LIRI-JP	Liver-HCC	male	yes	Primary tumour - solid tissue	RK010_C	10072	1400	0.59
DO45101	8fb77f4e-ddb8-11e4-ad8f-5ed8e2d07381	34030a28-c622-11e3-bf01-24c6515278c0	LIRI-JP	Liver-HCC	male	yes	Primary tumour - solid tissue	RK012_C01	39249	8478	0.48
DO45103	8fb79808-ddb8-11e4-ad8f-5ed8e2d07381	35e33a7a-c622-11e3-bf01-24c6515278c0	LIRI-JP	Liver-HCC	male	yes	Primary tumour - solid tissue	RK014_C01	7423	1184	0.386
DO45111	8fb7b0cc-ddb8-11e4-ad8f-5ed8e2d07381	3faeb03e-c622-11e3-bf01-24c6515278c0	LIRI-JP	Liver-HCC	male	yes	Primary tumour - solid tissue	RK019_C	45955	11595	0.633
DO45113	8fb7cc10-ddb8-11e4-ad8f-5ed8e2d07381	4255582e-c622-11e3-bf01-24c6515278c0	LIRI-JP	Liver-HCC	male	yes	Primary tumour - solid tissue	RK020_C01	8644	1126	0.813
DO45119	8fb7e470-ddb8-11e4-ad8f-5ed8e2d07381	47d77750-c622-11e3-bf01-24c6515278c0	LIRI-JP	Liver-HCC	male	yes	Primary tumour - solid tissue	RK023_C	24540	2429	0.72
DO45123	8fb7fd34-ddb8-11e4-ad8f-5ed8e2d07381	4f6f48bc-c622-11e3-bf01-24c6515278c0	LIRI-JP	Liver-HCC	female	yes	Primary tumour - solid tissue	RK025_C	36970	8896	0.332
DO45125	8fb81814-ddb8-11e4-ad8f-5ed8e2d07381	51800588-c622-11e3-bf01-24c6515278c0	LIRI-JP	Liver-HCC	male	yes	Primary tumour - solid tissue	RK026_C01	8534	1563	0.81
DO45131	8fb832b8-ddb8-11e4-ad8f-5ed8e2d07381	5b178f44-c622-11e3-bf01-24c6515278c0	LIRI-JP	Liver-HCC	male	yes	Primary tumour - solid tissue	RK031_C01	26397	3710	0.659
DO45133	8fb84b90-ddb8-11e4-ad8f-5ed8e2d07381	5cf21488-c622-11e3-bf01-24c6515278c0	LIRI-JP	Liver-HCC	male	yes	Primary tumour - solid tissue	RK032_C01	15372	2031	0.88
DO45137	8fb86698-ddb8-11e4-ad8f-5ed8e2d07381	6172ca02-c622-11e3-bf01-24c6515278c0	LIRI-JP	Liver-HCC	male	yes	Primary tumour - solid tissue	RK034_C	7481	803	0.667
DO45143	8fb8a482-ddb8-11e4-ad8f-5ed8e2d07381	6622f932-c622-11e3-bf01-24c6515278c0	LIRI-JP	Liver-HCC	male	yes	Primary tumour - solid tissue	RK037_C01	7826	1207	0.494
DO45145	8fb8c084-ddb8-11e4-ad8f-5ed8e2d07381	69f37546-c622-11e3-bf01-24c6515278c0	LIRI-JP	Liver-HCC	male	yes	Primary tumour - solid tissue	RK041_C01	25517	1679	0.588
DO45159	8fb8dcc2-ddb8-11e4-ad8f-5ed8e2d07381	7ae510f8-c622-11e3-bf01-24c6515278c0	LIRI-JP	Liver-HCC	male	yes	Primary tumour - solid tissue	RK050_C	27127	4094	0.5
DO45161	8fb8f84c-ddb8-11e4-ad8f-5ed8e2d07381	7c405ca0-c622-11e3-bf01-24c6515278c0	LIRI-JP	Liver-HCC	male	yes	Primary tumour - solid tissue	RK051_C01	15494	1764	0.707
DO45163	8fb9139a-ddb8-11e4-ad8f-5ed8e2d07381	7d38018a-c622-11e3-bf01-24c6515278c0	LIRI-JP	Liver-HCC	male	yes	Primary tumour - solid tissue	RK052_C01	18321	1720	0.912
DO45165	8fb92c54-ddb8-11e4-ad8f-5ed8e2d07381	7fba5aac-c622-11e3-bf01-24c6515278c0	LIRI-JP	Liver-HCC	male	yes	Primary tumour - solid tissue	RK054_C01	11641	1262	0.278
DO45167	8fb9496e-ddb8-11e4-ad8f-5ed8e2d07381	80ab6c08-c622-11e3-bf01-24c6515278c0	LIRI-JP	Liver-HCC	male	yes	Primary tumour - solid tissue	RK055_C01	3778	888	0.561
DO45169	8fb96278-ddb8-11e4-ad8f-5ed8e2d07381	819b4304-c622-11e3-bf01-24c6515278c0	LIRI-JP	Liver-HCC	male	yes	Primary tumour - solid tissue	RK056_C01	22822	2408	0.792
DO45171	8fb97b1e-ddb8-11e4-ad8f-5ed8e2d07381	83d57c5c-c622-11e3-bf01-24c6515278c0	LIRI-JP	Liver-HCC	male	yes	Primary tumour - solid tissue	RK058_C01	10830	1288	0.693
DO45173	8fb9932e-ddb8-11e4-ad8f-5ed8e2d07381	87671312-c622-11e3-bf01-24c6515278c0	LIRI-JP	Liver-HCC	male	yes	Primary tumour - solid tissue	RK061_C01	18083	1769	0.82
DO45177	8fb9abac-ddb8-11e4-ad8f-5ed8e2d07381	8a6d6b2e-c622-11e3-bf01-24c6515278c0	LIRI-JP	Liver-HCC	female	yes	Primary tumour - solid tissue	RK063_C	10675	1379	0.401
DO45185	8fb9c39e-ddb8-11e4-ad8f-5ed8e2d07381	8fd5e62c-c622-11e3-bf01-24c6515278c0	LIRI-JP	Liver-HCC	male	yes	Primary tumour - solid tissue	RK067_C01	22641	1441	0.41
DO45189	8fb9cfce-ddb8-11e4-ad8f-5ed8e2d07381	9321341c-c622-11e3-bf01-24c6515278c0	LIRI-JP	Liver-HCC	female	yes	Primary tumour - solid tissue	RK069_C01	8542	1749	0.821
DO45195	8fb9e7de-ddb8-11e4-ad8f-5ed8e2d07381	97a6f44a-c622-11e3-bf01-24c6515278c0	LIRI-JP	Biliary-AdenoCA	male	yes	Primary tumour - solid tissue	RK073_C01	3363	738	0.437
DO23517	8fba0070-ddb8-11e4-ad8f-5ed8e2d07381	99bdc3da-c622-11e3-bf01-24c6515278c0	LIRI-JP	Liver-HCC	male	yes	Primary tumour - solid tissue	RK075_C01	15403	1118	0.39
DO45197	8fba1a92-ddb8-11e4-ad8f-5ed8e2d07381	9cb80280-c622-11e3-bf01-24c6515278c0	LIRI-JP	Liver-HCC	male	yes	Primary tumour - solid tissue	RK079_C01	16560	1690	0.758
DO45203	8fba32f2-ddb8-11e4-ad8f-5ed8e2d07381	a1a75f66-c622-11e3-bf01-24c6515278c0	LIRI-JP	Liver-HCC	female	yes	Primary tumour - solid tissue	RK083_C01	17660	1742	0.401
DO45205	8fba4c2e-ddb8-11e4-ad8f-5ed8e2d07381	a2a67c8a-c622-11e3-bf01-24c6515278c0	LIRI-JP	Liver-HCC	female	yes	Primary tumour - solid tissue	RK084_C01	13374	1311	0.44
DO45213	8fba5818-ddb8-11e4-ad8f-5ed8e2d07381	abbbe65c-c622-11e3-bf01-24c6515278c0	LIRI-JP	Liver-HCC	male	yes	Primary tumour - solid tissue	RK092_C01	15987	1868	0.54
DO45217	8fba715e-ddb8-11e4-ad8f-5ed8e2d07381	b070af2a-c622-11e3-bf01-24c6515278c0	LIRI-JP	Liver-HCC	female	yes	Primary tumour - solid tissue	RK098_C01	24903	3422	0.387
DO45219	8fba89d2-ddb8-11e4-ad8f-5ed8e2d07381	b1f19de6-c622-11e3-bf01-24c6515278c0	LIRI-JP	Liver-HCC	male	yes	Primary tumour - solid tissue	RK099_C01	12453	1512	0.56
DO45221	8fbaa1ba-ddb8-11e4-ad8f-5ed8e2d07381	b32449c0-c622-11e3-bf01-24c6515278c0	LIRI-JP	Liver-HCC	female	yes	Primary tumour - solid tissue	RK100_C01	13580	1557	0.589
DO45223	8fbabb1e-ddb8-11e4-ad8f-5ed8e2d07381	b67208c4-c622-11e3-bf01-24c6515278c0	LIRI-JP	Liver-HCC	male	yes	Primary tumour - solid tissue	RK103_C01	10230	1409	0.261
DO45225	8fbad310-ddb8-11e4-ad8f-5ed8e2d07381	b994762c-c622-11e3-bf01-24c6515278c0	LIRI-JP	Liver-HCC	male	yes	Primary tumour - solid tissue	RK106_C01	21046	1338	0.32
DO45227	8fbaeb7a-ddb8-11e4-ad8f-5ed8e2d07381	ba940092-c622-11e3-bf01-24c6515278c0	LIRI-JP	Liver-HCC	female	yes	Primary tumour - solid tissue	RK107_C01	15029	1396	0.675
DO45229	8fbb0402-ddb8-11e4-ad8f-5ed8e2d07381	bba106ce-c622-11e3-bf01-24c6515278c0	LIRI-JP	Liver-HCC	male	yes	Primary tumour - solid tissue	RK108_C01	14025	1387	0.357
DO45231	8fbb1046-ddb8-11e4-ad8f-5ed8e2d07381	bcc74a5e-c622-11e3-bf01-24c6515278c0	LIRI-JP	Biliary-AdenoCA	male	yes	Primary tumour - solid tissue	RK109_C01	11181	1326	0.36
DO45233	8fbb2a4a-ddb8-11e4-ad8f-5ed8e2d07381	c021b61c-c622-11e3-bf01-24c6515278c0	LIRI-JP	Liver-HCC	male	yes	Primary tumour - solid tissue	RK112_C01	13727	1431	0.299
DO45237	8fbb385a-ddb8-11e4-ad8f-5ed8e2d07381	cf2d34c4-c622-11e3-bf01-24c6515278c0	LIRI-JP	Liver-HCC	male	yes	Primary tumour - solid tissue	RK126_C01	26796	3020	0.814
DO45239	8fbb5128-ddb8-11e4-ad8f-5ed8e2d07381	d182b67c-c622-11e3-bf01-24c6515278c0	LIRI-JP	Liver-HCC	male	yes	Primary tumour - solid tissue	RK130_C01	7279	1192	0.789
DO45243	8fbb694c-ddb8-11e4-ad8f-5ed8e2d07381	d876d576-c622-11e3-bf01-24c6515278c0	LIRI-JP	Biliary-AdenoCA	female	yes	Primary tumour - solid tissue	RK137_C01	11936	1355	0.495
DO45245	8fbb829c-ddb8-11e4-ad8f-5ed8e2d07381	da5b9926-c622-11e3-bf01-24c6515278c0	LIRI-JP	Biliary-AdenoCA	female	yes	Primary tumour - solid tissue	RK138_C01	36109	7523	0.456
DO45247	8fbb9b92-ddb8-11e4-ad8f-5ed8e2d07381	de4f520c-c622-11e3-bf01-24c6515278c0	LIRI-JP	Liver-HCC	female	yes	Primary tumour - solid tissue	RK141_C01	12224	3271	0.69
DO45249	8fbbb528-ddb8-11e4-ad8f-5ed8e2d07381	df9f8c80-c622-11e3-bf01-24c6515278c0	LIRI-JP	Biliary-AdenoCA	male	yes	Primary tumour - solid tissue	RK142_C01	3297	623	0.219
DO45251	8fbbce82-ddb8-11e4-ad8f-5ed8e2d07381	e4fd1b3e-c622-11e3-bf01-24c6515278c0	LIRI-JP	Biliary-AdenoCA	female	yes	Primary tumour - solid tissue	RK146_C01	8520	1228	0.56
DO45253	8fbbe6f6-ddb8-11e4-ad8f-5ed8e2d07381	e64e9f76-c622-11e3-bf01-24c6515278c0	LIRI-JP	Liver-HCC	male	yes	Primary tumour - solid tissue	RK147_C01	8219	1585	0.678
DO45259	8fbc0320-ddb8-11e4-ad8f-5ed8e2d07381	f2b2111c-c622-11e3-bf01-24c6515278c0	LIRI-JP	Biliary-AdenoCA	male	yes	Primary tumour - solid tissue	RK159_C01	20682	1644	0.844
DO45263	8fbc1d06-ddb8-11e4-ad8f-5ed8e2d07381	f8733b80-c622-11e3-bf01-24c6515278c0	LIRI-JP	Liver-HCC	male	yes	Primary tumour - solid tissue	RK166_C01	11485	1662	0.478
DO45277	8fbc4e8e-ddb8-11e4-ad8f-5ed8e2d07381	0be08326-c623-11e3-bf01-24c6515278c0	LIRI-JP	Liver-HCC	male	yes	Primary tumour - solid tissue	RK184_C01	15520	1372	0.455
DO45283	8fbc974a-ddb8-11e4-ad8f-5ed8e2d07381	2584b428-c623-11e3-bf01-24c6515278c0	LIRI-JP	Biliary-AdenoCA	male	yes	Primary tumour - solid tissue	RK208_C01	45327	7619	0.204
DO45285	8fbcbc02-ddb8-11e4-ad8f-5ed8e2d07381	39458b0e-c623-11e3-bf01-24c6515278c0	LIRI-JP	Biliary-AdenoCA	male	yes	Primary tumour - solid tissue	RK226_C01	9141	599	0.24
DO45287	8fbcd44e-ddb8-11e4-ad8f-5ed8e2d07381	5a51a6fc-c623-11e3-bf01-24c6515278c0	LIRI-JP	Biliary-AdenoCA	male	yes	Primary tumour - solid tissue	RK269_C01	12084	4271	0.221
DO45289	8fbcec2c-ddb8-11e4-ad8f-5ed8e2d07381	5c9b8a2c-c623-11e3-bf01-24c6515278c0	LIRI-JP	Biliary-AdenoCA	female	yes	Primary tumour - solid tissue	RK272_C01	4975	907	0.794
DO45297	8fbd0482-ddb8-11e4-ad8f-5ed8e2d07381	7512b38c-c623-11e3-bf01-24c6515278c0	LIRI-JP	Biliary-AdenoCA	female	yes	Primary tumour - solid tissue	RK307_C01	5457	960	0.363
DO45299	8fbd1d96-ddb8-11e4-ad8f-5ed8e2d07381	760881cc-c623-11e3-bf01-24c6515278c0	LIRI-JP	Biliary-AdenoCA	female	yes	Primary tumour - solid tissue	RK308_C01	238405	257065	0.858
DO45301	8fbd370e-ddb8-11e4-ad8f-5ed8e2d07381	7789ef18-c623-11e3-bf01-24c6515278c0	LIRI-JP	Biliary-AdenoCA	male	yes	Primary tumour - solid tissue	RK309_C01	12998	1401	0.31
DO45303	8fbd43b6-ddb8-11e4-ad8f-5ed8e2d07381	78bc2608-c623-11e3-bf01-24c6515278c0	LIRI-JP	Biliary-AdenoCA	female	yes	Primary tumour - solid tissue	RK310_C01	3845	998	0.68
DO45305	8fbd5c5c-ddb8-11e4-ad8f-5ed8e2d07381	79b23f34-c623-11e3-bf01-24c6515278c0	LIRI-JP	Biliary-AdenoCA	male	yes	Primary tumour - solid tissue	RK312_C01	5524	1401	0.796
DO45307	8fbd7520-ddb8-11e4-ad8f-5ed8e2d07381	7ae872a6-c623-11e3-bf01-24c6515278c0	LIRI-JP	Biliary-AdenoCA	female	yes	Primary tumour - solid tissue	RK316_C01	5818	1097	0.33
DO46568	905db509-c554-440a-a507-67a9486dee09	3c2b1509-1eb9-4b79-9569-57810f291499	OV-AU	Ovary-AdenoCA	female	yes	Primary tumour - solid tissue	AOCS-160-1	8143	1530	0.85
DO34608	908c0356-5985-44b4-887c-6902ea45e4e6	9c857452-c81d-4b9e-87a8-5b41f4394f7c	PACA-AU	Panc-AdenoCA	female	yes	Primary tumour	8057482	4776	984	0.428
DO220334	90c36d60-f8f2-4bf6-9f01-fc02e19dde5d	4729fe4b-c1ac-489b-a67e-91e5c5e3ff8c	KICH-US	Kidney-ChRCC	male	yes	Primary tumour - solid tissue	59703768-8be1-47a7-8c7d-d794c0936019	2626	1389	0.8
DO39210	90E7F816-EAD8-413D-A5C4-3BB5B3C48461	29578759-9ccb-4a24-b5b8-c45ebd4339d9	THCA-US	Thy-AdenoCA	female	yes	Primary tumour - solid tissue	b48d226e-610a-40dc-b62a-6db863a7366c	2577	844	0.744
DO46830	910c8543-cc94-4499-82fe-365c24eac5b1	decfb419-63b3-47b0-9dfc-baae180566a0	RECA-EU	Kidney-RCC	female	yes	Primary tumour - solid tissue	C0004T	5573	1380	0.44
DO46350	912b7bb5-612b-46f3-b8d3-fc43d685ff62	d392ded3-afc8-4c79-b278-40245f18f2f8	OV-AU	Ovary-AdenoCA	female	yes	Primary tumour - solid tissue	AOCS-077-1	4672	528	0.225
DO27769	918d3450-e0f9-4151-92f7-727af8893fba	578ba169-1d2f-4187-b174-082bbc6a5bd2	MALY-DE	Lymph-BNHL	male	yes	Primary tumour - lymph node	tumor_4189998	4834	1530	0.94
DO46847	91953b3b-e9ea-49be-a403-92d7a97e4ebc	00db1b95-8ca3-4cc4-bb46-6b8c8019a7c7	RECA-EU	Kidney-RCC	female	yes	Primary tumour - solid tissue	C0012T	11151	2735	0.406
DO50406	919e5d6d-b958-407b-b2d4-0e3f6483cef7	c9f91ded-3b04-4cd1-8ea6-bbc635a8a4f0	ESAD-UK	Eso-AdenoCA	male	yes	Primary tumour - solid tissue	OC-WG-008-S-CA2	133500	8380	0.4
DO6368	91d33d66-caf7-4672-909f-1e09a343b02d	7b296706-b535-45a0-9a8e-4a34a8c33bb5	CLLE-ES	Lymph-CLL	male	yes	Primary tumour - blood derived (peripheral blood)	015-0038-01TD	2526	666	0.913
DO23702	92321ab5-8c77-4208-9daf-e6fcb01cc7a1	bf7462a2-394f-4838-bcb6-4d0126fa48b1	LUAD-US	Lung-AdenoCA	female	yes	Primary tumour - solid tissue	0791e7aa-e97c-4dd0-9615-09ec7090f684	7806	1339	0.895
DO7108	9259d1fc-34cb-4049-a8e8-54fbd681d506	767517f2-f94c-44bb-9af6-36b662b166ef	CLLE-ES	Lymph-CLL	male	yes	Primary tumour - blood derived (peripheral blood)	367-01-6TD	3465	943	0.94
DO219975	925f789f-43fb-41d9-8393-144ed714fe98	729229fe-92b9-439b-acd2-b49159116a41	SARC-US	Bone-Leiomyo	male	yes	Primary tumour - solid tissue	d40b2922-fa6a-4afa-bdbf-7b517384af74	6579	1301	0.42
DO37758	92767f50-7543-4312-93ff-f17a084bda26	d432e99a-67fb-4609-b90f-99438eee7cae	SKCM-US	Skin-Melanoma	male	yes	Metastatic tumour - metastatsis to distant location	1e373c9c-ddb0-4c77-87af-468ee586f998	26848	1874	0.78
DO15870	927aff48-16ef-453a-8639-a44872ea7c1f	5193a482-6ed9-4504-bd7c-c8b9e4103577	HNSC-US	Head-SCC	male	yes	Primary tumour - solid tissue	76095f05-cd2b-4973-800a-10fe58ee1609	46408	2314	0.749
DO22536	927d20e2-da09-42ca-a70c-2b203a8297a6	d252a54e-0377-4b3e-8228-26108ea704fa	LGG-US	CNS-Oligo	female	yes	Primary tumour - solid tissue	1ee9478b-84a5-4ffd-8499-f2e02a3a21d7	2790	1344	0.659
DO8047	92962fd5-2a14-4e63-ae3f-97cdb83934ab	85e29049-a5e8-49fa-a576-e113c7b2c2e3	COAD-US	ColoRect-AdenoCA	male	yes	Primary tumour - solid tissue	a2dd99bf-3a02-42cd-9aa8-80a018584ee6	12206	1615	0.614
DO7214	92cd91ac-1fb0-4572-852c-ff7d687dc1f2	c13d7ee5-2bf0-43e4-9cd3-9326ed9355cf	CLLE-ES	Lymph-CLL	female	yes	Primary tumour - blood derived (peripheral blood)	523-02-5TD	6452	836	0.98
DO20780	92fed6cd-4439-4c1f-af25-97ed083b9499	f03330dd-c616-4ad5-abc3-6d6b0445e9e9	KIRP-US	Kidney-RCC	male	yes	Primary tumour - solid tissue	dddc5575-d88f-4f4e-b591-96f11403184b	6310	1913	0.748
DO6418	93195d2f-5ec5-4f62-8eca-d0d63eff2c96	eba6d269-27f8-4e50-b59a-5d639bdd5cff	CLLE-ES	Lymph-CLL	male	yes	Primary tumour - blood derived (peripheral blood)	048-0089-01TD	3389	616	0.844
DO37138	932c2e20-510c-4aed-879e-b69d90710b64	786fc3e4-e2bf-4914-9251-41c800ebb2fa	READ-US	ColoRect-AdenoCA	female	yes	Primary tumour - solid tissue	da1ca84f-6c55-4536-9449-3c87e51ef85a	13787	6350	0.879
DO220358	93543d44-72a0-4f35-bc35-3acffc85ced6	97c1a300-978d-4df1-9e97-ce2f92b9eff1	KICH-US	Kidney-ChRCC	female	yes	Primary tumour - solid tissue	566a0f2c-743c-4f18-b14e-1667a8666008	1837	602	0.556
DO483	94447759-c20c-49f5-b51f-cbfdea41f2e8	91f458e6-64b7-454d-a542-b0aa23638fd8	BLCA-US	Bladder-TCC	female	yes	Primary tumour - solid tissue	d68d16f7-6117-4d3d-8347-cf5cd3f23ae4	22082	2816	0.74
DO33368	94a8e647-e53b-4060-81d9-2599c19a05c9	e56b0990-ff67-47c1-b9ad-87ef1d4aa2ae	PACA-AU	Panc-AdenoCA	male	yes	Primary tumour	8034252	13557	1349	0.304
DO37599	94bd0768-0e03-4387-b980-09b5efcd21c5	d056645f-4dd3-49f3-b0a4-2293e2b4d82c	SKCM-US	Skin-Melanoma	female	yes	Metastatic tumour - metastatsis to distant location	b46942e1-2879-4b83-93cd-a12186fe07c9	41620	1766	0.927
DO4018	94d92cd8-21cf-495d-b4fe-8f8c6067fe9e	7cdbe0e8-f614-4f54-b864-fd6b39e8ef1c	BRCA-US	Breast-LobularCA	female	yes	Primary tumour - solid tissue	b462982a-4dd0-425e-bce3-0eb8f5527264	19344	1395	0.771
DO222307	953e90e7-a9a6-47d6-bd4a-fe18e780b9e0	a29278af-7ecf-403e-b6a9-623ea7879d05	DLBC-US	Lymph-BNHL	male	yes	Primary tumour - solid tissue	047caecb-6829-4943-bbc5-f45eed3979b6	20244	3525	0.809
DO33984	953ffa20-1de2-45f2-b5ba-7b0f672ee7fb	3e4d0e50-8cf4-4eb0-a00a-ccf0484ecc2f	PACA-AU	Panc-AdenoCA	male	yes	Primary tumour	8035693	4377	1204	0.288
DO40405	955f7278-0d9c-4a27-8ca2-f05714e4bf48	565e656c-d5e3-4fe4-a10c-2e9ca1e498b5	THCA-US	Thy-AdenoCA	female	yes	Primary tumour - solid tissue	a2e3ca88-9ff0-44ad-8c5a-ca4c7b404de6	2579	1439	0.761
DO38779	95698d6f-5687-4261-a6f4-30a349f74baf	d8d5585d-32cd-4ac4-b410-a4122a17a558	STAD-US	Stomach-AdenoCA	male	yes	Primary tumour - solid tissue	f4fb736a-42c9-4367-a327-d0d1c4cba359	13274	1862	0.88
DO22959	95cdfdf7-26d2-41b6-bac7-a6305a91ec3c	c016d025-3c92-41c5-b846-493b1fcce79e	LIHC-US	Liver-HCC	male	yes	Primary tumour - solid tissue	65fb618a-9296-47ad-bba9-a93fc3f88e68	7166	2248	0.359
DO41446	96756b4d-0e43-404d-a819-dc6da126eef8	0385961e-ea99-40b2-ad79-6872bc30d8a1	UCEC-US	Uterus-AdenoCA	female	yes	Primary tumour - solid tissue	488a7462-8348-422c-91d3-7d9f0c39d25e	4705	1536	0.918
DO5312	97168a1f-abf8-414b-af10-b63f5daa7023	467ef778-f481-44f3-9768-b9900252d2ba	BRCA-US	Breast-AdenoCA	female	yes	Primary tumour - solid tissue	09d6f42c-5e9f-4adc-bd8c-e5dca597fc01	10570	2218	0.492
DO36945	974b1fa9-8ee7-4f02-b0ff-221fc98abe5f	cd3d7559-b583-4474-81df-4bf9232de3c2	READ-US	ColoRect-AdenoCA	male	yes	Primary tumour - solid tissue	ae3c8931-c06f-466a-b6bf-440007e13387	9069	1659	0.664
DO8360	9774e154-3b3f-45ce-8082-243bd03a0493	42d20028-0ddc-4dac-9f05-d674f8915f21	COAD-US	ColoRect-AdenoCA	male	yes	Primary tumour - solid tissue	4d16e41a-b100-4080-a759-1f62e54c1c91	182897	198335	0.468
DO15022	97891596-1e24-435b-aec0-29bee5f3cb04	a0fe80e0-e3ac-485b-8a1a-4c80c101b874	HNSC-US	Head-SCC	male	yes	Primary tumour - solid tissue	665d4bff-603c-497b-816f-c98784665d0f	9440	1496	0.54
DO46394	97ae23fe-4252-402e-808b-f8d52691e0a5	d4bf6034-aeae-48a6-907b-10e2cc904015	OV-AU	Ovary-AdenoCA	female	yes	Primary tumour - solid tissue	AOCS-108-1	16833	1406	0.684
DO22720	97d4524f-bd35-4dfe-9ef5-e1298713aaa4	a78544d7-65c6-4778-af62-ceec24c14056	LGG-US	CNS-Oligo	male	yes	Primary tumour - solid tissue	661f567e-3e63-4692-8ef8-b80a83e6c8de	7945	1996	0.93
DO220339	97fd79a1-7275-47c2-bd10-b62eb0622856	7087a2b6-7fc4-45b0-8c48-248864f03deb	KICH-US	Kidney-ChRCC	female	yes	Primary tumour - solid tissue	eea84beb-0f41-4120-a350-6f31ec8712bb	2950	897	0.915
DO49193	984904e7-7009-4ed3-9a7a-3008aaeba415	90b3c237-29a4-48b3-90b3-9f2c0ccb5928	PACA-AU	Panc-AdenoCA	male	yes	Primary tumour	8069453	11136	1567	0.539
DO12484	98937e70-6d2c-4057-b5ef-e01d0006486f	2fdab641-d73b-4f9a-aa4c-c1944f131a69	GBM-US	CNS-GBM	male	yes	Primary tumour - solid tissue	7790fa3d-c06f-4c74-b180-ca6d4f53dc7d	5537	1347	0.62
DO4796	98b2b18a-004d-459c-8aba-499d06897910	cc4f9175-a8c8-424a-99d7-8bd11cae0e52	BRCA-US	Breast-AdenoCA	female	yes	Primary tumour - solid tissue	8b5c7e4d-a220-4499-9e38-7deacc1776a2	9698	1644	0.727
DO26512	990bafa2-fdcf-4e80-aeb3-702157438626	84e601b7-dfa5-4cd5-9fef-07f03967a0d4	LUSC-US	Lung-SCC	female	yes	Primary tumour - solid tissue	87d21e55-7f4a-4652-b7f7-1e64cb300fae	55695	4782	0.645
DO31551	990bcb1f-7269-4020-8ea5-8ba338b390b8	14ed7388-41ed-43d4-afb2-04cd6410d5d2	OV-US	Ovary-AdenoCA	female	yes	Primary tumour - solid tissue	411b4c26-fcc4-438a-8731-d0cf5dd6c74f	5728	1541	0.93
DO39020	995d2980-f6c2-4336-8f7f-4e2e4e387cf7	e7335a24-e5fc-4558-9eba-511c5a802320	THCA-US	Thy-AdenoCA	female	yes	Primary tumour - solid tissue	08d3cb3b-9a80-4034-b06d-b37dd38c8b9b	2505	1352	0.932
DO46984	99675402-b0d7-4387-ae14-41f215960f75	141918cd-3e23-45bc-96e1-b208c80f69e7	RECA-EU	Kidney-RCC	male	yes	Primary tumour - solid tissue	C0077T	7689	1664	0.504
DO38966	9a367db3-3cbf-4231-b6ea-686981433787	007aab66-2f07-459d-8952-3041d6ea24a8	THCA-US	Thy-AdenoCA	female	yes	Primary tumour - solid tissue	d1361cb2-6758-4a8c-ae97-8ad5192572fc	1795	1067	0.581
DO20867	9a505286-4aa4-4f56-b71e-ceddde413e52	42f88b95-fa12-47c7-93f1-cf72f207291c	KIRP-US	Kidney-RCC	male	yes	Primary tumour - solid tissue	16223531-33c3-4d2c-8715-fa9899cee168	7949	2709	0.739
DO27747	9a76d668-932a-47cd-a8c0-5840641e1aea	45e16b70-c3ec-493e-86d1-505ffdf5056c	LUSC-US	Lung-SCC	male	yes	Primary tumour - solid tissue	09215e83-edac-472d-b849-9225c532358c	62466	4596	0.749
DO44273	9a9d7ee5-e3fa-491f-ab5b-0ab69652b8a5	d8fbb398-d1da-4444-984a-22c8523625da	BRCA-US	Breast-AdenoCA	female	yes	Primary tumour - solid tissue	caa2d510-9024-4d7d-b0ef-80fa4be1e2ee	17740	2550	0.48
DO44088	9abef075-5168-4a66-9826-fd61c94b8f6d	e3ef5cad-4d6e-4f04-babb-a908ee02644b	COAD-US	ColoRect-AdenoCA	female	yes	Primary tumour - solid tissue	69ef3e70-5d7a-4e30-abde-0f9f76ea3141	21221	3242	0.571
DO44919	9ac9a050-720a-45bc-94d4-87802c8f0aba	4904d56f-0fe7-4482-8f6d-9e54d261f399	LIHC-US	Liver-HCC	male	yes	Primary tumour - solid tissue	a0096af4-abd3-4f6e-a6ac-2cf2e57c7bd9	18868	1891	0.62
DO18671	9ae89964-9ff2-4d38-ade0-03581b3f7ae6	d991f23a-dc1b-427a-b798-bd4187d3aa02	KIRC-US	Kidney-RCC	male	yes	Primary tumour - solid tissue	233c6672-a850-48e0-99fd-024cf1a76b4c	9842	2311	0.619
DO46961	9b75d431-ce4a-44b0-b48a-f71d4f66723a	8fa0484b-5f95-4ec8-b3de-cea2e8f3c5ca	RECA-EU	Kidney-RCC	male	yes	Primary tumour - solid tissue	C0065T	7229	1400	0.659
DO52029	9ba93f5f-1c6f-490b-a917-daae74bcc7fa	b537bc07-9998-49f4-bbbe-5b617152bfd9	HNSC-US	Head-SCC	male	yes	Primary tumour - solid tissue	f87efb5e-24f5-4d2b-b6b3-987bbda30e03	5150	752	0.85
DO47255	9c14ff17-4b8d-448f-acac-6dd769559bed	fa4d35e3-fc38-4e26-a9e0-521a648acec1	SKCM-US	Skin-Melanoma	male	yes	Metastatic tumour - metastatsis to distant location	73ed3aa7-1aad-42b6-ac8a-1ca284a75a48	105484	1693	0.94
DO9074	9c1d30c4-c8f0-4ca7-bec7-243f81b7680a	2cdc4cce-0877-4ec1-85f5-20c909912e65	COAD-US	ColoRect-AdenoCA	female	yes	Primary tumour - solid tissue	d664f620-cfee-4700-b00e-68b65387883c	13926	3077	0.616
DO36253	9caa440e-a8a6-4851-b62e-4ebb09412fad	9e272bea-9193-4c10-a802-f7e18b2937a3	PRAD-US	Prost-AdenoCA	male	yes	Primary tumour - solid tissue	144e0265-c04e-4538-a721-94def2570486	5216	2132	0.834
DO36372	9cbe4eef-89aa-453e-b22b-1c1256bf3c51	ab318624-db9d-41d8-b7b8-34712434f28f	PRAD-US	Prost-AdenoCA	male	yes	Primary tumour - solid tissue	34c8b195-ecab-492b-aed2-43acfedef708	2879	1040	0.244
DO41217	9cde3009-e59c-4a08-bd85-e3f5ab521d41	96f337d2-cec4-4484-87cd-ab2109d2bf50	UCEC-US	Uterus-AdenoCA	female	yes	Primary tumour - solid tissue	acbbc556-4e4e-4ebc-b408-55d69720a87d	18561	3434	0.748
DO48065	9CE6D6B5-0457-4127-99C8-0A5632B8BEE2	1bbb522d-e224-4b3f-9e10-3a47d06b2b05	THCA-US	Thy-AdenoCA	female	yes	Primary tumour - solid tissue	56e31332-09fb-4305-8ee8-adc568b393f3	2613	1522	0.62
DO219965	9d146704-9146-4bfc-8198-b0f6b700cdae	075fc96d-6742-4ef3-9369-482592ad3a2f	SARC-US	Bone-Leiomyo	female	yes	Primary tumour - solid tissue	386455aa-441e-4bd2-a0a7-ad2ed278e5e6	5227	1274	0.401
DO219972	9d2ed56f-8ccb-4f63-9bee-a32ebca221f0	3c963890-6e79-4b16-a4aa-bac04938b4d7	SARC-US	Bone-Leiomyo	male	yes	Primary tumour - solid tissue	fb5c61d6-717e-4798-8306-86eb196d5609	6785	1374	0.619
DO38901	9D3DFA06-4C69-49A8-93C2-EE54AAB7B2D8	0567d3e6-6278-4d0a-81ae-c084d73c6dd3	THCA-US	Thy-AdenoCA	female	yes	Primary tumour - solid tissue	11671156-4bbf-4a3c-b074-7d6c27ee4fee	1552	906	0.841
DO27797	9d8cc3d9-ea19-4d84-821e-fa46ec4cbe5f	bd6bd940-ef06-433a-80d9-dca5683e9cd2	MALY-DE	Lymph-BNHL	male	yes	Primary tumour - lymph node	tumor_4158726	6252	935	0.48
DO17722	9deea671-7443-45bd-a45f-97fde279c948	fb194ca3-10aa-4dc5-8d08-619ddbd6d1b6	KIRC-US	Kidney-RCC	female	yes	Primary tumour - solid tissue	20a21a6f-f615-47f7-9935-b330b116d51b	3809	1373	0.64
DO219960	9e31746d-e221-4acf-875d-47f54df73f5d	3db6e6cc-1a06-49b9-834e-b6611cde4c4b	SARC-US	Bone-Leiomyo	male	yes	Primary tumour - solid tissue	8acaf190-5a0d-440c-9c9a-b9eabdf661be	2987	1207	0.88
DO49181	9e412214-549b-4fed-88e5-d7850c20a757	88bc38ba-ad1d-431e-a67e-0a5a23678386	PACA-AU	Panc-AdenoCA	male	yes	Primary tumour	8069060	5983	1042	0.453
DO220535	9e634d59-f421-4a8c-b840-21fd612de48f	345a06d6-fa5c-4674-a847-88a6b537cf3c	KICH-US	Kidney-ChRCC	female	yes	Primary tumour - solid tissue	05cc0766-7ed0-458e-b1d7-732b632c05a4	1982	1083	0.638
DO27773	9e6f4e7f-23ba-4157-8334-1bee76294c19	81b4dd02-34ec-4ddc-8818-ed888a60ad88	MALY-DE	Lymph-BNHL	male	yes	Primary tumour - lymph node	tumor_4159170	5010	747	0.569
DO6353	9e7b3c36-4a48-40f9-aae4-91c7223c360a	19cd4360-8392-4bc2-ae88-fdc1335d886b	CLLE-ES	Lymph-CLL	female	yes	Primary tumour - blood derived (peripheral blood)	004-0012-05TD	3881	736	0.903
DO44496	9e904de0-3768-4867-913a-1a95aef31105	88e35d25-d98d-4576-8ebe-1cd74010ecd8	KIRP-US	Kidney-RCC	male	yes	Primary tumour - solid tissue	07c08e8f-4dca-42e4-9954-c62c32fed225	13227	3222	0.783
DO18392	9eb89679-4b90-493f-bdcc-a14c26b5c874	fbf937f1-5f30-470c-8a77-46cd1c41e073	KIRC-US	Kidney-RCC	male	yes	Primary tumour - solid tissue	15423d9c-91c3-4fe5-9880-a28840acb75a	8825	1394	0.79
DO37587	9f46343e-180d-4313-97fe-9810754ff66e	8d5ffe62-6dd9-4764-b0b7-5e3010eefe6d	SKCM-US	Skin-Melanoma	male	yes	Metastatic tumour - metastatsis to distant location	83679b9d-34f4-487b-93e3-08f1b8060120	18789	1977	0.86
DO6350	9f9022d2-1d21-4514-8899-eca45bff1127	dc505248-ed04-4f77-a7c6-3fefbc5df27b	CLLE-ES	Lymph-CLL	male	yes	Primary tumour - blood derived (peripheral blood)	001-0002-11TD	4010	608	0.883
DO36710	9fc223be-56b9-4fde-8981-806a82045236	d452293a-6148-4fcf-9fbc-446815016751	READ-US	ColoRect-AdenoCA	male	yes	Primary tumour - solid tissue	1b1ef856-ea45-4857-8b4b-c4330fa930d8	8951	2022	0.749
DO48509	9ffa7c18-fb07-4665-b4ec-be1d1825b104	2e8ad1cd-d5d5-4bb4-8bbd-e9bef45088da	KIRP-US	Kidney-RCC	male	yes	Primary tumour - solid tissue	9e93686e-d150-404a-bd88-1dd4d2999ed3	8961	2571	0.779
DO222303	a0091162-1691-4b4c-990f-c58369e09548	aa847c3d-d3a7-46aa-a81b-db5099a458fb	DLBC-US	Lymph-BNHL	male	yes	Primary tumour - solid tissue	6c8a582b-70b0-4c94-98c8-e800a95ae112	8384	1742	0.639
DO14343	a06ce58f-8d01-4a1c-bd8f-a731f304fb1b	9988eb07-01f6-4f83-8699-bb63e0525f08	HNSC-US	Head-SCC	male	yes	Primary tumour - solid tissue	b4a36114-80d3-4f28-b85a-077dc31eb485	59852	3865	0.489
DO2222	a09baab9-3eac-4271-9c12-2684642f8869	25c76a8f-77c0-4650-bddf-45ed0c10a2e6	BRCA-US	Breast-AdenoCA	female	yes	Primary tumour - solid tissue	cbf66244-42c8-4df6-aca7-932e77bb5e0e	9365	2627	0.922
DO25797	a1022e37-586a-4c6a-a754-01709bad7a43	3b20d548-2a7d-4031-85a1-425ca7201d7a	LUAD-US	Lung-AdenoCA	female	yes	Primary tumour - solid tissue	b0410cd6-693d-41d6-9dad-d1b1c30bf5cb	178511	8222	0.419
DO49009	a1d00776-9535-4361-af77-8896e51465fe	43be43cb-a367-4a74-94e4-973acafcf576	CESC-US	Cervix-SCC	female	yes	Primary tumour - solid tissue	c7b95d35-7fe9-4c25-94c6-ae6d7416a5c7	15083	1446	0.42
DO41343	a1d4b9ef-6fe5-49b5-9bb5-686d253baa4c	ea6efcd1-11de-45f0-8bde-f1c06ad27e79	UCEC-US	Uterus-AdenoCA	female	yes	Primary tumour - solid tissue	5b0a8519-3fea-46d6-8f6d-ec85c403b416	9448	1686	0.823
DO39534	A2834ABA-B6C1-4E62-8682-D6FC9D093E49	79133e29-ba0b-4e2f-a6d9-bf294c5144f0	THCA-US	Thy-AdenoCA	female	yes	Primary tumour - solid tissue	4f88157a-572e-4236-b956-206a9e227deb	498	748	0.593
DO16113	a284bc7d-ad6b-4122-9aac-7268297e8704	f3c1a125-06e9-41c4-9558-275a3e346cc5	KIRC-US	Kidney-RCC	male	yes	Primary tumour - solid tissue	a9947b6c-dbc7-4ba5-af61-7647e11e2973	5881	2046	0.459
DO27764	a2d0eeb7-b227-4795-a3f6-0c0830003a5a	aa20b9ab-dba9-4002-ad45-cafa2f85cef7	MALY-DE	Lymph-BNHL	male	yes	Primary tumour - lymph node	tumor_4119027	3844	1449	0.941
DO43314	a2d46b53-d9bd-4c19-9a0a-fecb48d3c06a	d12cfd8b-682d-41df-acf8-ee7f68a6241c	UCEC-US	Uterus-AdenoCA	female	yes	Primary tumour - solid tissue	ed31ddc2-feda-496e-a642-0c4b5dce014d	9493	1935	0.86
DO46597	a2ecbfd4-e1e7-441a-a862-4e50112c8ba5	123c9d1c-72ba-4d82-8e57-d5caa52a40ba	OV-AU	Ovary-AdenoCA	female	yes	Primary tumour - solid tissue	AOCS-168-1	10076	1280	0.77
DO30090	a3173b33-aa16-48a2-b733-0345aad49755	fea5827b-251d-474b-8713-fc76db995fe7	OV-US	Ovary-AdenoCA	female	yes	Primary tumour - solid tissue	bbfed693-79e1-4dc7-896e-15b98fc7dbac	9663	1972	0.775
DO52683	a334685a-1a9e-4f2a-bdff-abe20f6fdaa7	b2190e26-1809-4aba-9f45-07c2edb3b4a4	MALY-DE	Lymph-BNHL	female	yes	Primary tumour - lymph node	tumor_4144633	4464	1114	0.851
DO13144	a344de7b-5980-4612-9d58-1c8058a2bfd9	65723119-bdfe-46f0-b629-c171023abd71	GBM-US	CNS-GBM	male	yes	Primary tumour - solid tissue	115d06a0-7ffb-4e2f-bc09-59ea55d12894	9838	1115	0.86
DO46330	a367cb8b-ce7a-4cde-b568-ea223d732bd2	e4aaca83-3ae9-47f6-a975-c144767ad705	OV-AU	Ovary-AdenoCA	female	yes	Primary tumour - solid tissue	AOCS-055-1	20540	1069	0.498
DO39564	A4153890-D27B-4F55-A5E5-5204B7F59392	c8381701-31cb-465a-bdf2-1b8132be7a14	THCA-US	Thy-AdenoCA	female	yes	Primary tumour - solid tissue	af7b5868-2c11-4c74-8033-e914c987ece6	1077	944	0.562
DO27827	a443d193-64e2-42ac-8f9c-ac9f152c3d5a	ce85ccf3-6621-4976-b187-2f28d45dd4d9	MALY-DE	Lymph-BNHL	male	yes	Primary tumour - lymph node	tumor_4107137	22113	2892	0.404
DO37607	a4bc78e7-1b6e-47de-8209-0beaa63dd4b9	507620ef-f0fc-4ac3-a7c0-ea2e36c40f77	SKCM-US	Skin-Melanoma	male	yes	Metastatic tumour - metastatsis to distant location	f818321c-6356-4c43-9109-6d873aa6b417	51009	1754	0.938
DO2455	a4cb04f5-91b3-40ba-8005-b1df46d6b555	74b57d2c-a83f-4798-b86b-a533975e4cc0	BRCA-US	Breast-AdenoCA	female	yes	Primary tumour - solid tissue	58bfe278-a80f-4722-b286-4d966214d244	10070	1815	0.486
DO46556	a4d107e6-4e56-49e9-8ec8-0903e6f00418	9e6806c4-d331-4025-abee-2f576e3bf182	OV-AU	Ovary-AdenoCA	female	yes	Recurrent tumour - other	AOCS-155-13	22216	2855	0.81
DO48993	a4de3863-03d5-44b0-b711-87aadcb29008	07d20658-3db4-47e7-877b-66536266edfc	CESC-US	Cervix-SCC	female	yes	Primary tumour - solid tissue	72ff7605-0905-4829-8b54-b76b45fbb0df	8023	1644	0.936
DO37424	a4f282c0-b938-44b1-a34d-bd7e2ece4dc5	64dd81e1-35fa-4579-8a4c-f7486adbb949	SKCM-US	Skin-Melanoma	female	yes	Metastatic tumour - metastatsis to distant location	53f3fc7c-3b45-4516-9749-776e039318aa	34842	1747	0.667
DO24307	a588764f-f972-4d3a-b8f8-d0209fc7d2a1	14bf9bfb-14d6-4cac-a556-828f680e8a15	LUAD-US	Lung-AdenoCA	male	yes	Primary tumour - solid tissue	ed61ac6a-f21f-4b88-928a-029340d4aebd	29870	1452	0.445
DO27791	a59aeacb-f291-4933-baa0-0e26279e3a54	76788f17-257d-47c7-ad85-ac5f959216b5	MALY-DE	Lymph-BNHL	male	yes	Primary tumour - lymph node	tumor_4130003	4578	967	0.909
DO39841	a5e6c3d1-f729-4393-864b-f153863aec46	3f039593-91d1-43cb-a06b-41e92f7e8d20	THCA-US	Thy-AdenoCA	male	yes	Primary tumour - solid tissue	27b0ff79-4213-4b57-b6e0-a393b8983d20	2259	1293	0.642
DO52648	a67bcc2c-3909-4f69-a8d8-a80379fe0c28	9c27fedd-b1b3-4af0-9e9b-20271854db08	MALY-DE	Lymph-BNHL	female	yes	Primary tumour - lymph node	tumor_4159421	22735	1263	0.28
DO48987	a6a4630e-3d28-4a38-8c9f-29fc0c7b380a	3269608c-5dd7-452a-976a-31ac971aac2f	CESC-US	Cervix-SCC	female	yes	Primary tumour - solid tissue	cbad0c55-915a-4f65-b040-57111ead3bde	10634	2171	0.754
DO1257	a6b72c40-c921-4159-abad-b64e20619241	ec4d4cbc-d5d1-418d-a292-cad9576624fd	BRCA-US	Breast-AdenoCA	female	yes	Primary tumour - solid tissue	3f104cf7-8de8-4e77-8baa-bad1bbb493ac	4478	1191	0.429
DO6513	a71caee0-00bb-498d-a3d2-28ebc550d48e	ad92f17f-11e6-49bd-9835-6b2f47053485	CLLE-ES	Lymph-CLL	female	yes	Primary tumour - blood derived (peripheral blood)	192-01-4TD	4692	1129	0.903
DO47080	a75135f0-66e9-415a-a9ae-94e54d2439f0	cdf045a6-ab6a-4dc5-b0b0-d72fbb26b0bb	RECA-EU	Kidney-RCC	female	yes	Primary tumour - solid tissue	C0042T	4099	921	0.44
DO36254	a771088e-45e1-4e67-8e3e-88c65d0b0618	87e1ffee-a8cd-4d75-937e-ed415cf43546	PRAD-US	Prost-AdenoCA	male	yes	Primary tumour - solid tissue	19c87de2-7936-4277-8aa8-3942d36e7579	4119	1700	0.288
DO36969	a7fa7e33-58e4-4463-b697-61a9c58bf9e1	81b1e78c-6032-4ff4-b52a-83456b9450ea	READ-US	ColoRect-AdenoCA	female	yes	Primary tumour - solid tissue	ce252c3d-5cf3-46bc-a181-3714d1c65e4e	29684	2372	0.281
DO27819	a85c9f19-51f0-4d2e-af2e-865e752d112a	dd8f3e1c-6ed6-41c2-957d-6f679a3cb3ca	MALY-DE	Lymph-BNHL	male	yes	Primary tumour - lymph node	tumor_4133511	4944	1839	0.81
DO49736	a888330c-d169-457b-b888-34aaee3957d3	8fb7fcac-6c1d-40c2-9309-b53821cbef30	KIRP-US	Kidney-RCC	male	yes	Primary tumour - solid tissue	75658edd-12f1-4bb3-bea2-01c154cb6ae9	10152	1959	0.727
DO39635	A8AE9773-3287-43E4-A18A-1ACE7291E83F	d692ecd0-2433-426b-9af2-a30c44a80f7c	THCA-US	Thy-AdenoCA	female	yes	Primary tumour - solid tissue	5297f55c-3a46-47ed-8acc-03333ac26473	4223	2180	0.589
DO37531	a8b63750-fd87-4129-98e8-54e778671520	6507e084-c038-4ba6-a431-fb9a53190d5f	SKCM-US	Skin-Melanoma	male	yes	Metastatic tumour - metastatsis to distant location	3c7442c7-5655-4d38-ae50-41d4e531ce12	263147	2057	0.64
DO40759	A9522B26-CB18-4BDE-B2A4-8EF4701C29D8	54426b1a-e0d3-4d8e-9e81-2d8e6b153b22	THCA-US	Thy-AdenoCA	female	yes	Primary tumour - solid tissue	913d384c-657a-4ae0-9e8e-e9bdb77d140e	1724	1886	0.481
DO40167	a9574e45-5dee-46f3-87db-f7e859b67cab	64c2e6a0-2341-49c4-a6dd-656e7bb505dd	THCA-US	Thy-AdenoCA	female	yes	Primary tumour - solid tissue	c92fc4e3-7a96-4000-a969-aa894ca58a33	3014	1109	0.94
DO52689	a9adeaab-6a0e-407f-8cb9-f401786235f6	ebe0ed67-2d3f-45cd-8f9b-4912595b16a0	MALY-DE	Lymph-BNHL	male	yes	Primary tumour - lymph node	tumor_4108992	12497	1692	0.769
DO37527	a9c381e2-9f6a-4b07-a804-f7c3b7e976da	450e8eba-a3a9-4dcb-b423-e33dfcd5c34e	SKCM-US	Skin-Melanoma	male	yes	Metastatic tumour - metastatsis to distant location	e6b93ba0-fc9c-40c0-b82f-f7e71319ee0a	8994	1601	0.832
DO6748	a9c65f91-c4bf-4753-9c73-23c250ff9c08	1bdfaa8a-1b7e-4251-b135-ce5e4568371b	CLLE-ES	Lymph-CLL	male	yes	Primary tumour - blood derived (peripheral blood)	761-01-1TD	2204	407	0.9
DO27771	a9f8fa16-adff-4922-a965-186f84f6f136	f075dcdb-4b6a-4186-bfc5-c1787c4a14ac	MALY-DE	Lymph-NOS	male	yes	Primary tumour - lymph node	tumor_4135350	17220	2032	0.91
DO40484	aa0338ae-c4e7-4f20-9be7-347aa5a2d8f2	dbacc1ad-c88a-4bcf-a45f-e9c83c762164	THCA-US	Thy-AdenoCA	female	yes	Primary tumour - solid tissue	e13c3f11-913d-4371-9a7d-5e4df15fb42a	1460	694	0.84
DO36359	aa181d66-d198-43ab-920e-a351454194a0	25c002f7-e972-421a-b32d-7dd675d81931	PRAD-US	Prost-AdenoCA	male	yes	Primary tumour - solid tissue	627b9ff8-2557-4470-824a-b76a8bcd1e9f	1230	1114	0.371
DO23648	aa1dfe29-6e97-4b20-b439-1d06455dfc56	0ce6f3ed-bdbc-4b70-9db4-2e48f4bf644d	LUAD-US	Lung-AdenoCA	male	yes	Primary tumour - solid tissue	56c937b3-b48f-4662-b992-3265dbb6bc7d	1086	676	0.21
DO6390	aa52f8a5-8acf-461e-9546-c141f902c34e	def5526a-774a-4704-bb24-10c4e713649a	CLLE-ES	Lymph-CLL	male	yes	Primary tumour - blood derived (peripheral blood)	027-0063-01TD	1647	351	0.959
DO27636	aa7c9175-113a-4a7b-8577-18478b0fffd3	ad41f1f3-e38e-4418-9c16-52bca5719f39	LUSC-US	Lung-SCC	male	yes	Primary tumour - solid tissue	48f646fe-03c6-4e7b-acf1-9869e379443e	32528	2683	0.734
DO32976	ab2914b6-51e1-4b75-ac7b-a9f06675d4fc	4db9e471-0068-4ec6-9bcb-33ef5fdec33e	PACA-AU	Panc-AdenoCA	female	yes	Primary tumour	8064559	5918	1113	0.349
DO220338	ab48f18b-485b-4258-9940-b8b536bd2d04	09537dce-c797-4b60-962a-d4c3cd6ab00a	KICH-US	Kidney-ChRCC	female	yes	Primary tumour - solid tissue	81431ed0-d762-4131-895b-852b2f78786d	4133	1205	0.96
DO33552	ab72ea11-da2d-48a2-9fc2-157d080a67b1	53534b3c-cd15-4d68-a9b1-6902bb234c45	PACA-AU	Panc-AdenoCA	female	yes	Primary tumour	8044436	14244	4210	0.554
DO9700	ab75168e-e0a3-46b9-a96f-49f383271b41	3c019b2f-52ec-40a8-99b5-98c1423ce627	COAD-US	ColoRect-AdenoCA	male	yes	Primary tumour - solid tissue	dc1ffda5-5b8f-4227-be04-321643f73731	21336	4395	0.529
DO7328	ac93cb14-6604-4581-af7e-6059736e7172	6ea6b5e4-cdc4-4e3a-bde2-8089d2a4d7eb	CLLE-ES	Lymph-CLL	male	yes	Primary tumour - blood derived (peripheral blood)	749-02-16TD	2643	1427	0.99
DO46358	acf3338f-5a88-4b90-bf52-882f2f03fc08	6821446e-8e76-46fe-b0b9-47feb46d2585	OV-AU	Ovary-AdenoCA	female	yes	Primary tumour - solid tissue	AOCS-081-1	8074	1097	0.679
DO46889	ad1457f5-c6e3-4493-a216-284a49983e4f	49ad3c8d-88cd-43cd-a273-1623fe2aec0b	RECA-EU	Kidney-RCC	male	yes	Primary tumour - solid tissue	C0027T	6002	1451	0.537
DO3482	ad46ed65-3cc2-4956-9d90-3e1edca24417	1eb62abc-7928-405b-84cc-f091ca5347b2	BRCA-US	Breast-AdenoCA	female	yes	Primary tumour - solid tissue	270be245-2239-4e96-a917-79cca40868ba	16990	1319	0.631
DO12070	addc558d-d718-4f50-a0dc-92f7c3341f61	4a1ad661-f6ae-44e8-b50b-72ff658ff22b	GBM-US	CNS-GBM	female	yes	Primary tumour - solid tissue	7ead0574-478a-4fe1-aabe-34965101b05d	7875	1070	0.62
DO27326	adfbf8b6-405d-4887-b363-d130e20b70ef	7ac0b303-d685-4fa5-bfec-34d2ba1dbc8e	LUSC-US	Lung-SCC	male	yes	Primary tumour - solid tissue	33918a59-c2b0-435e-ba63-8a39da191712	82616	3759	0.529
DO19028	ae363a64-41f5-4253-ac6a-ecf6fa4ec610	0f53e757-1823-409f-a0ea-249270728e15	KIRC-US	Kidney-RCC	male	yes	Primary tumour - solid tissue	605e86ac-58f6-47d4-8bde-15eb23c857cc	5096	1564	0.82
DO26710	ae8b243b-3190-47e5-af8f-3ff76a403516	d18c6e64-9598-488a-8ab3-3652072f9277	LUSC-US	Lung-SCC	male	yes	Primary tumour - solid tissue	9dc330bf-acbd-4419-b533-35cf59acec71	65685	4071	0.62
DO26798	afac7352-d5be-4b87-baf0-0d22e761872b	96dc785c-8417-4813-8d15-c32b22d78b74	LUSC-US	Lung-SCC	male	yes	Primary tumour - solid tissue	060717ad-f034-46fa-8e9b-94a9422e4666	60637	2832	0.8
DO4635	afe0fbfe-18e0-4b80-a44c-7abe3c7e5c93	9032b7fe-e38a-4641-a45e-67041668adc4	BRCA-US	Breast-AdenoCA	female	yes	Primary tumour - solid tissue	dce6cac3-6c76-4574-b7a8-c7083b12f22e	9578	1961	0.54
DO38603	b01837f8-f585-4336-a49a-a5df6932db17	9536f736-63bc-4099-bd54-740f5910f4a8	STAD-US	Stomach-AdenoCA	female	yes	Primary tumour - solid tissue	b5f3d9a1-46b5-4a63-8f7d-9c993fe9340d	16612	3948	0.828
DO2078	b05828bc-eb75-4220-9972-6c6d62fa5303	9c70688d-6e43-4520-9262-eaae4e4d597d	BRCA-US	Breast-AdenoCA	female	yes	Primary tumour - solid tissue	518be2c7-fba5-47b1-8c8b-fef812fa74a4	5067	1002	0.528
DO220362	b06483d3-e2c0-4f6f-9af4-871c922eb506	4ecbfd89-393f-4126-aa1c-951a2c23ef89	KICH-US	Kidney-ChRCC	male	yes	Primary tumour - solid tissue	50da0237-8e9d-4c08-ae44-f32103e8f095	2240	800	0.749
DO52675	b0688dd8-0d35-4717-a406-78568db1ca2b	995a1ad2-faca-4a37-a59d-e62455985afb	MALY-DE	Lymph-BNHL	female	yes	Primary tumour - lymph node	tumor_4181460	19867	2709	0.4
DO33544	b0b8a1e4-b23a-4b5a-b6ef-d621cb29a972	f7702c0c-9636-4700-a8ae-7a58afd9fa71	PACA-AU	Panc-AdenoCA	female	yes	Primary tumour	8044424	7736	1206	0.545
DO12454	b147bdcd-f5b6-41be-bca4-3ef7efcb9ec6	fca08ee9-b480-4dc7-be56-f1eb03b56f7c	GBM-US	CNS-GBM	male	yes	Primary tumour - solid tissue	e0601d4f-a1df-4f29-baba-f8a67556a822	6045	1208	0.821
DO44525	b19357df-ef0e-4a01-932c-3dc537ef75ea	c504d5a9-29b0-4b7e-ac7b-5e543449a0f4	KIRP-US	Kidney-RCC	male	yes	Primary tumour - solid tissue	6f084d86-6ce0-431a-87d7-0e543392ea15	8247	2751	0.84
DO6144	b1c4af00-f395-47ac-93c7-b32a293ca060	98bb3025-0637-4106-8621-12df7b5d662f	BRCA-US	Breast-LobularCA	female	yes	Primary tumour - solid tissue	bf42e8ce-cd3e-46c8-92f9-ea5cda443a6f	47773	1513	0.63
DO43514	b213f9e2-4253-41db-9a05-e91791f4ec7e	42de1441-6f3c-4b4d-b8b8-ad91e4b1dbe2	UCEC-US	Uterus-AdenoCA	female	yes	Primary tumour - solid tissue	fe5d8e64-98b1-4ea7-adda-f28d12349a7e	77607	138133	0.847
DO36431	b2282d62-a66d-4b64-a8c6-954e2d776358	03cff38d-7e29-4409-a508-749bddb1b3df	READ-US	ColoRect-AdenoCA	male	yes	Primary tumour - solid tissue	db70a6dd-de09-4ed7-916c-708b21734500	19891	2449	0.538
DO33032	b22c13e7-1ab8-48b1-8a35-64f7c82fe755	2102558b-87b0-447b-bb9a-e4ae9df8b75e	PACA-AU	Panc-AdenoCA	male	yes	Primary tumour	8033610	8371	2101	0.322
DO44094	b254c0ed-6844-4298-89a9-d436a0c38ca8	55345803-83d4-4fdb-b0ee-328753801da1	COAD-US	ColoRect-AdenoCA	male	yes	Primary tumour - solid tissue	a7a71b11-5e34-49a4-8d54-be27d9c8daf0	23327	6623	0.609
DO43739	b280c179-336d-4638-9309-0f51426f8054	82be6087-a491-42d4-9b48-6a10d1bace18	UCEC-US	Uterus-AdenoCA	female	yes	Primary tumour - solid tissue	99d6d536-af2c-4c9b-9995-5b4032d54479	7404	1720	0.792
DO856	B290727B-23ED-4E73-9071-CF2C06671430	cda1a403-16b6-487c-a82a-c377d1d0f89d	BLCA-US	Bladder-TCC	male	yes	Primary tumour - solid tissue	33a83e54-3be5-4a68-8ab0-d31d0bcd3b67	41148	2092	0.81
DO36572	b2ee51d4-301a-47f2-9be0-de43df53cad6	7d59205a-65ec-4341-9748-28639d82ed29	READ-US	ColoRect-AdenoCA	female	yes	Primary tumour - solid tissue	93b755e6-5d6e-4542-8bae-2121f44f590c	10905	1683	0.458
DO10908	b337121c-9821-4644-820e-b8c477f6c38a	d60f54f5-b154-42c4-99fb-cea4e7a33dc7	GBM-US	CNS-GBM	male	yes	Primary tumour - solid tissue	96881d37-7a3e-4910-b897-19453118fe7c	8544	1429	0.932
DO49815	b353ec8f-70d1-40a6-bf94-12662bd11146	597e4011-ea99-4356-b1d9-8cfe35db7c3b	PRAD-US	Prost-AdenoCA	male	yes	Primary tumour - solid tissue	b8881603-9353-4f63-93d7-e14efed64aa6	3217	1140	0.192
DO220174	b3801610-6fb1-40b7-8c08-0de07484ce45	6aa00162-6294-4ce7-b6b7-0c3452e24cd6	SARC-US	Bone-Leiomyo	female	yes	Primary tumour - solid tissue	f854db6b-57cb-4da7-9252-b2ade22c2675	3127	1091	0.918
DO22866	b3cf1b9e-aa69-452a-a9cc-f463ab4885be	4624fd20-e2ad-4826-b606-a694b04e1076	LIHC-US	Liver-HCC	male	yes	Primary tumour - solid tissue	634ab666-0845-4b62-a2a1-abd408d8b829	12917	1496	0.26
DO44986	b3d02a68-fde3-42cd-8ca2-7e3565f85632	d9c5493e-f969-4c04-a646-9a3134011021	LIHC-US	Liver-HCC	female	yes	Primary tumour - solid tissue	4282039e-396b-44d8-b4ec-ac14c46ddef6	9164	1986	0.399
DO27793	b402a10c-196b-46d1-a05f-a7f211cd603d	df814571-57f1-4e55-bc1a-c892c568c4ba	MALY-DE	Lymph-BNHL	male	yes	Primary tumour - lymph node	tumor_4146289	4707	1271	0.368
DO52694	b47aaad5-5e9d-4b53-a261-10327e631fa3	56e57223-264e-489d-bc9a-a07789065c40	MALY-DE	Lymph-BNHL	female	yes	Primary tumour - lymph node	tumor_4124542	8531	985	0.339
DO25985	b4a82c9e-4b14-42ed-8d33-6494ec475827	d5443922-fea5-4ff0-bd6e-8ce04e1951d8	LUAD-US	Lung-AdenoCA	female	yes	Primary tumour - solid tissue	afec3b25-c3f7-4e48-8fb0-6fb4dd581081	74703	3127	0.44
DO822	b5036d12-d9cc-46a4-b60a-49740310380c	7d2a22eb-7344-4cba-ad7d-94c3f9ef3d7c	BLCA-US	Bladder-TCC	male	yes	Primary tumour - solid tissue	64668aa0-dde5-4534-8cd0-378881e4a4e4	10935	1028	0.889
DO49078	b5994859-993d-4e4e-b48b-e7c1d37f2f56	1c9fbe26-1447-4335-aaab-06d6bb3e2741	PACA-AU	Panc-AdenoCA	male	yes	Primary tumour	8068548	8123	1147	0.36
DO5745	B5B8FDD8-C4DF-4F79-AED5-23AC41F75F18	5dbf3203-ce73-41e4-bf9a-32fc856f73f5	BRCA-US	Breast-AdenoCA	female	yes	Primary tumour - solid tissue	143fc27d-e119-48ff-a5ea-bd6aafc0404e	19625	2850	0.608
DO27453	b5e61a38-2067-473e-8eb3-0d8c259b7e67	ee6cc68e-8d2a-41ee-82c6-0fecdf7e6259	LUSC-US	Lung-SCC	female	yes	Primary tumour - solid tissue	dd32ef9a-246b-47c9-a0e3-60a110e9047c	33994	3132	0.639
DO32900	b661cc40-81cf-4b40-a7a7-ce62eaea39cf	8454fe53-869d-41c8-b0c8-a7929d00eec3	PACA-AU	Panc-AdenoCA	male	yes	Primary tumour	8057559	10781	2274	1.0
DO38388	b66f73e6-f4fa-404c-89f8-1958e753d40f	0fa9cfba-0f49-47d0-ab54-9dd2144e0a73	STAD-US	Stomach-AdenoCA	male	yes	Primary tumour - solid tissue	58038c32-1359-49eb-aafe-2f44ec697f52	7019	906	0.682
DO26894	b6cbe950-44d8-4da9-ba79-116f25015278	e7ebc6fb-0926-4c8a-a67b-0c6b9c1ffaba	LUSC-US	Lung-SCC	male	yes	Primary tumour - solid tissue	f9d568b1-6951-4eaf-8867-4c86bdaeaa04	28426	2103	0.75
DO5046	b6ed3dfa-4d81-4e5c-9c1a-166894f92752	2da2b745-068d-408c-9163-3b3a78d4aaed	BRCA-US	Breast-AdenoCA	female	yes	Primary tumour - solid tissue	9d39f2cf-84b5-45ba-8c40-0a42d8f303b7	2901	1119	0.885
DO220341	b7b1b89b-13f9-4cae-9673-34e4c31cd3ca	c56505cb-e150-408d-9df6-3af4e608c376	KICH-US	Kidney-ChRCC	male	yes	Primary tumour - solid tissue	77186d62-b354-49a4-8a2a-12f5f6b938f6	2116	828	0.409
DO52669	b7c64cc0-2365-475b-938a-80f76b5707ad	f047cb85-8f88-45d5-83c3-0416c9f3fff7	MALY-DE	Lymph-BNHL	female	yes	Primary tumour - lymph node	tumor_4145056	7857	1641	0.665
DO39306	b854167d-42a2-4144-92ee-0229536d4cea	2dd5eea1-42a1-4e8b-99ac-20399cc7e15c	THCA-US	Thy-AdenoCA	male	yes	Primary tumour - solid tissue	b06b7493-f38a-493f-8b47-61e0fa4d111f	3776	2213	0.941
DO46877	b8862635-21cd-405b-b757-8ee924a7a826	3b7810f7-f8ff-4d62-b766-3ba06170194c	RECA-EU	Kidney-RCC	male	yes	Primary tumour - solid tissue	C0021T	31633	24257	0.611
DO496	b8ecfb28-27d0-4ad4-b73c-cc21be41af31	2b142863-b963-4cc9-8f8f-c72503c93390	BLCA-US	Bladder-TCC	female	yes	Primary tumour - solid tissue	2cd62676-762c-461d-b111-1f81e7cd5877	27489	1702	0.613
DO6332	b9e35423-81e4-4ffe-b08a-4bb93b3cf976	e07991a4-0901-4ed1-8704-aa376565d862	CESC-US	Cervix-SCC	female	yes	Primary tumour - solid tissue	cdf4ab19-f243-4efc-a5dc-8253cbe48845	8762	1248	0.665
DO46412	b9ed4a1d-5c0b-40ae-af5a-2d7a812661f5	8b28f6d2-4b7d-493b-826e-b119a4fb0cb4	OV-AU	Ovary-AdenoCA	female	yes	Primary tumour - solid tissue	AOCS-116-1	15942	1599	0.661
DO498	b9f76fc8-ca33-46c5-89a0-ae16d42f987f	abd2d959-d5ed-4eb3-9759-67eb1aa23325	BLCA-US	Bladder-TCC	male	yes	Primary tumour - solid tissue	67865453-d515-4d63-84e8-cfb2686a211d	15374	1940	0.827
DO27781	ba1c2904-2e42-4520-8052-e40ed154f838	f04aecf0-eb12-4ab9-928e-7bcf201b0b40	MALY-DE	Lymph-BNHL	female	yes	Primary tumour - lymph node	tumor_4105105	5314	1235	0.762
DO38380	ba717f17-8371-4860-a332-29b17eea8470	7e305f31-fbb0-4bce-894b-1dd85e303421	STAD-US	Stomach-AdenoCA	male	yes	Primary tumour - solid tissue	51927f82-2585-465b-92ed-36ef46d44fab	122552	187191	0.74
DO220350	baa1261d-78ae-4a47-8459-2513361ba6de	f38fc6ac-2af8-4d89-a514-4e2c5fdf08de	KICH-US	Kidney-ChRCC	female	yes	Primary tumour - solid tissue	bc04e860-2cb8-4d90-bc17-f3a4d6a09881	2513	1336	0.851
DO34432	baecf0b1-419c-497b-8e47-f9053f823c58	046d7386-95c8-4501-9e55-c85bec272a7a	PACA-AU	Panc-AdenoCA	female	yes	Primary tumour	8051974	5024	907	0.46
DO22836	bb931f9d-802e-4e02-b503-a637aa369e8b	90611290-e44c-438e-91aa-f3b83dae3b71	LIHC-US	Liver-HCC	female	yes	Primary tumour - solid tissue	fee48a64-cf2f-4ae9-b3cf-315410d8e8ae	27309	2136	0.828
DO219967	bbff8493-879b-4fa2-8bca-ea5160764e4a	7d734d06-f2b1-4924-a201-620ac8084c49	SARC-US	Bone-Leiomyo	male	yes	Primary tumour - solid tissue	39bbaa83-8143-4e62-836e-1584b41b073b	3636	1060	0.653
DO30750	bca48aa6-25bc-49e4-8bb5-edf38362b4a8	bff518fb-6da7-4dfc-ae4c-bd3f641028e2	OV-US	Ovary-AdenoCA	female	yes	Primary tumour - solid tissue	fa79b363-380e-48ae-bb82-db395085353c	16795	2670	0.82
DO36801	bd33fafa-9922-4efe-9e1d-c8d8f6b8e7cc	faff4626-615b-416a-b7a6-9d177dcc94a9	READ-US	ColoRect-AdenoCA	female	yes	Primary tumour - solid tissue	effca0f1-e81d-47cd-8287-392a2b6ab786	24656	5071	0.689
DO2995	bd51f90a-ec67-4a7d-87bf-9d85acd65d51	71fda5a9-7049-406f-9348-2c24f7ddf5f4	BRCA-US	Breast-AdenoCA	female	yes	Primary tumour - solid tissue	7fd5702e-2d7b-4b79-b2d8-5ca4ca33cf65	11419	2545	0.669
DO43378	bd558781-2e3b-4fb0-aeb8-a8cefbf3272d	b77084ab-8148-49e0-b3f9-90f7d9ea1862	UCEC-US	Uterus-AdenoCA	female	yes	Primary tumour - solid tissue	e1121a9e-bc27-44eb-a1ad-eb0ab10b7c3a	5931	3379	0.897
DO47174	bdab7f7f-35cc-4560-a9a0-2263e62afa6c	effb868c-f905-41a0-ace1-b5e508732534	RECA-EU	Kidney-RCC	male	yes	Primary tumour - solid tissue	C0100T	7156	1165	0.601
DO36285	bdb4a761-71cf-4465-a48f-4f938493ffcb	dcf98acc-736b-4af6-bdca-a320a413165a	PRAD-US	Prost-AdenoCA	male	yes	Primary tumour - solid tissue	47b6e89a-ea86-475a-9f1d-02001069c895	3669	1337	0.276
DO10172	bdbeb4d2-aa03-492f-b43c-8b1c49d5b0ee	00aa769d-622c-433e-8a8a-63fb5c41ea42	COAD-US	ColoRect-AdenoCA	male	yes	Primary tumour - solid tissue	d67fc406-7974-433e-896d-57197eced52b	253294	5780	0.558
DO32237	bdd5afb1-a251-4541-bbbe-0fcd1126a3ce	46f19b5c-3eba-4b23-a1ab-9748090ca4e5	OV-US	Ovary-AdenoCA	female	yes	Primary tumour - solid tissue	a3f8dcad-c42a-4070-80c4-782627bbaca2	12177	2749	0.899
DO4449	be8c1926-064b-4a2f-9345-e34f0dc78bff	8691c87f-2468-44bb-a670-3dccd6da33c6	BRCA-US	Breast-AdenoCA	female	yes	Primary tumour - solid tissue	0ef32921-bb7a-4055-a6ed-e8ced5f824e4	15914	947	0.55
DO39016	BEDFA47C-8383-4AAF-A609-F96850B414A2	62fceb56-8c6e-4d20-9d2f-5b7042854d23	THCA-US	Thy-AdenoCA	female	yes	Primary tumour - solid tissue	9ed0332e-c846-4091-bf6e-0c5bf55b9f1a	2701	486	0.86
DO27811	bef39107-9255-44d5-9bfe-c8318bb69e3d	e6168db0-d12f-4218-8ab9-bd704201cb2b	MALY-DE	Lymph-BNHL	male	yes	Primary tumour - lymph node	tumor_4135099	28171	3061	0.789
DO27817	bf0a3ece-c093-4ae2-99f3-d968ed956abb	bdbcffb0-c7da-4e7d-8002-9feffe48533c	MALY-DE	Lymph-BNHL	male	yes	Primary tumour - lymph node	tumor_4177987	4296	617	0.363
DO52674	bf3c3e52-0191-4714-a7fc-3c9ca9ff3332	0e7f46ca-6f5c-4538-b6d6-00af65d57fcf	MALY-DE	Lymph-BNHL	female	yes	Primary tumour - lymph node	tumor_4199714	72437	3491	0.683
DO47056	bf7a15fb-0afe-49c9-ae7b-f5fc9f47531f	1d325d84-a3a0-4802-9842-76cb21cecb1c	RECA-EU	Kidney-RCC	male	yes	Primary tumour - solid tissue	C0028T	6125	934	0.633
DO23687	bf920e10-514e-4623-b92e-c83a3e32485f	309f5324-5608-4f62-b744-5ab268b70927	LUAD-US	Lung-AdenoCA	female	yes	Primary tumour - solid tissue	76c0adae-eef5-459e-a4c9-397d94ebfdcc	3130	922	0.419
DO27795	bfca9f75-e7c9-4200-8c38-319271210927	874f64e9-8a0d-4f88-92c4-7e831842b1d1	MALY-DE	Lymph-BNHL	female	yes	Primary tumour - lymph node	tumor_4112512	3141	640	0.88
DO2323	c09e8a88-5a82-4fd6-8d03-ef3ecb988003	73936e8b-c893-4afd-bd1f-be90c06a4869	BRCA-US	Breast-AdenoCA	female	yes	Primary tumour - solid tissue	46fecdc9-9d0d-41cd-811a-28731f0b7f92	5311	2255	0.678
DO12370	c0c714ac-aa74-4702-8c3b-704f6e549276	b8151614-b08f-49a3-ab6f-2e780f765a17	GBM-US	CNS-GBM	male	yes	Primary tumour - solid tissue	86c6a232-f5ab-47cd-b91b-4cad6aa1d0f1	7265	1322	0.94
DO669	c0ccb685-0789-4559-9189-05b841173aff	f389176f-d8f3-45c2-aae4-7378a3d6fc7f	BLCA-US	Bladder-TCC	male	yes	Primary tumour - solid tissue	f206c24b-a9c5-4476-a2a2-8dc1c45b5199	12253	1937	0.784
DO34448	c1620b77-c739-4136-a26c-de1342c11ba7	aa4a868a-df23-4eef-a618-e945aa2ce98a	PACA-AU	Panc-AdenoCA	female	yes	Primary tumour	8052570	22547	3585	0.507
DO23735	c1796b57-c5e4-45dd-931d-bf533dcb9e1a	fa6a60f5-8949-4e01-9435-d3117601627f	LUAD-US	Lung-AdenoCA	female	yes	Primary tumour - solid tissue	d809a778-d1ac-4406-ab09-67cc70f1f0c2	6292	1346	0.32
DO39481	C262A55B-8CF2-4C47-A867-F010361E22AC	63ea274b-d42b-4787-9c54-8ee95ea376ec	THCA-US	Thy-AdenoCA	female	yes	Primary tumour - solid tissue	979cbb75-28d9-4d33-8083-077c25bddfd6	4042	1391	0.873
DO23651	c2711074-5019-4c8f-a5d7-7bf4654f5647	5a7f3c88-ef02-4e97-8009-5622245b6a09	LUAD-US	Lung-AdenoCA	female	yes	Primary tumour - solid tissue	9622c370-68d0-48da-a7e0-5eb4765b6f27	2749	936	0.272
DO219970	c2ba5489-694e-43df-b9dd-48ab79041995	72f0a49a-aec8-47e5-846a-956c4da1507c	SARC-US	Bone-Leiomyo	male	yes	Primary tumour - solid tissue	1afcdb32-ae26-4747-a131-54e83dd84a46	7605	1394	0.814
DO46334	c2cd7db7-5930-4cba-9d3b-dd03c101dee6	7fdd07a4-4a27-40c3-af92-a0074e6391f5	OV-AU	Ovary-AdenoCA	female	yes	Primary tumour - solid tissue	AOCS-059-1	4985	612	0.47
DO52700	c2ffc029-cab1-4014-b372-327f9271d882	21e7e43e-f9b1-4351-a6d9-b9cd06d15f68	CLLE-ES	Lymph-CLL	male	yes	Primary tumour - blood derived (peripheral blood)	115-1917-01TD	3880	774	0.961
DO220556	c30a6cac-b8c1-490a-b897-bbf35dcf0cbc	64f696a6-58b2-40a8-b848-fd775cd52529	KICH-US	Kidney-ChRCC	male	yes	Primary tumour - solid tissue	24992be3-78d6-4193-acf3-f0a5ac959bb6	2732	943	0.84
DO6396	c32b6576-54fc-44e6-accd-6d49e16a42f0	aeeb01b4-790e-4929-bd59-6aad837603b1	CLLE-ES	Lymph-CLL	male	yes	Primary tumour - blood derived (peripheral blood)	032-0069-01TD	2271	641	0.96
DO22145	c34a63cc-746b-4502-a1ff-d7bece07b679	00493087-9d9d-40ca-86d5-936f1b951c93	LGG-US	CNS-Oligo	female	yes	Primary tumour - solid tissue	eecba415-5517-4265-8944-07aacbc679fb	3222	1036	0.837
DO46591	c38294af-7b80-470a-99eb-523f3fafbbaa	bbe59385-5f83-43f6-a485-517c860bef6f	OV-AU	Ovary-AdenoCA	female	yes	Primary tumour - solid tissue	AOCS-166-1	48256	57493	0.782
DO9876	c3a004b4-f231-4be4-9738-2f3b6290598f	6ca5c1bb-275b-4d05-948a-3c6c7d03fab9	COAD-US	ColoRect-AdenoCA	male	yes	Primary tumour - solid tissue	d52f3d05-1850-473e-8e1e-ab2b4f88af2a	873265	16316	0.46
DO26540	c3c18dde-e425-48c9-a6d6-6d55c31147f3	387c6519-6529-4074-a5ab-00f8052a5732	LUSC-US	Lung-SCC	male	yes	Primary tumour - solid tissue	048e7eb0-57a4-4eed-a999-4e46d9fef885	60408	2975	0.479
DO49695	c3d40f5f-e3df-4bf7-867d-7d17fa8fc3ad	c36213e4-c057-46f5-ada5-f1f921855bb4	LIHC-US	Liver-HCC	male	yes	Primary tumour - solid tissue	9ec5013e-aabb-487a-87d7-49b4b6bd0f6a	7119	2024	0.341
DO47737	c3df7b7c-64a2-4925-a8c0-2e4c6dc82aff	ea2055d1-7b8b-4aaf-9a70-8802f4deef9b	STAD-US	Stomach-AdenoCA	male	yes	Primary tumour - solid tissue	4e6bbc3c-bb9e-46c0-8b22-60f9725db516	12051	2593	0.46
DO6558	c400332b-7ef2-4891-8070-413cb48a7e9c	1193a9c4-5aab-4cd7-a690-60c96bd1172d	CLLE-ES	Lymph-CLL	female	yes	Primary tumour - blood derived (peripheral blood)	282-01-12TD	2762	691	0.978
DO52695	c42a3cc5-e895-464e-a060-f8834ac60d81	1d1eeba2-4d7b-4380-b0b6-26d246bc4158	MALY-DE	Lymph-BNHL	female	yes	Primary tumour - lymph node	tumor_4113825	4858	739	0.659
DO6362	c48421b1-511c-4967-b2d7-30659effa5a5	04b570c2-3224-4e9b-81cc-089b4a7ff07a	CLLE-ES	Lymph-CLL	male	yes	Primary tumour - blood derived (peripheral blood)	010-0028-02TD	3252	563	0.909
DO46488	c5091a05-88c2-48e5-9680-17c02d27f796	bc9b66f5-fcb8-4545-ab2d-438bb810edc0	OV-AU	Ovary-AdenoCA	female	yes	Recurrent tumour - other	AOCS-138-13	11858	1255	0.642
DO4036	c539f561-93db-41f3-8d9f-71cd77a096a7	4d409156-3a36-4c63-9ad6-b6af34f27b06	BRCA-US	Breast-AdenoCA	female	yes	Primary tumour - solid tissue	5006c942-bc9a-41cb-8674-2341b4e66230	6892	1290	0.621
DO37782	c55d0f65-fa13-4bb5-a556-2bd78bac2ccf	e2774050-1257-4c29-b201-d79ce70fe17e	SKCM-US	Skin-Melanoma	male	yes	Primary tumour - solid tissue	8288b632-9e64-401c-8f45-f268367f40e4	385952	3562	0.388
DO39127	C5B06E27-6E58-4555-84D9-B14078219E18	15abb2a3-10a2-4e04-8eb9-6eadbd976af0	THCA-US	Thy-AdenoCA	female	yes	Primary tumour - solid tissue	f5ebefbe-50fa-465a-a355-2c099941039d	1583	700	0.763
DO39684	c5fafb87-e6d6-409e-9872-117798b3d4c4	2dfe70fd-2650-49c0-b6eb-67df585d063b	THCA-US	Thy-AdenoCA	female	yes	Primary tumour - solid tissue	1183bcb5-50a7-4cc0-a94c-732636b7ee7d	2875	1466	0.689
DO41951	c60df680-5bd6-48cc-a112-985f73d9092c	82d2ea5f-ebdc-4907-a287-fe837fd6b59c	UCEC-US	Uterus-AdenoCA	female	yes	Primary tumour - solid tissue	5b19af28-1179-42cb-a474-856ef2048d5b	5165	1862	0.699
DO26934	c66143ca-3cbb-4432-8013-cce080001918	6962bc97-fbb8-4220-a600-e3c251e245cb	LUSC-US	Lung-SCC	male	yes	Primary tumour - solid tissue	95933b01-06ca-4f3e-8995-eb2ab01a2c4c	45312	2876	0.405
DO38655	c6721c2d-adce-447c-83dd-e500b43506fc	c612570a-881d-421f-98b9-0e4563133744	STAD-US	Stomach-AdenoCA	female	yes	Primary tumour - solid tissue	53369a25-3bc4-48cb-9004-da3507c4d478	9254	1955	0.301
DO46917	c67df408-b68f-43e3-91c9-b81b0d822895	b7fbd99c-dea0-4448-a430-7f94c611e702	RECA-EU	Kidney-RCC	male	yes	Primary tumour - solid tissue	C0041T	7028	1283	0.437
DO7858	c73b5974-5e67-41c9-b2c9-b38420465112	b2afbcba-d67d-43f1-be3b-05f3a5836ec0	COAD-US	ColoRect-AdenoCA	male	yes	Primary tumour - solid tissue	8537633b-6426-4b66-a2a3-fa942eedf01b	15386	3634	0.757
DO52710	c7af70cd-5ff5-4d9b-9d14-8ae244b7e617	5f53bcda-2fd3-4574-9cc2-5efe353372b2	CLLE-ES	Lymph-CLL	male	yes	Primary tumour - blood derived (peripheral blood)	296-04-3TD	5091	478	0.99
DO22994	c8b3eddd-f3cf-42eb-bb30-ccc3943eadec	9c681cd9-25fb-42ac-aa6b-bb962882fa22	LIHC-US	Liver-HCC	female	yes	Primary tumour - solid tissue	2d549bb0-9e98-40c7-8b33-545c481dd105	9009	2242	0.79
DO27845	c8e5ec9f-8126-404c-a5f6-437e7a99c4fa	5f18b334-6616-406f-8f33-0592b56c14e6	MALY-DE	Lymph-BNHL	female	yes	Primary tumour - lymph node	tumor_4177601	3740	602	0.278
DO219944	c924d924-56a3-4f43-8f86-76ee2b63330b	c556f81b-8a6c-4bbb-876f-2e2ce570c185	SARC-US	Bone-Leiomyo	male	yes	Primary tumour - solid tissue	b09e1197-d6cd-4a76-8e2f-3b8af97d2390	9478	1457	0.436
DO46973	c95712d8-52e4-49f9-b094-8c175978d96e	0168a2a6-c3af-4d58-a51c-d33f0fc7876d	RECA-EU	Kidney-RCC	male	yes	Primary tumour - solid tissue	C0071T	8667	1395	0.469
DO37703	c970e2a6-4393-4641-9eea-33a022e23c53	66d312fc-809d-428b-98e3-a29d211db35c	SKCM-US	Skin-Melanoma	male	yes	Metastatic tumour - metastatsis to distant location	3fc2f92e-e55e-4484-b306-4303a9a0cbf5	100844	1357	0.82
DO46571	c97d55de-95b9-4342-a31f-1f1c727c2e21	f1504811-8363-41e6-b43c-62452b1262d3	OV-AU	Ovary-AdenoCA	female	yes	Primary tumour - solid tissue	AOCS-161-1	9843	1042	0.656
DO51594	c9e3d4c7-862b-4ef2-9a08-216fc44e0bdc	8be2b0f5-7bad-4720-b13c-e95b32bdb933	CESC-US	Cervix-SCC	female	yes	Primary tumour - solid tissue	4c1108c0-ed8a-4caf-9417-ddfb6352c61e	10501	1797	0.614
DO6580	ca0859bb-1bb1-4c16-b5aa-39d535d75525	c642b9cc-bdb1-4796-9692-8be92398be17	CLLE-ES	Lymph-CLL	male	yes	Primary tumour - blood derived (peripheral blood)	306-01-4TD	2973	879	0.98
DO695	ca10d08d-3cc5-4171-9a70-66fdff3c0c3d	8c619cbc-9e91-4716-9711-5236e55d8f46	BLCA-US	Bladder-TCC	male	yes	Primary tumour - solid tissue	f3906cd4-31c7-48a8-935b-5b7fafec1ae7	10312	1408	0.659
DO220349	ca134742-0f02-4178-b1bf-c6f7a9ff8cce	e9032df3-8692-4146-a867-b9b64c9b310a	KICH-US	Kidney-ChRCC	male	yes	Primary tumour - solid tissue	edf08a41-2ad2-4d1a-b567-5be518a33469	4911	999	0.89
DO42169	ca1e32b0-7daf-403e-a3b2-7cfd3948cedf	15d597de-d26c-4ce1-b0cb-077e39b55f30	UCEC-US	Uterus-AdenoCA	female	yes	Primary tumour - solid tissue	d1a7a58f-7a35-4a94-a337-051ae56ded00	9779	2158	0.89
DO46827	ca74074b-a75c-434c-82dc-e7b112d192ef	cbb788dd-964b-4cfd-80e1-979c7b5b3c52	RECA-EU	Kidney-RCC	male	yes	Primary tumour - solid tissue	C0001T	8481	931	0.669
DO23073	ca7f7d18-3f39-4454-8f72-eb432b800103	6b50391f-d890-4ca0-b942-beab0f8bf1c9	LIHC-US	Liver-HCC	female	yes	Primary tumour - solid tissue	433df923-691a-41f8-8718-6f9783f59873	9471	1575	0.697
DO42432	ca81a393-ec7d-4538-a64a-417ed188a320	712ba532-fb1a-43fa-a356-b446b509ceb7	UCEC-US	Uterus-AdenoCA	female	yes	Primary tumour - solid tissue	8bb3a057-8958-4f62-af81-976da2e92df7	5386	1810	0.653
DO48518	caf05305-45bc-4858-b8b5-21fe37061a5c	50ee360c-e3df-4888-9999-ebb88e271d08	LIHC-US	Liver-HCC	male	yes	Primary tumour - solid tissue	e8b59658-06c6-46b7-b51f-ed52de0c403e	9914	2455	0.484
DO6382	cb5a8b68-8405-46c1-a534-b1f18009fc8f	c569b867-dadd-4591-af17-7e9b74699561	CLLE-ES	Lymph-CLL	male	yes	Primary tumour - blood derived (peripheral blood)	023-0056-01TD	2371	409	0.951
DO220331	cb8180ec-ce5f-4c1f-ab1a-38717607169f	fae88d21-171c-4df4-b258-3c5948a1034b	KICH-US	Kidney-ChRCC	female	yes	Primary tumour - solid tissue	8aa1a5f6-3548-494a-857b-e08124aeb9a9	3435	1416	0.913
DO32972	cb9731cc-5116-4869-a806-ff6d659758b8	20d1b88b-3ff6-4201-a748-6a993500c652	PACA-AU	Panc-AdenoCA	male	yes	Primary tumour	8015277	3752	1051	0.464
DO47068	cbac425d-f2b1-4b13-ad67-e73fa46600d2	959efb81-1d56-4659-9b7a-09f2b62483f2	RECA-EU	Kidney-RCC	male	yes	Primary tumour - solid tissue	C0036T	5600	1110	0.427
DO41943	cbd18c2a-4544-4a90-904e-533c3f776f32	8dd14f0e-8601-4aa1-864c-3c49e768cdd1	UCEC-US	Uterus-AdenoCA	female	yes	Primary tumour - solid tissue	684c6894-fd49-4934-8962-9628ece734fb	20090	2720	0.84
DO33008	cc221879-6a22-4127-a863-84f09cd3317d	1e181878-c640-4e91-a620-3fc4b08a4de1	PACA-AU	Panc-AdenoCA	female	yes	Primary tumour	8030032	8260	2412	0.53
DO20416	cc541704-0f6c-413e-8049-77eaba992844	54842328-9432-4820-8976-7964bf9bf147	KIRC-US	Kidney-RCC	female	yes	Primary tumour - solid tissue	068bfe4d-341c-49f7-b7a9-5d070de00ab3	7489	1648	0.78
DO28763	cc5e2498-a9e6-48be-bbda-9aa101546ca4	c691d6b3-8e70-4951-8551-2ee4e4d0d10b	OV-US	Ovary-AdenoCA	female	yes	Primary tumour - solid tissue	18e0f4ed-43e2-451f-82bd-102260a30aaa	7183	1344	0.923
DO15398	cc6b6cff-18ed-4df8-8d78-470e46c83378	190eb791-383d-4e27-870d-e470630843e7	HNSC-US	Head-SCC	male	yes	Primary tumour - solid tissue	1a5af8e2-61b4-4a04-b4b6-ea41fc34c89a	19165	1884	0.571
DO33472	cc6baf87-b93e-4648-9584-262daa8bcc21	9c399826-087f-44b9-98c0-bd881646b0f4	PACA-AU	Panc-AdenoCA	female	yes	Primary tumour	8043971	5791	1559	0.563
DO24729	cc748956-075e-4433-9640-274ee42bdba8	199bbb0f-996c-40c1-b06d-2066f04be778	LUAD-US	Lung-AdenoCA	female	yes	Primary tumour - solid tissue	ee0d4640-5609-430e-8b80-3058a3f313a8	43740	2399	0.885
DO38731	ccdfd8a3-2bc7-474c-b80d-96e8741fe8bc	ea1cac20-88c1-4257-9cdb-d2890eb2e123	STAD-US	Stomach-AdenoCA	male	yes	Primary tumour - solid tissue	4e5fdd56-c807-4493-a331-359577c31514	16554	4148	0.898
DO25887	ccf84703-a5c7-4995-a1c2-b3e4e15d99b7	d9cd7f95-07d3-4b87-be83-87340b08d249	LUAD-US	Lung-AdenoCA	female	yes	Primary tumour - solid tissue	336eb991-5705-4bc0-a167-6d7f82f81697	4722	1251	0.267
DO39886	cd4545b1-1add-488f-80dc-17edaeb7cad6	5c02d399-07af-4573-a568-bc1b256bc8f8	THCA-US	Thy-AdenoCA	male	yes	Primary tumour - solid tissue	4548d9ee-668f-495b-845f-8b9fc798ea38	3781	1368	0.961
DO27833	cd4dcef1-40d4-48ac-8e59-a1bb010fab9b	140d5fa9-afbe-444e-a7e7-6a4cb4ab2923	MALY-DE	Lymph-BNHL	male	yes	Primary tumour - lymph node	tumor_4102009	15627	2260	0.68
DO47108	cdbe04d1-7e8b-4c9a-94aa-cc8a9bc7ec5c	f269134a-e3d5-4020-bcf5-01fb42f914b2	RECA-EU	Kidney-RCC	female	yes	Primary tumour - solid tissue	C0056T	3122	563	0.649
DO52685	cdd6dd9d-e4ac-4414-bc3e-609e8d0466de	15678c3d-ce61-454d-849e-1d4ca358909b	MALY-DE	Lymph-BNHL	female	yes	Primary tumour - lymph node	tumor_4144951	14127	2080	0.72
DO27775	ce1a148f-1118-4427-a8e2-ce2263378382	28f8d45f-4763-472e-9c4d-6787ba00164b	MALY-DE	Lymph-BNHL	male	yes	Primary tumour - lymph node	tumor_4194218	2870	988	0.878
DO26062	ce74929b-eae4-4e87-9a60-90230e28dadd	cd0aeed5-93a1-4287-8a88-fe6b7b5e3983	LUAD-US	Lung-AdenoCA	female	yes	Primary tumour - solid tissue	c5363830-3db9-4c0c-aa47-b32fdc888c60	9467	951	0.48
DO8658	ceb8591f-6ef7-46f2-b140-12d27652ccfc	d9690a27-bb02-498e-b15c-ee76e31d16ee	COAD-US	ColoRect-AdenoCA	male	yes	Primary tumour - solid tissue	41933a62-1325-4089-80b5-06e3ebb238da	21158	5651	0.765
DO46420	cf1625b4-f30b-487f-8e2c-2866af730c7f	6fffe0cf-bb38-4e77-88ab-a256bd7fbbce	OV-AU	Ovary-AdenoCA	female	yes	Recurrent tumour - other	AOCS-119-13	17873	1385	0.32
DO6695	cf20938c-a9ad-49a8-af88-e3ecb9d40112	ca49fdb1-d55a-427c-9819-90980dcd956f	CLLE-ES	Lymph-CLL	female	yes	Primary tumour - blood derived (peripheral blood)	371-01-6TD	3692	1081	0.99
DO26469	cf406671-32e5-46c6-8e55-ac696c5d9bc9	2045c788-9ea8-4ea5-a5e3-65fc16a62adb	LUSC-US	Lung-SCC	male	yes	Primary tumour - solid tissue	a908ce38-12e6-4ec6-baab-9d79221ab6eb	146767	4662	0.426
DO49768	cfc2ea3a-5c54-4bcb-99e9-cf43ceebb823	a9dbd55c-5dcc-48db-8785-6baef3fdd7db	KIRP-US	Kidney-RCC	male	yes	Primary tumour - solid tissue	ddb72d04-48f5-4ad5-95a7-8d2614ba0ae0	6452	2038	0.84
DO40735	cfd4785f-1844-4274-8892-e2e558cb112a	d0a33fd2-085c-488b-b843-2ca97c85a5cb	THCA-US	Thy-AdenoCA	female	yes	Primary tumour - solid tissue	c65b5941-3e1d-41c6-9458-cde70425e7c7	783	746	0.853
DO50364	d019d7d9-481f-4fec-a10b-dc2978a1d710	8e48aa43-6cd1-4aef-83ce-2451b1b86e8e	ESAD-UK	Eso-AdenoCA	male	yes	Primary tumour - solid tissue	OC-QE-095-S-T1	35271	3849	0.6
DO49183	d0301d39-d465-40c3-80f3-e842258ffdb7	e97ea3d7-9fcd-4df1-9ea8-587cb3be75ec	PACA-AU	Panc-AdenoCA	female	yes	Primary tumour	8069443	11046	1390	0.57
DO6450	d0e69707-5303-46f7-8967-c360df1c9c5d	66b4a1f3-480f-4050-96ac-920c1c080864	CLLE-ES	Lymph-CLL	male	yes	Primary tumour - blood derived (peripheral blood)	128-03-2TD	2899	672	0.948
DO6665	d0ff40b5-64ef-4f6a-8c7e-d398248d162f	a83e247a-8f65-4be4-9c6e-a72c4abffae8	CLLE-ES	Lymph-CLL	male	yes	Primary tumour - blood derived (peripheral blood)	342-01-2TD	2915	945	0.97
DO14204	d10ce5a7-da57-407f-8ec8-6efd0072cf28	0e6ca8dc-0f31-4675-95b1-5920576daeff	HNSC-US	Head-SCC	male	yes	Primary tumour - solid tissue	47ec5010-4353-493b-ab28-c95bc2cb026c	7386	2048	0.704
DO28024	d10f0cee-d755-43cc-8d3d-8974cea0defb	3a5eaed6-fcfd-437a-b61c-fd3725c64717	OV-US	Ovary-AdenoCA	female	yes	Primary tumour - solid tissue	c0091bb4-1079-4254-ad42-42ac1ddd7f1e	11608	2691	0.84
DO47004	d170e848-cdad-494c-b23c-ac16634412e4	51e5a835-eb48-4640-87d0-f40f5e2bff18	RECA-EU	Kidney-RCC	male	yes	Primary tumour - solid tissue	C0091T	8301	1534	0.599
DO37474	d17f1df8-d3de-4a01-930c-a066942e9fe4	41a7b031-d928-4a1f-891b-82fb3f6d548f	SKCM-US	Skin-Melanoma	male	yes	Metastatic tumour - metastatsis to distant location	07e2fea3-4ba5-49b3-ae9b-61ff8492026c	242234	1873	0.881
DO46551	d1f29a0e-ea3c-4684-9e40-e0e2f2d03fcf	c2ec7f57-8510-4bbf-a2e9-dbd9ce8dcad1	OV-AU	Ovary-AdenoCA	female	yes	Primary tumour - solid tissue	AOCS-153-1	8945	1632	0.707
DO9034	d28cd72f-27c3-4bea-bfc1-233461270a0b	f38b5d2e-5cab-45c7-bb0a-38b2efc5c156	COAD-US	ColoRect-AdenoCA	female	yes	Primary tumour - solid tissue	1eb2a255-6edd-4adb-b52d-99dcec590c5d	13269	1609	0.5
DO11860	d29e5a15-6ad2-41f9-b4e8-5c4b0f3fda9e	914421d2-898e-433e-bb66-b1710eaae2c7	GBM-US	CNS-GBM	male	yes	Primary tumour - solid tissue	c01952d4-ae81-48e2-8818-0e438e66b516	12525	1698	0.894
DO15046	d2aace76-8b2d-4b26-8d10-ca4cf14ef868	e52ffa79-557a-4024-81f3-f3826c227ec5	HNSC-US	Head-SCC	male	yes	Primary tumour - solid tissue	b293a736-9a82-4ad9-bf7e-9e2cea09ddbc	36624	2787	0.644
DO52716	d2b399f3-b10b-44ee-b141-4d746b67fd93	f266899a-1dab-4226-a965-bc1327c64080	CLLE-ES	Lymph-CLL	female	yes	Primary tumour - blood derived (peripheral blood)	577-01-4TD	2491	490	0.94
DO52172	d2b612ea-bc88-4b16-971d-6f0141bed0b9	1c00925b-7328-4db0-b930-04aab2d80719	LIHC-US	Liver-HCC	female	yes	Primary tumour - solid tissue	c13884b6-eaef-4e1c-8fa7-5fe76548d32f	11725	2480	0.88
DO220554	d324b289-764c-46e0-8aa3-8d10f6a8c495	c29f6ed6-880d-4f03-977e-1087738e5e60	KICH-US	Kidney-ChRCC	female	yes	Primary tumour - solid tissue	2141972f-8ca9-4e82-b410-b1e3bbb2934a	2426	1054	0.92
DO15414	d357734e-3f6c-46a8-890c-996d01a21ee1	d3709eea-ca2a-49ac-b79c-871a5473d450	HNSC-US	Head-SCC	female	yes	Primary tumour - solid tissue	74856e66-109f-4a68-a496-8fa66729fe1f	24740	1896	0.448
DO26563	d3642776-8fd7-4cdd-b94a-1d558b5ac69d	4c3840df-9824-40db-879e-6d24adc8c155	LUSC-US	Lung-SCC	female	yes	Primary tumour - solid tissue	49395d22-cd07-4ab7-bdf3-cfa56687ba43	35268	2310	0.679
DO32831	d398a0c1-d873-49c1-b657-0c1d7121f3aa	03c3c692-8a86-4843-85ae-e045f0fa6f88	PACA-AU	Panc-AdenoCA	female	yes	Primary tumour	8031121	20109	3123	0.409
DO221124	d3c197e1-aaae-44a2-a7a9-10bc4fef6352	890e840c-1d1d-4874-a8eb-f9d9a2b50a1c	MALY-DE	Lymph-BNHL	female	yes	Primary tumour - lymph node	tumor_4138527	23014	3992	0.72
DO46503	d3cc0e8f-4fc4-4937-8e40-78bd4cbeb50f	f858d813-f3c5-4ad9-8c20-9f231d6624d8	OV-AU	Ovary-AdenoCA	female	yes	Recurrent tumour - other	AOCS-142-13	16110	1748	0.397
DO220474	d42c9589-3960-4964-be28-83d275bdc672	81bb13fc-f082-4c0b-8066-1729f11ef617	KICH-US	Kidney-ChRCC	male	yes	Primary tumour - solid tissue	84ed1792-cec8-4f98-9988-74b3f5f6f516	1724	919	0.661
DO37750	d48f5bc7-1cca-4435-8f59-d802fde708a8	c21a5d55-9790-429f-a4e6-420293c07b53	SKCM-US	Skin-Melanoma	female	yes	Metastatic tumour - metastatsis to distant location	eccbe1d5-33f3-443b-8c12-57276c552238	84986	1541	0.742
DO2096	d4d04af8-9c60-4d14-90a2-c2b211e20092	c61ded54-f80e-4da8-b1d8-e22551c96118	BRCA-US	Breast-AdenoCA	female	yes	Primary tumour - solid tissue	e56e785d-f9b1-4afa-bc2d-b6cebf9e64cc	6288	1421	0.899
DO220577	d4d86182-64cd-4b99-91ee-b41b57de112f	9dfcbabf-2bc0-43a2-bdde-d0b2aaca3f6b	KICH-US	Kidney-ChRCC	male	yes	Primary tumour - solid tissue	9e2cdd77-110d-498a-83e8-df2e044303d6	2695	1248	0.889
DO27843	d4dd1ab8-7b9f-44a3-a1c2-d24586aed660	d6ee68e5-ceb3-4a63-b3bd-e64fe5398102	MALY-DE	Lymph-BNHL	male	yes	Primary tumour - lymph node	tumor_4174905	5333	887	0.68
DO52693	d4ea098a-2a30-4643-aa8d-27eb678a42ef	4e7e6e1f-c648-446f-bdf6-0b1fcc6dfa83	MALY-DE	Lymph-BNHL	female	yes	Primary tumour - lymph node	tumor_4113191	9987	1454	0.643
DO25068	d4f590d7-626c-4c70-b170-1ad19d2ff6eb	68c2a355-862c-4657-b296-5776ed8447b0	LUAD-US	Lung-AdenoCA	female	yes	Primary tumour - solid tissue	3ba5f6b9-6458-44e2-a0aa-b5c7e5fcd632	11250	892	0.716
DO48474	d534dba4-b034-4451-9886-d66cdb7c7ef7	cf5deb22-f7eb-409d-a0e4-882716199c39	KIRP-US	Kidney-RCC	male	yes	Primary tumour - solid tissue	2697d1de-3d7e-4bd6-9ede-7516bd10a701	4734	1621	0.75
DO38899	d5887688-b311-4ddc-84d4-538750849401	66eb4833-1b87-4fd9-a53d-26dc7ad6de29	THCA-US	Thy-AdenoCA	male	yes	Primary tumour - solid tissue	bb98ff62-4cd8-46d6-9a85-8439265be40b	3875	1116	0.485
DO220449	d5965538-4255-4877-88a8-9a71b5cea58c	d648c804-4eaf-4252-8b6f-13378158a07d	KICH-US	Kidney-ChRCC	female	yes	Primary tumour - solid tissue	8ac713b0-3781-4964-92f1-dea763b046de	1876	684	0.699
DO14049	d5a281fd-c004-477f-af62-c55fe20f1dee	a8f86b64-914c-4d89-897b-33bcdd1759f7	GBM-US	CNS-GBM	male	yes	Primary tumour - solid tissue	c9e1be85-0699-48b4-8977-0db46af4ec94	5126	1277	0.939
DO6410	d5cc62c3-610a-4499-9c13-e7267379b154	7d52a9e7-b5a9-4519-96fd-e8be42a7890c	CLLE-ES	Lymph-CLL	male	yes	Primary tumour - blood derived (peripheral blood)	044-0092-01TD	1783	378	0.947
DO33200	d626a136-dcb2-4fdc-a364-c3858cf5173a	b47aa163-eec9-4225-940b-4373e78152e2	PACA-AU	Panc-AdenoCA	female	yes	Primary tumour	8031544	5637	1330	0.62
DO2719	d6301614-9ba7-4632-bdca-ac1b11e8e811	4e84eed6-82a8-4e91-b0fd-61ec6ef69ce9	BRCA-US	Breast-AdenoCA	female	yes	Primary tumour - solid tissue	cc937913-802f-48cd-a490-e6b90f007c5d	7267	2525	0.735
DO52657	d64a2073-6e4a-4893-8c3a-c3b6e2661e36	d31cce9d-1b38-44fd-9378-0d128e12a011	MALY-DE	Lymph-BNHL	male	yes	Primary tumour - lymph node	tumor_4157186	7365	1443	0.748
DO9940	d660ee4f-58f3-4fd9-997a-6a2d0eefa66f	66701395-5a53-41bb-866b-3bbf08bc33ab	COAD-US	ColoRect-AdenoCA	female	yes	Primary tumour - solid tissue	ecade2c1-9de2-4b05-b30c-4c8b81c65ae1	14970	3503	0.77
DO46850	d69871fb-9d93-4a3f-b4ea-f53de743b25f	741c4656-0fd0-416e-86c8-f6533b6c96f4	RECA-EU	Kidney-RCC	male	yes	Primary tumour - solid tissue	C0013T	11236	1975	0.472
DO46333	d6aab8b1-8b8b-443f-b2bc-1539c59efe42	6f981023-4269-4e8e-a4ab-2c92bb27273c	OV-AU	Ovary-AdenoCA	female	yes	Primary tumour - solid tissue	AOCS-058-1	10416	1132	0.824
DO4766	d6aae541-9dec-4055-bfd6-51ebbdcbf7a2	3585e133-b3c1-4d90-b5f2-2b867e0ae0ec	BRCA-US	Breast-AdenoCA	female	yes	Primary tumour - solid tissue	710eae35-a21d-4939-8414-d2af4ea02fdd	11335	2405	0.693
DO7166	d6c2379e-d885-45e4-8a73-88513f37ffd1	631eedb3-dbd1-4606-90e1-ea91b9a77a5a	CLLE-ES	Lymph-CLL	male	yes	Primary tumour - blood derived (peripheral blood)	435-06-01TD	3113	467	0.963
DO828	d6d7412b-5ec2-413e-a85d-7f765c67afa3	acc629cb-ad03-4cec-9b21-922e4932ef3e	BLCA-US	Bladder-TCC	male	yes	Primary tumour - solid tissue	ead6792b-4e52-4c28-891c-6d8696873a13	15783	1251	0.975
DO46390	d7098b7c-3032-481e-b0c8-1b3567319e89	cf6c7066-6611-43ec-aef1-295a976cce5b	OV-AU	Ovary-AdenoCA	female	yes	Primary tumour - solid tissue	AOCS-106-1	15472	1885	0.882
DO12382	d722657b-e5b6-4476-94e9-1135ce8aecad	82d7fa2d-19cd-41b7-8ed1-ea9fb9a544c6	GBM-US	CNS-GBM	male	yes	Recurrent tumour - solid tissue	2ffc8824-9340-4d4a-b9da-9ea56d766cde	5050	1603	0.589
DO2842	d763ccd4-4a11-4e84-b0a6-1b42da020ce4	e55f338f-97e2-4394-ae23-c92606069485	BRCA-US	Breast-AdenoCA	female	yes	Primary tumour - solid tissue	bf055644-7bca-43b6-8f5a-e21c42f7cf88	3429	1923	0.682
DO15198	d80de8fd-20dc-451f-8554-cacf5b6b0698	c121de15-78f7-4698-91bf-fd0485c466c2	HNSC-US	Head-SCC	female	yes	Primary tumour - solid tissue	54b7db2e-f0dd-469d-81bb-4e2a86ebea9d	897	581	0.201
DO11854	d8164b02-4b3c-454d-945b-2838edb1b5b1	f98de26b-c7d6-435d-81fa-1f1869da9087	GBM-US	CNS-GBM	female	yes	Recurrent tumour - solid tissue	6d24954c-83bd-4cb3-a771-41025eea0999	261903	4051	0.826
DO52664	d8facf3c-c25f-4bb3-a1cc-7c2c38e3a891	626c9788-d70c-449b-b9dc-5e3f6fc00991	MALY-DE	Lymph-BNHL	male	yes	Primary tumour - lymph node	tumor_4178655	14664	3194	0.72
DO220340	d937a17b-e4a9-4299-bb8a-6147483ee11e	c6d6f49e-6e95-4e41-8388-71f6fe017d80	KICH-US	Kidney-ChRCC	male	yes	Primary tumour - solid tissue	cd734d15-92c6-4b43-a5d3-ec823f6b9dc2	2559	940	0.743
DO36361	d964a3c5-aa6c-431c-b179-7e0b70e26e2d	9689cb33-8ac9-4ee5-800d-3900769988af	PRAD-US	Prost-AdenoCA	male	yes	Primary tumour - solid tissue	644e1e7d-dfd1-4f83-82dc-ae0c7e010f6f	877	1236	0.196
DO6438	d9ac9f0d-f2a6-4232-9d59-2ff9a1220023	43d630aa-3890-401c-bf56-e3a9f325734f	CLLE-ES	Lymph-CLL	female	yes	Primary tumour - blood derived (peripheral blood)	090-02-1TD	4443	846	0.935
DO20863	d9d35aa6-5185-4da7-b794-6f0b07242b61	bef23192-57cd-4301-b7a7-5e82ca62482d	KIRP-US	Kidney-RCC	male	yes	Primary tumour - solid tissue	605b6dd3-552b-403c-98d9-c8b441b37a90	5429	2016	0.889
DO3874	d9f827bb-2498-49b0-aa85-71cb554eb926	74039acd-5aca-4c65-818c-3b577d295be0	BRCA-US	Breast-AdenoCA	female	yes	Primary tumour - solid tissue	a7cc9298-d6f1-48ef-a93a-9c75fc0cb800	5316	1343	0.38
DO27785	dab72f53-3833-475e-a365-9016edc3eb1c	f60007b3-0603-4ad1-8b47-d2d4c4c621e4	MALY-DE	Lymph-BNHL	female	yes	Primary tumour - lymph node	tumor_4189200	5300	1127	0.66
DO52656	db25f81c-7bb8-4b74-b305-5e7b432197cb	f2c08ac1-4755-4c36-a11d-338d8df9fa0d	MALY-DE	Lymph-BNHL	male	yes	Primary tumour - lymph node	tumor_4149246	3822	865	0.669
DO26599	db2c54e8-2023-49de-a116-7bec77297dee	504d4cb0-d2dd-420d-82e6-9ec14434a0fc	LUSC-US	Lung-SCC	female	yes	Primary tumour - solid tissue	22be9844-4d9e-4372-a46a-b5c64480e5aa	51609	1940	0.22
DO22978	db848332-4ee8-4f22-b6c9-b2634bd35918	c285c2fa-24b4-47a1-874d-86e74b002b05	LIHC-US	Liver-HCC	female	yes	Primary tumour - solid tissue	8abda02f-aedf-4599-9407-e253207d5d4c	7618	1893	0.53
DO27783	dbb41988-5836-4c9d-ac69-74aae8be3010	2439ec74-1713-4d47-a5d9-886f69dddcb6	MALY-DE	Lymph-BNHL	male	yes	Primary tumour - lymph node	tumor_4131257	21084	2809	0.487
DO24467	dc1b5145-85ca-4e21-9896-2216924019bb	53d32d8b-5649-42b0-8c52-2c39af2a961b	LUAD-US	Lung-AdenoCA	male	yes	Primary tumour - solid tissue	c35a5ed1-1821-4077-ba1e-b972dfa3233b	35309	1580	0.396
DO32833	dc2b2e3d-889b-4175-9199-1c909c505b5f	748d3ff3-8699-4519-8e0f-26b6a0581bff	PACA-AU	Panc-AdenoCA	female	yes	Primary tumour	8012199	4966	1081	0.478
DO17751	dc557907-3bd3-44a1-84ca-164382709b81	a4f8305f-4409-4776-b34d-4878d18c8693	KIRC-US	Kidney-RCC	male	yes	Primary tumour - solid tissue	4057d69a-52ef-451b-bd74-6436919970c9	6672	955	0.41
DO47268	dca3aac8-2cc3-41fb-b030-0b0084ca6217	0dd0718d-5ddf-4c59-8c47-0f51303daeb5	SKCM-US	Skin-Melanoma	male	yes	Metastatic tumour - metastatsis to distant location	9ccf7218-b364-48a7-b0a4-354cccafad07	180681	6204	0.861
DO49080	dcdc31de-6cb8-4f41-a3a0-ad1b487709cc	ef3a0ccd-85bc-4e5f-a8c6-5a2e2d9e6717	PACA-AU	Panc-AdenoCA	male	yes	Primary tumour	8067182	16189	2049	0.438
DO33480	dcf64460-46b0-4911-964f-35192194a0cb	b5dd0bc9-6c1c-4272-b920-744de37d0aee	PACA-AU	Panc-AdenoCA	male	yes	Primary tumour	8043983	3575	1198	0.378
DO36619	dd96340b-cc6f-4a3f-b441-c7af1d86684e	bb6150f7-23e4-40f2-b466-6b6edd19c502	READ-US	ColoRect-AdenoCA	female	yes	Primary tumour - solid tissue	7764db67-5d9e-4421-86c6-7151aca688d1	13009	2768	0.76
DO6561	ddad39f9-0c10-4c9a-bbb4-53a3bf79b474	d5423a93-0a72-43cf-a7ae-9011f47553c7	CLLE-ES	Lymph-CLL	female	yes	Primary tumour - blood derived (peripheral blood)	290-1950-01TD	4948	864	0.95
DO47016	ddb26106-900b-4080-a28b-59927df9d525	603594e3-e427-494c-b9ee-e872d6629563	RECA-EU	Kidney-RCC	male	yes	Primary tumour - solid tissue	C0099T	5693	1280	0.368
DO220176	dddc9a74-f0b3-4428-a521-23f21ebf595e	03ced0ce-186a-4349-8d98-572c2bc90382	SARC-US	Bone-Leiomyo	female	yes	Primary tumour - solid tissue	34b60937-76b3-401c-a8dd-3f78e2b20a38	5807	1396	0.82
DO42937	de485b7d-cd88-4889-aff4-e290027f26bb	105a51c4-cc7e-4d0f-9cf8-e4d64a31d14d	UCEC-US	Uterus-AdenoCA	female	yes	Primary tumour - solid tissue	ca213835-efc5-4216-a762-a6b320b516bf	7114	1430	0.87
DO24497	dea6072e-021d-4984-87ba-2c624e07fa18	52910a60-bb15-4ba5-9d09-50d8ee6a445b	LUAD-US	Lung-AdenoCA	female	yes	Primary tumour - solid tissue	f9f9c1dd-8462-4560-82b8-aea4309854c9	6867	1703	0.384
DO43074	deeb2238-8ed6-4651-8b63-428c76914c94	65f9a820-f026-4a10-8bb7-1fbc3b38321e	UCEC-US	Uterus-AdenoCA	female	yes	Primary tumour - solid tissue	4c34ecb0-9351-4a55-9ff5-2062b7cb391a	6544	1596	0.507
DO47997	df0df04e-bb65-4dd6-91db-753eaa86a0c3	a4c838df-6ac4-455a-8096-8ec680064374	STAD-US	Stomach-AdenoCA	male	yes	Primary tumour - solid tissue	dcff683d-629e-4e67-9e9f-ce5752a2b276	10727	2190	0.56
DO37719	df1c6f54-51a3-4a76-9ba7-281904144ffc	d0e033bc-8e97-4322-b3b1-8626f1e2449b	SKCM-US	Skin-Melanoma	male	yes	Metastatic tumour - metastatsis to distant location	a9d95b44-6cc8-44e2-8144-df57ac0aa742	109122	1784	0.559
DO46362	df2d703d-bf00-41b2-8ce0-48a0c7dafdac	cd9efdef-a7fb-49e5-9515-63606ae8bbfc	OV-AU	Ovary-AdenoCA	female	yes	Primary tumour - solid tissue	AOCS-084-1	6372	876	0.643
DO33208	df42453a-9ce2-495c-b750-363ab3032f3a	25cf7449-8c5b-403e-aa75-e2af158598e8	PACA-AU	Panc-AdenoCA	male	yes	Primary tumour	8031556	5921	936	0.6
DO18016	df706c43-0d65-49aa-9277-3e43bc7aa35d	64446aec-c125-4c81-b9cc-62482cb1aaed	KIRC-US	Kidney-RCC	male	yes	Primary tumour - solid tissue	5c1b955d-9d60-4975-a1e6-c4d531e79190	7839	1912	0.789
DO27334	df7bc5ee-3423-495a-bc08-c0053e1640ad	7dc5f8ba-0080-43d3-8426-bd527a970761	LUSC-US	Lung-SCC	male	yes	Primary tumour - solid tissue	daa128eb-bf5a-4c2c-a7dc-e6e06b6aeb85	54199	4516	0.82
DO27763	df814665-e6f0-4bf4-9d1b-5d4d2b529b33	4d1a4587-adb4-4a65-943e-f19efe8de142	MALY-DE	Lymph-BNHL	male	yes	Primary tumour - lymph node	tumor_4182393	3176	897	0.9
DO44090	df99cfd8-0e22-4c24-b8e6-038fb8a9c1b8	63bc376e-5a3d-44fd-8d77-686dfc41e458	COAD-US	ColoRect-AdenoCA	female	yes	Primary tumour - solid tissue	87a57810-8b62-4af1-adb9-4715a71ed632	29365	25691	0.177
DO46340	dfaad76b-8c3e-4e09-a27f-c8b24e9cd8d2	efbec43c-0c16-4006-abe8-c3ec2ec42c05	OV-AU	Ovary-AdenoCA	female	yes	Primary tumour - solid tissue	AOCS-063-1	7834	1006	0.58
DO220356	e03cb807-3698-434e-8145-6f1620bfd1b4	9d3b0b87-5fc5-4d09-9c63-4d5fc4bc46d0	KICH-US	Kidney-ChRCC	male	yes	Primary tumour - solid tissue	a59051e9-5155-4073-a4d6-c9a8c54ad118	1045	801	0.76
DO3182	e042ea6d-3204-41a7-9811-25f4ac0c3558	d8c6d4b8-f279-4edc-aaa3-a1cc266aec4d	BRCA-US	Breast-AdenoCA	female	yes	Primary tumour - solid tissue	8867f07e-0993-4c9a-96df-18e24801ba80	13829	1223	0.506
DO27813	e09b0e63-7958-43d4-85d1-7656eff71899	82b8cda8-fbff-455e-b0db-7ff6528bd6c8	MALY-DE	Lymph-BNHL	female	yes	Primary tumour - lymph node	tumor_4101316	6746	846	0.24
DO46402	e0c77933-9886-4916-a47c-4364bc261bd8	25f73b03-4ba8-47ba-ad80-6ccb82105c98	OV-AU	Ovary-AdenoCA	female	yes	Primary tumour - solid tissue	AOCS-113-1	14543	1117	0.72
DO44093	e1522cf2-53d1-485b-bf05-0f06194da23e	10ad692b-4c3d-42de-9b5e-4968441388b3	COAD-US	ColoRect-AdenoCA	female	yes	Primary tumour - solid tissue	346253c0-8e8b-459b-a6d5-03da9586578f	12805	4623	0.844
DO27081	e1d11ec9-09e9-4cbb-b3a6-6724f4379cc7	e9cb8877-8e83-46c0-93f0-ea20530c9400	LUSC-US	Lung-SCC	female	yes	Primary tumour - solid tissue	b0c827c6-b7ef-420b-9a6f-7e8b79c320cc	60414	2379	0.841
DO46448	e2feaf60-86b8-4329-85e3-4e4f229ba271	f26b1f44-12de-43ba-85bb-bc61741a5a88	OV-AU	Ovary-AdenoCA	female	yes	Primary tumour - solid tissue	AOCS-128-1	11574	1080	0.365
DO220153	e3d12938-a5e3-4212-85f8-a53d46c6ea77	522dc834-8367-4f49-b93b-fcba91a2de7e	SARC-US	Bone-Leiomyo	female	yes	Primary tumour - solid tissue	1fe30a2f-22a6-4f88-9a3a-7a11359cc151	4754	1234	0.92
DO23023	e41bb478-2e81-4ce3-a0c7-e5412ea80490	484a41c8-fcaf-488d-97dc-bfe6a4b88a95	LIHC-US	Liver-HCC	female	yes	Primary tumour - solid tissue	e6e1bf11-da29-4052-85a1-584401f0fa3d	14426	1874	0.629
DO22285	e47cae41-4eee-4164-a58c-4aeb83fed7fc	2aeaab9f-4459-4be8-91e7-e0746cbd671c	LGG-US	CNS-Oligo	male	yes	Primary tumour - solid tissue	0cf6be14-2f25-4361-ade5-7e5b6ca1063e	4441	1339	0.21
DO10631	e4d3986d-f3bd-44c2-a850-b72571bf0215	75ad15b9-8f9c-40c1-9ca6-1e8454fbd310	COAD-US	ColoRect-AdenoCA	female	yes	Primary tumour - solid tissue	bfc99c6d-7791-4037-9c74-a74be68e616a	15624	2454	0.703
DO12814	e50235f8-f8cf-44c8-9d5e-ca5bbbb6291a	b1e62d8e-24d2-4118-8cd0-3142acebdd5b	GBM-US	CNS-GBM	female	yes	Primary tumour - solid tissue	bd8a1623-5006-4e03-9eb7-0c5a6f9e73d0	6620	1302	0.842
DO44888	e53f26c4-eb37-4a21-823e-98000f26309d	96517058-18d2-4847-8085-768ca8aa1565	LIHC-US	Liver-HCC	female	yes	Primary tumour - solid tissue	9bfbc85e-86e0-4ac5-9304-84b1eb32b9cc	69028	3685	0.48
DO6249	e5452386-f28c-450f-b13b-4b1ef4713fa1	14b8bbf2-310b-459b-b52d-a7ef510ce1cf	CESC-US	Cervix-SCC	female	yes	Primary tumour - solid tissue	a753bcf7-82d6-4fb1-af0d-641898bbff9c	8341	1858	0.677
DO22884	e54a0934-1fc9-4a54-98a1-63063dc61a1b	41840dc1-5ea2-4f01-a0d4-8b65add641c8	LIHC-US	Liver-HCC	female	yes	Primary tumour - solid tissue	d42d6e07-8e0e-4345-b1b9-1b8b4574d042	4977	1417	0.7
DO42544	e54b7e44-82a3-4016-bc32-129799097b4c	92126163-00c3-41f2-9ce6-7aad5f621407	UCEC-US	Uterus-AdenoCA	female	yes	Primary tumour - solid tissue	ddd2f9e0-0aa3-425b-9d74-74fcc638cb08	5341	1765	0.91
DO40867	e563cfb5-6904-45c6-acbb-ac96bfb9770b	a0e317b1-3f3b-4d25-b2d9-fcc2211dfda3	UCEC-US	Uterus-AdenoCA	female	yes	Primary tumour - solid tissue	9846d8f3-5b22-48e9-b972-a0fe9f509fb4	47675	5722	0.64
DO46588	e56cec49-2b8c-418f-ab94-48589b29980f	ae82fead-2671-4335-a342-67bb69935ad9	OV-AU	Ovary-AdenoCA	female	yes	Primary tumour - solid tissue	AOCS-165-1	8277	1044	0.789
DO15527	e58ff573-4094-4624-a060-9c2954f36de7	1db83e80-bdf7-4d8d-8008-bd8406d641fc	HNSC-US	Head-SCC	male	yes	Primary tumour - solid tissue	027dedd3-bd53-420e-b7f2-eb5b8c26bcdc	15301	2117	0.4
DO39062	e59deb12-6554-4a53-80ee-ebebe64e851c	1d97ba51-d981-4986-9f71-c2b6cb9961c3	THCA-US	Thy-AdenoCA	female	yes	Primary tumour - solid tissue	4ca4149a-e952-4a25-9163-8d4c15b09a62	720	644	0.59
DO22956	e5e12896-2cf3-4d5d-8f79-00cd964fc132	d6ccfd6f-2ea9-499d-a25d-4ba9d4a9258e	LIHC-US	Liver-HCC	male	yes	Primary tumour - solid tissue	9b68c72d-30d4-4a7a-ade7-a2bde50a84f2	11040	1531	0.539
DO20768	e6235816-bce0-4daf-b1ee-3aade6592470	0ed63d84-d3fe-4289-9255-35f4a03b703b	KIRP-US	Kidney-RCC	male	yes	Primary tumour - solid tissue	31769c98-8882-44e9-b61b-417903b3e4f5	4994	1243	0.75
DO40930	e62793b0-8fb2-4c91-9f64-c0eae21571a7	55ada396-0878-4724-8ebe-00da367eed3d	UCEC-US	Uterus-AdenoCA	female	yes	Primary tumour - solid tissue	a43f90b7-4a6c-423c-82de-ad2c330ae0fb	5722	1774	0.649
DO3037	e637db43-508a-4a37-92e4-eea96b35b65b	546b982f-60d9-43df-9761-09369afbee2d	BRCA-US	Breast-AdenoCA	male	yes	Primary tumour - solid tissue	289f5433-4834-401f-9361-efc8e883e630	3458	1100	0.599
DO22838	e642839c-9891-4ff0-93c4-556d81572af9	dcf45005-7e6d-4c26-9994-f973da7e814f	LIHC-US	Liver-HCC	male	yes	Primary tumour - solid tissue	a06fe860-8d5f-4ed0-b7fc-72f74567fb7e	9882	1359	0.637
DO36335	e67b3b01-fdd5-49de-8829-84298c131a5f	9f5e6063-d19e-4f56-b3f9-5c2260d3bfc9	PRAD-US	Prost-AdenoCA	male	yes	Primary tumour - solid tissue	9ebda113-b0fc-4233-87ac-dad0e7d033de	1205	1139	0.455
DO26719	e6889ad6-caa9-429f-9123-0ff0c7ae195a	649f2c20-5b50-40a8-a6fd-9a51f3d5b9df	LUSC-US	Lung-SCC	male	yes	Primary tumour - solid tissue	5600cb1a-d0f4-468e-b8d2-e431b77496bf	48219	2941	0.579
DO44528	e6e94309-7a4e-4fd3-a91a-1e1ac5ae2ac3	a441697c-4ca0-4eab-9b01-b9cb50223ce2	KIRP-US	Kidney-RCC	male	yes	Primary tumour - solid tissue	21b630be-466d-46a3-801a-7eb593bdddb6	6465	2009	0.65
DO52654	e74b936b-06c0-4a68-8f0e-ecadfe5b9f88	5bcf473f-417d-47a5-9745-ac7faf830b1f	MALY-DE	Lymph-BNHL	female	yes	Primary tumour - lymph node	tumor_4115001	12604	1153	0.454
DO639	e7925508-8b2f-4c39-bd7a-033e78b1f875	418a3dec-96ff-4719-becb-e1a8260cce2f	BLCA-US	Bladder-TCC	male	yes	Primary tumour - solid tissue	66559b5f-ab2f-406b-9edb-0f5085eec7c5	40742	3027	0.686
DO14232	e7e06ded-74f0-40a0-952c-4b036040d51d	8294a969-59a1-4d3b-895b-f07e96bf9f7a	HNSC-US	Head-SCC	female	yes	Primary tumour - solid tissue	c00eeddb-6ae2-48ba-8677-c174e579a724	20779	2237	0.298
DO47747	e80aa591-ed43-4486-a7cd-0ea654f10983	c79ce3d3-4758-4f52-9da1-38f994c99f4e	STAD-US	Stomach-AdenoCA	male	yes	Primary tumour - solid tissue	41d015e0-e20e-45b7-98f1-3a010f78a8b4	13972	2535	0.792
DO6370	e857c210-43ff-4537-bce9-6f01aa9fffdc	278b2498-1d64-493b-ac43-3489ec86f313	CLLE-ES	Lymph-CLL	male	yes	Primary tumour - blood derived (peripheral blood)	016-0040-02TD	4225	783	0.971
DO27779	e8724ca6-74ea-4bb6-b809-8906f7658745	fce8d8c6-f2a0-43a8-9a7a-b9c519a6686c	MALY-DE	Lymph-BNHL	female	yes	Primary tumour - lymph node	tumor_4163639	49073	6356	0.602
DO2503	e88bcf68-e904-4511-92f6-01cbd0da62de	30dbe353-86d5-40ed-84c2-dbddf7beb17b	BRCA-US	Breast-AdenoCA	female	yes	Primary tumour - solid tissue	eb11d414-2f0e-44a1-843c-ecacc7212e91	1917	979	0.8
DO220468	e8cc9981-3f57-49cc-9779-72d1c50bc59a	1e8ae8dd-74c1-44d5-a74e-bfdce801c736	KICH-US	Kidney-ChRCC	female	yes	Primary tumour - solid tissue	93b1ae00-43e1-466c-bbc1-8755cb1a1a0c	3017	1250	0.722
DO52706	e8e3bbfa-c684-4a2d-a5f8-0af3d231a666	50f4d836-79a9-4bc7-a63a-7aa29e41d418	CLLE-ES	Lymph-CLL	female	yes	Primary tumour - blood derived (peripheral blood)	177-01-9TD	3572	494	0.88
DO4080	e8ef8b75-7c0c-4a42-9a10-3789b6afa5d2	7b08e810-f3c9-4155-ac11-f45a3a4f8b41	BRCA-US	Breast-AdenoCA	female	yes	Primary tumour - solid tissue	9dc315ce-3b76-4754-b103-2c2580cde4ab	10238	1496	0.714
DO25320	e8fb125c-3249-44f4-9bc7-5cd086011d89	0b19bee7-5281-4915-9d98-c20eb3e84ecf	LUAD-US	Lung-AdenoCA	male	yes	Primary tumour - solid tissue	c4c061cd-e926-400b-b18c-b47c234337ca	133250	4832	0.85
DO20915	e912621f-4803-46d2-a056-378dc3fcf8b4	d8415cf6-8e4d-4c54-811e-199da14237f1	KIRP-US	Kidney-RCC	male	yes	Primary tumour - solid tissue	a780530f-ab0b-45c8-ab7d-29bf2dd19c9f	6870	2006	0.632
DO26461	e912b601-aff4-49e1-924f-44d242699608	0bbc7ede-5022-4084-925c-d65baaf7abc2	LUSC-US	Lung-SCC	male	yes	Primary tumour - solid tissue	4083de2f-3ff5-487b-a27b-783d51c4f853	47430	2633	0.84
DO33000	e91ca177-f115-4726-a5bf-1927fc0a7e77	5b41e033-6df8-411e-a13b-59eeb8afbf9b	PACA-AU	Panc-AdenoCA	male	yes	Primary tumour	8030340	8656	1898	0.446
DO6354	e926900e-2cba-45c0-88f1-b0f22688efca	4b7a704b-e516-4275-be11-45cc935237e2	CLLE-ES	Lymph-CLL	male	yes	Primary tumour - blood derived (peripheral blood)	005-0015-01TD	1919	367	0.894
DO46424	e9906bc4-c865-4471-834d-7b534d44f912	d8c2b4b2-e12b-43d2-bafc-87b29f027797	OV-AU	Ovary-AdenoCA	female	yes	Recurrent tumour - other	AOCS-120-13	22269	3011	0.844
DO34905	e9a72d9c-b6d5-494f-93c8-75cbc675c19b	7cb71498-6ada-43c6-912b-bad4f93cf580	PACA-AU	Panc-AdenoCA	male	yes	Primary tumour	8061178	15649	5197	0.551
DO25189	ea55c131-97f8-49cc-a445-87523ce1f075	bd3e88b3-b37c-4641-85fa-d8125ba324ca	LUAD-US	Lung-AdenoCA	male	yes	Primary tumour - solid tissue	3e30dbd1-10bf-4450-8d19-6f44d3284e02	203888	6959	0.36
DO46905	ea658618-d298-4b20-b730-2fc56f54fe09	c298ec82-8305-4c89-898f-268308f782b2	RECA-EU	Kidney-RCC	male	yes	Primary tumour - solid tissue	C0035T	21429	1753	0.659
DO49172	ea84deee-d0be-49e7-b451-9d0c3d6361fb	9df57388-7de1-4c90-910e-ef63a246dff1	PACA-AU	Panc-AdenoCA	female	yes	Primary tumour	8068976	10149	1442	0.529
DO13510	ea85c76f-5334-495d-9615-d3f503c0d088	96e3db14-2bb1-4f68-aed6-5e794750c96e	GBM-US	CNS-GBM	female	yes	Primary tumour - solid tissue	2452d88c-350b-4f54-96b8-b273a0706741	11968	2484	0.589
DO46933	eb1612b3-f45a-4791-a9e9-329fda927b02	ba67c02a-180b-43f3-b53c-2b77d84fbe3c	RECA-EU	Kidney-RCC	male	yes	Primary tumour - solid tissue	C0051T	8817	1650	0.559
DO38978	eb23bf14-0f53-4e8c-9d50-2d9743a620c3	fc812906-d3b6-4210-a842-96f095280cbf	THCA-US	Thy-AdenoCA	female	yes	Primary tumour - solid tissue	6cba95ad-2702-4f50-8b1e-becdaf014b83	2876	1573	0.875
DO28412	eb8cb3b3-d1b1-4d2d-b048-7394931040bd	e9d98643-01ee-40c3-a617-e004559625cd	OV-US	Ovary-AdenoCA	female	yes	Primary tumour - solid tissue	a323f2f5-b250-40a6-a318-084a3933e829	4785	1667	0.821
DO6742	ebe9c796-c862-4b5a-8897-3eac9869f15d	7f7e007e-4b06-4328-b116-6dcdb2ad8181	CLLE-ES	Lymph-CLL	male	yes	Primary tumour - blood derived (peripheral blood)	723-03-2TD	3238	482	0.905
DO52679	ec70e564-6b44-46c4-aa2f-287fc57fa291	dbae3c4e-6d66-483a-a611-7285067bf85c	MALY-DE	Lymph-BNHL	female	yes	Primary tumour - lymph node	tumor_4161781	33295	3256	0.42
DO37445	ec79139b-a1a8-4c38-9db6-b8570fb49a88	a0583407-712d-46f3-8c4e-4eeaa0149087	SKCM-US	Skin-Melanoma	female	yes	Metastatic tumour - metastatsis to distant location	80e29a9a-98c5-4058-914b-1cd86640527a	8441	2280	0.9
DO14296	ec8a9f1d-1ba9-4c98-8a09-7354f0ddb685	ef673d3d-2031-4036-ba25-4bc7ef04075b	HNSC-US	Head-SCC	male	yes	Primary tumour - solid tissue	0c6b4631-381e-4b73-ac9e-62bbc1849ff4	8272	1073	0.8
DO51967	ecb7d3fc-7c3f-40f3-afac-22abf56cf21c	22cd3875-a123-4f0d-8cd1-371958208ad6	CLLE-ES	Lymph-CLL	female	yes	Primary tumour - blood derived (peripheral blood)	283-06-01TD	2582	633	0.94
DO44285	edd006f4-1914-48b6-84d9-420a09dd82d1	945e6808-2887-4f32-ac32-8f9e00353bf6	CESC-US	Cervix-SCC	female	yes	Primary tumour - solid tissue	59b0b757-7d08-4b3e-9974-fd02747d3665	5944	1850	0.89
DO2783	edda9023-a8d9-45dc-af21-5bba663967e4	f848b66f-bd9e-4fba-afd4-eb58848d1ef4	BRCA-US	Breast-AdenoCA	female	yes	Primary tumour - solid tissue	b2905a3f-810b-4e74-af5c-42d513d91746	12300	2533	0.655
DO40664	ee665717-a903-44bc-8eaa-afb46bd4edf0	0c18a8b7-bad1-4aa4-a6df-472f89d9761c	THCA-US	Thy-AdenoCA	female	yes	Primary tumour - solid tissue	4dca97a5-b0e5-4383-8cc5-b6ff07741647	1697	682	0.833
DO38423	ee72d926-e87d-47fd-8d58-b3202d03b473	1021b60d-f7b2-43b0-b2cc-f282d619d533	STAD-US	Stomach-AdenoCA	male	yes	Primary tumour - solid tissue	c30afda8-fc63-4228-a9a9-42bcdb562ace	70923	6645	0.727
DO220479	ee8417b7-5d4b-42e7-b0f1-094a9990fda8	07e0e938-f61f-477a-92a2-5b7e74b78943	KICH-US	Kidney-ChRCC	male	yes	Primary tumour - solid tissue	8719fecd-7ab5-4468-a978-5c6bf1d4a1d7	11589	1120	0.549
DO36226	ee8dbce4-8e78-42dd-b090-8de64629f92f	ddc422e4-87e2-4fc0-b56b-ddc2d6a92f58	PRAD-US	Prost-AdenoCA	male	yes	Primary tumour - solid tissue	1fa3e5c2-e415-42fa-aea3-f6c84959522a	4495	1620	0.778
DO220116	ee9b786d-1dd9-4ea9-a968-bd8e0c878956	7d332cb1-ba25-47e4-8bf8-d25e14f40d59	SARC-US	Bone-Leiomyo	female	yes	Primary tumour - solid tissue	5402d273-3b02-4bf7-a0a4-625a59fed4cc	12224	2882	0.915
DO5808	ef37a73c-e0a0-4ff6-83a3-6befcdcb51c6	f8f749b7-547d-49fa-9da2-44eed962b6fd	BRCA-US	Breast-AdenoCA	female	yes	Primary tumour - solid tissue	06b3e3ca-24b9-4e19-9e59-b51cc6d6735b	10880	920	0.634
DO220359	efc2a8d3-1ef2-4719-b60d-bd752edda684	9fb73d89-f7c4-47b2-810b-3ce37cd8a3c9	KICH-US	Kidney-ChRCC	male	yes	Primary tumour - solid tissue	839592be-2687-4996-acf8-0bfde2b2be22	2648	908	0.93
DO27841	efe7147f-c8f7-4c1c-b576-9bdc294b8228	cc7bba1d-8990-4557-a565-9cff1085f023	MALY-DE	Lymph-BNHL	male	yes	Primary tumour - lymph node	tumor_4172511	3778	635	0.48
DO6474	f00283b2-98da-4a61-a733-2727c1306145	9c730cfb-3fd6-428a-a0a4-c061ca5db06c	CLLE-ES	Lymph-CLL	male	yes	Primary tumour - blood derived (peripheral blood)	166-07-01TD	2062	501	0.896
DO34849	f0038047-e182-4b3a-b330-d28fc8d0a968	a5d5c238-0447-47fa-9a81-3b823cbdcea6	PACA-AU	Panc-AdenoCA	female	yes	Primary tumour	8061105	8030	1676	0.446
DO555	f154cc00-e118-4d4c-b9d2-2f1f71e0a964	4838b5a9-968c-4178-bffb-3fafe1f6dc09	BLCA-US	Bladder-TCC	female	yes	Primary tumour - solid tissue	59d6683f-5eb7-493d-8e8e-78b88be2cd70	20993	1943	0.74
DO219974	f2a51101-e624-4b5f-970b-6ffe66a768e1	9e7b51fb-2249-451a-bf23-bb2a3d935928	SARC-US	Bone-Leiomyo	male	yes	Primary tumour - solid tissue	910cd9b0-5bbe-47e5-8f4c-a6e8aa580281	5333	1448	0.869
DO49087	f2b0f1d8-8714-40c8-bccc-1df3bf3e19f1	0fbd94b1-bb34-4620-841b-861a0b5e0c12	PACA-AU	Panc-AdenoCA	female	yes	Primary tumour	8066852	18266	1459	0.43
DO34793	f2c1cdc9-fb9e-4def-974c-21d6122eb08a	8d67c121-37d0-4fc0-a349-2c9452589d65	PACA-AU	Panc-AdenoCA	male	yes	Primary tumour	8058333	5745	1683	0.539
DO49178	f3ead589-7559-40f1-b7de-9a5bb62931a6	fa54205f-7e51-4e5a-9f0a-5e8a2e40235f	PACA-AU	Panc-AdenoCA	male	yes	Primary tumour	8069120	9415	692	0.388
DO222308	f43a92ce-fc88-4e40-be91-0b5641ad844e	e89e9c69-ffcd-4a4c-818d-1dee43ddc76a	DLBC-US	Lymph-BNHL	female	yes	Primary tumour - solid tissue	dec7125d-7e6c-4d05-9911-c3ff2a8e2b73	11895	5199	0.874
DO46844	f4cc72cf-6f47-4ebc-a9ab-9ba15b6fa411	6bd4bca3-e568-4d1b-8b42-401fdf13d751	RECA-EU	Kidney-RCC	female	yes	Primary tumour - solid tissue	C0011T	11011	1902	0.559
DO220138	f4cfc17b-c464-48f2-83ee-359a35c7bc43	16d33e09-2e21-4da2-8e57-e78ce28c4408	SARC-US	Bone-Leiomyo	female	yes	Primary tumour - solid tissue	a6bbee06-44bf-446a-8d21-550aa6e71960	8613	1734	0.91
DO29940	f4fccaa6-cd8c-4e5a-a7a8-beb63cf7b109	b243adb4-b3e7-4e0e-bc0d-625aa8dbb1be	OV-US	Ovary-AdenoCA	female	yes	Primary tumour - solid tissue	fdb8966d-55c9-49be-80dd-369246604aad	6355	1515	0.91
DO14742	f50ff900-017d-4cd6-8ba9-ef77d6808516	1727e88b-df0a-4af2-9191-8c6061d98ad0	HNSC-US	Head-SCC	male	yes	Primary tumour - solid tissue	551b5ac7-41e8-42bc-b64d-20e7e156dbbc	10555	1557	0.248
DO52701	f525d94f-1925-4384-813a-9be9c166feb9	3e8a2c90-e747-4a22-bc9e-0b062479fec2	CLLE-ES	Lymph-CLL	male	yes	Primary tumour - blood derived (peripheral blood)	122-06-01TD	4680	758	0.946
DO8264	f53cf9e2-dcf1-4b70-b266-284dcf11f492	2df02f2b-9f1c-4249-b3b4-b03079cd97d9	COAD-US	ColoRect-AdenoCA	male	yes	Primary tumour - solid tissue	d412011f-061c-43d6-8fa7-f917da658aff	2579970	36425	0.438
DO219964	f5968e01-320d-4ad7-844c-4fe139aa44b7	968929b0-6bfb-4a2c-bd4d-570bfcdb8a6a	SARC-US	Bone-Leiomyo	male	yes	Primary tumour - solid tissue	46e59502-d5df-428b-beef-6ad1439b86c6	3208	1121	0.449
DO46834	f59f0b5c-a5ac-4859-a862-3425c623341d	c5bc0826-8037-4fe6-ad4e-b1b675e771fb	RECA-EU	Kidney-RCC	female	yes	Primary tumour - solid tissue	C0006T	2095	505	0.64
DO38847	f5b280af-a502-4fcf-bc81-53f1111242be	6dac8ca0-f776-4ea2-85c4-aefba4966be7	STAD-US	Stomach-AdenoCA	male	yes	Primary tumour - solid tissue	4d624b21-5aee-42b8-b192-8afecb51434d	32113	4310	0.64
DO36265	f659e8f2-3d29-4170-bd40-84e54c70fcd4	b68c5ec2-0875-4d77-b4b7-738d2b2f313c	PRAD-US	Prost-AdenoCA	male	yes	Primary tumour - solid tissue	3c42eb4b-db63-4f81-8d28-a439e932c716	1164	1021	0.18
DO16110	f66ad0c1-2663-4f0d-80b0-fbdb6a94e607	68b7fdb1-22b5-4152-9e69-a41151640cd8	KIRC-US	Kidney-RCC	female	yes	Primary tumour - solid tissue	0b935adb-0e19-4fcc-9bb0-b9d95872bcef	8131	2122	0.462
DO6394	f66b0a93-98e4-4d2e-b400-f1523eda9f49	3f72f750-5666-44e7-acaf-a912d89475be	CLLE-ES	Lymph-CLL	male	yes	Primary tumour - blood derived (peripheral blood)	030-0066-01TD	2575	478	0.895
DO26230	f66bb574-487a-426d-9b17-799718300e1e	9ffcb7fa-424c-4f93-87a7-ce5e9053c613	LUAD-US	Lung-AdenoCA	female	yes	Primary tumour - solid tissue	5bae2e45-6dbc-458c-a66f-702eb1af7357	62193	2243	0.48
DO37440	f684abbc-ff21-4042-a5d8-2a0f3e22bd59	6c884037-49f9-41c3-b0e5-9cbcd545aeb7	SKCM-US	Skin-Melanoma	male	yes	Primary tumour - solid tissue	a74e2fec-291c-4967-afe3-101955578225	97541	2794	0.78
DO52713	f6c44d41-7dcd-4907-9c4d-b71cc4b4db62	8c4038b6-c02a-46db-9514-c13b88d9bf48	CLLE-ES	Lymph-CLL	female	yes	Primary tumour - blood derived (peripheral blood)	473-02-1TD	3623	806	0.97
DO48482	f6c5e9b3-f038-4994-a9f4-f4ccccebd4a7	b19ec4cd-2876-4a2b-bcb9-b3c8db54fc15	KIRP-US	Kidney-RCC	male	yes	Primary tumour - solid tissue	1fc5bf90-235f-411c-ac1d-aedc4df1746f	8970	2414	0.857
DO5200	f6e76192-c4ed-485f-bb51-1b752bd7f544	fb9135d9-2acf-41dd-8552-359e6b8c9470	BRCA-US	Breast-AdenoCA	female	yes	Primary tumour - solid tissue	79763193-268d-49e7-b94c-5cb95f7271b6	15667	1416	0.707
DO220549	f6e81351-3d0e-4a4b-aec4-e88011e8f3f9	6400c324-2c94-477d-acb9-669d4ea46f1e	KICH-US	Kidney-ChRCC	male	yes	Primary tumour - solid tissue	415c8373-535f-4cdd-883b-c7bd7ceb426e	1968	747	0.42
DO46576	f72b280c-e0d0-4b08-bfe3-cd868a2f1b4c	3a6bce45-0431-49d8-82df-b1d9a738e5a6	OV-AU	Ovary-AdenoCA	female	yes	Primary tumour - solid tissue	AOCS-162-1	7382	1275	0.77
DO2084	f7e26041-2b2f-45ea-8da9-5a0d5bf25781	aa58c09a-7799-4675-8310-d270224b163e	BRCA-US	Breast-AdenoCA	female	yes	Primary tumour - solid tissue	b2921c9d-c655-46f3-86e5-2fc2bed1ed33	2989	1241	0.76
DO50382	f8327a33-3fb5-43b0-9005-c3e711601494	ad4aa4dc-bea4-4f4a-8b1b-8f361112f84f	ESAD-UK	Eso-AdenoCA	male	yes	Primary tumour - solid tissue	OC-RS-032-E-T1	19016	3876	0.609
DO25927	f835bdde-2b5e-4013-a8d4-0074f66c9317	15e097e3-e468-466c-8e57-b59fba90bbf2	LUAD-US	Lung-AdenoCA	female	yes	Primary tumour - solid tissue	5d0ed8d1-6e84-4f6c-8e0e-0317aa8b0e3f	23544	1269	0.18
DO46352	f88cba2a-57ba-4279-be97-613d3f5b7930	86f23897-dba0-4e89-8381-d174eaa6fcc1	OV-AU	Ovary-AdenoCA	female	yes	Primary tumour - solid tissue	AOCS-078-1	11781	1163	0.64
DO37827	f8c4acd4-f42f-409b-a710-970611f0cc0a	04c09376-8756-41d9-bbca-f464170a8cfb	SKCM-US	Skin-Melanoma	male	yes	Metastatic tumour - metastatsis to distant location	64143381-c9ea-4244-8bef-3f5127b9e22d	81647	1408	0.88
DO220140	f8ee0b8d-d627-4b64-bd87-edd8521c1048	4d4eff82-ede0-47f1-b49a-ada025952114	SARC-US	Bone-Leiomyo	female	yes	Primary tumour - solid tissue	e7e97623-5c8a-42b4-abc6-e7b424816713	4961	1040	0.851
DO6504	f96ba973-474b-4e60-b55a-7ca5cb1b4e18	367fdef3-d7af-4996-932f-cc5087e843dc	CLLE-ES	Lymph-CLL	male	yes	Primary tumour - blood derived (peripheral blood)	188-01-2TD	2863	452	0.9
DO16881	f9786d89-318d-44ef-b212-0b9dfaf52e75	10d15b7a-16d1-4953-aaef-f193ffa97f42	KIRC-US	Kidney-RCC	female	yes	Primary tumour - solid tissue	840633a2-9565-4096-aa67-584952fbd6ab	8597	1899	0.371
DO2647	f97f68be-6838-455c-91bf-7549543a82c3	6dbc5c31-043b-40e9-bf1a-e7b4ec351b4d	BRCA-US	Breast-LobularCA	female	yes	Primary tumour - solid tissue	5a9087b1-d001-4fcc-b061-f59e7026e711	6142	1078	0.314
DO46561	f9b54343-442e-4f4c-a8b6-c3644588fce4	4679f37a-4f09-449b-a1d8-1f02847996da	OV-AU	Ovary-AdenoCA	female	yes	Primary tumour - solid tissue	AOCS-158-1	8229	1349	0.94
DO32984	fa7c64af-5121-4a59-88a1-fe62dc6e5030	1447c8cb-25d4-4092-8919-4df08f898d2d	PACA-AU	Panc-AdenoCA	male	yes	Primary tumour	8016498	5205	2007	0.51
DO220333	faad58ae-6000-4ab9-8469-ecd92f0344ff	9fc0e0e8-1b0f-400c-b4cf-126193283695	KICH-US	Kidney-ChRCC	female	yes	Primary tumour - solid tissue	79c48bea-33e0-49e6-84f7-6103da654642	2704	1491	0.958
DO46560	faada44a-329e-4726-b5fe-678f3abca323	5d922e48-aa70-454d-9417-c9af686feebc	OV-AU	Ovary-AdenoCA	female	yes	Primary tumour - solid tissue	AOCS-157-1	3940	756	0.88
DO1384	fac9101c-a974-4415-9eac-d2d433d02b13	e8392f20-c9e3-4649-b64f-5b266c393a76	BRCA-US	Breast-AdenoCA	female	yes	Primary tumour - solid tissue	662cc11c-da31-4e31-8e77-46011b38ea96	4669	975	0.583
DO44469	fae0aab4-41f6-4315-af1c-6d82c1106157	5ecc88f7-8391-4168-af11-07a6bf9b3652	KIRP-US	Kidney-RCC	male	yes	Primary tumour - solid tissue	4ddc37d4-35b8-4a5d-bbf1-6dbf0548852b	10094	2425	0.538
DO52721	faf37543-57bb-404b-be67-71890bc04a76	d88296ac-bb0d-47ab-9051-6c358f0af780	CLLE-ES	Lymph-CLL	male	yes	Primary tumour - blood derived (peripheral blood)	795-01-4TD	2965	550	0.917
DO34640	fb0609f5-8453-43d1-88ea-4883b0ac4d01	9ebac79d-8b38-4469-837e-b834725fe6d5	PACA-AU	Panc-AdenoCA	female	yes	Primary tumour	8068588	16192	1536	0.368
DO221129	fb95eda8-c954-4e54-88c2-1f95c7047c53	e2fa7251-507e-4d76-95a3-a228adc3885a	MALY-DE	Lymph-BNHL	female	yes	Primary tumour - lymph node	tumor_4128852	11757	1496	0.569
DO11202	fbf2f1c0-fb91-4548-8653-68021e6541f9	53dec97d-0464-4ffd-8e2e-95b2b9a03af0	GBM-US	CNS-GBM	female	yes	Primary tumour - solid tissue	e8013962-7049-4596-aa49-e6403f608d98	12570	1436	0.787
DO219954	fbf538f3-1061-4aec-9e74-b219c92fb08e	35c797fd-ca81-4cef-b6c4-7e3776f661b3	SARC-US	Bone-Leiomyo	female	yes	Primary tumour - solid tissue	05fc5924-07b1-422e-9d7c-7c0051f72368	7209	1409	0.87
DO26463	fca05afb-d892-431c-a19a-e0c8c6e283eb	1c3df485-8e75-4378-87f6-c6463a520624	LUSC-US	Lung-SCC	male	yes	Primary tumour - solid tissue	f091c76e-5d01-4f4b-8f6f-463c9f302930	49671	2372	0.696
DO6364	fcac0682-8936-4e6a-8a24-8f7d7a2ad24a	15563a10-47a8-401d-a507-2c7101f7ae60	CLLE-ES	Lymph-CLL	female	yes	Primary tumour - blood derived (peripheral blood)	012-02-1TD	2863	1361	0.943
DO43859	fcb43e1a-3b34-4ff1-8d3e-849fbf901877	493e7008-551c-4c0e-b567-a0f31868629e	UCEC-US	Uterus-AdenoCA	female	yes	Primary tumour - solid tissue	26189cf5-ae49-44cf-842b-35a3063ab93c	29353	1898	0.745
DO46838	fd0df2dd-fa09-4ec1-8996-c6c6aca9c2a6	3232f77f-b745-4232-a802-6699b6356efd	RECA-EU	Kidney-RCC	male	yes	Primary tumour - solid tissue	C0009T	8910	1963	0.411
DO16136	fd2f5ac4-4119-491b-bcc6-7cd5d70922b9	d01710f9-efc8-4b5f-9e53-300b30f9219f	KIRC-US	Kidney-RCC	male	yes	Primary tumour - solid tissue	0b96a41e-6a0c-4fc6-8f21-8e5f992ce5d1	6681	1716	0.7
DO6492	fd36ea47-276b-419e-93cf-f4d3d075d581	140d6ef7-0217-4d16-9add-215d0d14ba06	CLLE-ES	Lymph-CLL	male	yes	Primary tumour - blood derived (peripheral blood)	181-01-3TD	5949	946	0.98
DO220357	fd4eb5ce-47b3-4c31-b9c5-ca08b3f580db	cdf313c8-59f9-41c6-9bd2-f47cb4287da5	KICH-US	Kidney-ChRCC	male	yes	Primary tumour - solid tissue	614e4163-7da8-4f77-a58d-405b004be3e0	2441	698	0.897
DO27837	fe39a1a6-f141-4501-849b-19929c7c25de	e98e4e23-a139-4fff-b017-35f3f976eddd	MALY-DE	Lymph-BNHL	male	yes	Primary tumour - lymph node	tumor_4170686	4843	944	0.54
DO52680	feb1dc41-7013-4d2a-8b69-45830c456f7d	db9ce6c6-529c-4da6-92c4-f4f3fc3fe109	MALY-DE	Lymph-BNHL	female	yes	Primary tumour - lymph node	tumor_4165379	4419	843	0.3
DO675	febead73-3b12-44e6-8bab-a7cfa7bf1129	e6c78a98-f45b-482b-a551-4f11b8c1ff8b	BLCA-US	Bladder-TCC	female	yes	Primary tumour - solid tissue	6b43eeec-4feb-4062-827a-e63ed8ce3820	11785	1347	0.918
DO7304	fecacab2-ccf7-4c94-8dcd-fd319a3e630a	08f7812b-0d74-42ba-985b-d0a027e8a80c	CLLE-ES	Lymph-CLL	male	yes	Primary tumour - blood derived (peripheral blood)	684-02-1TD	2273	476	0.934
DO220168	fef90a5d-49de-4277-a927-e6cfe7b3936e	afee5b10-3dff-4e50-9575-bc9fe20c5dea	SARC-US	Bone-Leiomyo	female	yes	Primary tumour - solid tissue	7254c2ac-d8ac-4d6e-b444-4cb5f8a6eb36	14379	1603	0.72
DO40496	ff555cad-2ab4-425b-83b5-c56ac20905a8	5deeaa45-4c1b-4ab2-a487-93c548838f68	THCA-US	Thy-AdenoCA	female	yes	Primary tumour - solid tissue	ce24fe0a-5c4d-4fbe-a02c-76345eaa2892	1924	752	0.903
DO30340	ff781a4f-7281-4195-880f-3df099a401cc	80f02aec-c07a-4bcb-b547-e60f8c33a7b1	OV-US	Ovary-AdenoCA	female	yes	Primary tumour - solid tissue	353b6c00-ebfe-4650-8379-f46c8fe3e9cf	6957	1709	0.849
DO9732	ffac8b7c-64ac-429c-800b-fb2a5b6deefe	9e5f0a23-e184-4611-b42b-e882dcf23acd	COAD-US	ColoRect-AdenoCA	female	yes	Primary tumour - solid tissue	b083e3cb-0af1-44ea-854d-85fd99b75ad5	21058	4832	0.581
DO1392	24664b94-f5b5-4a99-a09b-66e23edf5916	418e916b-7a4e-4fab-8616-15dcec4d79f8	BRCA-US	Breast-AdenoCA	female	yes	Primary tumour - solid tissue	79fc9ed3-4e96-4c0e-869e-1756cbdabb39	11261	2189	0.559
DO22295	106c0a27-64c4-4496-83f3-1c05df492fd2	f92a34fa-014e-4b41-a6d0-3b46b8c8a3ee	LGG-US	CNS-Oligo	female	yes	Primary tumour - solid tissue	29d91f2b-c040-46bc-9b9e-3a41790dc664	2770	1091	0.88
DO46325	73de2d86-5a98-4fcf-a96d-c8a8fe8c053b	f6c811ff-f22e-490b-9b23-b527d20e6e6d	OV-AU	Ovary-AdenoCA	female	yes	Primary tumour - solid tissue	AOCS-001-1	7599	824	0.54
DO46338	029ee1b9-9193-4e9d-92cc-85797470b498	bbb2cf2f-8f32-43d4-846c-d1020e6329ec	OV-AU	Ovary-AdenoCA	female	yes	Primary tumour - solid tissue	AOCS-061-1	7615	887	0.88
DO51251	12273db4-5bb3-4529-aaad-cc4b486c85c5	3f98d326-5676-4257-9af8-0a5f5d3c2527	SKCM-US	Skin-Melanoma	male	yes	Metastatic tumour - metastatsis to distant location	d3ebc18d-e94b-4991-abb0-5324b67cd8ce	6123	1006	0.72
DO40806	00055bad-54b7-4898-a9ae-3dd8036e62d3	e7d74d34-3255-4c20-90fd-b105e6e229c8	UCEC-US	Uterus-AdenoCA	female	yes	Primary tumour - solid tissue	ed22cb10-ebde-4019-9b6d-e19ab573ca94	9202	2156	0.703
DO45141	8fb888d0-ddb8-11e4-ad8f-5ed8e2d07381	6527aa5a-c622-11e3-bf01-24c6515278c0	LIRI-JP	Liver-HCC	male	yes	Primary tumour - solid tissue	RK036_C01	8824	1126	0.353
DO45281	8fbc7ee0-ddb8-11e4-ad8f-5ed8e2d07381	2109e1d4-c623-11e3-bf01-24c6515278c0	LIRI-JP	Biliary-AdenoCA	male	yes	Primary tumour - solid tissue	RK204_C02	9906	1279	0.365
DO46329	14fe1014-6e3a-4e94-983a-948140cd2d0d	efec3225-de07-4559-9a90-95223495cc61	OV-AU	Ovary-AdenoCA	female	yes	Primary tumour - solid tissue	AOCS-034-1	7717	1148	0.789
DO46342	6e763361-46bf-45f1-ba95-f120258a37d3	a3135834-3af0-4e98-bc6f-ad8ddf33db80	OV-AU	Ovary-AdenoCA	female	yes	Primary tumour - solid tissue	AOCS-064-1	19173	2061	0.664
DO46344	71fcbcaf-48a8-411c-a3be-fe1599c27e44	2b4feb84-89e4-4c38-8561-5ffab02c8132	OV-AU	Ovary-AdenoCA	female	yes	Primary tumour - solid tissue	AOCS-065-1	7196	1055	0.703
DO46366	358984cc-b532-4f00-89f4-dda524469b6d	e84debc4-b47d-48ed-a0d0-2859f0ebf987	OV-AU	Ovary-AdenoCA	female	yes	Primary tumour - solid tissue	AOCS-086-1	7830	829	0.5
DO46368	b8386379-4357-4c22-9be7-810006e74aa6	f988e698-9b34-45ce-ba4c-74e06e9cae4a	OV-AU	Ovary-AdenoCA	female	yes	Primary tumour - solid tissue	AOCS-088-1	8220	1252	0.611
DO46370	522c4f50-fd4a-48bb-8da8-63f85fa79a19	2a8d63eb-0174-4213-9214-413f391f512c	OV-AU	Ovary-AdenoCA	female	yes	Primary tumour - solid tissue	AOCS-090-1	14138	1246	0.78
DO46372	ee4c6831-2e56-4651-b141-551a29692eb6	0d0793c1-df1b-4db1-ba36-adcb960cc0f5	OV-AU	Ovary-AdenoCA	female	yes	Primary tumour - solid tissue	AOCS-091-1	12631	1590	0.74
DO46374	4e42ee9b-1609-4d0c-a6f3-e2d691be51d6	53bcbb68-addd-47fc-9910-cd1d3f38197d	OV-AU	Ovary-AdenoCA	female	yes	Primary tumour - solid tissue	AOCS-092-1	9426	718	0.586
DO46376	20c0ac5e-6d20-4730-9efa-67509a7241a3	669f0e01-28f6-4ed8-bdb5-73f84ea28f78	OV-AU	Ovary-AdenoCA	female	yes	Primary tumour - solid tissue	AOCS-093-1	10256	911	0.473
DO46378	6e46fc2a-48c1-4bc7-a685-16ef47b41234	c767254e-b289-4904-a80f-050cf01ff8ba	OV-AU	Ovary-AdenoCA	female	yes	Primary tumour - solid tissue	AOCS-094-1	19385	2507	0.724
DO46380	b8fa6b9f-53dd-494d-845f-d2e7541d057c	51b25b37-f75c-4380-a0f6-5273e0b7ee33	OV-AU	Ovary-AdenoCA	female	yes	Primary tumour - solid tissue	AOCS-095-1	9085	1035	0.84
DO46493	9eb0abf2-cac5-45a3-b3f3-75de94e7ead8	da43386c-47f8-4e03-b6ca-8b94e13792e7	OV-AU	Ovary-AdenoCA	female	yes	Primary tumour - solid tissue	AOCS-139-1	14844	1489	0.488
DO46498	44cc1379-e982-4b0d-b2b1-52a0eac6eb20	504cdfc5-6721-43ef-b31e-fdf52f0cd9cd	OV-AU	Ovary-AdenoCA	female	yes	Recurrent tumour - other	AOCS-141-14	14586	1051	0.6
DO46542	689b89a0-a058-44f9-8bca-0b8cb6f6b697	8888e808-594b-4c76-b2e4-62aa56736f7c	OV-AU	Ovary-AdenoCA	female	yes	Recurrent tumour - other	AOCS-150-14	19390	1607	0.424
DO46593	0c0660d1-2d98-442a-95f0-593fbceafae8	dbbd54db-4470-4df6-b5be-3e175c7133b0	OV-AU	Ovary-AdenoCA	female	yes	Recurrent tumour - other	AOCS-167-13	10609	1610	0.81
DO46606	430aa27a-00aa-4ea0-a272-1cdfc40eb0c6	09508a0d-ebe0-4fa1-b7b2-1710814181cd	OV-AU	Ovary-AdenoCA	female	yes	Primary tumour - solid tissue	AOCS-170-1	12508	975	0.704
DO46611	15c0fde7-d2b9-434d-81be-196d49244f8d	f6189828-eeaa-4d21-b163-53bf3d47a640	OV-AU	Ovary-AdenoCA	female	yes	Primary tumour - solid tissue	AOCS-171-1	12294	1051	0.759
