# Supplementary material for: Genomic basis for RNA alterations in cancer
Source: Nature. 2020 Feb 5;578(7793):129–36. doi: 10.1038/s41586-020-1970-0 (PMC7054216; doi:10.1038/s41586-020-1970-0)
Supplement: Supplementary file 3 — This zipped file contains Supplementary Tables 1-24 and a Supplementary Table Guide. [file 41586_2020_1970_MOESM3_ESM.zip › Supplementary_Tables/S12_splicing_recurrence.xls]

Hugo	ensemblID	raw_pvalue	observed	totalMutants	totalExons	tests
MED12	ENSG00000184634.11	0.2461	1.04043	11	25	10000
ATP11A	ENSG00000068650.14	0.1592	1.24857	7	14	10000
LTBP4	ENSG00000090006.13	0.0108	3.58711	2	20	10000
JAK1	ENSG00000162434.7	0.8435	0.26698	4	15	10000
INPP4B	ENSG00000109452.8	0.1286	0.547134	3	14	10000
SIDT2	ENSG00000149577.11	0.0122	2.07225	8	16	10000
MAP4K2	ENSG00000168067.7	0.8495	0.277258	4	12	10000
COL5A1	ENSG00000130635.11	0.4113	0.553851	14	18	10000
DMXL1	ENSG00000172869.10	0.2931	0.807995	5	9	10000
PDE4DIP	ENSG00000178104.15	0.1179	1.03125	10	10	10000
DROSHA	ENSG00000113360.12	0.6169	0.342813	8	15	10000
PROS1	ENSG00000184500.10	0.0025	2.06939	6	6	10000
USP16	ENSG00000156256.10	0.299	0.916098	3	10	10000
MIER2	ENSG00000105556.6	0.046	1.32724	3	9	10000
SENP2	ENSG00000163904.8	0.0759	1.67319	7	5	10000
DCTN1	ENSG00000204843.8	0.6959	0.336446	5	19	10000
LUC7L3	ENSG00000108848.11	0.0178	2.69285	5	11	10000
USH1C	ENSG00000006611.11	0.2397	1.60732	2	15	10000
TRAP1	ENSG00000126602.6	0.3405	0.884029	3	11	10000
NOL6	ENSG00000165271.12	0.0232	3.40958	3	9	10000
TM9SF3	ENSG00000077147.10	0.3593	1.87513	4	11	10000
ASS1	ENSG00000130707.13	0.1285	0.837351	3	13	10000
RAB6A	ENSG00000175582.15	0.0508	1.79327	5	8	10000
LRRCC1	ENSG00000133739.11	0.2228	1.02817	6	10	10000
ACTL6A	ENSG00000136518.12	0.9937	0.104369	4	10	10000
MELK	ENSG00000165304.3	0.2446	0.835597	5	14	10000
CHUK	ENSG00000213341.6	0.0048	3.04258	5	8	10000
TLN1	ENSG00000137076.14	0.4015	0.503722	7	33	10000
MAP4K3	ENSG00000011566.10	0.5673	0.429018	4	9	10000
POLE	ENSG00000177084.12	0.0531	1.8884	5	20	10000
DDX1	ENSG00000079785.10	0.6017	0.468226	7	13	10000
PPP2R5E	ENSG00000154001.9	0.8741	0.191556	5	7	10000
CTAGE5	ENSG00000150527.12	0.2439	1.0234	9	10	10000
STAP2	ENSG00000178078.7	0.3582	1.11384	3	11	10000
TNRC18	ENSG00000182095.10	0.2059	0.997723	10	19	10000
LLGL2	ENSG00000073350.9	0.0246	1.72491	8	16	10000
NFX1	ENSG00000086102.14	0.9475	0.214665	10	13	10000
CDC42BPA	ENSG00000143776.14	0.6272	0.307765	5	20	10000
PTEN	ENSG00000171862.5	0.0017	2.67999	6	6	10000
PSMD2	ENSG00000175166.12	0.1682	1.09489	5	11	10000
IKBKAP	ENSG00000070061.10	0.1223	1.45997	2	15	10000
PAIP1	ENSG00000172239.9	0.0039	3.62957	5	10	10000
ARRB1	ENSG00000137486.12	0.9302	0.186429	6	9	10000
NEDD4L	ENSG00000049759.12	0.5559	0.635639	3	10	10000
NEDD4	ENSG00000069869.11	0.5978	0.45296	4	7	10000
ANP32B	ENSG00000136938.8	0.4519	1.17685	4	8	10000
REXO1	ENSG00000079313.7	0.2357	0.786816	4	8	10000
COLGALT1	ENSG00000130309.6	0.0804	1.0433	4	9	10000
OSBPL5	ENSG00000021762.15	0.1944	1.55858	5	10	10000
PLA2G7	ENSG00000146070.12	0.405	0.316288	5	7	10000
SLC41A3	ENSG00000114544.11	0.1764	1.07544	4	12	10000
AZI1	ENSG00000141577.9	0.513	0.831111	3	18	10000
ALDH1A1	ENSG00000165092.8	0.8453	0.0676598	4	12	10000
PPP1R16A	ENSG00000160972.5	0.0322	2.02977	5	7	10000
OCRL	ENSG00000122126.11	0.1566	2.12539	5	6	10000
SULF2	ENSG00000196562.10	0.0657	1.52163	8	9	10000
WDR44	ENSG00000131725.9	0.3603	0.568448	8	9	10000
FAM172A	ENSG00000113391.12	0.4166	1.19417	3	9	10000
RGS12	ENSG00000159788.14	0.1037	2.40692	4	10	10000
C7orf26	ENSG00000146576.8	0.4853	0.620824	8	7	10000
UNC13D	ENSG00000092929.7	0.0205	2.119	4	19	10000
AZIN1	ENSG00000155096.9	0.9387	0.205698	4	11	10000
SGPL1	ENSG00000166224.12	0.2267	0.608336	3	10	10000
RP4-717I23.3	ENSG00000223745.3	0.4817	0.621016	3	10	10000
APBA3	ENSG00000011132.7	0.4007	0.705585	4	7	10000
BUB1B	ENSG00000156970.8	0.1405	0.79	5	15	10000
RUVBL2	ENSG00000183207.8	0.2571	1.42962	3	13	10000
COL9A3	ENSG00000092758.11	0.2017	1.76509	3	10	10000
ARHGAP8	ENSG00000241484.5	0.2248	0.841422	5	11	10000
DLST	ENSG00000119689.10	0.1508	1.07913	4	11	10000
ASAP1	ENSG00000153317.10	0.034	1.44506	4	16	10000
LRRFIP1	ENSG00000124831.14	0.3337	0.676641	6	9	10000
KANSL3	ENSG00000114982.13	0.0149	1.62439	4	12	10000
CCNC	ENSG00000112237.8	0.5916	0.86534	4	7	10000
U2SURP	ENSG00000163714.13	0.1193	1.79402	7	18	10000
LYST	ENSG00000143669.9	0.058704745420452904	1.75337	2	26	6933
CTNNAL1	ENSG00000119326.10	0.3809	0.804081	4	13	10000
CTTN	ENSG00000085733.11	0.6077	0.702612	5	15	10000
UGGT1	ENSG00000136731.8	0.4052	0.666864	9	19	10000
DYNC1H1	ENSG00000197102.6	0.0004	2.19289	10	26	10000
ALDH18A1	ENSG00000059573.4	0.8746	0.249092	5	12	10000
RQCD1	ENSG00000144580.9	0.2997	0.79776	5	10	10000
SP100	ENSG00000067066.12	0.8977	0.147078	3	14	10000
DPP3	ENSG00000254986.3	0.6766	0.410402	5	9	10000
CIITA	ENSG00000179583.13	0.1359	1.3479	8	9	10000
PUS7	ENSG00000091127.9	0.9569	0.193176	4	12	10000
PICALM	ENSG00000073921.13	0.2587	1.1692	10	17	10000
SLC11A2	ENSG00000110911.10	0.9899	0.136449	5	14	10000
OSBPL9	ENSG00000117859.14	0.1928	0.875915	4	17	10000
RPIA	ENSG00000153574.8	0.0003	2.21663	4	7	10000
BMP1	ENSG00000168487.13	0.1746	0.990948	6	15	10000
APPBP2	ENSG00000062725.5	0.5325	0.598498	4	9	10000
KDM6A	ENSG00000147050.10	0.1483	0.956599	6	9	10000
PTPRS	ENSG00000105426.10	0.5109	0.376625	3	18	10000
TJP2	ENSG00000119139.12	0.7639	0.250166	3	9	10000
ABI2	ENSG00000138443.11	0.0622	1.60744	5	14	10000
KPNA5	ENSG00000196911.5	0.0443	1.29804	5	11	10000
BCKDHA	ENSG00000248098.6	0.2215	0.750917	8	7	10000
USP24	ENSG00000162402.8	0.7165	0.250064	6	33	10000
TRPM7	ENSG00000092439.9	0.6763	0.376734	8	21	10000
SMG1	ENSG00000157106.12	0.6778	0.200076	6	12	10000
HSD17B12	ENSG00000149084.7	0.5265	0.572273	7	8	10000
RBM6	ENSG00000004534.10	0.2701	0.963118	5	18	10000
CLEC16A	ENSG00000038532.10	0.3278	0.358373	3	16	10000
MTMR14	ENSG00000163719.14	0.285	1.15864	5	15	10000
POSTN	ENSG00000133110.10	0.6933	0.331838	8	13	10000
NCLN	ENSG00000125912.6	0.8618	0.246871	3	13	10000
SSFA2	ENSG00000138434.12	0.3524	0.675139	3	10	10000
EPS15L1	ENSG00000127527.9	0.0541	1.88264	6	13	10000
DOCK7	ENSG00000116641.11	0.4306	0.406865	5	12	10000
TRIM29	ENSG00000137699.12	0.1621	1.03333	5	9	10000
TTC38	ENSG00000075234.12	0.3915	0.702217	5	10	10000
ADAM9	ENSG00000168615.7	0.7318	0.254787	5	16	10000
TAOK3	ENSG00000135090.9	0.4725	0.510822	3	12	10000
ATP1A1	ENSG00000163399.11	0.8683	0.197692	5	18	10000
PHKA1	ENSG00000067177.10	0.061	1.04016	3	10	10000
KIAA1715	ENSG00000144320.9	0.5951	0.431028	5	9	10000
GALNT18	ENSG00000110328.5	0.4709	0.282278	4	8	10000
KLHL2	ENSG00000109466.9	0.4811	0.575824	3	11	10000
BMS1	ENSG00000165733.7	0.5242	0.334873	4	11	10000
WDFY4	ENSG00000128815.13	0.2668	0.156019	5	12	10000
GALNT6	ENSG00000139629.11	0.1572	1.29409	3	9	10000
GDPD5	ENSG00000158555.10	0.5202	0.824598	3	17	10000
KPNB1	ENSG00000108424.5	0.233	0.748194	6	18	10000
INPP5B	ENSG00000204084.8	0.052	1.35528	5	17	10000
AP4M1	ENSG00000221838.5	0.1351	1.38556	9	8	10000
CEP170B	ENSG00000099814.11	0.273	1.15573	3	10	10000
DNAJC13	ENSG00000138246.11	0.7098	0.226793	11	26	10000
SMARCA1	ENSG00000102038.11	0.3837	0.822574	7	8	10000
MGEA5	ENSG00000198408.9	0.0429	1.44558	6	10	10000
CYFIP2	ENSG00000055163.14	0.0281	1.24046	7	20	10000
ST3GAL4	ENSG00000110080.14	0.5606	1.39148	3	11	10000
KIAA0922	ENSG00000121210.11	0.0452	1.99902	5	20	10000
ABCC3	ENSG00000108846.11	0.7143	0.682254	4	19	10000
FAT1	ENSG00000083857.9	0.429	0.609731	4	13	10000
LRBA	ENSG00000198589.6	0.0183	1.62673	6	23	10000
FUK	ENSG00000157353.12	0.195	1.74131	5	11	10000
ITGA7	ENSG00000135424.11	0.2453	1.02927	3	12	10000
BMPR2	ENSG00000204217.8	0.0956	1.05752	5	10	10000
MED14	ENSG00000180182.6	0.7819	0.175842	6	13	10000
GCDH	ENSG00000105607.8	0.6255	0.566683	3	9	10000
POLR1B	ENSG00000125630.11	0.624	0.487157	4	7	10000
A2ML1	ENSG00000166535.15	0.0477	1.7468	4	10	10000
TRAPPC8	ENSG00000153339.9	0.9769	0.19009	6	13	10000
ZCCHC11	ENSG00000134744.9	0.0346	1.93134	6	17	10000
ESYT2	ENSG00000117868.11	0.0036	2.85609	4	16	10000
PIP5K1C	ENSG00000186111.4	0.0073	1.85324	7	11	10000
PLBD2	ENSG00000151176.3	0.5031	0.408594	4	8	10000
ACIN1	ENSG00000100813.10	0.0594	1.52817	7	13	10000
AEBP1	ENSG00000106624.4	0.2304	0.867941	4	11	10000
FCHO1	ENSG00000130475.10	0.3398	0.565592	4	11	10000
GPCPD1	ENSG00000125772.8	0.0447	2.50826	4	12	10000
TRAK1	ENSG00000182606.10	0.1581	1.06211	2	14	10000
PTPN23	ENSG00000076201.10	0.3754	0.984334	3	16	10000
SENP7	ENSG00000138468.11	0.2963	0.981663	7	12	10000
CAMSAP2	ENSG00000118200.10	0.9072	0.192678	6	11	10000
PPFIBP2	ENSG00000166387.7	0.4326	0.845427	4	13	10000
HSPA4	ENSG00000170606.9	0.0567	2.87381	5	10	10000
ARHGEF1	ENSG00000076928.13	0.1697	1.71857	6	23	10000
MAPK13	ENSG00000156711.12	0.8472	0.46861	4	8	10000
RAB3IP	ENSG00000127328.17	0.3397	0.937611	6	9	10000
BRWD1	ENSG00000185658.9	0.0593	1.08694	6	15	10000
SETDB1	ENSG00000143379.8	0.2732	0.987455	7	11	10000
TTLL5	ENSG00000119685.15	0.0654	1.2969	4	16	10000
AFF4	ENSG00000072364.8	0.5848	0.42292	4	9	10000
NCAPH2	ENSG00000025770.14	0.3376	1.38607	4	17	10000
ARID4A	ENSG00000032219.14	0.7245	0.418447	8	12	10000
MON2	ENSG00000061987.10	0.2246	0.939822	6	18	10000
IREB2	ENSG00000136381.8	0.202	0.613552	4	12	10000
ANKFY1	ENSG00000185722.12	0.9548	0.171499	2	14	10000
GGT1	ENSG00000100031.14	0.8653	0.061583	3	11	10000
DHX8	ENSG00000067596.6	0.7245	0.257939	4	11	10000
C2CD5	ENSG00000111731.8	0.5475	0.528015	5	9	10000
GTF2IRD1	ENSG00000006704.6	0.2966	0.834103	8	19	10000
DENND1B	ENSG00000213047.7	0.7813929313929314	0.334964	3	10	9620
SGCE	ENSG00000127990.11	0.1364	1.60596	6	10	10000
HCLS1	ENSG00000180353.6	0.5074	0.941614	9	7	10000
USP34	ENSG00000115464.10	0.1166	1.01254	11	38	10000
CPSF1	ENSG00000071894.10	0.1785	1.09202	6	26	10000
SMARCAL1	ENSG00000138375.8	0.585	0.580032	4	12	10000
DSC2	ENSG00000134755.10	0.0649	1.72998	6	8	10000
SRRM1	ENSG00000133226.12	0.1381	0.952334	7	11	10000
EZH1	ENSG00000108799.8	0.333	0.548158	6	12	10000
MPRIP	ENSG00000133030.15	0.1055	0.882077	5	16	10000
MED15	ENSG00000099917.13	0.2108	1.9052	3	10	10000
TMEM106B	ENSG00000106460.14	0.3955	0.775087	5	7	10000
AMN1	ENSG00000151743.6	0.5248	0.513255	3	9	10000
ZNF638	ENSG00000075292.14	0.4228456913827655	0.833704	3	24	9980
POLD1	ENSG00000062822.8	0.0049	1.84057	7	16	10000
MYH14	ENSG00000105357.11	0.3103	0.575036	15	14	10000
FERMT1	ENSG00000101311.11	0.0325	2.1931	4	11	10000
FNDC3A	ENSG00000102531.12	0.2603	1.19326	5	10	10000
HOOK2	ENSG00000095066.7	0.4424	0.588784	6	17	10000
MLLT10	ENSG00000078403.12	0.5346	0.497937	2	17	10000
STK10	ENSG00000072786.8	0.3164	0.75122	4	10	10000
PCOLCE	ENSG00000106333.8	0.452	1.00623	6	6	10000
HGSNAT	ENSG00000165102.10	0.0337	2.5315	3	10	10000
PCNXL4	ENSG00000126773.8	0.197	0.968422	5	9	10000
EIF3L	ENSG00000100129.13	0.6829	0.47467	4	13	10000
POR	ENSG00000127948.9	0.7182	0.376438	6	16	10000
TECPR1	ENSG00000205356.5	0.7814	0.391874	7	14	10000
HHLA2	ENSG00000114455.9	0.2474	1.15905	3	10	10000
MOV10	ENSG00000155363.14	0.024	2.06648	8	14	10000
STIP1	ENSG00000168439.12	0.1248	0.821615	5	10	10000
SPARCL1	ENSG00000152583.8	0.0006	2.69513	4	12	10000
TRMT44	ENSG00000155275.14	0.1074	1.71925	6	7	10000
IFT140	ENSG00000187535.9	0.5184	0.662319	6	13	10000
MARK3	ENSG00000075413.13	0.4262	0.61472	3	16	10000
ATRN	ENSG00000088812.13	0.0369	1.11072	5	15	10000
HGD	ENSG00000113924.7	0.1001	1.23055	3	11	10000
MTX2	ENSG00000128654.9	0.805	0.262203	3	10	10000
SF3A3	ENSG00000183431.7	0.2104	1.34748	5	14	10000
KIF20A	ENSG00000112984.7	0.2193	0.359513	6	9	10000
CRISPLD2	ENSG00000103196.7	0.2537	0.334094	5	6	10000
NOMO3	ENSG00000103226.13	0.4355	0.268352	2	17	10000
EPSTI1	ENSG00000133106.10	0.6769	0.563802	3	12	10000
TMEM63A	ENSG00000196187.7	0.7854	0.430381	6	18	10000
PNKD	ENSG00000127838.9	0.0813	1.88694	4	7	10000
ZDHHC13	ENSG00000177054.9	0.9363	0.392529	5	7	10000
MDN1	ENSG00000112159.7	0.3656	0.504723	5	30	10000
LCMT1	ENSG00000205629.7	0.104	1.44054	3	10	10000
ITGB1	ENSG00000150093.14	0.1457	0.944308	2	15	10000
CAPRIN2	ENSG00000110888.13	0.044	2.42912	6	8	10000
BUB1	ENSG00000169679.10	0.8472	0.153751	7	13	10000
ASH2L	ENSG00000129691.11	0.3544	0.936437	3	10	10000
TMEM209	ENSG00000146842.12	0.0551	1.14138	6	8	10000
XPOT	ENSG00000184575.7	0.6407	0.433773	9	11	10000
PAM	ENSG00000145730.16	0.059	0.980135	9	11	10000
WDR43	ENSG00000163811.7	0.0549	1.68729	3	11	10000
NUP214	ENSG00000126883.12	0.4068	0.759392	6	20	10000
ARHGAP29	ENSG00000137962.8	0.0029	1.39378	3	11	10000
PVT1	ENSG00000249859.3	0.0232	1.93117	3	9	10000
PIGQ	ENSG00000007541.10	0.6117	0.60096	3	9	10000
NECAB3	ENSG00000125967.12	0.3355	1.12909	4	8	10000
KIF1C	ENSG00000129250.7	0.3603	0.976455	3	11	10000
DMXL2	ENSG00000104093.9	0.1725	1.07686	4	14	10000
DCLRE1C	ENSG00000152457.13	0.6655	0.452073	3	11	10000
CREBBP	ENSG00000005339.8	0.1779	1.07471	9	15	10000
KIAA0141	ENSG00000081791.4	0.2301	0.883945	4	8	10000
ACTR6	ENSG00000075089.5	0.1002	1.2448	4	8	10000
TSPAN33	ENSG00000158457.4	0.3802	0.546052	7	5	10000
NUP88	ENSG00000108559.7	0.0451	2.08393	4	13	10000
TMC5	ENSG00000103534.12	0.3429	0.751947	2	14	10000
ZC3H14	ENSG00000100722.14	0.024	2.8153	5	10	10000
TLE1	ENSG00000196781.9	0.02454448017148982	1.74922	2	15	9330
SORL1	ENSG00000137642.8	0.159	1.33497	8	5	10000
HMHA1	ENSG00000180448.6	0.3615	0.646831	5	13	10000
VAPA	ENSG00000101558.9	0.5613	0.479844	4	7	10000
SLC37A2	ENSG00000134955.7	0.4555	0.5276	6	7	10000
BRPF3	ENSG00000096070.15	0.0372	1.86507	5	9	10000
ELP3	ENSG00000134014.12	0.553	0.58769	4	12	10000
HIRA	ENSG00000100084.10	0.0084	2.62482	4	13	10000
PLEKHG5	ENSG00000171680.16	0.8568	0.321484	4	12	10000
EIF2D	ENSG00000143486.11	0.7953	0.488716	3	9	10000
ATP2B4	ENSG00000058668.10	0.2779	0.531621	7	12	10000
SART3	ENSG00000075856.7	0.1765	1.476	4	11	10000
ATP11B	ENSG00000058063.11	0.3979	0.676543	2	18	10000
PHIP	ENSG00000146247.13	0.4925	0.421677	5	16	10000
USP47	ENSG00000170242.13	0.2124	0.802773	6	8	10000
ZC3H7B	ENSG00000100403.10	0.0065	1.84577	7	19	10000
DYNC1I2	ENSG00000077380.11	0.296	1.58111	4	14	10000
INTS8	ENSG00000164941.9	0.8004	0.413061	5	18	10000
HERC4	ENSG00000148634.11	0.0074	1.57477	9	22	10000
KPNA4	ENSG00000186432.4	0.2018	1.6188	4	7	10000
SKIV2L	ENSG00000204351.7	0.9241	0.170156	5	15	10000
UBR5	ENSG00000104517.8	0.2274	0.716268	13	30	10000
HIBCH	ENSG00000198130.10	0.9752	0.155864	4	9	10000
PTDSS1	ENSG00000156471.8	0.6328	0.289099	3	11	10000
STK11IP	ENSG00000144589.16	0.6991	0.750853	8	13	10000
LAMP2	ENSG00000005893.11	0.1904	1.02024	4	12	10000
DGKZ	ENSG00000149091.11	0.2416	1.33748	7	14	10000
ANKS6	ENSG00000165138.12	0.479	0.718768	4	10	10000
UEVLD	ENSG00000151116.12	0.5599	0.811966	5	8	10000
MYOF	ENSG00000138119.12	0.675	0.27844	13	30	10000
FNBP1	ENSG00000187239.12	0.0564	2.36784	3	11	10000
MACF1	ENSG00000127603.19	0.3385	0.648276	18	26	10000
DDX46	ENSG00000145833.11	0.0376	1.68443	5	15	10000
RC3H2	ENSG00000056586.11	0.1128	1.24381	7	12	10000
HSPG2	ENSG00000142798.12	0.1	1.16769	10	37	10000
MAD1L1	ENSG00000002822.11	0.3167	0.977419	12	12	10000
WDR70	ENSG00000082068.4	0.6587	0.357631	3	9	10000
KIF23	ENSG00000137807.9	0.8215	0.321966	4	14	10000
NPLOC4	ENSG00000182446.9	0.4829	0.617382	2	14	10000
FANCI	ENSG00000140525.13	0.866	0.426281	10	17	10000
CPD	ENSG00000108582.7	0.0017	1.34287	5	14	10000
TDRD7	ENSG00000196116.6	0.0797	1.42461	7	11	10000
SMC5	ENSG00000198887.7	0.3911	0.717485	3	12	10000
IFT43	ENSG00000119650.8	0.1236	0.895081	4	7	10000
CSAD	ENSG00000139631.14	0.0452	1.44458	5	10	10000
NT5C2	ENSG00000076685.14	0.3436	0.906418	4	16	10000
ATP9B	ENSG00000166377.15	0.4748	0.700732	13	17	10000
RMDN1	ENSG00000176623.7	0.477	0.708725	4	7	10000
PAFAH1B1	ENSG00000007168.8	0.056	1.80386	4	9	10000
FAM193B	ENSG00000146067.11	0.813	0.486172	5	6	10000
CDHR5	ENSG00000099834.14	0.4753	0.482574	3	9	10000
GFPT1	ENSG00000198380.8	0.9432	0.120723	3	9	10000
ASAH1	ENSG00000104763.13	0.1449	0.709687	4	9	10000
STAG2	ENSG00000101972.14	0.4192	0.385213	6	17	10000
SRSF11	ENSG00000116754.9	0.6083	0.453434	4	9	10000
C16orf62	ENSG00000103544.10	0.145	0.501323	7	12	10000
PRKCI	ENSG00000163558.8	0.1483	0.633182	13	12	10000
CORO7-PAM16	ENSG00000103426.8	0.4781	0.673103	6	16	10000
GALK2	ENSG00000156958.10	0.0549	1.3773	4	11	10000
SND1	ENSG00000197157.6	0.7972	0.390933	7	15	10000
TYK2	ENSG00000105397.9	0.0029	3.61722	4	18	10000
KIAA1429	ENSG00000164944.7	0.0069	2.1022	6	13	10000
PPP2R5C	ENSG00000078304.15	0.7691	0.441577	2	14	10000
COL4A1	ENSG00000187498.10	0.0619	0.779035	18	19	10000
DDR1	ENSG00000204580.7	0.7579	0.486637	5	17	10000
PPWD1	ENSG00000113593.7	0.1782	1.18285	6	6	10000
GCLC	ENSG00000001084.6	0.2647	0.791168	6	10	10000
NCL	ENSG00000115053.11	0.4255	0.439413	3	9	10000
MYO5C	ENSG00000128833.8	0.9479	0.18073	5	17	10000
NBAS	ENSG00000151779.8	0.3852	0.446564	2	17	10000
ATAD2B	ENSG00000119778.10	0.2108821975699947	0.877223	2	18	9465
ZFYVE20	ENSG00000131381.8	0.8136	0.389929	3	11	10000
ITGA6	ENSG00000091409.10	0.8689	0.229234	4	11	10000
PIK3C2B	ENSG00000133056.9	0.0941	0.964875	5	10	10000
SERINC3	ENSG00000132824.9	0.0066	1.60901	6	7	10000
CDC45	ENSG00000093009.5	0.0249	2.19425	4	9	10000
DIP2A	ENSG00000160305.13	0.0263	2.72115	4	21	10000
SUPT16H	ENSG00000092201.5	0.4733	0.332383	2	15	10000
SAMHD1	ENSG00000101347.7	0.0499	1.68259	4	12	10000
INPP5D	ENSG00000168918.9	0.1648	0.21826	6	16	10000
ANAPC5	ENSG00000089053.8	0.6963	0.551009	6	11	10000
COPZ1	ENSG00000111481.5	0.7897	0.43061	3	9	10000
ERCC5	ENSG00000134899.13	0.7869	0.317743	5	7	10000
CAT	ENSG00000121691.4	0.133	0.922618	5	10	10000
PCSK6	ENSG00000140479.12	0.4476	0.494415	5	11	10000
AP1B1	ENSG00000100280.12	0.2575	1.29496	5	14	10000
HIBADH	ENSG00000106049.4	0.9014	0.377346	7	6	10000
HEATR3	ENSG00000155393.8	0.0079	1.70303	4	10	10000
ANO1	ENSG00000131620.13	0.3764	0.518435	7	16	10000
ATG2A	ENSG00000110046.8	0.7703	0.499273	7	7	10000
RPS6KA4	ENSG00000162302.8	0.5161	0.897381	6	10	10000
SMARCA5	ENSG00000153147.5	0.1745	1.40932	3	11	10000
PIBF1	ENSG00000083535.11	0.0571	2.11622	3	9	10000
NPL	ENSG00000135838.9	0.115	1.22669	4	9	10000
INTS4	ENSG00000149262.12	0.334	0.603999	4	20	10000
OXSR1	ENSG00000172939.4	0.1125	1.37116	4	10	10000
PPP1R12A	ENSG00000058272.11	0.738	0.509009	5	11	10000
CDC5L	ENSG00000096401.7	0.3029	0.697114	12	11	10000
KIF2C	ENSG00000142945.8	0.4189	0.443819	5	11	10000
EHBP1	ENSG00000115504.10	0.3824	0.612857	4	11	10000
ECD	ENSG00000122882.6	0.2496	0.726241	9	12	10000
INCENP	ENSG00000149503.8	0.4375	0.281247	6	8	10000
RAD23B	ENSG00000119318.8	0.9421	0.0634475	4	10	10000
LRP5	ENSG00000162337.7	0.2841	0.737564	8	14	10000
FBXO18	ENSG00000134452.15	0.0335	1.73312	6	16	10000
FLNB	ENSG00000136068.10	0.4269	0.745452	16	22	10000
INPP5K	ENSG00000132376.15	0.922	0.270968	4	7	10000
CUL1	ENSG00000055130.11	0.0267	1.26375	4	14	10000
PPIP5K2	ENSG00000145725.15	0.3214211939681884	0.644735	3	13	9682
CTNNB1	ENSG00000168036.12	0.35	1.32208	4	10	10000
FBLIM1	ENSG00000162458.8	0.0624	1.83593	4	8	10000
LOXL2	ENSG00000134013.11	0.0432	1.59983	5	11	10000
COPB1	ENSG00000129083.8	0.2212	0.793161	5	14	10000
WDR75	ENSG00000115368.5	0.7543	0.740511	5	10	10000
POLR1A	ENSG00000068654.11	0.3835	0.63331	7	9	10000
CAST	ENSG00000153113.19	0.7922	0.504241	7	26	10000
SMC1A	ENSG00000072501.13	0.0139	3.99621	4	12	10000
EVL	ENSG00000196405.8	0.8223	0.263891	6	9	10000
TTF2	ENSG00000116830.7	0.104	0.948426	3	13	10000
AKAP13	ENSG00000170776.15	0.8967	0.179639	4	23	10000
IRF2	ENSG00000168310.6	0.3008	1.4094	5	9	10000
PRPF19	ENSG00000110107.4	0.5551	0.449485	5	10	10000
FAP	ENSG00000078098.9	0.7681	0.312098	5	12	10000
BCR	ENSG00000186716.15	0.1726	0.971863	8	16	10000
CYLD	ENSG00000083799.13	0.017	3.63174	3	15	10000
GRAMD4	ENSG00000075240.12	0.2876	0.932325	5	11	10000
AASDH	ENSG00000157426.9	0.8038	0.317082	4	9	10000
PTPRJ	ENSG00000149177.8	0.3925	0.39295	5	12	10000
DNA2	ENSG00000138346.10	0.0821	2.24288	3	9	10000
DENND4B	ENSG00000198837.5	0.0006	4.10857	5	13	10000
TXLNA	ENSG00000084652.11	0.5445	0.519525	4	7	10000
LPIN1	ENSG00000134324.7	0.2793	0.361494	7	15	10000
WDR62	ENSG00000075702.12	0.6959	0.343191	4	12	10000
PER2	ENSG00000132326.7	0.8309	0.288573	3	13	10000
NCOA3	ENSG00000124151.14	0.9295	0.107018	4	14	10000
SPG7	ENSG00000197912.9	0.5037	0.403825	3	13	10000
MEST	ENSG00000106484.10	0.751	0.262113	5	8	10000
SART1	ENSG00000175467.10	0.4271	0.413759	4	8	10000
ACTR8	ENSG00000113812.9	0.7984	0.346404	6	6	10000
ACVRL1	ENSG00000139567.8	0.1177	1.53415	4	8	10000
IARS2	ENSG00000067704.8	0.2411	0.37256	7	12	10000
SH3PXD2B	ENSG00000174705.7	0.1513	0.728182	4	7	10000
SIPA1L3	ENSG00000105738.6	0.1623	1.85966	4	9	10000
ARHGEF18	ENSG00000104880.13	0.1001	1.16287	7	13	10000
VPS45	ENSG00000136631.8	0.2765	0.634053	5	11	10000
HPS5	ENSG00000110756.13	0.8581	0.227147	3	13	10000
CCT3	ENSG00000163468.10	0.503	0.536372	5	17	10000
LRRK2	ENSG00000188906.9	0.4385	0.526953	4	24	10000
BZW2	ENSG00000136261.10	0.3359	0.773023	5	8	10000
MARCO	ENSG00000019169.9	0.3572	0.756628	8	6	10000
MTIF2	ENSG00000085760.10	0.3368	1.13185	5	13	10000
CNOT3	ENSG00000088038.13	0.2251	0.876933	3	13	10000
SLC37A1	ENSG00000160190.9	0.8421	0.235851	5	9	10000
CTIF	ENSG00000134030.9	0.6766	0.667522	5	8	10000
AARS	ENSG00000090861.11	0.0917	1.61525	8	14	10000
ZNF410	ENSG00000119725.13	0.1473	1.20323	3	12	10000
SH3YL1	ENSG00000035115.17	0.2157	1.19732	4	11	10000
SYNJ2	ENSG00000078269.9	0.3699	0.45406	4	12	10000
VRK1	ENSG00000100749.3	0.1828	0.748425	3	11	10000
DNM1L	ENSG00000087470.13	0.022	3.85324	3	11	10000
OS9	ENSG00000135506.11	0.4363	1.27672	3	10	10000
NIPSNAP1	ENSG00000184117.7	0.6173	0.29094	4	10	10000
LHPP	ENSG00000107902.9	0.0121	2.28579	7	5	10000
PPT1	ENSG00000131238.12	0.0607	2.52998	3	9	10000
EIF4G2	ENSG00000110321.11	0.6615	0.839455	3	12	10000
PCNT	ENSG00000160299.12	0.6693	0.533104	6	15	10000
ATG7	ENSG00000197548.8	0.1312	0.626453	5	12	10000
DHX38	ENSG00000140829.7	0.9745	0.194639	5	14	10000
PPP6R1	ENSG00000105063.14	0.2183	1.20518	3	16	10000
CDS2	ENSG00000101290.9	0.0835	1.57642	3	11	10000
ALG9	ENSG00000086848.10	0.4660144706002242	0.59332	3	10	9813
BAG1	ENSG00000107262.12	0.0328	1.2729	8	6	10000
DHTKD1	ENSG00000181192.7	0.2794	0.782645	5	11	10000
SP140	ENSG00000079263.14	0.0314	3.49448	3	20	10000
SF3A1	ENSG00000099995.14	0.0257	2.77098	4	12	10000
CSDE1	ENSG00000009307.11	0.0507	2.90454	2	16	10000
PCYT2	ENSG00000185813.6	0.3317	1.20106	5	8	10000
RDX	ENSG00000137710.10	0.9232049947970864	0.09689	3	9	9610
LAMA3	ENSG00000053747.11	0.4421	0.543687	6	19	10000
KRIT1	ENSG00000001631.10	0.3801	0.705826	11	12	10000
NOL12	ENSG00000100101.13	0.3408	0.874627	11	15	10000
ANKRD13C	ENSG00000118454.8	0.2991	1.19625	5	8	10000
DDX50	ENSG00000107625.8	0.3154	0.729211	6	13	10000
PHKA2	ENSG00000044446.7	0.7776	0.575275	8	11	10000
ACOT9	ENSG00000123130.12	0.2561	0.532782	4	12	10000
CAPNS1	ENSG00000126247.6	0.4366	0.926611	5	10	10000
BTF3L4	ENSG00000134717.13	0.047	0.818316	5	7	10000
RPTOR	ENSG00000141564.9	0.5725	0.503746	6	14	10000
ARIH1	ENSG00000166233.8	0.4615	0.819827	4	13	10000
CCAR2	ENSG00000158941.12	0.8372	0.59319	6	8	10000
SARS2	ENSG00000104835.10	0.7279	0.625194	3	10	10000
DOCK6	ENSG00000130158.9	0.5524	0.420238	11	22	10000
GNPTAB	ENSG00000111670.10	0.153	0.801053	5	14	10000
PANK4	ENSG00000157881.9	0.1774	1.5718	7	9	10000
CAPN2	ENSG00000162909.13	0.5984	0.334413	4	13	10000
IPO5	ENSG00000065150.14	0.121	0.905445	9	14	10000
ARID1B	ENSG00000049618.17	0.4195	0.667986	5	13	10000
FBLN2	ENSG00000163520.9	0.5336	0.295354	4	13	10000
COL13A1	ENSG00000197467.9	0.8928084784254353	0.155936	3	12	6605
MMS19	ENSG00000155229.16	0.1097	2.47803	7	12	10000
TRAPPC11	ENSG00000168538.11	0.5215	0.367996	3	15	10000
TNC	ENSG00000041982.10	0.8276	0.132693	5	7	10000
ERMP1	ENSG00000099219.9	0.403	0.455911	3	11	10000
TACC3	ENSG00000013810.14	0.6568	0.639996	6	13	10000
MKNK1	ENSG00000079277.15	0.9388	0.356853	4	11	10000
SLC4A7	ENSG00000033867.12	0.273015873015873	0.90219	4	9	9135
ENTPD6	ENSG00000197586.8	0.4889	1.19679	5	11	10000
MAP3K4	ENSG00000085511.15	0.4452	0.539079	4	10	10000
PTK2B	ENSG00000120899.13	0.6297	0.432235	10	18	10000
AKAP9	ENSG00000127914.12	0.8063	0.292977	2	23	10000
MAN2B2	ENSG00000013288.4	0.1553	1.20815	5	13	10000
MAN2C1	ENSG00000140400.10	0.1443	1.89483	4	10	10000
ISY1	ENSG00000240682.5	0.0273	1.22595	3	9	10000
EPS8L1	ENSG00000131037.10	0.189	1.82881	3	14	10000
PDE9A	ENSG00000160191.13	0.1113	1.3131	5	12	10000
WAPAL	ENSG00000062650.13	0.542	0.434787	6	9	10000
VAV1	ENSG00000141968.3	0.5467	0.196649	6	11	10000
ASCC2	ENSG00000100325.10	0.0133	2.20236	8	12	10000
RNF213	ENSG00000173821.15	0.8222	0.350001	14	19	10000
PLXDC1	ENSG00000161381.9	0.4949	0.698249	4	9	10000
RANGAP1	ENSG00000100401.15	0.1405	1.11937	3	14	10000
CFTR	ENSG00000001626.10	0.6023	0.568733	2	15	10000
KDM2A	ENSG00000173120.10	0.6147	0.622263	3	13	10000
MATN2	ENSG00000132561.9	0.4816	0.527786	8	10	10000
RTEL1-TNFRSF6B	ENSG00000026036.16	0.3273	1.34179	9	8	10000
ABCF1	ENSG00000204574.8	0.1249	1.12557	5	17	10000
UGDH	ENSG00000109814.7	0.2858	0.622624	3	10	10000
VARS	ENSG00000204394.8	0.2205	1.34736	9	14	10000
NCOR2	ENSG00000196498.9	0.7709	0.462171	9	37	10000
OSBPL2	ENSG00000130703.11	0.6014	0.611325	4	9	10000
CNOT4	ENSG00000080802.14	0.8063	0.237858	4	8	10000
AP1M1	ENSG00000072958.4	0.7039	0.434996	5	11	10000
MAP4	ENSG00000047849.17	0.008	3.79548	3	14	10000
TM9SF2	ENSG00000125304.8	0.3197	0.556689	3	11	10000
ITGB2	ENSG00000160255.12	0.0819	1.02058	4	13	10000
TTC13	ENSG00000143643.8	0.6575	0.0952314	7	12	10000
RNF10	ENSG00000022840.11	0.3263	1.07086	2	15	10000
GPR107	ENSG00000148358.15	0.1532	1.10974	6	9	10000
NCAPD2	ENSG00000010292.8	0.4196	0.583731	6	20	10000
PPP2R3B	ENSG00000167393.12	0.8643	0.128542	3	9	10000
NID1	ENSG00000116962.10	0.0667	1.47556	7	10	10000
CHL1	ENSG00000134121.5	0.9503	0.265276	3	9	10000
SNX29	ENSG00000048471.9	0.7504299443601417	0.324625	5	8	9885
CERS4	ENSG00000090661.7	0.4002	1.13361	4	11	10000
ZNF592	ENSG00000166716.5	0.4183	0.793604	3	9	10000
TNIP1	ENSG00000145901.10	0.0581	2.25409	3	15	10000
NFATC3	ENSG00000072736.14	0.4709	1.14492	3	10	10000
GMNN	ENSG00000112312.5	0.0204	1.3716	5	6	10000
DDX27	ENSG00000124228.10	0.8509	0.298224	5	12	10000
TRAPPC10	ENSG00000160218.8	0.7484	0.342944	5	14	10000
MYB	ENSG00000118513.14	0.4004	0.56313	3	9	10000
ARAP1	ENSG00000186635.10	0.0253	3.11237	2	18	10000
PSEN2	ENSG00000143801.12	0.1788	1.02833	4	9	10000
MOB1A	ENSG00000114978.13	0.3859	0.827396	4	7	10000
PRKD2	ENSG00000105287.8	0.7478	0.271553	6	15	10000
DNTTIP1	ENSG00000101457.8	0.1066	0.706878	3	9	10000
IPO8	ENSG00000133704.5	0.0485	2.09067	4	10	10000
KAT8	ENSG00000103510.15	0.1653	1.40712	5	7	10000
ITGA4	ENSG00000115232.9	0.0346	1.33181	3	11	10000
MCMBP	ENSG00000197771.8	0.4964	0.618607	4	8	10000
C10orf76	ENSG00000120029.8	0.3056	0.671594	4	12	10000
CNOT1	ENSG00000125107.12	0.0167	1.29225	16	36	10000
SACM1L	ENSG00000211456.6	0.5115	0.43791	6	11	10000
DCAF6	ENSG00000143164.11	0.0025	4.4813	4	17	10000
TCERG1	ENSG00000113649.7	0.1927	0.973611	9	14	10000
PHF14	ENSG00000106443.10	0.4624	0.597556	9	13	10000
DNAJC2	ENSG00000105821.10	0.2434	1.13064	5	7	10000
KANSL2	ENSG00000139620.8	0.3591	0.767832	5	9	10000
FUBP3	ENSG00000107164.15	0.2091	1.27049	6	11	10000
AGAP1	ENSG00000157985.13	0.0888	1.11088	8	8	10000
NPAS2	ENSG00000170485.12	0.3657	0.854702	4	13	10000
PTPRB	ENSG00000127329.10	0.3294	0.571428	8	8	10000
C16orf70	ENSG00000125149.7	0.7519	0.411813	4	9	10000
SULF1	ENSG00000137573.9	0.3468	0.567467	10	17	10000
KIDINS220	ENSG00000134313.10	0.836	0.168845	4	18	10000
EYA2	ENSG00000064655.14	0.0484	1.85457	3	11	10000
PRKCSH	ENSG00000130175.5	0.6448	1.07025	5	12	10000
FAM135A	ENSG00000082269.12	0.1449	1.26604	3	16	10000
RENBP	ENSG00000102032.8	0.9681	0.367275	7	6	10000
ABHD12	ENSG00000100997.14	0.36	1.8942	4	9	10000
TRIM24	ENSG00000122779.12	0.1892	1.03536	7	7	10000
PPP2R5A	ENSG00000066027.7	0.1531	1.56574	3	9	10000
ARHGAP21	ENSG00000107863.12	0.9416	0.211248	5	15	10000
RFX1	ENSG00000132005.4	0.4695	0.359018	5	11	10000
STAB1	ENSG00000010327.6	0.4341	0.657209	14	22	10000
C9orf3	ENSG00000148120.10	0.1723	1.14325	4	7	10000
ACSF3	ENSG00000176715.11	0.0193	0.970357	7	10	10000
ZZZ3	ENSG00000036549.8	0.0054	1.87364	6	9	10000
CTDSPL	ENSG00000144677.10	0.175	1.20658	4	7	10000
TSC1	ENSG00000165699.9	0.0205	3.16986	3	15	10000
CIC	ENSG00000079432.3	0.1724	1.21652	9	17	10000
SGSM2	ENSG00000141258.8	0.529	0.951765	4	12	10000
RALGAPA2	ENSG00000188559.9	0.9912	0.067272	4	8	10000
SNX8	ENSG00000106266.4	0.2771	1.02699	4	8	10000
ARHGAP10	ENSG00000071205.7	0.0062	1.5544	5	12	10000
FAAH	ENSG00000117480.11	0.7803	0.717529	3	9	10000
AACS	ENSG00000081760.12	0.6735	0.667717	8	10	10000
SVIL	ENSG00000197321.10	0.2891	0.744388	9	26	10000
PMS2	ENSG00000122512.10	0.5683	0.321855	3	11	10000
COL16A1	ENSG00000084636.13	0.499	0.496873	16	37	10000
UNK	ENSG00000132478.5	0.3593	1.29255	7	12	10000
KIF16B	ENSG00000089177.13	0.1445	0.838921	6	10	10000
EPAS1	ENSG00000116016.9	0.3408	0.518149	3	10	10000
SAFB	ENSG00000160633.8	0.8852	0.183163	4	12	10000
REPS1	ENSG00000135597.14	0.5731	0.636351	5	15	10000
TPCN1	ENSG00000186815.8	0.2893	0.908491	4	16	10000
CD2AP	ENSG00000198087.7	0.0381	1.7753	5	15	10000
TJP1	ENSG00000104067.12	0.3853	0.461824	5	16	10000
KIF13B	ENSG00000197892.8	0.6114	0.171427	5	6	10000
EIF4ENIF1	ENSG00000184708.13	0.0101	1.62517	4	14	10000
TTC37	ENSG00000198677.6	0.055	0.941745	6	17	10000
MTRR	ENSG00000124275.10	0.1239	0.654064	5	8	10000
TTC7B	ENSG00000165914.10	0.9675	0.369563	5	10	10000
SEL1L3	ENSG00000091490.6	0.2674	0.821013	5	15	10000
PLXNC1	ENSG00000136040.4	0.3163	0.774203	3	14	10000
VAMP7	ENSG00000124333.10	0.0006	1.35669	6	6	10000
TNKS1BP1	ENSG00000149115.9	0.3507	1.25087	6	9	10000
RABEP1	ENSG00000029725.12	0.1268	1.25097	8	11	10000
PBRM1	ENSG00000163939.14	0.1965	0.973479	5	16	10000
SLC1A5	ENSG00000105281.8	0.8438	0.16549	5	7	10000
NDUFAF6	ENSG00000156170.8	0.0805	1.55419	4	9	10000
BRD4	ENSG00000141867.13	0.3983	0.459815	3	14	10000
GNL2	ENSG00000134697.8	0.3734	0.538292	6	11	10000
TAX1BP1	ENSG00000106052.9	0.7507	0.426814	8	13	10000
FAM49B	ENSG00000153310.14	0.7049	0.546687	3	13	10000
TNKS	ENSG00000173273.11	0.8794	0.094491	2	14	10000
SMURF1	ENSG00000198742.5	0.758	0.411214	5	11	10000
FAM120A	ENSG00000048828.12	0.1149	2.03247	3	14	10000
PROM2	ENSG00000155066.11	0.6678	0.408592	2	17	10000
NARG2	ENSG00000128915.7	0.0827	2.41753	3	11	10000
CC2D1A	ENSG00000132024.13	0.0778	1.45156	9	18	10000
ANO6	ENSG00000177119.11	0.1401	0.903471	7	10	10000
MIA3	ENSG00000154305.12	0.124	0.84182	4	9	10000
COL4A5	ENSG00000188153.8	0.7438	0.243935	3	13	10000
GLMN	ENSG00000174842.12	0.2048	0.831618	3	11	10000
STAT5A	ENSG00000126561.12	0.3113	1.36881	3	16	10000
SUGP1	ENSG00000105705.11	0.0051	1.66485	5	9	10000
GAK	ENSG00000178950.12	0.7111	0.470376	3	18	10000
ACSL5	ENSG00000197142.6	0.5043	0.941152	8	10	10000
HNRNPDL	ENSG00000152795.13	0.1058	2.02688	8	7	10000
ATP2A2	ENSG00000174437.12	0.1686	1.28923	4	12	10000
MALT1	ENSG00000172175.8	0.9845	0.123918	5	9	10000
SEPT7P2	ENSG00000214765.4	0.4165	0.701513	4	9	10000
STAMBP	ENSG00000124356.11	0.3654	0.764222	5	10	10000
PRDM4	ENSG00000110851.7	0.0178	2.39891	7	9	10000
SPTLC1	ENSG00000090054.9	0.099	1.13063	5	11	10000
IMMT	ENSG00000132305.16	0.0414	2.19841	4	9	10000
CEP192	ENSG00000101639.14	0.0939	1.05134	11	15	10000
MAPK9	ENSG00000050748.13	0.4647	0.799248	5	6	10000
LRSAM1	ENSG00000148356.9	0.3185	0.976794	4	16	10000
DDX42	ENSG00000198231.8	0.4454	0.580658	3	12	10000
AUTS2	ENSG00000158321.11	0.6126	0.396719	5	7	10000
CPNE3	ENSG00000085719.7	0.0358	2.40552	4	9	10000
EML4	ENSG00000143924.14	0.1064	1.28475	9	14	10000
GPR126	ENSG00000112414.10	0.258	1.08768	5	8	10000
STK38	ENSG00000112079.8	0.2566	0.76369	4	7	10000
ACAP2	ENSG00000114331.8	0.7286	0.277221	6	11	10000
EFTUD2	ENSG00000108883.8	0.4319	0.437204	2	19	10000
ABCC1	ENSG00000103222.14	0.2746	0.673004	15	25	10000
SUGP2	ENSG00000064607.12	0.269	0.861056	5	10	10000
IQGAP1	ENSG00000140575.8	0.3566	0.501458	8	22	10000
INF2	ENSG00000203485.8	0.2889	0.928875	3	14	10000
DOCK11	ENSG00000147251.11	0.0731	1.19191	2	15	10000
PIP4K2B	ENSG00000141720.7	0.3296	0.709145	4	7	10000
ABCC5	ENSG00000114770.12	0.2918	0.618581	4	15	10000
INTS10	ENSG00000104613.7	0.5606	1.08759	5	9	10000
SEC24B	ENSG00000138802.7	0.0584	1.95997	6	16	10000
MORF4L1	ENSG00000185787.10	0.2709	2.49723	3	12	10000
LETM1	ENSG00000168924.10	0.7724	0.444416	4	8	10000
PLS1	ENSG00000120756.8	0.6185	0.291167	4	12	10000
MYCBP2	ENSG00000005810.13	0.045	1.0228	7	30	10000
ROCK1	ENSG00000067900.6	0.6972	0.240891	10	19	10000
SLC37A3	ENSG00000157800.13	0.3723	1.04802	5	14	10000
UHRF2	ENSG00000147854.12	0.2466	2.08715	3	10	10000
ESD	ENSG00000139684.9	0.7485	0.272768	4	7	10000
GBP4	ENSG00000162654.8	0.274	1.03757	6	8	10000
MCF2L	ENSG00000126217.16	0.7439	0.353594	9	9	10000
DPYD	ENSG00000188641.8	0.8889	0.249961	4	12	10000
OSBPL1A	ENSG00000141447.12	0.1966	1.00017	3	14	10000
STAU2	ENSG00000040341.13	0.0007	2.59096	4	13	10000
CCNY	ENSG00000108100.13	0.1857	1.69646	4	10	10000
CD82	ENSG00000085117.7	0.0225	2.14646	3	11	10000
ACADM	ENSG00000117054.9	0.322	0.720684	4	16	10000
DST	ENSG00000151914.13	0.325	0.423841	6	22	10000
TRAF7	ENSG00000131653.8	0.2674	1.25653	4	15	10000
DBN1	ENSG00000113758.9	0.4264	0.410403	5	11	10000
MEF2A	ENSG00000068305.13	0.9625	0.131023	3	9	10000
WFS1	ENSG00000109501.9	0.0963	1.37584	8	5	10000
EPB41L1	ENSG00000088367.16	0.0566	1.61395	7	10	10000
GALNT2	ENSG00000143641.8	0.8946	0.243281	7	11	10000
L1CAM	ENSG00000198910.8	0.1528	1.33609	5	14	10000
TLDC1	ENSG00000140950.11	0.0905	1.23391	4	7	10000
MLLT4	ENSG00000130396.16	0.3506	0.71919	9	18	10000
PDCD6IP	ENSG00000170248.9	0.6882	0.432832	5	16	10000
C1orf112	ENSG00000000460.12	0.956	0.214704	4	12	10000
PTCD2	ENSG00000049883.10	0.005	1.23736	7	5	10000
AFAP1L2	ENSG00000169129.10	0.0974	1.11374	4	11	10000
GANAB	ENSG00000089597.12	0.8404	0.436651	8	21	10000
MCCC1	ENSG00000078070.7	0.717	0.464279	8	14	10000
LRRK1	ENSG00000154237.8	0.3816	0.448994	4	16	10000
RNF20	ENSG00000155827.7	0.6749	0.314255	4	7	10000
RFTN1	ENSG00000131378.9	0.8397	0.454634	7	9	10000
ORC5	ENSG00000164815.6	0.4739	0.471469	4	10	10000
UBR4	ENSG00000127481.10	0.9709	0.22369	10	40	10000
BCAS3	ENSG00000141376.16	0.3063	0.697532	5	12	10000
PARP9	ENSG00000138496.12	0.0227	1.76395	4	7	10000
STK3	ENSG00000104375.11	0.1442	1.11087	4	9	10000
TASP1	ENSG00000089123.11	0.7751	0.414757	6	10	10000
GIPC1	ENSG00000123159.11	0.0639	3.00195	4	8	10000
DGKD	ENSG00000077044.5	0.8779	0.132707	3	9	10000
ASAP3	ENSG00000088280.14	0.562386064411586	0.531947	3	9	9874
TMEM131	ENSG00000075568.12	0.4054	0.589982	7	16	10000
BBX	ENSG00000114439.14	0.2565	1.02287	4	7	10000
GMEB2	ENSG00000101216.6	0.7735	0.360384	4	8	10000
HAUS5	ENSG00000249115.4	0.3612	1.11822	3	10	10000
DYNC2LI1	ENSG00000138036.14	0.0978	1.91069	10	7	10000
GRAMD1A	ENSG00000089351.10	0.0509	1.72429	4	12	10000
USP19	ENSG00000172046.14	0.2727	2.21396	3	9	10000
PLOD3	ENSG00000106397.7	0.8287	0.614981	6	9	10000
MTMR3	ENSG00000100330.11	0.1806	1.54242	5	10	10000
AP2B1	ENSG00000006125.12	0.3319	0.5667	5	14	10000
RBM5	ENSG00000003756.12	0.23080227687681237	1.15889	2	15	9311
PARP14	ENSG00000173193.9	0.16926070038910507	0.362462	3	9	9766
SLC4A2	ENSG00000164889.8	0.2491	1.61145	4	9	10000
NCOA6	ENSG00000198646.9	0.9706712356379762	0.276319	5	8	9922
ATF7IP	ENSG00000171681.8	0.4952	0.410773	6	7	10000
ZC3HC1	ENSG00000091732.11	0.2512	0.734303	3	10	10000
ZC3H18	ENSG00000158545.11	0.0535	1.55084	7	9	10000
PHF20	ENSG00000025293.11	0.0649	1.38178	8	14	10000
TCTN3	ENSG00000119977.16	0.1031	1.80357	6	7	10000
GCC2	ENSG00000135968.15	0.5878	0.576874	7	14	10000
ZMIZ2	ENSG00000122515.10	0.0618	1.1597	5	12	10000
CCDC88C	ENSG00000015133.14	0.0001	3.08505	3	21	10000
DLG5	ENSG00000151208.12	0.2414	0.859149	9	18	10000
MTF2	ENSG00000143033.13	0.5518	0.626754	4	9	10000
HDAC7	ENSG00000061273.13	0.1061	1.81108	4	13	10000
COG5	ENSG00000164597.9	0.2748	0.329369	5	13	10000
CIT	ENSG00000122966.9	0.3715	0.484808	6	16	10000
RAPGEF3	ENSG00000079337.11	0.786	0.223976	3	15	10000
PLOD2	ENSG00000152952.7	0.8063	0.218537	7	11	10000
SLC4A1AP	ENSG00000163798.9	0.8273	0.238171	5	7	10000
FIG4	ENSG00000112367.6	0.1866	1.14472	6	15	10000
C10orf118	ENSG00000165813.12	0.068	0.908551	3	12	10000
DBF4	ENSG00000006634.3	0.4856	0.971736	8	5	10000
EHMT2	ENSG00000204371.7	0.9384	0.188142	9	15	10000
MED13	ENSG00000108510.5	0.2569	0.738227	5	20	10000
ZFYVE16	ENSG00000039319.12	0.1442	0.422923	3	14	10000
PARP4	ENSG00000102699.5	0.0085	2.28134	5	20	10000
ARFGEF2	ENSG00000124198.8	0.6493	0.387844	15	19	10000
STAU1	ENSG00000124214.15	0.835	0.40396	3	13	10000
PDXDC1	ENSG00000179889.14	0.3445	1.42915	2	15	10000
STT3A	ENSG00000134910.8	0.8835	0.29348	5	13	10000
DIS3L2	ENSG00000144535.15	0.7892	0.401028	4	16	10000
ATAD2	ENSG00000156802.8	0.8561	0.17236	12	10	10000
CHD2	ENSG00000173575.14	0.0302	1.44334	10	27	10000
ATF2	ENSG00000115966.12	0.2306	0.856499	9	11	10000
NUP107	ENSG00000111581.5	0.1741	0.93152	5	21	10000
HEXB	ENSG00000049860.9	0.544	0.294527	3	9	10000
COPB2	ENSG00000184432.5	0.0392	1.57072	8	17	10000
FTSJ3	ENSG00000108592.12	0.1434	2.42109	4	7	10000
YLPM1	ENSG00000119596.13	0.3544	1.28709	5	6	10000
SLC12A7	ENSG00000113504.15	0.7915	0.295553	5	14	10000
SRPK1	ENSG00000096063.10	0.4009	0.45732	3	14	10000
GAPVD1	ENSG00000165219.17	0.3941	0.871374	4	18	10000
GTDC1	ENSG00000121964.10	0.2034	1.25312	3	9	10000
GPHN	ENSG00000171723.11	0.4859	0.452544	4	10	10000
PPIG	ENSG00000138398.11	0.0194	3.33959	3	11	10000
MED1	ENSG00000125686.7	0.3709	0.574135	5	12	10000
TPP2	ENSG00000134900.7	0.5397	0.474842	9	15	10000
MSH5	ENSG00000204410.10	0.6247	0.565094	2	15	10000
COPG1	ENSG00000181789.10	0.5632	0.496743	7	18	10000
DHX37	ENSG00000150990.3	0.9047	0.122098	4	13	10000
STAT2	ENSG00000170581.9	0.0534	1.77876	4	12	10000
TTC7A	ENSG00000068724.11	0.6854	0.297074	3	14	10000
ATIC	ENSG00000138363.10	0.0531	1.91652	10	14	10000
PIGU	ENSG00000101464.6	0.5696	0.789504	3	10	10000
ACTR3B	ENSG00000133627.13	0.1801	0.941186	4	9	10000
NVL	ENSG00000143748.13	0.1158	1.14797	12	15	10000
AP3D1	ENSG00000065000.11	0.2366	0.999572	8	19	10000
MUM1	ENSG00000160953.10	0.0784	1.72763	5	7	10000
RABGAP1L	ENSG00000152061.17	0.2508	0.526108	5	14	10000
SIN3A	ENSG00000169375.11	0.1131	1.3721	8	10	10000
CDC42BPB	ENSG00000198752.5	0.2968	0.62389	4	17	10000
MCM4	ENSG00000104738.12	0.0703	2.43049	4	7	10000
CUL5	ENSG00000166266.9	0.0441	1.57063	4	10	10000
TGS1	ENSG00000137574.6	0.0346	1.78773	9	9	10000
TTC1	ENSG00000113312.6	0.987	0.144965	5	8	10000
CPSF7	ENSG00000149532.11	0.1419	1.44169	4	9	10000
KDM4B	ENSG00000127663.10	0.1907	0.648186	6	16	10000
BRD8	ENSG00000112983.13	0.4891	0.863201	3	17	10000
AGTPBP1	ENSG00000135049.11	0.0944	0.969934	6	7	10000
AIM1	ENSG00000112297.10	0.8754	0.276558	6	10	10000
UHRF1	ENSG00000034063.9	0.4657	0.353143	5	9	10000
APPL2	ENSG00000136044.7	0.2314	1.7661	4	12	10000
CCT2	ENSG00000166226.8	0.8828	0.31797	6	10	10000
APP	ENSG00000142192.16	0.1826	0.767778	6	12	10000
CALCOCO2	ENSG00000136436.10	0.4062	0.626111	5	15	10000
ARID4B	ENSG00000054267.16	0.0645	1.46023	9	18	10000
NDST1	ENSG00000070614.10	0.4255	0.93021	4	14	10000
SYMPK	ENSG00000125755.14	0.404	0.832058	6	19	10000
KIAA1432	ENSG00000107036.7	0.1994	1.54929	4	16	10000
KIAA1009	ENSG00000135315.7	0.3673	1.58656	3	11	10000
UROS	ENSG00000188690.8	0.015	1.792	4	11	10000
MCTP2	ENSG00000140563.10	0.3286536248561565	0.627097	2	15	8690
ACAP3	ENSG00000131584.14	0.4331	0.948753	9	11	10000
MARK2	ENSG00000072518.16	0.2894	0.828176	3	11	10000
CDK10	ENSG00000185324.17	0.2757	2.26896	4	10	10000
INPPL1	ENSG00000165458.9	0.7902	0.550444	4	18	10000
STIM1	ENSG00000167323.5	0.2265	0.773744	4	9	10000
THBS2	ENSG00000186340.10	0.5675	0.270446	7	19	10000
YTHDC1	ENSG00000083896.8	0.0804	1.81929	5	7	10000
SEPT6	ENSG00000125354.18	0.6752	0.263475	3	12	10000
FSTL1	ENSG00000163430.5	0.9679	0.123025	4	9	10000
GLYR1	ENSG00000140632.12	0.0631	1.93396	4	8	10000
KDM5B	ENSG00000117139.12	0.086	0.614465	10	18	10000
RBPJ	ENSG00000168214.16	0.1554	1.2853	6	6	10000
COL27A1	ENSG00000196739.10	0.8232	0.41685	7	31	10000
BTAF1	ENSG00000095564.9	0.5885	0.125873	6	17	10000
WIPI2	ENSG00000157954.10	0.4277	1.13627	7	11	10000
POM121	ENSG00000196313.7	0.398	1.01165	4	10	10000
PLCG1	ENSG00000124181.10	0.2911	1.38212	5	19	10000
SBNO1	ENSG00000139697.7	0.816	0.111778	4	8	10000
CARM1	ENSG00000142453.7	0.9295	0.337303	3	10	10000
SHKBP1	ENSG00000160410.10	0.5235	0.61649	3	11	10000
TOP1	ENSG00000198900.5	0.0016	3.89031	4	13	10000
CHEK2	ENSG00000183765.16	0.1747	0.827915	7	11	10000
CYFIP1	ENSG00000068793.13	0.03	1.43204	11	21	10000
RP11-33B1.1	ENSG00000245958.2	0.4861	0.667638	4	8	10000
HMGXB3	ENSG00000113716.8	0.1055	1.42066	3	13	10000
AP3S2	ENSG00000157823.12	0.9185	0.249711	4	7	10000
MSL3	ENSG00000005302.13	0.0814	1.28775	4	11	10000
VPS8	ENSG00000156931.11	0.783	0.337126	13	31	10000
HIAT1	ENSG00000156875.9	0.188	1.50523	5	6	10000
CTNND1	ENSG00000198561.8	0.115	2.36431	3	16	10000
HTT	ENSG00000197386.6	0.7447	0.285653	10	15	10000
COL6A2	ENSG00000142173.10	0.1282	1.55657	6	17	10000
PROSER1	ENSG00000120685.15	0.0225	2.22426	4	10	10000
ELP2	ENSG00000134759.9	0.4277	2.34258	3	12	10000
CCDC93	ENSG00000125633.6	0.7012	0.234688	3	12	10000
GTF2H3	ENSG00000111358.9	0.1609	1.08723	8	8	10000
DDX12P	ENSG00000214826.4	0.1362	1.23125	2	16	10000
KIAA0100	ENSG00000007202.10	0.0162	1.75908	7	20	10000
HERC1	ENSG00000103657.9	0.7365	0.337649	11	43	10000
IPO7	ENSG00000205339.5	0.9725	0.126022	9	15	10000
DCN	ENSG00000011465.12	0.2727	1.12193	5	7	10000
TROAP	ENSG00000135451.8	0.1887	0.765824	4	8	10000
BCAT2	ENSG00000105552.10	0.0522	1.84209	3	10	10000
UBXN8	ENSG00000104691.10	0.4736	0.343509	4	7	10000
AP3B1	ENSG00000132842.9	0.998	0.0368605	4	13	10000
UQCRC2	ENSG00000140740.6	0.1557	0.737745	3	12	10000
SETX	ENSG00000107290.9	0.0846	1.89348	6	12	10000
COL7A1	ENSG00000114270.11	0.6188	0.408763	9	10	10000
NSMF	ENSG00000165802.15	0.2028	0.995204	4	9	10000
GGNBP2	ENSG00000005955.8	0.9676	0.164383	5	8	10000
PSME4	ENSG00000068878.10	0.6438	0.64816	11	16	10000
TKT	ENSG00000163931.11	0.5709	0.552298	5	14	10000
AXIN1	ENSG00000103126.10	0.0012	4.88386	6	8	10000
AHCYL2	ENSG00000158467.12	0.3691	0.540312	6	7	10000
COL15A1	ENSG00000204291.6	0.7637	0.355674	7	7	10000
UTRN	ENSG00000152818.14	0.0632	1.00769	10	25	10000
RFT1	ENSG00000163933.5	0.1963	0.820112	4	10	10000
ODF2	ENSG00000136811.12	0.3242	0.771392	4	10	10000
NEK9	ENSG00000119638.8	0.1291	0.930326	6	13	10000
PSME3	ENSG00000131467.6	0.4418	0.46628	3	10	10000
DYM	ENSG00000141627.9	0.2179	0.88287	5	16	10000
EIF3E	ENSG00000104408.5	0.08289843436370935	1.86753	3	17	9964
POLG	ENSG00000140521.7	0.1716	1.29047	5	12	10000
RFC2	ENSG00000049541.6	0.3938	1.22979	4	9	10000
ARHGEF7	ENSG00000102606.13	0.8588	0.230948	5	13	10000
DOCK8	ENSG00000107099.11	0.2769	0.505749	6	28	10000
SKIV2L2	ENSG00000039123.11	0.0785	1.667	5	12	10000
TSPAN8	ENSG00000127324.4	0.8696	0.495352	4	10	10000
ZDHHC7	ENSG00000153786.8	0.0191	3.61822	3	10	10000
FGR	ENSG00000000938.8	0.0657	1.73837	4	8	10000
ZCCHC8	ENSG00000033030.9	0.0145	2.00827	4	7	10000
CDH17	ENSG00000079112.5	0.8389	0.388339	3	10	10000
NUP155	ENSG00000113569.11	0.2509	0.800946	9	18	10000
TNK2	ENSG00000061938.12	0.1227	1.66281	7	12	10000
FDPS	ENSG00000160752.10	0.8176	0.946009	5	7	10000
RHOT1	ENSG00000126858.12	0.686	0.348179	5	11	10000
MAP2K1	ENSG00000169032.5	0.7274	0.470933	6	6	10000
STRBP	ENSG00000165209.14	0.2958	0.719053	5	14	10000
UPF2	ENSG00000151461.15	0.877	0.115625	3	12	10000
SLIT3	ENSG00000184347.10	0.4806	0.127086	4	9	10000
USP3	ENSG00000140455.12	0.8359	0.267309	3	15	10000
PPP2R3C	ENSG00000092020.6	0.2378	1.27931	4	8	10000
ADCK3	ENSG00000163050.12	0.6337	0.546357	4	9	10000
PJA2	ENSG00000198961.5	0.1276	0.836539	5	6	10000
SNHG14	ENSG00000224078.8	0.580635370295427	0.906692	4	15	9884
RARS	ENSG00000113643.4	0.7028	0.27133	4	10	10000
KDM4A	ENSG00000066135.8	0.1624	1.28055	2	14	10000
ANLN	ENSG00000011426.6	0.6109	0.325046	4	12	10000
AGPAT6	ENSG00000158669.7	0.7611	0.405384	3	9	10000
KANK2	ENSG00000197256.6	0.1332	1.68937	3	9	10000
SNX1	ENSG00000028528.10	0.0841	2.20049	4	10	10000
TRIM28	ENSG00000130726.7	0.2499	1.81299	4	8	10000
RECQL5	ENSG00000108469.10	0.8138	0.490262	4	11	10000
RRAGB	ENSG00000083750.8	0.6098	0.624106	3	9	10000
KIAA0556	ENSG00000047578.8	0.7217	0.449482	3	13	10000
REV1	ENSG00000135945.5	0.1581	1.29839	6	11	10000
FRYL	ENSG00000075539.9	0.186	1.17923	8	21	10000
KANK1	ENSG00000107104.14	0.114	1.91878	4	9	10000
EXOC6	ENSG00000138190.12	0.7489	0.261576	9	14	10000
EXOC2	ENSG00000112685.9	0.0616	1.36179	6	11	10000
EXOSC10	ENSG00000171824.9	0.4151	0.685049	7	15	10000
TMEM63B	ENSG00000137216.14	0.192	0.834732	4	15	10000
PNPLA6	ENSG00000032444.11	0.2705	0.923312	10	20	10000
PLB1	ENSG00000163803.8	0.0766	1.64089	4	8	10000
TELO2	ENSG00000100726.10	0.0532	1.68887	5	12	10000
PRKCZ	ENSG00000067606.11	0.4486	0.645157	3	11	10000
INTS7	ENSG00000143493.8	0.9419	0.176549	6	11	10000
CD163	ENSG00000177575.8	0.555	0.336454	9	10	10000
CSE1L	ENSG00000124207.12	0.213	1.60082	3	16	10000
GSS	ENSG00000100983.5	0.2306	1.59242	4	9	10000
HLTF	ENSG00000071794.11	0.7162	0.326686	7	16	10000
CEP250	ENSG00000126001.11	0.515	0.56857	8	19	10000
ERGIC3	ENSG00000125991.14	0.5871	0.863284	4	14	10000
RNPC3	ENSG00000185946.11	0.0499	1.09636	4	9	10000
RUFY1	ENSG00000176783.10	0.7664	0.291733	5	15	10000
HCFC1	ENSG00000172534.9	0.0698	1.24945	4	15	10000
GLRX3	ENSG00000108010.7	0.5761	0.452226	4	9	10000
KLHL20	ENSG00000076321.6	0.292	1.009	5	8	10000
PLA2R1	ENSG00000153246.7	0.2995833333333333	1.04139	3	12	2400
TMEM161B	ENSG00000164180.9	0.005	2.00771	4	8	10000
TTYH3	ENSG00000136295.10	0.4587	0.646276	3	10	10000
PITPNM1	ENSG00000110697.8	0.0007	2.77933	4	14	10000
VWA9	ENSG00000138614.10	0.3654	1.03812	3	9	10000
SPTBN1	ENSG00000115306.11	0.3491	0.287638	6	22	10000
CRTC2	ENSG00000160741.12	0.181	2.15603	5	6	10000
MYO6	ENSG00000196586.9	0.1073	0.758587	12	16	10000
CCT6A	ENSG00000146731.6	0.4417	1.19857	4	9	10000
DENND5A	ENSG00000184014.3	0.3126	0.783204	3	12	10000
LARP1	ENSG00000155506.12	0.0072	2.67081	7	12	10000
ATXN3	ENSG00000066427.17	0.077	1.49826	6	8	10000
SLC25A13	ENSG00000004864.9	0.2417	0.69779	5	12	10000
CFLAR	ENSG00000003402.15	0.415	0.557654	4	12	10000
USP48	ENSG00000090686.11	0.8247	0.192893	5	19	10000
RPS6KA3	ENSG00000177189.8	0.07	1.17096	5	10	10000
CYP20A1	ENSG00000119004.10	0.0912	1.68865	8	10	10000
ACAD10	ENSG00000111271.10	0.074	1.32575	8	7	10000
DDX60L	ENSG00000181381.9	0.9618	0.187393	6	19	10000
HEATR5A	ENSG00000129493.10	0.6358	0.36467	7	19	10000
CTSH	ENSG00000103811.11	0.7666	0.246993	3	13	10000
SMARCAD1	ENSG00000163104.13	0.0645	1.15962	7	13	10000
ARHGEF10L	ENSG00000074964.12	0.0194	1.31423	7	18	10000
POMT2	ENSG00000009830.7	0.5314	0.644278	7	15	10000
SMC4	ENSG00000113810.11	0.4818	0.717562	6	13	10000
PRKAG2	ENSG00000106617.9	0.286	1.66081	5	9	10000
UBAP2	ENSG00000137073.16	0.6451	0.377179	3	20	10000
VPS16	ENSG00000215305.5	0.158	2.31921	3	13	10000
ACLY	ENSG00000131473.12	0.4565	0.735214	8	17	10000
RPL19	ENSG00000108298.5	0.3024	1.85963	6	6	10000
SNX13	ENSG00000071189.17	0.7352	0.307853	4	15	10000
LTA4H	ENSG00000111144.5	0.3289	0.406456	10	13	10000
MARS	ENSG00000166986.8	0.5415	1.05762	3	12	10000
HOOK1	ENSG00000134709.6	0.8398	0.241078	4	8	10000
LIMK2	ENSG00000182541.13	0.3142	1.70438	3	12	10000
LUC7L	ENSG00000007392.12	0.0493	2.47647	4	9	10000
NLRC5	ENSG00000140853.11	0.3245	0.702258	7	24	10000
DNM2	ENSG00000079805.12	0.6626	0.52217	7	16	10000
KIAA0368	ENSG00000136813.10	0.9116	0.223927	12	26	10000
KTN1	ENSG00000126777.13	0.3675	0.631273	13	27	10000
NOTCH1	ENSG00000148400.9	0.4528	0.3364	4	14	10000
SLC44A1	ENSG00000070214.11	0.3552	0.685806	5	15	10000
TBCD	ENSG00000141556.16	0.418	0.71949	10	26	10000
SNRNP200	ENSG00000144028.10	0.415	0.322005	5	24	10000
ORC2	ENSG00000115942.4	0.6012	0.390945	7	11	10000
MCCC2	ENSG00000131844.11	0.9814	0.349215	7	10	10000
PLS3	ENSG00000102024.13	0.4876	0.465868	5	10	10000
CRAT	ENSG00000095321.12	0.0188	1.23056	8	12	10000
LSG1	ENSG00000041802.6	0.0274	0.651978	4	11	10000
VMP1	ENSG00000062716.6	0.0107	2.41554	6	12	10000
PARD3	ENSG00000148498.11	0.0005	2.59149	5	16	10000
MAP4K1	ENSG00000104814.8	0.475	0.381288	4	12	10000
DPP4	ENSG00000197635.5	0.7816	0.173392	3	12	10000
TPCN2	ENSG00000162341.11	0.1081	1.43175	7	15	10000
NCKAP1	ENSG00000061676.10	0.9276	0.14985	7	21	10000
TAF4	ENSG00000130699.12	0.2926	1.03884	4	7	10000
ZFR	ENSG00000056097.11	0.3084	0.480437	4	13	10000
NOL10	ENSG00000115761.11	0.201	0.891902	5	12	10000
CSTF2	ENSG00000101811.9	0.2277	0.592899	4	8	10000
PTPRM	ENSG00000173482.12	0.7603	0.267436	6	12	10000
CPSF6	ENSG00000111605.12	0.603	0.702981	9	6	10000
GAA	ENSG00000171298.8	0.3956	1.33835	4	11	10000
LSM14A	ENSG00000257103.4	0.0005	3.52617	3	12	10000
OGFOD1	ENSG00000087263.12	0.6451	0.327532	3	10	10000
HERC3	ENSG00000138641.11	0.8924	0.304319	7	12	10000
SEC63	ENSG00000025796.9	0.4092	0.524629	3	17	10000
KIAA0196	ENSG00000164961.11	0.0954	1.60586	4	15	10000
GTF2H1	ENSG00000110768.7	0.7012	0.465231	4	8	10000
PPP2R1A	ENSG00000105568.13	0.0956	2.86532	4	13	10000
CARS	ENSG00000110619.12	0.5519	0.49795	3	12	10000
WDR48	ENSG00000114742.9	0.0645	0.965797	5	8	10000
SEC23B	ENSG00000101310.10	0.1875	0.725232	9	18	10000
OSBPL10	ENSG00000144645.9	0.5513	1.12325	4	7	10000
ANKRD28	ENSG00000206560.6	0.06	1.26603	4	10	10000
ECE1	ENSG00000117298.10	0.366	0.902667	8	13	10000
FYB	ENSG00000082074.11	0.3911	0.442593	2	14	10000
PGD	ENSG00000142657.16	0.3728	0.614521	5	10	10000
FBXO11	ENSG00000138081.15	0.3891	0.479729	5	9	10000
PTPRZ1	ENSG00000106278.7	0.0909	0.651238	4	12	10000
OAS3	ENSG00000111331.8	0.725	0.19356	4	10	10000
RBM26	ENSG00000139746.11	0.6007564614414793	0.470382	3	15	9518
LAMB1	ENSG00000091136.9	0.9063	0.305258	11	15	10000
VPS33B	ENSG00000184056.10	0.303	0.59626	3	13	10000
EIF5	ENSG00000100664.6	0.6875	0.467434	3	9	10000
IBTK	ENSG00000005700.10	0.9864	0.114896	4	15	10000
MAPK8IP3	ENSG00000138834.8	0.0831	1.29734	6	15	10000
VWA5A	ENSG00000110002.11	0.5214	0.333923	6	9	10000
KCTD3	ENSG00000136636.8	0.4417	0.566437	4	10	10000
WWC1	ENSG00000113645.9	0.4205	0.637017	5	13	10000
INPP5F	ENSG00000198825.7	0.0952	1.49539	3	11	10000
CDH3	ENSG00000062038.9	0.0207	1.87245	5	12	10000
SRP54	ENSG00000100883.7	0.1219	0.7005	6	9	10000
JAK2	ENSG00000096968.8	0.8965	0.0955387	3	15	10000
PCCA	ENSG00000175198.10	0.1457	1.03353	6	16	10000
ELN	ENSG00000049540.12	0.5478	0.632029	12	12	10000
EP400	ENSG00000183495.9	0.5514	0.608313	5	6	10000
ANK3	ENSG00000151150.16	0.02	3.03118	3	11	10000
TAF1	ENSG00000147133.11	0.104	1.24843	9	21	10000
SEZ6L2	ENSG00000174938.10	0.0117	2.26367	5	11	10000
VPS4B	ENSG00000119541.5	0.2433	0.571835	4	7	10000
IARS	ENSG00000196305.13	0.1459	1.19074	5	17	10000
GSN	ENSG00000148180.12	0.5204	0.933479	7	20	10000
KDM5A	ENSG00000073614.7	0.0523	1.41587	5	19	10000
TAF4B	ENSG00000141384.7	0.535	0.361714	4	7	10000
MYO18A	ENSG00000196535.10	0.0985	1.2572	8	21	10000
SAP130	ENSG00000136715.13	0.2393	0.728025	5	13	10000
ERC1	ENSG00000082805.15	0.0444	0.922836	4	9	10000
FANCA	ENSG00000187741.10	0.0	2.30372	11	18	10000
NCAPG2	ENSG00000146918.15	0.1023	1.89947	5	15	10000
XPO6	ENSG00000169180.7	0.4624	0.738909	4	21	10000
MYO19	ENSG00000141140.12	0.1394	1.88423	5	16	10000
PIK3R2	ENSG00000105647.10	0.7087	0.288988	3	10	10000
MSR1	ENSG00000038945.10	0.3505	0.510477	6	6	10000
PHC1	ENSG00000111752.6	0.0129	3.18343	3	11	10000
FYN	ENSG00000010810.13	0.6065	0.308953	4	13	10000
ITGAV	ENSG00000138448.7	0.2671	0.413689	6	14	10000
WNK1	ENSG00000060237.12	0.2684	0.641219	10	19	10000
EIF4G1	ENSG00000114867.15	0.6585	0.66625	10	23	10000
SUN1	ENSG00000164828.13	0.7583	0.695165	6	18	10000
TPX2	ENSG00000088325.11	0.1673	1.93119	4	9	10000
LRRC16A	ENSG00000079691.15	0.7642	0.353167	7	15	10000
ANXA4	ENSG00000196975.10	0.8454	0.728801	3	10	10000
LRPAP1	ENSG00000163956.6	0.3526	0.40731	5	7	10000
GPNMB	ENSG00000136235.11	0.161	1.53692	3	10	10000
TNIK	ENSG00000154310.12	0.6593	0.831524	4	7	10000
PHKB	ENSG00000102893.11	0.1388	0.981269	9	16	10000
A2M	ENSG00000175899.10	0.9281	0.0880382	12	24	10000
PAAF1	ENSG00000175575.8	0.0366	1.23383	12	10	10000
ABCA2	ENSG00000107331.12	0.686	0.271596	5	14	10000
ARIH2	ENSG00000177479.15	0.4613	0.963835	2	16	10000
DUS2	ENSG00000167264.13	0.4247	0.634908	3	14	10000
MAP4K5	ENSG00000012983.7	0.0307	1.39563	10	22	10000
AGFG1	ENSG00000173744.13	0.7443	0.357451	3	9	10000
PRPF8	ENSG00000174231.12	0.9593	0.160544	4	23	10000
FXR1	ENSG00000114416.13	0.8021	0.260907	5	12	10000
MMP2	ENSG00000087245.8	0.4858	0.31355	7	8	10000
DOCK5	ENSG00000147459.13	0.4803	0.561463	2	17	10000
CEP89	ENSG00000121289.13	0.9116	0.301106	6	10	10000
THOC2	ENSG00000125676.15	0.717	0.64811	4	15	10000
ARFGEF1	ENSG00000066777.4	0.5226	0.492523	5	14	10000
GNPAT	ENSG00000116906.7	0.1238	1.22864	5	8	10000
NOP2	ENSG00000111641.6	0.2869	1.30515	3	9	10000
SEC22C	ENSG00000093183.9	0.4927	0.707376	5	7	10000
LPHN2	ENSG00000117114.15	0.5872	0.342978	12	11	10000
RRM2	ENSG00000171848.9	0.4663	0.116517	5	6	10000
LGR4	ENSG00000205213.9	0.1115	1.28423	6	9	10000
DIAPH1	ENSG00000131504.11	0.9146	0.08547	3	17	10000
IMPDH1	ENSG00000106348.12	0.607	0.916787	6	10	10000
YY1AP1	ENSG00000163374.15	0.2681	0.900162	4	8	10000
ALDH7A1	ENSG00000164904.11	0.252	0.604701	4	15	10000
TTC39C	ENSG00000168234.8	0.04750666940283193	1.75086	3	9	9746
NR2C2	ENSG00000177463.11	0.1326	1.50346	3	9	10000
SPIRE2	ENSG00000204991.6	0.5818	0.480788	4	12	10000
ZER1	ENSG00000160445.6	0.5647	0.636234	4	10	10000
CDK17	ENSG00000059758.3	0.5251	0.464624	4	9	10000
PARN	ENSG00000140694.12	0.2823	0.864583	9	17	10000
PLEKHA5	ENSG00000052126.10	0.1368	1.05224	11	11	10000
ARHGEF12	ENSG00000196914.4	0.3759	0.727041	9	24	10000
MS4A4A	ENSG00000110079.12	0.0148	2.86527	4	9	10000
RBM25	ENSG00000119707.9	0.6931	0.172357	2	15	10000
LGMN	ENSG00000100600.10	0.1957	2.48139	2	15	10000
DDX11	ENSG00000013573.12	0.1898748078190204	1.39567	3	10	9106
ARHGAP23	ENSG00000225485.3	0.5385	0.341326	5	12	10000
GRK6	ENSG00000198055.6	0.8508	0.394835	6	11	10000
AMFR	ENSG00000159461.10	0.2288	0.433781	3	9	10000
KIF21A	ENSG00000139116.13	0.7269	0.393194	7	15	10000
BPTF	ENSG00000171634.12	0.3914	0.829828	7	13	10000
DIP2C	ENSG00000151240.11	0.1668	0.934479	7	5	10000
HEATR1	ENSG00000119285.6	0.7004984621911126	0.196301	2	19	9429
EHMT1	ENSG00000181090.13	0.8178	0.362745	6	19	10000
APLP2	ENSG00000084234.12	0.0062	2.79967	4	14	10000
SPIDR	ENSG00000164808.12	0.9115	0.455162	5	20	10000
ALDH16A1	ENSG00000161618.5	0.291	0.900101	4	12	10000
TOP1MT	ENSG00000184428.8	0.3122	1.16049	3	12	10000
KIAA1217	ENSG00000120549.11	0.2098	1.12864	6	10	10000
AFG3L2	ENSG00000141385.5	0.9293	0.263818	3	13	10000
ZMYM3	ENSG00000147130.10	0.1809	0.666294	5	13	10000
TC2N	ENSG00000165929.8	0.0409	2.34638	4	9	10000
USP15	ENSG00000135655.9	0.5851	0.490337	4	12	10000
SLMAP	ENSG00000163681.10	0.302	1.00609	3	10	10000
ERBB2	ENSG00000141736.9	0.4218	0.921784	6	25	10000
ELMO3	ENSG00000102890.10	0.9612	0.379121	4	11	10000
CDC6	ENSG00000094804.5	0.0802	1.65526	4	8	10000
ITGAX	ENSG00000140678.12	0.4936	0.353586	7	14	10000
WDR33	ENSG00000136709.7	0.4115	0.662587	3	10	10000
MYO7A	ENSG00000137474.15	0.9024	0.254855	6	6	10000
SOS1	ENSG00000115904.8	0.2353	0.501871	4	14	10000
BAZ1B	ENSG00000009954.6	0.5898	0.336411	3	15	10000
ANKIB1	ENSG00000001629.5	0.0497	1.44875	5	9	10000
HELZ	ENSG00000198265.7	0.6343	0.407515	5	13	10000
IGF2R	ENSG00000197081.8	0.0153	1.08854	13	20	10000
CHD1	ENSG00000153922.6	0.6917	0.28287	7	12	10000
SPG11	ENSG00000104133.10	0.0768	1.72868	9	19	10000
ATL3	ENSG00000184743.8	0.09794349813045285	2.64198	3	10	9628
UQCC1	ENSG00000101019.17	0.112	1.81124	3	12	10000
EPS8L2	ENSG00000177106.10	0.9304	0.252718	3	18	10000
PLEKHA7	ENSG00000166689.10	0.3215	0.675889	4	14	10000
RPGR	ENSG00000156313.8	0.0062	2.29715	5	7	10000
PTPN12	ENSG00000127947.11	0.0291	4.27827	2	17	10000
PTK7	ENSG00000112655.11	0.3662	0.543953	3	9	10000
HK1	ENSG00000156515.17	0.7902	0.210403	3	9	10000
ANKH	ENSG00000154122.8	0.955	0.194519	5	7	10000
NAV1	ENSG00000134369.11	0.281	0.77936	6	8	10000
HIP1R	ENSG00000130787.9	0.0713	0.912022	4	15	10000
TTC17	ENSG00000052841.10	0.1467	1.43201	6	14	10000
PIK3CA	ENSG00000121879.3	0.0081	1.91905	5	9	10000
SDCCAG8	ENSG00000054282.11	0.2995	0.754661	8	11	10000
TBCE	ENSG00000116957.8	0.2039	1.69618	4	11	10000
AKNA	ENSG00000106948.12	0.3136	1.3409	7	13	10000
FBXO3	ENSG00000110429.9	0.9376	0.208966	4	9	10000
TLE4	ENSG00000106829.14	0.0874	0.891347	7	13	10000
CARD11	ENSG00000198286.5	0.7858	0.164845	4	20	10000
MORC3	ENSG00000159256.8	0.4586	0.370979	4	11	10000
LMO7	ENSG00000136153.15	0.146	1.54995	5	16	10000
RBM28	ENSG00000106344.4	0.2543	0.978729	6	13	10000
PACS2	ENSG00000179364.9	0.0883	2.31366	4	15	10000
IQCE	ENSG00000106012.13	0.6068	0.608126	5	8	10000
UPP1	ENSG00000183696.9	0.1515	0.929935	5	7	10000
MAU2	ENSG00000129933.16	0.3724	0.736664	4	10	10000
DAP3	ENSG00000132676.11	0.3656	1.55297	4	16	10000
PFKP	ENSG00000067057.12	0.2348	0.88545	4	17	10000
GOLIM4	ENSG00000173905.4	0.6225	0.511504	4	9	10000
DNM1	ENSG00000106976.14	0.1197	1.59321	4	7	10000
CCDC47	ENSG00000108588.9	0.0103	3.56967	4	10	10000
HADHA	ENSG00000084754.6	0.5254	0.360869	4	16	10000
DSCC1	ENSG00000136982.5	0.3204	0.679671	6	6	10000
PDGFRB	ENSG00000113721.9	0.7035	0.306163	3	15	10000
UBAP2L	ENSG00000143569.14	0.0453	1.6914	9	25	10000
NDUFS1	ENSG00000023228.9	0.0322	2.06566	6	14	10000
NR2C1	ENSG00000120798.12	0.0352	2.84558	4	11	10000
MET	ENSG00000105976.10	0.6772	0.355132	5	16	10000
NRBP1	ENSG00000115216.9	0.7504	0.317983	3	12	10000
SFMBT1	ENSG00000163935.9	0.4741	0.442737	4	10	10000
KDM3B	ENSG00000120733.9	0.057	2.14543	5	17	10000
PTPLAD1	ENSG00000074696.8	0.4105	0.548885	3	10	10000
TNPO3	ENSG00000064419.9	0.5122	0.578564	5	14	10000
PRKCD	ENSG00000163932.9	0.5606	0.378871	5	16	10000
OXCT1	ENSG00000083720.8	0.7954	0.610368	5	6	10000
NBN	ENSG00000104320.9	0.1314	3.63441	3	9	10000
TMOD3	ENSG00000138594.8	0.9928	0.094164	5	7	10000
SP110	ENSG00000135899.12	0.4285	0.800298	7	9	10000
RAB3GAP1	ENSG00000115839.13	0.2097	1.46476	5	13	10000
P4HA1	ENSG00000122884.8	0.6102	0.49753	7	14	10000
PPP1R21	ENSG00000162869.11	0.7228	0.358997	5	6	10000
FBXO9	ENSG00000112146.12	0.3929	0.649282	5	8	10000
TOR1AIP1	ENSG00000143337.14	0.855	0.229761	3	9	10000
ARHGEF16	ENSG00000130762.10	0.0173	1.89383	6	8	10000
ST7	ENSG00000004866.14	0.094	1.20681	7	11	10000
RAP1GAP	ENSG00000076864.15	0.8697	0.331467	8	18	10000
LIG1	ENSG00000105486.9	0.2903	0.965712	7	18	10000
USP13	ENSG00000058056.4	0.1628	1.18467	8	12	10000
TP53	ENSG00000141510.11	0.0	3.22088	43	9	10000
TBC1D9B	ENSG00000197226.8	0.8836	0.290853	4	14	10000
ARHGAP4	ENSG00000089820.11	0.5815	0.625666	3	18	10000
PIGN	ENSG00000197563.5	0.3564	0.722772	4	15	10000
ARHGEF11	ENSG00000132694.14	0.3373	1.22135	9	17	10000
DHX9	ENSG00000135829.12	0.1497	1.60985	3	14	10000
MARCH6	ENSG00000145495.10	0.1053	1.08628	10	21	10000
GGT5	ENSG00000099998.13	0.6063	0.980751	5	8	10000
FBF1	ENSG00000188878.12	0.6038	0.555971	4	11	10000
TATDN2	ENSG00000157014.6	0.1861	2.8966	4	7	10000
MYO1C	ENSG00000197879.10	0.0471	1.62493	8	16	10000
CADPS2	ENSG00000081803.11	0.2164	0.786796	11	12	10000
FLII	ENSG00000177731.11	0.4876	0.592168	4	19	10000
NUSAP1	ENSG00000137804.8	0.7249	0.870941	5	8	10000
WDR35	ENSG00000118965.10	0.183	1.22608	4	12	10000
USP42	ENSG00000106346.7	1.0	0.201806	4	10	10000
TOP3A	ENSG00000177302.10	0.3458	0.735759	4	12	10000
COL9A2	ENSG00000049089.9	0.594	0.155168	8	6	10000
HNRNPLL	ENSG00000143889.11	0.0331	2.80956	4	10	10000
RALGAPA1	ENSG00000174373.11	0.0366	1.35173	8	12	10000
SZT2	ENSG00000198198.9	0.2272	0.860776	11	39	10000
ZCCHC6	ENSG00000083223.13	0.1541	1.17535	6	12	10000
NCAPD3	ENSG00000151503.8	0.3308	0.610294	12	17	10000
CHD6	ENSG00000124177.10	0.6877	0.714358	5	10	10000
NISCH	ENSG00000010322.11	0.8027	0.668978	4	14	10000
PLXNB1	ENSG00000164050.8	0.228	1.5875	3	27	10000
DDX41	ENSG00000183258.7	0.3061	0.899986	3	10	10000
PRR12	ENSG00000126464.9	0.1716	0.801686	5	6	10000
ACOX3	ENSG00000087008.11	0.1799	1.91026	3	10	10000
ATP13A2	ENSG00000159363.13	0.1817	1.38447	5	18	10000
CDK5RAP2	ENSG00000136861.13	0.3714	0.568563	3	18	10000
NBR1	ENSG00000188554.9	0.0054	2.65357	5	12	10000
DDB1	ENSG00000167986.9	0.8279	0.370907	7	19	10000
PRRC2C	ENSG00000117523.11	0.489	0.53166	12	23	10000
R3HDM1	ENSG00000048991.12	0.0577	1.19166	4	17	10000
VPS33A	ENSG00000139719.5	0.4081	0.448517	4	8	10000
TGFBI	ENSG00000120708.12	0.0599	1.39939	9	18	10000
BIN1	ENSG00000136717.10	0.6711	0.330409	4	8	10000
HEATR5B	ENSG00000008869.7	0.9761	0.205486	8	11	10000
CAMK2D	ENSG00000145349.12	0.0089	2.25857	8	11	10000
SMAD2	ENSG00000175387.11	0.2745	0.780093	4	12	10000
CROCCP2	ENSG00000215908.5	0.1453	1.59339	5	6	10000
ASPSCR1	ENSG00000169696.11	0.6162	0.482455	4	12	10000
CDK5RAP3	ENSG00000108465.10	0.7723	0.477412	7	11	10000
HACL1	ENSG00000131373.10	0.483	0.704019	5	13	10000
HBS1L	ENSG00000112339.10	0.2798	0.939129	3	9	10000
AGO3	ENSG00000126070.14	0.9798	0.127999	4	10	10000
GSAP	ENSG00000186088.11	0.1146	2.01428	4	15	10000
PPP6R2	ENSG00000100239.11	0.0655	2.14494	5	18	10000
PGK1	ENSG00000102144.9	0.6528	0.334503	3	9	10000
ARSE	ENSG00000157399.10	0.6391	0.730998	4	8	10000
LARP4	ENSG00000161813.16	0.0361	1.56327	4	8	10000
USP10	ENSG00000103194.11	0.1004	1.6337	3	10	10000
BANP	ENSG00000172530.15	0.2428	1.44497	4	11	10000
GBF1	ENSG00000107862.4	0.0648	1.6657	6	19	10000
HOOK3	ENSG00000168172.4	0.8545372663814457	0.117434	3	12	8882
FOXK2	ENSG00000141568.15	0.5696	0.550698	4	7	10000
ESCO1	ENSG00000141446.6	0.409	0.583775	3	9	10000
GABBR1	ENSG00000204681.6	0.0658	1.31637	4	15	10000
MME	ENSG00000196549.6	0.1246	0.84725	7	7	10000
INPP4A	ENSG00000040933.11	0.5181	0.723682	7	8	10000
CBS	ENSG00000160200.13	0.8787284694020445	0.220066	2	14	7141
ATG13	ENSG00000175224.12	0.0501	1.25657	5	13	10000
ARFGAP1	ENSG00000101199.8	0.0335	3.40882	5	8	10000
AGL	ENSG00000162688.11	0.4516	0.258724	3	14	10000
PPIL3	ENSG00000240344.4	0.0237	1.38124	4	7	10000
DMPK	ENSG00000104936.13	0.2037	1.30581	4	7	10000
HERC5	ENSG00000138646.4	0.3141	0.490402	5	11	10000
CHAF1A	ENSG00000167670.11	0.1965	0.831821	4	11	10000
ZZEF1	ENSG00000074755.10	0.4006	0.583149	2	22	10000
ITSN1	ENSG00000205726.9	0.927	0.344633	5	13	10000
RAD17	ENSG00000152942.14	0.4227	0.78801	3	10	10000
PLXND1	ENSG00000004399.8	0.1904	1.41211	6	21	10000
NARFL	ENSG00000103245.9	0.0637	1.08519	5	8	10000
CUL3	ENSG00000036257.8	0.0706	1.58466	8	12	10000
KIAA1468	ENSG00000134444.9	0.1431	0.937279	11	17	10000
ARID2	ENSG00000189079.11	0.1679	1.34795	4	8	10000
HDAC8	ENSG00000147099.15	0.9916	0.265391	8	7	10000
TOM1L1	ENSG00000141198.9	0.2516	1.47619	3	13	10000
SPNS2	ENSG00000183018.4	0.3786	1.78387	4	9	10000
NCOA5	ENSG00000124160.7	0.0487	2.40191	4	7	10000
LSP1	ENSG00000130592.9	0.028	1.42316	3	9	10000
ERCC3	ENSG00000163161.8	0.0124	1.86589	4	9	10000
FAM193A	ENSG00000125386.10	0.2774	0.586196	4	11	10000
IQGAP3	ENSG00000183856.6	0.2881	0.785145	8	10	10000
ZFX	ENSG00000005889.11	0.4231	1.0823	4	8	10000
LMBRD1	ENSG00000168216.6	0.8407	0.205038	7	12	10000
CPSF2	ENSG00000165934.8	0.2333	0.750493	6	8	10000
RUFY2	ENSG00000204130.8	0.4355	0.688341	5	6	10000
CEP70	ENSG00000114107.4	0.4562	0.63896	5	14	10000
DENND4C	ENSG00000137145.16	0.7018	0.413717	4	9	10000
SUPT20H	ENSG00000102710.15	0.0059	3.33903	7	15	10000
BBS1	ENSG00000174483.15	0.0126	2.56284	4	10	10000
ANKLE2	ENSG00000176915.10	0.2619	1.38668	5	9	10000
SLC12A4	ENSG00000124067.12	0.3608	0.653836	3	13	10000
ARHGAP17	ENSG00000140750.12	0.574	0.570215	3	11	10000
RELB	ENSG00000104856.9	0.0995	2.02876	7	7	10000
COL12A1	ENSG00000111799.16	0.0383	0.815973	15	19	10000
MTHFD1L	ENSG00000120254.11	0.988	0.120353	7	9	10000
WDR90	ENSG00000161996.13	0.178	1.46915	2	14	10000
SENP1	ENSG00000079387.9	0.0076	1.1135	7	10	10000
SERPING1	ENSG00000149131.11	0.9908	0.251986	5	9	10000
USP36	ENSG00000055483.15	0.3401	1.04154	4	12	10000
DMBT1	ENSG00000187908.11	0.6705	0.408059	3	32	10000
AC093838.4	ENSG00000152117.13	0.2829	1.21224	4	9	10000
UBR1	ENSG00000159459.7	0.7216	0.349501	10	18	10000
DCAF8	ENSG00000132716.14	0.0155	2.50049	3	10	10000
TTLL12	ENSG00000100304.12	0.4375	0.574589	4	7	10000
PAX5	ENSG00000196092.8	0.1888	1.73552	3	10	10000
TRAF2	ENSG00000127191.13	0.7585	0.335079	4	11	10000
PHTF2	ENSG00000006576.12	0.0229	1.75453	4	11	10000
BCLAF1	ENSG00000029363.11	0.0354	1.96911	4	8	10000
NCOR1	ENSG00000141027.16	0.9308	0.401816	13	19	10000
PLK1S1	ENSG00000088970.11	0.9289	0.327228	4	10	10000
DDX52	ENSG00000141141.10	0.5728	0.650633	7	12	10000
POT1	ENSG00000128513.10	0.0127	2.19897	6	13	10000
UGP2	ENSG00000169764.10	0.3619	0.685845	5	13	10000
KDM1A	ENSG00000004487.11	0.3057	0.867532	2	14	10000
WDR60	ENSG00000126870.11	0.6171	0.447402	6	12	10000
AP1G1	ENSG00000166747.8	0.5783	0.329757	11	18	10000
NUP160	ENSG00000030066.9	0.4136	0.909885	4	18	10000
CMTR1	ENSG00000137200.8	0.4938	0.718745	4	13	10000
NIN	ENSG00000100503.19	0.3977	0.470825	3	19	10000
NEO1	ENSG00000067141.12	0.3185	1.07826	7	11	10000
CSPP1	ENSG00000104218.9	0.6174	0.515711	5	14	10000
TOP2B	ENSG00000077097.9	0.0711	1.09416	11	15	10000
KIAA0430	ENSG00000166783.15	0.2334	1.65499	4	10	10000
SLC38A1	ENSG00000111371.11	0.2044	0.78107	9	11	10000
KDM5C	ENSG00000126012.7	0.336	0.637299	6	19	10000
TLK1	ENSG00000198586.9	0.0295	1.17416	7	14	10000
NIPAL3	ENSG00000001461.12	0.9806	0.159655	6	10	10000
ANKHD1	ENSG00000131503.16	0.2926	1.01752	8	16	10000
ETFA	ENSG00000140374.11	0.3882	0.943553	7	13	10000
STAG1	ENSG00000118007.8	0.0371	1.28281	5	20	10000
CTNNA1	ENSG00000044115.16	0.4768	0.530109	7	14	10000
ATP2C1	ENSG00000017260.15	0.8323	0.28193	3	21	10000
FMR1	ENSG00000102081.9	0.0026	4.35873	6	7	10000
ARMC8	ENSG00000114098.13	0.0119	4.51886	4	14	10000
BRCA1	ENSG00000012048.15	0.2641	0.782695	8	16	10000
ABCE1	ENSG00000164163.6	0.7101	0.385919	4	8	10000
SLC8B1	ENSG00000089060.7	0.37	0.719181	5	12	10000
SF3B3	ENSG00000189091.8	0.3879	0.419116	3	22	10000
XRCC1	ENSG00000073050.7	0.0442	1.97897	5	11	10000
ALAS1	ENSG00000023330.10	0.2421	0.986791	3	9	10000
KIAA0319L	ENSG00000142687.13	0.216	1.1219	12	13	10000
PREPL	ENSG00000138078.11	0.1317	1.32158	4	13	10000
PSMD14	ENSG00000115233.7	0.3337	0.640164	4	7	10000
MORC2	ENSG00000133422.8	0.3071	0.800766	7	14	10000
CEACAM5	ENSG00000105388.10	0.4059	0.893567	4	9	10000
ZDHHC6	ENSG00000023041.7	0.0995	1.42231	7	5	10000
TSG101	ENSG00000074319.8	0.227	0.872048	4	8	10000
SLC44A2	ENSG00000129353.10	0.8256	0.356419	7	15	10000
CABIN1	ENSG00000099991.12	0.5993	0.486899	5	24	10000
EPG5	ENSG00000152223.8	0.5269	0.459427	4	18	10000
SSH2	ENSG00000141298.13	0.7467	0.222605	3	11	10000
CDC42	ENSG00000070831.11	0.7241	0.317967	7	8	10000
LILRB4	ENSG00000186818.8	0.0878	0.87677	3	12	10000
SRP72	ENSG00000174780.11	0.2914	0.306441	3	10	10000
PARP6	ENSG00000137817.12	0.283	1.18183	4	17	10000
KMT2D	ENSG00000167548.10	0.0086	1.99885	11	5	10000
XRCC6	ENSG00000196419.8	0.9651	0.26078	5	13	10000
ATM	ENSG00000149311.13	0.1521	0.774991	5	38	10000
NPNT	ENSG00000168743.8	0.0553	2.55363	3	10	10000
CADM1	ENSG00000182985.12	0.0187	4.08629	4	7	10000
MCM3AP	ENSG00000160294.6	0.116	1.63604	5	21	10000
NUP93	ENSG00000102900.8	0.8516	0.317167	3	14	10000
FAM13B	ENSG00000031003.6	0.5209	0.51249	3	13	10000
GLG1	ENSG00000090863.7	0.0482	2.09483	4	15	10000
PPP4R1	ENSG00000154845.11	0.0115	1.72133	5	13	10000
TBC1D23	ENSG00000036054.8	0.0154	1.52843	4	8	10000
PLCG2	ENSG00000197943.5	0.3873	0.77163	5	11	10000
NDC1	ENSG00000058804.10	0.173	1.40798	4	13	10000
SLC25A23	ENSG00000125648.10	0.0498	2.99449	3	10	10000
DHX36	ENSG00000174953.9	0.0698	1.00678	8	15	10000
TBC1D22A	ENSG00000054611.9	0.4525	0.537369	5	10	10000
CEP350	ENSG00000135837.11	0.1323	1.14804	5	17	10000
ZMYM6	ENSG00000163867.12	0.3105	1.3914	4	10	10000
PACRGL	ENSG00000163138.14	0.016	1.3824	5	9	10000
PCNX	ENSG00000100731.11	0.2213	1.4679	5	19	10000
ELMO2	ENSG00000062598.13	0.8958	0.382326	3	11	10000
NFYC	ENSG00000066136.15	0.9995	0.07875	3	13	10000
CELSR2	ENSG00000143126.7	0.3214	0.49122	3	15	10000
UNC13B	ENSG00000198722.8	0.1106	0.939368	4	18	10000
RBM10	ENSG00000182872.11	0.0303	1.7786	9	12	10000
FNBP4	ENSG00000109920.8	0.5553	0.354757	3	14	10000
PLXNB3	ENSG00000198753.7	0.2018140589569161	2.30419	2	14	7938
PPL	ENSG00000118898.11	0.5882	0.337707	3	9	10000
ATRX	ENSG00000085224.16	0.0059	1.86037	9	16	10000
NNT	ENSG00000112992.12	0.0503	2.33378	3	15	10000
SETD1A	ENSG00000099381.12	0.2967	0.772217	6	12	10000
TMEM135	ENSG00000166575.12	0.1861	0.653368	4	8	10000
TDP1	ENSG00000042088.9	0.0704	1.18936	7	7	10000
TXNRD1	ENSG00000198431.11	0.2393	0.927684	3	14	10000
PRMT5	ENSG00000100462.11	0.7973	0.731716	6	8	10000
SMG5	ENSG00000198952.7	0.0884	1.34488	8	16	10000
U2AF2	ENSG00000063244.8	0.4982	0.848311	5	10	10000
RNF8	ENSG00000112130.12	0.6228	0.51577	3	9	10000
IQGAP2	ENSG00000145703.11	0.5578	0.272876	3	14	10000
NACA	ENSG00000196531.6	0.871	0.666084	4	7	10000
IWS1	ENSG00000163166.9	0.144	1.49196	4	12	10000
NFKB1	ENSG00000109320.7	0.0112	2.48421	5	19	10000
SRRT	ENSG00000087087.14	0.4241	0.550595	5	16	10000
IFT88	ENSG00000032742.13	0.0696	1.04351	8	13	10000
NAA35	ENSG00000135040.11	0.5272	0.419003	4	12	10000
COG2	ENSG00000135775.9	0.6022	0.46459	4	9	10000
VPS53	ENSG00000141252.15	0.1843	0.937681	5	11	10000
CMIP	ENSG00000153815.12	0.0463	1.06706	6	9	10000
RALGAPB	ENSG00000170471.10	0.0779	1.02056	4	10	10000
KAT2A	ENSG00000108773.6	0.4246	0.413019	3	14	10000
VPS13D	ENSG00000048707.9	0.0929	0.820177	9	26	10000
ZNF106	ENSG00000103994.12	0.489107305704732	0.829223	3	12	9869
USP54	ENSG00000166348.13	0.9248	0.346742	6	10	10000
KAT7	ENSG00000136504.7	0.1896	0.977904	7	11	10000
ACACA	ENSG00000132142.15	0.9303	0.258595	9	17	10000
MLH1	ENSG00000076242.10	0.2539	1.96467	5	17	10000
PDIA5	ENSG00000065485.13	0.5555	0.366957	5	15	10000
VCAN	ENSG00000038427.11	0.5696	0.512516	7	9	10000
RAB11FIP3	ENSG00000090565.11	0.2244	1.0275	3	12	10000
SCYL2	ENSG00000136021.13	0.4926	0.41295	11	10	10000
ALG13	ENSG00000101901.6	0.5187	0.766095	3	15	10000
NPC1	ENSG00000141458.8	0.1139	1.82677	4	14	10000
JAG1	ENSG00000101384.7	0.8709	0.36025	10	17	10000
MTOR	ENSG00000198793.8	0.3736	0.792218	11	28	10000
PTPRF	ENSG00000142949.12	0.0212	1.43632	9	21	10000
NSD1	ENSG00000165671.14	0.1331	0.797681	12	15	10000
RBL1	ENSG00000080839.7	0.2071	0.999485	4	8	10000
CAPN1	ENSG00000014216.11	0.2803	0.673836	5	18	10000
VAV2	ENSG00000160293.12	0.0013	0.953197	8	19	10000
HDAC5	ENSG00000108840.11	0.0097	2.6664	6	12	10000
IPO9	ENSG00000198700.5	0.6549	0.46738	3	18	10000
TMEM87B	ENSG00000153214.5	0.5401	0.509797	4	8	10000
RNF4	ENSG00000063978.11	0.1783	2.05664	4	10	10000
UBE4A	ENSG00000110344.5	0.0338	1.73032	4	15	10000
PLOD1	ENSG00000083444.12	0.5495	0.487671	2	14	10000
KLC4	ENSG00000137171.10	0.2062	1.11768	7	12	10000
HNRNPK	ENSG00000165119.14	0.029	2.62085	5	11	10000
PHF15	ENSG00000043143.16	0.0634	1.16944	3	9	10000
ATF6B	ENSG00000213676.6	0.4072	0.866191	4	10	10000
UFL1	ENSG00000014123.9	0.5518	0.206949	5	13	10000
TRIP12	ENSG00000153827.9	0.9746	0.269676	17	22	10000
MSH2	ENSG00000095002.8	0.1134	1.07324	5	8	10000
MMAB	ENSG00000139428.7	0.06	1.71077	4	9	10000
CCT7	ENSG00000135624.11	0.0709	2.53501	4	13	10000
QARS	ENSG00000172053.10	0.0851	3.52914	3	11	10000
KDM4C	ENSG00000107077.13	0.132	1.3537	6	14	10000
PRPF3	ENSG00000117360.8	0.36	0.709682	7	11	10000
PTPRC	ENSG00000081237.14	0.8005	0.330097	7	7	10000
TRIO	ENSG00000038382.13	0.0123	1.60029	11	21	10000
MYO7B	ENSG00000169994.14	0.4506	0.634084	5	17	10000
EDC4	ENSG00000038358.10	0.8859	0.292733	5	13	10000
CPSF3	ENSG00000119203.9	0.5406	0.302482	3	10	10000
EIF4B	ENSG00000063046.13	0.5301	0.820603	3	14	10000
FKBP15	ENSG00000119321.4	0.6127	0.340861	4	15	10000
SDHAP1	ENSG00000185485.10	0.9175	0.552448	5	8	10000
THADA	ENSG00000115970.14	0.6658	0.522745	8	24	10000
TSC2	ENSG00000103197.12	0.2727	0.943687	8	25	10000
HERC2	ENSG00000128731.11	0.0089	1.02026	18	18	10000
HGS	ENSG00000185359.8	0.0797	1.70313	3	15	10000
PAPOLG	ENSG00000115421.8	0.0978	1.27942	3	11	10000
AHCTF1	ENSG00000153207.10	0.184	0.868464	6	14	10000
CLCN3	ENSG00000109572.9	0.4989	0.411442	5	12	10000
ACOX2	ENSG00000168306.8	0.0363	3.0168	3	11	10000
AGBL5	ENSG00000084693.11	0.8395	0.53302	4	7	10000
CD151	ENSG00000177697.13	0.3841	1.71515	3	10	10000
DHDDS	ENSG00000117682.12	0.5626	0.821417	3	9	10000
TNKS2	ENSG00000107854.5	0.2773	0.464088	3	15	10000
SUZ12	ENSG00000178691.6	0.9715	0.052058	3	10	10000
SMC6	ENSG00000163029.11	0.0603	0.605788	5	7	10000
TTK	ENSG00000112742.5	0.602	0.393101	5	13	10000
ADRBK2	ENSG00000100077.10	0.0775	1.18491	5	12	10000
ARHGEF2	ENSG00000116584.13	0.7253	0.493504	3	15	10000
ASXL1	ENSG00000171456.12	0.4059	0.810068	4	8	10000
WDR11	ENSG00000120008.11	0.2079	0.935903	7	17	10000
KCNQ1	ENSG00000053918.11	0.1342	0.806782	7	6	10000
ATP9A	ENSG00000054793.9	0.2019	0.940851	6	13	10000
CERCAM	ENSG00000167123.14	0.9164	0.569467	5	10	10000
ATE1	ENSG00000107669.13	0.3173	0.419883	4	9	10000
TNPO1	ENSG00000083312.13	0.6554	0.475444	7	13	10000
ADRBK1	ENSG00000173020.6	0.5399	1.21525	6	12	10000
GANC	ENSG00000214013.5	0.5406	0.548299	3	10	10000
CTNNBL1	ENSG00000132792.14	0.2391	0.453882	9	13	10000
NDRG3	ENSG00000101079.16	0.4783	0.619712	7	8	10000
LAMC1	ENSG00000135862.5	0.7975	0.172399	8	11	10000
RBM19	ENSG00000122965.6	0.1765	0.888985	3	13	10000
SMTN	ENSG00000183963.14	0.4341	0.921699	5	16	10000
FIP1L1	ENSG00000145216.11	0.6549	0.499573	7	14	10000
DNMT1	ENSG00000130816.10	0.1044	1.02801	13	23	10000
SSRP1	ENSG00000149136.3	0.1108	0.728195	3	11	10000
ATP6V0A1	ENSG00000033627.10	0.2785	1.59963	3	13	10000
RPA1	ENSG00000132383.7	0.6972	0.1916	3	9	10000
KDM1B	ENSG00000165097.9	0.1222	0.810898	3	15	10000
NASP	ENSG00000132780.12	0.1094	1.81807	7	11	10000
TMEM67	ENSG00000164953.11	0.9578	0.147317	3	12	10000
FRMD4B	ENSG00000114541.10	0.4547	0.36449	3	11	10000
STAT1	ENSG00000115415.14	0.7015	0.577727	10	18	10000
NEMF	ENSG00000165525.13	0.0862	1.23075	12	19	10000
GALNT1	ENSG00000141429.9	0.0793	1.19726	4	8	10000
FBRSL1	ENSG00000112787.8	0.0077	2.48875	3	12	10000
PTGS1	ENSG00000095303.10	0.042	1.59973	5	8	10000
OGT	ENSG00000147162.9	0.4388	0.313235	8	16	10000
SFXN4	ENSG00000183605.12	0.8223	0.230993	6	9	10000
ATP13A1	ENSG00000105726.12	0.8413	0.467365	5	14	10000
MRPS15	ENSG00000116898.7	0.8722	0.617587	5	8	10000
CDC25B	ENSG00000101224.13	0.1473	1.31008	3	13	10000
MADD	ENSG00000110514.14	0.8785	0.407762	6	17	10000
DUSP22	ENSG00000112679.10	0.3244	1.16007	11	6	10000
FPGS	ENSG00000136877.10	0.6858	0.807272	3	10	10000
HECTD4	ENSG00000173064.6	0.3105	0.625427	15	30	10000
CKAP5	ENSG00000175216.10	0.5717	0.383877	6	23	10000
CUX1	ENSG00000257923.5	0.5904	0.466542	13	19	10000
ESYT1	ENSG00000139641.8	0.8917	0.298801	3	16	10000
KMT2E	ENSG00000005483.15	0.0573	1.69265	7	14	10000
DGKQ	ENSG00000145214.9	0.6196	0.53252	3	11	10000
RPAP1	ENSG00000103932.7	0.1867	0.980549	7	12	10000
EPHB4	ENSG00000196411.5	0.1771	1.39839	5	12	10000
NOL8	ENSG00000198000.7	0.2395	1.55924	4	8	10000
OFD1	ENSG00000046651.10	0.4267193355616327	0.876948	3	12	9873
GRIPAP1	ENSG00000068400.9	0.5053	0.665633	9	14	10000
STYXL1	ENSG00000127952.12	0.2879	1.1558	6	8	10000
ACAT1	ENSG00000075239.9	0.2281	1.75027	3	12	10000
TBC1D15	ENSG00000121749.11	0.9464	0.276684	4	16	10000
MAP2K5	ENSG00000137764.15	0.9715	0.266091	6	16	10000
ANAPC1	ENSG00000153107.7	0.1872	1.03527	6	19	10000
SMARCA2	ENSG00000080503.15	0.3653	0.464462	8	11	10000
MYO1B	ENSG00000128641.13	0.0175	1.41634	11	10	10000
NUP85	ENSG00000125450.6	0.2466	1.54473	6	10	10000
WDTC1	ENSG00000142784.11	0.0013	2.29001	7	9	10000
CAMKK2	ENSG00000110931.14	0.015	1.6071	7	13	10000
NAP1L1	ENSG00000187109.9	0.0538	2.42331	4	13	10000
TTC3	ENSG00000182670.9	0.6387	0.502301	11	21	10000
APBB1IP	ENSG00000077420.11	0.2267	0.940096	5	9	10000
PHF2	ENSG00000197724.6	0.1741	0.816081	3	12	10000
OPLAH	ENSG00000178814.11	0.2399	0.599741	3	10	10000
IPO13	ENSG00000117408.6	0.0191	1.80175	3	9	10000
NOSTRIN	ENSG00000163072.10	0.1177	1.02576	6	13	10000
RNF31	ENSG00000092098.12	0.0642	1.47519	6	13	10000
ADAM19	ENSG00000135074.11	0.0093	3.98851	4	17	10000
SNX14	ENSG00000135317.8	0.1142	1.33785	9	25	10000
KIF5B	ENSG00000170759.10	0.6745	0.305991	4	13	10000
POC1B	ENSG00000139323.9	0.7613	0.634896	4	11	10000
FAM50A	ENSG00000071859.10	0.0678	1.86473	3	9	10000
SEH1L	ENSG00000085415.11	0.002	2.56996	4	8	10000
MARCH7	ENSG00000136536.10	0.6353	0.583038	7	8	10000
EFTUD1	ENSG00000140598.9	0.22	1.24465	5	10	10000
JMJD7-PLA2G4B	ENSG00000168970.16	0.37420015357051445	0.559258	2	14	7814
RFWD3	ENSG00000168411.9	0.833	0.268962	4	7	10000
VIPAS39	ENSG00000151445.11	0.3569	0.696312	5	10	10000
SNRPB2	ENSG00000125870.6	0.1498	1.45854	7	5	10000
EIF5B	ENSG00000158417.6	0.0876	2.07857	5	13	10000
PXN	ENSG00000089159.11	0.7321	0.678908	4	7	10000
PNPLA8	ENSG00000135241.12	0.3259	0.747362	3	11	10000
ARNTL2	ENSG00000029153.10	0.0699	1.67577	4	12	10000
TARBP1	ENSG00000059588.5	0.125	1.2854	5	18	10000
XPO4	ENSG00000132953.12	0.478	0.473565	5	9	10000
SUPT6H	ENSG00000109111.10	0.0691	1.14129	9	20	10000
POLR2B	ENSG00000047315.10	0.3723	0.330711	3	15	10000
MAN2B1	ENSG00000104774.8	0.9034	0.38138	5	17	10000
GLUD1	ENSG00000148672.7	0.5344	0.208228	5	8	10000
NPRL3	ENSG00000103148.11	0.2577	1.33039	5	12	10000
ITGB3BP	ENSG00000142856.12	0.0275	2.39114	5	8	10000
EIF4G3	ENSG00000075151.15	0.2541	0.626167	6	25	10000
FANCD2	ENSG00000144554.6	0.0025	3.01286	4	24	10000
ITCH	ENSG00000078747.8	0.888	0.235615	8	16	10000
ST3GAL3	ENSG00000126091.15	0.0196	2.25001	5	12	10000
MFN1	ENSG00000171109.14	0.114	1.51698	5	7	10000
SPPL2B	ENSG00000005206.12	0.1178	1.66545	5	13	10000
OGDH	ENSG00000105953.10	0.5204	0.384566	6	20	10000
PLEKHM2	ENSG00000116786.7	0.5432	0.844717	8	12	10000
SPTAN1	ENSG00000197694.9	0.0011	2.19022	12	25	10000
PC	ENSG00000173599.9	0.6888	0.366296	3	14	10000
NCKIPSD	ENSG00000213672.3	0.1265	2.13996	4	8	10000
NOP58	ENSG00000055044.6	0.582	0.400885	4	15	10000
CDC16	ENSG00000130177.10	0.0505	3.3106	5	10	10000
SMC3	ENSG00000108055.9	0.7545	0.0903622	6	11	10000
ORC3	ENSG00000135336.10	0.8258	0.354102	8	15	10000
RCBTB2	ENSG00000136161.8	0.3578	0.854634	3	12	10000
IFT122	ENSG00000163913.7	0.0762	1.46615	5	19	10000
WDR36	ENSG00000134987.7	0.3727	0.249405	8	5	10000
CC2D1B	ENSG00000154222.10	0.3758	0.995093	8	15	10000
ARAF	ENSG00000078061.8	0.3366	0.942004	5	10	10000
KIAA0195	ENSG00000177728.10	0.2197	1.21703	8	19	10000
FUT8	ENSG00000033170.12	0.4219	0.700882	4	10	10000
PFKL	ENSG00000141959.12	0.7659	0.618212	3	13	10000
ETFDH	ENSG00000171503.7	0.0478	0.820673	8	6	10000
ETV6	ENSG00000139083.6	0.0801	2.47298	4	7	10000
LEPRE1	ENSG00000117385.11	0.4377	0.527298	4	9	10000
COL5A3	ENSG00000080573.6	0.096	0.836122	5	11	10000
ALDH2	ENSG00000111275.8	0.9657	0.268766	4	8	10000
MED23	ENSG00000112282.13	0.51	0.659138	10	5	10000
TAMM41	ENSG00000144559.6	0.8352	0.579206	5	6	10000
TMEM132A	ENSG00000006118.10	0.0397	1.8921	5	8	10000
DPY19L1	ENSG00000173852.9	0.438	0.688032	4	7	10000
USP4	ENSG00000114316.8	0.7974	0.476532	6	17	10000
MIS18BP1	ENSG00000129534.9	0.0169	1.46495	5	14	10000
GFM1	ENSG00000168827.10	0.1731	0.960322	9	11	10000
CLPX	ENSG00000166855.5	0.0777	1.52744	8	10	10000
RIOK3	ENSG00000101782.10	0.4673	0.815666	5	9	10000
PIGS	ENSG00000087111.16	0.0852	1.75969	4	9	10000
FGFR3	ENSG00000068078.13	0.2857	1.35909	3	10	10000
EPS15	ENSG00000085832.12	0.8977	0.227871	3	12	10000
MAN2A2	ENSG00000196547.10	0.81	0.555521	6	18	10000
COL5A2	ENSG00000204262.7	0.1242	0.541689	14	17	10000
NEK1	ENSG00000137601.11	0.2477	0.72638	3	11	10000
RRN3	ENSG00000085721.8	0.1854	0.707734	5	12	10000
FLYWCH1	ENSG00000059122.12	0.3309	0.998048	3	9	10000
SUCLA2	ENSG00000136143.9	0.4602	0.435208	4	8	10000
SLC38A6	ENSG00000139974.11	0.0352	0.91432	5	16	10000
CLUH	ENSG00000132361.12	0.26490066225165565	0.855	2	15	9362
ABR	ENSG00000159842.10	0.7232	0.275384	3	17	10000
SAMD4B	ENSG00000179134.10	0.5536	0.40517	4	8	10000
ERGIC1	ENSG00000113719.11	0.7651	0.403598	4	11	10000
ATAD3B	ENSG00000160072.15	0.1767	1.87752	4	7	10000
BAIAP2	ENSG00000175866.11	0.1393	1.22827	4	14	10000
SPATS2L	ENSG00000196141.8	0.4255	0.587973	3	15	10000
SEC23IP	ENSG00000107651.8	0.1218	1.36526	5	10	10000
UPF1	ENSG00000005007.8	0.4413	0.605871	4	11	10000
SBNO2	ENSG00000064932.11	0.1047	1.62547	3	18	10000
PARVB	ENSG00000188677.10	0.0714	1.71546	4	8	10000
PAK2	ENSG00000180370.6	0.2272	2.47037	4	9	10000
NET1	ENSG00000173848.14	0.2706	0.943284	4	8	10000
CSF1R	ENSG00000182578.9	0.5749	0.314444	5	6	10000
COL4A2	ENSG00000134871.13	0.8396	0.134936	23	23	10000
GART	ENSG00000159131.12	0.8871	0.266031	3	13	10000
CLASP1	ENSG00000074054.13	0.4853	0.407095	7	13	10000
ITGA5	ENSG00000161638.6	0.2145	1.02096	9	13	10000
CLPTM1L	ENSG00000049656.9	0.445	1.67007	4	7	10000
INTS3	ENSG00000143624.9	0.0905	1.39194	9	23	10000
COBLL1	ENSG00000082438.11	0.143	0.976946	6	9	10000
PHLDB1	ENSG00000019144.12	0.3308	0.800684	5	15	10000
GIGYF1	ENSG00000146830.9	0.311	1.23144	4	14	10000
COL17A1	ENSG00000065618.12	0.0288	0.825911	4	30	10000
GNL3L	ENSG00000130119.11	0.846	0.22435	4	11	10000
ZNF335	ENSG00000198026.6	0.1891	1.55861	6	13	10000
PHC3	ENSG00000173889.11	0.4054	0.716712	6	13	10000
AREL1	ENSG00000119682.12	0.8952	0.215965	3	12	10000
SPARC	ENSG00000113140.6	0.1097	0.999087	4	11	10000
RAPGEF1	ENSG00000107263.14	0.853	0.192908	5	17	10000
ABCA3	ENSG00000167972.9	0.8767	0.23219	4	13	10000
API5	ENSG00000166181.8	0.2117	0.971912	4	10	10000
HUWE1	ENSG00000086758.11	0.9988	0.208543	13	41	10000
TRAFD1	ENSG00000135148.7	0.2219	0.945727	3	12	10000
ZMYM2	ENSG00000121741.12	0.5394	0.48547	6	17	10000
CD276	ENSG00000103855.13	0.0422	2.83088	4	8	10000
PARPBP	ENSG00000185480.7	0.1178	2.07621	4	10	10000
FBLN5	ENSG00000140092.10	0.0779	1.11524	4	9	10000
NUP205	ENSG00000155561.10	0.1178	0.957812	7	18	10000
DENND1A	ENSG00000119522.11	0.4851	0.771011	10	14	10000
PREX1	ENSG00000124126.9	0.344	0.578292	8	21	10000
RCOR3	ENSG00000117625.9	0.0487	3.29843	3	11	10000
ARHGEF10	ENSG00000104728.11	0.0008	1.96997	5	7	10000
ANKRD17	ENSG00000132466.13	0.9305	0.320915	9	12	10000
PIK3CB	ENSG00000051382.4	0.8164	0.274034	5	15	10000
USPL1	ENSG00000132952.7	0.1439	1.16883	5	6	10000
HEPH	ENSG00000089472.12	0.5463	0.422399	3	11	10000
PSMD1	ENSG00000173692.8	0.9668	0.0527033	3	14	10000
CCDC84	ENSG00000186166.4	0.3894	0.774934	5	9	10000
PUM2	ENSG00000055917.11	0.6417	0.674921	4	14	10000
NEDD1	ENSG00000139350.7	0.0965	1.66633	5	11	10000
SOAT1	ENSG00000057252.8	0.21	0.530468	5	10	10000
ANKRD13A	ENSG00000076513.12	0.5074	0.810104	3	10	10000
PPFIA1	ENSG00000131626.11	0.4443	0.71961	5	14	10000
PLAA	ENSG00000137055.10	0.2276	1.03418	4	9	10000
ADCY7	ENSG00000121281.8	0.707	0.766582	4	12	10000
DHX30	ENSG00000132153.10	0.433	0.858582	4	15	10000
WAC	ENSG00000095787.17	0.009	4.48685	3	9	10000
INO80	ENSG00000128908.11	0.4964	0.401655	6	18	10000
STK25	ENSG00000115694.10	0.8433	0.558671	4	11	10000
DTNB	ENSG00000138101.14	0.0765	1.5554	3	15	10000
NRP2	ENSG00000118257.12	0.2438	0.890136	5	9	10000
SBF1	ENSG00000100241.16	0.0075	2.62242	6	25	10000
HPS1	ENSG00000107521.14	0.141	1.34571	8	12	10000
ARHGAP18	ENSG00000146376.6	0.4035	0.383886	5	6	10000
NOTCH3	ENSG00000074181.4	0.4337	0.311146	11	17	10000
BRPF1	ENSG00000156983.11	0.1702	1.10808	4	8	10000
NXF1	ENSG00000162231.9	0.0204	2.54344	3	13	10000
SMURF2	ENSG00000108854.11	0.1535	0.719652	9	10	10000
SRP68	ENSG00000167881.10	0.9307	0.285901	4	11	10000
ST6GAL1	ENSG00000073849.10	0.2237	1.58943	5	10	10000
USP5	ENSG00000111667.9	0.0336	1.58845	5	13	10000
SMARCC1	ENSG00000173473.6	0.3841	0.661055	9	21	10000
EPHX2	ENSG00000120915.9	0.446	0.181099	3	15	10000
PRPF31	ENSG00000105618.9	0.6423	0.523155	4	8	10000
MTMR4	ENSG00000108389.5	0.1051	0.770758	4	9	10000
GALNS	ENSG00000141012.8	0.7441	0.245985	4	10	10000
P4HA2	ENSG00000072682.14	0.8514	0.313266	5	9	10000
TMEM50B	ENSG00000142188.12	0.1643	1.04903	3	12	10000
FNDC3B	ENSG00000075420.8	0.4301	0.391678	8	22	10000
DNAJC21	ENSG00000168724.10	0.463	0.795698	6	11	10000
CHKA	ENSG00000110721.7	0.5229	0.869534	5	6	10000
DMTN	ENSG00000158856.13	0.4579	0.644156	5	8	10000
TARS	ENSG00000113407.9	0.0452	1.55352	6	13	10000
HPS3	ENSG00000163755.4	0.3834	0.895543	4	11	10000
SSB	ENSG00000138385.11	0.7778	0.399526	6	9	10000
GPBP1L1	ENSG00000159592.6	0.6274	0.398547	3	11	10000
POGZ	ENSG00000143442.17	0.0339	1.7291	9	12	10000
HSPBP1	ENSG00000133265.6	0.9572	0.263042	3	9	10000
ASH1L	ENSG00000116539.6	0.7264	0.510739	7	14	10000
MTA1	ENSG00000182979.13	0.1133	1.65335	4	12	10000
NIT2	ENSG00000114021.7	0.0048	3.67365	4	9	10000
CELF1	ENSG00000149187.13	0.4776	0.914174	4	7	10000
NSMAF	ENSG00000035681.3	0.0895	1.04212	9	15	10000
ASAP2	ENSG00000151693.5	0.3194	0.544156	7	11	10000
LLGL1	ENSG00000131899.6	0.4168559172344184	0.788868	2	14	3963
MTMR12	ENSG00000150712.6	0.275	0.752841	3	13	10000
PITRM1	ENSG00000107959.11	0.5848	0.46916	8	18	10000
VPS39	ENSG00000166887.11	0.1121	1.31926	4	18	10000
AGK	ENSG00000006530.11	0.0789	2.00555	4	10	10000
LEPREL2	ENSG00000110811.15	0.1964	1.04453	4	7	10000
CFB	ENSG00000243649.4	0.9561	0.0915316	5	14	10000
LIMCH1	ENSG00000064042.13	0.5893	0.355843	3	12	10000
NOL11	ENSG00000130935.5	0.6744	0.3702	5	10	10000
FBXO22	ENSG00000167196.9	0.1676	0.89359	7	7	10000
SLC35A3	ENSG00000117620.8	0.0077	2.20392	4	8	10000
IFT52	ENSG00000101052.8	0.0943	1.26963	5	11	10000
GOSR1	ENSG00000108587.10	0.0473	1.163	5	7	10000
CHCHD3	ENSG00000106554.7	0.3038	0.515986	4	8	10000
GCN1L1	ENSG00000089154.6	0.3499	0.770593	14	35	10000
TLE3	ENSG00000140332.11	0.0056	1.86555	6	12	10000
RBBP4	ENSG00000162521.14	0.5193	0.539346	4	11	10000
ITGB4	ENSG00000132470.9	0.0334	1.49004	8	33	10000
GOLGA4	ENSG00000144674.12	0.011	2.55233	5	23	10000
ASCC3	ENSG00000112249.9	0.9198	0.105589	5	6	10000
OSGEP	ENSG00000092094.6	0.4802	0.783969	5	6	10000
TTC27	ENSG00000018699.7	0.6812	0.511466	5	10	10000
LCK	ENSG00000182866.12	0.8818	0.206341	5	7	10000
SSH1	ENSG00000084112.10	0.9826	0.195962	4	9	10000
SLC26A11	ENSG00000181045.10	0.7827	0.358601	3	13	10000
CHTF18	ENSG00000127586.12	0.3058	0.779193	8	14	10000
CCDC22	ENSG00000101997.8	0.2724	0.793502	5	13	10000
L3MBTL2	ENSG00000100395.10	0.3835	1.05609	3	9	10000
TMCO3	ENSG00000150403.13	0.2162	1.67642	5	10	10000
ADAM10	ENSG00000137845.10	0.2086	1.2485	4	7	10000
CCDC50	ENSG00000152492.9	0.6429	0.307874	5	9	10000
CLIP4	ENSG00000115295.15	0.5539	0.309653	3	9	10000
CDC27	ENSG00000004897.7	0.2004	0.743169	6	12	10000
DNMT3A	ENSG00000119772.12	0.0188	2.14782	5	12	10000
INADL	ENSG00000132849.14	0.6638	0.486344	9	19	10000
SUDS3	ENSG00000111707.7	0.7551	0.384971	4	7	10000
GLS	ENSG00000115419.8	0.0279	1.55716	7	11	10000
VPS13B	ENSG00000132549.14	0.6157	0.499472	10	15	10000
PCCB	ENSG00000114054.9	0.2466	0.648051	8	16	10000
LIPH	ENSG00000163898.5	0.8695	0.247987	4	8	10000
AHCY	ENSG00000101444.8	0.7597	0.293026	5	8	10000
RABEP2	ENSG00000177548.8	0.1877	1.66254	4	11	10000
KAT6A	ENSG00000083168.5	0.9656	0.0959873	3	9	10000
PKP4	ENSG00000144283.17	0.0155	1.57581	5	17	10000
ZC3H7A	ENSG00000122299.7	0.2204	0.673249	3	14	10000
CUL4B	ENSG00000158290.12	0.0208	0.475261	4	11	10000
EIF2AK1	ENSG00000086232.8	0.0123	2.34631	9	15	10000
HR	ENSG00000168453.10	0.5213	0.665758	4	7	10000
TRPM4	ENSG00000130529.11	0.0301	3.01355	4	11	10000
XRN1	ENSG00000114127.6	0.1059	1.61703	3	20	10000
UBE3C	ENSG00000009335.13	0.7972	0.159293	2	18	10000
BNIP2	ENSG00000140299.7	0.5138	0.358607	3	9	10000
NFYB	ENSG00000120837.3	0.5443	0.47862	7	7	10000
ECHDC1	ENSG00000093144.14	0.1544	1.5638	3	9	10000
C11orf80	ENSG00000173715.11	0.2451	0.965902	3	13	10000
LRMP	ENSG00000118308.10	0.0922	1.09542	4	18	10000
RAP1GDS1	ENSG00000138698.10	0.1365	1.54919	5	14	10000
KMT2C	ENSG00000055609.13	0.9819	0.0723017	3	17	10000
IFT80	ENSG00000068885.10	0.0344	1.78039	4	12	10000
PRPF40A	ENSG00000196504.11	0.0752	0.969387	9	17	10000
VPS52	ENSG00000223501.4	0.2578	1.00379	3	9	10000
RBL2	ENSG00000103479.10	0.0342	1.77066	3	17	10000
CAPZA2	ENSG00000198898.8	0.1449	0.787255	3	10	10000
TCF12	ENSG00000140262.13	0.2915	0.613013	7	14	10000
NME7	ENSG00000143156.9	0.1904	0.90716	7	10	10000
DYRK1B	ENSG00000105204.9	0.103	1.36161	7	5	10000
BRD2	ENSG00000204256.8	0.271	1.49685	6	8	10000
KMT2B	ENSG00000105663.10	0.2044	1.34843	5	18	10000
KIF1B	ENSG00000054523.12	0.5712	0.354115	3	16	10000
SCMH1	ENSG00000010803.12	0.7671	0.682753	3	13	10000
PKN1	ENSG00000123143.8	0.3036	0.600311	3	15	10000
TOPBP1	ENSG00000163781.8	0.0649	1.41872	6	6	10000
AQR	ENSG00000021776.6	0.3261	0.812715	9	14	10000
MYBL2	ENSG00000101057.11	0.4485	0.596366	4	11	10000
PNPT1	ENSG00000138035.10	0.9963	0.101911	7	16	10000
NUB1	ENSG00000013374.11	0.3991	1.01774	5	10	10000
PALLD	ENSG00000129116.13	0.5918	0.489255	4	9	10000
RABEPK	ENSG00000136933.12	0.0668	1.47933	4	9	10000
WWC3	ENSG00000047644.13	0.0548	1.48926	7	8	10000
NSUN2	ENSG00000037474.10	0.213	1.01548	4	11	10000
ACOX1	ENSG00000161533.7	0.0921	0.713852	5	8	10000
SOS2	ENSG00000100485.7	0.6906	0.321289	6	7	10000
ST5	ENSG00000166444.13	0.0116	2.35634	5	15	10000
ADCK4	ENSG00000123815.7	0.834	0.488472	3	10	10000
MPDZ	ENSG00000107186.12	1.0	0.0679825	6	16	10000
CDC73	ENSG00000134371.9	0.8012	0.210876	4	9	10000
PLXNA3	ENSG00000130827.5	0.017	3.27664	4	22	10000
VPS13C	ENSG00000129003.11	0.0586	2.78417	2	34	10000
MFI2	ENSG00000163975.7	0.5347	0.739843	4	12	10000
TRIP11	ENSG00000100815.8	0.2219	0.864497	4	13	10000
NT5C3B	ENSG00000141698.12	0.2084	0.85273	4	9	10000
TDRKH	ENSG00000182134.11	0.1126	0.6895	6	8	10000
NEK6	ENSG00000119408.12	0.041	1.54817	4	8	10000
TAF2	ENSG00000064313.7	0.0212	2.12205	6	20	10000
RAN	ENSG00000132341.7	0.2461	0.989386	5	6	10000
FAM208B	ENSG00000108021.15	0.1109	2.96272	3	13	10000
MTCH1	ENSG00000137409.14	0.6882	0.692987	3	9	10000
ANXA6	ENSG00000197043.9	0.0935	1.16572	9	19	10000
UIMC1	ENSG00000087206.12	0.2131	0.505662	3	10	10000
SNAPC4	ENSG00000165684.3	0.3972	0.744364	5	14	10000
CROCC	ENSG00000058453.12	0.0968	1.20101	7	18	10000
CNOT10	ENSG00000182973.14	0.3067	1.01297	7	14	10000
RASA3	ENSG00000185989.9	0.6665	0.278007	6	8	10000
MTO1	ENSG00000135297.11	0.7187	0.544275	4	12	10000
IL1RAP	ENSG00000196083.5	0.0775	1.69914	5	9	10000
HP1BP3	ENSG00000127483.13	0.5207	0.719952	6	11	10000
ARNT	ENSG00000143437.16	0.6966	0.322462	7	16	10000
AGAP2	ENSG00000135439.7	0.2291	0.704906	4	10	10000
MICAL2	ENSG00000133816.9	0.5442	0.390387	2	14	10000
ATXN2L	ENSG00000168488.14	0.5661	1.58885	5	9	10000
TJP3	ENSG00000105289.10	0.5684	0.532438	2	14	10000
ACTR10	ENSG00000131966.9	0.0426	2.76747	4	10	10000
EIF2AK2	ENSG00000055332.12	0.2073	1.04309	6	6	10000
MYBBP1A	ENSG00000132382.10	0.1818	0.890243	5	15	10000
PEX1	ENSG00000127980.11	0.0072	3.15796	4	9	10000
UBA2	ENSG00000126261.8	0.2267	0.843262	6	16	10000
ITGA3	ENSG00000005884.13	0.0138	2.21539	6	18	10000
MAST2	ENSG00000086015.16	0.1376	1.00064	6	21	10000
DOPEY2	ENSG00000142197.8	0.3302	0.761232	11	15	10000
CRTC3	ENSG00000140577.11	0.6039	0.45316	4	10	10000
MCM7	ENSG00000166508.13	0.0489	1.75423	3	13	10000
NPEPPS	ENSG00000141279.11	0.6028	0.632882	5	16	10000
SEMA3C	ENSG00000075223.9	0.2993	0.391155	3	9	10000
NOTCH2	ENSG00000134250.13	0.2986	1.03652	5	13	10000
HELLS	ENSG00000119969.10	0.1171606529209622	0.815252	4	7	9312
CDK12	ENSG00000167258.9	0.5249	0.484776	4	11	10000
ARHGAP25	ENSG00000163219.7	0.7679	0.226002	5	9	10000
BRE	ENSG00000158019.16	0.7675	0.316532	4	10	10000
XRN2	ENSG00000088930.6	0.6624	0.564609	2	19	10000
YEATS2	ENSG00000163872.11	0.0014	1.76191	8	24	10000
RFWD2	ENSG00000143207.15	0.8149	0.547665	6	15	10000
RASGRP3	ENSG00000152689.13	0.3698	0.376385	4	12	10000
KDM6B	ENSG00000132510.6	0.354	1.4883	4	8	10000
NF1	ENSG00000196712.12	0.1384	1.11668	6	8	10000
MAOA	ENSG00000189221.5	0.8171	0.187409	5	8	10000
ZFAND1	ENSG00000104231.6	0.5468	0.940357	6	7	10000
ATF6	ENSG00000118217.5	0.1194	1.12197	9	10	10000
SEPT7	ENSG00000122545.13	0.8037	0.336217	4	11	10000
PLD2	ENSG00000129219.9	0.0401	1.545	5	9	10000
GGA2	ENSG00000103365.11	0.011	1.48683	3	12	10000
RAC2	ENSG00000128340.10	0.0175	1.24111	5	6	10000
BAZ2B	ENSG00000123636.13	0.0526	0.71	5	14	10000
GIT2	ENSG00000139436.16	0.8946	0.347214	5	9	10000
APBB2	ENSG00000163697.12	0.31159698248305845	0.95822	2	14	7821
VPS35	ENSG00000069329.11	0.3219	0.610074	5	11	10000
ATR	ENSG00000175054.10	0.054	1.42266	6	26	10000
RPS6KA1	ENSG00000117676.9	0.8689	0.37334	5	16	10000
BPHL	ENSG00000137274.8	0.3331	0.642674	5	7	10000
CTR9	ENSG00000198730.3	0.2599	1.11053	6	11	10000
TCF4	ENSG00000196628.9	0.7116	0.236473	4	17	10000
LAMB3	ENSG00000196878.8	0.594	0.280781	7	16	10000
IFT172	ENSG00000138002.10	0.8948	0.342472	5	13	10000
WDR59	ENSG00000103091.10	0.2383	1.12013	6	16	10000
VARS2	ENSG00000137411.12	0.0844	1.52352	8	18	10000
MAP3K6	ENSG00000142733.10	0.375	0.715266	2	18	10000
WWP2	ENSG00000198373.8	0.616	0.450494	6	14	10000
TM9SF4	ENSG00000101337.11	0.0779	1.73314	7	14	10000
TPR	ENSG00000047410.9	0.7708	0.359925	10	28	10000
CDK14	ENSG00000058091.12	0.8733	0.151704	4	16	10000
SETD5	ENSG00000168137.11	0.0334	1.84251	4	15	10000
GMIP	ENSG00000089639.6	0.4225	0.675977	7	11	10000
BLVRA	ENSG00000106605.6	0.293	0.48116	5	6	10000
ADD3	ENSG00000148700.9	0.5433	0.486444	5	15	10000
OGFOD3	ENSG00000181396.8	0.2579	1.68938	5	7	10000
CCDC88A	ENSG00000115355.11	0.1138	0.835737	8	22	10000
RICTOR	ENSG00000164327.8	0.1975	0.900043	3	18	10000
PCM1	ENSG00000078674.13	0.6443	0.368651	7	17	10000
PPIE	ENSG00000084072.12	0.1084	1.20512	3	9	10000
NOB1	ENSG00000141101.8	0.0062	2.51926	7	6	10000
MROH1	ENSG00000179832.13	0.6261108207004704	0.362154	2	18	7652
VWF	ENSG00000110799.9	0.0615	0.586835	9	10	10000
MTA2	ENSG00000149480.2	0.2848	0.617424	4	10	10000
DDX21	ENSG00000165732.8	0.8954	0.153362	3	9	10000
ZW10	ENSG00000086827.4	0.0392	1.99491	6	7	10000
MCAM	ENSG00000076706.10	0.0962	2.55587	4	10	10000
MNAT1	ENSG00000020426.6	0.3167	1.08554	9	5	10000
NARF	ENSG00000141562.13	0.2105	1.09557	5	9	10000
COPA	ENSG00000122218.10	0.6308	0.579131	6	16	10000
RPN2	ENSG00000118705.12	0.6008	0.427962	2	18	10000
CFH	ENSG00000000971.11	0.04	2.02682	5	20	10000
ETV4	ENSG00000175832.8	0.9685	0.350957	3	9	10000
WTAP	ENSG00000146457.10	0.6694	0.721343	5	7	10000
NOC2L	ENSG00000188976.6	0.6241	0.447939	3	13	10000
ZNF451	ENSG00000112200.12	0.119	1.35605	7	9	10000
SMARCC2	ENSG00000139613.7	0.0761	1.7482	3	18	10000
TCF3	ENSG00000071564.10	0.1585	1.51007	8	14	10000
TUBGCP6	ENSG00000128159.7	0.7413	0.421596	4	15	10000
TAF6	ENSG00000106290.10	0.7159	0.578969	3	13	10000
STRN4	ENSG00000090372.10	0.2515	1.66484	4	12	10000
CES1	ENSG00000198848.8	0.121	2.14379	2	14	10000
HCK	ENSG00000101336.8	0.8285	0.404285	6	10	10000
ERO1L	ENSG00000197930.8	0.4512	0.649404	3	11	10000
CAMSAP1	ENSG00000130559.14	0.0801	0.877063	4	7	10000
EPB41L2	ENSG00000079819.12	0.9634	0.210571	3	10	10000
SLC30A6	ENSG00000152683.10	0.0088	1.85566	3	13	10000
SEC24A	ENSG00000113615.8	0.3556	0.27576	6	12	10000
ASL	ENSG00000126522.12	0.007	4.63445	4	12	10000
ZMYND8	ENSG00000101040.15	0.5505	0.489825	2	21	10000
DHX16	ENSG00000204560.5	0.4247	0.384586	10	11	10000
BRWD3	ENSG00000165288.10	0.6087	0.499445	4	14	10000
RRP1	ENSG00000160214.8	0.3641	0.995419	7	8	10000
TAF8	ENSG00000137413.11	0.0074	1.72987	5	7	10000
ARFGAP3	ENSG00000242247.6	0.9341	0.145403	3	9	10000
C1S	ENSG00000182326.10	0.2399	0.94722	5	6	10000
TBL1XR1	ENSG00000177565.11	0.2577	0.884358	8	15	10000
ZRSR2	ENSG00000169249.8	0.5117	0.842855	4	11	10000
DAPK1	ENSG00000196730.8	0.0794	2.4629	3	13	10000
CHD4	ENSG00000111642.10	0.4059	0.470223	6	24	10000
ITGB6	ENSG00000115221.6	0.5238	0.49747	2	15	10000
DOCK2	ENSG00000134516.11	0.3084	0.390623	7	25	10000
HDAC6	ENSG00000094631.14	0.3953	0.647723	4	17	10000
MLPH	ENSG00000115648.9	0.0139	1.88477	2	14	10000
CDK7	ENSG00000134058.6	0.0132	1.97759	6	11	10000
CCAR1	ENSG00000060339.9	0.3446	0.745089	4	18	10000
CEP57	ENSG00000166037.6	0.0325	2.65345	5	8	10000
NOMO2	ENSG00000185164.10	0.4507	0.401611	5	11	10000
MAP7D1	ENSG00000116871.11	0.4884	0.507508	3	13	10000
POLB	ENSG00000070501.7	0.3473	1.03502	4	12	10000
ANPEP	ENSG00000166825.9	0.2654	0.112197	4	10	10000
CLIP1	ENSG00000130779.15	0.0056	1.47184	9	18	10000
STXBP3	ENSG00000116266.6	0.3612	0.692684	6	11	10000
MYO1E	ENSG00000157483.4	0.7807	0.183568	10	12	10000
MMP9	ENSG00000100985.7	0.9489	0.0648247	6	8	10000
LY75	ENSG00000054219.9	0.4180505415162455	0.466369	3	10	9695
ABCA1	ENSG00000165029.11	0.1155	0.98046	6	12	10000
RALGDS	ENSG00000160271.10	0.8844	0.613453	5	10	10000
CPQ	ENSG00000104324.11	0.3823	0.914347	6	9	10000
NOD1	ENSG00000106100.6	0.0142	2.50402	3	11	10000
DARS2	ENSG00000117593.8	0.6861	0.671627	7	10	10000
ALOX5	ENSG00000012779.6	0.3701	0.670285	7	11	10000
CLIP2	ENSG00000106665.11	0.0032	1.9886	5	15	10000
HAT1	ENSG00000128708.8	0.8379	0.173077	4	7	10000
GRB10	ENSG00000106070.13	0.597	1.00074	5	10	10000
ITGAL	ENSG00000005844.13	0.5745	0.237265	4	17	10000
NAT10	ENSG00000135372.4	0.7481	0.188314	3	13	10000
ABCD3	ENSG00000117528.7	0.0427	1.97435	5	13	10000
SCYL1	ENSG00000142186.12	0.44	1.23341	3	10	10000
KNTC1	ENSG00000184445.7	0.2892	0.597975	11	29	10000
SGTA	ENSG00000104969.5	0.8561	0.157891	3	10	10000
PRPF6	ENSG00000101161.6	0.0881	1.22613	6	17	10000
GYS1	ENSG00000104812.10	0.0781	0.669363	3	12	10000
BDP1	ENSG00000145734.14	0.485	0.603672	3	17	10000
MECOM	ENSG00000085276.13	0.152	0.834492	9	11	10000
PTDSS2	ENSG00000174915.7	0.7783	0.643169	5	9	10000
IKBKE	ENSG00000143466.9	0.5854	1.00111	5	11	10000
AARS2	ENSG00000124608.4	0.1004	1.78948	4	9	10000
RGL2	ENSG00000237441.5	0.0211	1.83362	4	14	10000
LTBP3	ENSG00000168056.10	0.9983	0.12027	4	22	10000
CD34	ENSG00000174059.12	1.0	0.112681	4	7	10000
PDIA3	ENSG00000167004.8	0.1932	1.54524	6	12	10000
PIP4K2C	ENSG00000166908.13	0.0001	3.55577	5	8	10000
DAK	ENSG00000149476.10	0.1491	1.56501	5	11	10000
ACAA1	ENSG00000060971.13	0.7828	0.749702	5	8	10000
PTPN2	ENSG00000175354.14	0.8127	0.66503	4	7	10000
PLEKHA1	ENSG00000107679.10	0.1815	1.63114	4	8	10000
NIPBL	ENSG00000164190.12	0.2922	0.784441	3	19	10000
CCT4	ENSG00000115484.10	0.3586	0.568615	4	15	10000
TRPC4AP	ENSG00000100991.7	0.4747	0.487974	2	14	10000
ENDOV	ENSG00000173818.12	0.4628	0.747618	4	9	10000
PDIA6	ENSG00000143870.8	0.9196	0.139626	3	9	10000
MIER1	ENSG00000198160.10	0.8795	0.397747	5	11	10000
FZR1	ENSG00000105325.9	0.0964	3.07516	4	9	10000
GTF3C2	ENSG00000115207.9	0.4055	1.15435	5	14	10000
NRBP2	ENSG00000185189.11	0.2015	0.918848	4	9	10000
FASN	ENSG00000169710.6	0.2536	1.0973	2	22	10000
SUGT1	ENSG00000165416.10	0.0006	3.39125	6	11	10000
ZNF143	ENSG00000166478.5	0.1284	0.590848	6	6	10000
SCP2	ENSG00000116171.12	0.6024	0.394586	4	13	10000
UGCG	ENSG00000148154.5	0.0913	0.872613	4	8	10000
MYO9B	ENSG00000099331.9	0.0205	1.23255	14	26	10000
MMADHC	ENSG00000168288.8	0.0896	1.02369	5	7	10000
ADAM17	ENSG00000151694.8	0.6924	0.395161	5	7	10000
CEP164	ENSG00000110274.10	0.1313	1.34946	6	16	10000
FMNL3	ENSG00000161791.9	0.6118	0.480926	4	17	10000
PLTP	ENSG00000100979.10	0.4256	0.399789	5	14	10000
GPR124	ENSG00000020181.13	0.0913	1.62956	5	11	10000
MYLK	ENSG00000065534.14	0.8441	0.205959	4	13	10000
SCAF8	ENSG00000213079.5	0.0792	1.31372	4	13	10000
AGRN	ENSG00000188157.9	0.1508	0.996081	10	26	10000
SEC23A	ENSG00000100934.10	0.1534	1.38603	4	17	10000
KHSRP	ENSG00000088247.11	0.2746	1.26375	5	10	10000
KATNB1	ENSG00000140854.8	0.3305	0.84732	3	11	10000
PYGL	ENSG00000100504.12	0.5244	0.260914	3	11	10000
SNX6	ENSG00000129515.14	0.5341	0.758844	9	12	10000
SETD1B	ENSG00000139718.6	0.5664	0.489533	4	9	10000
MLLT6	ENSG00000108292.12	0.4111	1.16636	6	15	10000
SLC44A3	ENSG00000143036.12	0.1482	1.56693	3	11	10000
FMNL2	ENSG00000157827.15	0.5527	0.317546	4	12	10000
WHSC1	ENSG00000109685.13	0.5075	0.551034	5	16	10000
CUL4A	ENSG00000139842.10	0.1736	1.00542	5	14	10000
ANK2	ENSG00000145362.12	0.0446	2.4511	3	19	10000
SMG7	ENSG00000116698.16	0.1172	1.13749	3	14	10000
WHSC1L1	ENSG00000147548.12	0.2427	0.606995	3	13	10000
DOCK9	ENSG00000088387.13	0.0841	0.82585	13	14	10000
PPP6R3	ENSG00000110075.10	0.269	1.5039	4	18	10000
SH3BP1	ENSG00000100092.16	0.1961	0.798416	3	15	10000
DLG1	ENSG00000075711.16	0.8503	0.34469	7	18	10000
FARP1	ENSG00000152767.11	0.3338	0.635521	7	15	10000
TLK2	ENSG00000146872.13	0.7663	0.402716	6	15	10000
MMS22L	ENSG00000146263.7	0.2817	0.726659	5	8	10000
CLCN2	ENSG00000114859.10	0.062	1.01418	9	16	10000
RSPRY1	ENSG00000159579.9	0.4905	0.380282	4	7	10000
GIGYF2	ENSG00000204120.10	0.1169	1.13624	6	29	10000
UBA1	ENSG00000130985.12	0.809	0.241746	4	18	10000
ATP10D	ENSG00000145246.9	0.04784791199401901	2.00726	3	10	9363
HEATR2	ENSG00000164818.11	0.0811	1.19468	6	7	10000
RNF19B	ENSG00000116514.12	0.6133	0.514439	4	8	10000
CHID1	ENSG00000177830.13	0.0193	3.80564	3	11	10000
MED13L	ENSG00000123066.3	0.0083	1.56476	8	8	10000
SPPL3	ENSG00000157837.11	0.0695	2.70497	3	9	10000
SECISBP2L	ENSG00000138593.4	0.3703	0.401155	4	11	10000
ASPH	ENSG00000198363.11	0.1156	0.991542	9	23	10000
COG4	ENSG00000103051.14	0.1902	1.20749	7	16	10000
NUP133	ENSG00000069248.9	0.0245	2.03281	2	14	10000
IQCB1	ENSG00000173226.12	0.7492	0.769399	8	9	10000
FARP2	ENSG00000006607.9	0.0687	0.985809	7	13	10000
MTFR1	ENSG00000066855.11	0.0007	4.20021	4	7	10000
GLE1	ENSG00000119392.10	0.3496	0.564729	3	10	10000
CAD	ENSG00000084774.9	0.05	1.75325	4	21	10000
ZNF76	ENSG00000065029.10	0.2385	1.71542	3	9	10000
CPT1A	ENSG00000110090.8	0.3431	0.501299	8	14	10000
PRKDC	ENSG00000253729.3	0.688	0.471871	17	33	10000
LIMK1	ENSG00000106683.10	0.1493	1.78185	5	10	10000
MYO15B	ENSG00000266714.2	0.0278	1.17483	5	30	10000
RARS2	ENSG00000146282.13	0.2834	1.30699	4	12	10000
UBR2	ENSG00000024048.6	0.7866	0.288286	6	30	10000
IL4R	ENSG00000077238.9	0.417	0.988075	4	8	10000
PTPRA	ENSG00000132670.16	0.5496	0.92987	8	20	10000
KIAA1324	ENSG00000116299.12	0.0332	1.34963	4	14	10000
EGFR	ENSG00000146648.11	0.1364	0.613161	3	10	10000
C20orf194	ENSG00000088854.11	0.0269	2.07084	4	13	10000
KMT2A	ENSG00000118058.16	0.0184	3.10643	3	11	10000
MYO1F	ENSG00000142347.12	0.4648	0.474357	5	10	10000
KCNAB2	ENSG00000069424.10	0.1046	0.923475	5	11	10000
NMD3	ENSG00000169251.8	0.1289	0.650058	4	13	10000
PPP1R12C	ENSG00000125503.8	0.5771	0.653356	8	16	10000
NUP210	ENSG00000132182.7	0.5718	0.243412	9	26	10000
DLD	ENSG00000091140.8	0.0383	2.35358	3	11	10000
ANXA5	ENSG00000164111.10	0.0248	3.17824	5	11	10000
DYSF	ENSG00000135636.9	0.4248	0.332737	9	11	10000
MYO5B	ENSG00000167306.14	0.3323	0.560677	5	13	10000
ITPR1	ENSG00000150995.13	0.6471	0.238956	5	23	10000
TCIRG1	ENSG00000110719.5	0.7787	0.740553	5	16	10000
NRP1	ENSG00000099250.13	0.8619	0.205366	3	9	10000
PREP	ENSG00000085377.9	0.2686	0.562209	4	7	10000
ACO1	ENSG00000122729.14	0.1857	0.676079	6	8	10000
ITPR2	ENSG00000123104.7	0.5885	0.23809	6	22	10000
TNS3	ENSG00000136205.12	0.4307	0.381485	9	20	10000
LAMB2	ENSG00000172037.9	0.8282	0.221177	4	19	10000
VPS41	ENSG00000006715.11	0.573	0.512224	6	11	10000
TULP3	ENSG00000078246.11	0.0784	1.91506	4	10	10000
SEC24D	ENSG00000150961.10	0.4703	0.480951	5	15	10000
USP25	ENSG00000155313.11	0.4545	0.592224	6	12	10000
TRAF3IP1	ENSG00000204104.7	0.0786	1.04787	8	11	10000
LMNB2	ENSG00000176619.6	0.3509	0.744104	5	9	10000
APPL1	ENSG00000157500.6	0.7423550087873462	0.172167	3	11	8535
AVL9	ENSG00000105778.13	0.2868	1.4157	3	11	10000
CDC20	ENSG00000117399.9	0.1176	3.45923	3	9	10000
WDR1	ENSG00000071127.12	0.7996	0.545149	7	13	10000
CPNE2	ENSG00000140848.12	0.1107	1.33479	6	15	10000
SYNE1	ENSG00000131018.18	0.43586613772759636	0.479268	4	20	9831
SF3B2	ENSG00000087365.10	0.144	2.16201	4	14	10000
PXK	ENSG00000168297.11	0.3939	1.40536	7	8	10000
ARPC1B	ENSG00000130429.8	0.6291	0.639704	4	10	10000
COPS2	ENSG00000166200.10	0.1995	1.92135	4	7	10000
UBE2H	ENSG00000186591.7	0.0156	1.33722	4	7	10000
BRD7	ENSG00000166164.11	0.6499	0.551698	5	11	10000
TP53I11	ENSG00000175274.14	0.2053	0.954052	5	7	10000
ZNF384	ENSG00000126746.13	0.0083	3.82792	4	9	10000
LONP2	ENSG00000102910.9	0.0169	1.1053	5	14	10000
DSG2	ENSG00000046604.8	0.3297	0.231896	4	8	10000
GAB1	ENSG00000109458.4	0.1374	0.957617	5	8	10000
EPRS	ENSG00000136628.13	0.5052	0.282011	17	17	10000
AHI1	ENSG00000135541.16	0.4496	0.717729	3	17	10000
USP7	ENSG00000187555.10	0.4964	0.572259	11	18	10000
WDFY3	ENSG00000163625.11	0.4861	0.500805	6	15	10000
UBN1	ENSG00000118900.10	0.2694	1.11212	5	9	10000
C14orf159	ENSG00000133943.16	0.192	1.29894	4	15	10000
MFF	ENSG00000168958.15	0.0155	2.0642	5	7	10000
GNAS	ENSG00000087460.19	0.2272	1.53062	3	10	10000
[truncated: 325 more rows]
