# Supplementary material for: Genomic basis for RNA alterations in cancer
Source: Nature. 2020 Feb 5;578(7793):129–36. doi: 10.1038/s41586-020-1970-0 (PMC7054216; doi:10.1038/s41586-020-1970-0)
Supplement: Supplementary file 3 — This zipped file contains Supplementary Tables 1-24 and a Supplementary Table Guide. [file 41586_2020_1970_MOESM3_ESM.zip › Supplementary_Tables/S13_exonization_candidates.tsv]

event_id	event_pos	strand	ensemble_id	gene_name	max_dpsi	coding_status	overlap_snv
871078	12-527659:527802:531837:531919:537934:538031	+	ENSG00000120647.5	CCDC77	1.0	coding	NA
2001495	19-14804262:14804306:14805211:14805343:14805821:14805945	+	ENSG00000160961.7	ZNF333	1.0	coding	NA
1739283	17-64492318:64492401:64509453:64510584:64637472:64637588	+	ENSG00000154229.7	PRKCA	1.0	coding	NA
1150456	13-41556118:41556418:41587213:41591919:41593363:41593450	-	ENSG00000120690.9	ELF1	1.0	coding	NA
80640	1-70692956:70694238:70695060:70695733:70696239:70696301	+	ENSG00000116754.9	SRSF11	1.0	coding	NA
1076936	12-110936600:110937351:110937831:110938979:110939853:110939922	-	ENSG00000111237.14	VPS29	1.0	coding	NA
1792687	17-3827168:3828735:3830184:3830247:3831274:3831332	-	ENSG00000074370.13	ATP2A3	0.9375	coding	NA
2549564	20-35974556:35974658:35975520:35979723:35993606:35993680	+	ENSG00000197122.7	SRC	0.933333333333	coding	NA
1792653	17-3827168:3828735:3829694:3830247:3831274:3831621	-	ENSG00000074370.13	ATP2A3	0.928571428571	coding	NA
1164467	13-48528530:48528692:48530974:48539775:48542729:48542868	-	ENSG00000136143.9	SUCLA2	0.923076923077	coding	NA
2549563	20-35974556:35974658:35975520:35979473:35993606:35993680	+	ENSG00000197122.7	SRC	0.923076923077	coding	NA
1692692	17-27717617:27718042:27722870:27723009:27778472:27778725	+	ENSG00000160551.5	TAOK1	0.916666666667	coding	NA
529275	10-102698351:102698493:102699642:102700259:102703782:102703885	+	ENSG00000119906.7	FAM178A	0.909090909091	coding	NA
3323086	5-179696279:179696409:179704236:179704861:179706795:179707036	-	ENSG00000050748.13	MAPK9	0.9	coding	NA
2469587	2-111195879:111195997:111198373:111198406:111204661:111204737	-	ENSG00000257207.4	LIMS3L	0.9	coding	NA
481115	10-16479355:16479489:16509130:16510689:16526335:16526815	+	ENSG00000165983.10	PTER	0.888888888889	coding	NA
2031655	19-35168566:35168738:35169470:35169538:35169641:35169718	+	ENSG00000089335.16	ZNF302	0.863636363636	coding	NA
524674	10-97515672:97516012:97540338:97540457:97582993:97583121	+	ENSG00000138185.12	ENTPD1	0.837209302326	coding	NA
2102011	19-53935236:53935281:53935573:53943186:53945048:53947923	+	ENSG00000241015.2	TPM3P9	0.818181818182	non-coding	NA
3682049	7-56101653:56101796:56108081:56108219:56118830:56119297	-	ENSG00000146733.9	PSPH	0.818181818182	coding	NA
2416350	2-37306262:37306474:37309140:37309526:37310431:37310579	-	ENSG00000008869.7	HEATR5B	0.818181818182	coding	NA
1801281	17-6528074:6528181:6530204:6530288:6531436:6532061	-	ENSG00000198920.5	KIAA0753	0.8	coding	NA
1257769	14-102276139:102276373:102293810:102297495:102298037:102302910	+	ENSG00000078304.15	PPP2R5C	0.785714285714	coding	NA
727123	11-74676078:74676162:74677833:74679073:74680655:74680744	+	ENSG00000118363.7	SPCS2	0.777777777778	coding	NA
3061287	4-6825911:6826411:6831771:6832678:6843793:6843931	+	ENSG00000170871.7	KIAA0232	0.766666666667	coding	NA
3064765	4-20728907:20729020:20730094:20730175:20754187:20754530	+	ENSG00000163138.14	PACRGL	0.744186046512	coding	NA
2596078	20-5585009:5585086:5585895:5590601:5591487:5591672	-	ENSG00000125772.8	GPCPD1	0.734375	coding	NA
845488	11-86161342:86161440:86162512:86162603:86168407:86168801	-	ENSG00000151376.12	ME3	0.727272727273	coding	NA
3521416	6-150045450:150048334:150048549:150051899:150052748:150052871	-	ENSG00000120253.9	NUP43	0.727272727273	coding	NA
1988804	19-10777167:10777325:10780295:10780394:10781191:10781284	+	ENSG00000129351.13	ILF3	0.727272727273	coding	NA
1208653	14-65896933:65897027:65898754:65902791:65922338:65922436	+	ENSG00000033170.12	FUT8	0.708333333333	coding	NA
3807053	8-129001407:129001537:129008501:129008556:129008806:129010605	+	ENSG00000249859.3	PVT1	0.70652173913	non-coding	NA
4026329	9-92070802:92070868:92089453:92090465:92112833:92113045	-	ENSG00000187764.7	SEMA4D	0.7	coding	NA
2470638	2-112596014:112596089:112598494:112598592:112600988:112601176	-	ENSG00000153107.7	ANAPC1	0.7	coding	NA
2371312	2-227729319:227729842:227731462:227731535:227731901:227732034	+	ENSG00000144468.12	RHBDD1	0.7	coding	NA
3291449	5-132163152:132163299:132165293:132165671:132166285:132166590	-	ENSG00000164403.10	SHROOM1	0.7	coding	NA
1151454	13-43543229:43544806:43544910:43550258:43566113:43566407	-	ENSG00000133106.10	EPSTI1	0.7	coding	NA
4087231	X-47006755:47006897:47028014:47028140:47028713:47028897	+	ENSG00000182872.11	RBM10	0.7	coding	NA
2031659	19-35168582:35169008:35169470:35169538:35169641:35169718	+	ENSG00000089335.16	ZNF302	0.7	coding	NA
2270100	2-55126777:55126919:55127833:55129278:55130180:55130333	+	ENSG00000214595.7	EML6	0.692307692308	coding	NA
4151540	X-103375284:103375904:103376528:103389272:103401558:103401708	-	ENSG00000176274.6	SLC25A53	0.6875	coding	23:103389257:103389257
1358802	15-51250688:51250991:51259855:51259922:51260459:51260574	+	ENSG00000081014.6	AP4E1	0.6875	coding	NA
3682155	7-56101653:56101847:56108081:56108219:56118830:56119297	-	ENSG00000146733.9	PSPH	0.679012345679	coding	NA
2110591	19-58331861:58331917:58345718:58345837:58350390:58350517	+	ENSG00000268750.2	CTD-2583A14.10	0.677419354839	coding	NA
3543586	7-7715732:7715839:7787624:7791470:7841300:7841374	+	ENSG00000219545.5	RPA3-AS1	0.666666666667	coding	NA
4063308	9-135772809:135772997:135775739:135775827:135776101:135776224	-	ENSG00000165699.9	TSC1	0.666666666667	coding	NA
1135450	13-113883759:113883833:113885459:113887017:113887490:113887653	+	ENSG00000139842.10	CUL4A	0.666666666667	coding	NA
3156118	4-103585841:103590206:103591896:103592168:103592437:103592555	-	ENSG00000109323.4	MANBA	0.657142857143	coding	NA
2073593	19-45419446:45419727:45421951:45422059:45422429:45422606	+	ENSG00000130208.5	APOC1	0.652777777778	coding	NA
4086712	X-44949967:44950109:44963289:44963595:44966654:44966781	+	ENSG00000147050.10	KDM6A	0.647058823529	coding	NA
280848	1-29495014:29495150:29496934:29506261:29508157:29508499	-	ENSG00000116350.11	SRSF4	0.642857142857	coding	NA
2551777	20-37597723:37597857:37599281:37599539:37601201:37601294	+	ENSG00000101452.10	DHX35	0.638888888889	coding	NA
2596082	20-5585009:5585086:5585895:5590893:5591487:5591672	-	ENSG00000125772.8	GPCPD1	0.63829787234	coding	NA
3856635	8-62438535:62438671:62459433:62459502:62460629:62460767	-	ENSG00000198363.11	ASPH	0.636363636364	coding	NA
727125	11-74676078:74676162:74677833:74679073:74680684:74680744	+	ENSG00000118363.7	SPCS2	0.636363636364	coding	NA
1165252	13-50008147:50008359:50010021:50016920:50018121:50018262	-	ENSG00000102547.14	CAB39L	0.636363636364	coding	NA
284633	1-31467900:31468067:31492295:31492356:31501642:31501711	-	ENSG00000134644.11	PUM1	0.631578947368	coding	NA
2994688	3-121255946:121256055:121257950:121257991:121258279:121258436	-	ENSG00000051341.9	POLQ	0.631578947368	coding	NA
595331	10-94291504:94291674:94294233:94294258:94294334:94294542	-	ENSG00000119912.11	IDE	0.631578947368	coding	NA
1698256	17-34943365:34943675:34945266:34945329:34945637:34946278	+	ENSG00000005955.8	GGNBP2	0.626436781609	coding	17:34945334:34945334
1151473	13-43543229:43544806:43546903:43550258:43566113:43566407	-	ENSG00000133106.10	EPSTI1	0.625	coding	NA
2360100	2-209674175:209674289:209686059:209687279:209688918:209689074	+	ENSG00000144407.5	PTH2R	0.625	coding	NA
3323088	5-179696279:179696409:179704244:179704861:179706795:179707036	-	ENSG00000050748.13	MAPK9	0.615384615385	coding	NA
1109416	13-32930564:32930746:32931617:32931667:32931878:32932066	+	ENSG00000139618.10	BRCA2	0.615384615385	coding	NA
2109276	19-57755290:57755417:57755901:57756003:57759972:57760068	+	ENSG00000204524.5	ZNF805	0.611111111111	coding	NA
1485104	16-2273566:2273771:2276229:2276662:2278372:2278524	+	ENSG00000167967.11	E4F1	0.6	coding	NA
1792679	17-3827168:3828735:3830174:3831074:3831274:3831621	-	ENSG00000074370.13	ATP2A3	0.6	coding	NA
3911885	9-471445:471586:471869:471945:473193:473273	+	ENSG00000107104.14	KANK1	0.6	coding	NA
2336220	2-162016809:162016995:162033622:162034670:162036124:162036596	+	ENSG00000136560.9	TANK	0.6	coding	NA
117758	1-146378601:146378873:146381744:146383830:146384513:146384612	+	ENSG00000186275.7	NBPF12	0.6	coding	NA
2605346	20-33176256:33176411:33180638:33191088:33203845:33203943	-	ENSG00000101464.6	PIGU	0.590909090909	coding	NA
3097776	4-119529812:119529877:119532103:119533513:119539150:119539274	+	ENSG00000260404.2	RP11-384K6.6	0.590909090909	non-coding	NA
3543054	7-7273888:7274170:7275885:7277262:7277885:7278595	+	ENSG00000106392.6	C1GALT1	0.589285714286	coding	NA
619450	10-123499938:123503373:123541595:123541701:123549683:123549804	-	ENSG00000107669.13	ATE1	0.588235294118	coding	NA
2550196	20-36661947:36662500:36663345:36663725:36668836:36668966	+	ENSG00000101413.7	RPRD1B	0.588235294118	coding	NA
2550207	20-36661947:36662500:36663345:36665936:36668836:36668966	+	ENSG00000101413.7	RPRD1B	0.588235294118	coding	NA
619451	10-123499938:123503373:123541595:123541807:123549683:123549804	-	ENSG00000107669.13	ATE1	0.588235294118	coding	NA
3489938	6-52871112:52871235:52871768:52872134:52874236:52874365	-	ENSG00000112144.11	ICK	0.583333333333	coding	NA
733486	11-93886656:93886796:93907479:93909054:93911534:93911758	+	ENSG00000110218.4	PANX1	0.571428571429	coding	NA
2429874	2-60684332:60689559:60694182:60695337:60695866:60704402	-	ENSG00000119866.16	BCL11A	0.571428571429	coding	NA
2471146	2-114383185:114383306:114383792:114384148:114384614:114384667	-	ENSG00000240356.2	RPL23AP7	0.571428571429	non-coding	NA
3321563	5-178770767:178771162:178771512:178771772:178772190:178772431	-	ENSG00000087116.9	ADAMTS2	0.571428571429	coding	NA
1718880	17-44751779:44751979:44753107:44753151:44770268:44770434	+	ENSG00000073969.14	NSF	0.571428571429	coding	NA
3090323	4-95796981:95797051:95819681:95820201:95917190:95917285	+	ENSG00000138696.6	BMPR1B	0.5625	coding	NA
203724	1-211570108:211570173:211571377:211572779:211599552:211599625	+	ENSG00000153363.8	LINC00467	0.5625	non-coding	NA
3254738	5-1568636:1569113:1572296:1572327:1574296:1574410	-	ENSG00000185986.10	SDHAP3	0.5625	non-coding	NA
4112063	X-123095567:123095706:123103517:123103638:123155216:123155281	+	ENSG00000101972.14	STAG2	0.557692307692	coding	NA
11790	1-10555330:10555378:10579859:10584540:10596269:10596629	+	ENSG00000142655.8	PEX14	0.555555555556	coding	1:10584527:10584527
1151116	13-42335263:42335340:42350214:42350609:42352120:42352192	-	ENSG00000102763.11	VWA8	0.55	coding	NA
195816	1-204501318:204501374:204505560:204505621:204506586:204506625	+	ENSG00000198625.8	MDM4	0.55	coding	NA
3025929	3-169804519:169815172:169816684:169820093:169820266:169820498	-	ENSG00000173889.11	PHC3	0.548780487805	coding	NA
2528575	20-10541347:10541468:10578342:10578749:10579322:10579400	+	ENSG00000149346.10	SLX4IP	0.545454545455	coding	20:10578753:10578753
2644275	21-19289536:19289717:19613304:19614024:19628825:19629135	+	ENSG00000154645.9	CHODL	0.545454545455	coding	NA
3309873	5-159535541:159535621:159540922:159544932:159545811:159546430	-	ENSG00000170234.8	PWWP2A	0.545454545455	coding	NA
3748124	7-156264889:156265405:156274070:156274314:156397881:156398074	-	ENSG00000182648.7	LINC01006	0.545454545455	non-coding	NA
3145469	4-78697424:78697546:78732054:78739488:78740386:78740522	-	ENSG00000138767.8	CNOT6L	0.545454545455	coding	NA
2101996	19-53935236:53935281:53935573:53937003:53945048:53947923	+	ENSG00000241015.2	TPM3P9	0.545454545455	non-coding	NA
2305145	2-97426638:97428138:97438972:97440009:97462748:97462892	+	ENSG00000158158.7	CNNM4	0.545454545455	coding	NA
2102040	19-53935226:53935281:53936832:53943186:53948253:53948528	+	ENSG00000160336.10	ZNF761	0.545454545455	non-coding	NA
2261240	2-37428784:37428869:37439913:37440248:37440579:37440868	+	ENSG00000218739.5	AC007390.5	0.545454545455	coding	NA
1072633	12-109246413:109246454:109248438:109248522:109251203:109251366	-	ENSG00000084112.10	SSH1	0.538461538462	coding	NA
3409395	6-111312949:111312989:111317205:111318308:111318385:111318467	+	ENSG00000197498.8	RPF2	0.538461538462	coding	NA
3498868	6-89563347:89563483:89571328:89572233:89600213:89600315	-	ENSG00000111880.11	RNGTT	0.536585365854	coding	NA
2982037	3-101066715:101066895:101067773:101069106:101070461:101070495	-	ENSG00000138468.11	SENP7	0.533333333333	coding	NA
367011	1-151340674:151340795:151340885:151340924:151341479:151342245	-	ENSG00000143416.16	SELENBP1	0.533333333333	coding	NA
3269495	5-43453759:43454145:43466990:43467243:43476215:43476603	-	ENSG00000151881.10	C5orf28	0.53125	coding	NA
481081	10-16478941:16479046:16509130:16510689:16526335:16526815	+	ENSG00000165983.10	PTER	0.529411764706	coding	NA
2550173	20-36661947:36662500:36662602:36665936:36668836:36668966	+	ENSG00000101413.7	RPRD1B	0.526315789474	coding	NA
3521283	6-149979288:149983374:149984327:149985778:149997395:149997502	-	ENSG00000131023.8	LATS1	0.521739130435	coding	NA
786953	11-18014477:18014540:18017116:18017203:18017342:18017456	-	ENSG00000129158.6	SERGEF	0.52	coding	NA
3656839	7-6031603:6031688:6033703:6035020:6035164:6035264	-	ENSG00000122512.10	PMS2	0.52	coding	NA
2964653	3-52785947:52786352:52794010:52794071:52794810:52794952	-	ENSG00000114904.8	NEK4	0.52	coding	NA
3866165	8-82711815:82713828:82714342:82714373:82714614:82714734	-	ENSG00000104497.9	SNX16	0.52	coding	NA
4111991	X-123094368:123094716:123103517:123103638:123155216:123155281	+	ENSG00000101972.14	STAG2	0.517857142857	coding	NA
3729035	7-121023010:121023064:121034998:121035091:121036215:121036388	-	ENSG00000196937.6	FAM3C	0.515625	coding	NA
4108767	X-109310574:109310624:109311970:109312016:109352307:109352374	+	ENSG00000157600.7	TMEM164	0.514285714286	coding	NA
2031657	19-35168543:35168761:35169470:35169538:35169641:35169718	+	ENSG00000089335.16	ZNF302	0.512820512821	coding	NA
1494832	16-11145369:11145498:11146496:11149046:11154758:11154879	+	ENSG00000038532.10	CLEC16A	0.508771929825	coding	NA
499276	10-65358929:65359043:65363617:65363752:65369946:65370094	+	ENSG00000165476.8	REEP3	0.5	coding	NA
2519607	2-242082251:242082489:242084217:242084865:242085164:242085275	-	ENSG00000115687.9	PASK	0.5	coding	NA
3543531	7-7712939:7713084:7787624:7791470:7841300:7841374	+	ENSG00000219545.5	RPA3-AS1	0.5	coding	NA
3272986	5-65000105:65000205:65001155:65001272:65004315:65004385	-	ENSG00000197860.5	SGTB	0.5	coding	NA
2549565	20-35974556:35974658:35975520:35983263:35993606:35993680	+	ENSG00000197122.7	SRC	0.5	coding	NA
16951	1-15479027:15479280:15479681:15479734:15541390:15541927	+	ENSG00000171729.9	TMEM51	0.5	coding	NA
223629	1-245318286:245318789:245319051:245319121:245319583:245319985	+	ENSG00000162849.11	KIF26B	0.5	coding	NA
3027959	3-176782707:176782810:176792654:176795210:176797614:176797733	-	ENSG00000177565.11	TBL1XR1	0.5	coding	NA
449653	1-212149923:212150061:212150816:212150886:212151613:212151853	-	ENSG00000143493.8	INTS7	0.5	coding	NA
443518	1-205389582:205389702:205405357:205410190:205418995:205419059	-	ENSG00000186007.5	LEMD1	0.5	coding	NA
2999598	3-124909218:124909365:124909562:124909941:124930142:124930243	-	ENSG00000221955.6	SLC12A8	0.5	coding	NA
4001789	9-3228846:3228889:3229795:3236837:3248031:3248185	-	ENSG00000080298.11	RFX3	0.5	coding	NA
3499582	6-90434917:90435115:90436387:90436455:90437551:90437674	-	ENSG00000112159.7	MDN1	0.5	coding	NA
1493430	16-10508430:10508469:10508766:10513304:10513437:10513480	+	ENSG00000166669.9	ATF7IP2	0.5	coding	NA
2301316	2-89065323:89065713:89066161:89066198:89072489:89079082	+	ENSG00000230006.3	ANKRD36BP2	0.5	non-coding	NA
3927498	9-36572858:36573004:36580069:36580868:36581640:36581800	+	ENSG00000165304.3	MELK	0.5	coding	NA
3933440	9-74561921:74562028:74564377:74567048:74586420:74586534	+	ENSG00000155621.10	C9orf85	0.5	coding	NA
3015022	3-145838898:145839035:145839132:145839820:145841051:145841112	-	ENSG00000152952.7	PLOD2	0.5	coding	NA
1168965	13-79188425:79191257:79206760:79207764:79209244:79209333	-	ENSG00000152193.7	RNF219	0.5	coding	NA
2429876	2-60684332:60689559:60694182:60695337:60773105:60773435	-	ENSG00000119866.16	BCL11A	0.5	coding	NA
1016229	12-40343291:40345167:40412647:40412737:40422102:40422311	-	ENSG00000151229.8	SLC2A13	0.5	coding	NA
3181508	5-14581883:14582067:14590860:14591733:14601073:14601233	+	ENSG00000145569.5	FAM105A	0.5	coding	NA
3683706	7-65860865:65860943:65861762:65861963:65864678:65864782	-	ENSG00000179406.6	LINC00174	0.5	non-coding	NA
2073580	19-45419446:45419616:45421951:45422059:45422429:45422606	+	ENSG00000130208.5	APOC1	0.5	coding	NA
500919	10-70661033:70661227:70661806:70662475:70665981:70666093	+	ENSG00000107625.8	DDX50	0.48275862069	coding	NA
3234822	5-169267760:169267856:169348374:169359179:169361655:169361875	+	ENSG00000134516.11	DOCK2	0.481481481481	coding	NA
522767	10-96201652:96201776:96207391:96211366:96234424:96234540	+	ENSG00000108239.8	TBC1D12	0.479166666667	coding	NA
1377486	15-69976635:69976781:69980637:69980876:69988005:69988089	+	ENSG00000259641.1	RP11-279F6.3	0.47619047619	non-coding	NA
3234824	5-169267760:169267856:169348379:169359179:169361655:169361875	+	ENSG00000134516.11	DOCK2	0.473684210526	coding	NA
3076707	4-69917080:69917320:69952560:69954624:69955189:69955321	+	ENSG00000171234.9	UGT2B7	0.473684210526	coding	4:69952568:69952568
3234820	5-169267760:169267856:169340909:169359179:169361655:169361875	+	ENSG00000134516.11	DOCK2	0.473684210526	coding	NA
1426759	15-50330964:50331026:50331840:50336567:50336790:50336889	-	ENSG00000104043.10	ATP8B4	0.472727272727	coding	NA
3927552	9-36572920:36573195:36580069:36580868:36581640:36581800	+	ENSG00000165304.3	MELK	0.470588235294	coding	NA
1830848	17-29420390:29420509:29420600:29420854:29422244:29422468	-	ENSG00000264107.1	RP11-848P1.5	0.470588235294	non-coding	NA
3589302	7-94174856:94175013:94175321:94175438:94176407:94176487	+	ENSG00000127995.12	CASD1	0.470588235294	coding	NA
3682083	7-56101653:56101799:56108081:56108219:56118830:56119297	-	ENSG00000146733.9	PSPH	0.470588235294	coding	NA
3014697	3-142280084:142281951:142283078:142283468:142284962:142285103	-	ENSG00000175054.10	ATR	0.470588235294	coding	NA
2404488	2-20174228:20174394:20174534:20174560:20175290:20175424	-	ENSG00000118965.10	WDR35	0.466666666667	coding	NA
462103	1-235277082:235277225:235282486:235282559:235282653:235282732	-	ENSG00000173726.6	TOMM20	0.466666666667	coding	NA
3377017	6-35314843:35314927:35316139:35351668:35378763:35384560	+	ENSG00000112033.9	PPARD	0.46511627907	coding	NA
3419461	6-142510562:142510671:142516402:142518215:142519575:142519918	+	ENSG00000009844.11	VTA1	0.464285714286	coding	NA
492739	10-46235520:46235694:46237270:46237521:46238837:46238931	+	ENSG00000172661.13	FAM21C	0.461538461538	coding	NA
2492540	2-179718167:179718351:179719883:179719934:179720073:179720268	-	ENSG00000163492.9	CCDC141	0.461538461538	coding	NA
3656840	7-6031603:6031688:6034144:6035020:6035164:6035264	-	ENSG00000122512.10	PMS2	0.461538461538	coding	NA
3476165	6-34845554:34846497:34847402:34847508:34847743:34848153	-	ENSG00000064995.12	TAF11	0.461538461538	coding	NA
423644	1-169828181:169828353:169830780:169830820:169831753:169831938	-	ENSG00000000457.9	SCYL3	0.461538461538	coding	NA
3678513	7-47320070:47323463:47324394:47325306:47331552:47331630	-	ENSG00000136205.12	TNS3	0.458333333333	coding	NA
2643099	21-17135209:17135287:17136556:17137203:17138315:17138460	+	ENSG00000155313.11	USP25	0.457516339869	coding	NA
3211928	5-126150861:126150939:126152326:126153644:126154613:126154926	+	ENSG00000113368.7	LMNB1	0.454545454545	coding	NA
1911958	18-8143644:8143777:8233524:8233568:8244055:8244207	+	ENSG00000173482.12	PTPRM	0.454545454545	coding	NA
3978079	9-133456481:133456900:133469029:133469274:133470869:133470975	+	ENSG00000107164.15	FUBP3	0.454545454545	coding	NA
275113	1-26628184:26628213:26628540:26628688:26629303:26629507	-	ENSG00000158062.16	UBXN11	0.454545454545	coding	1:26628538:26628538
3478312	6-36507848:36507984:36509545:36513062:36514966:36515247	-	ENSG00000112079.8	STK38	0.454545454545	coding	NA
1350659	15-43443987:43444143:43445207:43446080:43446869:43452992	+	ENSG00000137842.2	TMEM62	0.454545454545	coding	NA
3201725	5-81575280:81576830:81586636:81587756:81591311:81591363	+	ENSG00000205464.7	ATP6AP1L	0.454545454545	coding	NA
3145621	4-80905031:80905124:80905272:80905797:80905972:80906017	-	ENSG00000163297.12	ANTXR2	0.454545454545	coding	NA
2528574	20-10541347:10541468:10578342:10578653:10579322:10579400	+	ENSG00000149346.10	SLX4IP	0.454545454545	coding	NA
185960	1-198189928:198190240:198192629:198192689:198201682:198201767	+	ENSG00000151414.10	NEK7	0.454545454545	coding	NA
4151538	X-103375284:103375904:103376528:103381542:103401558:103401708	-	ENSG00000176274.6	SLC25A53	0.454545454545	coding	NA
1007472	12-12333976:12334373:12336191:12336207:12336913:12337045	-	ENSG00000070018.4	LRP6	0.454545454545	coding	NA
1135873	13-114145309:114145588:114148893:114149632:114149816:114150340	+	ENSG00000150403.13	TMCO3	0.451612903226	coding	NA
2167090	19-19825169:19825296:19826404:19829257:19843764:19843906	-	ENSG00000105708.8	ZNF14	0.448275862069	coding	NA
3176376	5-647919:648031:648214:648338:653102:653668	+	ENSG00000112877.6	CEP72	0.444444444444	coding	NA
3251981	5-1254482:1255526:1257815:1257917:1258712:1260225	-	ENSG00000164362.14	TERT	0.441558441558	coding	NA
1107615	13-28750629:28750696:28751103:28751193:28752001:28752072	+	ENSG00000152520.9	PAN3	0.441441441441	coding	NA
1151458	13-43543229:43544806:43545405:43550258:43566113:43566407	-	ENSG00000133106.10	EPSTI1	0.44	coding	NA
3287324	5-122734829:122734978:122744640:122744733:122748092:122748234	-	ENSG00000168944.11	CEP120	0.44	coding	NA
2177940	19-36827161:36832492:36834200:36834502:36851336:36851435	-	ENSG00000142065.9	ZFP14	0.4375	coding	NA
2468267	2-110919179:110919274:110919924:110919971:110920624:110922307	-	ENSG00000144061.8	NPHP1	0.4375	coding	NA
3097749	4-119529812:119529877:119531630:119533513:119539150:119539274	+	ENSG00000260404.2	RP11-384K6.6	0.4375	non-coding	NA
619114	10-121612561:121612684:121616337:121616602:121616858:121616951	-	ENSG00000197771.8	MCMBP	0.434782608696	coding	NA
3768880	8-30973869:30974044:30977326:30977423:30977758:30977940	+	ENSG00000165392.5	WRN	0.432432432432	coding	NA
4014504	9-35725561:35725724:35725826:35729396:35732071:35732392	-	ENSG00000137076.14	TLN1	0.428571428571	coding	NA
2791366	22-43222945:43223005:43223334:43225537:43227554:43227658	-	ENSG00000242247.6	ARFGAP3	0.428571428571	coding	NA
1694458	17-29171852:29171934:29176772:29176928:29182160:29182345	+	ENSG00000176208.4	ATAD5	0.428571428571	coding	NA
109045	1-113638843:113638987:113641165:113641214:113641326:113641407	+	ENSG00000198799.7	LRIG2	0.424242424242	coding	NA
2404074	2-17907655:17907736:17908045:17909853:17912344:17912406	-	ENSG00000163029.11	SMC6	0.421686746988	coding	NA
1346747	15-42021361:42021547:42022752:42025768:42026719:42026792	+	ENSG00000174197.12	MGA	0.421052631579	coding	NA
187973	1-201821231:201821320:201821973:201822035:201822138:201822225	+	ENSG00000198700.5	IPO9	0.421052631579	coding	NA
252509	1-6604885:6605240:6606369:6606440:6609630:6609758	-	ENSG00000162408.10	NOL9	0.421052631579	coding	NA
1111041	13-41936166:41937009:41940588:41940648:41941574:41941788	+	ENSG00000172766.14	NAA16	0.421052631579	coding	NA
2405936	2-20518286:20518406:20520923:20524547:20526021:20526146	-	ENSG00000055917.11	PUM2	0.41935483871	coding	NA
3166390	4-153333631:153333681:153369603:153372928:153456092:153457253	-	ENSG00000109670.9	FBXW7	0.418604651163	coding	NA
3885139	8-126036501:126044636:126048409:126049227:126049478:126056146	-	ENSG00000164961.11	KIAA0196	0.416666666667	coding	NA
3286027	5-114606909:114607323:114609432:114610824:114610912:114611303	-	ENSG00000164221.8	CCDC112	0.416666666667	coding	NA
3935079	9-79074975:79075093:79077077:79093446:79115831:79115977	+	ENSG00000187210.8	GCNT1	0.416666666667	coding	NA
2101998	19-53935226:53935281:53935573:53937003:53948253:53948528	+	ENSG00000160336.10	ZNF761	0.416666666667	non-coding	NA
1305836	14-64091645:64091751:64095987:64096339:64108016:64108125	-	ENSG00000140006.7	WDR89	0.416666666667	coding	NA
912271	12-51084831:51084934:51086176:51086605:51086731:51086796	+	ENSG00000066084.8	DIP2B	0.416666666667	coding	NA
4005569	9-21008019:21008145:21010723:21011481:21011587:21011694	-	ENSG00000188921.12	PTPLAD2	0.413793103448	coding	NA
172185	1-174219612:174219770:174220927:174220984:174221617:174221728	+	ENSG00000152061.17	RABGAP1L	0.413333333333	coding	NA
1911444	18-3451674:3452380:3452473:3453625:3456351:3457111	+	ENSG00000177426.16	TGIF1	0.411764705882	coding	NA
1426439	15-50223315:50226379:50250134:50252069:50254173:50254217	-	ENSG00000104043.10	ATP8B4	0.411764705882	coding	NA
3912427	9-540507:540667:593608:593860:676889:677042	+	ENSG00000107104.14	KANK1	0.409090909091	coding	NA
620830	10-125805182:125806240:125823256:125843815:125851839:125851970	-	ENSG00000182022.13	CHST15	0.407407407407	coding	NA
3257012	5-14751177:14751348:14753701:14755511:14755969:14756053	-	ENSG00000154122.8	ANKH	0.40404040404	coding	NA
3261382	5-38978684:38978752:38979551:38979640:38981968:38982138	-	ENSG00000164327.8	RICTOR	0.402777777778	coding	NA
3935051	9-79074067:79074221:79076215:79093446:79115831:79115977	+	ENSG00000187210.8	GCNT1	0.4	coding	NA
850862	11-105881182:105881794:105886284:105886411:105891688:105892954	-	ENSG00000170903.6	MSANTD4	0.4	coding	NA
202281	1-210796869:210797014:210819784:210819847:210847629:210849638	+	ENSG00000054392.8	HHAT	0.4	coding	NA
3277350	5-77928082:77928191:77932380:77932475:77944321:77944718	-	ENSG00000145685.9	LHFPL2	0.4	coding	NA
853875	11-113679784:113679976:113681132:113681992:113682997:113683226	-	ENSG00000048028.7	USP28	0.4	coding	NA
1151481	13-43543229:43544806:43547250:43550258:43566113:43566407	-	ENSG00000133106.10	EPSTI1	0.4	coding	NA
3935072	9-79074975:79075093:79076215:79093446:79115831:79115977	+	ENSG00000187210.8	GCNT1	0.4	coding	NA
2978858	3-71102786:71102924:71104516:71104584:71113974:71114077	-	ENSG00000114861.14	FOXP1	0.4	coding	NA
2138890	19-10683346:10683571:10683832:10683927:10685092:10685168	-	ENSG00000129354.7	AP1M2	0.4	coding	NA
3278801	5-79454658:79454779:79454884:79461439:79462205:79463003	-	ENSG00000164300.11	SERINC5	0.4	coding	NA
682011	11-58876140:58876185:58876658:58876880:58877012:58877480	+	ENSG00000189057.6	FAM111B	0.4	coding	NA
4082990	X-24170836:24170947:24177615:24177919:24179831:24179959	+	ENSG00000005889.11	ZFX	0.4	coding	NA
417060	1-161013042:161013150:161013931:161014212:161014701:161014731	-	ENSG00000158773.10	USF1	0.4	coding	NA
421140	1-161515188:161515566:161516043:161517053:161518210:161518468	-	ENSG00000203747.5	FCGR3A	0.4	coding	NA
462888	1-235403627:235403766:235408251:235408273:235409734:235409826	-	ENSG00000054267.16	ARID4B	0.4	coding	NA
1029129	12-51777244:51777366:51778051:51778122:51784633:51784721	-	ENSG00000139629.11	GALNT6	0.4	coding	NA
1015574	12-31648743:31648853:31724016:31724114:31743639:31744031	-	ENSG00000170456.10	DENND5B	0.4	coding	NA
1293109	14-31425344:31425448:31428642:31428679:31495109:31495607	-	ENSG00000196792.7	STRN3	0.4	coding	NA
1425708	15-49061152:49061278:49061481:49063505:49064683:49065728	-	ENSG00000103995.9	CEP152	0.4	coding	NA
75582	1-59811918:59812070:59840789:59841012:59844420:59844509	+	ENSG00000172456.12	FGGY	0.4	coding	NA
1418038	15-43931619:43932694:43935582:43935666:43939247:43939665	-	ENSG00000166762.12	CATSPER2	0.4	coding	NA
526183	10-98593162:98593236:98593533:98645912:98667021:98667087	+	ENSG00000196233.7	LCOR	0.4	coding	NA
1857937	17-45149837:45149925:45152445:45152486:45177200:45177614	-	ENSG00000262879.1	RP11-156P1.3	0.4	non-coding	NA
3870456	8-97270584:97270928:97271472:97271614:97273728:97273838	-	ENSG00000156469.4	MTERFD1	0.393939393939	coding	NA
3869693	8-95953057:95953319:95956056:95956115:95961381:95961639	-	ENSG00000164938.9	TP53INP1	0.392156862745	coding	NA
70428	1-46818539:46818700:46822457:46823331:46826375:46826500	+	ENSG00000117481.6	NSUN4	0.391304347826	coding	NA
30591	1-25773252:25773394:25774365:25774993:25775298:25775425	+	ENSG00000204178.5	TMEM57	0.390243902439	coding	NA
3890589	8-141935660:141935848:141954535:141954614:142011223:142011478	-	ENSG00000169398.15	PTK2	0.388888888889	coding	NA
3545877	7-20371599:20371646:20395596:20402510:20403259:20403345	+	ENSG00000105855.5	ITGB8	0.388888888889	coding	NA
2428476	2-55792291:55795499:55796791:55799974:55800754:55800913	-	ENSG00000138041.11	SMEK2	0.386363636364	coding	NA
523388	10-96484102:96484290:96488312:96492702:96493053:96493195	+	ENSG00000108242.8	CYP2C18	0.385026737968	coding	NA
1007137	12-11273434:11273779:11276669:11276922:11324020:11324212	-	ENSG00000111215.7	PRR4	0.384615384615	coding	NA
2339099	2-171693302:171693393:171696643:171696729:171699078:171699269	+	ENSG00000128683.9	GAD1	0.384615384615	coding	NA
452150	1-222087764:222087873:222088586:222089357:222091933:222092054	-	ENSG00000238042.1	RP11-815M8.1	0.384615384615	non-coding	NA
595099	10-93542595:93542917:93552723:93553300:93557569:93557953	-	ENSG00000228701.1	TNKS2-AS1	0.380952380952	non-coding	NA
2262893	2-42531623:42531691:42532593:42532632:42543101:42543190	+	ENSG00000143924.14	EML4	0.379310344828	coding	2:42532633:42532633
4037498	9-115456313:115456513:115461337:115461589:115464067:115464160	-	ENSG00000148153.9	INIP	0.379310344828	coding	NA
3046203	3-197411027:197418019:197418858:197419480:197420585:197421456	-	ENSG00000145016.9	KIAA0226	0.378378378378	coding	NA
611324	10-103717406:103717489:103727768:103732263:103734968:103735057	-	ENSG00000120029.8	C10orf76	0.375	coding	NA
2495183	2-190611385:190611894:190612660:190613968:190615275:190615382	-	ENSG00000128694.7	OSGEPL1	0.375	coding	NA
3168978	4-174243356:174243750:174246965:174247113:174247819:174250845	-	ENSG00000248774.1	RP11-798M19.3	0.375	non-coding	NA
1951113	18-56148478:56149271:56154188:56164030:56165280:56165329	-	ENSG00000198796.6	ALPK2	0.375	coding	NA
3025412	3-168861485:168861620:168991156:169084479:169098974:169099312	-	ENSG00000085276.13	MECOM	0.375	coding	NA
4017977	9-68430169:68430261:68431024:68431101:68433464:68433566	-	ENSG00000215548.2	RP11-764K9.4	0.375	non-coding	NA
2980121	3-98219683:98220364:98223311:98225591:98235895:98240286	-	ENSG00000080822.12	CLDND1	0.375	coding	NA
2589155	20-428532:428718:441729:441804:442979:443197	-	ENSG00000125875.9	TBC1D20	0.375	coding	NA
3007909	3-129576090:129576248:129579998:129580117:129599151:129599405	-	ENSG00000172765.12	TMCC1	0.375	coding	NA
3541144	7-6154953:6155154:6155282:6155548:6175471:6175582	+	ENSG00000106346.7	USP42	0.375	coding	NA
492875	10-46268703:46268806:46269402:46269485:46272720:46272873	+	ENSG00000172661.13	FAM21C	0.375	coding	NA
2278627	2-68961912:68962392:68972699:68980949:69002352:69002552	+	ENSG00000163219.7	ARHGAP25	0.37037037037	coding	NA
2323412	2-121010333:121010556:121030310:121030379:121036190:121036354	+	ENSG00000144118.9	RALB	0.37037037037	coding	NA
1438338	15-64551399:64551440:64555329:64556383:64592517:64592922	-	ENSG00000169118.11	CSNK1G1	0.368421052632	coding	NA
2359445	2-209302484:209302606:209305953:209306070:209307088:209307186	+	ENSG00000144407.5	PTH2R	0.367741935484	coding	NA
2279190	2-69014971:69015088:69015620:69034071:69034407:69036956	+	ENSG00000163219.7	ARHGAP25	0.366197183099	coding	NA
3100339	4-128932827:128932855:128933161:128933449:128938517:128938656	+	ENSG00000164074.10	C4orf29	0.363636363636	coding	NA
3515320	6-131931185:131931386:131931905:131935378:131936463:131936481	-	ENSG00000112282.13	MED23	0.363636363636	coding	NA
3069817	4-40194586:40194743:40226756:40227245:40244333:40244807	+	ENSG00000168421.8	RHOH	0.363636363636	coding	NA
976068	12-113515223:113515910:113516117:113526129:113530966:113531028	+	ENSG00000135144.3	DTX1	0.363636363636	coding	NA
3588433	7-92883172:92883244:92883441:92883518:92885820:92885874	+	ENSG00000004766.11	CCDC132	0.363636363636	coding	NA
3100343	4-128932827:128932855:128933161:128935480:128938517:128938656	+	ENSG00000164074.10	C4orf29	0.363636363636	coding	NA
1203437	14-58910671:58910893:58914380:58914507:58915057:58915211	+	ENSG00000100578.10	KIAA0586	0.363636363636	coding	NA
3145470	4-78697424:78697546:78732054:78739488:78740457:78740544	-	ENSG00000138767.8	CNOT6L	0.363636363636	coding	NA
43110	1-35544967:35545043:35554349:35554776:35559514:35559684	+	ENSG00000197056.5	ZMYM1	0.363636363636	coding	NA
2026443	19-24216246:24216423:24219547:24225911:24228985:24229081	+	ENSG00000268362.1	CTD-2017D11.1	0.363636363636	non-coding	NA
2982036	3-101066715:101066895:101067773:101069103:101070461:101070495	-	ENSG00000138468.11	SENP7	0.363636363636	coding	NA
2100826	19-53707268:53707395:53708201:53714094:53714233:53714268	+	ENSG00000269051.1	CTD-2245F17.3	0.363636363636	non-coding	NA
3682151	7-56101653:56101847:56106710:56110336:56118830:56119297	-	ENSG00000146733.9	PSPH	0.363636363636	coding	NA
2550169	20-36661947:36662500:36662602:36663725:36668836:36668966	+	ENSG00000101413.7	RPRD1B	0.363636363636	coding	NA
4024392	9-86925326:86925502:86925615:86925636:86928273:86928369	-	ENSG00000197506.6	SLC28A3	0.363636363636	coding	NA
2428504	2-55793990:55795499:55801504:55802871:55804450:55806917	-	ENSG00000138041.11	SMEK2	0.363636363636	coding	NA
27197	1-23955970:23956047:23961814:23964853:23966169:23967058	+	ENSG00000197880.4	MDS2	0.363636363636	coding	NA
3418509	6-136470223:136470288:136470417:136470436:136472297:136472393	+	ENSG00000171408.9	PDE7B	0.363636363636	coding	NA
478521	10-11893995:11894214:11903337:11903406:11904910:11905041	+	ENSG00000148426.8	PROSER2	0.363636363636	coding	NA
3337102	6-25556822:25557078:25563429:25577517:25581151:25581667	+	ENSG00000079691.15	LRRC16A	0.363636363636	coding	NA
476941	10-7866280:7866523:7876718:7876770:8005882:8007705	+	ENSG00000165632.7	TAF3	0.363636363636	coding	NA
3039545	3-194789007:194790840:194795436:194795516:194806630:194806751	-	ENSG00000173950.11	XXYLT1	0.363636363636	coding	NA
3794294	8-95993082:95993201:95998580:96000004:96000585:96001576	+	ENSG00000156170.8	NDUFAF6	0.363636363636	coding	NA
3825887	8-145255330:145255444:145266695:145267265:145267896:145268370	+	ENSG00000179832.13	MROH1	0.363636363636	coding	NA
443003	1-205083916:205084089:205084205:205084233:205084985:205085011	-	ENSG00000117222.9	RBBP5	0.363636363636	coding	NA
1879427	17-63545637:63545778:63545915:63553761:63553923:63554854	-	ENSG00000168646.8	AXIN2	0.363636363636	coding	NA
2750813	22-46189475:46189658:46193042:46194587:46202838:46202984	+	ENSG00000130638.11	ATXN10	0.363636363636	coding	NA
3655940	7-5364726:5364879:5365906:5367207:5369567:5369600	-	ENSG00000182095.10	TNRC18	0.363636363636	coding	NA
1978537	19-8275566:8275746:8276041:8276181:8315959:8316133	+	ENSG00000090661.7	CERS4	0.361111111111	coding	NA
22740	1-20220860:20220973:20223000:20223126:20224032:20224308	+	ENSG00000169914.5	OTUD3	0.361111111111	coding	NA
1411948	15-35252974:35253015:35255860:35256183:35256434:35256654	-	ENSG00000021776.6	AQR	0.361111111111	coding	NA
2615349	20-35717391:35717525:35723503:35723642:35724175:35724398	-	ENSG00000080839.7	RBL1	0.36	coding	NA
2336653	2-162016942:162017923:162033622:162035042:162036124:162036596	+	ENSG00000136560.9	TANK	0.357142857143	coding	NA
2999118	3-124592292:124592378:124610035:124611534:124620112:124620265	-	ENSG00000082781.7	ITGB5	0.357142857143	coding	NA
1405878	15-23021197:23021429:23021834:23026119:23027800:23027922	-	ENSG00000140157.10	NIPA2	0.357142857143	coding	NA
3259506	5-34911658:34911917:34912030:34912397:34913574:34914131	-	ENSG00000113456.14	RAD1	0.357142857143	coding	NA
99728	1-101538215:101538386:101538494:101538604:101540831:101540950	+	ENSG00000233184.2	RP11-421L21.3	0.357142857143	non-coding	NA
478644	10-12136071:12136270:12137064:12137258:12139682:12139995	+	ENSG00000181192.7	DHTKD1	0.357142857143	coding	NA
3489035	6-51798907:51799120:51817225:51823332:51824667:51824824	-	ENSG00000170927.10	PKHD1	0.357142857143	coding	NA
1207610	14-64971291:64971664:64972450:64974329:64977966:64978102	+	ENSG00000126804.9	ZBTB1	0.357142857143	coding	NA
2893633	3-167453217:167453611:167457845:167458030:167506898:167507166	+	ENSG00000163536.8	SERPINI1	0.357142857143	coding	NA
95700	1-93683278:93683426:93686356:93686421:93687165:93687300	+	ENSG00000122483.13	CCDC18	0.354838709677	coding	NA
2428507	2-55793990:55795499:55801504:55802891:55804450:55805478	-	ENSG00000138041.11	SMEK2	0.352941176471	coding	NA
11778	1-10555330:10555378:10579859:10581664:10596269:10596629	+	ENSG00000142655.8	PEX14	0.352941176471	coding	NA
1744767	17-73224255:73225226:73226640:73227169:73227434:73227518	+	ENSG00000125450.6	NUP85	0.352941176471	coding	NA
1634571	16-58658556:58658698:58659462:58659754:58663631:58663790	-	ENSG00000125107.12	CNOT1	0.352941176471	coding	NA
1938564	18-20889643:20889708:20912887:20914065:20932159:20932253	-	ENSG00000134490.9	TMEM241	0.352941176471	coding	NA
367362	1-151403141:151403317:151406224:151406974:151414556:151414681	-	ENSG00000143442.17	POGZ	0.352941176471	coding	NA
3761258	8-22390433:22390531:22392715:22392882:22398127:22398652	+	ENSG00000120910.10	PPP3CC	0.352941176471	coding	NA
117757	1-146378601:146378873:146381744:146383411:146384513:146384612	+	ENSG00000186275.7	NBPF12	0.352941176471	coding	NA
2434201	2-64210997:64211153:64231693:64234320:64246071:64246206	-	ENSG00000143952.15	VPS54	0.352941176471	coding	NA
3748130	7-156264889:156265405:156278417:156278669:156397881:156398074	-	ENSG00000182648.7	LINC01006	0.35	non-coding	NA
3075380	4-57871765:57873168:57873278:57874956:57876526:57876670	+	ENSG00000047315.10	POLR2B	0.35	coding	NA
2482942	2-160411953:160412376:160414012:160414218:160472752:160473203	-	ENSG00000123636.13	BAZ2B	0.35	coding	NA
3500827	6-99316419:99323603:99326647:99326793:99328428:99328500	-	ENSG00000112234.4	FBXL4	0.35	coding	NA
3760364	8-22066957:22067208:22068325:22068500:22069106:22069839	+	ENSG00000168487.13	BMP1	0.348623853211	coding	NA
1498247	16-15745787:15745907:15758091:15758133:15758592:15758718	+	ENSG00000072864.8	NDE1	0.347826086957	coding	NA
4054990	9-130683157:130684393:130686256:130686931:130687385:130687539	-	ENSG00000167103.7	PIP5KL1	0.347826086957	coding	NA
2428568	2-55800754:55800913:55801504:55802871:55804450:55806917	-	ENSG00000138041.11	SMEK2	0.347826086957	coding	NA
1408125	15-28431722:28431898:28432175:28432229:28436110:28436202	-	ENSG00000128731.11	HERC2	0.346153846154	coding	NA
1257557	14-102252354:102252520:102293810:102294156:102302505:102303038	+	ENSG00000078304.15	PPP2R5C	0.346153846154	coding	NA
3387843	6-42789755:42789801:42790171:42790434:42790533:42790582	+	ENSG00000112624.8	GLTSCR1L	0.346153846154	coding	NA
3325771	6-2770353:2770595:2773221:2778956:2779496:2779726	+	ENSG00000124535.11	WRNIP1	0.344827586207	coding	NA
1856878	17-44230269:44230332:44244845:44246971:44248220:44249598	-	ENSG00000120071.8	KANSL1	0.340425531915	coding	NA
3412758	6-130374003:130374136:130374472:130375659:130376315:130376400	+	ENSG00000198945.3	L3MBTL3	0.333333333333	coding	NA
1015586	12-31652539:31652605:31724016:31724114:31743639:31744031	-	ENSG00000170456.10	DENND5B	0.333333333333	coding	NA
3260146	5-36098513:36108741:36109597:36109653:36110046:36110093	-	ENSG00000164187.6	LMBRD2	0.333333333333	coding	NA
4112146	X-123160414:123160537:123161591:123162357:123164810:123164975	+	ENSG00000101972.14	STAG2	0.333333333333	coding	NA
868406	11-130750516:130750701:130764497:130765051:130773149:130773279	-	ENSG00000120451.6	SNX19	0.333333333333	coding	NA
4110844	X-118140083:118140198:118141197:118141586:118143088:118143210	+	ENSG00000175556.12	LONRF3	0.333333333333	coding	NA
3377016	6-35314843:35314927:35316139:35320827:35378763:35384560	+	ENSG00000112033.9	PPARD	0.333333333333	coding	NA
98534	1-100472589:100472712:100474552:100475801:100476920:100477089	+	ENSG00000117620.8	SLC35A3	0.333333333333	coding	NA
2356748	2-204064060:204064170:204065732:204065820:204066265:204066438	+	ENSG00000144426.14	NBEAL1	0.333333333333	coding	NA
2430121	2-60695866:60695968:60711137:60714616:60773105:60773435	-	ENSG00000119866.16	BCL11A	0.333333333333	coding	NA
3570412	7-66767607:66767872:66768968:66769751:66770973:66771070	+	ENSG00000106610.10	STAG3L4	0.333333333333	non-coding	NA
1040919	12-56600951:56601094:56601182:56601292:56601429:56601533	-	ENSG00000181852.13	RNF41	0.333333333333	coding	NA
442223	1-204219673:204219742:204224753:204226016:204226480:204226997	-	ENSG00000143850.8	PLEKHA6	0.333333333333	coding	1:204224771:204224771
3181917	5-21461891:21461975:21470618:21471710:21473465:21474548	+	ENSG00000183666.12	GUSBP1	0.333333333333	non-coding	NA
1059111	12-90004969:90005149:90006564:90007450:90010578:90012889	-	ENSG00000070961.10	ATP2B1	0.333333333333	coding	NA
1369203	15-64404752:64404883:64405364:64406845:64410401:64410443	+	ENSG00000028528.10	SNX1	0.333333333333	coding	NA
3269650	5-43490430:43490831:43491818:43492103:43492316:43492411	-	ENSG00000172244.4	C5orf34	0.333333333333	coding	NA
2026438	19-24216246:24216423:24219054:24225524:24228985:24229081	+	ENSG00000268362.1	CTD-2017D11.1	0.333333333333	non-coding	NA
2379123	2-234173537:234173789:234176289:234176347:234178647:234178713	+	ENSG00000085978.17	ATG16L1	0.333333333333	coding	NA
919589	12-53575460:53575974:53576113:53577380:53578674:53584596	+	ENSG00000139651.9	ZNF740	0.333333333333	coding	NA
3307316	5-156375426:156375510:156375892:156376039:156376661:156376742	-	ENSG00000145850.4	TIMD4	0.333333333333	coding	NA
2452446	2-86310204:86310291:86312772:86312945:86315688:86315792	-	ENSG00000068654.11	POLR1A	0.333333333333	coding	NA
1341180	15-28913402:28913501:28915867:28915978:28916605:28916779	+	ENSG00000206149.6	HERC2P9	0.333333333333	non-coding	NA
3625484	7-138945997:138946487:138949928:138950208:138951078:138951149	+	ENSG00000157741.10	UBN2	0.333333333333	coding	NA
43179	1-35562917:35563167:35564951:35565443:35569895:35570070	+	ENSG00000197056.5	ZMYM1	0.333333333333	coding	NA
486935	10-32751944:32751977:32758552:32758675:32759991:32760158	+	ENSG00000216937.7	CCDC7	0.333333333333	coding	NA
73268	1-53108534:53108674:53114122:53122378:53122461:53122737	+	ENSG00000182183.10	FAM159A	0.333333333333	coding	NA
1346739	15-42019377:42019604:42021124:42021200:42021361:42021547	+	ENSG00000174197.12	MGA	0.333333333333	coding	NA
564023	10-15824153:15824225:15826291:15828493:15828559:15828647	-	ENSG00000148481.9	FAM188A	0.333333333333	coding	NA
667967	11-45825956:45827887:45829686:45830737:45832326:45834566	+	ENSG00000181830.7	SLC35C1	0.333333333333	coding	NA
3269658	5-43494611:43494703:43501398:43501521:43502473:43502597	-	ENSG00000172244.4	C5orf34	0.333333333333	coding	NA
4079176	X-14930370:14930483:14930849:14931003:14932624:14933710	+	ENSG00000130150.7	MOSPD2	0.333333333333	coding	NA
2026442	19-24216246:24216423:24219547:24225524:24228985:24229081	+	ENSG00000268362.1	CTD-2017D11.1	0.333333333333	non-coding	NA
1453552	15-77544708:77544868:77547214:77547765:77578764:77578846	-	ENSG00000173517.6	PEAK1	0.333333333333	coding	NA
291157	1-35477490:35478182:35478264:35480171:35480297:35480763	-	ENSG00000163867.12	ZMYM6	0.333333333333	coding	NA
2915046	3-194868599:194868834:194869361:194869447:194872985:194873192	+	ENSG00000230266.1	XXYLT1-AS2	0.333333333333	non-coding	NA
2275790	2-64434105:64434179:64441262:64441353:64441600:64441668	+	ENSG00000225889.3	AC074289.1	0.333333333333	non-coding	NA
1745639	17-73534425:73534717:73535713:73535967:73539477:73539582	+	ENSG00000073350.9	LLGL2	0.333333333333	coding	NA
291171	1-35478031:35478182:35478268:35480171:35480297:35480763	-	ENSG00000163867.12	ZMYM6	0.333333333333	coding	NA
2672553	21-29949540:29949702:29950678:29950749:29998906:29998998	-	ENSG00000232855.2	AF131217.1	0.333333333333	non-coding	NA
2894555	3-169797559:169797685:169798283:169800546:169801692:169803191	+	ENSG00000173890.12	GPR160	0.333333333333	coding	NA
1532852	16-50744468:50746284:50748918:50749252:50750497:50750581	+	ENSG00000167207.7	NOD2	0.333333333333	coding	NA
1791068	17-3579472:3579620:3580278:3580328:3582883:3583078	-	ENSG00000083454.17	P2RX5	0.333333333333	coding	NA
2980105	3-97686005:97686476:97689711:97689857:97690757:97691301	-	ENSG00000170854.13	MINA	0.333333333333	coding	NA
1428768	15-52849296:52849419:52851889:52853755:52856386:52856443	-	ENSG00000128989.6	ARPP19	0.327868852459	coding	NA
751829	11-119155898:119156276:119156896:119156965:119158561:119158656	+	ENSG00000110395.4	CBL	0.326086956522	coding	NA
3289041	5-130791493:130791705:130795682:130795723:130797397:130797781	-	ENSG00000158987.15	RAPGEF6	0.324324324324	coding	NA
1102825	13-24796956:24798720:24823042:24823134:24823614:24823980	+	ENSG00000182957.11	SPATA13	0.321428571429	coding	NA
2122986	19-3851802:3852612:3853389:3853421:3855399:3855588	-	ENSG00000105278.6	ZFR2	0.32	coding	NA
1530997	16-47644736:47644831:47667809:47668933:47674945:47675001	+	ENSG00000102893.11	PHKB	0.318181818182	coding	NA
2168508	19-20718630:20718956:20721146:20722092:20727424:20727515	-	ENSG00000237440.4	ZNF737	0.318181818182	coding	NA
617261	10-120094769:120095153:120095436:120095501:120095693:120095935	-	ENSG00000165669.9	FAM204A	0.31746031746	coding	NA
77194	1-63833260:63833358:63834558:63834667:63836441:63836958	+	ENSG00000088035.11	ALG6	0.315789473684	coding	NA
3740064	7-149174654:149174846:149184502:149184589:149189949:149190063	-	ENSG00000181220.11	ZNF746	0.315789473684	coding	NA
2405731	2-20462953:20463221:20477955:20478218:20478343:20478580	-	ENSG00000055917.11	PUM2	0.315789473684	coding	NA
2940649	3-36944635:36944766:36948461:36948538:36949813:36950022	-	ENSG00000168016.9	TRANK1	0.315789473684	coding	NA
516509	10-88603162:88603267:88603712:88603826:88635623:88635842	+	ENSG00000107779.7	BMPR1A	0.315789473684	coding	NA
2242769	2-10443014:10443303:10527886:10529703:10536960:10537046	+	ENSG00000115756.8	HPCAL1	0.315789473684	coding	NA
3769232	8-37607311:37609233:37610172:37610227:37610967:37611047	+	ENSG00000147475.10	ERLIN2	0.3125	coding	NA
1346749	15-42021361:42021547:42023164:42025768:42026719:42026792	+	ENSG00000174197.12	MGA	0.3125	coding	NA
2788516	22-41928607:41928749:41928977:41929415:41929525:41929691	-	ENSG00000100413.12	POLR3H	0.3125	coding	NA
976066	12-113515223:113515910:113516117:113520527:113530966:113531028	+	ENSG00000135144.3	DTX1	0.3125	coding	NA
3282855	5-94248510:94248681:94257406:94257511:94259666:94259726	-	ENSG00000175471.15	MCTP1	0.3125	coding	NA
3751800	8-11152283:11152811:11153420:11153484:11157531:11158286	+	ENSG00000104643.5	MTMR9	0.3125	coding	NA
48711	1-40734090:40734207:40734304:40734339:40735646:40735799	+	ENSG00000084073.4	ZMPSTE24	0.3125	coding	NA
1409492	15-34168125:34168196:34264018:34264082:34295232:34295410	-	ENSG00000169857.3	AVEN	0.3125	coding	NA
1210032	14-69908548:69908983:69912038:69912099:69919957:69920026	+	ENSG00000029364.7	SLC39A9	0.3125	coding	NA
3402015	6-73751658:73751785:73752646:73752719:73787044:73787220	+	ENSG00000185760.11	KCNQ5	0.3125	coding	NA
3198097	5-75757394:75757494:75852735:75852989:75858220:75858377	+	ENSG00000145703.11	IQGAP2	0.3125	coding	NA
517587	10-88856690:88856746:88863404:88864719:88911106:88912636	+	ENSG00000122376.7	FAM35A	0.3125	coding	NA
2072991	19-45418096:45418206:45421951:45422059:45422429:45422606	+	ENSG00000130208.5	APOC1	0.310091743119	coding	NA
1924488	18-42281139:42281797:42436555:42436619:42449194:42449248	+	ENSG00000152217.12	SETBP1	0.309523809524	coding	NA
3543838	7-11014461:11014572:11020172:11020301:11021998:11022786	+	ENSG00000106443.10	PHF14	0.307692307692	coding	NA
3513929	6-125966779:125966846:126015312:126015544:126041569:126041653	-	ENSG00000237742.2	RP11-624M8.1	0.307692307692	non-coding	NA
618797	10-121347663:121347760:121350577:121350916:121352963:121353025	-	ENSG00000151923.13	TIAL1	0.307692307692	coding	NA
4049490	9-127762169:127762269:127763041:127763247:127764243:127764322	-	ENSG00000173611.13	SCAI	0.307692307692	coding	NA
485373	10-29704285:29704341:29723311:29723365:29747202:29747716	+	ENSG00000224597.5	PTCHD3P1	0.307692307692	non-coding	NA
1939261	18-21228374:21229157:21230451:21230525:21242673:21242849	-	ENSG00000154065.12	ANKRD29	0.307692307692	coding	NA
3101876	4-141264614:141264862:141285133:141286896:141300274:141300346	+	ENSG00000153130.13	SCOC	0.307692307692	coding	NA
2471440	2-114493353:114493435:114497538:114497683:114500268:114500456	-	ENSG00000115084.8	SLC35F5	0.307692307692	coding	NA
1830849	17-29420390:29420509:29420733:29420854:29422244:29422468	-	ENSG00000264107.1	RP11-848P1.5	0.307692307692	non-coding	NA
1788459	17-2600012:2600236:2600978:2601065:2601189:2601884	-	ENSG00000132361.12	CLUH	0.307692307692	coding	NA
1634957	16-63368503:63368571:63518525:63518623:63565128:63565208	-	ENSG00000260658.1	RP11-368L12.1	0.307692307692	non-coding	NA
1926691	18-54318573:54318807:54324793:54324867:54339727:54339909	+	ENSG00000091157.9	WDR7	0.307692307692	coding	NA
1414702	15-41384224:41384380:41385761:41386035:41387798:41387866	-	ENSG00000128908.11	INO80	0.307692307692	coding	NA
1634561	16-58657129:58657313:58659462:58659754:58663631:58663790	-	ENSG00000125107.12	CNOT1	0.307692307692	coding	NA
2991697	3-114411712:114412422:114460398:114460555:114519947:114520024	-	ENSG00000181722.11	ZBTB20	0.307692307692	coding	NA
3990317	9-139607021:139607180:139611404:139611665:139612028:139614139	+	ENSG00000165716.5	FAM69B	0.307692307692	coding	NA
2228454	19-53367042:53367412:53369642:53370104:53377244:53377325	-	ENSG00000182986.8	ZNF320	0.307692307692	coding	NA
3571100	7-72349935:72350456:72352063:72353752:72361165:72361292	+	ENSG00000196313.7	POM121	0.307692307692	coding	NA
2359722	2-209436737:209436892:209515411:209518360:209521549:209521713	+	ENSG00000144407.5	PTH2R	0.307692307692	coding	NA
3562168	7-48134359:48134424:48139449:48141292:48141420:48141579	+	ENSG00000183696.9	UPP1	0.306569343066	coding	NA
789600	11-31509674:31509788:31511126:31511245:31531065:31531192	-	ENSG00000148950.5	IMMP1L	0.305555555556	coding	NA
2772425	22-26940569:26940641:26947142:26947248:26986016:26986127	-	ENSG00000128294.11	TPST2	0.302325581395	coding	NA
4024765	9-88327416:88327481:88338643:88339198:88356689:88356944	-	ENSG00000135049.11	AGTPBP1	0.3	coding	NA
3145480	4-78697424:78697546:78739449:78739488:78740457:78740544	-	ENSG00000138767.8	CNOT6L	0.3	coding	NA
1302973	14-57714335:57714430:57723754:57723869:57735339:57735726	-	ENSG00000070367.11	EXOC5	0.3	coding	NA
3260927	5-37247719:37247847:37248947:37249244:37249346:37249530	-	ENSG00000197603.9	C5orf42	0.3	coding	NA
3377165	6-35314843:35314927:35320705:35351668:35378763:35384560	+	ENSG00000112033.9	PPARD	0.3	coding	NA
3655644	7-2998133:2998265:2999654:2999768:3020153:3020214	-	ENSG00000198286.5	CARD11	0.3	coding	NA
2109060	19-56925713:56925809:56933386:56933525:56934259:56938733	+	ENSG00000198440.5	ZNF583	0.3	coding	NA
3028894	3-176878658:176878776:176881171:176881295:176914908:176915261	-	ENSG00000177565.11	TBL1XR1	0.3	coding	NA
1815685	17-11886613:11886724:11886853:11886902:11887429:11887514	-	ENSG00000154957.9	ZNF18	0.3	coding	NA
3566192	7-64254765:64254949:64256264:64257486:64275295:64275422	+	ENSG00000197008.5	ZNF138	0.3	coding	NA
99488	1-101387261:101387397:101427210:101427278:101427383:101427474	+	ENSG00000162695.7	SLC30A7	0.3	coding	NA
2430009	2-60684332:60689559:60714378:60714616:60773105:60773435	-	ENSG00000119866.16	BCL11A	0.3	coding	NA
291169	1-35478031:35478182:35478268:35478582:35480297:35480763	-	ENSG00000163867.12	ZMYM6	0.3	coding	NA
3739999	7-148771477:148771630:148773845:148774359:148777682:148777809	-	ENSG00000197362.9	ZNF786	0.3	coding	NA
2750814	22-46189475:46189658:46193042:46194625:46202838:46202984	+	ENSG00000130638.11	ATXN10	0.3	coding	NA
2942273	3-41942216:41942321:41944466:41944555:41949336:41949433	-	ENSG00000168038.6	ULK4	0.3	coding	NA
2495185	2-190611385:190611894:190613894:190613968:190615275:190615382	-	ENSG00000128694.7	OSGEPL1	0.3	coding	NA
1493427	16-10508430:10508469:10508766:10509816:10513437:10513480	+	ENSG00000166669.9	ATF7IP2	0.3	coding	NA
1123460	13-51523598:51523641:51534280:51535650:51544067:51544592	+	ENSG00000136104.14	RNASEH2B	0.3	coding	NA
3659070	7-16348147:16348252:16414378:16414440:16415716:16415866	-	ENSG00000214960.5	ISPD	0.3	coding	NA
3239621	5-175085032:175085158:175087008:175087694:175109711:175111312	+	ENSG00000113749.5	HRH2	0.3	coding	NA
3238289	5-172261277:172261436:172309374:172309526:172315701:172315763	+	ENSG00000113719.11	ERGIC1	0.3	coding	5:172309532:172309532
1211089	14-71374121:71374720:71411790:71412002:71413631:71413840	+	ENSG00000100731.11	PCNX	0.3	coding	NA
2270103	2-55126777:55126919:55127833:55129282:55130180:55130333	+	ENSG00000214595.7	EML6	0.3	coding	NA
2227940	19-53283833:53284308:53286554:53287251:53289847:53290044	-	ENSG00000189190.7	ZNF600	0.3	coding	NA
3512840	6-118973862:118973971:118981957:118983690:119031198:119031238	-	ENSG00000111860.9	CEP85L	0.3	coding	NA
2270133	2-55126777:55126919:55129077:55129282:55130180:55130333	+	ENSG00000214595.7	EML6	0.3	coding	NA
474931	10-5936348:5937150:5939194:5942515:5944982:5945138	+	ENSG00000134452.15	FBXO18	0.3	coding	NA
1652423	16-85814816:85814886:85815615:85815811:85822579:85822656	-	ENSG00000131148.4	EMC8	0.3	coding	NA
1997817	19-13869681:13870086:13870459:13870584:13872304:13872382	+	ENSG00000104957.9	CCDC130	0.3	coding	NA
2933879	3-15822943:15836813:15837286:15837610:15837911:15839486	-	ENSG00000206560.6	ANKRD28	0.3	coding	NA
1165415	13-50123593:50123784:50123878:50125227:50125461:50125604	-	ENSG00000136144.7	RCBTB1	0.3	coding	NA
2171866	19-30199160:30199330:30203685:30205235:30206031:30206182	-	ENSG00000131943.13	C19orf12	0.3	coding	NA
3273055	5-66481678:66481845:66486762:66488399:66492379:66492627	-	ENSG00000134061.4	CD180	0.3	coding	NA
4031948	9-104149914:104153132:104154137:104154192:104160782:104160896	-	ENSG00000136897.6	MRPL50	0.3	coding	9:104154137:104154137
2171165	19-23938226:23938353:23939238:23939358:23941548:23941693	-	ENSG00000196172.8	ZNF681	0.3	coding	NA
757500	11-126225534:126225737:126273964:126274055:126275990:126276066	+	ENSG00000110080.14	ST3GAL4	0.3	coding	NA
1397265	15-90779294:90779413:90780558:90781130:90781723:90781780	+	ENSG00000183208.8	GDPGP1	0.3	coding	NA
1402520	15-97839110:97839553:97915557:97915621:97954421:97954508	+	ENSG00000259485.1	CTD-2147F2.1	0.3	non-coding	NA
2395359	2-242660155:242660845:242662077:242662210:242662353:242662489	+	ENSG00000168395.10	ING5	0.3	coding	NA
1445165	15-72611953:72613043:72619866:72620122:72637786:72638666	-	ENSG00000260729.1	RP11-106M3.2	0.3	non-coding	NA
2484096	2-161174679:161174738:161207956:161210048:161223726:161223902	-	ENSG00000153250.13	RBMS1	0.3	coding	NA
4146680	X-71904347:71904430:71915137:71915186:71915557:71915726	-	ENSG00000067177.10	PHKA1	0.3	coding	NA
2026439	19-24216246:24216423:24219054:24225911:24228985:24229081	+	ENSG00000268362.1	CTD-2017D11.1	0.3	non-coding	NA
3571089	7-72349935:72350456:72352019:72353752:72361165:72361292	+	ENSG00000196313.7	POM121	0.3	coding	NA
1926795	18-54483261:54483375:54504935:54505033:54547174:54547396	+	ENSG00000091157.9	WDR7	0.3	coding	NA
707043	11-66515849:66515988:66518992:66520228:66523823:66523976	+	ENSG00000173715.11	C11orf80	0.3	coding	NA
3799623	8-103949851:103949985:103950890:103952773:103954148:103954281	+	ENSG00000253320.1	KB-1507C5.2	0.3	coding	NA
1048059	12-57789531:57789601:57790750:57791981:57824502:57824788	-	ENSG00000179912.15	R3HDM2	0.3	coding	NA
2869803	3-122103022:122103146:122112279:122112788:122120222:122120382	+	ENSG00000114023.11	FAM162A	0.3	coding	NA
3137656	4-56345806:56345866:56347375:56348647:56348905:56348995	-	ENSG00000134852.10	CLOCK	0.3	coding	NA
3801449	8-107738239:107738537:107739199:107739266:107749747:107749828	+	ENSG00000164830.13	OXR1	0.3	coding	NA
2430146	2-60691728:60695968:60714538:60714616:60773105:60773435	-	ENSG00000119866.16	BCL11A	0.3	coding	NA
3006782	3-129115882:129115983:129116253:129117214:129117850:129118282	-	ENSG00000251474.2	RPL32P3	0.3	non-coding	NA
3440111	6-18244738:18244834:18247404:18247478:18249881:18250070	-	ENSG00000124795.10	DEK	0.3	coding	NA
2229582	19-53430387:53432667:53433981:53434100:53445793:53445854	-	ENSG00000213801.4	ZNF816-ZNF321P	0.294117647059	non-coding	NA
3552506	7-33217089:33217203:33231104:33231175:33296847:33297022	+	ENSG00000122507.16	BBS9	0.294117647059	coding	NA
3882412	8-120818522:120818641:120829974:120830298:120831585:120831746	-	ENSG00000064313.7	TAF2	0.294117647059	coding	NA
1832402	17-33693965:33694719:33695294:33696598:33700492:33700720	-	ENSG00000172716.12	SLFN11	0.294117647059	coding	NA
1572913	16-90018904:90019090:90019795:90020272:90020650:90020784	+	ENSG00000140995.12	DEF8	0.294117647059	coding	NA
2509891	2-227875028:227877013:227879998:227884949:227886763:227886889	-	ENSG00000081052.10	COL4A4	0.294117647059	coding	NA
188881	1-201958031:201958659:201959380:201960796:201965274:201965537	+	ENSG00000176393.6	RNPEP	0.294117647059	coding	NA
2587345	20-62688645:62689004:62690103:62691066:62693782:62694220	+	ENSG00000171703.12	TCEA2	0.294117647059	coding	NA
2828861	3-42251258:42251477:42257434:42260882:42260985:42261088	+	ENSG00000182606.10	TRAK1	0.294117647059	coding	NA
3946193	9-100395907:100396197:100397888:100397983:100403075:100403164	+	ENSG00000136937.8	NCBP1	0.294117647059	coding	NA
2828858	3-42251258:42251477:42257434:42258807:42260985:42261088	+	ENSG00000182606.10	TRAK1	0.294117647059	coding	NA
2922895	3-8983150:8983488:8984185:8984245:8988903:8988974	-	ENSG00000070950.5	RAD18	0.29203539823	coding	3:8984185:8984185
559655	10-7214456:7214623:7214741:7215517:7217951:7218127	-	ENSG00000198879.7	SFMBT2	0.291666666667	coding	NA
2915175	3-195400688:195400858:195401690:195403384:195404597:195404938	+	ENSG00000242086.4	LINC00969	0.291666666667	non-coding	NA
3289213	5-131014721:131014868:131015142:131015956:131034609:131034695	-	ENSG00000217128.7	FNIP1	0.291666666667	coding	NA
867384	11-128360351:128360471:128391399:128391461:128391807:128392205	-	ENSG00000134954.10	ETS1	0.291525423729	coding	11:128391395:128391395,11:128391398:128391398
4161824	X-152728067:152728129:152728493:152730355:152730445:152730513	-	ENSG00000183479.8	TREX2	0.291139240506	coding	NA
658191	11-19138675:19138823:19146450:19146727:19164524:19164670	+	ENSG00000177054.9	ZDHHC13	0.287356321839	coding	NA
3825777	8-145223197:145223343:145229747:145230467:145234357:145234489	+	ENSG00000179832.13	MROH1	0.287356321839	coding	8:145230471:145230471
3949147	9-104162165:104162292:104166299:104169587:104170210:104172942	+	ENSG00000136870.6	ZNF189	0.285714285714	coding	NA
3551514	7-30915109:30915271:30921109:30921356:30921795:30921976	+	ENSG00000250424.3	AQP1	0.285714285714	coding	NA
2750807	22-46189475:46189658:46192495:46194587:46202838:46202984	+	ENSG00000130638.11	ATXN10	0.285714285714	coding	NA
3944008	9-96862368:96864033:96864906:96865031:96866556:96866667	+	ENSG00000158079.10	PTPDC1	0.285714285714	coding	NA
2820618	3-32433162:32433557:32479446:32479630:32483331:32483505	+	ENSG00000153551.9	CMTM7	0.285714285714	coding	NA
2458041	2-95783609:95783690:95784671:95784713:95787478:95787745	-	ENSG00000144029.7	MRPS5	0.285714285714	coding	NA
620858	10-125805182:125806240:125825279:125843815:125851839:125851970	-	ENSG00000182022.13	CHST15	0.285714285714	coding	NA
2430004	2-60684332:60689559:60711137:60715353:60773105:60773435	-	ENSG00000119866.16	BCL11A	0.285714285714	coding	NA
2385576	2-241558304:241558448:241560984:241562555:241569365:241570676	+	ENSG00000178623.7	GPR35	0.285714285714	coding	NA
2819546	3-28339709:28339841:28350764:28350856:28357823:28361253	+	ENSG00000187118.8	CMC1	0.285714285714	coding	NA
1785011	17-565048:565135:573746:574047:600657:600724	-	ENSG00000141252.15	VPS53	0.285714285714	coding	NA
2336651	2-162016942:162017923:162033622:162034670:162036124:162036596	+	ENSG00000136560.9	TANK	0.285714285714	coding	NA
2241355	2-7017795:7018277:7021245:7021325:7023501:7023961	+	ENSG00000134321.7	RSAD2	0.285714285714	coding	NA
2942241	3-41795852:41795980:41828895:41829017:41831152:41831335	-	ENSG00000168038.6	ULK4	0.285714285714	coding	NA
3500272	6-90916287:90916400:90959407:90961003:90962231:90962309	-	ENSG00000112182.10	BACH2	0.285714285714	coding	NA
3726783	7-112555360:112555502:112570308:112570369:112579645:112579971	-	ENSG00000164603.7	C7orf60	0.285714285714	coding	NA
428271	1-173961892:173962273:173980800:173980847:173991233:173991435	-	ENSG00000135870.7	RC3H1	0.285714285714	coding	NA
1208395	14-65390708:65390844:65407196:65407429:65410016:65411309	+	ENSG00000258289.3	CHURC1	0.285714285714	coding	NA
1822808	17-19871726:19871774:19872984:19873109:19880904:19881150	-	ENSG00000108599.10	AKAP10	0.285714285714	coding	NA
3521704	6-151726854:151726971:151729777:151732046:151738413:151738534	-	ENSG00000155906.12	RMND1	0.285714285714	coding	NA
2973888	3-57658126:57658165:57665033:57665452:57678508:57678816	-	ENSG00000174839.8	DENND6A	0.285714285714	coding	NA
901381	12-32446927:32447080:32457354:32457441:32458630:32459056	+	ENSG00000151746.9	BICD1	0.285714285714	coding	NA
2534070	20-25615364:25615463:25620364:25620618:25626166:25626284	+	ENSG00000213742.2	RP4-694B14.5	0.285714285714	non-coding	NA
2660413	21-45302384:45302496:45319243:45319387:45323837:45323900	+	ENSG00000160216.14	AGPAT3	0.285714285714	coding	NA
1377482	15-69976635:69976781:69980612:69980876:69988005:69988089	+	ENSG00000259641.1	RP11-279F6.3	0.285714285714	non-coding	NA
431936	1-184718680:184718726:184722147:184722206:184723622:184724047	-	ENSG00000116406.14	EDEM3	0.285714285714	coding	NA
3747801	7-152357785:152357867:152359036:152359384:152373125:152373250	-	ENSG00000196584.2	XRCC2	0.285714285714	coding	NA
2630582	20-54965611:54965721:54966394:54966444:54967209:54967393	-	ENSG00000087586.13	AURKA	0.285714285714	coding	NA
3168409	4-169908740:169911479:169916392:169919436:169923221:169923356	-	ENSG00000145439.7	CBR4	0.285714285714	coding	NA
1167677	13-74518117:74518207:74519227:74519578:74569126:74569193	-	ENSG00000118922.12	KLF12	0.285714285714	coding	NA
4084915	X-41031090:41031211:41041847:41041906:41043250:41043381	+	ENSG00000124486.8	USP9X	0.285714285714	coding	NA
1939550	18-21947897:21948336:21955018:21955111:21957376:21957502	-	ENSG00000141447.12	OSBPL1A	0.284023668639	coding	NA
958218	12-77216185:77216311:77216520:77216580:77220687:77220830	+	ENSG00000186908.10	ZDHHC17	0.282608695652	coding	NA
1544566	16-67605050:67605167:67642659:67642787:67644726:67646049	+	ENSG00000102974.10	CTCF	0.282051282051	coding	NA
3912130	9-504701:504754:593608:593860:676889:677042	+	ENSG00000107104.14	KANK1	0.28125	coding	NA
3377167	6-35314843:35314927:35324005:35351668:35378763:35384560	+	ENSG00000112033.9	PPARD	0.28125	coding	NA
1416711	15-43262717:43262805:43268360:43268427:43268914:43269065	-	ENSG00000159459.7	UBR1	0.28	coding	NA
3543647	7-7841300:7841374:7907960:7908239:7916911:7918854	+	ENSG00000219545.5	RPA3-AS1	0.28	coding	NA
1551994	16-70148723:70148833:70150894:70150978:70154363:70154622	+	ENSG00000090857.9	PDPR	0.28	coding	NA
1741806	17-68100994:68104522:68118877:68120753:68127019:68127116	+	ENSG00000153822.9	KCNJ16	0.28	coding	NA
3270548	5-53467613:53467758:53578100:53581188:53606261:53606412	-	ENSG00000185305.6	ARL15	0.279069767442	coding	NA
263124	1-17013821:17014017:17014109:17014443:17017607:17017789	-	ENSG00000268869.1	ESPNP	0.279069767442	non-coding	NA
1428782	15-52849296:52849419:52852287:52853421:52856386:52856443	-	ENSG00000128989.6	ARPP19	0.279069767442	coding	NA
570159	10-33189246:33190563:33192527:33193739:33195392:33195508	-	ENSG00000150093.14	ITGB1	0.279069767442	coding	NA
2581093	20-61867234:61867797:61867900:61868729:61869254:61869354	+	ENSG00000101197.8	BIRC7	0.277777777778	coding	NA
3514258	6-128176174:128176333:128189382:128189543:128221986:128222226	-	ENSG00000172673.6	THEMIS	0.277777777778	coding	NA
2528524	20-10438823:10438879:10513606:10513856:10536878:10536968	+	ENSG00000149346.10	SLX4IP	0.277777777778	coding	NA
3168171	4-169393846:169393960:169400436:169400954:169401541:169401628	-	ENSG00000181381.9	DDX60L	0.277777777778	coding	NA
1411931	15-35240334:35240585:35242984:35244565:35245085:35245121	-	ENSG00000021776.6	AQR	0.277777777778	coding	NA
3282600	5-93388830:93388932:93390284:93392908:93447215:93447404	-	ENSG00000113391.12	FAM172A	0.277777777778	coding	NA
2489521	2-175450250:175450339:175477334:175479118:175499245:175499333	-	ENSG00000115935.12	WIPF1	0.277777777778	coding	NA
842541	11-78154706:78154804:78165015:78168452:78176921:78177059	-	ENSG00000137513.5	NARS2	0.277777777778	coding	NA
3678799	7-47481600:47481653:47510040:47512919:47520700:47520739	-	ENSG00000136205.12	TNS3	0.277777777778	coding	NA
516510	10-88603162:88603267:88603724:88603826:88635623:88635842	+	ENSG00000107779.7	BMPR1A	0.277777777778	coding	NA
2939554	3-33058199:33058332:33058428:33058697:33059939:33060053	-	ENSG00000170266.11	GLB1	0.277777777778	coding	NA
1440300	15-65897466:65897574:65898655:65898915:65899496:65899780	-	ENSG00000138614.10	VWA9	0.277777777778	coding	NA
1142550	13-25076961:25077915:25080213:25080494:25086843:25086948	-	ENSG00000102699.5	PARP4	0.277777777778	coding	NA
3845991	8-27931884:27931973:27934207:27934325:27941291:27941388	-	ENSG00000189233.7	NUGGC	0.276595744681	coding	NA
3477859	6-36125844:36126718:36128460:36129094:36147393:36147484	-	ENSG00000246982.2	RP1-179N16.6	0.275	non-coding	NA
2881052	3-136701001:136701192:136701423:136701582:136708282:136708407	+	ENSG00000174564.8	IL20RB	0.274509803922	coding	3:136701582:136701582
3198824	5-77684660:77684738:77710522:77710587:77711343:77711442	+	ENSG00000085365.13	SCAMP1	0.274336283186	coding	NA
2652139	21-37586739:37586854:37590333:37590472:37591669:37591790	+	ENSG00000142197.8	DOPEY2	0.27397260274	coding	NA
4124376	X-2209542:2209644:2224168:2225231:2326785:2326854	-	ENSG00000169084.8	DHRSX	0.272727272727	coding	NA
2327006	2-134877553:134877862:135007620:135007946:135010665:135010816	+	ENSG00000152127.4	MGAT5	0.272727272727	coding	NA
3008094	3-129821606:129823140:129823286:129823388:129824372:129824517	-	ENSG00000253540.1	FAM86HP	0.272727272727	non-coding	NA
231093	1-1666128:1666274:1669145:1669237:1669759:1669887	-	ENSG00000215790.2	SLC35E2	0.272727272727	coding	NA
3786477	8-68864352:68864770:68881903:68882028:68930080:68930152	+	ENSG00000046889.14	PREX2	0.272727272727	coding	NA
2807702	3-9491163:9491276:9494396:9494635:9495422:9495552	+	ENSG00000168137.11	SETD5	0.272727272727	coding	NA
474934	10-5936348:5937150:5939334:5942515:5944982:5945138	+	ENSG00000134452.15	FBXO18	0.272727272727	coding	NA
2381806	2-236877105:236877267:236937899:236938062:236945204:236945359	+	ENSG00000157985.13	AGAP1	0.272727272727	coding	NA
1451981	15-75722409:75722749:75723553:75723616:75728686:75728784	-	ENSG00000169375.11	SIN3A	0.272727272727	coding	NA
2961190	3-51517734:51517852:51524170:51526504:51533888:51534010	-	ENSG00000145041.11	VPRBP	0.272727272727	coding	NA
43254	1-35734567:35734686:35759857:35759937:35761527:35761589	+	ENSG00000146463.7	ZMYM4	0.272727272727	coding	NA
3062569	4-8456468:8456540:8457494:8460154:8465711:8465818	+	ENSG00000155275.14	TRMT44	0.272727272727	coding	NA
2631300	20-56812974:56813367:56814012:56814087:56814296:56814458	-	ENSG00000124224.12	PPP4R1L	0.272727272727	coding	NA
3270496	5-53179774:53182543:53250068:53250410:53409031:53409240	-	ENSG00000185305.6	ARL15	0.272727272727	coding	NA
331222	1-70771906:70771973:70773548:70773630:70779427:70779473	-	ENSG00000118454.8	ANKRD13C	0.272727272727	coding	NA
3506306	6-107203979:107204136:107204291:107213071:107235133:107235416	-	ENSG00000235142.3	RP1-60O19.1	0.272727272727	non-coding	NA
1121130	13-50038156:50038192:50039036:50039186:50041999:50042096	+	ENSG00000136169.12	SETDB2	0.272727272727	coding	NA
3007792	3-129566185:129567255:129570674:129570992:129576092:129576248	-	ENSG00000172765.12	TMCC1	0.272727272727	coding	NA
1553305	16-70390725:70390809:70393455:70393527:70395320:70395539	+	ENSG00000168872.11	DDX19A	0.272727272727	coding	NA
1536847	16-57023409:57023507:57027330:57027451:57050985:57051104	+	ENSG00000140853.11	NLRC5	0.272727272727	coding	NA
3211305	5-122181143:122181388:122190448:122190466:122272428:122272512	+	ENSG00000064652.6	SNX24	0.272727272727	coding	NA
3212659	5-130599701:130599859:130600035:130600166:130651668:130651837	+	ENSG00000158985.9	CDC42SE2	0.272727272727	coding	NA
4151861	X-106390972:106391039:106391527:106391581:106394085:106394197	-	ENSG00000198088.6	NUP62CL	0.272727272727	coding	NA
4001793	9-3228846:3228889:3229915:3236837:3248031:3248185	-	ENSG00000080298.11	RFX3	0.272727272727	coding	NA
1207614	14-64971291:64971664:64972450:64977653:64977966:64978102	+	ENSG00000126804.9	ZBTB1	0.272727272727	coding	NA
2429845	2-60684332:60689559:60691728:60695337:60773105:60773435	-	ENSG00000119866.16	BCL11A	0.272727272727	coding	NA
2681286	21-43277284:43277438:43279368:43279474:43279700:43279794	-	ENSG00000141956.9	PRDM15	0.272727272727	coding	NA
2348938	2-190649106:190649319:190649585:190649624:190656515:190656667	+	ENSG00000064933.12	PMS1	0.272727272727	coding	NA
3477879	6-36322418:36322464:36330342:36330455:36334651:36334752	-	ENSG00000010030.9	ETV7	0.272727272727	coding	NA
3108552	4-174225146:174225269:174225439:174225600:174235108:174236633	+	ENSG00000109586.7	GALNT7	0.272727272727	coding	NA
3914777	9-6460572:6460791:6464552:6465846:6475390:6475565	+	ENSG00000147854.12	UHRF2	0.272727272727	coding	NA
1121101	13-50035232:50035298:50037162:50037303:50038156:50038192	+	ENSG00000136169.12	SETDB2	0.272727272727	coding	NA
1425706	15-49061152:49061278:49061481:49062478:49064683:49065728	-	ENSG00000103995.9	CEP152	0.272727272727	coding	NA
2990679	3-113099745:113099907:113100697:113100818:113114596:113114707	-	ENSG00000206530.4	WDR52	0.272727272727	coding	NA
893040	12-22826416:22826594:22831202:22834895:22837416:22837490	+	ENSG00000139163.11	ETNK1	0.272727272727	coding	NA
990057	12-132569024:132569861:132570919:132572251:132575393:132575488	+	ENSG00000185684.8	EP400NL	0.272727272727	coding	NA
1039652	12-56355405:56355516:56356101:56356206:56359719:56360458	-	ENSG00000185664.10	PMEL	0.272727272727	coding	NA
2628513	20-49521302:49521386:49533027:49533191:49545187:49545362	-	ENSG00000101126.11	ADNP	0.272727272727	coding	NA
117765	1-146378601:146378873:146383220:146383830:146384513:146384612	+	ENSG00000186275.7	NBPF12	0.272727272727	coding	NA
3976080	9-133320315:133320382:133324135:133324305:133325658:133325720	+	ENSG00000130707.13	ASS1	0.272727272727	coding	NA
2001672	19-15218213:15218332:15218861:15219002:15219866:15220288	+	ENSG00000105137.8	SYDE1	0.272727272727	coding	NA
4103632	X-100092327:100092438:100092504:100092981:100093227:100093353	+	ENSG00000101811.9	CSTF2	0.272727272727	coding	NA
1407678	15-25657054:25657118:25671312:25671366:25683635:25684128	-	ENSG00000114062.13	UBE3A	0.271186440678	coding	NA
272921	1-24487747:24488174:24488579:24492354:24495906:24496091	-	ENSG00000185436.7	IFNLR1	0.27027027027	coding	NA
452149	1-222087764:222087873:222088586:222089277:222091933:222092054	-	ENSG00000238042.1	RP11-815M8.1	0.27027027027	non-coding	NA
351570	1-114444376:114445484:114446090:114446107:114447226:114447620	-	ENSG00000134262.8	AP4B1	0.269230769231	coding	NA
4147228	X-76814139:76814317:76817115:76817271:76829714:76829823	-	ENSG00000085224.16	ATRX	0.269230769231	coding	23:76817279:76817279
606230	10-102033712:102035250:102036802:102038135:102039880:102039985	-	ENSG00000196072.7	BLOC1S2	0.269230769231	coding	NA
2793936	22-50171325:50171461:50171551:50171749:50181037:50181535	-	ENSG00000100425.14	BRD1	0.269230769231	coding	NA
3209969	5-118513690:118513939:118514269:118524589:118525402:118525581	+	ENSG00000172869.10	DMXL1	0.268656716418	coding	NA
3544302	7-12258083:12258147:12263371:12263727:12263851:12264011	+	ENSG00000106460.14	TMEM106B	0.268292682927	coding	NA
1428764	15-52849296:52849419:52851889:52853421:52856386:52856443	-	ENSG00000128989.6	ARPP19	0.267857142857	coding	NA
3403454	6-76621388:76621415:76622817:76622868:76623779:76623998	+	ENSG00000196586.9	MYO6	0.266666666667	coding	NA
2778698	22-34157357:34157545:34243644:34243729:34252727:34252790	-	ENSG00000133424.16	LARGE	0.266666666667	coding	NA
3293508	5-133657481:133657594:133705021:133705102:133706688:133706738	-	ENSG00000006837.7	CDKL3	0.266666666667	coding	NA
527719	10-99894386:99894463:99910296:99912609:99915849:99915904	+	ENSG00000166024.9	R3HCC1L	0.266666666667	coding	NA
3655941	7-5364726:5364879:5365906:5367207:5372252:5372680	-	ENSG00000182095.10	TNRC18	0.266666666667	coding	NA
3090451	4-95916946:95917285:95986872:95989786:96025558:96025718	+	ENSG00000138696.6	BMPR1B	0.266666666667	coding	NA
1507820	16-22319468:22319546:22319999:22320076:22320295:22320361	+	ENSG00000058600.11	POLR3E	0.266666666667	coding	NA
3206287	5-96230949:96231063:96231207:96231500:96232076:96232567	+	ENSG00000164308.12	ERAP2	0.266666666667	coding	NA
3951098	9-114678038:114678116:114679968:114682788:114685128:114685231	+	ENSG00000148154.5	UGCG	0.266666666667	coding	NA
499012	10-63699941:63700167:63727576:63727607:63759849:63760080	+	ENSG00000150347.10	ARID5B	0.266666666667	coding	NA
3100336	4-128932827:128932855:128933155:128935480:128938517:128938656	+	ENSG00000164074.10	C4orf29	0.266666666667	coding	NA
2827418	3-40567269:40567355:40569696:40570030:40571699:40571807	+	ENSG00000172888.7	ZNF621	0.266666666667	coding	NA
2827409	3-40567269:40567355:40568064:40570030:40571699:40571807	+	ENSG00000172888.7	ZNF621	0.266666666667	coding	NA
851153	11-107393024:107393281:107393889:107394207:107396166:107396318	-	ENSG00000137760.10	ALKBH8	0.266666666667	coding	NA
528036	10-99967857:99969656:99982464:99983153:99991268:99991444	+	ENSG00000166024.9	R3HCC1L	0.266666666667	coding	NA
2336639	2-162017795:162017923:162032166:162033811:162036124:162036596	+	ENSG00000136560.9	TANK	0.266666666667	coding	NA
3068964	4-39469137:39469266:39469396:39470047:39471638:39471784	+	ENSG00000121897.9	LIAS	0.266666666667	coding	NA
1077797	12-111092931:111093143:111094009:111095865:111098968:111099253	-	ENSG00000122986.9	HVCN1	0.264150943396	coding	NA
3815858	8-143808620:143809277:143810378:143814625:143816743:143818345	+	ENSG00000130193.7	THEM6	0.263157894737	coding	NA
4009637	9-34017047:34017187:34025398:34025481:34048822:34048899	-	ENSG00000137073.16	UBAP2	0.263157894737	coding	NA
2429871	2-60684332:60689559:60693863:60695337:60773105:60773435	-	ENSG00000119866.16	BCL11A	0.263157894737	coding	NA
559747	10-7412242:7412337:7419466:7419524:7423760:7423911	-	ENSG00000198879.7	SFMBT2	0.263157894737	coding	NA
3418501	6-136268601:136268662:136271147:136271337:136429868:136429952	+	ENSG00000171408.9	PDE7B	0.263157894737	coding	NA
3227393	5-147763497:147763602:147766815:147771652:147774276:147774467	+	ENSG00000145868.12	FBXO38	0.263157894737	coding	NA
605470	10-101979026:101979116:101979189:101979226:101980344:101980433	-	ENSG00000213341.6	CHUK	0.263157894737	coding	NA
4103217	X-84301451:84301556:84303324:84303379:84306394:84306514	+	ENSG00000155008.9	APOOL	0.263157894737	coding	NA
1091327	12-122967181:122967242:122973116:122973410:122973932:122974010	-	ENSG00000033030.9	ZCCHC8	0.263157894737	coding	NA
3218536	5-137688284:137688676:137690216:137705731:137708362:137708530	+	ENSG00000120733.9	KDM3B	0.263157894737	coding	NA
4007232	9-32480602:32481495:32483275:32483550:32485172:32485277	-	ENSG00000107201.5	DDX58	0.261904761905	coding	NA
3585889	7-89917547:89917666:89920757:89920838:89927062:89927144	+	ENSG00000105792.15	C7orf63	0.260869565217	coding	NA
319911	1-52943379:52943554:52944514:52944595:52947475:52947595	-	ENSG00000134744.9	ZCCHC11	0.260869565217	coding	NA
462978	1-235618870:235618996:235619920:235620559:235621910:235622094	-	ENSG00000162885.8	B3GALNT2	0.260869565217	coding	NA
2261837	2-38925507:38925578:38926678:38942534:38956697:38956839	+	ENSG00000143891.12	GALM	0.260869565217	coding	NA
1109465	13-33160563:33160730:33203429:33203908:33222890:33224754	+	ENSG00000083642.14	PDS5B	0.260869565217	coding	NA
75670	1-59977982:59978111:59980443:59980497:60019795:60019920	+	ENSG00000172456.12	FGGY	0.260869565217	coding	NA
2491052	2-176829233:176829317:176832349:176832560:176835491:176835532	-	ENSG00000144320.9	KIAA1715	0.260869565217	coding	NA
523389	10-96484102:96484290:96488312:96492911:96493053:96493195	+	ENSG00000108242.8	CYP2C18	0.26	coding	NA
2492521	2-179710352:179710469:179713374:179713459:179714775:179714888	-	ENSG00000163492.9	CCDC141	0.25974025974	coding	NA
3131503	4-39000242:39000529:39001246:39017989:39033845:39034063	-	ENSG00000121895.7	TMEM156	0.259259259259	coding	NA
4165943	X-153637753:153638011:153638670:153639693:153640227:153640449	-	ENSG00000013563.9	DNASE1L1	0.259259259259	coding	NA
1098989	12-133220422:133220563:133220950:133221072:133225514:133225658	-	ENSG00000177084.12	POLE	0.258064516129	coding	NA
2465000	2-101023037:101023169:101025785:101025831:101031502:101031573	-	ENSG00000115526.6	CHST10	0.258064516129	coding	NA
2528833	20-13765595:13765936:13766995:13767109:13767957:13767998	+	ENSG00000101247.13	NDUFAF5	0.258064516129	coding	NA
2362822	2-217315568:217315787:217318669:217319535:217329319:217329390	+	ENSG00000138375.8	SMARCAL1	0.257142857143	coding	NA
3130570	4-36134847:36135011:36146875:36147028:36148917:36148981	-	ENSG00000047365.7	ARAP2	0.256944444444	coding	NA
2419105	2-39251150:39251278:39259820:39260342:39262352:39262451	-	ENSG00000115904.8	SOS1	0.25641025641	coding	NA
2437017	2-69752164:69752244:69753100:69753853:69754347:69754451	-	ENSG00000115977.14	AAK1	0.256097560976	coding	NA
3825770	8-145223197:145223343:145229407:145230467:145234357:145234489	+	ENSG00000179832.13	MROH1	0.255319148936	coding	8:145230471:145230471
725836	11-73611314:73611465:73616749:73619721:73620443:73620638	+	ENSG00000175575.8	PAAF1	0.254901960784	coding	NA
1428231	15-52446111:52446273:52455623:52456183:52471964:52472198	-	ENSG00000069966.14	GNB5	0.252747252747	coding	NA
993940	12-1910739:1910810:1912136:1912254:1919443:1919506	-	ENSG00000151062.10	CACNA2D4	0.25	coding	NA
1441593	15-67279495:67279985:67301655:67306634:67351477:67351591	-	ENSG00000259347.1	RP11-798K3.2	0.25	non-coding	NA
3090077	4-95185678:95186057:95187212:95190920:95191878:95191969	+	ENSG00000163104.13	SMARCAD1	0.25	coding	NA
3489039	6-51798907:51799120:51823250:51823332:51824667:51824824	-	ENSG00000170927.10	PKHD1	0.25	coding	NA
1937109	18-12817154:12817364:12821334:12824089:12825808:12825943	-	ENSG00000175354.14	PTPN2	0.25	coding	NA
2587338	20-62688645:62689004:62690039:62691066:62693782:62694220	+	ENSG00000171703.12	TCEA2	0.25	coding	NA
2587363	20-62688645:62689004:62691269:62692015:62693782:62694381	+	ENSG00000171703.12	TCEA2	0.25	coding	NA
2592957	20-3127164:3129906:3136510:3136772:3140411:3140543	-	ENSG00000215251.3	FASTKD5	0.25	coding	NA
1405881	15-23021197:23021429:23021834:23026119:23033277:23034424	-	ENSG00000140157.10	NIPA2	0.25	coding	NA
2612319	20-34246851:34246904:34246995:34247041:34252681:34252854	-	ENSG00000214078.7	CPNE1	0.25	coding	NA
1830371	17-28029944:28030080:28063005:28085411:28120911:28120955	-	ENSG00000141298.13	SSH2	0.25	coding	NA
2323207	2-120684173:120684242:120688420:120688480:120689999:120690125	+	ENSG00000088179.4	PTPN4	0.25	coding	NA
2952179	3-48683522:48683690:48683970:48684038:48684195:48684361	-	ENSG00000008300.10	CELSR3	0.25	coding	NA
2936813	3-24359848:24359985:24373744:24373850:24378790:24378862	-	ENSG00000151090.13	THRB	0.25	coding	NA
2497648	2-197853861:197860185:197861025:197862939:197863060:197863143	-	ENSG00000065413.12	ANKRD44	0.25	coding	NA
1482063	16-1779487:1779579:1790695:1792515:1793332:1797068	+	ENSG00000138834.8	MAPK8IP3	0.25	coding	NA
2853889	3-57742274:57743576:57768633:57768699:57817109:57817263	+	ENSG00000163681.10	SLMAP	0.25	coding	NA
2847428	3-52433560:52433795:52433878:52433936:52434340:52434507	+	ENSG00000114841.13	DNAH1	0.25	coding	NA
2834225	3-45748271:45748399:45750504:45750531:45750989:45751140	+	ENSG00000211456.6	SACM1L	0.25	coding	NA
2834223	3-45748271:45748399:45748933:45750531:45750989:45751140	+	ENSG00000211456.6	SACM1L	0.25	coding	NA
2828930	3-42251258:42251477:42258734:42259035:42260985:42261088	+	ENSG00000182606.10	TRAK1	0.25	coding	NA
1586776	16-3647797:3648000:3648384:3649489:3650979:3652308	-	ENSG00000188827.6	SLX4	0.25	coding	NA
1787910	17-1731154:1731300:1732285:1732334:1733019:1733175	-	ENSG00000186532.7	SMYD4	0.25	coding	NA
1596383	16-15732946:15733148:15735388:15735520:15736315:15736389	-	ENSG00000166783.15	KIAA0430	0.25	coding	NA
2279928	2-69880129:69880414:69939641:69940005:69947905:69948003	+	ENSG00000196975.10	ANXA4	0.25	coding	NA
1645131	16-71580104:71580236:71588366:71588457:71598795:71598992	-	ENSG00000157429.11	ZNF19	0.25	coding	NA
3090084	4-95185678:95186057:95187898:95190920:95191878:95191969	+	ENSG00000163104.13	SMARCAD1	0.25	coding	NA
890240	12-15722350:15722432:15723022:15723524:15731786:15731877	+	ENSG00000151490.9	PTPRO	0.25	coding	NA
1027461	12-50523574:50524477:50524645:50524746:50528182:50528485	-	ENSG00000139624.8	CERS5	0.25	coding	NA
2145317	19-12386770:12386897:12403387:12403441:12405506:12405702	-	ENSG00000197857.9	ZNF44	0.25	coding	NA
2360041	2-209674175:209674289:209675187:209686787:209688918:209689074	+	ENSG00000144407.5	PTH2R	0.25	coding	NA
2360042	2-209674175:209674289:209675187:209687279:209688918:209689074	+	ENSG00000144407.5	PTH2R	0.25	coding	NA
1051799	12-64580095:64581432:64582479:64583066:64587626:64588438	-	ENSG00000174206.8	C12orf66	0.25	coding	NA
978484	12-118817966:118818036:118819565:118821189:118821816:118821876	+	ENSG00000111707.7	SUDS3	0.25	coding	NA
2366730	2-219524494:219525144:219525333:219525471:219525661:219526030	+	ENSG00000074582.8	BCS1L	0.25	coding	NA
1088301	12-121747772:121747814:121748905:121755367:121756079:121756411	-	ENSG00000089053.8	ANAPC5	0.25	coding	NA
3282635	5-93388830:93388932:93392391:93392908:93447215:93447404	-	ENSG00000113391.12	FAM172A	0.25	coding	NA
3282599	5-93388830:93388932:93390284:93392908:93410350:93410476	-	ENSG00000113391.12	FAM172A	0.25	coding	NA
2397498	2-218135:219001:219259:219854:224863:224920	-	ENSG00000035115.17	SH3YL1	0.25	coding	NA
2169058	19-22001896:22002023:22017416:22017527:22025946:22026128	-	ENSG00000198521.7	ZNF43	0.25	coding	NA
3269496	5-43453759:43454145:43466990:43467243:43483923:43483995	-	ENSG00000151881.10	C5orf28	0.25	coding	NA
1133105	13-113474213:113474264:113474431:113477574:113477658:113477723	+	ENSG00000068650.14	ATP11A	0.25	coding	NA
3483233	6-42268375:42268487:42313146:42313697:42330734:42330817	-	ENSG00000124496.8	TRERF1	0.25	coding	NA
3218468	5-137673703:137673996:137674442:137674569:137676872:137678712	+	ENSG00000120709.6	FAM53C	0.25	coding	NA
2458838	2-96587529:96587558:96589058:96589130:96589242:96589315	-	ENSG00000174501.10	ANKRD36C	0.25	coding	NA
1167057	13-53016511:53016580:53018054:53018148:53024065:53024391	-	ENSG00000136100.8	VPS36	0.25	coding	NA
3169914	4-184567640:184567690:184568504:184568768:184570603:184570721	-	ENSG00000182552.10	RWDD4	0.25	coding	NA
2482914	2-160335085:160335232:160353216:160353291:160412333:160412376	-	ENSG00000123636.13	BAZ2B	0.25	coding	NA
3164920	4-146700525:146700663:146734188:146736224:146744573:146744677	-	ENSG00000151612.11	ZNF827	0.25	coding	NA
2259483	2-33540210:33540336:33566182:33567464:33567904:33568030	+	ENSG00000049323.11	LTBP1	0.25	coding	NA
1218241	14-77228531:77229473:77229901:77235815:77236305:77236394	+	ENSG00000071246.6	VASH1	0.25	coding	NA
1257808	14-102276139:102276373:102296026:102297495:102298037:102302910	+	ENSG00000078304.15	PPP2R5C	0.25	coding	NA
1300167	14-50655214:50655418:50664011:50664131:50666408:50666573	-	ENSG00000100485.7	SOS2	0.25	coding	14:50664007:50664007
3099753	4-123868387:123868643:123871514:123871637:123900386:123900541	+	ENSG00000145375.7	SPATA5	0.25	coding	NA
2720682	22-27170118:27172917:27173524:27173924:27174418:27176170	+	ENSG00000244625.1	CTA-211A9.5	0.25	non-coding	NA
6029	1-3789035:3789136:3796530:3796591:3800070:3801993	+	ENSG00000169598.11	DFFB	0.25	coding	NA
573409	10-45959686:45959775:45975306:45980381:45984814:45984865	-	ENSG00000165406.11	MARCH8	0.25	coding	NA
317179	1-48918665:48918803:48936567:48937516:48937629:48937845	-	ENSG00000132122.7	SPATA6	0.25	coding	NA
3996869	9-140317801:140318158:140318271:140318286:140320699:140320782	+	ENSG00000188747.4	NOXA1	0.25	coding	NA
3537484	7-1200009:1200259:1201031:1201317:1201987:1202179	+	ENSG00000229043.2	AC091729.9	0.25	non-coding	NA
3939130	9-91150015:91150651:91150836:91152712:91159293:91159895	+	ENSG00000130045.11	NXNL2	0.25	coding	NA
3540521	7-5873157:5873199:5874241:5874302:5879579:5879706	+	ENSG00000235944.3	ZNF815P	0.25	non-coding	NA
4156774	X-130502925:130503026:130518201:130518364:130522990:130523122	-	ENSG00000147255.13	IGSF1	0.25	coding	NA
683962	11-60223224:60223418:60224827:60225266:60225521:60226928	+	ENSG00000156738.13	MS4A1	0.25	coding	NA
4029780	9-99525787:99525914:99536059:99536218:99537069:99537128	-	ENSG00000081386.8	ZNF510	0.25	coding	NA
748003	11-118271868:118272432:118272644:118272679:118274638:118274700	+	ENSG00000167283.3	ATP5L	0.25	coding	NA
89301	1-87195770:87195794:87196917:87199274:87200284:87200374	+	ENSG00000097033.10	SH3GLB1	0.25	coding	NA
527717	10-99894386:99894463:99910296:99912569:99915849:99915904	+	ENSG00000166024.9	R3HCC1L	0.25	coding	NA
526194	10-98593162:98593236:98644159:98645912:98667021:98667087	+	ENSG00000196233.7	LCOR	0.25	coding	NA
433961	1-197616184:197616244:197616860:197617073:197621364:197621445	-	ENSG00000213047.7	DENND1B	0.25	coding	NA
522960	10-96306117:96306255:96306923:96306988:96313882:96314005	+	ENSG00000119969.10	HELLS	0.25	coding	NA
3565945	7-64139550:64139714:64141412:64144583:64151625:64151752	+	ENSG00000196247.7	ZNF107	0.25	coding	NA
727222	11-74705553:74705765:74707574:74707922:74716457:74718743	+	ENSG00000162139.5	NEU3	0.25	coding	NA
729857	11-77566386:77566528:77567634:77570535:77580767:77580863	+	ENSG00000087884.10	AAMDC	0.25	coding	NA
3912131	9-504701:504754:593608:594073:676889:677042	+	ENSG00000107104.14	KANK1	0.25	coding	NA
125892	1-151171026:151171557:151178783:151179184:151196723:151196755	+	ENSG00000143398.15	PIP5K1A	0.25	coding	NA
335331	1-86123529:86123654:86125707:86127957:86142918:86142996	-	ENSG00000117174.6	ZNHIT6	0.25	coding	NA
3958633	9-123970071:123970175:123970579:123970747:123971573:123971675	+	ENSG00000148180.12	GSN	0.25	coding	NA
572011	10-38246347:38246474:38257681:38259285:38260635:38260735	-	ENSG00000175395.11	ZNF25	0.25	coding	NA
778404	11-8486255:8486369:8489645:8489707:8494709:8494823	-	ENSG00000130413.11	STK33	0.25	coding	NA
4073598	9-140409830:140409971:140410834:140414033:140414368:140414495	-	ENSG00000130653.11	PNPLA7	0.25	coding	NA
3673405	7-44027684:44027846:44030866:44031568:44053191:44053278	-	ENSG00000214783.5	POLR2J4	0.25	non-coding	NA
603918	10-100205056:100205170:100206219:100206296:100206563:100206684	-	ENSG00000107521.14	HPS1	0.25	coding	NA
1962470	19-1220011:1220716:1220884:1221014:1221211:1222005	+	ENSG00000118046.10	STK11	0.247422680412	coding	19:1221024:1221024,19:1221013:1221013
3589479	7-94913329:94915637:94915975:94916015:94917847:94918030	+	ENSG00000158528.7	PPP1R9A	0.246376811594	coding	NA
1856880	17-44230269:44230332:44244845:44247506:44248220:44249598	-	ENSG00000120071.8	KANSL1	0.243902439024	coding	NA
986580	12-124220077:124220171:124220439:124221087:124221605:124222049	+	ENSG00000185344.9	ATP6V0A2	0.243902439024	coding	NA
2175926	19-36297331:36298023:36299133:36299206:36302863:36303458	-	ENSG00000250799.5	PRODH2	0.243243243243	coding	NA
1938701	18-20957609:20957635:20958526:20958642:20964953:20965031	-	ENSG00000134490.9	TMEM241	0.243243243243	coding	NA
280477	1-29486886:29487029:29496934:29506261:29508157:29508499	-	ENSG00000116350.11	SRSF4	0.243243243243	coding	NA
2073529	19-45419446:45419582:45421951:45422059:45422429:45422606	+	ENSG00000130208.5	APOC1	0.243179122183	coding	NA
1027933	12-51394095:51394202:51394335:51394380:51398570:51398690	-	ENSG00000110911.10	SLC11A2	0.242424242424	coding	NA
3822389	8-144798428:144798613:144799652:144799793:144799863:144799962	+	ENSG00000181085.10	MAPK15	0.241379310345	coding	NA
2134464	19-9771395:9771550:9775107:9775513:9785690:9785776	-	ENSG00000171466.5	ZNF562	0.241379310345	coding	NA
1695988	17-30469472:30469748:30479847:30487326:30498061:30498120	+	ENSG00000126858.12	RHOT1	0.241379310345	coding	NA
4169942	Y-15526614:15526673:15560238:15560295:15560896:15560946	-	ENSG00000183878.11	UTY	0.240384615385	coding	NA
4101497	X-73214674:73214796:73216850:73217001:73218602:73218679	+	ENSG00000225470.2	JPX	0.24	non-coding	NA
2405723	2-20462953:20463221:20465678:20478218:20478343:20478580	-	ENSG00000055917.11	PUM2	0.24	coding	NA
235317	1-3440687:3440810:3440944:3447438:3447643:3448012	-	ENSG00000162591.11	MEGF6	0.24	coding	NA
235326	1-3440687:3440810:3440948:3447438:3447643:3448012	-	ENSG00000162591.11	MEGF6	0.24	coding	NA
1475092	16-586028:586142:590092:592050:596816:598287	+	ENSG00000103326.6	CAPN15	0.239130434783	coding	NA
2978830	3-71102786:71102924:71103417:71104584:71113974:71114077	-	ENSG00000114861.14	FOXP1	0.238095238095	coding	NA
1586712	16-3617201:3617325:3625064:3625416:3627149:3627401	-	ENSG00000167984.12	NLRC3	0.238095238095	non-coding	NA
4045708	9-123742360:123742532:123742652:123743243:123744121:123744217	-	ENSG00000106804.6	C5	0.238095238095	coding	NA
1441563	15-67279495:67279985:67297844:67298383:67351477:67351591	-	ENSG00000259347.1	RP11-798K3.2	0.238095238095	non-coding	NA
3038165	3-192078216:192078327:192120394:192124979:192125813:192126838	-	ENSG00000114279.9	FGF12	0.238095238095	coding	NA
3098388	4-119618336:119621797:119623660:119624090:119625089:119625209	+	ENSG00000145388.10	METTL14	0.238095238095	coding	NA
1533674	16-53283782:53283978:53285794:53287328:53288349:53288583	+	ENSG00000177200.11	CHD9	0.238095238095	coding	NA
1572900	16-90015824:90016046:90019795:90020227:90020650:90020784	+	ENSG00000140995.12	DEF8	0.238095238095	coding	NA
1533671	16-53283782:53283978:53285794:53287098:53288349:53288583	+	ENSG00000177200.11	CHD9	0.238095238095	coding	NA
4098255	X-70383992:70384178:70384684:70384938:70386860:70387650	+	ENSG00000196338.8	NLGN3	0.238095238095	coding	NA
2990844	3-113225353:113225452:113226831:113226914:113233743:113234003	-	ENSG00000163611.7	SPICE1	0.238095238095	coding	NA
2743432	22-42196682:42196770:42197002:42197084:42204878:42204997	+	ENSG00000100147.9	CCDC134	0.238095238095	coding	NA
2467436	2-106721249:106721293:106722742:106722817:106729101:106729221	-	ENSG00000115652.10	UXS1	0.237410071942	coding	NA
1151451	13-43543229:43544806:43544910:43547418:43566113:43566407	-	ENSG00000133106.10	EPSTI1	0.236842105263	coding	NA
1530996	16-47644736:47644831:47667809:47668296:47674945:47675001	+	ENSG00000102893.11	PHKB	0.236842105263	coding	NA
1022198	12-48272598:48272898:48274958:48275008:48276476:48276718	-	ENSG00000111424.6	VDR	0.235294117647	coding	NA
200033	1-207627574:207627821:207637085:207639704:207639870:207642060	+	ENSG00000117322.12	CR2	0.235294117647	coding	NA
2164257	19-19112421:19112483:19113737:19113909:19114304:19114417	-	ENSG00000064607.12	SUGP2	0.235294117647	coding	NA
2357020	2-204231599:204231767:204240654:204240683:204240779:204240855	+	ENSG00000138443.11	ABI2	0.235294117647	coding	NA
1203619	14-59655363:59655486:59708743:59709892:59730158:59732879	+	ENSG00000100592.11	DAAM1	0.235294117647	coding	NA
3107303	4-160164925:160164943:160224727:160224768:160225493:160225625	+	ENSG00000109756.4	RAPGEF2	0.235294117647	coding	NA
3420929	6-149208121:149208165:149221649:149221710:149262414:149262570	+	ENSG00000111962.7	UST	0.235294117647	coding	NA
2596980	20-13398094:13398168:13410442:13410618:13415690:13415801	-	ENSG00000089123.11	TASP1	0.235294117647	coding	NA
1313611	14-75528386:75528465:75529455:75529494:75530172:75530264	-	ENSG00000119640.4	ACYP1	0.235294117647	coding	NA
111109	1-116577807:116577948:116579447:116579501:116579923:116580148	+	ENSG00000163393.8	SLC22A15	0.235294117647	coding	NA
192609	1-202276457:202276529:202277083:202277270:202278178:202278304	+	ENSG00000133067.13	LGR6	0.235294117647	coding	NA
3950264	9-108467877:108468034:108474714:108476786:108483817:108484002	+	ENSG00000095209.7	TMEM38B	0.235294117647	coding	NA
851787	11-110128830:110128914:110131633:110134160:110134684:110134959	-	ENSG00000137710.10	RDX	0.235294117647	coding	NA
1347799	15-42568469:42568608:42569078:42569174:42570679:42570790	+	ENSG00000214013.5	GANC	0.235294117647	coding	15:42569179:42569179
3282634	5-93388830:93388932:93392391:93392908:93410350:93410476	-	ENSG00000113391.12	FAM172A	0.235294117647	coding	NA
3860789	8-71060507:71060718:71064464:71064528:71068205:71069475	-	ENSG00000140396.8	NCOA2	0.235294117647	coding	NA
4100778	X-73164161:73164497:73182565:73182624:73214674:73214796	+	ENSG00000225470.2	JPX	0.235294117647	non-coding	NA
3181907	5-21461891:21461975:21470557:21471755:21473465:21474548	+	ENSG00000183666.12	GUSBP1	0.235294117647	non-coding	NA
846404	11-89173855:89173883:89175379:89175407:89177302:89177400	-	ENSG00000086991.8	NOX4	0.235294117647	coding	NA
2230307	19-53682820:53683237:53683608:53683682:53686136:53686196	-	ENSG00000197497.6	ZNF665	0.235294117647	coding	NA
1402518	15-97839110:97839553:97877038:97877092:97954421:97954508	+	ENSG00000259485.1	CTD-2147F2.1	0.235294117647	non-coding	NA
3026822	3-170828502:170828666:170838458:170838567:170841384:170841491	-	ENSG00000154310.12	TNIK	0.235294117647	coding	NA
868400	11-130750516:130750701:130764485:130765051:130773149:130773279	-	ENSG00000120451.6	SNX19	0.234042553191	coding	NA
3406734	6-106975179:106975345:106977570:106977755:106978050:106987404	+	ENSG00000112297.10	AIM1	0.234042553191	coding	NA
4147284	X-76855902:76856033:76865893:76865965:76872080:76872198	-	ENSG00000085224.16	ATRX	0.233870967742	coding	NA
3091522	4-100761445:100761579:100762923:100771587:100774374:100774505	+	ENSG00000070190.8	DAPP1	0.232558139535	coding	NA
2400115	2-8958824:8958923:8960154:8961232:8967115:8967259	-	ENSG00000134313.10	KIDINS220	0.232558139535	coding	NA
173546	1-178848036:178848127:178850371:178850435:178852600:178852668	+	ENSG00000116191.13	RALGPS2	0.230769230769	coding	NA
1785021	17-565048:565135:600064:600534:600657:600724	-	ENSG00000141252.15	VPS53	0.230769230769	coding	NA
1773716	17-79604196:79604432:79606630:79606777:79609332:79609474	+	ENSG00000182612.6	TSPAN10	0.230769230769	non-coding	NA
1341448	15-30762981:30763629:30763981:30764654:30766558:30766732	+	ENSG00000215302.4	CTD-3092A11.1	0.230769230769	non-coding	NA
1740552	17-66287631:66287709:66292589:66292676:66303083:66303852	+	ENSG00000141337.8	ARSG	0.230769230769	coding	NA
1858345	17-45703371:45703993:45707350:45707439:45713877:45713967	-	ENSG00000263766.1	RP11-580I16.2	0.230769230769	non-coding	NA
3748727	7-158109510:158109624:158224666:158229450:158282426:158282477	-	ENSG00000155093.13	PTPRN2	0.230769230769	coding	NA
2728939	22-35660640:35661596:35662614:35666395:35679954:35680036	+	ENSG00000100281.9	HMGXB4	0.230769230769	coding	NA
4026785	9-94118369:94118437:94119170:94119795:94123909:94124195	-	ENSG00000148090.7	AUH	0.230769230769	coding	NA
2455144	2-88878977:88879158:88880276:88882342:88882947:88885579	-	ENSG00000172071.7	EIF2AK3	0.230769230769	coding	NA
3589390	7-94827660:94827796:94844122:94844177:94855272:94855428	+	ENSG00000158528.7	PPP1R9A	0.230769230769	coding	NA
90768	1-92811402:92811471:92823113:92823600:92846280:92846430	+	ENSG00000122484.8	RPAP2	0.230769230769	coding	NA
2816638	3-15055095:15055296:15055377:15055681:15057658:15057761	+	ENSG00000177463.11	NR2C2	0.230769230769	coding	NA
3102454	4-142577338:142577460:142603268:142603344:142609974:142610188	+	ENSG00000164136.12	IL15	0.230769230769	coding	NA
3181931	5-21461891:21461975:21471623:21471755:21473465:21474548	+	ENSG00000183666.12	GUSBP1	0.230769230769	non-coding	NA
3104246	4-153701088:153701243:153704036:153704513:153750776:153750878	+	ENSG00000164144.10	ARFIP1	0.230769230769	coding	NA
1572912	16-90018965:90019090:90019795:90020227:90020650:90020784	+	ENSG00000140995.12	DEF8	0.230769230769	coding	NA
3309825	5-159518348:159521072:159542942:159544932:159545811:159546430	-	ENSG00000170234.8	PWWP2A	0.230769230769	coding	NA
546175	10-124746384:124746478:124748437:124749456:124749689:124749923	+	ENSG00000179988.9	PSTK	0.230769230769	coding	NA
3335854	6-20534687:20534805:20535317:20535471:20535581:20535625	+	ENSG00000145996.7	CDKAL1	0.230769230769	coding	NA
2591746	20-2481301:2481388:2487784:2487882:2489526:2489778	-	ENSG00000088876.7	ZNF343	0.230769230769	coding	NA
3866181	8-82726879:82727629:82731584:82732205:82736026:82736175	-	ENSG00000104497.9	SNX16	0.230769230769	coding	NA
1554403	16-71879893:71880007:71881702:71881733:71881912:71882321	+	ENSG00000224470.3	ATXN1L	0.230769230769	coding	NA
3145472	4-78697424:78697546:78738482:78739488:78740386:78740522	-	ENSG00000138767.8	CNOT6L	0.230769230769	coding	NA
3163922	4-142944312:142950067:142977071:142977394:143003183:143003338	-	ENSG00000109452.8	INPP4B	0.230769230769	coding	NA
1879434	17-63545637:63545778:63548723:63553761:63553923:63554854	-	ENSG00000168646.8	AXIN2	0.230769230769	coding	NA
1426442	15-50223315:50226379:50252021:50252069:50254173:50255565	-	ENSG00000104043.10	ATP8B4	0.230769230769	coding	NA
3476172	6-34845554:34846497:34847402:34847687:34848065:34848356	-	ENSG00000064995.12	TAF11	0.230769230769	coding	NA
3439094	6-16737081:16740149:16740665:16742611:16753463:16753578	-	ENSG00000124788.13	ATXN1	0.230769230769	coding	NA
2915177	3-195400688:195400858:195401690:195403681:195404597:195404938	+	ENSG00000242086.4	LINC00969	0.230769230769	non-coding	NA
4168237	Y-14813159:14813984:14819692:14820394:14821320:14821476	+	ENSG00000114374.8	USP9Y	0.230769230769	coding	NA
853179	11-111728324:111728460:111730304:111731028:111731269:111731358	-	ENSG00000086848.10	ALG9	0.230769230769	coding	NA
1529499	16-31724549:31724769:31733093:31733153:31733946:31734073	+	ENSG00000197302.6	ZNF720	0.230769230769	coding	NA
3501843	6-99912479:99916494:99917652:99919255:99924018:99924106	-	ENSG00000123552.13	USP45	0.230769230769	coding	NA
893141	12-25183211:25183268:25184641:25184831:25185075:25185303	+	ENSG00000118308.10	LRMP	0.230769230769	coding	NA
2818331	3-20081514:20082272:20112855:20113154:20113824:20113951	+	ENSG00000114166.7	KAT2B	0.229166666667	coding	NA
2817952	3-17084365:17084441:17086915:17094283:17109447:17109557	+	ENSG00000154822.11	PLCL2	0.228658536585	coding	NA
1596384	16-15732946:15733148:15735388:15735520:15736874:15737023	-	ENSG00000166783.15	KIAA0430	0.228571428571	coding	NA
2359867	2-209515411:209521713:209638170:209643397:209674175:209674289	+	ENSG00000144407.5	PTH2R	0.228571428571	coding	NA
2359872	2-209515411:209521713:209638170:209657522:209674175:209674289	+	ENSG00000144407.5	PTH2R	0.228571428571	coding	NA
3806923	8-129001407:129001537:129004903:129007339:129008806:129010605	+	ENSG00000249859.3	PVT1	0.228571428571	non-coding	NA
1596387	16-15732946:15733148:15735420:15735520:15736874:15737023	-	ENSG00000166783.15	KIAA0430	0.228571428571	coding	NA
367361	1-151403141:151403317:151406224:151406974:151413403:151413562	-	ENSG00000143442.17	POGZ	0.228070175439	coding	NA
1119791	13-46039059:46039345:46039596:46039837:46040651:46040759	+	ENSG00000136152.10	COG3	0.227272727273	coding	NA
2060931	19-42056505:42071410:42078322:42079947:42083551:42083911	+	ENSG00000007129.13	CEACAM21	0.227272727273	coding	NA
1111030	13-41936145:41936295:41940588:41940648:41941574:41941788	+	ENSG00000172766.14	NAA16	0.227272727273	coding	NA
2915044	3-194868599:194868834:194869201:194869447:194872985:194873192	+	ENSG00000230266.1	XXYLT1-AS2	0.227272727273	non-coding	NA
33226	1-27022523:27024031:27035779:27035995:27056141:27056566	+	ENSG00000117713.13	ARID1A	0.227272727273	coding	NA
654437	11-11926945:11927095:11931664:11934710:11941702:11941798	+	ENSG00000170242.13	USP47	0.227272727273	coding	NA
4117559	X-151999510:151999661:152000503:152001608:152014825:152014976	+	ENSG00000147383.6	NSDHL	0.227272727273	coding	NA
1884212	17-67017882:67018002:67019052:67019369:67020354:67020494	-	ENSG00000154258.12	ABCA9	0.227272727273	coding	NA
3198318	5-76254521:76254714:76254893:76254954:76259167:76259285	+	ENSG00000145708.6	CRHBP	0.227272727273	coding	NA
2868902	3-119428685:119428742:119429602:119429663:119434408:119434781	+	ENSG00000183833.12	MAATS1	0.227272727273	coding	NA
2510892	2-230744697:230744844:230773100:230773798:230786595:230786725	-	ENSG00000153827.9	TRIP12	0.227272727273	coding	NA
3055648	4-1805418:1805563:1805877:1805943:1806056:1806696	+	ENSG00000068078.13	FGFR3	0.227272727273	coding	NA
3839682	8-12600672:12600791:12606856:12609107:12612208:12612999	-	ENSG00000154359.8	LONRF1	0.225806451613	coding	NA
4114803	X-147003450:147003503:147005467:147006573:147007057:147010325	+	ENSG00000102081.9	FMR1	0.225806451613	coding	NA
2510891	2-230744697:230744844:230773100:230773798:230786279:230786378	-	ENSG00000153827.9	TRIP12	0.225806451613	coding	NA
2025070	19-21326353:21326446:21344348:21345699:21349137:21349264	+	ENSG00000196705.4	ZNF431	0.225352112676	coding	NA
2898412	3-178866310:178866391:178903187:178904250:178916537:178916967	+	ENSG00000121879.3	PIK3CA	0.225	coding	NA
1062417	12-100492129:100492319:100493419:100493678:100496543:100496635	-	ENSG00000111647.8	UHRF1BP1L	0.225	coding	NA
1879189	17-63006832:63010947:63012030:63014070:63014370:63014421	-	ENSG00000120063.5	GNA13	0.22418879056	coding	NA
1428744	15-52849296:52849419:52850799:52853421:52856386:52856443	-	ENSG00000128989.6	ARPP19	0.224137931034	coding	NA
2279208	2-69014971:69015088:69015628:69034071:69034407:69034612	+	ENSG00000163219.7	ARHGAP25	0.224137931034	coding	NA
452155	1-222087764:222087873:222088725:222089277:222091933:222092054	-	ENSG00000238042.1	RP11-815M8.1	0.222222222222	non-coding	NA
367363	1-151403141:151403317:151406224:151411407:151413403:151413562	-	ENSG00000143442.17	POGZ	0.222222222222	coding	NA
2783251	22-38565224:38565478:38566584:38566730:38577790:38577837	-	ENSG00000184381.14	PLA2G6	0.222222222222	coding	NA
3066838	4-37455562:37455662:37493684:37493758:37559648:37559698	+	ENSG00000154274.10	C4orf19	0.222222222222	coding	NA
2933995	3-15855746:15855816:15864819:15864886:15900883:15901278	-	ENSG00000206560.6	ANKRD28	0.222222222222	coding	NA
851728	11-110108216:110108377:110109298:110109847:110118427:110118558	-	ENSG00000137710.10	RDX	0.222222222222	coding	NA
2260113	2-33783277:33784097:33786700:33787681:33787795:33790554	+	ENSG00000152689.13	RASGRP3	0.222222222222	coding	NA
2869801	3-122103022:122103146:122112279:122112740:122120222:122120382	+	ENSG00000114023.11	FAM162A	0.222222222222	coding	NA
331223	1-70771906:70771973:70774592:70774650:70779427:70779473	-	ENSG00000118454.8	ANKRD13C	0.222222222222	coding	NA
3123013	4-5664833:5664973:5666927:5667045:5667241:5667376	-	ENSG00000173040.8	EVC2	0.222222222222	coding	NA
603919	10-100205056:100205170:100206219:100206343:100206563:100206684	-	ENSG00000107521.14	HPS1	0.222222222222	coding	NA
336701	1-89480969:89481097:89482371:89482564:89486214:89486426	-	ENSG00000117226.7	GBP3	0.222222222222	coding	NA
1142333	13-25052230:25052414:25054025:25056426:25058790:25058886	-	ENSG00000102699.5	PARP4	0.222222222222	coding	NA
3747160	7-151483555:151483627:151531895:151532195:151573591:151574210	-	ENSG00000106617.9	PRKAG2	0.222222222222	coding	7:151531893:151531893
2883141	3-141122768:141122873:141131752:141132481:141157084:141157207	+	ENSG00000177311.6	ZBTB38	0.222222222222	coding	NA
2575922	20-60718821:60718945:60725754:60725907:60729336:60729521	+	ENSG00000184402.10	SS18L1	0.222222222222	coding	NA
4077545	X-9433047:9433487:9434237:9434497:9469819:9469889	+	ENSG00000101849.11	TBL1X	0.222222222222	coding	NA
1004245	12-9586690:9586736:9587357:9588644:9589542:9589700	-	ENSG00000214826.4	DDX12P	0.222222222222	non-coding	NA
3580868	7-76026834:76027114:76044331:76044541:76054368:76054593	+	ENSG00000188372.10	ZP3	0.222222222222	coding	NA
604946	10-101731736:101731891:101765993:101767383:101769594:101769676	-	ENSG00000107554.11	DNMBP	0.222222222222	coding	NA
2999568	3-124854512:124854626:124883403:124883561:124896586:124896818	-	ENSG00000221955.6	SLC12A8	0.222222222222	coding	NA
3825892	8-145255330:145255444:145267172:145267265:145267896:145268370	+	ENSG00000179832.13	MROH1	0.222222222222	coding	NA
497862	10-51732522:51732902:51735843:51737782:51740948:51741130	+	ENSG00000178440.5	LINC00843	0.222222222222	non-coding	NA
1391955	15-85478551:85478749:85495553:85500091:85504756:85504849	+	ENSG00000156222.7	SLC28A1	0.222222222222	coding	NA
2419165	2-39294768:39294894:39346992:39347205:39347476:39347604	-	ENSG00000115904.8	SOS1	0.221428571429	coding	2:39346993:39346993
3156149	4-103595075:103595227:103600767:103604039:103610730:103610841	-	ENSG00000109323.4	MANBA	0.220689655172	coding	NA
326364	1-55569548:55569693:55569807:55571194:55571818:55571936	-	ENSG00000162402.8	USP24	0.220588235294	coding	NA
1197341	14-39773494:39773585:39776187:39776232:39777652:39777791	+	ENSG00000150527.12	CTAGE5	0.220338983051	coding	NA
2679576	21-40652073:40652174:40660693:40661458:40665736:40665958	-	ENSG00000185658.9	BRWD1	0.22	coding	NA
1141355	13-21987790:21987911:21991114:21992425:21995199:21995303	-	ENSG00000180776.11	ZDHHC20	0.22	coding	NA
3102103	4-141464606:141464740:141464870:141469354:141471383:141474924	+	ENSG00000179387.5	ELMOD2	0.22	coding	NA
1558629	16-81888048:81888192:81888853:81889699:81891867:81891961	+	ENSG00000197943.5	PLCG2	0.219730941704	coding	NA
1141356	13-21987790:21987911:21991114:21994398:21995199:21995303	-	ENSG00000180776.11	ZDHHC20	0.219512195122	coding	NA
1122424	13-50760015:50760206:50761975:50762077:50964333:50964427	+	ENSG00000176124.7	DLEU1	0.21875	coding	NA
2818333	3-20081514:20082272:20112855:20113226:20113824:20113951	+	ENSG00000114166.7	KAT2B	0.21875	coding	NA
573824	10-46344290:46344360:46344548:46344664:46349102:46349323	-	ENSG00000188234.9	AGAP4	0.21875	coding	NA
3307370	5-156456423:156456852:156458258:156458794:156459864:156463462	-	ENSG00000113249.8	HAVCR1	0.21875	coding	NA
2658358	21-43942793:43945967:43946271:43954693:43954807:43954940	+	ENSG00000160190.9	SLC37A1	0.218181818182	coding	NA
3208398	5-112312398:112312683:112316738:112316984:112319670:112320348	+	ENSG00000172795.11	DCP2	0.217391304348	coding	NA
2528042	20-8130940:8131018:8188017:8188115:8352028:8352097	+	ENSG00000182621.12	PLCB1	0.217391304348	coding	NA
1301620	14-53009088:53009171:53009576:53009630:53010115:53010348	-	ENSG00000087301.4	TXNDC16	0.217391304348	coding	NA
1165023	13-49076859:49077050:49081290:49081356:49084764:49084907	-	ENSG00000136161.8	RCBTB2	0.217391304348	coding	NA
4133352	X-46541511:46541970:46611647:46611715:46618139:46618490	-	ENSG00000065923.5	SLC9A7	0.217391304348	coding	NA
2360058	2-209674175:209674289:209683024:209686146:209688918:209689074	+	ENSG00000144407.5	PTH2R	0.217391304348	coding	NA
951565	12-69018287:69018653:69024502:69024587:69042478:69043821	+	ENSG00000127314.13	RAP1B	0.217391304348	coding	NA
2778694	22-34157357:34157545:34161830:34161940:34252727:34252790	-	ENSG00000133424.16	LARGE	0.217391304348	coding	NA
3587352	7-91624916:91625114:91629697:91629736:91630161:91632549	+	ENSG00000127914.12	AKAP9	0.216216216216	coding	NA
753616	11-122671895:122672040:122672655:122672702:122677117:122677224	+	ENSG00000154127.5	UBASH3B	0.215384615385	coding	NA
2265161	2-44981193:44981257:44991876:44991935:44993568:44993700	+	ENSG00000143919.10	CAMKMT	0.214285714286	coding	NA
2015359	19-18085900:18085996:18087271:18087370:18092517:18092936	+	ENSG00000105642.11	KCNN1	0.214285714286	coding	NA
3588565	7-92982951:92983073:92984913:92985016:92985202:92985498	+	ENSG00000004766.11	CCDC132	0.214285714286	coding	NA
3226932	5-146619101:146619249:146645142:146645188:146657686:146657742	+	ENSG00000169302.10	STK32A	0.214285714286	coding	NA
3428119	6-161469647:161471011:161472296:161472753:161491639:161491882	+	ENSG00000085511.15	MAP3K4	0.214285714286	coding	NA
788614	11-27172596:27172699:27229236:27229341:27238863:27239027	-	ENSG00000254560.1	RP11-1L12.3	0.214285714286	non-coding	NA
1427957	15-52016986:52017188:52042755:52042805:52043467:52043782	-	ENSG00000140280.9	LYSMD2	0.214285714286	coding	NA
326715	1-57185845:57192256:57202581:57202669:57202759:57206468	-	ENSG00000187889.8	C1orf168	0.214285714286	coding	NA
4023446	9-86523366:86523567:86525660:86525803:86530208:86530593	-	ENSG00000165115.10	KIF27	0.214285714286	coding	NA
3537480	7-1200009:1200259:1200999:1201031:1201987:1202853	+	ENSG00000229043.2	AC091729.9	0.214285714286	non-coding	NA
36386	1-28819526:28819603:28821385:28822919:28823045:28826881	+	ENSG00000204138.8	PHACTR4	0.214285714286	coding	NA
322631	1-53742363:53742750:53743847:53744116:53746258:53746387	-	ENSG00000157193.10	LRP8	0.214285714286	coding	NA
72186	1-52195486:52195673:52196745:52197655:52211207:52211303	+	ENSG00000117859.14	OSBPL9	0.214285714286	coding	NA
3282639	5-93388830:93388932:93392783:93392890:93410350:93410476	-	ENSG00000113391.12	FAM172A	0.214285714286	coding	NA
2786397	22-40948109:40948371:40949886:40949951:40990677:40990739	-	ENSG00000196588.10	MKL1	0.214285714286	coding	NA
1836223	17-36705291:36705446:36705609:36705774:36707390:36707625	-	ENSG00000017373.11	SRCIN1	0.214285714286	coding	NA
3282624	5-93388830:93388932:93391367:93392908:93410350:93410476	-	ENSG00000113391.12	FAM172A	0.214285714286	coding	NA
2790552	22-42973849:42973968:42974880:42975205:42976222:42976365	-	ENSG00000182841.8	RRP7B	0.214285714286	non-coding	NA
1122448	13-50760015:50760206:50858740:50858848:50964333:50964427	+	ENSG00000176124.7	DLEU1	0.214285714286	coding	NA
1453551	15-77544708:77544868:77547214:77547765:77577299:77577442	-	ENSG00000173517.6	PEAK1	0.214285714286	coding	NA
583827	10-74236927:74237014:74237437:74237518:74267912:74268383	-	ENSG00000107745.12	MICU1	0.214285714286	coding	NA
3865725	8-81905337:81905542:81907173:81938575:81942230:81942324	-	ENSG00000076641.4	PAG1	0.214285714286	coding	NA
851173	11-107420478:107420549:107421155:107421942:107422533:107422638	-	ENSG00000137760.10	ALKBH8	0.214285714286	coding	NA
832880	11-70313960:70319544:70322029:70323337:70331418:70333825	-	ENSG00000162105.12	SHANK2	0.214285714286	coding	NA
1817777	17-15990485:15990659:15993676:15993766:15995176:15995372	-	ENSG00000141027.16	NCOR1	0.214285714286	coding	NA
1295889	14-36128343:36128402:36130099:36133753:36133847:36133973	-	ENSG00000174373.11	RALGAPA1	0.214285714286	coding	NA
3487563	6-44777053:44777238:44777724:44777785:44797500:44797594	-	ENSG00000196284.9	SUPT3H	0.214285714286	coding	NA
1493424	16-10508430:10508469:10508766:10509696:10513437:10513480	+	ENSG00000166669.9	ATF7IP2	0.214285714286	coding	NA
2587365	20-62688645:62689004:62691269:62693043:62693782:62694220	+	ENSG00000171703.12	TCEA2	0.214285714286	coding	NA
2042787	19-37180298:37180399:37183293:37183650:37185703:37185778	+	ENSG00000189042.9	ZNF567	0.214285714286	coding	NA
2430233	2-60691728:60695968:60743561:60746302:60773105:60773435	-	ENSG00000119866.16	BCL11A	0.214285714286	coding	NA
2329627	2-138378178:138378296:138397865:138397919:138400057:138400203	+	ENSG00000144229.7	THSD7B	0.214285714286	coding	NA
654152	11-10524267:10524441:10525930:10525954:10526126:10526206	+	ENSG00000133805.11	AMPD3	0.214285714286	coding	NA
3149327	4-83814161:83816927:83817883:83818441:83819141:83821376	-	ENSG00000251022.2	THAP9-AS1	0.214285714286	non-coding	NA
461399	1-233275459:233275601:233278917:233279046:233296028:233296179	-	ENSG00000135749.14	PCNXL2	0.214285714286	coding	NA
3126115	4-10527464:10533907:10539612:10541600:10542117:10543341	-	ENSG00000109684.10	CLNK	0.214285714286	coding	NA
1218247	14-77228531:77229473:77229920:77235815:77236305:77236394	+	ENSG00000071246.6	VASH1	0.214285714286	coding	NA
620863	10-125805182:125806240:125834057:125843815:125851839:125851970	-	ENSG00000182022.13	CHST15	0.214285714286	coding	NA
1109098	13-31797088:31797128:31797577:31797963:31803321:31803431	+	ENSG00000187676.7	B3GALTL	0.214285714286	coding	NA
1426180	15-49880212:49880280:49881811:49881942:49903411:49903465	-	ENSG00000166262.11	FAM227B	0.214285714286	coding	NA
3765391	8-26197418:26197489:26206481:26206986:26211983:26212153	+	ENSG00000221914.4	PPP2R2A	0.214285714286	coding	NA
77580	1-64474976:64475048:64482610:64482731:64515362:64515650	+	ENSG00000185483.7	ROR1	0.214285714286	coding	NA
3098383	4-119618336:119621797:119623097:119624090:119625089:119625209	+	ENSG00000145388.10	METTL14	0.213333333333	coding	NA
3693817	7-87080938:87081110:87081213:87081261:87082259:87082451	-	ENSG00000005471.11	ABCB4	0.212765957447	coding	NA
3261333	5-38960499:38960635:38961385:38961679:38962416:38962463	-	ENSG00000164327.8	RICTOR	0.212121212121	coding	NA
656938	11-17035544:17035914:17042019:17045203:17073578:17074205	+	ENSG00000184669.6	OR7E14P	0.212121212121	non-coding	NA
2649778	21-34721396:34721849:34723466:34723770:34725063:34726089	+	ENSG00000142166.8	IFNAR1	0.212121212121	coding	NA
4169714	Y-15414756:15414871:15416061:15416090:15417278:15417427	-	ENSG00000183878.11	UTY	0.212121212121	coding	NA
3919230	9-27018644:27018685:27019998:27020337:27029022:27029102	+	ENSG00000096872.11	IFT74	0.212121212121	coding	NA
2598678	20-18365659:18365734:18365846:18369922:18370344:18370472	-	ENSG00000089091.12	DZANK1	0.210526315789	coding	NA
3108554	4-174225146:174225269:174231010:174231114:174235108:174238883	+	ENSG00000109586.7	GALNT7	0.210526315789	coding	NA
1150455	13-41556118:41556418:41587213:41588485:41593363:41593450	-	ENSG00000120690.9	ELF1	0.210526315789	coding	NA
1316034	14-91413778:91413894:91428243:91428329:91444649:91444868	-	ENSG00000100784.5	RPS6KA5	0.210526315789	coding	NA
3108553	4-174225146:174225269:174225439:174231114:174235108:174235327	+	ENSG00000109586.7	GALNT7	0.210526315789	coding	NA
3091521	4-100761445:100761579:100762923:100764309:100774374:100774505	+	ENSG00000070190.8	DAPP1	0.210526315789	coding	NA
333948	1-85331067:85331821:85350455:85352884:85358698:85358896	-	ENSG00000171517.5	LPAR3	0.210526315789	coding	NA
249451	1-3743271:3743308:3743854:3745535:3745829:3745937	-	ENSG00000116198.8	CEP104	0.210526315789	coding	NA
3450699	6-30172432:30172542:30180217:30180299:30181081:30181204	-	ENSG00000234127.4	TRIM26	0.210526315789	coding	NA
73226	1-53105646:53105739:53106685:53108228:53108534:53108674	+	ENSG00000182183.10	FAM159A	0.210526315789	coding	NA
3510887	6-111067328:111067404:111091519:111093514:111095078:111095140	-	ENSG00000155111.10	CDK19	0.210526315789	coding	NA
986582	12-124220077:124220171:124220443:124221087:124221605:124222049	+	ENSG00000185344.9	ATP6V0A2	0.210526315789	coding	NA
3093990	4-106569705:106569839:106574500:106574622:106575221:106575326	+	ENSG00000236699.4	ARHGEF38	0.210526315789	coding	NA
1012499	12-26943089:26943160:26964661:26971438:26985622:26986131	-	ENSG00000123104.7	ITPR2	0.210526315789	coding	NA
1917558	18-13742486:13742651:13745152:13745403:13746218:13746336	+	ENSG00000101654.13	RNMT	0.210526315789	coding	NA
3727110	7-115751955:115752092:115753953:115754049:115799843:115799950	-	ENSG00000105967.11	TFEC	0.210526315789	coding	NA
3155632	4-103236824:103236987:103245406:103246155:103265600:103266296	-	ENSG00000138821.8	SLC39A8	0.210526315789	coding	NA
2622806	20-44698848:44699175:44699667:44707746:44708025:44708629	-	ENSG00000124160.7	NCOA5	0.210526315789	coding	NA
2195094	19-42600233:42600395:42600976:42601316:42603678:42603770	-	ENSG00000028277.16	POU2F2	0.210526315789	coding	NA
269322	1-21415630:21415706:21432293:21432388:21437815:21438103	-	ENSG00000075151.15	EIF4G3	0.210526315789	coding	NA
3071003	4-41937136:41937546:41938059:41939375:41940618:41940713	+	ENSG00000109133.8	TMEM33	0.210526315789	coding	NA
3285889	5-112676215:112676427:112709220:112709422:112720664:112720909	-	ENSG00000171444.13	MCC	0.210526315789	coding	NA
1169951	13-95686858:95686993:95690883:95691860:95695935:95696041	-	ENSG00000125257.9	ABCC4	0.210526315789	coding	NA
3498782	6-89323990:89324114:89345424:89346017:89388071:89388138	-	ENSG00000111880.11	RNGTT	0.210526315789	coding	NA
3496136	6-84896049:84896341:84902281:84902364:84903326:84903408	-	ENSG00000135315.7	KIAA1009	0.210526315789	coding	NA
1206553	14-64491828:64492139:64492677:64492793:64493296:64493448	+	ENSG00000054654.11	SYNE2	0.210526315789	coding	NA
1395524	15-89787179:89787264:89787851:89787884:89790859:89790962	+	ENSG00000140525.13	FANCI	0.210526315789	coding	NA
3860787	8-71060507:71060718:71062759:71064528:71068205:71069475	-	ENSG00000140396.8	NCOA2	0.210526315789	coding	NA
2228316	19-53321196:53321284:53322010:53322109:53324838:53324922	-	ENSG00000198538.6	ZNF28	0.210526315789	coding	NA
1913775	18-9216755:9216898:9219913:9221354:9221849:9221997	+	ENSG00000101745.11	ANKRD12	0.209677419355	coding	NA
2854536	3-58104598:58104716:58106273:58106474:58106967:58107230	+	ENSG00000136068.10	FLNB	0.209302325581	coding	NA
2096061	19-50912775:50912923:50913197:50914315:50916682:50916778	+	ENSG00000062822.8	POLD1	0.209302325581	coding	NA
2168457	19-20591749:20591845:20606286:20606439:20607591:20607775	-	ENSG00000231205.7	ZNF826P	0.208333333333	non-coding	NA
90789	1-92811402:92811471:92829265:92835139:92846280:92846430	+	ENSG00000122484.8	RPAP2	0.208333333333	coding	NA
1938690	18-20953675:20953727:20956995:20957034:20957609:20957635	-	ENSG00000134490.9	TMEM241	0.208333333333	coding	NA
1863634	17-48777645:48778077:48779233:48782107:48784881:48785285	-	ENSG00000154945.6	ANKRD40	0.208333333333	coding	NA
1819598	17-17163614:17163788:17164384:17164839:17164913:17165006	-	ENSG00000141030.8	COPS3	0.208333333333	coding	NA
3100024	4-128627641:128628124:128629505:128629626:128629725:128629823	+	ENSG00000164066.8	INTU	0.208333333333	coding	NA
665657	11-36057652:36057799:36079816:36079895:36103202:36103328	+	ENSG00000179241.8	LDLRAD3	0.208333333333	coding	NA
903737	12-44161905:44165168:44165263:44165451:44165982:44166165	+	ENSG00000198001.9	IRAK4	0.208333333333	coding	NA
2408745	2-25678273:25678363:25702734:25704102:25705664:25705742	-	ENSG00000138101.14	DTNB	0.208333333333	coding	NA
4103579	X-100081622:100081746:100082564:100082788:100083028:100083091	+	ENSG00000101811.9	CSTF2	0.208333333333	coding	NA
1627286	16-46993186:46993331:46994129:46997956:46998522:46998719	-	ENSG00000069345.7	DNAJA2	0.208333333333	coding	NA
3318476	5-177046059:177047507:177048382:177050647:177053436:177053506	-	ENSG00000246596.2	RP11-1277A3.2	0.208333333333	non-coding	NA
4112976	X-129060215:129060315:129061503:129061625:129063311:129063737	+	ENSG00000156697.8	UTP14A	0.207920792079	coding	NA
1209962	14-69865406:69866182:69870137:69870203:69890810:69890919	+	ENSG00000029364.7	SLC39A9	0.207547169811	coding	NA
3562419	7-48356753:48356893:48359400:48359696:48375018:48375132	+	ENSG00000179869.10	ABCA13	0.206896551724	coding	NA
3882156	8-120805605:120805691:120806792:120807184:120807771:120807871	-	ENSG00000064313.7	TAF2	0.206896551724	coding	NA
3062568	4-8456468:8456540:8457494:8460128:8465711:8465818	+	ENSG00000155275.14	TRMT44	0.206896551724	coding	NA
2416347	2-37306262:37306474:37308743:37309526:37310431:37310579	-	ENSG00000008869.7	HEATR5B	0.206896551724	coding	NA
3137657	4-56345806:56345866:56347375:56348661:56348905:56348995	-	ENSG00000134852.10	CLOCK	0.206896551724	coding	NA
3069687	4-40194586:40194743:40196415:40196718:40244333:40244807	+	ENSG00000168421.8	RHOH	0.206896551724	coding	NA
463379	1-235929378:235929577:235933237:235933333:235933459:235933597	-	ENSG00000143669.9	LYST	0.206349206349	coding	NA
1101490	13-20534097:20534166:20539359:20542542:20544164:20544211	+	ENSG00000121741.12	ZMYM2	0.205882352941	coding	NA
1437332	15-63998978:63999030:63999291:64002406:64004973:64005891	-	ENSG00000103657.9	HERC1	0.205882352941	coding	NA
2898418	3-178866310:178866391:178904118:178904403:178916537:178916967	+	ENSG00000121879.3	PIK3CA	0.205128205128	coding	NA
1321593	14-99932039:99932150:99932264:99932320:99947064:99947216	-	ENSG00000183576.8	SETD3	0.205128205128	coding	NA
4037075	9-114911523:114911679:114911907:114912117:114919779:114919893	-	ENSG00000106868.12	SUSD1	0.204081632653	coding	NA
3512915	6-119150190:119150413:119173527:119173857:119177533:119177708	-	ENSG00000111877.13	MCM9	0.204081632653	coding	NA
396188	1-156504954:156505039:156505912:156506038:156506972:156507113	-	ENSG00000183856.6	IQGAP3	0.203539823009	coding	NA
3104561	4-153875368:153875471:153876668:153876946:153881716:153881802	+	ENSG00000137460.4	FHDC1	0.203389830508	coding	NA
4112147	X-123160414:123160537:123161591:123162416:123164810:123164975	+	ENSG00000101972.14	STAG2	0.203389830508	coding	NA
3815362	8-143607902:143607988:143609905:143612632:143614655:143614827	+	ENSG00000181790.6	BAI1	0.203389830508	coding	NA
2195089	19-42600233:42600395:42600976:42601024:42603678:42603770	-	ENSG00000028277.16	POU2F2	0.202702702703	coding	NA
1214267	14-74327240:74327360:74329358:74329687:74340725:74340917	+	ENSG00000140043.7	PTGR2	0.2	coding	NA
3740000	7-148771477:148771630:148773845:148774359:148787714:148787874	-	ENSG00000197362.9	ZNF786	0.2	coding	NA
1257762	14-102276139:102276373:102293810:102295837:102298037:102302910	+	ENSG00000078304.15	PPP2R5C	0.2	coding	NA
4004141	9-14750124:14750274:14753584:14755866:14756371:14756444	-	ENSG00000164946.15	FREM1	0.2	coding	NA
3731170	7-128521990:128522070:128522866:128522958:128524055:128524176	-	ENSG00000135253.9	KCP	0.2	non-coding	NA
2622808	20-44698848:44699175:44699667:44707926:44708025:44708629	-	ENSG00000124160.7	NCOA5	0.2	coding	NA
1855349	17-43367375:43368131:43387893:43389803:43394325:43394414	-	ENSG00000006062.9	MAP3K14	0.2	non-coding	NA
1257793	14-102276139:102276373:102295736:102297495:102298037:102302910	+	ENSG00000078304.15	PPP2R5C	0.2	coding	NA
1208024	14-65199520:65199619:65203002:65203192:65203570:65204093	+	ENSG00000126822.11	PLEKHG3	0.2	coding	NA
1264903	14-104571664:104571787:104572401:104572416:104573135:104573231	+	ENSG00000166183.11	ASPG	0.2	coding	NA
1212039	14-71884846:71884913:71948871:71948924:71979459:71979562	+	ENSG00000197555.5	SIPA1L1	0.2	coding	NA
1214246	14-74318649:74318823:74320850:74321926:74325518:74325602	+	ENSG00000140043.7	PTGR2	0.2	coding	NA
1883860	17-66883476:66883647:66885370:66886206:66887629:66887737	-	ENSG00000141338.9	ABCA8	0.2	coding	NA
1255491	14-100563817:100563995:100569064:100570449:100572360:100573050	+	ENSG00000196405.8	EVL	0.2	coding	NA
1257817	14-102276139:102276373:102296591:102296719:102298037:102298141	+	ENSG00000078304.15	PPP2R5C	0.2	coding	NA
2597444	20-16509015:16509085:16520410:16520565:16553873:16554078	-	ENSG00000089177.13	KIF16B	0.2	coding	NA
2593628	20-3285086:3285190:3285463:3288287:3295679:3295767	-	ENSG00000088854.11	C20orf194	0.2	coding	NA
1837161	17-37459837:37459892:37461067:37461311:37499432:37499494	-	ENSG00000108306.7	FBXL20	0.2	coding	NA
3108759	4-175219116:175219213:175219655:175219680:175220222:175220361	+	ENSG00000164118.8	CEP44	0.2	coding	NA
1883861	17-66883476:66883647:66885370:66886222:66887629:66887737	-	ENSG00000141338.9	ABCA8	0.2	coding	NA
1830382	17-28029944:28030080:28064603:28085411:28120911:28120955	-	ENSG00000141298.13	SSH2	0.2	coding	NA
3135727	4-42592827:42592901:42596501:42596554:42602494:42602535	-	ENSG00000124406.12	ATP8A1	0.2	coding	NA
4007821	9-32989756:32989893:32996946:32996977:32997240:32997358	-	ENSG00000137074.14	APTX	0.2	coding	NA
3845460	8-25303595:25303766:25307038:25307170:25307895:25308127	-	ENSG00000104756.11	KCTD9	0.2	coding	NA
2630744	20-55959215:55959971:55960803:55963349:55967334:55968118	-	ENSG00000218018.2	RP4-800J21.3	0.2	non-coding	NA
2791786	22-43475907:43475992:43482101:43482361:43485282:43485434	-	ENSG00000100271.12	TTLL1	0.2	coding	NA
338085	1-93029198:93029294:93035493:93035582:93070863:93070959	-	ENSG00000067208.10	EVI5	0.2	coding	NA
383673	1-154942507:154942675:154944865:154944917:154945768:154945984	-	ENSG00000160691.14	SHC1	0.2	coding	NA
3816163	8-144328990:144333510:144340469:144341591:144341944:144344875	+	ENSG00000181638.13	ZFP41	0.2	coding	NA
3891931	8-143738873:143747939:143748463:143748513:143751349:143751550	-	ENSG00000234616.4	JRK	0.2	non-coding	NA
1572903	16-90015824:90016046:90020165:90020227:90020650:90020784	+	ENSG00000140995.12	DEF8	0.2	coding	NA
1590026	16-4798239:4803059:4809914:4810036:4810492:4810589	-	ENSG00000103199.9	ZNF500	0.2	coding	NA
3808166	8-129022563:129022690:129032724:129051226:129108763:129108902	+	ENSG00000249859.3	PVT1	0.2	non-coding	NA
1593318	16-11794307:11794420:11808209:11813986:11815432:11815526	-	ENSG00000153066.8	TXNDC11	0.2	coding	NA
2818332	3-20081514:20082272:20112855:20113220:20113824:20113951	+	ENSG00000114166.7	KAT2B	0.2	coding	NA
1420627	15-44925667:44925835:44927989:44928111:44941063:44941209	-	ENSG00000104133.10	SPG11	0.2	coding	NA
2818122	3-19389212:19389457:19389868:19389946:19431972:19432130	+	ENSG00000183960.4	KCNH8	0.2	coding	NA
333927	1-85331067:85331821:85345508:85352884:85358698:85358896	-	ENSG00000171517.5	LPAR3	0.2	coding	NA
2817357	3-15642876:15643277:15648542:15648631:15676930:15677195	+	ENSG00000169814.8	BTD	0.2	coding	NA
3806955	8-129001407:129001537:129005002:129007339:129008806:129010605	+	ENSG00000249859.3	PVT1	0.2	non-coding	NA
430703	1-179816669:179816771:179817359:179818099:179819979:179820498	-	ENSG00000169905.8	TOR1AIP2	0.2	coding	NA
433282	1-192998661:192998787:193013178:193015712:193018875:193018981	-	ENSG00000116750.9	UCHL5	0.2	coding	NA
2814468	3-11034409:11034615:11051957:11055870:11057357:11057476	+	ENSG00000157103.6	SLC6A1	0.2	coding	NA
2962659	3-52156394:52156493:52157301:52157615:52159128:52159197	-	ENSG00000164087.3	POC1A	0.2	coding	NA
2961192	3-51517734:51517852:51524170:51526529:51533888:51534010	-	ENSG00000145041.11	VPRBP	0.2	coding	NA
339717	1-93770667:93771027:93800980:93802797:93802933:93804831	-	ENSG00000223745.3	RP4-717I23.3	0.2	non-coding	NA
2915203	3-195404597:195404719:195405905:195406982:195408060:195408172	+	ENSG00000242086.4	LINC00969	0.2	non-coding	NA
3869467	8-95524223:95524317:95525681:95525813:95527096:95527179	-	ENSG00000164944.7	KIAA1429	0.2	coding	NA
1495155	16-12223486:12223615:12228975:12229010:12229407:12229594	+	ENSG00000048471.9	SNX29	0.2	coding	NA
3877631	8-104258005:104258912:104266046:104266136:104298065:104298135	-	ENSG00000247081.3	RP11-318M2.2	0.2	non-coding	NA
3881773	8-119592953:119593132:119621385:119621433:119634042:119634192	-	ENSG00000177570.9	SAMD12	0.2	coding	NA
1509701	16-25182034:25182118:25185277:25185375:25186257:25186355	+	ENSG00000205629.7	LCMT1	0.2	coding	NA
2873393	3-126710226:126710409:126719430:126719469:126722172:126722313	+	ENSG00000114554.7	PLXNA1	0.2	coding	NA
1454104	15-78570176:78570643:78575466:78575543:78577602:78578242	-	ENSG00000140395.4	WDR61	0.2	coding	NA
1533597	16-53164832:53164970:53186363:53186479:53189837:53191453	+	ENSG00000177200.11	CHD9	0.2	coding	NA
1544567	16-67605050:67605167:67642684:67642787:67644726:67646049	+	ENSG00000102974.10	CTCF	0.2	coding	NA
1448316	15-73067212:73067438:73070444:73072663:73075586:73076072	-	ENSG00000159322.13	ADPGK	0.2	coding	NA
3864253	8-74871999:74872053:74878384:74879029:74881794:74881908	-	ENSG00000154582.12	TCEB1	0.2	coding	8:74878396:74878396
2940398	3-33673783:33673866:33681176:33681564:33686248:33686395	-	ENSG00000163539.11	CLASP2	0.2	coding	NA
2861804	3-101451331:101451498:101471696:101471776:101474273:101474438	+	ENSG00000182504.6	CEP97	0.2	coding	NA
348737	1-113098489:113098640:113117391:113117855:113119607:113119710	-	ENSG00000007341.14	ST7L	0.2	coding	NA
381821	1-154794564:154794660:154811238:154811321:154832170:154832319	-	ENSG00000143603.14	KCNN3	0.2	coding	NA
789590	11-31495270:31495333:31502995:31503013:31531065:31531192	-	ENSG00000148950.5	IMMP1L	0.2	coding	NA
442271	1-204237335:204237440:204239952:204240502:204242753:204242868	-	ENSG00000143850.8	PLEKHA6	0.2	coding	NA
3011671	3-136310286:136310391:136320920:136322721:136323150:136323315	-	ENSG00000118007.8	STAG1	0.2	coding	NA
3963439	9-128031214:128031263:128046178:128046295:128061168:128061385	+	ENSG00000165219.17	GAPVD1	0.2	coding	NA
1405882	15-23021197:23021429:23021834:23026119:23033893:23034392	-	ENSG00000140157.10	NIPA2	0.2	coding	NA
1341821	15-31008422:31008545:31037224:31037586:31040778:31040873	+	ENSG00000187951.6	ARHGAP11B	0.2	coding	NA
3945314	9-98740342:98740497:98759180:98759695:98766801:98767137	+	ENSG00000182150.11	ERCC6L2	0.2	coding	NA
1339950	15-25226921:25227584:25238932:25238998:25244116:25244225	+	ENSG00000214265.7	SNURF	0.2	coding	NA
1781259	17-171062:171206:175479:175530:177257:177370	-	ENSG00000181031.11	RPH3AL	0.2	coding	NA
312144	1-46211791:46212133:46214498:46214566:46216268:46216322	-	ENSG00000197429.6	IPP	0.2	coding	NA
3949150	9-104162165:104162292:104166949:104169587:104170210:104172942	+	ENSG00000136870.6	ZNF189	0.2	coding	NA
3755437	8-16921592:16921746:16924823:16924860:16927196:16927228	+	ENSG00000155970.7	MICU3	0.2	coding	NA
3098381	4-119618336:119621797:119623097:119623907:119625089:119625209	+	ENSG00000145388.10	METTL14	0.2	coding	NA
3099263	4-123073487:123073739:123074647:123074710:123075179:123075267	+	ENSG00000138688.11	KIAA1109	0.2	coding	NA
3099269	4-123075179:123075267:123076085:123082405:123091769:123091899	+	ENSG00000138688.11	KIAA1109	0.2	coding	NA
3099276	4-123075179:123075267:123076133:123082405:123091769:123091899	+	ENSG00000138688.11	KIAA1109	0.2	coding	NA
3957132	9-119449580:119449660:119455075:119456616:119459940:119463577	+	ENSG00000119401.10	TRIM32	0.2	coding	NA
3957133	9-119449580:119449660:119455075:119456616:119459943:119463579	+	ENSG00000119401.10	TRIM32	0.2	coding	NA
1301190	14-51259429:51259599:51259693:51259781:51261153:51261243	-	ENSG00000100503.19	NIN	0.2	coding	NA
2642408	20-62599182:62599305:62600481:62600488:62601166:62601218	-	ENSG00000196700.3	ZNF512B	0.2	coding	NA
497833	10-51703318:51703394:51705652:51705768:51707513:51707661	+	ENSG00000214982.6	PARGP1	0.2	non-coding	NA
3963029	9-127965286:127965345:127969068:127969567:127969842:127970000	+	ENSG00000136933.12	RABEPK	0.2	coding	NA
3080542	4-71863783:71863899:71873103:71873193:71888083:71888277	+	ENSG00000156136.5	DCK	0.2	coding	NA
485579	10-30722865:30723307:30725525:30726063:30727844:30728410	+	ENSG00000107968.5	MAP3K8	0.2	coding	NA
3778137	8-42150960:42151086:42154763:42156007:42162704:42162793	+	ENSG00000104365.9	IKBKB	0.2	coding	NA
481073	10-16478941:16479046:16500610:16500664:16526335:16526815	+	ENSG00000165983.10	PTER	0.2	coding	NA
2788514	22-41928607:41928749:41928977:41929412:41929525:41929691	-	ENSG00000100413.12	POLR3H	0.2	coding	NA
3794297	8-95993082:95993201:95998596:95998715:96000585:96001576	+	ENSG00000156170.8	NDUFAF6	0.2	coding	NA
1395558	15-89787220:89787275:89787823:89787884:89790859:89790962	+	ENSG00000140525.13	FANCI	0.2	coding	NA
328239	1-59004466:59004982:59010173:59011787:59012335:59012378	-	ENSG00000162600.7	OMA1	0.2	coding	NA
3786285	8-68030977:68031056:68033113:68033365:68044185:68044315	+	ENSG00000104218.9	CSPP1	0.2	coding	NA
3033913	3-186038181:186038496:186042205:186042302:186079734:186080026	-	ENSG00000058866.10	DGKG	0.2	coding	NA
1678818	17-15848230:15848897:15872902:15873282:15877992:15879060	+	ENSG00000170425.3	ADORA2B	0.2	coding	NA
3781776	8-52811884:52812406:52822128:52822320:52825616:52825740	+	ENSG00000228801.5	RP11-110G21.1	0.2	non-coding	NA
3066138	4-26741485:26741595:26742283:26742355:26744129:26744221	+	ENSG00000109680.6	TBC1D19	0.2	coding	NA
3781142	8-48352884:48353104:48395896:48404556:48508372:48508568	+	ENSG00000164808.12	SPIDR	0.2	coding	NA
1693445	17-28788197:28788329:28788481:28788521:28788894:28789080	+	ENSG00000108582.7	CPD	0.2	coding	NA
3060617	4-4546464:4546634:4638452:4638578:4650703:4650836	+	ENSG00000247708.3	STX18-AS1	0.2	non-coding	NA
3060694	4-5418571:5418661:5419558:5419595:5448399:5449057	+	ENSG00000152953.8	STK32B	0.2	coding	NA
1720110	17-45456547:45456619:45466588:45467199:45468802:45468946	+	ENSG00000178852.11	EFCAB13	0.2	coding	NA
3063589	4-16240393:16240494:16248291:16249408:16257879:16259810	+	ENSG00000263327.2	TAPT1-AS1	0.2	non-coding	NA
1350427	15-42987940:42988078:43005599:43005685:43008874:43008962	+	ENSG00000159433.7	STARD9	0.2	coding	NA
1367029	15-59730371:59730481:59749430:59749522:59750748:59750845	+	ENSG00000157470.7	FAM81A	0.2	coding	NA
360285	1-148330123:148330287:148332142:148332226:148334194:148334246	-	ENSG00000203832.6	NBPF20	0.2	coding	NA
514737	10-81967465:81967987:81968270:81968388:81977774:81979413	+	ENSG00000237523.1	LINC00857	0.2	non-coding	NA
2327002	2-134877553:134877862:135007620:135007669:135010665:135010789	+	ENSG00000152127.4	MGAT5	0.2	coding	NA
732876	11-93474756:93474894:93476183:93476902:93480467:93480614	+	ENSG00000182919.10	C11orf54	0.2	coding	NA
2042789	19-37180301:37180399:37183319:37183417:37185703:37185778	+	ENSG00000189042.9	ZNF567	0.2	coding	NA
940522	12-57167617:57167949:57169754:57170230:57175757:57176016	+	ENSG00000025423.7	HSD17B6	0.2	coding	NA
731872	11-86650061:86650168:86652214:86652349:86661397:86663830	+	ENSG00000150687.7	PRSS23	0.2	coding	NA
2043917	19-37825557:37826159:37834925:37835013:37838091:37838218	+	ENSG00000181666.13	HKR1	0.2	coding	NA
2044301	19-37999165:37999305:38001989:38002080:38013433:38013549	+	ENSG00000188227.8	ZNF793	0.2	coding	NA
2044602	19-38422985:38423332:38428908:38428963:38519728:38519796	+	ENSG00000105738.6	SIPA1L3	0.2	coding	NA
2476742	2-131840149:131840230:131849381:131850348:131850786:131851033	-	ENSG00000152102.13	FAM168B	0.2	coding	NA
3628436	7-140103842:140104017:140107026:140107060:140107423:140107647	+	ENSG00000146955.6	RAB19	0.2	coding	NA
959310	12-88568383:88568504:88569242:88569349:88569984:88570096	+	ENSG00000139324.7	TMTC3	0.2	coding	NA
2069226	19-44556161:44556348:44556596:44556910:44559261:44559344	+	ENSG00000178386.8	ZNF223	0.2	coding	NA
963565	12-101740228:101740366:101744850:101745245:101745832:101745972	+	ENSG00000120800.4	UTP20	0.2	coding	NA
3272578	5-64537930:64538033:64539431:64539520:64556426:64556490	-	ENSG00000049192.10	ADAMTS6	0.2	coding	NA
972912	12-111855922:111856681:111856961:111858292:111884556:111884658	+	ENSG00000111252.6	SH2B3	0.2	coding	NA
4140645	X-64141696:64141868:64254225:64254286:64254508:64254593	-	ENSG00000126970.11	ZC4H2	0.2	coding	NA
4090424	X-47696300:47696386:47699732:47699845:47705503:47705720	+	ENSG00000197779.9	ZNF81	0.2	coding	NA
2078160	19-46499502:46499659:46501568:46503315:46506265:46506801	+	ENSG00000104983.4	CCDC61	0.2	coding	NA
616424	10-118594708:118594768:118599946:118607734:118609076:118609212	-	ENSG00000225302.1	RP11-539I5.1	0.2	non-coding	NA
2358222	2-207146524:207146633:207156679:207156840:207161969:207162097	+	ENSG00000204186.3	ZDBF2	0.2	coding	NA
3440476	6-20151387:20151493:20152412:20152554:20152854:20153000	-	ENSG00000172197.9	MBOAT1	0.2	coding	NA
4147801	X-79985414:79985519:79986637:79986710:79988954:79988995	-	ENSG00000165288.10	BRWD3	0.2	coding	NA
887524	12-11802787:11803094:11813949:11814668:11905383:11905809	+	ENSG00000139083.6	ETV6	0.2	coding	NA
2257192	2-30371110:30371407:30374470:30377179:30379493:30379653	+	ENSG00000119801.8	YPEL5	0.2	coding	NA
2332437	2-152279463:152279556:152282008:152282079:152285297:152285436	+	ENSG00000080345.13	RIF1	0.2	coding	NA
4156617	X-129837093:129837228:129891058:129891112:130035657:130035705	-	ENSG00000165675.12	ENOX2	0.2	coding	NA
2001671	19-15218213:15218332:15218861:15218995:15219866:15220288	+	ENSG00000105137.8	SYDE1	0.2	coding	NA
4151539	X-103375284:103375904:103376528:103382664:103401558:103401708	-	ENSG00000176274.6	SLC25A53	0.2	coding	NA
2025113	19-21333881:21334001:21344348:21345699:21349137:21349264	+	ENSG00000196705.4	ZNF431	0.2	coding	NA
4073596	9-140409830:140409971:140410834:140411000:140414368:140414495	-	ENSG00000130653.11	PNPLA7	0.2	coding	NA
2356509	2-203880878:203881158:203881321:203881755:203906487:203906580	+	ENSG00000144426.14	NBEAL1	0.2	coding	NA
3479586	6-38224184:38224292:38234673:38234971:38256047:38256237	-	ENSG00000183826.12	BTBD9	0.2	coding	NA
2228449	19-53367042:53367412:53369595:53370104:53377244:53377325	-	ENSG00000182986.8	ZNF320	0.2	coding	NA
3328295	6-7108864:7108935:7122517:7122685:7176887:7177006	+	ENSG00000124782.15	RREB1	0.2	coding	NA
3656841	7-6031603:6031688:6034744:6035020:6035164:6035264	-	ENSG00000122512.10	PMS2	0.2	coding	NA
3656295	7-5460690:5461120:5461460:5461664:5463071:5463177	-	ENSG00000182095.10	TNRC18	0.2	coding	NA
4147672	X-77538892:77539037:77574106:77574166:77582801:77583048	-	ENSG00000173198.4	CYSLTR1	0.2	coding	NA
2351302	2-197565832:197565904:197573783:197573857:197576868:197577435	+	ENSG00000144395.13	CCDC150	0.2	coding	NA
3621431	7-129053434:129053529:129058668:129058839:129062680:129062779	+	ENSG00000158467.12	AHCYL2	0.2	coding	NA
977235	12-117187645:117188112:117188729:117188816:117191788:117191865	+	ENSG00000135119.10	RNFT2	0.2	coding	NA
2464104	2-100067806:100067963:100068800:100068881:100078957:100079250	-	ENSG00000135945.5	REV1	0.2	coding	NA
1041145	12-56642542:56642654:56642836:56643514:56645798:56645879	-	ENSG00000139645.9	ANKRD52	0.2	coding	NA
1051877	12-64668680:64669152:64675226:64675968:64678443:64678533	-	ENSG00000185306.8	C12orf56	0.2	coding	NA
3566219	7-64254765:64254949:64259564:64259776:64275295:64275422	+	ENSG00000197008.5	ZNF138	0.2	coding	NA
80642	1-70692956:70694238:70695060:70695733:70696777:70698060	+	ENSG00000116754.9	SRSF11	0.2	coding	NA
3569955	7-66386830:66387233:66398682:66406077:66406834:66407011	+	ENSG00000106609.12	TMEM248	0.2	coding	NA
80656	1-70694104:70694238:70695615:70695733:70696239:70696301	+	ENSG00000116754.9	SRSF11	0.2	coding	NA
1029136	12-51777244:51777366:51778886:51779071:51785384:51785739	-	ENSG00000139629.11	GALNT6	0.2	coding	NA
3340424	6-26538632:26538729:26538889:26539640:26540128:26540254	+	ENSG00000182952.4	HMGN4	0.2	coding	NA
3570480	7-69364271:69364484:69407570:69407694:69583117:69583219	+	ENSG00000158321.11	AUTS2	0.2	coding	NA
708543	11-66888704:66888829:66899422:66902682:66947549:66947924	+	ENSG00000173120.10	KDM2A	0.2	coding	NA
689143	11-62500589:62500671:62502413:62502511:62502853:62503715	+	ENSG00000162222.9	TTC9C	0.2	coding	NA
690934	11-63656018:63656436:63656798:63656942:63662630:63662810	+	ENSG00000072518.16	MARK2	0.2	coding	NA
1041146	12-56642542:56642654:56642836:56643523:56645798:56645879	-	ENSG00000139645.9	ANKRD52	0.2	coding	NA
1048828	12-57929277:57929628:57939715:57939757:57940810:57941114	-	ENSG00000175203.11	DCTN2	0.2	coding	NA
1044007	12-57011178:57011316:57016906:57020898:57029965:57030163	-	ENSG00000076108.7	BAZ2A	0.2	coding	NA
2428571	2-55800754:55800913:55801504:55802891:55804450:55805478	-	ENSG00000138041.11	SMEK2	0.2	coding	NA
3327845	6-4776668:4777041:4867589:4867670:4891946:4892613	+	ENSG00000153046.13	CDYL	0.2	coding	NA
667806	11-44881878:44882020:44897732:44898134:44919302:44919379	+	ENSG00000157570.7	TSPAN18	0.2	coding	NA
1028510	12-51600572:51600667:51603425:51604958:51611425:51611477	-	ENSG00000184271.11	POU6F1	0.2	coding	NA
4129705	X-19971895:19972010:19972208:19972328:19973508:19973684	-	ENSG00000173681.12	CXorf23	0.2	coding	NA
3588456	7-92888726:92888944:92891087:92891125:92900531:92900574	+	ENSG00000004766.11	CCDC132	0.2	coding	NA
2463885	2-100022389:100022893:100024068:100024160:100024490:100024865	-	ENSG00000135945.5	REV1	0.2	coding	NA
657335	11-17353588:17356027:17358506:17358632:17358894:17359081	+	ENSG00000070081.11	NUCB2	0.2	coding	NA
728880	11-76687332:76687385:76692840:76692966:76696686:76696768	+	ENSG00000078124.7	ACER3	0.2	coding	NA
4128266	X-16720859:16721064:16726585:16726641:16730844:16731059	-	ENSG00000047230.10	CTPS2	0.2	coding	NA
4127587	X-15268551:15268686:15269410:15269513:15270375:15270526	-	ENSG00000102048.11	ASB9	0.2	coding	NA
2446864	2-85782905:85783383:85783972:85784526:85785562:85785785	-	ENSG00000115486.7	GGCX	0.2	coding	NA
2095933	19-50898281:50898407:50901470:50901615:50902107:50902310	+	ENSG00000062822.8	POLD1	0.2	coding	NA
1084567	12-119991352:119991450:120001239:120001291:120031986:120032306	-	ENSG00000248636.2	RP11-768F21.1	0.2	non-coding	NA
4101477	X-73214674:73214796:73216183:73217001:73218602:73218679	+	ENSG00000225470.2	JPX	0.2	non-coding	NA
3290920	5-132160709:132161874:132165721:132165735:132166285:132166590	-	ENSG00000164403.10	SHROOM1	0.2	coding	NA
662736	11-34645806:34645864:34661165:34661212:34664174:34664274	+	ENSG00000135373.8	EHF	0.2	coding	NA
1198485	14-50779043:50779107:50780955:50781108:50788200:50788312	+	ENSG00000125375.10	ATP5S	0.2	coding	NA
3401304	6-71195869:71195947:71197180:71197233:71200736:71200786	+	ENSG00000082269.12	FAM135A	0.2	coding	NA
1016274	12-42512801:42512973:42521847:42521888:42523560:42523653	-	ENSG00000151233.6	GXYLT1	0.2	coding	NA
2155690	19-16466049:16466662:16467662:16467836:16472696:16472764	-	ENSG00000127527.9	EPS15L1	0.2	coding	NA
2413047	2-28004230:28004655:28048298:28048347:28050433:28050622	-	ENSG00000171174.9	RBKS	0.2	coding	NA
2500794	2-201807406:201807500:201810961:201811006:201814276:201814366	-	ENSG00000115942.4	ORC2	0.2	coding	NA
1121132	13-50038156:50038192:50039056:50039194:50041999:50042096	+	ENSG00000136169.12	SETDB2	0.2	coding	NA
2319614	2-114222705:114222750:114223952:114223975:114228609:114228666	+	ENSG00000136682.10	CBWD2	0.2	coding	NA
3201440	5-81272011:81272146:81275383:81275501:81283377:81283498	+	ENSG00000152348.11	ATG10	0.2	coding	NA
3166533	4-153565566:153565594:153568325:153573118:153573689:153573728	-	ENSG00000170006.7	TMEM154	0.2	coding	NA
2535919	20-30723876:30723976:30724800:30724859:30729343:30729468	+	ENSG00000101337.11	TM9SF4	0.2	coding	NA
3535475	7-803442:803611:803922:805319:810107:812612	+	ENSG00000164818.11	HEATR2	0.2	coding	NA
2295209	2-85040181:85040254:85040876:85040960:85041094:85041246	+	ENSG00000115423.14	DNAH6	0.2	coding	NA
249234	1-3652547:3656951:3657783:3657811:3658993:3659081	-	ENSG00000227372.6	TP73-AS1	0.2	non-coding	NA
3506760	6-107473760:107475981:107496102:107500057:107515025:107515058	-	ENSG00000164494.7	PDSS2	0.2	coding	NA
2528565	20-10541347:10541468:10577755:10578749:10579322:10579400	+	ENSG00000149346.10	SLX4IP	0.2	coding	NA
2528571	20-10541347:10541468:10578014:10578653:10579322:10579400	+	ENSG00000149346.10	SLX4IP	0.2	coding	NA
2551775	20-37597723:37597857:37599281:37599408:37601201:37601294	+	ENSG00000101452.10	DHX35	0.2	coding	NA
1926961	18-55308790:55309284:55324956:55325133:55335237:55336528	+	ENSG00000267040.2	RP11-35G9.3	0.2	non-coding	NA
14297	1-11994750:11994912:11995957:11997678:12008032:12008124	+	ENSG00000083444.12	PLOD1	0.2	coding	NA
2529132	20-15412049:15412080:15457766:15457950:15480418:15480492	+	ENSG00000172264.12	MACROD2	0.2	coding	NA
558963	10-5842560:5842668:5846016:5853722:5853836:5853919	-	ENSG00000057608.12	GDI2	0.2	coding	NA
832591	11-68665061:68665480:68667799:68667892:68668002:68668073	-	ENSG00000197345.8	MRPL21	0.2	coding	NA
3191353	5-65349233:65350779:65351207:65351311:65364704:65364848	+	ENSG00000112851.10	ERBB2IP	0.2	coding	NA
558947	10-5842560:5842668:5844272:5853722:5853836:5853919	-	ENSG00000057608.12	GDI2	0.2	coding	NA
4029634	9-99296736:99296824:99298295:99298376:99301359:99301422	-	ENSG00000081377.12	CDC14B	0.2	coding	NA
2546612	20-35207143:35207369:35224890:35225067:35236117:35236403	+	ENSG00000259399.1	TGIF2-C20orf24	0.2	coding	NA
773139	11-3000436:3000467:3006410:3006467:3009306:3009356	-	ENSG00000205531.8	NAP1L4	0.2	coding	NA
3533362	6-170013654:170013752:170024825:170028939:170033042:170033164	-	ENSG00000184465.11	WDR27	0.2	coding	NA
850944	11-105929465:105929836:105935175:105935269:105947233:105947434	-	ENSG00000182359.10	KBTBD3	0.2	coding	NA
3534188	6-170089222:170089404:170093053:170093144:170101646:170102159	-	ENSG00000184465.11	WDR27	0.2	coding	NA
358664	1-146068153:146068252:146070954:146071000:146073857:146074129	-	ENSG00000152042.13	NBPF11	0.2	coding	NA
534685	10-104678049:104679858:104680789:104680872:104687101:104687375	+	ENSG00000148842.13	CNNM2	0.2	coding	NA
2309098	2-101436613:101436876:101515710:101518064:101521194:101521337	+	ENSG00000170485.12	NPAS2	0.2	coding	NA
1938700	18-20956790:20956905:20956995:20957034:20957609:20957635	-	ENSG00000134490.9	TMEM241	0.2	coding	NA
549385	10-134218129:134219793:134220216:134223383:134230564:134231367	+	ENSG00000171813.10	PWWP2B	0.2	coding	NA
4044637	9-123550046:123550464:123550556:123550612:123555426:123555645	-	ENSG00000119402.12	FBXW2	0.2	coding	NA
3166538	4-153564523:153565594:153568335:153573118:153573689:153573728	-	ENSG00000170006.7	TMEM154	0.2	coding	NA
1150453	13-41556118:41556418:41587213:41588357:41593363:41593450	-	ENSG00000120690.9	ELF1	0.2	coding	NA
3162951	4-140060566:140060651:140062478:140089196:140098120:140098372	-	ENSG00000109381.15	ELF2	0.2	coding	NA
4049482	9-127738392:127738465:127756945:127757090:127757212:127757294	-	ENSG00000173611.13	SCAI	0.2	coding	NA
2503561	2-212652749:212652884:212773467:212773600:212812154:212812341	-	ENSG00000178568.9	ERBB4	0.2	coding	NA
2505572	2-219427395:219427536:219430072:219430108:219432900:219433084	-	ENSG00000135913.6	USP37	0.2	coding	NA
1972177	19-4247075:4247167:4248547:4248684:4249224:4249325	+	ENSG00000105248.11	CCDC94	0.2	coding	NA
869919	12-78785:78939:79151:86722:87268:87367	+	ENSG00000226210.3	ABC7-42389800N19.1	0.2	non-coding	NA
2263308	2-42929446:42931458:42933669:42933720:42935042:42935194	+	ENSG00000057935.9	MTA3	0.2	coding	NA
868086	11-129804995:129805113:129807378:129807399:129807492:129807565	-	ENSG00000170325.10	PRDM10	0.2	coding	NA
3537482	7-1200009:1200259:1200999:1201317:1201987:1202179	+	ENSG00000229043.2	AC091729.9	0.2	non-coding	NA
4009726	9-34263098:34263170:34264828:34264894:34269254:34269360	-	ENSG00000186638.11	KIF24	0.2	coding	NA
3201729	5-81576778:81576830:81590120:81590650:81591311:81591363	+	ENSG00000205464.7	ATP6AP1L	0.2	coding	NA
1951139	18-56148478:56149271:56159790:56163752:56165280:56165329	-	ENSG00000198796.6	ALPK2	0.2	coding	NA
3162716	4-139983018:139983211:139985733:139985840:139993019:139993374	-	ENSG00000109381.15	ELF2	0.2	coding	NA
3535479	7-803442:803611:803922:807623:810107:812612	+	ENSG00000164818.11	HEATR2	0.2	coding	NA
788629	11-27238698:27239027:27240314:27240394:27241233:27241649	-	ENSG00000254560.1	RP11-1L12.3	0.2	non-coding	NA
1196534	14-37892059:37892154:37944663:37946267:37969112:37969343	+	ENSG00000151338.14	MIPOL1	0.2	coding	NA
1143804	13-28019224:28019293:28021975:28022122:28023988:28024178	-	ENSG00000122033.10	MTIF3	0.2	coding	NA
2575923	20-60718821:60718945:60729073:60729231:60729336:60729521	+	ENSG00000184402.10	SS18L1	0.2	coding	NA
573410	10-45959686:45959775:45975306:45980621:45984814:45984865	-	ENSG00000165406.11	MARCH8	0.2	coding	NA
2295067	2-80782817:80783018:80783598:80783662:80801287:80801439	+	ENSG00000066032.14	CTNNA2	0.2	coding	NA
2265366	2-46070138:46070202:46127971:46131205:46203567:46203727	+	ENSG00000171132.9	PRKCE	0.2	coding	NA
1937462	18-13663345:13666712:13667952:13668052:13681603:13682104	-	ENSG00000177150.8	FAM210A	0.2	coding	NA
1175143	13-113854660:113854830:113857225:113857757:113862337:113862964	-	ENSG00000126226.17	PCID2	0.2	coding	NA
3673465	7-44027684:44027846:44052902:44052931:44053191:44053278	-	ENSG00000214783.5	POLR2J4	0.2	non-coding	NA
4037499	9-115456313:115456513:115461337:115461589:115478740:115478821	-	ENSG00000148153.9	INIP	0.196428571429	coding	NA
3684503	7-72039499:72040704:72042426:72044576:72081656:72081824	-	ENSG00000254184.3	TYW1B	0.195652173913	non-coding	NA
727120	11-74676078:74676162:74677833:74678408:74680684:74680744	+	ENSG00000118363.7	SPCS2	0.195652173913	coding	NA
2044875	19-38684176:38684420:38684605:38688782:38689028:38689172	+	ENSG00000105738.6	SIPA1L3	0.195402298851	coding	NA
2399963	2-8876997:8877129:8877603:8880314:8888016:8888130	-	ENSG00000134313.10	KIDINS220	0.19512195122	coding	NA
3582595	7-77166591:77166962:77198974:77199838:77200394:77200503	+	ENSG00000127947.11	PTPN12	0.194915254237	coding	NA
2671396	21-26957967:26958066:26958297:26958331:26961146:26961194	-	ENSG00000154719.9	MRPL39	0.194444444444	coding	NA
72192	1-52195479:52195796:52196745:52197655:52211207:52211303	+	ENSG00000117859.14	OSBPL9	0.194444444444	coding	NA
1197632	14-45492112:45492176:45492614:45492784:45494985:45495075	+	ENSG00000198718.8	FAM179B	0.193548387097	coding	NA
3022768	3-158415825:158416003:158416536:158421721:158422579:158422716	-	ENSG00000118849.5	RARRES1	0.193548387097	coding	NA
2430130	2-60691728:60695968:60714378:60714616:60773105:60773435	-	ENSG00000119866.16	BCL11A	0.193548387097	coding	NA
3022763	3-158415846:158416003:158416536:158420821:158422579:158422716	-	ENSG00000118849.5	RARRES1	0.193548387097	coding	NA
3328158	6-5613401:5613553:5693540:5694292:5771523:5771813	+	ENSG00000145982.7	FARS2	0.193548387097	coding	NA
3022750	3-158415825:158416003:158416536:158416592:158422579:158422716	-	ENSG00000118849.5	RARRES1	0.193548387097	coding	NA
1978544	19-8275566:8275746:8276053:8276181:8315959:8316133	+	ENSG00000090661.7	CERS4	0.193548387097	coding	NA
318395	1-51946944:51946986:51973207:51974443:51984870:51985000	-	ENSG00000085832.12	EPS15	0.193548387097	coding	NA
3096809	4-113066552:113066889:113101829:113104559:113107848:113116412	+	ENSG00000174749.5	C4orf32	0.193548387097	coding	NA
1948915	18-47581637:47581748:47715031:47715148:47721136:47721463	-	ENSG00000167306.14	MYO5B	0.193548387097	coding	NA
2404073	2-17907655:17907736:17908045:17909801:17912344:17912406	-	ENSG00000163029.11	SMC6	0.193277310924	coding	NA
2477832	2-135260471:135260568:135260817:135265013:135308140:135308232	-	ENSG00000152128.13	TMEM163	0.19298245614	coding	NA
4111992	X-123094368:123094716:123103517:123103638:123156380:123156521	+	ENSG00000101972.14	STAG2	0.192660550459	coding	NA
737417	11-108139136:108139336:108141197:108141209:108141790:108141873	+	ENSG00000149311.13	ATM	0.192307692308	coding	NA
1951132	18-56148478:56149271:56159786:56164030:56165280:56165329	-	ENSG00000198796.6	ALPK2	0.192307692308	coding	NA
2528525	20-10438823:10438879:10513611:10513856:10536878:10536968	+	ENSG00000149346.10	SLX4IP	0.192307692308	coding	NA
870120	12-78785:78939:86671:86722:87268:87367	+	ENSG00000226210.3	ABC7-42389800N19.1	0.192307692308	non-coding	NA
2869800	3-122103022:122103146:122112279:122112559:122120222:122120382	+	ENSG00000114023.11	FAM162A	0.190476190476	coding	NA
2636075	20-60971576:60971648:60972432:60974990:60981970:60982341	-	ENSG00000149679.7	CABLES2	0.190476190476	coding	NA
2596081	20-5585009:5585086:5585895:5590869:5591487:5591672	-	ENSG00000125772.8	GPCPD1	0.190476190476	coding	NA
99261	1-100889287:100889857:100893270:100893368:100905487:100905554	+	ENSG00000079335.13	CDC14A	0.190476190476	coding	NA
3726453	7-111449356:111449457:111451523:111451557:111451929:111452005	-	ENSG00000128512.15	DOCK4	0.190476190476	coding	NA
2636072	20-60971576:60971648:60972177:60974990:60981970:60982341	-	ENSG00000149679.7	CABLES2	0.190476190476	coding	NA
2891226	3-157271018:157271129:157275434:157275800:157287095:157287701	+	ENSG00000174899.6	C3orf55	0.190476190476	coding	NA
2660671	21-45451971:45452053:45452688:45453200:45457672:45457808	+	ENSG00000160218.8	TRAPPC10	0.190476190476	coding	NA
2014156	19-17666402:17666782:17667168:17667355:17670119:17670230	+	ENSG00000130309.6	COLGALT1	0.190476190476	coding	NA
2327358	2-135199328:135199486:135205871:135205929:135206219:135212192	+	ENSG00000152127.4	MGAT5	0.190476190476	coding	NA
113887	1-144053505:144053668:144088178:144088229:144094361:144094424	+	ENSG00000196369.6	SRGAP2B	0.190476190476	non-coding	NA
2883144	3-141122768:141122873:141131752:141132481:141161230:141168634	+	ENSG00000177311.6	ZBTB38	0.190476190476	coding	NA
3421889	6-150920998:150921153:150929139:150931181:150971863:150971922	+	ENSG00000120278.10	PLEKHG1	0.190476190476	coding	NA
4021805	9-77697624:77698066:77702239:77702373:77702923:77703133	-	ENSG00000106733.16	NMRK1	0.190476190476	coding	NA
2069184	19-44495993:44496086:44497587:44497708:44500244:44502477	+	ENSG00000204920.6	ZNF155	0.190476190476	coding	19:44497585:44497585
1165292	13-50118872:50118999:50119650:50119746:50123593:50124036	-	ENSG00000136144.7	RCBTB1	0.190476190476	coding	NA
2195006	19-42596220:42596286:42597360:42597410:42597980:42599614	-	ENSG00000028277.16	POU2F2	0.190476190476	coding	NA
727116	11-74676078:74676162:74677829:74679073:74680655:74680744	+	ENSG00000118363.7	SPCS2	0.190476190476	coding	NA
1826736	17-26978503:26978595:26979147:26979172:26982304:26983340	-	ENSG00000132581.5	SDF2	0.189189189189	coding	NA
4167824	Y-7142012:7142519:7142787:7143106:7171977:7172146	+	ENSG00000099725.10	PRKY	0.189189189189	non-coding	NA
269319	1-21415630:21415706:21431609:21431748:21437815:21438103	-	ENSG00000075151.15	EIF4G3	0.189189189189	coding	NA
3098372	4-119621704:119621797:119622363:119623907:119625089:119625209	+	ENSG00000145388.10	METTL14	0.189189189189	coding	NA
4093795	X-51546102:51546213:51562244:51562504:51637364:51637445	+	ENSG00000179222.13	MAGED1	0.188888888889	coding	NA
1204706	14-61285439:61285565:61305263:61305317:61346431:61346759	+	ENSG00000020426.6	MNAT1	0.188679245283	coding	NA
3553531	7-36466524:36466637:36472809:36472978:36478812:36478899	+	ENSG00000011426.6	ANLN	0.1875	coding	NA
978656	12-118823918:118823990:118825209:118825902:118827731:118827751	+	ENSG00000111707.7	SUDS3	0.1875	coding	NA
44830	1-36691012:36691064:36723829:36723955:36724982:36725085	+	ENSG00000054118.9	THRAP3	0.1875	coding	NA
2869806	3-122103022:122103146:122112279:122115928:122120222:122120382	+	ENSG00000114023.11	FAM162A	0.1875	coding	NA
899486	12-28343359:28343574:28362402:28378285:28378727:28378794	+	ENSG00000123106.6	CCDC91	0.1875	coding	NA
1566309	16-89180746:89180895:89183400:89186582:89187208:89187321	+	ENSG00000176715.11	ACSF3	0.1875	coding	NA
2992712	3-119248688:119248784:119249235:119251855:119255983:119256265	-	ENSG00000121594.7	CD80	0.1875	coding	NA
901347	12-32259818:32260478:32302896:32302981:32369180:32369393	+	ENSG00000151746.9	BICD1	0.1875	coding	NA
4132803	X-44131931:44132082:44136218:44136552:44171813:44172002	-	ENSG00000183690.12	EFHC2	0.1875	coding	NA
2278623	2-68961912:68962392:68966524:68980949:69002352:69002552	+	ENSG00000163219.7	ARHGAP25	0.1875	coding	NA
2816999	3-15287393:15288301:15288392:15288528:15288833:15288964	+	ENSG00000131375.5	CAPN7	0.1875	coding	NA
2864501	3-111451307:111451550:111543218:111543675:111564667:111565294	+	ENSG00000240891.2	PLCXD2	0.1875	coding	NA
2750941	22-46547786:46547873:46560501:46560587:46572649:46572733	+	ENSG00000186951.12	PPARA	0.1875	coding	NA
1118093	13-45580336:45580438:45581708:45581788:45582929:45583135	+	ENSG00000133114.13	GPALPP1	0.1875	coding	NA
3948555	9-103060217:103060292:103060863:103060965:103062849:103063282	+	ENSG00000119509.8	INVS	0.1875	coding	9:103060968:103060968
1119801	13-46039059:46039345:46039656:46039837:46040651:46040759	+	ENSG00000136152.10	COG3	0.1875	coding	NA
1310853	14-74454588:74454875:74460084:74460138:74477793:74477853	-	ENSG00000187097.8	ENTPD5	0.1875	coding	NA
1367308	15-59908484:59909080:59913815:59918117:59932288:59932438	+	ENSG00000140297.8	GCNT3	0.1875	coding	NA
2434114	2-64176170:64176297:64176447:64176504:64189191:64189577	-	ENSG00000143952.15	VPS54	0.1875	coding	NA
3046200	3-197411027:197418019:197418858:197419056:197420585:197421456	-	ENSG00000145016.9	KIAA0226	0.1875	coding	NA
3948556	9-103060217:103060292:103060875:103060965:103062849:103063282	+	ENSG00000119509.8	INVS	0.1875	coding	9:103060968:103060968
1073165	12-110252215:110252632:110256274:110256501:110271154:110271212	-	ENSG00000111199.6	TRPV4	0.1875	coding	NA
317156	1-48878781:48878823:48882716:48882768:48917223:48917272	-	ENSG00000132122.7	SPATA6	0.1875	coding	NA
2728215	22-32289567:32289737:32291880:32291940:32293467:32293639	+	ENSG00000100150.12	DEPDC5	0.1875	coding	NA
488653	10-38306218:38306314:38315753:38315831:38343305:38348981	+	ENSG00000189180.11	ZNF33A	0.1875	coding	NA
3272881	5-64850623:64850773:64853125:64854795:64857289:64857391	-	ENSG00000123219.8	CENPK	0.1875	coding	NA
488650	10-38306218:38306314:38315707:38315831:38343305:38348981	+	ENSG00000189180.11	ZNF33A	0.1875	coding	NA
1345016	15-40933109:40933225:40933643:40933758:40937194:40937285	+	ENSG00000137812.15	CASC5	0.1875	coding	NA
621888	10-126395204:126395456:126401696:126401762:126432581:126432838	-	ENSG00000189319.9	FAM53B	0.1875	coding	NA
481262	10-17441100:17441201:17449262:17449612:17449966:17450285	+	ENSG00000204832.5	ST8SIA6-AS1	0.1875	non-coding	NA
481271	10-17441100:17441201:17449273:17449612:17449966:17450285	+	ENSG00000204832.5	ST8SIA6-AS1	0.1875	non-coding	NA
174632	1-179956374:179956421:179958897:179958957:179959641:179959756	+	ENSG00000135837.11	CEP350	0.1875	coding	NA
2758618	22-17690245:17690613:17693147:17693468:17700245:17700325	-	ENSG00000093072.11	CECR1	0.1875	coding	NA
4064240	9-136031287:136031452:136032914:136033028:136036853:136036919	-	ENSG00000148288.7	GBGT1	0.1875	coding	NA
2759281	22-18285545:18286627:18287768:18288930:18291609:18291703	-	ENSG00000243156.3	MICAL3	0.1875	coding	NA
1395594	15-89787205:89787298:89787851:89787884:89790859:89790962	+	ENSG00000140525.13	FANCI	0.1875	coding	NA
4014517	9-35725561:35725724:35727634:35729396:35732071:35732392	-	ENSG00000137076.14	TLN1	0.1875	coding	NA
516513	10-88603162:88603267:88611234:88611526:88635623:88635842	+	ENSG00000107779.7	BMPR1A	0.1875	coding	NA
98809	1-100483237:100483371:100487737:100487800:100487941:100492448	+	ENSG00000117620.8	SLC35A3	0.1875	coding	NA
1151560	13-43935414:43935588:43946413:43946562:43986051:43986189	-	ENSG00000120658.8	ENOX1	0.1875	coding	NA
1151129	13-42361572:42361679:42367442:42367497:42385360:42385476	-	ENSG00000102763.11	VWA8	0.1875	coding	NA
3670962	7-38902144:38902222:38903901:38903956:38908745:38908853	-	ENSG00000006715.11	VPS41	0.1875	coding	NA
1955095	18-72259009:72261075:72261302:72261493:72263663:72265060	-	ENSG00000264247.1	LINC00909	0.1875	non-coding	NA
3323019	5-179668030:179668155:179669291:179669322:179669572:179669900	-	ENSG00000050748.13	MAPK9	0.1875	coding	NA
3216514	5-134240595:134240913:134241090:134241725:134246024:134246156	+	ENSG00000132570.10	PCBD2	0.1875	coding	NA
4107665	X-103219078:103219195:103227227:103227314:103227463:103229570	+	ENSG00000158427.10	TMSB15B	0.1875	coding	NA
2772399	22-26940569:26940641:26942073:26942189:26986016:26986127	-	ENSG00000128294.11	TPST2	0.1875	coding	NA
1792696	17-3827168:3828735:3830987:3831074:3831533:3831914	-	ENSG00000074370.13	ATP2A3	0.1875	coding	NA
3667390	7-30059828:30062432:30062578:30062646:30065927:30066300	-	ENSG00000106080.6	FKBP14	0.1875	coding	NA
1792681	17-3827168:3828735:3830174:3831074:3831533:3831914	-	ENSG00000074370.13	ATP2A3	0.1875	coding	NA
653820	11-9779838:9780050:9822769:9825482:9829394:9830831	+	ENSG00000246273.2	SBF2-AS1	0.1875	non-coding	NA
96449	1-95332886:95332973:95336648:95354161:95356685:95356823	+	ENSG00000143036.12	SLC44A3	0.186666666667	coding	NA
3494291	6-79713446:79713575:79723392:79723421:79724798:79724933	-	ENSG00000146247.13	PHIP	0.186046511628	coding	NA
1151568	13-43986051:43986189:43986552:43986591:43986980:43987124	-	ENSG00000120658.8	ENOX1	0.185185185185	coding	NA
1608259	16-21495692:21495856:21506491:21507500:21531148:21531765	-	ENSG00000180747.11	CTD-2547E10.2	0.185185185185	non-coding	NA
2043153	19-37428048:37428144:37429882:37429953:37440413:37443645	+	ENSG00000198453.8	ZNF568	0.185185185185	coding	NA
2614955	20-35456999:35457615:35463574:35463669:35467619:35467844	-	ENSG00000149639.10	SOGA1	0.185185185185	coding	NA
3084030	4-78792897:78793009:78793498:78793549:78804395:78804654	+	ENSG00000169288.13	MRPL1	0.185185185185	coding	NA
1010613	12-24430149:24430246:24514790:24514934:24521496:24521573	-	ENSG00000255864.1	RP11-444D3.1	0.185185185185	non-coding	NA
1383872	15-76165768:76165909:76167165:76167564:76168527:76168612	+	ENSG00000140367.7	UBE2Q2	0.185185185185	coding	NA
15678	1-14042035:14042109:14043820:14057386:14057494:14059377	+	ENSG00000116731.18	PRDM2	0.185185185185	coding	NA
3338541	6-26124372:26124977:26127925:26128007:26138281:26139344	+	ENSG00000180573.8	HIST1H2AC	0.184210526316	coding	NA
256805	1-9740769:9741193:9744850:9744900:9747392:9747613	-	ENSG00000231789.2	RP11-558F24.4	0.184210526316	non-coding	NA
3971453	9-131648293:131648400:131654345:131654724:131669435:131671600	+	ENSG00000136802.7	LRRC8A	0.184210526316	coding	NA
3208485	5-112850968:112851059:112851720:112851784:112868575:112868742	+	ENSG00000047188.11	YTHDC2	0.183673469388	coding	NA
448706	1-209800727:209800924:209801150:209801207:209801379:209801535	-	ENSG00000196878.8	LAMB3	0.183673469388	coding	NA
1027468	12-50523574:50524477:50524645:50525338:50528182:50528485	-	ENSG00000139624.8	CERS5	0.183486238532	coding	NA
11130	1-10228193:10231387:10236466:10236527:10238701:10238888	+	ENSG00000130939.14	UBE4B	0.183098591549	coding	NA
2630747	20-55959215:55959971:55963233:55963323:55967334:55968118	-	ENSG00000218018.2	RP4-800J21.3	0.181818181818	non-coding	NA
2529131	20-15412049:15412080:15423031:15423115:15480418:15480492	+	ENSG00000172264.12	MACROD2	0.181818181818	coding	NA
3966004	9-130566914:130566979:130568130:130568553:130569270:130569366	+	ENSG00000136877.10	FPGS	0.181818181818	coding	NA
3919145	9-26978125:26978261:26978985:26979078:26980568:26980617	+	ENSG00000096872.11	IFT74	0.181818181818	coding	NA
4093755	X-49846297:49846504:49850108:49850291:49850636:49850717	+	ENSG00000171365.11	CLCN5	0.181818181818	coding	NA
328258	1-59004466:59004982:59011344:59011896:59012335:59012378	-	ENSG00000162600.7	OMA1	0.181818181818	coding	NA
2772458	22-26940569:26940641:26982756:26985158:26986016:26986127	-	ENSG00000128294.11	TPST2	0.181818181818	coding	NA
2324817	2-128910357:128910478:128911398:128911796:128913062:128913161	+	ENSG00000136731.8	UGGT1	0.181818181818	coding	NA
2869273	3-120461483:120461641:120465995:120466052:120469369:120469903	+	ENSG00000153767.5	GTF2E1	0.181818181818	coding	NA
2324819	2-128910357:128910478:128911781:128911796:128913062:128913161	+	ENSG00000136731.8	UGGT1	0.181818181818	coding	NA
1799452	17-5359316:5359502:5361111:5361229:5364258:5364683	-	ENSG00000005100.8	DHX33	0.181818181818	coding	NA
1634468	16-58632913:58633415:58634363:58634433:58657185:58657313	-	ENSG00000125107.12	CNOT1	0.181818181818	coding	NA
2509892	2-227875028:227877013:227879998:227885349:227886763:227886889	-	ENSG00000081052.10	COL4A4	0.181818181818	coding	NA
1513441	16-28857920:28858148:28862801:28862946:28874988:28875075	+	ENSG00000178188.10	SH2B1	0.181818181818	coding	NA
4166794	X-153944300:153944604:153952712:153952827:153979228:153979352	-	ENSG00000160219.7	GAB3	0.181818181818	coding	NA
3973024	9-132117736:132117877:132118150:132119109:132121614:132121817	+	ENSG00000233901.1	RP11-65J3.1	0.181818181818	non-coding	NA
277818	1-27951599:27951662:27960113:27960233:27961575:27961788	-	ENSG00000000938.8	FGR	0.181818181818	coding	NA
2893631	3-167453217:167453611:167457845:167457963:167506898:167507166	+	ENSG00000163536.8	SERPINI1	0.181818181818	coding	NA
1879316	17-63534219:63534461:63535018:63535157:63537572:63537675	-	ENSG00000266076.1	CTD-2535L24.2	0.181818181818	coding	NA
3873114	8-99118499:99118554:99123708:99123806:99129259:99129469	-	ENSG00000132541.6	HRSP12	0.181818181818	coding	NA
2888403	3-150425718:150425796:150435834:150435891:150437655:150437933	+	ENSG00000240137.1	RP11-103G8.2	0.181818181818	non-coding	NA
328265	1-59004466:59004982:59011520:59011896:59012374:59012472	-	ENSG00000162600.7	OMA1	0.181818181818	coding	NA
1873312	17-59853761:59853923:59855480:59855534:59857621:59857762	-	ENSG00000136492.4	BRIP1	0.181818181818	coding	NA
1921275	18-23873389:23873495:23892085:23892138:23895192:23895362	+	ENSG00000141384.7	TAF4B	0.181818181818	coding	NA
1929087	18-60015400:60015482:60015935:60016066:60017044:60017170	+	ENSG00000141655.11	TNFRSF11A	0.181818181818	coding	NA
2307460	2-99172015:99172154:99175190:99175516:99175925:99180100	+	ENSG00000040933.11	INPP4A	0.181818181818	coding	NA
2883142	3-141122768:141122873:141131752:141132481:141157109:141157207	+	ENSG00000177311.6	ZBTB38	0.181818181818	coding	NA
4000009	9-140695331:140695436:140696499:140696554:140697308:140697651	+	ENSG00000181090.13	EHMT1	0.181818181818	coding	NA
2530484	20-18449587:18449705:18451947:18452094:18453485:18454102	+	ENSG00000132664.7	POLR3F	0.181818181818	coding	NA
2880867	3-136649311:136649436:136650170:136653454:136664424:136665137	+	ENSG00000158092.2	NCK1	0.181818181818	coding	3:136653439:136653439
354472	1-119576717:119576836:119577549:119582482:119584886:119584972	-	ENSG00000116874.7	WARS2	0.181818181818	coding	NA
2270222	2-55130507:55130639:55131853:55132045:55138090:55138179	+	ENSG00000214595.7	EML6	0.181818181818	coding	NA
1797640	17-5083372:5087571:5088034:5090975:5094726:5095157	-	ENSG00000180626.9	ZNF594	0.181818181818	coding	NA
2502831	2-208382343:208382422:208385483:208385536:208393240:208393337	-	ENSG00000223725.2	AC007879.5	0.181818181818	non-coding	NA
2805468	3-2380861:2380917:2608790:2608913:2613099:2613242	+	ENSG00000144619.10	CNTN4	0.181818181818	coding	NA
2482919	2-160335085:160335232:160405182:160405308:160412333:160412376	-	ENSG00000123636.13	BAZ2B	0.181818181818	coding	NA
4117618	X-152000177:152000244:152003138:152003202:152014825:152014976	+	ENSG00000147383.6	NSDHL	0.181818181818	coding	NA
1559545	16-82104546:82104732:82113133:82123838:82124506:82124817	+	ENSG00000086696.6	HSD17B2	0.181818181818	coding	NA
4146558	X-71693265:71694579:71707498:71707571:71708782:71708891	-	ENSG00000147099.15	HDAC8	0.181818181818	coding	NA
2404459	2-20141519:20141600:20145370:20145462:20145546:20145757	-	ENSG00000118965.10	WDR35	0.181818181818	coding	NA
2404146	2-17927093:17927218:17927334:17929082:17934244:17934331	-	ENSG00000163029.11	SMC6	0.181818181818	coding	NA
337580	1-91383608:91383711:91399253:91399331:91400964:91401087	-	ENSG00000122482.16	ZNF644	0.181818181818	coding	NA
2067932	19-42637009:42637180:42638251:42638303:42640823:42641251	+	ENSG00000254887.1	CTC-378H22.1	0.181818181818	non-coding	NA
327369	1-58946390:58946846:58988498:58991038:58992932:58993007	-	ENSG00000162600.7	OMA1	0.181818181818	coding	NA
111110	1-116579923:116580009:116581561:116581675:116605382:116607133	+	ENSG00000163393.8	SLC22A15	0.181818181818	coding	NA
2438105	2-70409798:70410067:70413345:70413409:70417822:70418109	-	ENSG00000115998.3	C2orf42	0.181818181818	coding	NA
2096035	19-50912775:50912851:50913197:50914315:50916682:50916778	+	ENSG00000062822.8	POLD1	0.181818181818	coding	NA
3910986	8-146115692:146115788:146116840:146117379:146127133:146127553	-	ENSG00000196150.9	ZNF250	0.181818181818	coding	NA
3939160	9-91150015:91150651:91152556:91154268:91159293:91159895	+	ENSG00000130045.11	NXNL2	0.181818181818	coding	NA
2080250	19-48179107:48179173:48180127:48181088:48182577:48184533	+	ENSG00000063169.6	GLTSCR1	0.181818181818	coding	NA
2457890	2-91824708:91825059:91838626:91839550:91842945:91843023	-	ENSG00000143429.5	AC027612.6	0.181818181818	non-coding	NA
2390989	2-241979716:241979830:241983836:241984181:241987731:241988183	+	ENSG00000162804.9	SNED1	0.181818181818	coding	NA
2462017	2-98132194:98132408:98133342:98133806:98139788:98139930	-	ENSG00000196912.8	ANKRD36B	0.181818181818	non-coding	NA
2200218	19-46093021:46095955:46098115:46098532:46105352:46105466	-	ENSG00000177464.4	GPR4	0.181818181818	coding	NA
2661852	21-45513943:45514114:45514476:45514615:45516485:45516594	+	ENSG00000160218.8	TRAPPC10	0.181818181818	coding	NA
1792689	17-3827168:3828735:3830184:3830247:3831533:3831914	-	ENSG00000074370.13	ATP2A3	0.181818181818	coding	NA
2661842	21-45513943:45514114:45514418:45514629:45516485:45516594	+	ENSG00000160218.8	TRAPPC10	0.181818181818	coding	NA
1736777	17-61151303:61151375:61152931:61153157:61176535:61176718	+	ENSG00000170921.10	TANC2	0.181818181818	coding	NA
2329943	2-139312008:139312105:139312506:139312664:139316591:139316769	+	ENSG00000144228.4	SPOPL	0.181818181818	coding	NA
2330002	2-143635066:143635305:143637464:143637540:143638913:143638999	+	ENSG00000115919.10	KYNU	0.181818181818	coding	NA
2497744	2-197889919:197889991:197934553:197942434:197943426:197943538	-	ENSG00000065413.12	ANKRD44	0.181818181818	coding	NA
1650102	16-82041245:82041473:82044563:82044744:82044991:82045093	-	ENSG00000184860.5	SDR42E1	0.181818181818	coding	NA
1540305	16-66586465:66586696:66599590:66599649:66599788:66599975	+	ENSG00000217555.8	CKLF	0.181818181818	coding	NA
1792655	17-3827168:3828735:3829694:3830247:3831533:3831914	-	ENSG00000074370.13	ATP2A3	0.181818181818	coding	NA
2012417	19-17643312:17644510:17647424:17648068:17648184:17648352	+	ENSG00000167483.13	FAM129C	0.181818181818	coding	NA
2336652	2-162016942:162017923:162033622:162034920:162036124:162036596	+	ENSG00000136560.9	TANK	0.181818181818	coding	NA
4077664	X-9754495:9754750:9757204:9757419:9841691:9841843	+	ENSG00000146950.8	SHROOM2	0.181818181818	coding	NA
2652068	21-36118053:36118313:36151339:36153582:36154421:36154487	+	ENSG00000234380.1	AP000330.8	0.181818181818	non-coding	NA
2751503	22-46711928:46712309:46713535:46713808:46719086:46719159	+	ENSG00000075218.14	GTSE1	0.181818181818	coding	NA
3891550	8-143354417:143356224:143356769:143360025:143361220:143361685	-	ENSG00000171045.10	TSNARE1	0.181818181818	coding	NA
2227955	19-53284244:53284717:53286947:53287166:53289847:53290044	-	ENSG00000189190.7	ZNF600	0.181818181818	coding	NA
2042553	19-37065722:37065802:37079486:37080315:37084747:37084833	+	ENSG00000233527.4	AC092295.7	0.181818181818	non-coding	NA
3935059	9-79074067:79074221:79093315:79093446:79115831:79115977	+	ENSG00000187210.8	GCNT1	0.181818181818	coding	NA
2783022	22-38509493:38509661:38511017:38511195:38511533:38511856	-	ENSG00000184381.14	PLA2G6	0.181818181818	coding	NA
2545100	20-35093643:35093770:35094080:35095663:35125107:35129000	+	ENSG00000080845.13	DLGAP4	0.181818181818	coding	NA
1145995	13-32980589:32981909:32982649:32985257:32985664:32986991	-	ENSG00000139597.12	N4BP2L1	0.181818181818	coding	NA
3732538	7-130628925:130630594:130645881:130647318:130652147:130652276	-	ENSG00000231721.2	MKLN1-AS1	0.181818181818	non-coding	NA
481273	10-17441100:17441201:17449273:17449612:17450061:17450285	+	ENSG00000204832.5	ST8SIA6-AS1	0.181818181818	non-coding	NA
3062025	4-7738795:7738899:7739305:7741654:7741926:7744554	+	ENSG00000184985.12	SORCS2	0.181818181818	coding	NA
613665	10-105382226:105382310:105386423:105386516:105386845:105386959	-	ENSG00000107957.12	SH3PXD2A	0.181818181818	coding	NA
3063556	4-15842074:15842161:15843084:15843243:15850161:15854853	+	ENSG00000004468.8	CD38	0.181818181818	coding	NA
730574	11-82921341:82921461:82921666:82921757:82922336:82922472	+	ENSG00000137494.9	ANKRD42	0.181818181818	coding	NA
3487565	6-44777053:44777238:44792789:44792846:44797500:44797594	-	ENSG00000196284.9	SUPT3H	0.181818181818	coding	NA
481264	10-17441100:17441201:17449262:17449612:17450061:17450285	+	ENSG00000204832.5	ST8SIA6-AS1	0.181818181818	non-coding	NA
3071591	4-47583976:47584081:47584631:47584697:47584885:47585332	+	ENSG00000145246.9	ATP10D	0.181818181818	coding	NA
3418523	6-136500134:136502461:136505158:136505296:136508173:136508254	+	ENSG00000171408.9	PDE7B	0.181818181818	coding	NA
3410566	6-117023181:117023313:117024445:117025526:117026234:117026323	+	ENSG00000196911.5	KPNA5	0.181818181818	coding	NA
1015530	12-31613127:31613315:31632008:31632399:31632522:31633189	-	ENSG00000170456.10	DENND5B	0.181818181818	coding	NA
3660453	7-20209850:20210404:20218033:20220061:20256921:20257027	-	ENSG00000183742.8	MACC1	0.181818181818	coding	NA
3093998	4-106576759:106576879:106577236:106577857:106580210:106580522	+	ENSG00000236699.4	ARHGEF38	0.181818181818	coding	NA
865877	11-124636393:124637924:124639055:124641313:124642889:124643276	-	ENSG00000120458.5	MSANTD2	0.181818181818	coding	NA
3097752	4-119529812:119529877:119531933:119532293:119539150:119541765	+	ENSG00000260404.2	RP11-384K6.6	0.181818181818	non-coding	NA
3061224	4-6784368:6784568:6797665:6797761:6825911:6826411	+	ENSG00000170871.7	KIAA0232	0.181818181818	coding	NA
3051173	4-981596:981737:992626:993276:994399:994967	+	ENSG00000127415.8	IDUA	0.181818181818	coding	NA
790143	11-33112077:33112273:33112611:33113103:33113816:33113886	-	ENSG00000176102.7	CSTF3	0.181818181818	coding	NA
3272209	5-60067729:60067920:60068531:60068589:60083160:60083302	-	ENSG00000164181.9	ELOVL7	0.181818181818	coding	NA
3569956	7-66386830:66387233:66403516:66406077:66406834:66407011	+	ENSG00000106609.12	TMEM248	0.181818181818	coding	NA
3566229	7-64254765:64254949:64259589:64259776:64275295:64275422	+	ENSG00000197008.5	ZNF138	0.181818181818	coding	NA
2992367	3-118953991:118954074:118954198:118954361:118955699:118955918	-	ENSG00000121578.8	B4GALT4	0.181818181818	coding	NA
2999106	3-124592292:124592378:124596229:124596246:124620112:124620265	-	ENSG00000082781.7	ITGB5	0.181818181818	coding	NA
3005950	3-129101764:129103061:129104138:129106655:129112477:129112638	-	ENSG00000251474.2	RPL32P3	0.181818181818	non-coding	NA
3272859	5-64850623:64850725:64853125:64854795:64857289:64857391	-	ENSG00000123219.8	CENPK	0.181818181818	coding	NA
3799237	8-102661641:102661727:102664127:102664246:102676681:102676746	+	ENSG00000083307.6	GRHL2	0.181818181818	coding	NA
1026329	12-49954077:49954148:49954286:49954351:49956783:49956922	-	ENSG00000187778.9	MCRS1	0.181818181818	coding	NA
3799163	8-102504985:102505077:102505276:102505540:102555468:102556298	+	ENSG00000083307.6	GRHL2	0.181818181818	coding	NA
3625088	7-138145078:138145657:138180377:138180472:138189034:138189153	+	ENSG00000122779.12	TRIM24	0.181818181818	coding	NA
3628433	7-140103842:140104017:140105065:140105299:140107423:140107647	+	ENSG00000146955.6	RAB19	0.181818181818	coding	NA
3566189	7-64254765:64254949:64256087:64257486:64275295:64275422	+	ENSG00000197008.5	ZNF138	0.181818181818	coding	NA
1395561	15-89787220:89787275:89787851:89787884:89790859:89790962	+	ENSG00000140525.13	FANCI	0.181818181818	coding	NA
733646	11-94316613:94316735:94317468:94317677:94318610:94318691	+	ENSG00000134627.7	PIWIL4	0.181818181818	coding	NA
601473	10-98416554:98416691:98424708:98426172:98460559:98460635	-	ENSG00000155629.10	PIK3AP1	0.181818181818	coding	NA
3749742	7-158591721:158591763:158603247:158603369:158621779:158622319	-	ENSG00000117868.11	ESYT2	0.181818181818	coding	NA
3100073	4-128729150:128729284:128732353:128732403:128732591:128732791	+	ENSG00000164070.7	HSPA4L	0.181818181818	coding	NA
726564	11-73669361:73670700:73672552:73674494:73675922:73677296	+	ENSG00000187726.4	DNAJB13	0.181818181818	coding	NA
3136916	4-48894788:48896070:48897431:48897474:48899170:48899220	-	ENSG00000145247.7	OCIAD2	0.181818181818	coding	NA
504290	10-72614462:72614612:72615490:72615577:72617370:72617447	+	ENSG00000166224.12	SGPL1	0.181818181818	coding	NA
1207621	14-64971291:64971664:64972518:64972578:64977966:64983469	+	ENSG00000126804.9	ZBTB1	0.181818181818	coding	NA
3728910	7-121018963:121023064:121023392:121035091:121036215:121036388	-	ENSG00000196937.6	FAM3C	0.181818181818	coding	NA
3145460	4-78697424:78697546:78727875:78739488:78740386:78740522	-	ENSG00000138767.8	CNOT6L	0.181818181818	coding	NA
509662	10-76748776:76748870:76766253:76766350:76780339:76780571	+	ENSG00000156650.8	KAT6B	0.181818181818	coding	NA
3161728	4-122769998:122770083:122770693:122772911:122774110:122774241	-	ENSG00000138686.5	BBS7	0.181818181818	coding	NA
495502	10-50015658:50016003:50016333:50016418:50018574:50018780	+	ENSG00000128815.13	WDFY4	0.181818181818	coding	NA
1197111	14-39722274:39722375:39733436:39733565:39746137:39746269	+	ENSG00000258941.2	RP11-407N17.3	0.181818181818	coding	NA
885096	12-9447242:9447570:9449055:9449755:9450376:9450422	+	ENSG00000111788.9	RP11-22B23.1	0.181818181818	non-coding	NA
3405274	6-88210875:88216166:88216408:88216529:88218137:88222054	+	ENSG00000164414.12	SLC35A1	0.181818181818	coding	NA
1169072	13-79885961:79889128:79890068:79893014:79896483:79896597	-	ENSG00000139746.11	RBM26	0.181818181818	coding	NA
3691090	7-75956115:75959550:75976825:75976875:75988038:75988348	-	ENSG00000170027.5	YWHAG	0.181818181818	coding	NA
3539132	7-4107469:4107568:4108378:4108496:4116629:4116821	+	ENSG00000146555.14	SDK1	0.181818181818	coding	NA
3728970	7-121018963:121023064:121025456:121035654:121036215:121036388	-	ENSG00000196937.6	FAM3C	0.181818181818	coding	NA
736473	11-107948902:107948967:107953392:107954943:107959253:107959386	+	ENSG00000166266.9	CUL5	0.181818181818	coding	NA
3729000	7-121018963:121023064:121032921:121035091:121036215:121036388	-	ENSG00000196937.6	FAM3C	0.181818181818	coding	NA
3729003	7-121018963:121023064:121032921:121035654:121036215:121036388	-	ENSG00000196937.6	FAM3C	0.181818181818	coding	NA
3729044	7-121023010:121023064:121035003:121035654:121036215:121036388	-	ENSG00000196937.6	FAM3C	0.181818181818	coding	NA
1143679	13-28014125:28014586:28016127:28018644:28019224:28019293	-	ENSG00000122033.10	MTIF3	0.181818181818	coding	NA
3211478	5-122847792:122848264:122850101:122868347:122881110:122881650	+	ENSG00000151292.13	CSNK1G3	0.181818181818	coding	NA
3126367	4-10669482:10669535:10684254:10685431:10686291:10686489	-	ENSG00000109684.10	CLNK	0.181818181818	coding	NA
1142334	13-25052230:25052414:25054025:25057110:25058790:25058886	-	ENSG00000102699.5	PARP4	0.181818181818	coding	NA
1259315	14-102659799:102659851:102660411:102660447:102661274:102661457	+	ENSG00000140153.13	WDR20	0.181818181818	coding	NA
3737516	7-141373861:141374020:141382218:141383005:141385277:141385436	-	ENSG00000257093.2	KIAA1147	0.181818181818	coding	NA
3228454	5-149406582:149406680:149409355:149409420:149410303:149410402	+	ENSG00000113716.8	HMGXB3	0.181818181818	coding	NA
594920	10-91371452:91371805:91393598:91394822:91404356:91405215	-	ENSG00000152782.12	PANK1	0.181818181818	coding	NA
3537706	7-1609708:1609915:1612437:1613076:1614350:1614499	+	ENSG00000230487.3	PSMG3-AS1	0.181818181818	non-coding	NA
1300216	14-50671001:50671127:50690315:50690388:50697914:50698276	-	ENSG00000100485.7	SOS2	0.181818181818	coding	NA
3104064	4-151170719:151170836:151171414:151171533:151174625:151178590	+	ENSG00000170390.10	DCLK2	0.181818181818	coding	NA
3747694	7-151970789:151970952:151993441:151993514:152007050:152007160	-	ENSG00000055609.13	KMT2C	0.181818181818	coding	NA
421462	1-163218064:163218496:163263115:163263151:163276022:163276119	-	ENSG00000232995.3	RP11-267N12.3	0.181818181818	non-coding	NA
3780561	8-43016580:43016650:43020543:43022662:43024315:43024385	+	ENSG00000165102.10	HGSNAT	0.181818181818	coding	NA
3282698	5-93410350:93410474:93412884:93413070:93447215:93447404	-	ENSG00000113391.12	FAM172A	0.181818181818	coding	NA
2941345	3-37876169:37876258:37879508:37879545:37892914:37892983	-	ENSG00000235257.4	AC093415.2	0.181818181818	non-coding	NA
3301336	5-147051240:147051517:147111227:147111313:147162018:147162338	-	ENSG00000176049.11	JAKMIP2	0.181818181818	coding	NA
707286	11-66529549:66529921:66545582:66549151:66555630:66555744	+	ENSG00000173715.11	C11orf80	0.181818181818	coding	NA
3864984	8-80830951:80831383:80891362:80893556:80915233:80915417	-	ENSG00000147586.5	MRPS28	0.181818181818	coding	NA
3589411	7-94855272:94855428:94875140:94876399:94876784:94876838	+	ENSG00000158528.7	PPP1R9A	0.181818181818	coding	NA
3815853	8-143808620:143809277:143810378:143811474:143816743:143818345	+	ENSG00000130193.7	THEM6	0.181818181818	coding	NA
707048	11-66515849:66515988:66519663:66520228:66523823:66523976	+	ENSG00000173715.11	C11orf80	0.181818181818	coding	NA
3854754	8-54975887:54975935:54992812:54994583:55013467:55013499	-	ENSG00000120992.13	LYPLA1	0.181818181818	coding	NA
3813726	8-142402092:142402184:142417046:142418261:142431487:142432445	+	ENSG00000184489.7	PTP4A3	0.181818181818	coding	NA
2975369	3-62484836:62484943:62488419:62488515:62501733:62501857	-	ENSG00000163618.13	CADPS	0.181818181818	coding	NA
3285677	5-111643082:111643187:111655868:111655952:111754637:111755013	-	ENSG00000129595.8	EPB41L4A	0.181818181818	coding	NA
3816124	8-144331859:144333510:144336828:144337292:144341944:144344875	+	ENSG00000181638.13	ZFP41	0.181818181818	coding	NA
658193	11-19138675:19138823:19146450:19146727:19167727:19167850	+	ENSG00000177054.9	ZDHHC13	0.181818181818	coding	NA
1051797	12-64580095:64581432:64582479:64582539:64587626:64588438	-	ENSG00000174206.8	C12orf66	0.181818181818	coding	NA
1437396	15-64026841:64027048:64030329:64031314:64039116:64039282	-	ENSG00000103657.9	HERC1	0.181818181818	coding	NA
1060508	12-94806093:94806367:94853074:94853225:94853332:94853764	-	ENSG00000173588.10	CCDC41	0.181818181818	coding	NA
3420436	6-144980979:144981411:144983416:144983590:144999541:144999714	+	ENSG00000152818.14	UTRN	0.181818181818	coding	NA
3585928	7-89929180:89934134:89935275:89935399:89936214:89936412	+	ENSG00000105792.15	C7orf63	0.181818181818	coding	NA
657392	11-17388555:17388894:17389385:17389642:17390413:17398888	+	ENSG00000188211.4	NCR3LG1	0.181818181818	coding	NA
1461459	15-85070011:85070898:85072287:85075521:85081762:85081847	-	ENSG00000189136.4	UBE2Q2P1	0.181818181818	non-coding	NA
1462642	15-89073853:89074946:89076992:89077081:89079542:89079612	-	ENSG00000140543.9	DET1	0.181818181818	coding	NA
3375513	6-34725182:34725328:34725806:34725966:34730371:34730480	+	ENSG00000124562.5	SNRPC	0.181818181818	coding	NA
2980120	3-98219683:98220364:98223311:98223776:98235895:98240286	-	ENSG00000080822.12	CLDND1	0.181818181818	coding	NA
3582584	7-77166591:77166962:77198942:77199838:77200394:77200503	+	ENSG00000127947.11	PTPN12	0.181034482759	coding	NA
3764276	8-24191914:24193154:24194642:24194862:24196978:24199270	+	ENSG00000042980.8	ADAM28	0.181034482759	coding	NA
2286222	2-74230236:74230293:74273229:74273310:74273404:74275538	+	ENSG00000187605.11	TET3	0.18	coding	NA
1321591	14-99932039:99932150:99932264:99932311:99947064:99947216	-	ENSG00000183576.8	SETD3	0.18	coding	NA
3670801	7-38785158:38785213:38788022:38791666:38791775:38791913	-	ENSG00000006715.11	VPS41	0.179487179487	coding	NA
1309004	14-70842392:70842488:70846028:70848945:70855186:70855323	-	ENSG00000213463.3	SYNJ2BP	0.179487179487	coding	NA
1109191	13-32676099:32676153:32680515:32680548:32691470:32691610	+	ENSG00000073910.15	FRY	0.179487179487	coding	NA
707161	11-66526513:66526567:66545582:66547661:66555630:66557038	+	ENSG00000173715.11	C11orf80	0.179487179487	coding	NA
2944593	3-46406445:46406536:46408647:46408774:46412734:46412908	-	ENSG00000223552.1	RP11-24F11.2	0.179245283019	non-coding	NA
1425726	15-49085517:49085658:49085750:49085788:49088206:49088357	-	ENSG00000103995.9	CEP152	0.179104477612	coding	NA
2677963	21-37518373:37518653:37524481:37524606:37528514:37528615	-	ENSG00000236830.2	CBR3-AS1	0.179104477612	non-coding	NA
1608276	16-21498898:21498937:21506491:21507500:21531148:21531765	-	ENSG00000180747.11	CTD-2547E10.2	0.179104477612	non-coding	NA
2336002	2-161993418:161993574:162009093:162009185:162036124:162036596	+	ENSG00000136560.9	TANK	0.178861788618	coding	NA
1393369	15-86128932:86129054:86146508:86162689:86182604:86182680	+	ENSG00000170776.15	AKAP13	0.178571428571	coding	NA
2474022	2-128253573:128255813:128257517:128258799:128260390:128260448	-	ENSG00000163166.9	IWS1	0.178571428571	coding	NA
3090449	4-95916946:95917285:95986872:95988103:96025558:96025718	+	ENSG00000138696.6	BMPR1B	0.178571428571	coding	NA
707284	11-66529549:66529921:66545582:66547661:66555630:66557038	+	ENSG00000173715.11	C11orf80	0.178571428571	coding	NA
579775	10-64979637:64979743:65017380:65021313:65024410:65024524	-	ENSG00000171988.13	JMJD1C	0.178571428571	coding	NA
2761781	22-19338880:19338969:19339179:19339266:19340878:19341042	-	ENSG00000100084.10	HIRA	0.178571428571	coding	NA
3167780	4-169137443:169138183:169140171:169140263:169141805:169141868	-	ENSG00000137628.12	DDX60	0.178571428571	coding	NA
1931830	18-77211675:77211816:77213899:77220893:77221310:77221366	+	ENSG00000131196.13	NFATC1	0.178571428571	coding	NA
1969686	19-2841432:2841573:2843193:2843303:2850584:2850711	+	ENSG00000186300.7	ZNF555	0.178571428571	coding	NA
1497308	16-15068868:15069077:15071157:15074830:15091609:15091683	+	ENSG00000179889.14	PDXDC1	0.178571428571	coding	NA
3091840	4-102750964:102751363:102768212:102768287:102776191:102776346	+	ENSG00000153064.7	BANK1	0.178272980501	coding	NA
3240483	5-175915951:175916028:175916375:175917129:175919194:175919333	+	ENSG00000113194.8	FAF2	0.177777777778	coding	NA
3240481	5-175915951:175916028:175916331:175917129:175919194:175919333	+	ENSG00000113194.8	FAF2	0.177777777778	coding	NA
428648	1-175916330:175916375:175922633:175922724:175956078:175956239	-	ENSG00000143207.15	RFWD2	0.177358490566	coding	1:175922632:175922632
3197585	5-74830652:74830789:74839703:74839801:74842834:74842982	+	ENSG00000122008.11	POLK	0.176470588235	coding	NA
2428477	2-55792291:55795499:55796791:55800393:55804450:55804492	-	ENSG00000138041.11	SMEK2	0.176470588235	coding	NA
1341836	15-31042604:31042759:31047841:31048270:31060060:31065196	+	ENSG00000187951.6	ARHGAP11B	0.176470588235	coding	NA
1739195	17-63164317:63164399:63165612:63165696:63173849:63173921	+	ENSG00000108370.11	RGS9	0.176470588235	coding	NA
1348026	15-42637955:42638030:42638130:42638518:42640300:42640414	+	ENSG00000214013.5	GANC	0.176470588235	coding	NA
576647	10-51230458:51230494:51231394:51231728:51233080:51233181	-	ENSG00000174194.11	AGAP8	0.176470588235	coding	NA
1125567	13-76169050:76169126:76170075:76175706:76178904:76179027	+	ENSG00000118939.13	UCHL3	0.176470588235	coding	NA
3735177	7-139138856:139138960:139158459:139158557:139164372:139164518	-	ENSG00000188883.4	KLRG2	0.176470588235	coding	NA
3091879	4-102839149:102839346:102891334:102891399:102942670:102942749	+	ENSG00000153064.7	BANK1	0.176470588235	coding	NA
72980	1-52769492:52769597:52774541:52774658:52798439:52798590	+	ENSG00000157077.10	ZFYVE9	0.176470588235	coding	1:52774660:52774660
732610	11-93439910:93440063:93450920:93451007:93454477:93454578	+	ENSG00000166004.10	KIAA1731	0.176470588235	coding	NA
4003818	9-14619636:14619680:14620939:14622689:14639893:14649239	-	ENSG00000175893.7	ZDHHC21	0.176470588235	coding	NA
2931862	3-15086161:15086750:15086952:15088552:15091214:15091609	-	ENSG00000131368.3	MRPS25	0.176470588235	coding	NA
2169776	19-22153992:22157609:22167229:22167346:22170017:22170113	-	ENSG00000160321.10	ZNF208	0.176470588235	coding	NA
591152	10-81935862:81935911:81938328:81938387:81940696:81941211	-	ENSG00000122359.13	ANXA11	0.176470588235	coding	NA
3227392	5-147763497:147763602:147766815:147770594:147774276:147774467	+	ENSG00000145868.12	FBXO38	0.176470588235	coding	NA
2430186	2-60691728:60695968:60729357:60734988:60773105:60773435	-	ENSG00000119866.16	BCL11A	0.176470588235	coding	NA
1166471	13-52548070:52549304:52564965:52565056:52585422:52585630	-	ENSG00000123191.9	ATP7B	0.176470588235	coding	NA
3329202	6-10528588:10530069:10618896:10618977:10621583:10621878	+	ENSG00000111846.11	GCNT2	0.176470588235	coding	NA
2833682	3-45527183:45527288:45529142:45529330:45530188:45530304	+	ENSG00000011376.5	LARS2	0.176470588235	coding	NA
2226288	19-52592189:52592255:52595920:52596061:52597098:52597358	-	ENSG00000197608.7	ZNF841	0.176470588235	coding	NA
2402024	2-10196906:10199085:10199232:10199465:10206030:10206083	-	ENSG00000205795.4	CYS1	0.176470588235	coding	NA
3693837	7-87083850:87083908:87091821:87091854:87092073:87092224	-	ENSG00000005471.11	ABCB4	0.176470588235	coding	NA
1397266	15-90781723:90781780:90781903:90782059:90784131:90785315	+	ENSG00000183208.8	GDPGP1	0.176470588235	coding	NA
452156	1-222087764:222087873:222088725:222089357:222091933:222092054	-	ENSG00000238042.1	RP11-815M8.1	0.176470588235	non-coding	NA
2066432	19-42388436:42388560:42389553:42391151:42392134:42392177	+	ENSG00000076928.13	ARHGEF1	0.176470588235	coding	NA
1389650	15-83478379:83479087:83479323:83481558:83481854:83482028	+	ENSG00000156232.6	WHAMM	0.176470588235	coding	NA
2226344	19-52633753:52633841:52642467:52642879:52642984:52643175	-	ENSG00000204611.2	ZNF616	0.176470588235	coding	NA
3786225	8-68024206:68024300:68024966:68025065:68026039:68027499	+	ENSG00000104218.9	CSPP1	0.176470588235	coding	NA
653536	11-9715692:9715833:9716107:9717271:9746204:9746602	+	ENSG00000133789.10	SWAP70	0.176470588235	coding	NA
2273549	2-61244359:61244986:61248184:61251074:61258553:61259248	+	ENSG00000162928.8	PEX13	0.176470588235	coding	NA
3808161	8-129022563:129022690:129032724:129045105:129082405:129082607	+	ENSG00000249859.3	PVT1	0.176470588235	non-coding	NA
1151471	13-43543229:43544806:43546903:43550237:43566113:43566407	-	ENSG00000133106.10	EPSTI1	0.176470588235	coding	NA
3511084	6-111732682:111732757:111733315:111733364:111737485:111737675	-	ENSG00000009413.11	REV3L	0.176470588235	coding	NA
3336049	6-21065278:21065459:21100288:21100400:21108631:21108694	+	ENSG00000145996.7	CDKAL1	0.176470588235	coding	NA
871460	12-980430:980514:981214:981697:987377:987527	+	ENSG00000060237.12	WNK1	0.176470588235	coding	NA
871461	12-980430:980514:981214:981697:987380:987527	+	ENSG00000060237.12	WNK1	0.176470588235	coding	NA
788787	11-27523348:27523467:27527863:27528033:27528262:27528320	-	ENSG00000148943.7	LIN7C	0.176470588235	coding	NA
3800219	8-104384660:104384887:104385691:104385816:104387965:104388279	+	ENSG00000164932.8	CTHRC1	0.176470588235	coding	NA
340497	1-93792158:93792219:93800910:93801164:93802933:93804831	-	ENSG00000223745.3	RP4-717I23.3	0.175438596491	non-coding	NA
3735272	7-139415206:139416814:139425819:139441644:139477403:139477577	-	ENSG00000064393.11	HIPK2	0.175438596491	coding	NA
2878098	3-132191988:132192071:132192340:132192820:132193775:132193929	+	ENSG00000138246.11	DNAJC13	0.175	coding	NA
1428776	15-52849296:52849419:52852287:52852315:52856386:52856443	-	ENSG00000128989.6	ARPP19	0.175	coding	NA
2168694	19-20829084:20829211:20831381:20831723:20844249:20844402	-	ENSG00000188171.10	ZNF626	0.175	coding	NA
2595981	20-5579370:5579467:5579935:5582540:5585009:5585086	-	ENSG00000125772.8	GPCPD1	0.174698795181	coding	NA
2910715	3-186666471:186666726:186669618:186669669:186681572:186682152	+	ENSG00000073849.10	ST6GAL1	0.173913043478	coding	NA
3503244	6-107172441:107172535:107179618:107181538:107181856:107181952	-	ENSG00000235142.3	RP1-60O19.1	0.173913043478	non-coding	NA
1163933	13-46948204:46952140:46959389:46960672:46961268:46961635	-	ENSG00000102445.14	KIAA0226L	0.173913043478	coding	NA
2823543	3-38032624:38032663:38034536:38034611:38035077:38035223	+	ENSG00000136059.10	VILL	0.173913043478	coding	NA
903735	12-44161905:44165168:44165263:44165360:44165982:44166165	+	ENSG00000198001.9	IRAK4	0.173913043478	coding	NA
1864753	17-55155658:55156771:55161107:55161283:55162200:55162385	-	ENSG00000263004.1	RP11-166P13.3	0.173913043478	non-coding	NA
2750808	22-46189475:46189658:46192495:46194625:46202838:46202984	+	ENSG00000130638.11	ATXN10	0.173913043478	coding	NA
442334	1-204243856:204243937:204320007:204327597:204336926:204336984	-	ENSG00000143850.8	PLEKHA6	0.173913043478	coding	NA
1082184	12-113759000:113759153:113768835:113768961:113770553:113770765	-	ENSG00000089060.7	SLC8B1	0.173913043478	coding	NA
2475217	2-128753923:128754065:128755013:128755151:128757314:128757419	-	ENSG00000136715.13	SAP130	0.173913043478	coding	NA
1163835	13-46948857:46952140:46955698:46960704:46961268:46961635	-	ENSG00000102445.14	KIAA0226L	0.173913043478	coding	NA
3226016	5-142421380:142421455:142429941:142430524:142434003:142434091	+	ENSG00000145819.11	ARHGAP26	0.173913043478	coding	NA
3220598	5-138906015:138906197:138908409:138908681:138979956:138980020	+	ENSG00000131508.11	UBE2D2	0.173913043478	coding	NA
3539109	7-3861081:3861215:3933109:3934291:3990554:3990666	+	ENSG00000146555.14	SDK1	0.173913043478	coding	NA
3284658	5-98228228:98228417:98228558:98228572:98229119:98229310	-	ENSG00000153922.6	CHD1	0.173913043478	coding	NA
1943043	18-37331292:37331324:37346449:37346571:37380032:37380282	-	ENSG00000267374.1	LINC00669	0.173913043478	non-coding	NA
3939555	9-91934566:91934712:91934788:91934870:91940462:91940591	+	ENSG00000187742.10	SECISBP2	0.173913043478	coding	NA
1218470	14-77679788:77679851:77680528:77680644:77685143:77685306	+	ENSG00000165548.6	TMEM63C	0.173913043478	coding	NA
2242760	2-10443014:10443303:10527883:10527932:10536960:10537046	+	ENSG00000115756.8	HPCAL1	0.173913043478	coding	NA
2481920	2-159077106:159077225:159082837:159082995:159107283:159107424	-	ENSG00000153237.13	CCDC148	0.173913043478	coding	NA
4019787	9-74359933:74361257:74363888:74364024:74364958:74365301	-	ENSG00000135048.9	TMEM2	0.173913043478	coding	NA
1910894	18-2884961:2885137:2887616:2888052:2890558:2892484	+	ENSG00000132205.6	EMILIN2	0.173469387755	coding	NA
1623556	16-30311189:30311248:30312120:30312388:30312542:30312679	-	ENSG00000183604.10	RP11-347C12.2	0.172413793103	non-coding	NA
3562411	7-48337962:48338084:48338717:48338832:48349543:48349738	+	ENSG00000179869.10	ABCA13	0.172413793103	coding	NA
1837163	17-37459837:37459892:37461067:37472844:37499432:37499494	-	ENSG00000108306.7	FBXL20	0.172413793103	coding	NA
292336	1-35928205:35928314:35929331:35930529:35932208:35932296	-	ENSG00000142687.13	KIAA0319L	0.172413793103	coding	NA
618890	10-121351487:121353025:121353511:121355683:121355945:121356541	-	ENSG00000151923.13	TIAL1	0.172413793103	coding	NA
3419495	6-142630680:142630781:142663199:142663325:142688705:142689047	+	ENSG00000112414.10	GPR126	0.172413793103	coding	NA
1048092	12-57789531:57789601:57793415:57793507:57824502:57824788	-	ENSG00000179912.15	R3HDM2	0.172413793103	coding	NA
847193	11-93232441:93232514:93249872:93249948:93276441:93276674	-	ENSG00000166002.2	SMCO4	0.172413793103	coding	NA
2042566	19-37065722:37065802:37080040:37080508:37084747:37084833	+	ENSG00000233527.4	AC092295.7	0.172413793103	non-coding	NA
2696732	22-17956626:17956724:17957263:17957293:17976434:17976618	+	ENSG00000099954.14	CECR2	0.172413793103	coding	NA
731162	11-85359010:85359133:85360001:85360557:85361292:85361385	+	ENSG00000171202.2	TMEM126A	0.172413793103	coding	NA
2419108	2-39251150:39251278:39259976:39260342:39262352:39262451	-	ENSG00000115904.8	SOS1	0.171428571429	coding	NA
2330293	2-143790804:143790890:143794704:143795505:143797996:143798231	+	ENSG00000115919.10	KYNU	0.170731707317	coding	NA
3885470	8-126095954:126096264:126103244:126103639:126103856:126104082	-	ENSG00000164961.11	KIAA0196	0.170731707317	coding	NA
1938030	18-19120537:19120661:19135637:19135755:19140819:19140951	-	ENSG00000141446.6	ESCO1	0.170731707317	coding	NA
1130362	13-103303688:103303747:103305673:103307096:103309405:103309557	+	ENSG00000134900.7	TPP2	0.170212765957	coding	NA
4083800	X-37642742:37642853:37648598:37649344:37651227:37651312	+	ENSG00000165168.6	CYBB	0.170212765957	coding	NA
2111503	19-58741759:58741828:58748614:58748964:58755330:58755422	+	ENSG00000198131.9	ZNF544	0.170212765957	coding	NA
4083790	X-37642742:37642853:37644464:37649344:37651227:37651312	+	ENSG00000165168.6	CYBB	0.170212765957	coding	NA
1988710	19-10764936:10765163:10780295:10780394:10781191:10781284	+	ENSG00000129351.13	ILF3	0.169811320755	coding	NA
760464	11-134123388:134123603:134125211:134125307:134126441:134126804	+	ENSG00000151498.7	ACAD8	0.169230769231	coding	NA
3410049	6-116436853:116436933:116438170:116438235:116439023:116439255	+	ENSG00000178425.9	NT5DC1	0.169230769231	coding	NA
2979041	3-71247352:71247543:71285434:71286379:71348970:71349031	-	ENSG00000114861.14	FOXP1	0.169014084507	coding	NA
206499	1-218458628:218458797:218467500:218468277:218475635:218480974	+	ENSG00000067533.5	RRP15	0.169014084507	coding	NA
3292111	5-132272758:132272885:132276425:132276715:132298950:132299326	-	ENSG00000072364.8	AFF4	0.168831168831	coding	NA
495784	10-50030424:50030582:50032725:50033044:50034715:50034954	+	ENSG00000128815.13	WDFY4	0.167832167832	coding	NA
3837685	8-8196719:8197151:8204671:8215345:8233762:8235588	-	ENSG00000182319.5	SGK223	0.167785234899	coding	NA
1041633	12-56679943:56680429:56693212:56693284:56693611:56693807	-	ENSG00000062485.14	CS	0.166666666667	coding	NA
2403470	2-15378591:15378810:15385704:15385804:15415607:15415942	-	ENSG00000151779.8	NBAS	0.166666666667	coding	NA
4112064	X-123095567:123095706:123103517:123103638:123156380:123156521	+	ENSG00000101972.14	STAG2	0.166666666667	coding	NA
3178445	5-7869216:7869328:7870046:7870169:7870882:7871036	+	ENSG00000124275.10	MTRR	0.166666666667	coding	NA
2331145	2-148778806:148779253:148871036:148871121:148936268:148936362	+	ENSG00000204406.7	MBD5	0.166666666667	coding	NA
738177	11-111171150:111171346:111173144:111174510:111175652:111175707	+	ENSG00000214290.3	COLCA2	0.166666666667	coding	NA
3197458	5-74641398:74641483:74642584:74642824:74643028:74643134	+	ENSG00000113161.11	HMGCR	0.166666666667	coding	NA
3187820	5-52285155:52285362:52299013:52299856:52322577:52322698	+	ENSG00000164171.6	ITGA2	0.166666666667	coding	NA
1943046	18-37331292:37331324:37361527:37361776:37380032:37380282	-	ENSG00000267374.1	LINC00669	0.166666666667	non-coding	NA
564547	10-17199439:17199783:17200537:17200616:17201144:17201228	-	ENSG00000107614.17	TRDMT1	0.166666666667	coding	NA
4108273	X-107807111:107807156:107808356:107808459:107811858:107811903	+	ENSG00000188153.8	COL4A5	0.166666666667	coding	NA
1060400	12-94772566:94772818:94779426:94779531:94794625:94794897	-	ENSG00000173588.10	CCDC41	0.166666666667	coding	NA
3181923	5-21461891:21461975:21471147:21471755:21473465:21474548	+	ENSG00000183666.12	GUSBP1	0.166666666667	non-coding	NA
3201794	5-81608429:81608670:81612456:81612531:81613816:81614622	+	ENSG00000205464.7	ATP6AP1L	0.166666666667	coding	NA
1046545	12-57501945:57502082:57502385:57502560:57503825:57503893	-	ENSG00000166888.6	STAT6	0.166666666667	coding	NA
202273	1-210761241:210761443:210791109:210791210:210796869:210797014	+	ENSG00000054392.8	HHAT	0.166666666667	coding	NA
1053092	12-68827063:68827151:68827541:68828924:68835843:68835996	-	ENSG00000251301.2	RP11-81H14.2	0.166666666667	non-coding	NA
2234842	19-55832336:55832412:55832738:55833902:55834015:55834111	-	ENSG00000180061.5	TMEM150B	0.166666666667	coding	NA
571944	10-38145223:38145265:38145841:38145969:38146112:38146538	-	ENSG00000198105.7	ZNF248	0.166666666667	coding	NA
571997	10-38246347:38246474:38256496:38256593:38260635:38260949	-	ENSG00000175395.11	ZNF25	0.166666666667	coding	NA
3684578	7-72285958:72286060:72287877:72287959:72297433:72297564	-	ENSG00000254184.3	TYW1B	0.166666666667	non-coding	NA
3292079	5-132240059:132240096:132253437:132253723:132267869:132267914	-	ENSG00000072364.8	AFF4	0.166666666667	coding	NA
2404077	2-17907655:17907736:17909353:17909853:17912344:17912406	-	ENSG00000163029.11	SMC6	0.166666666667	coding	NA
2439685	2-73267982:73268060:73283688:73283811:73285656:73285725	-	ENSG00000144040.8	SFXN5	0.166666666667	coding	NA
2336636	2-162017795:162017923:162032166:162033695:162036124:162036596	+	ENSG00000136560.9	TANK	0.166666666667	coding	NA
2095932	19-50898281:50898407:50899368:50899486:50902107:50902310	+	ENSG00000062822.8	POLD1	0.166666666667	coding	NA
617110	10-119774575:119774621:119793148:119793202:119793492:119793552	-	ENSG00000107560.6	RAB11FIP2	0.166666666667	coding	NA
2043428	19-37726450:37726976:37728564:37728865:37733370:37734828	+	ENSG00000188283.7	ZNF383	0.166666666667	coding	NA
3563099	7-55086713:55087058:55145542:55149236:55209978:55210130	+	ENSG00000146648.11	EGFR	0.166666666667	coding	NA
3641444	7-149535455:149535724:149536475:149537696:149541713:149542180	+	ENSG00000106479.6	ZNF862	0.166666666667	coding	NA
2044300	19-37999165:37999305:37999798:37999894:38013433:38013549	+	ENSG00000188227.8	ZNF793	0.166666666667	coding	NA
2044635	19-38519728:38519796:38545447:38545788:38571895:38573739	+	ENSG00000105738.6	SIPA1L3	0.166666666667	coding	NA
3629181	7-141321531:141321601:141323979:141325083:141333700:141333780	+	ENSG00000006530.11	AGK	0.166666666667	coding	NA
165230	1-167381978:167382351:167383098:167383702:167384736:167396582	+	ENSG00000143190.17	POU2F1	0.166666666667	coding	NA
2095842	19-50887460:50887647:50889191:50890114:50902107:50902310	+	ENSG00000062822.8	POLD1	0.166666666667	coding	NA
2111932	19-58797475:58797571:58799249:58799349:58805463:58806947	+	ENSG00000267216.1	AC010642.1	0.166666666667	coding	NA
2414746	2-31628772:31628830:31635896:31635942:31637490:31637581	-	ENSG00000158125.5	XDH	0.166666666667	coding	NA
891483	12-18650552:18650682:18653924:18654122:18656214:18656351	+	ENSG00000139144.5	PIK3C2G	0.166666666667	coding	NA
3387822	6-42749764:42749839:42776271:42776377:42778043:42778139	+	ENSG00000112624.8	GLTSCR1L	0.166666666667	coding	NA
4116469	X-149867667:149867773:149874007:149877335:149880813:149881442	+	ENSG00000063601.12	MTMR1	0.166666666667	coding	NA
1087777	12-121412187:121412401:121415706:121415782:121418446:121418768	-	ENSG00000241388.3	HNF1A-AS1	0.166666666667	non-coding	12:121415720:121415720
623969	10-127569111:127569640:127573933:127574160:127584786:127585005	-	ENSG00000089876.7	DHX32	0.166666666667	coding	NA
3274627	5-70493472:70493608:70495581:70495736:70498079:70498254	-	ENSG00000215630.5	GUSBP9	0.166666666667	non-coding	NA
120140	1-148933290:148933368:148936772:148937688:148951244:148951595	+	ENSG00000232527.3	RP11-14N7.2	0.166666666667	non-coding	NA
2415940	2-37111074:37111218:37111662:37112455:37113858:37113969	-	ENSG00000115808.7	STRN	0.166666666667	coding	NA
2076511	19-45582519:45582635:45590732:45591139:45593364:45594782	+	ENSG00000142252.6	GEMIN7	0.166666666667	coding	NA
2076512	19-45582519:45582635:45590732:45591346:45593364:45594782	+	ENSG00000142252.6	GEMIN7	0.166666666667	coding	NA
3274906	5-71743069:71743244:71748703:71748838:71752230:71752422	-	ENSG00000178175.7	ZNF366	0.166666666667	coding	NA
29906	1-24882601:24882660:24891657:24891920:24921914:24922008	+	ENSG00000184454.6	NCMAP	0.166666666667	coding	NA
2080251	19-48179107:48179173:48180182:48180533:48182577:48184533	+	ENSG00000063169.6	GLTSCR1	0.166666666667	coding	NA
2086026	19-49956425:49956678:49959830:49960183:49961742:49961845	+	ENSG00000161618.5	ALDH16A1	0.166666666667	coding	NA
4147976	X-83403049:83403131:83403711:83404531:83411082:83411199	-	ENSG00000072133.6	RPS6KA6	0.166666666667	coding	NA
3655724	7-3018847:3020214:3082813:3082949:3083300:3083579	-	ENSG00000198286.5	CARD11	0.166666666667	coding	NA
1951854	18-59710799:59713212:59715026:59715047:59739905:59739958	-	ENSG00000197563.5	PIGN	0.166666666667	coding	NA
3656928	7-6045522:6045662:6046158:6046256:6048627:6048756	-	ENSG00000122512.10	PMS2	0.166666666667	coding	NA
3404006	6-83869459:83869679:83869820:83870627:83872508:83872638	+	ENSG00000083097.10	DOPEY1	0.166666666667	coding	NA
1969685	19-2841432:2841573:2842250:2842285:2850584:2850711	+	ENSG00000186300.7	ZNF555	0.166666666667	coding	NA
1142343	13-25052230:25052414:25056284:25057110:25058790:25058886	-	ENSG00000102699.5	PARP4	0.166666666667	coding	NA
3309869	5-159535551:159535621:159540240:159540325:159545811:159546430	-	ENSG00000170234.8	PWWP2A	0.166666666667	coding	NA
3670738	7-38574530:38574611:38581157:38581246:38670882:38671167	-	ENSG00000078053.12	AMPH	0.166666666667	coding	NA
4047392	9-126319848:126319974:126320145:126320267:126345447:126345549	-	ENSG00000119522.11	DENND1A	0.166666666667	coding	NA
4049514	9-127791922:127792018:127814724:127814899:127818154:127818286	-	ENSG00000173611.13	SCAI	0.166666666667	coding	NA
2432695	2-61729280:61729445:61743476:61743847:61749745:61749818	-	ENSG00000082898.12	XPO1	0.166666666667	coding	NA
3230354	5-153677500:153677639:153704061:153704171:153709131:153709298	+	ENSG00000164574.11	GALNT10	0.166666666667	coding	NA
4049523	9-127828268:127828337:127845840:127845941:127904911:127904956	-	ENSG00000173611.13	SCAI	0.166666666667	coding	NA
890225	12-15713126:15713210:15717759:15717821:15718526:15718562	+	ENSG00000151490.9	PTPRO	0.166666666667	coding	NA
892931	12-22813996:22814139:22821531:22822778:22824205:22824289	+	ENSG00000139163.11	ETNK1	0.166666666667	coding	NA
4049701	9-127933363:127933459:127933553:127933587:127934187:127934280	-	ENSG00000119414.7	PPP6C	0.166666666667	coding	NA
3401835	6-72002995:72003314:72003765:72003943:72006019:72006098	+	ENSG00000119900.7	OGFRL1	0.166666666667	coding	NA
109024	1-113615830:113616267:113616778:113616848:113633939:113634005	+	ENSG00000198799.7	LRIG2	0.166666666667	coding	NA
2167083	19-19825169:19825296:19825981:19829257:19843764:19843906	-	ENSG00000105708.8	ZNF14	0.166666666667	coding	NA
4148203	X-85236740:85236813:85255576:85255668:85282494:85282561	-	ENSG00000188419.9	CHM	0.166666666667	coding	NA
2257191	2-30371110:30371407:30374470:30377179:30378715:30378776	+	ENSG00000119801.8	YPEL5	0.166666666667	coding	NA
2100825	19-53707268:53707395:53708201:53713172:53714233:53714268	+	ENSG00000269051.1	CTD-2245F17.3	0.166666666667	non-coding	NA
4066601	9-138758224:138758382:138760093:138760206:138773478:138773640	-	ENSG00000130559.14	CAMSAP1	0.166666666667	coding	NA
4073508	9-140379038:140379188:140382517:140383792:140387464:140387534	-	ENSG00000130653.11	PNPLA7	0.166666666667	coding	NA
2486349	2-168872984:168873605:168881930:168892044:168920009:168920080	-	ENSG00000198648.6	STK39	0.166666666667	coding	NA
2167082	19-19825169:19825296:19825981:19826495:19843764:19843906	-	ENSG00000105708.8	ZNF14	0.166666666667	coding	NA
658968	11-22777391:22777499:22826592:22826627:22833343:22834601	+	ENSG00000148935.6	GAS2	0.166666666667	coding	NA
1124299	13-53201572:53201713:53203903:53204251:53206556:53206629	+	ENSG00000139675.10	HNRNPA1L2	0.166666666667	coding	NA
3248475	5-733866:733954:738765:738942:741708:741743	-	ENSG00000206077.6	ZDHHC11B	0.166666666667	coding	NA
2485424	2-165599698:165600385:165600786:165609710:165617792:165617963	-	ENSG00000082438.11	COBLL1	0.166666666667	coding	NA
211267	1-225211316:225211567:225212362:225212425:225226395:225226525	+	ENSG00000185842.10	DNAH14	0.166666666667	coding	NA
362095	1-150684308:150684329:150685803:150686008:150686560:150686597	-	ENSG00000143452.11	HORMAD1	0.166666666667	coding	NA
4028805	9-97934318:97934429:97983203:97983344:98002930:98003025	-	ENSG00000158169.7	FANCC	0.166666666667	coding	NA
2183379	19-39337955:39338074:39339118:39339204:39339947:39340008	-	ENSG00000104824.12	HNRNPL	0.166666666667	coding	NA
3798434	8-100589717:100589861:100596249:100597745:100654038:100654726	+	ENSG00000132549.14	VPS13B	0.166666666667	coding	NA
1405884	15-23021197:23021429:23021834:23026119:23034146:23034427	-	ENSG00000140157.10	NIPA2	0.166666666667	coding	NA
3526766	6-165863729:165863850:165879907:165880020:165895802:165895831	-	ENSG00000112541.9	PDE10A	0.166666666667	coding	NA
3516315	6-133015128:133015321:133024024:133024086:133032847:133032978	-	ENSG00000112299.7	VNN1	0.166666666667	coding	NA
3799626	8-103949851:103949985:103952520:103952773:103954148:103954281	+	ENSG00000253320.1	KB-1507C5.2	0.166666666667	coding	NA
2273545	2-61244359:61244986:61248184:61248328:61258553:61259248	+	ENSG00000162928.8	PEX13	0.166666666667	coding	NA
1624955	16-30862566:30863643:30891353:30891637:30900180:30900266	-	ENSG00000099385.7	BCL7C	0.166666666667	coding	NA
2378662	2-233877601:233877957:233879157:233879187:233880416:233880595	+	ENSG00000222001.2	AC106876.2	0.166666666667	coding	NA
332430	1-78167053:78167156:78174103:78174463:78177431:78177540	-	ENSG00000077254.10	USP33	0.166666666667	coding	NA
2719631	22-26000343:26000420:26033993:26034755:26040558:26040632	+	ENSG00000100077.10	ADRBK2	0.166666666667	coding	NA
827323	11-66483300:66483452:66485913:66486182:66488554:66488733	-	ENSG00000173898.7	SPTBN2	0.166666666667	coding	NA
43495	1-35835972:35836228:35836900:35836994:35846859:35847034	+	ENSG00000146463.7	ZMYM4	0.166666666667	coding	NA
3807911	8-129008806:129010605:129015288:129015734:129021835:129021964	+	ENSG00000249859.3	PVT1	0.166666666667	non-coding	NA
3808090	8-129022563:129022690:129028092:129032965:129108763:129108902	+	ENSG00000249859.3	PVT1	0.166666666667	non-coding	NA
2818186	3-19559489:19559566:19565016:19567894:19574886:19577138	+	ENSG00000183960.4	KCNH8	0.166666666667	coding	NA
1425659	15-49030131:49031485:49032308:49032361:49033797:49033901	-	ENSG00000103995.9	CEP152	0.166666666667	coding	NA
3808164	8-129022563:129022690:129032724:129051226:129082405:129082607	+	ENSG00000249859.3	PVT1	0.166666666667	non-coding	NA
1590350	16-4863737:4864630:4864746:4864899:4867598:4871454	-	ENSG00000140632.12	GLYR1	0.166666666667	coding	NA
3798428	8-100589717:100589861:100595831:100597745:100654038:100654726	+	ENSG00000132549.14	VPS13B	0.166666666667	coding	NA
1397263	15-90779294:90779413:90780535:90781130:90781723:90781780	+	ENSG00000183208.8	GDPGP1	0.166666666667	coding	NA
1638547	16-67778047:67778358:67803049:67804636:67805936:67805989	-	ENSG00000141084.6	RANBP10	0.166666666667	coding	NA
1638548	16-67778047:67778358:67803049:67804639:67805936:67805989	-	ENSG00000141084.6	RANBP10	0.166666666667	coding	NA
2721152	22-29196670:29196725:29199915:29200052:29217959:29218203	+	ENSG00000226471.2	CTA-292E10.6	0.166666666667	non-coding	NA
3779373	8-42865447:42865548:42865916:42865976:42868193:42868298	+	ENSG00000168172.4	HOOK3	0.166666666667	coding	NA
4165957	X-153637753:153638011:153639453:153639718:153640227:153640449	-	ENSG00000013563.9	DNASE1L1	0.166666666667	coding	NA
3177680	5-5447953:5448010:5449733:5453325:5454664:5454751	+	ENSG00000164151.7	KIAA0947	0.166666666667	coding	NA
3058854	4-3109011:3109150:3114008:3114779:3117030:3117172	+	ENSG00000197386.6	HTT	0.166666666667	coding	NA
2750383	22-45813480:45813826:45814728:45815239:45818169:45818836	+	ENSG00000128408.7	RIBC2	0.166666666667	coding	NA
3939132	9-91150015:91150651:91150836:91154268:91159293:91159895	+	ENSG00000130045.11	NXNL2	0.166666666667	coding	NA
843194	11-82708265:82708366:82720978:82721483:82745213:82745675	-	ENSG00000137502.5	RAB30	0.166666666667	coding	NA
2751499	22-46711928:46712309:46713489:46713760:46719086:46719159	+	ENSG00000075218.14	GTSE1	0.166666666667	coding	NA
2385575	2-241558304:241558448:241560984:241561955:241569365:241570676	+	ENSG00000178623.7	GPR35	0.166666666667	coding	NA
1661848	17-2888276:2888360:2888411:2888491:2894590:2894691	+	ENSG00000132359.9	RAP1GAP2	0.166666666667	coding	NA
3546875	7-23145352:23145765:23155183:23155257:23157452:23157583	+	ENSG00000122550.13	KLHL7	0.166666666667	coding	NA
48609	1-40668083:40668286:40677313:40683503:40688245:40688382	+	ENSG00000117000.8	RLF	0.166666666667	coding	NA
3512857	6-118973862:118973971:119021723:119021834:119031198:119031238	-	ENSG00000111860.9	CEP85L	0.166666666667	coding	NA
2772882	22-29126407:29126536:29128465:29128533:29130390:29130715	-	ENSG00000183765.16	CHEK2	0.166666666667	coding	NA
2227652	19-53233158:53233258:53236728:53236826:53238253:53238326	-	ENSG00000213020.4	ZNF611	0.166666666667	coding	NA
461693	1-234541648:234541845:234545053:234545319:234546190:234546277	-	ENSG00000059588.5	TARBP1	0.166666666667	coding	NA
3912428	9-540507:540667:593608:594073:676889:677042	+	ENSG00000107104.14	KANK1	0.166666666667	coding	NA
1586781	16-3647797:3648000:3649385:3649489:3650979:3652308	-	ENSG00000188827.6	SLX4	0.166666666667	coding	NA
333961	1-85331067:85331821:85351949:85352884:85358698:85358896	-	ENSG00000171517.5	LPAR3	0.166666666667	coding	NA
2922889	3-8977554:8977739:8980898:8980941:8981237:8981337	-	ENSG00000070950.5	RAD18	0.166666666667	coding	NA
2915209	3-195404597:195404719:195405909:195407832:195408060:195408172	+	ENSG00000215837.7	SDHAP2	0.166666666667	non-coding	NA
2915182	3-195400688:195400858:195403292:195403384:195404597:195404938	+	ENSG00000242086.4	LINC00969	0.166666666667	non-coding	NA
1461464	15-85070426:85070898:85080625:85080662:85081762:85081847	-	ENSG00000189136.4	UBE2Q2P1	0.166666666667	non-coding	NA
1500945	16-16484623:16484731:16485340:16485438:16485747:16485808	+	ENSG00000214967.4	NPIPA7	0.166666666667	coding	NA
2359170	2-209168894:209169737:209175239:209176675:209176959:209177019	+	ENSG00000115020.12	PIKFYVE	0.166666666667	coding	NA
2880790	3-136581049:136581195:136592290:136592366:136646825:136647566	+	ENSG00000158092.2	NCK1	0.166666666667	coding	NA
2880791	3-136581049:136581195:136592290:136592394:136646825:136647566	+	ENSG00000158092.2	NCK1	0.166666666667	coding	NA
1469428	15-99768609:99768937:99771130:99771198:99781569:99781764	-	ENSG00000103852.8	TTC23	0.166666666667	coding	NA
2359168	2-209168894:209169737:209175239:209176294:209176959:209177019	+	ENSG00000115020.12	PIKFYVE	0.166666666667	coding	NA
2359155	2-209168894:209169042:209175239:209175603:209176959:209177019	+	ENSG00000115020.12	PIKFYVE	0.166666666667	coding	NA
2901777	3-183432931:183433050:183433930:183434221:183435438:183435536	+	ENSG00000163872.11	YEATS2	0.166666666667	coding	NA
903848	12-44693362:44693522:44753458:44753503:44770377:44770507	+	ENSG00000139173.5	TMEM117	0.166666666667	coding	NA
2896796	3-174577069:174577240:174607156:174679108:174814579:174815081	+	ENSG00000177694.10	NAALADL2	0.166666666667	coding	NA
2886163	3-148586701:148586826:148589351:148593061:148596227:148596330	+	ENSG00000163751.3	CPA3	0.166666666667	coding	NA
3866560	8-86368851:86369092:86369644:86369684:86374964:86375030	-	ENSG00000253549.1	RP11-317J10.2	0.166666666667	non-coding	NA
732878	11-93474756:93474894:93476183:93476909:93480462:93480614	+	ENSG00000182919.10	C11orf54	0.166666666667	coding	NA
3867063	8-89209386:89209535:89242302:89242379:89339303:89339717	-	ENSG00000156103.11	MMP16	0.166666666667	coding	NA
2915211	3-195404597:195404719:195406912:195407832:195408060:195408537	+	ENSG00000242086.4	LINC00969	0.166666666667	non-coding	NA
3865499	8-80976697:80976828:81066252:81066328:81083255:81083435	-	ENSG00000076554.11	TPD52	0.166666666667	coding	NA
2828285	3-42132561:42133052:42134761:42145375:42166911:42167106	+	ENSG00000182606.10	TRAK1	0.166666666667	coding	NA
3865068	8-80870037:80870670:80891362:80893556:80915233:80915417	-	ENSG00000147586.5	MRPS28	0.166666666667	coding	NA
3546243	7-20421349:20421508:20425662:20425722:20431025:20431121	+	ENSG00000105855.5	ITGB8	0.166666666667	coding	NA
4139701	X-54200221:54200579:54200780:54200873:54208932:54209714	-	ENSG00000184083.7	FAM120C	0.166666666667	coding	NA
3546240	7-20421349:20421508:20423619:20425722:20431025:20431121	+	ENSG00000105855.5	ITGB8	0.166666666667	coding	NA
1427454	15-50955163:50955243:50963740:50963832:50978727:50979012	-	ENSG00000092439.9	TRPM7	0.166666666667	coding	NA
3521054	6-149856731:149856874:149859526:149859862:149862077:149862195	-	ENSG00000131013.3	PPIL4	0.166666666667	coding	NA
3420770	6-147646094:147646220:147646795:147646811:147648260:147648412	+	ENSG00000164506.10	STXBP5	0.166666666667	coding	NA
1558377	16-81789428:81789571:81793040:81794048:81800328:81800567	+	ENSG00000261218.1	RP11-960L18.1	0.166666666667	non-coding	NA
2352410	2-201173609:201173813:201193961:201194027:201194153:201194203	+	ENSG00000196141.8	SPATS2L	0.166666666667	coding	NA
3839761	8-13258978:13259128:13344618:13344753:13356557:13357705	-	ENSG00000164741.10	DLC1	0.166666666667	coding	NA
341732	1-95104016:95104114:95107323:95107606:95144980:95145163	-	ENSG00000224081.3	LINC01057	0.166666666667	non-coding	NA
2859736	3-99979843:99979915:99983516:99983621:99998492:99998604	+	ENSG00000036054.8	TBC1D23	0.166666666667	coding	NA
2941357	3-37876169:37876258:37887543:37887675:37892914:37892983	-	ENSG00000235257.4	AC093415.2	0.166666666667	non-coding	NA
3858202	8-66695017:66695078:66732139:66732623:66753605:66754187	-	ENSG00000205268.6	PDE7A	0.166666666667	coding	NA
950687	12-66718686:66718906:66720520:66720666:66724933:66725425	+	ENSG00000127311.5	HELB	0.166666666667	coding	NA
1441619	15-67279495:67279985:67340070:67340161:67351477:67351591	-	ENSG00000259347.1	RP11-798K3.2	0.166666666667	non-coding	NA
2279263	2-69014971:69015088:69026514:69034071:69034407:69036956	+	ENSG00000163219.7	ARHGAP25	0.166666666667	coding	NA
3433595	6-2959401:2959576:2968598:2969147:2971350:2971440	-	ENSG00000124570.13	SERPINB6	0.166666666667	coding	NA
3063584	4-16240393:16240494:16242784:16242866:16257879:16259810	+	ENSG00000263327.2	TAPT1-AS1	0.166666666667	non-coding	NA
1695894	17-30344990:30345073:30346127:30346181:30347715:30347822	+	ENSG00000185158.8	LRRC37B	0.166666666667	coding	NA
1737337	17-61712068:61712161:61715630:61715665:61723393:61723434	+	ENSG00000198909.3	MAP3K3	0.166666666667	coding	NA
498294	10-52512227:52512316:52514010:52514036:52514310:52516948	+	ENSG00000204147.5	ASAH2B	0.166666666667	coding	NA
3145450	4-78697424:78697546:78698845:78698931:78740743:78740769	-	ENSG00000138767.8	CNOT6L	0.166666666667	coding	NA
2596076	20-5585009:5585086:5585895:5590449:5591487:5591672	-	ENSG00000125772.8	GPCPD1	0.166666666667	coding	NA
1871845	17-57208641:57208728:57231126:57231528:57232316:57232555	-	ENSG00000182628.8	SKA2	0.166666666667	coding	NA
2597441	20-16509015:16509085:16509536:16509613:16553873:16554078	-	ENSG00000089177.13	KIF16B	0.166666666667	coding	NA
1212803	14-73531679:73531801:73538163:73538221:73538334:73538455	+	ENSG00000119707.9	RBM25	0.166666666667	coding	NA
3131293	4-38825335:38831158:38845828:38846753:38858381:38858438	-	ENSG00000174130.8	TLR6	0.166666666667	coding	NA
1255497	14-100563817:100563995:100570065:100570449:100572360:100573050	+	ENSG00000196405.8	EVL	0.166666666667	coding	NA
1836219	17-36703994:36704117:36704283:36704370:36704792:36704945	-	ENSG00000017373.11	SRCIN1	0.166666666667	coding	NA
504580	10-73082512:73082811:73098206:73098333:73103965:73104048	+	ENSG00000198246.7	SLC29A3	0.166666666667	coding	NA
734358	11-101832471:101834611:101843222:101843318:101849077:101849190	+	ENSG00000110318.9	KIAA1377	0.166666666667	coding	NA
1346752	15-42021361:42021547:42025663:42025768:42026719:42026792	+	ENSG00000174197.12	MGA	0.166666666667	coding	NA
1834391	17-35583259:35583373:35584134:35584200:35591889:35592014	-	ENSG00000132142.15	ACACA	0.166666666667	coding	NA
1257756	14-102276139:102276373:102293810:102294156:102298037:102298141	+	ENSG00000078304.15	PPP2R5C	0.166666666667	coding	NA
3120829	4-2341179:2341382:2341487:2342586:2343204:2343342	-	ENSG00000159733.9	ZFYVE28	0.166666666667	coding	NA
3969448	9-131266978:131267183:131269494:131269629:131271154:131271376	+	ENSG00000119392.10	GLE1	0.166666666667	coding	NA
16154	1-14075855:14075982:14142026:14142439:14142921:14143065	+	ENSG00000116731.18	PRDM2	0.166666666667	coding	NA
871041	12-510741:510850:513908:514015:514676:514730	+	ENSG00000120647.5	CCDC77	0.166666666667	coding	NA
3405689	6-89855768:89856328:89858243:89858569:89858983:89859132	+	ENSG00000146281.5	PM20D2	0.166666666667	coding	NA
993700	12-495062:495140:497163:497230:498092:498620	-	ENSG00000073614.7	KDM5A	0.166666666667	coding	NA
3168109	4-169377189:169377303:169378283:169378583:169379042:169383191	-	ENSG00000181381.9	DDX60L	0.166666666667	coding	NA
1167632	13-74339074:74339137:74348520:74348668:74387288:74387424	-	ENSG00000118922.12	KLF12	0.166666666667	coding	NA
3492897	6-73952128:73952253:73965519:73965617:73972496:73972919	-	ENSG00000243501.5	RP11-257K9.8	0.166666666667	coding	NA
3172961	4-186692132:186696520:186697759:186697883:186732817:186733393	-	ENSG00000154556.13	SORBS2	0.166666666667	coding	NA
3693925	7-87199487:87199539:87210289:87210349:87214827:87214996	-	ENSG00000085563.10	ABCB1	0.166666666667	coding	NA
3695032	7-91871347:91871451:91872332:91872427:91874215:91874485	-	ENSG00000001631.10	KRIT1	0.166666666667	coding	NA
3696585	7-93605031:93605412:93610879:93611229:93625576:93625633	-	ENSG00000105829.7	BET1	0.166666666667	coding	NA
2168300	19-20451077:20451910:20497125:20497215:20519758:20519854	-	ENSG00000231205.7	ZNF826P	0.166666666667	non-coding	NA
1917606	18-13754112:13754146:13757212:13757795:13759940:13764557	+	ENSG00000101654.13	RNMT	0.166666666667	coding	NA
266772	1-20113518:20113610:20116462:20116541:20124629:20124708	-	ENSG00000162542.9	TMCO4	0.166666666667	coding	NA
1914210	18-9476124:9476284:9478299:9479292:9512988:9513287	+	ENSG00000017797.7	RALBP1	0.166666666667	coding	NA
3166940	4-156289317:156289961:156293972:156294064:156294287:156294608	-	ENSG00000164114.14	MAP9	0.166666666667	coding	NA
3166939	4-156289317:156289961:156293949:156294064:156294287:156294608	-	ENSG00000164114.14	MAP9	0.166666666667	coding	NA
1170421	13-96536744:96536934:96537531:96537675:96540145:96540225	-	ENSG00000102595.14	UGGT2	0.166666666667	coding	NA
1172001	13-107209906:107209964:107210712:107211103:107211779:107212005	-	ENSG00000134884.9	ARGLU1	0.166666666667	coding	NA
258748	1-11319304:11319480:11322070:11322163:11322501:11322564	-	ENSG00000198793.8	MTOR	0.166666666667	coding	NA
3151620	4-89647105:89649810:89651327:89652401:89652477:89653172	-	ENSG00000138640.10	FAM13A	0.166666666667	coding	NA
871040	12-510741:510850:513908:513983:514676:514730	+	ENSG00000120647.5	CCDC77	0.166666666667	coding	NA
2616502	20-36874330:36874528:36885079:36885127:36888899:36889174	-	ENSG00000149633.7	KIAA1755	0.166666666667	coding	NA
1041628	12-56679943:56680429:56693179:56693284:56693611:56693807	-	ENSG00000062485.14	CS	0.166666666667	coding	NA
3749749	7-158591721:158591763:158611256:158619846:158621779:158622319	-	ENSG00000117868.11	ESYT2	0.166666666667	coding	NA
3749936	8-413006:413150:413373:413794:417719:418180	+	ENSG00000147364.12	FBXO25	0.166666666667	coding	NA
3952009	9-116260304:116260360:116260859:116260893:116267721:116267803	+	ENSG00000138835.18	RGS3	0.166666666667	coding	NA
3100344	4-128932827:128932855:128935183:128935480:128938517:128938656	+	ENSG00000164074.10	C4orf29	0.166666666667	coding	NA
1792627	17-3827168:3828735:3829568:3829862:3831533:3831914	-	ENSG00000074370.13	ATP2A3	0.166666666667	coding	NA
3102098	4-141464606:141464740:141464870:141464914:141471383:141474924	+	ENSG00000179387.5	ELMOD2	0.166666666667	coding	NA
312145	1-46211791:46212133:46214498:46214616:46216268:46216322	-	ENSG00000197429.6	IPP	0.166666666667	coding	NA
2663976	21-45774530:45774619:45776105:45781273:45783996:45784165	+	ENSG00000142185.12	TRPM2	0.166666666667	coding	NA
3958635	9-123973061:123973145:123978306:123982598:123993442:123993581	+	ENSG00000148180.12	GSN	0.166666666667	coding	NA
1318984	14-93730130:93730339:93757069:93757833:93760203:93761283	-	ENSG00000011114.10	BTBD7	0.166666666667	coding	NA
2636080	20-60971576:60971648:60978251:60978329:60981970:60982341	-	ENSG00000149679.7	CABLES2	0.166666666667	coding	NA
2669959	21-16333555:16340847:16351521:16363627:16415815:16415895	-	ENSG00000180530.5	NRIP1	0.166666666667	coding	NA
986702	12-124236829:124239084:124239486:124239744:124241361:124241533	+	ENSG00000185344.9	ATP6V0A2	0.166666666667	coding	NA
488700	10-38306218:38306314:38323253:38328420:38343302:38348991	+	ENSG00000189180.11	ZNF33A	0.166666666667	coding	NA
1297702	14-45719233:45719341:45721632:45721968:45722237:45722743	-	ENSG00000129534.9	MIS18BP1	0.166666666667	coding	NA
488698	10-38306218:38306314:38323253:38325660:38343302:38348991	+	ENSG00000189180.11	ZNF33A	0.166666666667	coding	NA
3764905	8-25154028:25154164:25154803:25155250:25156459:25156986	+	ENSG00000147459.13	DOCK5	0.166666666667	coding	NA
3089307	4-89608367:89608450:89611119:89614102:89625248:89625432	+	ENSG00000138641.11	HERC3	0.166666666667	coding	NA
1294216	14-34456217:34456368:34458944:34459009:34487806:34487861	-	ENSG00000129521.9	EGLN3	0.166666666667	coding	NA
1293111	14-31425344:31425448:31433157:31433427:31495109:31495607	-	ENSG00000196792.7	STRN3	0.166666666667	coding	NA
57006	1-42946131:42946237:42946327:42946403:42948333:42948667	+	ENSG00000186409.10	CCDC30	0.166666666667	coding	NA
2630684	20-55749986:55750063:55776873:55776908:55777530:55777679	-	ENSG00000101144.8	BMP7	0.166666666667	coding	NA
3964040	9-129622943:129623018:129636515:129636636:129641668:129648157	+	ENSG00000177125.5	ZBTB34	0.166666666667	coding	NA
2171109	19-23844736:23845011:23845521:23845614:23845833:23845960	-	ENSG00000197372.5	ZNF675	0.166666666667	coding	NA
2171108	19-23844736:23845011:23845519:23845614:23845833:23845960	-	ENSG00000197372.5	ZNF675	0.166666666667	coding	NA
3964072	9-129728093:129728230:129738849:129739104:129739973:129740585	+	ENSG00000136828.14	RALGPS1	0.166666666667	coding	NA
409751	1-157774081:157776912:157777816:157777967:157789796:157789895	-	ENSG00000163534.10	FCRL1	0.16577540107	coding	NA
3027057	3-172223297:172224709:172225870:172226007:172227006:172227111	-	ENSG00000121858.6	TNFSF10	0.165354330709	coding	NA
3164512	4-145985723:145985844:145986441:145986490:146002811:146002902	-	ENSG00000164162.8	ANAPC10	0.165	coding	NA
2256198	2-29117508:29117789:29123635:29123699:29124852:29124990	+	ENSG00000163811.7	WDR43	0.16393442623	coding	NA
3107383	4-160264432:160265211:160265778:160265845:160266257:160266481	+	ENSG00000109756.4	RAPGEF2	0.16393442623	coding	NA
1389649	15-83478379:83479087:83479323:83480880:83481854:83482028	+	ENSG00000156232.6	WHAMM	0.163636363636	coding	NA
1295888	14-36128343:36128402:36130099:36133735:36133847:36133973	-	ENSG00000174373.11	RALGAPA1	0.163636363636	coding	NA
2545073	20-35090149:35091002:35124320:35124832:35125107:35129000	+	ENSG00000080845.13	DLGAP4	0.162790697674	coding	NA
3287295	5-122725617:122727031:122727251:122727336:122728993:122729191	-	ENSG00000168944.11	CEP120	0.162790697674	coding	NA
1208733	14-66028054:66028484:66034625:66040001:66082695:66082811	+	ENSG00000033170.12	FUT8	0.162790697674	coding	NA
601662	10-99025136:99025882:99050881:99051018:99052328:99052413	-	ENSG00000213390.6	ARHGAP19	0.16265060241	coding	NA
1873426	17-59962261:59962366:59965287:59965311:59967146:59967255	-	ENSG00000108506.7	INTS2	0.162162162162	coding	NA
3916483	9-19230432:19230831:19233579:19233816:19276155:19276669	+	ENSG00000137145.16	DENND4C	0.162162162162	coding	NA
1944902	18-46906034:46906128:46913889:46914023:46917962:46918015	-	ENSG00000141627.9	DYM	0.161904761905	coding	18:46914024:46914024
3629825	7-141441520:141441592:141441677:141441895:141441968:141442029	+	ENSG00000106028.6	SSBP1	0.161290322581	coding	NA
4120588	X-153686620:153686768:153686973:153687380:153688496:153689121	+	ENSG00000130827.5	PLXNA3	0.161290322581	coding	NA
1835043	17-35988604:35988716:35989899:35989993:35990059:35990203	-	ENSG00000141141.10	DDX52	0.161290322581	coding	NA
3178568	5-7897177:7897360:7898002:7899569:7900026:7901237	+	ENSG00000124275.10	MTRR	0.161290322581	coding	NA
1165253	13-50008147:50008359:50010021:50017217:50018121:50018262	-	ENSG00000102547.14	CAB39L	0.161290322581	coding	NA
4129139	X-18947345:18947424:18948880:18948891:18949758:18949866	-	ENSG00000044446.7	PHKA2	0.161290322581	coding	NA
1530983	16-47644736:47644831:47659069:47667892:47674945:47675001	+	ENSG00000102893.11	PHKB	0.161290322581	coding	NA
3167576	4-164466747:164466895:164486919:164486994:164506900:164507081	-	ENSG00000145416.9	MARCH1	0.161290322581	coding	NA
1388020	15-81589253:81589419:81590020:81591125:81591884:81592401	+	ENSG00000172349.12	IL16	0.161290322581	coding	NA
1203613	14-59655363:59655486:59708743:59708801:59730158:59732879	+	ENSG00000100592.11	DAAM1	0.161290322581	coding	NA
3557104	7-44646170:44646252:44658422:44658979:44663915:44664164	+	ENSG00000105953.10	OGDH	0.161290322581	coding	NA
2418944	2-39075410:39075544:39075984:39076081:39081195:39082394	-	ENSG00000163214.16	DHX57	0.16	coding	NA
2352536	2-201248589:201248740:201250436:201250748:201253945:201255591	+	ENSG00000196141.8	SPATS2L	0.16	coding	NA
903739	12-44161905:44165168:44165300:44165451:44165982:44166165	+	ENSG00000198001.9	IRAK4	0.16	coding	NA
1616351	16-28917339:28917517:28917786:28918082:28919929:28920085	-	ENSG00000177548.8	RABEP2	0.16	coding	NA
1427312	15-50891318:50891493:50895702:50895949:50897062:50897341	-	ENSG00000092439.9	TRPM7	0.16	coding	NA
3208889	5-114937753:114938157:114938318:114938564:114938742:114938902	+	ENSG00000249249.1	AC010226.4	0.16	non-coding	NA
329193	1-63128695:63128801:63153042:63153327:63153897:63153969	-	ENSG00000116641.11	DOCK7	0.16	coding	NA
615587	10-115917312:115917439:115919595:115920025:115922395:115923088	-	ENSG00000165813.12	C10orf118	0.16	coding	NA
1616346	16-28917339:28917517:28917786:28917918:28919929:28920085	-	ENSG00000177548.8	RABEP2	0.16	coding	NA
4084101	X-37892683:37893261:37900383:37902036:37913465:37913675	+	ENSG00000147041.7	SYTL5	0.16	coding	NA
3542301	7-7222177:7222451:7223056:7225108:7273933:7274928	+	ENSG00000106392.6	C1GALT1	0.16	coding	NA
3785453	8-67579849:67579936:67583066:67583148:67588979:67589137	+	ENSG00000213865.3	C8orf44	0.16	coding	NA
546669	10-126234552:126234758:126242499:126251989:126301832:126302710	+	ENSG00000107902.9	LHPP	0.16	coding	NA
2658799	21-44073745:44073993:44101789:44106169:44106301:44106372	+	ENSG00000160191.13	PDE9A	0.16	coding	NA
2940397	3-33673783:33673866:33681176:33681561:33686248:33686395	-	ENSG00000163539.11	CLASP2	0.16	coding	NA
4156777	X-130522990:130523122:130526917:130527048:130533547:130533677	-	ENSG00000147255.13	IGSF1	0.16	coding	NA
1497319	16-15068868:15069077:15071159:15074830:15091609:15091683	+	ENSG00000179889.14	PDXDC1	0.16	coding	NA
1475007	16-583945:583998:590092:592050:596816:598287	+	ENSG00000103326.6	CAPN15	0.16	coding	NA
3728912	7-121018963:121023064:121023392:121035654:121036215:121036388	-	ENSG00000196937.6	FAM3C	0.16	coding	NA
203541	1-211538717:211538810:211539752:211541032:211542793:211542934	+	ENSG00000082512.10	TRAF5	0.159420289855	coding	NA
203519	1-211538717:211538810:211539732:211541032:211542793:211542934	+	ENSG00000082512.10	TRAF5	0.159420289855	coding	NA
644425	11-3876931:3877639:3962445:3967298:3988781:3988912	+	ENSG00000167323.5	STIM1	0.159090909091	coding	NA
2496754	2-191923435:191923495:191924418:191924702:191926454:191926547	-	ENSG00000138378.13	STAT4	0.159090909091	coding	NA
2195077	19-42600233:42600347:42600976:42601024:42603678:42603770	-	ENSG00000028277.16	POU2F2	0.158878504673	coding	NA
488701	10-38306218:38306314:38323253:38328420:38343305:38348981	+	ENSG00000189180.11	ZNF33A	0.157894736842	coding	NA
3104176	4-152403675:152403800:152452992:152453134:152487289:152487516	+	ENSG00000164142.11	FAM160A1	0.157894736842	coding	NA
1278943	14-21936828:21936911:21937344:21939142:21943025:21943093	-	ENSG00000129472.8	RAB2B	0.157894736842	coding	NA
1743892	17-72781620:72781742:72782258:72782288:72784927:72785009	+	ENSG00000109066.9	TMEM104	0.157894736842	coding	NA
3507048	6-108234564:108234631:108240345:108240634:108243000:108243113	-	ENSG00000025796.9	SEC63	0.157894736842	coding	NA
3537781	7-1748726:1748888:1769881:1771019:1783939:1787590	+	ENSG00000225968.4	ELFN1	0.157894736842	coding	NA
3935057	9-79074067:79074221:79077077:79093446:79115831:79115977	+	ENSG00000187210.8	GCNT1	0.157894736842	coding	NA
1390289	15-84539553:84539711:84552664:84552739:84553852:84553964	+	ENSG00000156218.8	ADAMTSL3	0.157894736842	coding	NA
840385	11-77411765:77413540:77433099:77433221:77436589:77436744	-	ENSG00000048649.9	RSF1	0.157894736842	coding	NA
3129040	4-25146395:25146755:25147650:25148022:25153581:25153684	-	ENSG00000109618.7	SEPSECS	0.157894736842	coding	NA
3808162	8-129022563:129022690:129032724:129045105:129108763:129108902	+	ENSG00000249859.3	PVT1	0.157894736842	non-coding	NA
3808255	8-129022563:129022690:129044204:129051226:129082405:129082607	+	ENSG00000249859.3	PVT1	0.157894736842	non-coding	NA
2828942	3-42251258:42251477:42258738:42258804:42260985:42261088	+	ENSG00000182606.10	TRAK1	0.157894736842	coding	NA
1428615	15-52725371:52725482:52761610:52761674:52820976:52821247	-	ENSG00000197535.10	MYO5A	0.157894736842	coding	NA
6748	1-6267438:6267571:6268423:6268669:6268940:6269085	+	ENSG00000158286.8	RNF207	0.157894736842	coding	NA
2864519	3-111564667:111564782:111568062:111568148:111602910:111604642	+	ENSG00000144824.15	PHLDB2	0.157894736842	coding	NA
2896801	3-174577069:174577240:174629185:174764681:174814579:174815081	+	ENSG00000177694.10	NAALADL2	0.157894736842	coding	NA
2889827	3-152035295:152053019:152056256:152057141:152132729:152132900	+	ENSG00000152601.13	MBNL1	0.157894736842	coding	NA
3321222	5-177987682:177987749:178007884:178007977:178016904:178017556	-	ENSG00000050767.11	COL23A1	0.157894736842	coding	NA
2554702	20-42543503:42543630:42555368:42555481:42602006:42602072	+	ENSG00000124191.13	TOX2	0.157894736842	coding	NA
2455134	2-88879035:88879158:88880260:88882342:88882947:88884042	-	ENSG00000172071.7	EIF2AK3	0.157894736842	coding	NA
2505442	2-219374701:219374863:219391417:219391449:219394678:219394763	-	ENSG00000135913.6	USP37	0.157894736842	coding	NA
3483142	6-42214193:42214282:42217107:42217702:42222588:42222664	-	ENSG00000124496.8	TRERF1	0.157894736842	coding	NA
602587	10-99243859:99243908:99245016:99246249:99258029:99258477	-	ENSG00000155229.16	MMS19	0.157894736842	coding	NA
118991	1-147013181:147013444:147015205:147015280:147076569:147076704	+	ENSG00000116128.5	BCL9	0.157894736842	coding	NA
3595973	7-99627871:99627998:99628698:99628723:99630927:99639312	+	ENSG00000106261.12	ZKSCAN1	0.157894736842	coding	NA
1130426	13-103320107:103320233:103325188:103325407:103326632:103326840	+	ENSG00000134900.7	TPP2	0.157894736842	coding	NA
3289223	5-131014721:131014868:131015932:131016277:131034609:131034695	-	ENSG00000217128.7	FNIP1	0.157894736842	coding	NA
21437	1-17975048:17975170:17979798:17980114:17981130:17981217	+	ENSG00000074964.12	ARHGEF10L	0.157894736842	coding	NA
[truncated: 1,942 more rows]
