# Supplementary material for: Genomic basis for RNA alterations in cancer
Source: Nature. 2020 Feb 5;578(7793):129–36. doi: 10.1038/s41586-020-1970-0 (PMC7054216; doi:10.1038/s41586-020-1970-0)
Supplement: Supplementary file 3 — This zipped file contains Supplementary Tables 1-24 and a Supplementary Table Guide. [file 41586_2020_1970_MOESM3_ESM.zip › Supplementary_Tables/S17_alteration_incidences_comparison.xlsx]

## Sheet: wilcox_ranksum
alteration_type	cancer_type.1	cancer_type.2	median.1	median.2	p-values
Non-syn SNVs	Biliary-AdenoCA	Bladder-TCC	29.5	115	3.49613e-05
Non-syn SNVs	Biliary-AdenoCA	Bone-Leiomyo	29.5	28	0.854884
Non-syn SNVs	Biliary-AdenoCA	Breast-AdenoCA	29.5	45	0.0192388
Non-syn SNVs	Biliary-AdenoCA	Breast-LobularCA	29.5	35.5	0.404145
Non-syn SNVs	Biliary-AdenoCA	Cervix-AdenoCA	29.5	28.5	0.752424
Non-syn SNVs	Biliary-AdenoCA	Cervix-SCC	29.5	48	0.216764
Non-syn SNVs	Biliary-AdenoCA	CNS-GBM	29.5	38	0.114934
Non-syn SNVs	Biliary-AdenoCA	CNS-Oligo	29.5	16.5	0.00892976
Non-syn SNVs	Biliary-AdenoCA	ColoRect-AdenoCA	29.5	94	2.95185e-06
Non-syn SNVs	Biliary-AdenoCA	Eso-AdenoCA	29.5	93	0.00181268
Non-syn SNVs	Biliary-AdenoCA	Head-SCC	29.5	72	0.00165392
Non-syn SNVs	Biliary-AdenoCA	Kidney-ChRCC	29.5	12	2.11531e-05
Non-syn SNVs	Biliary-AdenoCA	Kidney-RCC	29.5	47	0.00856951
Non-syn SNVs	Biliary-AdenoCA	Liver-HCC	29.5	53	0.00209182
Non-syn SNVs	Biliary-AdenoCA	Lung-AdenoCA	29.5	101	0.00281722
Non-syn SNVs	Biliary-AdenoCA	Lung-SCC	29.5	179	8.73231e-08
Non-syn SNVs	Biliary-AdenoCA	Lymph-BNHL	29.5	41	0.0842243
Non-syn SNVs	Biliary-AdenoCA	Lymph-CLL	29.5	11.5	1.25022e-06
Non-syn SNVs	Biliary-AdenoCA	Lymph-NOS	29.5	45	0.343978
Non-syn SNVs	Biliary-AdenoCA	Ovary-AdenoCA	29.5	53	0.00298191
Non-syn SNVs	Biliary-AdenoCA	Panc-AdenoCA	29.5	37	0.144477
Non-syn SNVs	Biliary-AdenoCA	Prost-AdenoCA	29.5	14	0.000817731
Non-syn SNVs	Biliary-AdenoCA	Skin-Melanoma	29.5	270	2.09776e-06
Non-syn SNVs	Biliary-AdenoCA	Stomach-AdenoCA	29.5	70	0.000173854
Non-syn SNVs	Biliary-AdenoCA	Thy-AdenoCA	29.5	8	1.27938e-06
Non-syn SNVs	Biliary-AdenoCA	Uterus-AdenoCA	29.5	45	0.014554
Non-syn SNVs	Bladder-TCC	Biliary-AdenoCA	115	29.5	3.49613e-05
Non-syn SNVs	Bladder-TCC	Bone-Leiomyo	115	28	2.087e-08
Non-syn SNVs	Bladder-TCC	Breast-AdenoCA	115	45	2.78906e-07
Non-syn SNVs	Bladder-TCC	Breast-LobularCA	115	35.5	0.0712276
Non-syn SNVs	Bladder-TCC	Cervix-AdenoCA	115	28.5	0.0353507
Non-syn SNVs	Bladder-TCC	Cervix-SCC	115	48	3.29573e-06
Non-syn SNVs	Bladder-TCC	CNS-GBM	115	38	5.77486e-07
Non-syn SNVs	Bladder-TCC	CNS-Oligo	115	16.5	1.96454e-07
Non-syn SNVs	Bladder-TCC	ColoRect-AdenoCA	115	94	0.233488
Non-syn SNVs	Bladder-TCC	Eso-AdenoCA	115	93	0.863677
Non-syn SNVs	Bladder-TCC	Head-SCC	115	72	0.0084312
Non-syn SNVs	Bladder-TCC	Kidney-ChRCC	115	12	8.48557e-11
Non-syn SNVs	Bladder-TCC	Kidney-RCC	115	47	3.75986e-10
Non-syn SNVs	Bladder-TCC	Liver-HCC	115	53	1.73356e-07
Non-syn SNVs	Bladder-TCC	Lung-AdenoCA	115	101	0.411588
Non-syn SNVs	Bladder-TCC	Lung-SCC	115	179	0.0533677
Non-syn SNVs	Bladder-TCC	Lymph-BNHL	115	41	5.38206e-07
Non-syn SNVs	Bladder-TCC	Lymph-CLL	115	11.5	2.07338e-12
Non-syn SNVs	Bladder-TCC	Lymph-NOS	115	45	0.0399931
Non-syn SNVs	Bladder-TCC	Ovary-AdenoCA	115	53	5.69709e-08
Non-syn SNVs	Bladder-TCC	Panc-AdenoCA	115	37	1.48868e-09
Non-syn SNVs	Bladder-TCC	Prost-AdenoCA	115	14	9.59351e-08
Non-syn SNVs	Bladder-TCC	Skin-Melanoma	115	270	0.00502593
Non-syn SNVs	Bladder-TCC	Stomach-AdenoCA	115	70	0.0333182
Non-syn SNVs	Bladder-TCC	Thy-AdenoCA	115	8	3.32629e-11
Non-syn SNVs	Bladder-TCC	Uterus-AdenoCA	115	45	0.000488952
Non-syn SNVs	Bone-Leiomyo	Biliary-AdenoCA	28	29.5	0.854884
Non-syn SNVs	Bone-Leiomyo	Bladder-TCC	28	115	2.087e-08
Non-syn SNVs	Bone-Leiomyo	Breast-AdenoCA	28	45	0.000235774
Non-syn SNVs	Bone-Leiomyo	Breast-LobularCA	28	35.5	0.333809
Non-syn SNVs	Bone-Leiomyo	Cervix-AdenoCA	28	28.5	0.808893
Non-syn SNVs	Bone-Leiomyo	Cervix-SCC	28	48	0.0646031
Non-syn SNVs	Bone-Leiomyo	CNS-GBM	28	38	0.0100071
Non-syn SNVs	Bone-Leiomyo	CNS-Oligo	28	16.5	0.000609953
Non-syn SNVs	Bone-Leiomyo	ColoRect-AdenoCA	28	94	1.42198e-11
Non-syn SNVs	Bone-Leiomyo	Eso-AdenoCA	28	93	8.35145e-05
Non-syn SNVs	Bone-Leiomyo	Head-SCC	28	72	2.85157e-06
Non-syn SNVs	Bone-Leiomyo	Kidney-ChRCC	28	12	3.13418e-08
Non-syn SNVs	Bone-Leiomyo	Kidney-RCC	28	47	5.66999e-06
Non-syn SNVs	Bone-Leiomyo	Liver-HCC	28	53	1.12254e-06
Non-syn SNVs	Bone-Leiomyo	Lung-AdenoCA	28	101	1.03791e-05
Non-syn SNVs	Bone-Leiomyo	Lung-SCC	28	179	5.19256e-14
Non-syn SNVs	Bone-Leiomyo	Lymph-BNHL	28	41	0.00588941
Non-syn SNVs	Bone-Leiomyo	Lymph-CLL	28	11.5	7.24455e-11
Non-syn SNVs	Bone-Leiomyo	Lymph-NOS	28	45	0.201059
Non-syn SNVs	Bone-Leiomyo	Ovary-AdenoCA	28	53	1.13233e-06
Non-syn SNVs	Bone-Leiomyo	Panc-AdenoCA	28	37	0.0184811
Non-syn SNVs	Bone-Leiomyo	Prost-AdenoCA	28	14	4.27591e-05
Non-syn SNVs	Bone-Leiomyo	Skin-Melanoma	28	270	4.6652e-11
Non-syn SNVs	Bone-Leiomyo	Stomach-AdenoCA	28	70	1.42548e-07
Non-syn SNVs	Bone-Leiomyo	Thy-AdenoCA	28	8	1.52131e-09
Non-syn SNVs	Bone-Leiomyo	Uterus-AdenoCA	28	45	0.000150749
Non-syn SNVs	Breast-AdenoCA	Biliary-AdenoCA	45	29.5	0.0192388
Non-syn SNVs	Breast-AdenoCA	Bladder-TCC	45	115	2.78906e-07
Non-syn SNVs	Breast-AdenoCA	Bone-Leiomyo	45	28	0.000235774
Non-syn SNVs	Breast-AdenoCA	Breast-LobularCA	45	35.5	0.718931
Non-syn SNVs	Breast-AdenoCA	Cervix-AdenoCA	45	28.5	0.223199
Non-syn SNVs	Breast-AdenoCA	Cervix-SCC	45	48	0.315763
Non-syn SNVs	Breast-AdenoCA	CNS-GBM	45	38	0.266622
Non-syn SNVs	Breast-AdenoCA	CNS-Oligo	45	16.5	2.5186e-08
Non-syn SNVs	Breast-AdenoCA	ColoRect-AdenoCA	45	94	2.3595e-08
Non-syn SNVs	Breast-AdenoCA	Eso-AdenoCA	45	93	0.00122546
Non-syn SNVs	Breast-AdenoCA	Head-SCC	45	72	0.00578321
Non-syn SNVs	Breast-AdenoCA	Kidney-ChRCC	45	12	3.40237e-17
Non-syn SNVs	Breast-AdenoCA	Kidney-RCC	45	47	0.955273
Non-syn SNVs	Breast-AdenoCA	Liver-HCC	45	53	0.185047
Non-syn SNVs	Breast-AdenoCA	Lung-AdenoCA	45	101	0.000700301
Non-syn SNVs	Breast-AdenoCA	Lung-SCC	45	179	5.02555e-17
Non-syn SNVs	Breast-AdenoCA	Lymph-BNHL	45	41	0.441123
Non-syn SNVs	Breast-AdenoCA	Lymph-CLL	45	11.5	1.1037e-23
Non-syn SNVs	Breast-AdenoCA	Lymph-NOS	45	45	0.853913
Non-syn SNVs	Breast-AdenoCA	Ovary-AdenoCA	45	53	0.322592
Non-syn SNVs	Breast-AdenoCA	Panc-AdenoCA	45	37	0.0416803
Non-syn SNVs	Breast-AdenoCA	Prost-AdenoCA	45	14	1.79018e-09
Non-syn SNVs	Breast-AdenoCA	Skin-Melanoma	45	270	3.61626e-12
Non-syn SNVs	Breast-AdenoCA	Stomach-AdenoCA	45	70	0.000804603
Non-syn SNVs	Breast-AdenoCA	Thy-AdenoCA	45	8	1.68415e-18
Non-syn SNVs	Breast-AdenoCA	Uterus-AdenoCA	45	45	0.403842
Non-syn SNVs	Breast-LobularCA	Biliary-AdenoCA	35.5	29.5	0.404145
Non-syn SNVs	Breast-LobularCA	Bladder-TCC	35.5	115	0.0712276
Non-syn SNVs	Breast-LobularCA	Bone-Leiomyo	35.5	28	0.333809
Non-syn SNVs	Breast-LobularCA	Breast-AdenoCA	35.5	45	0.718931
Non-syn SNVs	Breast-LobularCA	Cervix-AdenoCA	35.5	28.5	0.401841
Non-syn SNVs	Breast-LobularCA	Cervix-SCC	35.5	48	1
Non-syn SNVs	Breast-LobularCA	CNS-GBM	35.5	38	0.927954
Non-syn SNVs	Breast-LobularCA	CNS-Oligo	35.5	16.5	0.0123432
Non-syn SNVs	Breast-LobularCA	ColoRect-AdenoCA	35.5	94	0.0466441
Non-syn SNVs	Breast-LobularCA	Eso-AdenoCA	35.5	93	0.13308
Non-syn SNVs	Breast-LobularCA	Head-SCC	35.5	72	0.296255
Non-syn SNVs	Breast-LobularCA	Kidney-ChRCC	35.5	12	0.000370291
Non-syn SNVs	Breast-LobularCA	Kidney-RCC	35.5	47	0.698311
Non-syn SNVs	Breast-LobularCA	Liver-HCC	35.5	53	0.49411
Non-syn SNVs	Breast-LobularCA	Lung-AdenoCA	35.5	101	0.269507
Non-syn SNVs	Breast-LobularCA	Lung-SCC	35.5	179	0.0129734
Non-syn SNVs	Breast-LobularCA	Lymph-BNHL	35.5	41	0.920607
Non-syn SNVs	Breast-LobularCA	Lymph-CLL	35.5	11.5	0.00017722
Non-syn SNVs	Breast-LobularCA	Lymph-NOS	35.5	45	0.866845
Non-syn SNVs	Breast-LobularCA	Ovary-AdenoCA	35.5	53	0.486244
Non-syn SNVs	Breast-LobularCA	Panc-AdenoCA	35.5	37	0.985605
Non-syn SNVs	Breast-LobularCA	Prost-AdenoCA	35.5	14	0.00304939
Non-syn SNVs	Breast-LobularCA	Skin-Melanoma	35.5	270	0.0074049
Non-syn SNVs	Breast-LobularCA	Stomach-AdenoCA	35.5	70	0.125466
Non-syn SNVs	Breast-LobularCA	Thy-AdenoCA	35.5	8	0.000441414
Non-syn SNVs	Breast-LobularCA	Uterus-AdenoCA	35.5	45	0.511144
Non-syn SNVs	Cervix-AdenoCA	Biliary-AdenoCA	28.5	29.5	0.752424
Non-syn SNVs	Cervix-AdenoCA	Bladder-TCC	28.5	115	0.0353507
Non-syn SNVs	Cervix-AdenoCA	Bone-Leiomyo	28.5	28	0.808893
Non-syn SNVs	Cervix-AdenoCA	Breast-AdenoCA	28.5	45	0.223199
Non-syn SNVs	Cervix-AdenoCA	Breast-LobularCA	28.5	35.5	0.401841
Non-syn SNVs	Cervix-AdenoCA	Cervix-SCC	28.5	48	0.411774
Non-syn SNVs	Cervix-AdenoCA	CNS-GBM	28.5	38	0.359945
Non-syn SNVs	Cervix-AdenoCA	CNS-Oligo	28.5	16.5	0.256123
Non-syn SNVs	Cervix-AdenoCA	ColoRect-AdenoCA	28.5	94	0.0265881
Non-syn SNVs	Cervix-AdenoCA	Eso-AdenoCA	28.5	93	0.0555556
Non-syn SNVs	Cervix-AdenoCA	Head-SCC	28.5	72	0.114576
Non-syn SNVs	Cervix-AdenoCA	Kidney-ChRCC	28.5	12	0.103327
Non-syn SNVs	Cervix-AdenoCA	Kidney-RCC	28.5	47	0.125926
Non-syn SNVs	Cervix-AdenoCA	Liver-HCC	28.5	53	0.0910373
Non-syn SNVs	Cervix-AdenoCA	Lung-AdenoCA	28.5	101	0.170933
Non-syn SNVs	Cervix-AdenoCA	Lung-SCC	28.5	179	0.0187873
Non-syn SNVs	Cervix-AdenoCA	Lymph-BNHL	28.5	41	0.313314
Non-syn SNVs	Cervix-AdenoCA	Lymph-CLL	28.5	11.5	0.0520185
Non-syn SNVs	Cervix-AdenoCA	Lymph-NOS	28.5	45	0.666667
Non-syn SNVs	Cervix-AdenoCA	Ovary-AdenoCA	28.5	53	0.119495
Non-syn SNVs	Cervix-AdenoCA	Panc-AdenoCA	28.5	37	0.336389
Non-syn SNVs	Cervix-AdenoCA	Prost-AdenoCA	28.5	14	0.167021
Non-syn SNVs	Cervix-AdenoCA	Skin-Melanoma	28.5	270	0.0309657
Non-syn SNVs	Cervix-AdenoCA	Stomach-AdenoCA	28.5	70	0.0488148
Non-syn SNVs	Cervix-AdenoCA	Thy-AdenoCA	28.5	8	0.0646444
Non-syn SNVs	Cervix-AdenoCA	Uterus-AdenoCA	28.5	45	0.186754
Non-syn SNVs	Cervix-SCC	Biliary-AdenoCA	48	29.5	0.216764
Non-syn SNVs	Cervix-SCC	Bladder-TCC	48	115	3.29573e-06
Non-syn SNVs	Cervix-SCC	Bone-Leiomyo	48	28	0.0646031
Non-syn SNVs	Cervix-SCC	Breast-AdenoCA	48	45	0.315763
Non-syn SNVs	Cervix-SCC	Breast-LobularCA	48	35.5	1
Non-syn SNVs	Cervix-SCC	Cervix-AdenoCA	48	28.5	0.411774
Non-syn SNVs	Cervix-SCC	CNS-GBM	48	38	0.668633
Non-syn SNVs	Cervix-SCC	CNS-Oligo	48	16.5	9.80734e-05
Non-syn SNVs	Cervix-SCC	ColoRect-AdenoCA	48	94	4.09459e-06
Non-syn SNVs	Cervix-SCC	Eso-AdenoCA	48	93	0.000439663
Non-syn SNVs	Cervix-SCC	Head-SCC	48	72	0.0129694
Non-syn SNVs	Cervix-SCC	Kidney-ChRCC	48	12	1.74307e-07
Non-syn SNVs	Cervix-SCC	Kidney-RCC	48	47	0.378542
Non-syn SNVs	Cervix-SCC	Liver-HCC	48	53	0.0864235
Non-syn SNVs	Cervix-SCC	Lung-AdenoCA	48	101	0.0077098
Non-syn SNVs	Cervix-SCC	Lung-SCC	48	179	2.30846e-09
Non-syn SNVs	Cervix-SCC	Lymph-BNHL	48	41	0.587299
Non-syn SNVs	Cervix-SCC	Lymph-CLL	48	11.5	4.73142e-09
Non-syn SNVs	Cervix-SCC	Lymph-NOS	48	45	0.849772
Non-syn SNVs	Cervix-SCC	Ovary-AdenoCA	48	53	0.103412
Non-syn SNVs	Cervix-SCC	Panc-AdenoCA	48	37	0.700752
Non-syn SNVs	Cervix-SCC	Prost-AdenoCA	48	14	2.36795e-05
Non-syn SNVs	Cervix-SCC	Skin-Melanoma	48	270	1.5909e-06
Non-syn SNVs	Cervix-SCC	Stomach-AdenoCA	48	70	0.000612542
Non-syn SNVs	Cervix-SCC	Thy-AdenoCA	48	8	3.44996e-08
Non-syn SNVs	Cervix-SCC	Uterus-AdenoCA	48	45	0.317009
Non-syn SNVs	CNS-GBM	Biliary-AdenoCA	38	29.5	0.114934
Non-syn SNVs	CNS-GBM	Bladder-TCC	38	115	5.77486e-07
Non-syn SNVs	CNS-GBM	Bone-Leiomyo	38	28	0.0100071
Non-syn SNVs	CNS-GBM	Breast-AdenoCA	38	45	0.266622
Non-syn SNVs	CNS-GBM	Breast-LobularCA	38	35.5	0.927954
Non-syn SNVs	CNS-GBM	Cervix-AdenoCA	38	28.5	0.359945
Non-syn SNVs	CNS-GBM	Cervix-SCC	38	48	0.668633
Non-syn SNVs	CNS-GBM	CNS-Oligo	38	16.5	3.6018e-07
Non-syn SNVs	CNS-GBM	ColoRect-AdenoCA	38	94	3.10333e-08
Non-syn SNVs	CNS-GBM	Eso-AdenoCA	38	93	0.000221635
Non-syn SNVs	CNS-GBM	Head-SCC	38	72	0.00299806
Non-syn SNVs	CNS-GBM	Kidney-ChRCC	38	12	9.41655e-11
Non-syn SNVs	CNS-GBM	Kidney-RCC	38	47	0.0344699
Non-syn SNVs	CNS-GBM	Liver-HCC	38	53	0.00549967
Non-syn SNVs	CNS-GBM	Lung-AdenoCA	38	101	0.00251728
Non-syn SNVs	CNS-GBM	Lung-SCC	38	179	4.76531e-11
Non-syn SNVs	CNS-GBM	Lymph-BNHL	38	41	0.719303
Non-syn SNVs	CNS-GBM	Lymph-CLL	38	11.5	2.04842e-13
Non-syn SNVs	CNS-GBM	Lymph-NOS	38	45	0.86776
Non-syn SNVs	CNS-GBM	Ovary-AdenoCA	38	53	0.0122529
Non-syn SNVs	CNS-GBM	Panc-AdenoCA	38	37	0.593384
Non-syn SNVs	CNS-GBM	Prost-AdenoCA	38	14	1.43898e-07
Non-syn SNVs	CNS-GBM	Skin-Melanoma	38	270	3.60881e-08
Non-syn SNVs	CNS-GBM	Stomach-AdenoCA	38	70	6.79001e-05
Non-syn SNVs	CNS-GBM	Thy-AdenoCA	38	8	1.20985e-11
Non-syn SNVs	CNS-GBM	Uterus-AdenoCA	38	45	0.169093
Non-syn SNVs	CNS-Oligo	Biliary-AdenoCA	16.5	29.5	0.00892976
Non-syn SNVs	CNS-Oligo	Bladder-TCC	16.5	115	1.96454e-07
Non-syn SNVs	CNS-Oligo	Bone-Leiomyo	16.5	28	0.000609953
Non-syn SNVs	CNS-Oligo	Breast-AdenoCA	16.5	45	2.5186e-08
Non-syn SNVs	CNS-Oligo	Breast-LobularCA	16.5	35.5	0.0123432
Non-syn SNVs	CNS-Oligo	Cervix-AdenoCA	16.5	28.5	0.256123
Non-syn SNVs	CNS-Oligo	Cervix-SCC	16.5	48	9.80734e-05
Non-syn SNVs	CNS-Oligo	CNS-GBM	16.5	38	3.6018e-07
Non-syn SNVs	CNS-Oligo	ColoRect-AdenoCA	16.5	94	3.69864e-10
Non-syn SNVs	CNS-Oligo	Eso-AdenoCA	16.5	93	0.000153797
Non-syn SNVs	CNS-Oligo	Head-SCC	16.5	72	1.05846e-07
Non-syn SNVs	CNS-Oligo	Kidney-ChRCC	16.5	12	0.0358126
Non-syn SNVs	CNS-Oligo	Kidney-RCC	16.5	47	1.11094e-09
Non-syn SNVs	CNS-Oligo	Liver-HCC	16.5	53	8.11812e-10
Non-syn SNVs	CNS-Oligo	Lung-AdenoCA	16.5	101	2.4853e-06
Non-syn SNVs	CNS-Oligo	Lung-SCC	16.5	179	5.85887e-10
Non-syn SNVs	CNS-Oligo	Lymph-BNHL	16.5	41	4.69933e-07
Non-syn SNVs	CNS-Oligo	Lymph-CLL	16.5	11.5	0.0030117
Non-syn SNVs	CNS-Oligo	Lymph-NOS	16.5	45	0.0272943
Non-syn SNVs	CNS-Oligo	Ovary-AdenoCA	16.5	53	1.19751e-09
Non-syn SNVs	CNS-Oligo	Panc-AdenoCA	16.5	37	1.49004e-07
Non-syn SNVs	CNS-Oligo	Prost-AdenoCA	16.5	14	0.23526
Non-syn SNVs	CNS-Oligo	Skin-Melanoma	16.5	270	2.91202e-09
Non-syn SNVs	CNS-Oligo	Stomach-AdenoCA	16.5	70	3.47459e-08
Non-syn SNVs	CNS-Oligo	Thy-AdenoCA	16.5	8	0.00152482
Non-syn SNVs	CNS-Oligo	Uterus-AdenoCA	16.5	45	3.49481e-08
Non-syn SNVs	ColoRect-AdenoCA	Biliary-AdenoCA	94	29.5	2.95185e-06
Non-syn SNVs	ColoRect-AdenoCA	Bladder-TCC	94	115	0.233488
Non-syn SNVs	ColoRect-AdenoCA	Bone-Leiomyo	94	28	1.42198e-11
Non-syn SNVs	ColoRect-AdenoCA	Breast-AdenoCA	94	45	2.3595e-08
Non-syn SNVs	ColoRect-AdenoCA	Breast-LobularCA	94	35.5	0.0466441
Non-syn SNVs	ColoRect-AdenoCA	Cervix-AdenoCA	94	28.5	0.0265881
Non-syn SNVs	ColoRect-AdenoCA	Cervix-SCC	94	48	4.09459e-06
Non-syn SNVs	ColoRect-AdenoCA	CNS-GBM	94	38	3.10333e-08
Non-syn SNVs	ColoRect-AdenoCA	CNS-Oligo	94	16.5	3.69864e-10
Non-syn SNVs	ColoRect-AdenoCA	Eso-AdenoCA	94	93	0.616139
Non-syn SNVs	ColoRect-AdenoCA	Head-SCC	94	72	0.0343888
Non-syn SNVs	ColoRect-AdenoCA	Kidney-ChRCC	94	12	1.36838e-16
Non-syn SNVs	ColoRect-AdenoCA	Kidney-RCC	94	47	2.39439e-12
Non-syn SNVs	ColoRect-AdenoCA	Liver-HCC	94	53	3.08532e-08
Non-syn SNVs	ColoRect-AdenoCA	Lung-AdenoCA	94	101	0.672527
Non-syn SNVs	ColoRect-AdenoCA	Lung-SCC	94	179	0.000159243
Non-syn SNVs	ColoRect-AdenoCA	Lymph-BNHL	94	41	1.37318e-08
Non-syn SNVs	ColoRect-AdenoCA	Lymph-CLL	94	11.5	1.60496e-20
Non-syn SNVs	ColoRect-AdenoCA	Lymph-NOS	94	45	0.0686477
Non-syn SNVs	ColoRect-AdenoCA	Ovary-AdenoCA	94	53	2.43281e-08
Non-syn SNVs	ColoRect-AdenoCA	Panc-AdenoCA	94	37	3.79344e-13
Non-syn SNVs	ColoRect-AdenoCA	Prost-AdenoCA	94	14	2.01763e-10
Non-syn SNVs	ColoRect-AdenoCA	Skin-Melanoma	94	270	0.0029037
Non-syn SNVs	ColoRect-AdenoCA	Stomach-AdenoCA	94	70	0.158125
Non-syn SNVs	ColoRect-AdenoCA	Thy-AdenoCA	94	8	2.14432e-17
Non-syn SNVs	ColoRect-AdenoCA	Uterus-AdenoCA	94	45	8.8986e-05
Non-syn SNVs	Eso-AdenoCA	Biliary-AdenoCA	93	29.5	0.00181268
Non-syn SNVs	Eso-AdenoCA	Bladder-TCC	93	115	0.863677
Non-syn SNVs	Eso-AdenoCA	Bone-Leiomyo	93	28	8.35145e-05
Non-syn SNVs	Eso-AdenoCA	Breast-AdenoCA	93	45	0.00122546
Non-syn SNVs	Eso-AdenoCA	Breast-LobularCA	93	35.5	0.13308
Non-syn SNVs	Eso-AdenoCA	Cervix-AdenoCA	93	28.5	0.0555556
Non-syn SNVs	Eso-AdenoCA	Cervix-SCC	93	48	0.000439663
Non-syn SNVs	Eso-AdenoCA	CNS-GBM	93	38	0.000221635
Non-syn SNVs	Eso-AdenoCA	CNS-Oligo	93	16.5	0.000153797
Non-syn SNVs	Eso-AdenoCA	ColoRect-AdenoCA	93	94	0.616139
Non-syn SNVs	Eso-AdenoCA	Head-SCC	93	72	0.129895
Non-syn SNVs	Eso-AdenoCA	Kidney-ChRCC	93	12	2.65236e-05
Non-syn SNVs	Eso-AdenoCA	Kidney-RCC	93	47	2.34496e-05
Non-syn SNVs	Eso-AdenoCA	Liver-HCC	93	53	0.000961041
Non-syn SNVs	Eso-AdenoCA	Lung-AdenoCA	93	101	0.872528
Non-syn SNVs	Eso-AdenoCA	Lung-SCC	93	179	0.0305218
Non-syn SNVs	Eso-AdenoCA	Lymph-BNHL	93	41	0.00161185
Non-syn SNVs	Eso-AdenoCA	Lymph-CLL	93	11.5	1.47229e-05
Non-syn SNVs	Eso-AdenoCA	Lymph-NOS	93	45	0.0555556
Non-syn SNVs	Eso-AdenoCA	Ovary-AdenoCA	93	53	0.000414531
Non-syn SNVs	Eso-AdenoCA	Panc-AdenoCA	93	37	4.42186e-05
Non-syn SNVs	Eso-AdenoCA	Prost-AdenoCA	93	14	0.000133884
Non-syn SNVs	Eso-AdenoCA	Skin-Melanoma	93	270	0.0299006
Non-syn SNVs	Eso-AdenoCA	Stomach-AdenoCA	93	70	0.139137
Non-syn SNVs	Eso-AdenoCA	Thy-AdenoCA	93	8	2.3484e-05
Non-syn SNVs	Eso-AdenoCA	Uterus-AdenoCA	93	45	0.0192278
Non-syn SNVs	Head-SCC	Biliary-AdenoCA	72	29.5	0.00165392
Non-syn SNVs	Head-SCC	Bladder-TCC	72	115	0.0084312
Non-syn SNVs	Head-SCC	Bone-Leiomyo	72	28	2.85157e-06
Non-syn SNVs	Head-SCC	Breast-AdenoCA	72	45	0.00578321
Non-syn SNVs	Head-SCC	Breast-LobularCA	72	35.5	0.296255
Non-syn SNVs	Head-SCC	Cervix-AdenoCA	72	28.5	0.114576
Non-syn SNVs	Head-SCC	Cervix-SCC	72	48	0.0129694
Non-syn SNVs	Head-SCC	CNS-GBM	72	38	0.00299806
Non-syn SNVs	Head-SCC	CNS-Oligo	72	16.5	1.05846e-07
Non-syn SNVs	Head-SCC	ColoRect-AdenoCA	72	94	0.0343888
Non-syn SNVs	Head-SCC	Eso-AdenoCA	72	93	0.129895
Non-syn SNVs	Head-SCC	Kidney-ChRCC	72	12	1.70166e-12
Non-syn SNVs	Head-SCC	Kidney-RCC	72	47	0.00270762
Non-syn SNVs	Head-SCC	Liver-HCC	72	53	0.0384651
Non-syn SNVs	Head-SCC	Lung-AdenoCA	72	101	0.215717
Non-syn SNVs	Head-SCC	Lung-SCC	72	179	8.51536e-07
Non-syn SNVs	Head-SCC	Lymph-BNHL	72	41	0.00244707
Non-syn SNVs	Head-SCC	Lymph-CLL	72	11.5	1.94636e-15
Non-syn SNVs	Head-SCC	Lymph-NOS	72	45	0.352457
Non-syn SNVs	Head-SCC	Ovary-AdenoCA	72	53	0.0321033
Non-syn SNVs	Head-SCC	Panc-AdenoCA	72	37	1.77903e-05
Non-syn SNVs	Head-SCC	Prost-AdenoCA	72	14	4.18057e-08
Non-syn SNVs	Head-SCC	Skin-Melanoma	72	270	1.57593e-06
Non-syn SNVs	Head-SCC	Stomach-AdenoCA	72	70	0.490036
Non-syn SNVs	Head-SCC	Thy-AdenoCA	72	8	1.2851e-13
Non-syn SNVs	Head-SCC	Uterus-AdenoCA	72	45	0.180457
Non-syn SNVs	Kidney-ChRCC	Biliary-AdenoCA	12	29.5	2.11531e-05
Non-syn SNVs	Kidney-ChRCC	Bladder-TCC	12	115	8.48557e-11
Non-syn SNVs	Kidney-ChRCC	Bone-Leiomyo	12	28	3.13418e-08
Non-syn SNVs	Kidney-ChRCC	Breast-AdenoCA	12	45	3.40237e-17
Non-syn SNVs	Kidney-ChRCC	Breast-LobularCA	12	35.5	0.000370291
Non-syn SNVs	Kidney-ChRCC	Cervix-AdenoCA	12	28.5	0.103327
Non-syn SNVs	Kidney-ChRCC	Cervix-SCC	12	48	1.74307e-07
Non-syn SNVs	Kidney-ChRCC	CNS-GBM	12	38	9.41655e-11
Non-syn SNVs	Kidney-ChRCC	CNS-Oligo	12	16.5	0.0358126
Non-syn SNVs	Kidney-ChRCC	ColoRect-AdenoCA	12	94	1.36838e-16
Non-syn SNVs	Kidney-ChRCC	Eso-AdenoCA	12	93	2.65236e-05
Non-syn SNVs	Kidney-ChRCC	Head-SCC	12	72	1.70166e-12
Non-syn SNVs	Kidney-ChRCC	Kidney-RCC	12	47	5.61973e-19
Non-syn SNVs	Kidney-ChRCC	Liver-HCC	12	53	1.28521e-19
Non-syn SNVs	Kidney-ChRCC	Lung-AdenoCA	12	101	4.1859e-10
Non-syn SNVs	Kidney-ChRCC	Lung-SCC	12	179	3.32136e-16
Non-syn SNVs	Kidney-ChRCC	Lymph-BNHL	12	41	5.44402e-16
Non-syn SNVs	Kidney-ChRCC	Lymph-CLL	12	11.5	0.245406
Non-syn SNVs	Kidney-ChRCC	Lymph-NOS	12	45	0.0253446
Non-syn SNVs	Kidney-ChRCC	Ovary-AdenoCA	12	53	3.30592e-18
Non-syn SNVs	Kidney-ChRCC	Panc-AdenoCA	12	37	6.93893e-16
Non-syn SNVs	Kidney-ChRCC	Prost-AdenoCA	12	14	0.926886
Non-syn SNVs	Kidney-ChRCC	Skin-Melanoma	12	270	3.24599e-14
Non-syn SNVs	Kidney-ChRCC	Stomach-AdenoCA	12	70	2.04909e-12
Non-syn SNVs	Kidney-ChRCC	Thy-AdenoCA	12	8	0.0236986
Non-syn SNVs	Kidney-ChRCC	Uterus-AdenoCA	12	45	4.62741e-14
Non-syn SNVs	Kidney-RCC	Biliary-AdenoCA	47	29.5	0.00856951
Non-syn SNVs	Kidney-RCC	Bladder-TCC	47	115	3.75986e-10
Non-syn SNVs	Kidney-RCC	Bone-Leiomyo	47	28	5.66999e-06
Non-syn SNVs	Kidney-RCC	Breast-AdenoCA	47	45	0.955273
Non-syn SNVs	Kidney-RCC	Breast-LobularCA	47	35.5	0.698311
Non-syn SNVs	Kidney-RCC	Cervix-AdenoCA	47	28.5	0.125926
Non-syn SNVs	Kidney-RCC	Cervix-SCC	47	48	0.378542
Non-syn SNVs	Kidney-RCC	CNS-GBM	47	38	0.0344699
Non-syn SNVs	Kidney-RCC	CNS-Oligo	47	16.5	1.11094e-09
Non-syn SNVs	Kidney-RCC	ColoRect-AdenoCA	47	94	2.39439e-12
Non-syn SNVs	Kidney-RCC	Eso-AdenoCA	47	93	2.34496e-05
Non-syn SNVs	Kidney-RCC	Head-SCC	47	72	0.00270762
Non-syn SNVs	Kidney-RCC	Kidney-ChRCC	47	12	5.61973e-19
Non-syn SNVs	Kidney-RCC	Liver-HCC	47	53	0.0588047
Non-syn SNVs	Kidney-RCC	Lung-AdenoCA	47	101	0.000415669
Non-syn SNVs	Kidney-RCC	Lung-SCC	47	179	3.97628e-21
Non-syn SNVs	Kidney-RCC	Lymph-BNHL	47	41	0.461957
Non-syn SNVs	Kidney-RCC	Lymph-CLL	47	11.5	1.28363e-26
Non-syn SNVs	Kidney-RCC	Lymph-NOS	47	45	0.70971
Non-syn SNVs	Kidney-RCC	Ovary-AdenoCA	47	53	0.189839
Non-syn SNVs	Kidney-RCC	Panc-AdenoCA	47	37	0.00535293
Non-syn SNVs	Kidney-RCC	Prost-AdenoCA	47	14	1.57238e-10
Non-syn SNVs	Kidney-RCC	Skin-Melanoma	47	270	1.03053e-12
Non-syn SNVs	Kidney-RCC	Stomach-AdenoCA	47	70	2.3203e-05
Non-syn SNVs	Kidney-RCC	Thy-AdenoCA	47	8	3.68293e-21
Non-syn SNVs	Kidney-RCC	Uterus-AdenoCA	47	45	0.828775
Non-syn SNVs	Liver-HCC	Biliary-AdenoCA	53	29.5	0.00209182
Non-syn SNVs	Liver-HCC	Bladder-TCC	53	115	1.73356e-07
Non-syn SNVs	Liver-HCC	Bone-Leiomyo	53	28	1.12254e-06
Non-syn SNVs	Liver-HCC	Breast-AdenoCA	53	45	0.185047
Non-syn SNVs	Liver-HCC	Breast-LobularCA	53	35.5	0.49411
Non-syn SNVs	Liver-HCC	Cervix-AdenoCA	53	28.5	0.0910373
Non-syn SNVs	Liver-HCC	Cervix-SCC	53	48	0.0864235
Non-syn SNVs	Liver-HCC	CNS-GBM	53	38	0.00549967
Non-syn SNVs	Liver-HCC	CNS-Oligo	53	16.5	8.11812e-10
Non-syn SNVs	Liver-HCC	ColoRect-AdenoCA	53	94	3.08532e-08
Non-syn SNVs	Liver-HCC	Eso-AdenoCA	53	93	0.000961041
Non-syn SNVs	Liver-HCC	Head-SCC	53	72	0.0384651
Non-syn SNVs	Liver-HCC	Kidney-ChRCC	53	12	1.28521e-19
Non-syn SNVs	Liver-HCC	Kidney-RCC	53	47	0.0588047
Non-syn SNVs	Liver-HCC	Lung-AdenoCA	53	101	0.00307646
Non-syn SNVs	Liver-HCC	Lung-SCC	53	179	4.59913e-18
Non-syn SNVs	Liver-HCC	Lymph-BNHL	53	41	0.0508573
Non-syn SNVs	Liver-HCC	Lymph-CLL	53	11.5	9.0117e-27
Non-syn SNVs	Liver-HCC	Lymph-NOS	53	45	0.554195
Non-syn SNVs	Liver-HCC	Ovary-AdenoCA	53	53	0.715105
Non-syn SNVs	Liver-HCC	Panc-AdenoCA	53	37	0.000190944
Non-syn SNVs	Liver-HCC	Prost-AdenoCA	53	14	8.14484e-11
Non-syn SNVs	Liver-HCC	Skin-Melanoma	53	270	1.79504e-11
Non-syn SNVs	Liver-HCC	Stomach-AdenoCA	53	70	0.00212234
Non-syn SNVs	Liver-HCC	Thy-AdenoCA	53	8	6.9864e-21
Non-syn SNVs	Liver-HCC	Uterus-AdenoCA	53	45	0.62249
Non-syn SNVs	Lung-AdenoCA	Biliary-AdenoCA	101	29.5	0.00281722
Non-syn SNVs	Lung-AdenoCA	Bladder-TCC	101	115	0.411588
Non-syn SNVs	Lung-AdenoCA	Bone-Leiomyo	101	28	1.03791e-05
Non-syn SNVs	Lung-AdenoCA	Breast-AdenoCA	101	45	0.000700301
Non-syn SNVs	Lung-AdenoCA	Breast-LobularCA	101	35.5	0.269507
Non-syn SNVs	Lung-AdenoCA	Cervix-AdenoCA	101	28.5	0.170933
Non-syn SNVs	Lung-AdenoCA	Cervix-SCC	101	48	0.0077098
Non-syn SNVs	Lung-AdenoCA	CNS-GBM	101	38	0.00251728
Non-syn SNVs	Lung-AdenoCA	CNS-Oligo	101	16.5	2.4853e-06
Non-syn SNVs	Lung-AdenoCA	ColoRect-AdenoCA	101	94	0.672527
Non-syn SNVs	Lung-AdenoCA	Eso-AdenoCA	101	93	0.872528
Non-syn SNVs	Lung-AdenoCA	Head-SCC	101	72	0.215717
Non-syn SNVs	Lung-AdenoCA	Kidney-ChRCC	101	12	4.1859e-10
Non-syn SNVs	Lung-AdenoCA	Kidney-RCC	101	47	0.000415669
Non-syn SNVs	Lung-AdenoCA	Liver-HCC	101	53	0.00307646
Non-syn SNVs	Lung-AdenoCA	Lung-SCC	101	179	0.0116387
Non-syn SNVs	Lung-AdenoCA	Lymph-BNHL	101	41	0.000310757
Non-syn SNVs	Lung-AdenoCA	Lymph-CLL	101	11.5	1.38891e-12
Non-syn SNVs	Lung-AdenoCA	Lymph-NOS	101	45	0.278995
Non-syn SNVs	Lung-AdenoCA	Ovary-AdenoCA	101	53	0.00234215
Non-syn SNVs	Lung-AdenoCA	Panc-AdenoCA	101	37	2.28255e-05
Non-syn SNVs	Lung-AdenoCA	Prost-AdenoCA	101	14	5.41362e-07
Non-syn SNVs	Lung-AdenoCA	Skin-Melanoma	101	270	0.000283189
Non-syn SNVs	Lung-AdenoCA	Stomach-AdenoCA	101	70	0.732049
Non-syn SNVs	Lung-AdenoCA	Thy-AdenoCA	101	8	1.93066e-11
Non-syn SNVs	Lung-AdenoCA	Uterus-AdenoCA	101	45	0.0672271
Non-syn SNVs	Lung-SCC	Biliary-AdenoCA	179	29.5	8.73231e-08
Non-syn SNVs	Lung-SCC	Bladder-TCC	179	115	0.0533677
Non-syn SNVs	Lung-SCC	Bone-Leiomyo	179	28	5.19256e-14
Non-syn SNVs	Lung-SCC	Breast-AdenoCA	179	45	5.02555e-17
Non-syn SNVs	Lung-SCC	Breast-LobularCA	179	35.5	0.0129734
Non-syn SNVs	Lung-SCC	Cervix-AdenoCA	179	28.5	0.0187873
Non-syn SNVs	Lung-SCC	Cervix-SCC	179	48	2.30846e-09
Non-syn SNVs	Lung-SCC	CNS-GBM	179	38	4.76531e-11
Non-syn SNVs	Lung-SCC	CNS-Oligo	179	16.5	5.85887e-10
Non-syn SNVs	Lung-SCC	ColoRect-AdenoCA	179	94	0.000159243
Non-syn SNVs	Lung-SCC	Eso-AdenoCA	179	93	0.0305218
Non-syn SNVs	Lung-SCC	Head-SCC	179	72	8.51536e-07
Non-syn SNVs	Lung-SCC	Kidney-ChRCC	179	12	3.32136e-16
Non-syn SNVs	Lung-SCC	Kidney-RCC	179	47	3.97628e-21
Non-syn SNVs	Lung-SCC	Liver-HCC	179	53	4.59913e-18
Non-syn SNVs	Lung-SCC	Lung-AdenoCA	179	101	0.0116387
Non-syn SNVs	Lung-SCC	Lymph-BNHL	179	41	8.15566e-17
Non-syn SNVs	Lung-SCC	Lymph-CLL	179	11.5	9.64509e-20
Non-syn SNVs	Lung-SCC	Lymph-NOS	179	45	0.021494
Non-syn SNVs	Lung-SCC	Ovary-AdenoCA	179	53	1.19717e-17
Non-syn SNVs	Lung-SCC	Panc-AdenoCA	179	37	4.39812e-19
Non-syn SNVs	Lung-SCC	Prost-AdenoCA	179	14	2.66997e-10
Non-syn SNVs	Lung-SCC	Skin-Melanoma	179	270	0.0118089
Non-syn SNVs	Lung-SCC	Stomach-AdenoCA	179	70	8.31488e-05
Non-syn SNVs	Lung-SCC	Thy-AdenoCA	179	8	6.7986e-17
Non-syn SNVs	Lung-SCC	Uterus-AdenoCA	179	45	7.74094e-08
Non-syn SNVs	Lymph-BNHL	Biliary-AdenoCA	41	29.5	0.0842243
Non-syn SNVs	Lymph-BNHL	Bladder-TCC	41	115	5.38206e-07
Non-syn SNVs	Lymph-BNHL	Bone-Leiomyo	41	28	0.00588941
Non-syn SNVs	Lymph-BNHL	Breast-AdenoCA	41	45	0.441123
Non-syn SNVs	Lymph-BNHL	Breast-LobularCA	41	35.5	0.920607
Non-syn SNVs	Lymph-BNHL	Cervix-AdenoCA	41	28.5	0.313314
Non-syn SNVs	Lymph-BNHL	Cervix-SCC	41	48	0.587299
Non-syn SNVs	Lymph-BNHL	CNS-GBM	41	38	0.719303
Non-syn SNVs	Lymph-BNHL	CNS-Oligo	41	16.5	4.69933e-07
Non-syn SNVs	Lymph-BNHL	ColoRect-AdenoCA	41	94	1.37318e-08
Non-syn SNVs	Lymph-BNHL	Eso-AdenoCA	41	93	0.00161185
Non-syn SNVs	Lymph-BNHL	Head-SCC	41	72	0.00244707
Non-syn SNVs	Lymph-BNHL	Kidney-ChRCC	41	12	5.44402e-16
Non-syn SNVs	Lymph-BNHL	Kidney-RCC	41	47	0.461957
Non-syn SNVs	Lymph-BNHL	Liver-HCC	41	53	0.0508573
Non-syn SNVs	Lymph-BNHL	Lung-AdenoCA	41	101	0.000310757
Non-syn SNVs	Lymph-BNHL	Lung-SCC	41	179	8.15566e-17
Non-syn SNVs	Lymph-BNHL	Lymph-CLL	41	11.5	4.26824e-23
Non-syn SNVs	Lymph-BNHL	Lymph-NOS	41	45	0.962596
Non-syn SNVs	Lymph-BNHL	Ovary-AdenoCA	41	53	0.110046
Non-syn SNVs	Lymph-BNHL	Panc-AdenoCA	41	37	0.285453
Non-syn SNVs	Lymph-BNHL	Prost-AdenoCA	41	14	2.18023e-08
Non-syn SNVs	Lymph-BNHL	Skin-Melanoma	41	270	1.34075e-12
Non-syn SNVs	Lymph-BNHL	Stomach-AdenoCA	41	70	0.000430369
Non-syn SNVs	Lymph-BNHL	Thy-AdenoCA	41	8	4.23378e-18
Non-syn SNVs	Lymph-BNHL	Uterus-AdenoCA	41	45	0.125141
Non-syn SNVs	Lymph-CLL	Biliary-AdenoCA	11.5	29.5	1.25022e-06
Non-syn SNVs	Lymph-CLL	Bladder-TCC	11.5	115	2.07338e-12
Non-syn SNVs	Lymph-CLL	Bone-Leiomyo	11.5	28	7.24455e-11
Non-syn SNVs	Lymph-CLL	Breast-AdenoCA	11.5	45	1.1037e-23
Non-syn SNVs	Lymph-CLL	Breast-LobularCA	11.5	35.5	0.00017722
Non-syn SNVs	Lymph-CLL	Cervix-AdenoCA	11.5	28.5	0.0520185
Non-syn SNVs	Lymph-CLL	Cervix-SCC	11.5	48	4.73142e-09
Non-syn SNVs	Lymph-CLL	CNS-GBM	11.5	38	2.04842e-13
Non-syn SNVs	Lymph-CLL	CNS-Oligo	11.5	16.5	0.0030117
Non-syn SNVs	Lymph-CLL	ColoRect-AdenoCA	11.5	94	1.60496e-20
Non-syn SNVs	Lymph-CLL	Eso-AdenoCA	11.5	93	1.47229e-05
Non-syn SNVs	Lymph-CLL	Head-SCC	11.5	72	1.94636e-15
Non-syn SNVs	Lymph-CLL	Kidney-ChRCC	11.5	12	0.245406
Non-syn SNVs	Lymph-CLL	Kidney-RCC	11.5	47	1.28363e-26
Non-syn SNVs	Lymph-CLL	Liver-HCC	11.5	53	9.0117e-27
Non-syn SNVs	Lymph-CLL	Lung-AdenoCA	11.5	101	1.38891e-12
Non-syn SNVs	Lymph-CLL	Lung-SCC	11.5	179	9.64509e-20
Non-syn SNVs	Lymph-CLL	Lymph-BNHL	11.5	41	4.26824e-23
Non-syn SNVs	Lymph-CLL	Lymph-NOS	11.5	45	0.0197284
Non-syn SNVs	Lymph-CLL	Ovary-AdenoCA	11.5	53	1.25757e-24
Non-syn SNVs	Lymph-CLL	Panc-AdenoCA	11.5	37	9.54012e-22
Non-syn SNVs	Lymph-CLL	Prost-AdenoCA	11.5	14	0.330736
Non-syn SNVs	Lymph-CLL	Skin-Melanoma	11.5	270	6.01082e-17
Non-syn SNVs	Lymph-CLL	Stomach-AdenoCA	11.5	70	1.62696e-14
Non-syn SNVs	Lymph-CLL	Thy-AdenoCA	11.5	8	0.13023
Non-syn SNVs	Lymph-CLL	Uterus-AdenoCA	11.5	45	6.54881e-18
Non-syn SNVs	Lymph-NOS	Biliary-AdenoCA	45	29.5	0.343978
Non-syn SNVs	Lymph-NOS	Bladder-TCC	45	115	0.0399931
Non-syn SNVs	Lymph-NOS	Bone-Leiomyo	45	28	0.201059
Non-syn SNVs	Lymph-NOS	Breast-AdenoCA	45	45	0.853913
Non-syn SNVs	Lymph-NOS	Breast-LobularCA	45	35.5	0.866845
Non-syn SNVs	Lymph-NOS	Cervix-AdenoCA	45	28.5	0.666667
Non-syn SNVs	Lymph-NOS	Cervix-SCC	45	48	0.849772
Non-syn SNVs	Lymph-NOS	CNS-GBM	45	38	0.86776
Non-syn SNVs	Lymph-NOS	CNS-Oligo	45	16.5	0.0272943
Non-syn SNVs	Lymph-NOS	ColoRect-AdenoCA	45	94	0.0686477
Non-syn SNVs	Lymph-NOS	Eso-AdenoCA	45	93	0.0555556
Non-syn SNVs	Lymph-NOS	Head-SCC	45	72	0.352457
Non-syn SNVs	Lymph-NOS	Kidney-ChRCC	45	12	0.0253446
Non-syn SNVs	Lymph-NOS	Kidney-RCC	45	47	0.70971
Non-syn SNVs	Lymph-NOS	Liver-HCC	45	53	0.554195
Non-syn SNVs	Lymph-NOS	Lung-AdenoCA	45	101	0.278995
Non-syn SNVs	Lymph-NOS	Lung-SCC	45	179	0.021494
Non-syn SNVs	Lymph-NOS	Lymph-BNHL	45	41	0.962596
Non-syn SNVs	Lymph-NOS	Lymph-CLL	45	11.5	0.0197284
Non-syn SNVs	Lymph-NOS	Ovary-AdenoCA	45	53	0.597505
Non-syn SNVs	Lymph-NOS	Panc-AdenoCA	45	37	0.619409
Non-syn SNVs	Lymph-NOS	Prost-AdenoCA	45	14	0.0356634
Non-syn SNVs	Lymph-NOS	Skin-Melanoma	45	270	0.0537829
Non-syn SNVs	Lymph-NOS	Stomach-AdenoCA	45	70	0.198166
Non-syn SNVs	Lymph-NOS	Thy-AdenoCA	45	8	0.0212714
Non-syn SNVs	Lymph-NOS	Uterus-AdenoCA	45	45	0.746457
Non-syn SNVs	Ovary-AdenoCA	Biliary-AdenoCA	53	29.5	0.00298191
Non-syn SNVs	Ovary-AdenoCA	Bladder-TCC	53	115	5.69709e-08
Non-syn SNVs	Ovary-AdenoCA	Bone-Leiomyo	53	28	1.13233e-06
Non-syn SNVs	Ovary-AdenoCA	Breast-AdenoCA	53	45	0.322592
Non-syn SNVs	Ovary-AdenoCA	Breast-LobularCA	53	35.5	0.486244
Non-syn SNVs	Ovary-AdenoCA	Cervix-AdenoCA	53	28.5	0.119495
Non-syn SNVs	Ovary-AdenoCA	Cervix-SCC	53	48	0.103412
Non-syn SNVs	Ovary-AdenoCA	CNS-GBM	53	38	0.0122529
Non-syn SNVs	Ovary-AdenoCA	CNS-Oligo	53	16.5	1.19751e-09
Non-syn SNVs	Ovary-AdenoCA	ColoRect-AdenoCA	53	94	2.43281e-08
Non-syn SNVs	Ovary-AdenoCA	Eso-AdenoCA	53	93	0.000414531
Non-syn SNVs	Ovary-AdenoCA	Head-SCC	53	72	0.0321033
Non-syn SNVs	Ovary-AdenoCA	Kidney-ChRCC	53	12	3.30592e-18
Non-syn SNVs	Ovary-AdenoCA	Kidney-RCC	53	47	0.189839
Non-syn SNVs	Ovary-AdenoCA	Liver-HCC	53	53	0.715105
Non-syn SNVs	Ovary-AdenoCA	Lung-AdenoCA	53	101	0.00234215
Non-syn SNVs	Ovary-AdenoCA	Lung-SCC	53	179	1.19717e-17
Non-syn SNVs	Ovary-AdenoCA	Lymph-BNHL	53	41	0.110046
Non-syn SNVs	Ovary-AdenoCA	Lymph-CLL	53	11.5	1.25757e-24
Non-syn SNVs	Ovary-AdenoCA	Lymph-NOS	53	45	0.597505
Non-syn SNVs	Ovary-AdenoCA	Panc-AdenoCA	53	37	0.000480756
Non-syn SNVs	Ovary-AdenoCA	Prost-AdenoCA	53	14	2.31096e-10
Non-syn SNVs	Ovary-AdenoCA	Skin-Melanoma	53	270	3.53854e-11
Non-syn SNVs	Ovary-AdenoCA	Stomach-AdenoCA	53	70	0.00138492
Non-syn SNVs	Ovary-AdenoCA	Thy-AdenoCA	53	8	6.65624e-20
Non-syn SNVs	Ovary-AdenoCA	Uterus-AdenoCA	53	45	0.726968
Non-syn SNVs	Panc-AdenoCA	Biliary-AdenoCA	37	29.5	0.144477
Non-syn SNVs	Panc-AdenoCA	Bladder-TCC	37	115	1.48868e-09
Non-syn SNVs	Panc-AdenoCA	Bone-Leiomyo	37	28	0.0184811
Non-syn SNVs	Panc-AdenoCA	Breast-AdenoCA	37	45	0.0416803
Non-syn SNVs	Panc-AdenoCA	Breast-LobularCA	37	35.5	0.985605
Non-syn SNVs	Panc-AdenoCA	Cervix-AdenoCA	37	28.5	0.336389
Non-syn SNVs	Panc-AdenoCA	Cervix-SCC	37	48	0.700752
Non-syn SNVs	Panc-AdenoCA	CNS-GBM	37	38	0.593384
Non-syn SNVs	Panc-AdenoCA	CNS-Oligo	37	16.5	1.49004e-07
Non-syn SNVs	Panc-AdenoCA	ColoRect-AdenoCA	37	94	3.79344e-13
Non-syn SNVs	Panc-AdenoCA	Eso-AdenoCA	37	93	4.42186e-05
Non-syn SNVs	Panc-AdenoCA	Head-SCC	37	72	1.77903e-05
Non-syn SNVs	Panc-AdenoCA	Kidney-ChRCC	37	12	6.93893e-16
Non-syn SNVs	Panc-AdenoCA	Kidney-RCC	37	47	0.00535293
Non-syn SNVs	Panc-AdenoCA	Liver-HCC	37	53	0.000190944
Non-syn SNVs	Panc-AdenoCA	Lung-AdenoCA	37	101	2.28255e-05
Non-syn SNVs	Panc-AdenoCA	Lung-SCC	37	179	4.39812e-19
Non-syn SNVs	Panc-AdenoCA	Lymph-BNHL	37	41	0.285453
Non-syn SNVs	Panc-AdenoCA	Lymph-CLL	37	11.5	9.54012e-22
Non-syn SNVs	Panc-AdenoCA	Lymph-NOS	37	45	0.619409
Non-syn SNVs	Panc-AdenoCA	Ovary-AdenoCA	37	53	0.000480756
Non-syn SNVs	Panc-AdenoCA	Prost-AdenoCA	37	14	9.14084e-09
Non-syn SNVs	Panc-AdenoCA	Skin-Melanoma	37	270	2.69208e-13
Non-syn SNVs	Panc-AdenoCA	Stomach-AdenoCA	37	70	1.37075e-06
Non-syn SNVs	Panc-AdenoCA	Thy-AdenoCA	37	8	5.0249e-17
Non-syn SNVs	Panc-AdenoCA	Uterus-AdenoCA	37	45	0.0212024
Non-syn SNVs	Prost-AdenoCA	Biliary-AdenoCA	14	29.5	0.000817731
Non-syn SNVs	Prost-AdenoCA	Bladder-TCC	14	115	9.59351e-08
Non-syn SNVs	Prost-AdenoCA	Bone-Leiomyo	14	28	4.27591e-05
Non-syn SNVs	Prost-AdenoCA	Breast-AdenoCA	14	45	1.79018e-09
Non-syn SNVs	Prost-AdenoCA	Breast-LobularCA	14	35.5	0.00304939
Non-syn SNVs	Prost-AdenoCA	Cervix-AdenoCA	14	28.5	0.167021
Non-syn SNVs	Prost-AdenoCA	Cervix-SCC	14	48	2.36795e-05
Non-syn SNVs	Prost-AdenoCA	CNS-GBM	14	38	1.43898e-07
Non-syn SNVs	Prost-AdenoCA	CNS-Oligo	14	16.5	0.23526
Non-syn SNVs	Prost-AdenoCA	ColoRect-AdenoCA	14	94	2.01763e-10
Non-syn SNVs	Prost-AdenoCA	Eso-AdenoCA	14	93	0.000133884
Non-syn SNVs	Prost-AdenoCA	Head-SCC	14	72	4.18057e-08
Non-syn SNVs	Prost-AdenoCA	Kidney-ChRCC	14	12	0.926886
Non-syn SNVs	Prost-AdenoCA	Kidney-RCC	14	47	1.57238e-10
Non-syn SNVs	Prost-AdenoCA	Liver-HCC	14	53	8.14484e-11
Non-syn SNVs	Prost-AdenoCA	Lung-AdenoCA	14	101	5.41362e-07
Non-syn SNVs	Prost-AdenoCA	Lung-SCC	14	179	2.66997e-10
Non-syn SNVs	Prost-AdenoCA	Lymph-BNHL	14	41	2.18023e-08
Non-syn SNVs	Prost-AdenoCA	Lymph-CLL	14	11.5	0.330736
Non-syn SNVs	Prost-AdenoCA	Lymph-NOS	14	45	0.0356634
Non-syn SNVs	Prost-AdenoCA	Ovary-AdenoCA	14	53	2.31096e-10
Non-syn SNVs	Prost-AdenoCA	Panc-AdenoCA	14	37	9.14084e-09
Non-syn SNVs	Prost-AdenoCA	Skin-Melanoma	14	270	1.49181e-09
Non-syn SNVs	Prost-AdenoCA	Stomach-AdenoCA	14	70	1.59411e-08
Non-syn SNVs	Prost-AdenoCA	Thy-AdenoCA	14	8	0.175603
Non-syn SNVs	Prost-AdenoCA	Uterus-AdenoCA	14	45	7.02187e-09
Non-syn SNVs	Skin-Melanoma	Biliary-AdenoCA	270	29.5	2.09776e-06
Non-syn SNVs	Skin-Melanoma	Bladder-TCC	270	115	0.00502593
Non-syn SNVs	Skin-Melanoma	Bone-Leiomyo	270	28	4.6652e-11
Non-syn SNVs	Skin-Melanoma	Breast-AdenoCA	270	45	3.61626e-12
Non-syn SNVs	Skin-Melanoma	Breast-LobularCA	270	35.5	0.0074049
Non-syn SNVs	Skin-Melanoma	Cervix-AdenoCA	270	28.5	0.0309657
Non-syn SNVs	Skin-Melanoma	Cervix-SCC	270	48	1.5909e-06
Non-syn SNVs	Skin-Melanoma	CNS-GBM	270	38	3.60881e-08
Non-syn SNVs	Skin-Melanoma	CNS-Oligo	270	16.5	2.91202e-09
Non-syn SNVs	Skin-Melanoma	ColoRect-AdenoCA	270	94	0.0029037
Non-syn SNVs	Skin-Melanoma	Eso-AdenoCA	270	93	0.0299006
Non-syn SNVs	Skin-Melanoma	Head-SCC	270	72	1.57593e-06
Non-syn SNVs	Skin-Melanoma	Kidney-ChRCC	270	12	3.24599e-14
Non-syn SNVs	Skin-Melanoma	Kidney-RCC	270	47	1.03053e-12
Non-syn SNVs	Skin-Melanoma	Liver-HCC	270	53	1.79504e-11
Non-syn SNVs	Skin-Melanoma	Lung-AdenoCA	270	101	0.000283189
Non-syn SNVs	Skin-Melanoma	Lung-SCC	270	179	0.0118089
Non-syn SNVs	Skin-Melanoma	Lymph-BNHL	270	41	1.34075e-12
Non-syn SNVs	Skin-Melanoma	Lymph-CLL	270	11.5	6.01082e-17
Non-syn SNVs	Skin-Melanoma	Lymph-NOS	270	45	0.0537829
Non-syn SNVs	Skin-Melanoma	Ovary-AdenoCA	270	53	3.53854e-11
Non-syn SNVs	Skin-Melanoma	Panc-AdenoCA	270	37	2.69208e-13
Non-syn SNVs	Skin-Melanoma	Prost-AdenoCA	270	14	1.49181e-09
Non-syn SNVs	Skin-Melanoma	Stomach-AdenoCA	270	70	0.000615609
Non-syn SNVs	Skin-Melanoma	Thy-AdenoCA	270	8	7.73525e-15
Non-syn SNVs	Skin-Melanoma	Uterus-AdenoCA	270	45	2.59972e-07
Non-syn SNVs	Stomach-AdenoCA	Biliary-AdenoCA	70	29.5	0.000173854
Non-syn SNVs	Stomach-AdenoCA	Bladder-TCC	70	115	0.0333182
Non-syn SNVs	Stomach-AdenoCA	Bone-Leiomyo	70	28	1.42548e-07
Non-syn SNVs	Stomach-AdenoCA	Breast-AdenoCA	70	45	0.000804603
Non-syn SNVs	Stomach-AdenoCA	Breast-LobularCA	70	35.5	0.125466
Non-syn SNVs	Stomach-AdenoCA	Cervix-AdenoCA	70	28.5	0.0488148
Non-syn SNVs	Stomach-AdenoCA	Cervix-SCC	70	48	0.000612542
Non-syn SNVs	Stomach-AdenoCA	CNS-GBM	70	38	6.79001e-05
Non-syn SNVs	Stomach-AdenoCA	CNS-Oligo	70	16.5	3.47459e-08
Non-syn SNVs	Stomach-AdenoCA	ColoRect-AdenoCA	70	94	0.158125
Non-syn SNVs	Stomach-AdenoCA	Eso-AdenoCA	70	93	0.139137
Non-syn SNVs	Stomach-AdenoCA	Head-SCC	70	72	0.490036
Non-syn SNVs	Stomach-AdenoCA	Kidney-ChRCC	70	12	2.04909e-12
Non-syn SNVs	Stomach-AdenoCA	Kidney-RCC	70	47	2.3203e-05
Non-syn SNVs	Stomach-AdenoCA	Liver-HCC	70	53	0.00212234
Non-syn SNVs	Stomach-AdenoCA	Lung-AdenoCA	70	101	0.732049
Non-syn SNVs	Stomach-AdenoCA	Lung-SCC	70	179	8.31488e-05
Non-syn SNVs	Stomach-AdenoCA	Lymph-BNHL	70	41	0.000430369
Non-syn SNVs	Stomach-AdenoCA	Lymph-CLL	70	11.5	1.62696e-14
Non-syn SNVs	Stomach-AdenoCA	Lymph-NOS	70	45	0.198166
Non-syn SNVs	Stomach-AdenoCA	Ovary-AdenoCA	70	53	0.00138492
Non-syn SNVs	Stomach-AdenoCA	Panc-AdenoCA	70	37	1.37075e-06
Non-syn SNVs	Stomach-AdenoCA	Prost-AdenoCA	70	14	1.59411e-08
Non-syn SNVs	Stomach-AdenoCA	Skin-Melanoma	70	270	0.000615609
Non-syn SNVs	Stomach-AdenoCA	Thy-AdenoCA	70	8	8.56148e-13
Non-syn SNVs	Stomach-AdenoCA	Uterus-AdenoCA	70	45	0.0170897
Non-syn SNVs	Thy-AdenoCA	Biliary-AdenoCA	8	29.5	1.27938e-06
Non-syn SNVs	Thy-AdenoCA	Bladder-TCC	8	115	3.32629e-11
Non-syn SNVs	Thy-AdenoCA	Bone-Leiomyo	8	28	1.52131e-09
Non-syn SNVs	Thy-AdenoCA	Breast-AdenoCA	8	45	1.68415e-18
Non-syn SNVs	Thy-AdenoCA	Breast-LobularCA	8	35.5	0.000441414
Non-syn SNVs	Thy-AdenoCA	Cervix-AdenoCA	8	28.5	0.0646444
Non-syn SNVs	Thy-AdenoCA	Cervix-SCC	8	48	3.44996e-08
Non-syn SNVs	Thy-AdenoCA	CNS-GBM	8	38	1.20985e-11
Non-syn SNVs	Thy-AdenoCA	CNS-Oligo	8	16.5	0.00152482
Non-syn SNVs	Thy-AdenoCA	ColoRect-AdenoCA	8	94	2.14432e-17
Non-syn SNVs	Thy-AdenoCA	Eso-AdenoCA	8	93	2.3484e-05
Non-syn SNVs	Thy-AdenoCA	Head-SCC	8	72	1.2851e-13
Non-syn SNVs	Thy-AdenoCA	Kidney-ChRCC	8	12	0.0236986
Non-syn SNVs	Thy-AdenoCA	Kidney-RCC	8	47	3.68293e-21
Non-syn SNVs	Thy-AdenoCA	Liver-HCC	8	53	6.9864e-21
Non-syn SNVs	Thy-AdenoCA	Lung-AdenoCA	8	101	1.93066e-11
Non-syn SNVs	Thy-AdenoCA	Lung-SCC	8	179	6.7986e-17
Non-syn SNVs	Thy-AdenoCA	Lymph-BNHL	8	41	4.23378e-18
Non-syn SNVs	Thy-AdenoCA	Lymph-CLL	8	11.5	0.13023
Non-syn SNVs	Thy-AdenoCA	Lymph-NOS	8	45	0.0212714
Non-syn SNVs	Thy-AdenoCA	Ovary-AdenoCA	8	53	6.65624e-20
Non-syn SNVs	Thy-AdenoCA	Panc-AdenoCA	8	37	5.0249e-17
Non-syn SNVs	Thy-AdenoCA	Prost-AdenoCA	8	14	0.175603
Non-syn SNVs	Thy-AdenoCA	Skin-Melanoma	8	270	7.73525e-15
Non-syn SNVs	Thy-AdenoCA	Stomach-AdenoCA	8	70	8.56148e-13
Non-syn SNVs	Thy-AdenoCA	Uterus-AdenoCA	8	45	6.30686e-15
Non-syn SNVs	Uterus-AdenoCA	Biliary-AdenoCA	45	29.5	0.014554
Non-syn SNVs	Uterus-AdenoCA	Bladder-TCC	45	115	0.000488952
Non-syn SNVs	Uterus-AdenoCA	Bone-Leiomyo	45	28	0.000150749
Non-syn SNVs	Uterus-AdenoCA	Breast-AdenoCA	45	45	0.403842
Non-syn SNVs	Uterus-AdenoCA	Breast-LobularCA	45	35.5	0.511144
Non-syn SNVs	Uterus-AdenoCA	Cervix-AdenoCA	45	28.5	0.186754
Non-syn SNVs	Uterus-AdenoCA	Cervix-SCC	45	48	0.317009
Non-syn SNVs	Uterus-AdenoCA	CNS-GBM	45	38	0.169093
Non-syn SNVs	Uterus-AdenoCA	CNS-Oligo	45	16.5	3.49481e-08
Non-syn SNVs	Uterus-AdenoCA	ColoRect-AdenoCA	45	94	8.8986e-05
Non-syn SNVs	Uterus-AdenoCA	Eso-AdenoCA	45	93	0.0192278
Non-syn SNVs	Uterus-AdenoCA	Head-SCC	45	72	0.180457
Non-syn SNVs	Uterus-AdenoCA	Kidney-ChRCC	45	12	4.62741e-14
Non-syn SNVs	Uterus-AdenoCA	Kidney-RCC	45	47	0.828775
Non-syn SNVs	Uterus-AdenoCA	Liver-HCC	45	53	0.62249
Non-syn SNVs	Uterus-AdenoCA	Lung-AdenoCA	45	101	0.0672271
Non-syn SNVs	Uterus-AdenoCA	Lung-SCC	45	179	7.74094e-08
Non-syn SNVs	Uterus-AdenoCA	Lymph-BNHL	45	41	0.125141
Non-syn SNVs	Uterus-AdenoCA	Lymph-CLL	45	11.5	6.54881e-18
Non-syn SNVs	Uterus-AdenoCA	Lymph-NOS	45	45	0.746457
Non-syn SNVs	Uterus-AdenoCA	Ovary-AdenoCA	45	53	0.726968
Non-syn SNVs	Uterus-AdenoCA	Panc-AdenoCA	45	37	0.0212024
Non-syn SNVs	Uterus-AdenoCA	Prost-AdenoCA	45	14	7.02187e-09
Non-syn SNVs	Uterus-AdenoCA	Skin-Melanoma	45	270	2.59972e-07
Non-syn SNVs	Uterus-AdenoCA	Stomach-AdenoCA	45	70	0.0170897
Non-syn SNVs	Uterus-AdenoCA	Thy-AdenoCA	45	8	6.30686e-15
Copy number	Biliary-AdenoCA	Bladder-TCC	1.5	181	0.000684792
Copy number	Biliary-AdenoCA	Bone-Leiomyo	1.5	140.5	0.000834392
Copy number	Biliary-AdenoCA	Breast-AdenoCA	1.5	209	2.42612e-06
Copy number	Biliary-AdenoCA	Breast-LobularCA	1.5	108.5	0.0836533
Copy number	Biliary-AdenoCA	Cervix-AdenoCA	1.5	5	1
Copy number	Biliary-AdenoCA	Cervix-SCC	1.5	31	0.00107872
Copy number	Biliary-AdenoCA	CNS-GBM	1.5	22	0.00548899
Copy number	Biliary-AdenoCA	CNS-Oligo	1.5	0	0.330445
Copy number	Biliary-AdenoCA	ColoRect-AdenoCA	1.5	4	0.151823
Copy number	Biliary-AdenoCA	Eso-AdenoCA	1.5	17	0.0218283
Copy number	Biliary-AdenoCA	Head-SCC	1.5	53.5	0.00195147
Copy number	Biliary-AdenoCA	Kidney-ChRCC	1.5	0	0.00541681
Copy number	Biliary-AdenoCA	Kidney-RCC	1.5	0	0.00014329
Copy number	Biliary-AdenoCA	Liver-HCC	1.5	2	0.235089
Copy number	Biliary-AdenoCA	Lung-AdenoCA	1.5	36	0.00866185
Copy number	Biliary-AdenoCA	Lung-SCC	1.5	205	2.56922e-07
Copy number	Biliary-AdenoCA	Lymph-BNHL	1.5	1	0.897695
Copy number	Biliary-AdenoCA	Lymph-CLL	1.5	0	0.00166954
Copy number	Biliary-AdenoCA	Lymph-NOS	1.5	0	0.241105
Copy number	Biliary-AdenoCA	Ovary-AdenoCA	1.5	120	7.06515e-05
Copy number	Biliary-AdenoCA	Panc-AdenoCA	1.5	25	0.000959271
Copy number	Biliary-AdenoCA	Prost-AdenoCA	1.5	0	0.143163
Copy number	Biliary-AdenoCA	Skin-Melanoma	1.5	29.5	0.0325504
Copy number	Biliary-AdenoCA	Stomach-AdenoCA	1.5	46	0.00215475
Copy number	Biliary-AdenoCA	Thy-AdenoCA	1.5	0	1.42514e-06
Copy number	Biliary-AdenoCA	Uterus-AdenoCA	1.5	20.5	0.0209163
Copy number	Bladder-TCC	Biliary-AdenoCA	181	1.5	0.000684792
Copy number	Bladder-TCC	Bone-Leiomyo	181	140.5	0.499241
Copy number	Bladder-TCC	Breast-AdenoCA	181	209	0.411131
Copy number	Bladder-TCC	Breast-LobularCA	181	108.5	0.571632
Copy number	Bladder-TCC	Cervix-AdenoCA	181	5	0.0980567
Copy number	Bladder-TCC	Cervix-SCC	181	31	0.30541
Copy number	Bladder-TCC	CNS-GBM	181	22	0.0242204
Copy number	Bladder-TCC	CNS-Oligo	181	0	2.45306e-05
Copy number	Bladder-TCC	ColoRect-AdenoCA	181	4	0.00627064
Copy number	Bladder-TCC	Eso-AdenoCA	181	17	0.259307
Copy number	Bladder-TCC	Head-SCC	181	53.5	0.129111
Copy number	Bladder-TCC	Kidney-ChRCC	181	0	6.00757e-10
Copy number	Bladder-TCC	Kidney-RCC	181	0	1.73605e-16
Copy number	Bladder-TCC	Liver-HCC	181	2	0.00175004
Copy number	Bladder-TCC	Lung-AdenoCA	181	36	0.175227
Copy number	Bladder-TCC	Lung-SCC	181	205	0.302248
Copy number	Bladder-TCC	Lymph-BNHL	181	1	6.57115e-08
Copy number	Bladder-TCC	Lymph-CLL	181	0	4.13825e-13
Copy number	Bladder-TCC	Lymph-NOS	181	0	0.039611
Copy number	Bladder-TCC	Ovary-AdenoCA	181	120	0.660216
Copy number	Bladder-TCC	Panc-AdenoCA	181	25	0.0364166
Copy number	Bladder-TCC	Prost-AdenoCA	181	0	6.0721e-06
Copy number	Bladder-TCC	Skin-Melanoma	181	29.5	0.109235
Copy number	Bladder-TCC	Stomach-AdenoCA	181	46	0.145312
Copy number	Bladder-TCC	Thy-AdenoCA	181	0	7.81607e-14
Copy number	Bladder-TCC	Uterus-AdenoCA	181	20.5	0.048081
Copy number	Bone-Leiomyo	Biliary-AdenoCA	140.5	1.5	0.000834392
Copy number	Bone-Leiomyo	Bladder-TCC	140.5	181	0.499241
Copy number	Bone-Leiomyo	Breast-AdenoCA	140.5	209	0.049691
Copy number	Bone-Leiomyo	Breast-LobularCA	140.5	108.5	1
Copy number	Bone-Leiomyo	Cervix-AdenoCA	140.5	5	0.127788
Copy number	Bone-Leiomyo	Cervix-SCC	140.5	31	0.260246
Copy number	Bone-Leiomyo	CNS-GBM	140.5	22	0.011977
Copy number	Bone-Leiomyo	CNS-Oligo	140.5	0	1.74992e-05
Copy number	Bone-Leiomyo	ColoRect-AdenoCA	140.5	4	0.036966
Copy number	Bone-Leiomyo	Eso-AdenoCA	140.5	17	0.306284
Copy number	Bone-Leiomyo	Head-SCC	140.5	53.5	0.243362
Copy number	Bone-Leiomyo	Kidney-ChRCC	140.5	0	3.94712e-10
Copy number	Bone-Leiomyo	Kidney-RCC	140.5	0	9.54401e-18
Copy number	Bone-Leiomyo	Liver-HCC	140.5	2	0.00295655
Copy number	Bone-Leiomyo	Lung-AdenoCA	140.5	36	0.368098
Copy number	Bone-Leiomyo	Lung-SCC	140.5	205	0.0387017
Copy number	Bone-Leiomyo	Lymph-BNHL	140.5	1	1.79747e-08
Copy number	Bone-Leiomyo	Lymph-CLL	140.5	0	9.62779e-14
Copy number	Bone-Leiomyo	Lymph-NOS	140.5	0	0.0482104
Copy number	Bone-Leiomyo	Ovary-AdenoCA	140.5	120	0.71085
Copy number	Bone-Leiomyo	Panc-AdenoCA	140.5	25	0.0351092
Copy number	Bone-Leiomyo	Prost-AdenoCA	140.5	0	5.41644e-06
Copy number	Bone-Leiomyo	Skin-Melanoma	140.5	29.5	0.234796
Copy number	Bone-Leiomyo	Stomach-AdenoCA	140.5	46	0.221804
Copy number	Bone-Leiomyo	Thy-AdenoCA	140.5	0	6.61639e-14
Copy number	Bone-Leiomyo	Uterus-AdenoCA	140.5	20.5	0.124887
Copy number	Breast-AdenoCA	Biliary-AdenoCA	209	1.5	2.42612e-06
Copy number	Breast-AdenoCA	Bladder-TCC	209	181	0.411131
Copy number	Breast-AdenoCA	Bone-Leiomyo	209	140.5	0.049691
Copy number	Breast-AdenoCA	Breast-LobularCA	209	108.5	0.378951
Copy number	Breast-AdenoCA	Cervix-AdenoCA	209	5	0.0506044
Copy number	Breast-AdenoCA	Cervix-SCC	209	31	0.00871591
Copy number	Breast-AdenoCA	CNS-GBM	209	22	5.8958e-06
Copy number	Breast-AdenoCA	CNS-Oligo	209	0	3.59426e-08
Copy number	Breast-AdenoCA	ColoRect-AdenoCA	209	4	5.87014e-06
Copy number	Breast-AdenoCA	Eso-AdenoCA	209	17	0.0436032
Copy number	Breast-AdenoCA	Head-SCC	209	53.5	0.000814545
Copy number	Breast-AdenoCA	Kidney-ChRCC	209	0	3.82756e-16
Copy number	Breast-AdenoCA	Kidney-RCC	209	0	1.52604e-30
Copy number	Breast-AdenoCA	Liver-HCC	209	2	6.08695e-09
Copy number	Breast-AdenoCA	Lung-AdenoCA	209	36	0.00791518
Copy number	Breast-AdenoCA	Lung-SCC	209	205	0.977251
Copy number	Breast-AdenoCA	Lymph-BNHL	209	1	5.73944e-20
Copy number	Breast-AdenoCA	Lymph-CLL	209	0	5.80588e-23
Copy number	Breast-AdenoCA	Lymph-NOS	209	0	0.0261327
Copy number	Breast-AdenoCA	Ovary-AdenoCA	209	120	0.0442318
Copy number	Breast-AdenoCA	Panc-AdenoCA	209	25	5.33777e-07
Copy number	Breast-AdenoCA	Prost-AdenoCA	209	0	7.3345e-09
Copy number	Breast-AdenoCA	Skin-Melanoma	209	29.5	0.00153455
Copy number	Breast-AdenoCA	Stomach-AdenoCA	209	46	0.00224644
Copy number	Breast-AdenoCA	Thy-AdenoCA	209	0	1.02898e-19
Copy number	Breast-AdenoCA	Uterus-AdenoCA	209	20.5	0.000186887
Copy number	Breast-LobularCA	Biliary-AdenoCA	108.5	1.5	0.0836533
Copy number	Breast-LobularCA	Bladder-TCC	108.5	181	0.571632
Copy number	Breast-LobularCA	Bone-Leiomyo	108.5	140.5	1
Copy number	Breast-LobularCA	Breast-AdenoCA	108.5	209	0.378951
Copy number	Breast-LobularCA	Cervix-AdenoCA	108.5	5	0.50243
Copy number	Breast-LobularCA	Cervix-SCC	108.5	31	0.867575
Copy number	Breast-LobularCA	CNS-GBM	108.5	22	0.76881
Copy number	Breast-LobularCA	CNS-Oligo	108.5	0	0.013952
Copy number	Breast-LobularCA	ColoRect-AdenoCA	108.5	4	0.244822
Copy number	Breast-LobularCA	Eso-AdenoCA	108.5	17	0.945221
Copy number	Breast-LobularCA	Head-SCC	108.5	53.5	0.696291
Copy number	Breast-LobularCA	Kidney-ChRCC	108.5	0	0.000119104
Copy number	Breast-LobularCA	Kidney-RCC	108.5	0	2.16478e-06
Copy number	Breast-LobularCA	Liver-HCC	108.5	2	0.244212
Copy number	Breast-LobularCA	Lung-AdenoCA	108.5	36	0.725056
Copy number	Breast-LobularCA	Lung-SCC	108.5	205	0.354226
Copy number	Breast-LobularCA	Lymph-BNHL	108.5	1	0.0233342
Copy number	Breast-LobularCA	Lymph-CLL	108.5	0	3.59883e-05
Copy number	Breast-LobularCA	Lymph-NOS	108.5	0	0.124283
Copy number	Breast-LobularCA	Ovary-AdenoCA	108.5	120	0.830273
Copy number	Breast-LobularCA	Panc-AdenoCA	108.5	25	0.626155
Copy number	Breast-LobularCA	Prost-AdenoCA	108.5	0	0.00872765
Copy number	Breast-LobularCA	Skin-Melanoma	108.5	29.5	0.585394
Copy number	Breast-LobularCA	Stomach-AdenoCA	108.5	46	0.709614
Copy number	Breast-LobularCA	Thy-AdenoCA	108.5	0	2.778e-09
Copy number	Breast-LobularCA	Uterus-AdenoCA	108.5	20.5	0.536932
Copy number	Cervix-AdenoCA	Biliary-AdenoCA	5	1.5	1
Copy number	Cervix-AdenoCA	Bladder-TCC	5	181	0.0980567
Copy number	Cervix-AdenoCA	Bone-Leiomyo	5	140.5	0.127788
Copy number	Cervix-AdenoCA	Breast-AdenoCA	5	209	0.0506044
Copy number	Cervix-AdenoCA	Breast-LobularCA	5	108.5	0.50243
Copy number	Cervix-AdenoCA	Cervix-SCC	5	31	0.0506674
Copy number	Cervix-AdenoCA	CNS-GBM	5	22	0.0610728
Copy number	Cervix-AdenoCA	CNS-Oligo	5	0	0.776101
Copy number	Cervix-AdenoCA	ColoRect-AdenoCA	5	4	0.567544
Copy number	Cervix-AdenoCA	Eso-AdenoCA	5	17	0.111111
Copy number	Cervix-AdenoCA	Head-SCC	5	53.5	0.184563
Copy number	Cervix-AdenoCA	Kidney-ChRCC	5	0	0.236903
Copy number	Cervix-AdenoCA	Kidney-RCC	5	0	0.144059
Copy number	Cervix-AdenoCA	Liver-HCC	5	2	0.576086
Copy number	Cervix-AdenoCA	Lung-AdenoCA	5	36	0.276894
Copy number	Cervix-AdenoCA	Lung-SCC	5	205	0.0279399
Copy number	Cervix-AdenoCA	Lymph-BNHL	5	1	0.990319
Copy number	Cervix-AdenoCA	Lymph-CLL	5	0	0.18935
Copy number	Cervix-AdenoCA	Lymph-NOS	5	0	0.617075
Copy number	Cervix-AdenoCA	Ovary-AdenoCA	5	120	0.109949
Copy number	Cervix-AdenoCA	Panc-AdenoCA	5	25	0.109107
Copy number	Cervix-AdenoCA	Prost-AdenoCA	5	0	0.707169
Copy number	Cervix-AdenoCA	Skin-Melanoma	5	29.5	0.287912
Copy number	Cervix-AdenoCA	Stomach-AdenoCA	5	46	0.147308
Copy number	Cervix-AdenoCA	Thy-AdenoCA	5	0	0.000913246
Copy number	Cervix-AdenoCA	Uterus-AdenoCA	5	20.5	0.313519
Copy number	Cervix-SCC	Biliary-AdenoCA	31	1.5	0.00107872
Copy number	Cervix-SCC	Bladder-TCC	31	181	0.30541
Copy number	Cervix-SCC	Bone-Leiomyo	31	140.5	0.260246
Copy number	Cervix-SCC	Breast-AdenoCA	31	209	0.00871591
Copy number	Cervix-SCC	Breast-LobularCA	31	108.5	0.867575
Copy number	Cervix-SCC	Cervix-AdenoCA	31	5	0.0506674
Copy number	Cervix-SCC	CNS-GBM	31	22	0.187671
Copy number	Cervix-SCC	CNS-Oligo	31	0	2.10098e-05
Copy number	Cervix-SCC	ColoRect-AdenoCA	31	4	0.0610735
Copy number	Cervix-SCC	Eso-AdenoCA	31	17	0.693802
Copy number	Cervix-SCC	Head-SCC	31	53.5	0.935677
Copy number	Cervix-SCC	Kidney-ChRCC	31	0	5.10026e-10
Copy number	Cervix-SCC	Kidney-RCC	31	0	2.83216e-16
Copy number	Cervix-SCC	Liver-HCC	31	2	0.0140556
Copy number	Cervix-SCC	Lung-AdenoCA	31	36	0.726172
Copy number	Cervix-SCC	Lung-SCC	31	205	0.000618758
Copy number	Cervix-SCC	Lymph-BNHL	31	1	1.96761e-07
Copy number	Cervix-SCC	Lymph-CLL	31	0	1.07412e-13
Copy number	Cervix-SCC	Lymph-NOS	31	0	0.0272943
Copy number	Cervix-SCC	Ovary-AdenoCA	31	120	0.190848
Copy number	Cervix-SCC	Panc-AdenoCA	31	25	0.539978
Copy number	Cervix-SCC	Prost-AdenoCA	31	0	4.04768e-06
Copy number	Cervix-SCC	Skin-Melanoma	31	29.5	0.658276
Copy number	Cervix-SCC	Stomach-AdenoCA	31	46	0.93021
Copy number	Cervix-SCC	Thy-AdenoCA	31	0	1.27199e-14
Copy number	Cervix-SCC	Uterus-AdenoCA	31	20.5	0.518313
Copy number	CNS-GBM	Biliary-AdenoCA	22	1.5	0.00548899
Copy number	CNS-GBM	Bladder-TCC	22	181	0.0242204
Copy number	CNS-GBM	Bone-Leiomyo	22	140.5	0.011977
Copy number	CNS-GBM	Breast-AdenoCA	22	209	5.8958e-06
Copy number	CNS-GBM	Breast-LobularCA	22	108.5	0.76881
Copy number	CNS-GBM	Cervix-AdenoCA	22	5	0.0610728
Copy number	CNS-GBM	Cervix-SCC	22	31	0.187671
Copy number	CNS-GBM	CNS-Oligo	22	0	6.43429e-05
Copy number	CNS-GBM	ColoRect-AdenoCA	22	4	0.271596
Copy number	CNS-GBM	Eso-AdenoCA	22	17	0.820344
Copy number	CNS-GBM	Head-SCC	22	53.5	0.132116
Copy number	CNS-GBM	Kidney-ChRCC	22	0	2.25004e-10
Copy number	CNS-GBM	Kidney-RCC	22	0	1.2464e-17
Copy number	CNS-GBM	Liver-HCC	22	2	0.0570477
Copy number	CNS-GBM	Lung-AdenoCA	22	36	0.494446
Copy number	CNS-GBM	Lung-SCC	22	205	1.22345e-08
Copy number	CNS-GBM	Lymph-BNHL	22	1	2.0475e-07
Copy number	CNS-GBM	Lymph-CLL	22	0	4.75026e-15
Copy number	CNS-GBM	Lymph-NOS	22	0	0.0336602
Copy number	CNS-GBM	Ovary-AdenoCA	22	120	0.0027499
Copy number	CNS-GBM	Panc-AdenoCA	22	25	0.412561
Copy number	CNS-GBM	Prost-AdenoCA	22	0	9.57419e-06
Copy number	CNS-GBM	Skin-Melanoma	22	29.5	0.55892
Copy number	CNS-GBM	Stomach-AdenoCA	22	46	0.230971
Copy number	CNS-GBM	Thy-AdenoCA	22	0	7.70327e-15
Copy number	CNS-GBM	Uterus-AdenoCA	22	20.5	0.684871
Copy number	CNS-Oligo	Biliary-AdenoCA	0	1.5	0.330445
Copy number	CNS-Oligo	Bladder-TCC	0	181	2.45306e-05
Copy number	CNS-Oligo	Bone-Leiomyo	0	140.5	1.74992e-05
Copy number	CNS-Oligo	Breast-AdenoCA	0	209	3.59426e-08
Copy number	CNS-Oligo	Breast-LobularCA	0	108.5	0.013952
Copy number	CNS-Oligo	Cervix-AdenoCA	0	5	0.776101
Copy number	CNS-Oligo	Cervix-SCC	0	31	2.10098e-05
Copy number	CNS-Oligo	CNS-GBM	0	22	6.43429e-05
Copy number	CNS-Oligo	ColoRect-AdenoCA	0	4	0.0143659
Copy number	CNS-Oligo	Eso-AdenoCA	0	17	0.00155844
Copy number	CNS-Oligo	Head-SCC	0	53.5	4.83433e-05
Copy number	CNS-Oligo	Kidney-ChRCC	0	0	0.0671018
Copy number	CNS-Oligo	Kidney-RCC	0	0	0.00975566
Copy number	CNS-Oligo	Liver-HCC	0	2	0.0260026
Copy number	CNS-Oligo	Lung-AdenoCA	0	36	0.000298839
Copy number	CNS-Oligo	Lung-SCC	0	205	4.33379e-09
Copy number	CNS-Oligo	Lymph-BNHL	0	1	0.191147
Copy number	CNS-Oligo	Lymph-CLL	0	0	0.0528177
Copy number	CNS-Oligo	Lymph-NOS	0	0	0.3366
Copy number	CNS-Oligo	Ovary-AdenoCA	0	120	9.53421e-07
Copy number	CNS-Oligo	Panc-AdenoCA	0	25	3.82436e-06
Copy number	CNS-Oligo	Prost-AdenoCA	0	0	0.534479
Copy number	CNS-Oligo	Skin-Melanoma	0	29.5	0.00322511
Copy number	CNS-Oligo	Stomach-AdenoCA	0	46	4.47944e-05
Copy number	CNS-Oligo	Thy-AdenoCA	0	0	4.67116e-05
Copy number	CNS-Oligo	Uterus-AdenoCA	0	20.5	0.00106996
Copy number	ColoRect-AdenoCA	Biliary-AdenoCA	4	1.5	0.151823
Copy number	ColoRect-AdenoCA	Bladder-TCC	4	181	0.00627064
Copy number	ColoRect-AdenoCA	Bone-Leiomyo	4	140.5	0.036966
Copy number	ColoRect-AdenoCA	Breast-AdenoCA	4	209	5.87014e-06
Copy number	ColoRect-AdenoCA	Breast-LobularCA	4	108.5	0.244822
Copy number	ColoRect-AdenoCA	Cervix-AdenoCA	4	5	0.567544
Copy number	ColoRect-AdenoCA	Cervix-SCC	4	31	0.0610735
Copy number	ColoRect-AdenoCA	CNS-GBM	4	22	0.271596
Copy number	ColoRect-AdenoCA	CNS-Oligo	4	0	0.0143659
Copy number	ColoRect-AdenoCA	Eso-AdenoCA	4	17	0.304003
Copy number	ColoRect-AdenoCA	Head-SCC	4	53.5	0.108975
Copy number	ColoRect-AdenoCA	Kidney-ChRCC	4	0	9.47162e-07
Copy number	ColoRect-AdenoCA	Kidney-RCC	4	0	1.9037e-12
Copy number	ColoRect-AdenoCA	Liver-HCC	4	2	0.686589
Copy number	ColoRect-AdenoCA	Lung-AdenoCA	4	36	0.10735
Copy number	ColoRect-AdenoCA	Lung-SCC	4	205	8.74902e-06
Copy number	ColoRect-AdenoCA	Lymph-BNHL	4	1	0.0168481
Copy number	ColoRect-AdenoCA	Lymph-CLL	4	0	9.08055e-09
Copy number	ColoRect-AdenoCA	Lymph-NOS	4	0	0.109227
Copy number	ColoRect-AdenoCA	Ovary-AdenoCA	4	120	0.00154809
Copy number	ColoRect-AdenoCA	Panc-AdenoCA	4	25	0.0837256
Copy number	ColoRect-AdenoCA	Prost-AdenoCA	4	0	0.00276297
Copy number	ColoRect-AdenoCA	Skin-Melanoma	4	29.5	0.412375
Copy number	ColoRect-AdenoCA	Stomach-AdenoCA	4	46	0.114301
Copy number	ColoRect-AdenoCA	Thy-AdenoCA	4	0	6.32242e-11
Copy number	ColoRect-AdenoCA	Uterus-AdenoCA	4	20.5	0.417747
Copy number	Eso-AdenoCA	Biliary-AdenoCA	17	1.5	0.0218283
Copy number	Eso-AdenoCA	Bladder-TCC	17	181	0.259307
Copy number	Eso-AdenoCA	Bone-Leiomyo	17	140.5	0.306284
Copy number	Eso-AdenoCA	Breast-AdenoCA	17	209	0.0436032
Copy number	Eso-AdenoCA	Breast-LobularCA	17	108.5	0.945221
Copy number	Eso-AdenoCA	Cervix-AdenoCA	17	5	0.111111
Copy number	Eso-AdenoCA	Cervix-SCC	17	31	0.693802
Copy number	Eso-AdenoCA	CNS-GBM	17	22	0.820344
Copy number	Eso-AdenoCA	CNS-Oligo	17	0	0.00155844
Copy number	Eso-AdenoCA	ColoRect-AdenoCA	17	4	0.304003
Copy number	Eso-AdenoCA	Head-SCC	17	53.5	0.807924
Copy number	Eso-AdenoCA	Kidney-ChRCC	17	0	2.49257e-06
Copy number	Eso-AdenoCA	Kidney-RCC	17	0	3.79729e-09
Copy number	Eso-AdenoCA	Liver-HCC	17	2	0.17369
Copy number	Eso-AdenoCA	Lung-AdenoCA	17	36	1
Copy number	Eso-AdenoCA	Lung-SCC	17	205	0.0100153
Copy number	Eso-AdenoCA	Lymph-BNHL	17	1	0.00147513
Copy number	Eso-AdenoCA	Lymph-CLL	17	0	8.28899e-08
Copy number	Eso-AdenoCA	Lymph-NOS	17	0	0.0560066
Copy number	Eso-AdenoCA	Ovary-AdenoCA	17	120	0.27763
Copy number	Eso-AdenoCA	Panc-AdenoCA	17	25	0.881208
Copy number	Eso-AdenoCA	Prost-AdenoCA	17	0	0.000946539
Copy number	Eso-AdenoCA	Skin-Melanoma	17	29.5	0.960313
Copy number	Eso-AdenoCA	Stomach-AdenoCA	17	46	0.9681
Copy number	Eso-AdenoCA	Thy-AdenoCA	17	0	8.2698e-12
Copy number	Eso-AdenoCA	Uterus-AdenoCA	17	20.5	0.87955
Copy number	Head-SCC	Biliary-AdenoCA	53.5	1.5	0.00195147
Copy number	Head-SCC	Bladder-TCC	53.5	181	0.129111
Copy number	Head-SCC	Bone-Leiomyo	53.5	140.5	0.243362
Copy number	Head-SCC	Breast-AdenoCA	53.5	209	0.000814545
Copy number	Head-SCC	Breast-LobularCA	53.5	108.5	0.696291
Copy number	Head-SCC	Cervix-AdenoCA	53.5	5	0.184563
Copy number	Head-SCC	Cervix-SCC	53.5	31	0.935677
Copy number	Head-SCC	CNS-GBM	53.5	22	0.132116
Copy number	Head-SCC	CNS-Oligo	53.5	0	4.83433e-05
Copy number	Head-SCC	ColoRect-AdenoCA	53.5	4	0.108975
Copy number	Head-SCC	Eso-AdenoCA	53.5	17	0.807924
Copy number	Head-SCC	Kidney-ChRCC	53.5	0	1.86457e-10
Copy number	Head-SCC	Kidney-RCC	53.5	0	1.00613e-18
Copy number	Head-SCC	Liver-HCC	53.5	2	0.0119937
Copy number	Head-SCC	Lung-AdenoCA	53.5	36	0.980359
Copy number	Head-SCC	Lung-SCC	53.5	205	0.000427677
Copy number	Head-SCC	Lymph-BNHL	53.5	1	5.83766e-08
Copy number	Head-SCC	Lymph-CLL	53.5	0	1.79332e-14
Copy number	Head-SCC	Lymph-NOS	53.5	0	0.044818
Copy number	Head-SCC	Ovary-AdenoCA	53.5	120	0.0914024
Copy number	Head-SCC	Panc-AdenoCA	53.5	25	0.393794
Copy number	Head-SCC	Prost-AdenoCA	53.5	0	8.67936e-06
Copy number	Head-SCC	Skin-Melanoma	53.5	29.5	0.586378
Copy number	Head-SCC	Stomach-AdenoCA	53.5	46	0.943982
Copy number	Head-SCC	Thy-AdenoCA	53.5	0	1.04127e-14
Copy number	Head-SCC	Uterus-AdenoCA	53.5	20.5	0.560876
Copy number	Kidney-ChRCC	Biliary-AdenoCA	0	1.5	0.00541681
Copy number	Kidney-ChRCC	Bladder-TCC	0	181	6.00757e-10
Copy number	Kidney-ChRCC	Bone-Leiomyo	0	140.5	3.94712e-10
Copy number	Kidney-ChRCC	Breast-AdenoCA	0	209	3.82756e-16
Copy number	Kidney-ChRCC	Breast-LobularCA	0	108.5	0.000119104
Copy number	Kidney-ChRCC	Cervix-AdenoCA	0	5	0.236903
Copy number	Kidney-ChRCC	Cervix-SCC	0	31	5.10026e-10
Copy number	Kidney-ChRCC	CNS-GBM	0	22	2.25004e-10
Copy number	Kidney-ChRCC	CNS-Oligo	0	0	0.0671018
Copy number	Kidney-ChRCC	ColoRect-AdenoCA	0	4	9.47162e-07
Copy number	Kidney-ChRCC	Eso-AdenoCA	0	17	2.49257e-06
Copy number	Kidney-ChRCC	Head-SCC	0	53.5	1.86457e-10
Copy number	Kidney-ChRCC	Kidney-RCC	0	0	0.52939
Copy number	Kidney-ChRCC	Liver-HCC	0	2	7.99827e-07
Copy number	Kidney-ChRCC	Lung-AdenoCA	0	36	3.28235e-09
Copy number	Kidney-ChRCC	Lung-SCC	0	205	2.1741e-15
Copy number	Kidney-ChRCC	Lymph-BNHL	0	1	7.56043e-06
Copy number	Kidney-ChRCC	Lymph-CLL	0	0	0.901272
Copy number	Kidney-ChRCC	Lymph-NOS	0	0	0.535316
Copy number	Kidney-ChRCC	Ovary-AdenoCA	0	120	1.71043e-14
Copy number	Kidney-ChRCC	Panc-AdenoCA	0	25	1.36284e-14
Copy number	Kidney-ChRCC	Prost-AdenoCA	0	0	0.384795
Copy number	Kidney-ChRCC	Skin-Melanoma	0	29.5	6.25119e-07
Copy number	Kidney-ChRCC	Stomach-AdenoCA	0	46	6.19869e-10
Copy number	Kidney-ChRCC	Thy-AdenoCA	0	0	0.00892599
Copy number	Kidney-ChRCC	Uterus-AdenoCA	0	20.5	5.63549e-08
Copy number	Kidney-RCC	Biliary-AdenoCA	0	1.5	0.00014329
Copy number	Kidney-RCC	Bladder-TCC	0	181	1.73605e-16
Copy number	Kidney-RCC	Bone-Leiomyo	0	140.5	9.54401e-18
Copy number	Kidney-RCC	Breast-AdenoCA	0	209	1.52604e-30
Copy number	Kidney-RCC	Breast-LobularCA	0	108.5	2.16478e-06
Copy number	Kidney-RCC	Cervix-AdenoCA	0	5	0.144059
Copy number	Kidney-RCC	Cervix-SCC	0	31	2.83216e-16
Copy number	Kidney-RCC	CNS-GBM	0	22	1.2464e-17
Copy number	Kidney-RCC	CNS-Oligo	0	0	0.00975566
Copy number	Kidney-RCC	ColoRect-AdenoCA	0	4	1.9037e-12
Copy number	Kidney-RCC	Eso-AdenoCA	0	17	3.79729e-09
Copy number	Kidney-RCC	Head-SCC	0	53.5	1.00613e-18
Copy number	Kidney-RCC	Kidney-ChRCC	0	0	0.52939
Copy number	Kidney-RCC	Liver-HCC	0	2	7.44947e-14
Copy number	Kidney-RCC	Lung-AdenoCA	0	36	4.19443e-16
Copy number	Kidney-RCC	Lung-SCC	0	205	1.694e-27
Copy number	Kidney-RCC	Lymph-BNHL	0	1	1.44551e-11
Copy number	Kidney-RCC	Lymph-CLL	0	0	0.415307
Copy number	Kidney-RCC	Lymph-NOS	0	0	0.588915
Copy number	Kidney-RCC	Ovary-AdenoCA	0	120	6.90088e-28
Copy number	Kidney-RCC	Panc-AdenoCA	0	25	4.4929e-27
Copy number	Kidney-RCC	Prost-AdenoCA	0	0	0.14361
Copy number	Kidney-RCC	Skin-Melanoma	0	29.5	2.16247e-12
Copy number	Kidney-RCC	Stomach-AdenoCA	0	46	5.35248e-17
Copy number	Kidney-RCC	Thy-AdenoCA	0	0	0.0256964
Copy number	Kidney-RCC	Uterus-AdenoCA	0	20.5	1.59935e-14
Copy number	Liver-HCC	Biliary-AdenoCA	2	1.5	0.235089
Copy number	Liver-HCC	Bladder-TCC	2	181	0.00175004
Copy number	Liver-HCC	Bone-Leiomyo	2	140.5	0.00295655
Copy number	Liver-HCC	Breast-AdenoCA	2	209	6.08695e-09
Copy number	Liver-HCC	Breast-LobularCA	2	108.5	0.244212
Copy number	Liver-HCC	Cervix-AdenoCA	2	5	0.576086
Copy number	Liver-HCC	Cervix-SCC	2	31	0.0140556
Copy number	Liver-HCC	CNS-GBM	2	22	0.0570477
Copy number	Liver-HCC	CNS-Oligo	2	0	0.0260026
Copy number	Liver-HCC	ColoRect-AdenoCA	2	4	0.686589
Copy number	Liver-HCC	Eso-AdenoCA	2	17	0.17369
Copy number	Liver-HCC	Head-SCC	2	53.5	0.0119937
Copy number	Liver-HCC	Kidney-ChRCC	2	0	7.99827e-07
Copy number	Liver-HCC	Kidney-RCC	2	0	7.44947e-14
Copy number	Liver-HCC	Lung-AdenoCA	2	36	0.028908
Copy number	Liver-HCC	Lung-SCC	2	205	4.98356e-08
Copy number	Liver-HCC	Lymph-BNHL	2	1	0.0221305
Copy number	Liver-HCC	Lymph-CLL	2	0	1.43449e-09
Copy number	Liver-HCC	Lymph-NOS	2	0	0.125566
Copy number	Liver-HCC	Ovary-AdenoCA	2	120	9.21212e-06
Copy number	Liver-HCC	Panc-AdenoCA	2	25	0.0026937
Copy number	Liver-HCC	Prost-AdenoCA	2	0	0.00383223
Copy number	Liver-HCC	Skin-Melanoma	2	29.5	0.183004
Copy number	Liver-HCC	Stomach-AdenoCA	2	46	0.0227692
Copy number	Liver-HCC	Thy-AdenoCA	2	0	4.09304e-11
Copy number	Liver-HCC	Uterus-AdenoCA	2	20.5	0.149171
Copy number	Lung-AdenoCA	Biliary-AdenoCA	36	1.5	0.00866185
Copy number	Lung-AdenoCA	Bladder-TCC	36	181	0.175227
Copy number	Lung-AdenoCA	Bone-Leiomyo	36	140.5	0.368098
Copy number	Lung-AdenoCA	Breast-AdenoCA	36	209	0.00791518
Copy number	Lung-AdenoCA	Breast-LobularCA	36	108.5	0.725056
Copy number	Lung-AdenoCA	Cervix-AdenoCA	36	5	0.276894
Copy number	Lung-AdenoCA	Cervix-SCC	36	31	0.726172
Copy number	Lung-AdenoCA	CNS-GBM	36	22	0.494446
Copy number	Lung-AdenoCA	CNS-Oligo	36	0	0.000298839
Copy number	Lung-AdenoCA	ColoRect-AdenoCA	36	4	0.10735
Copy number	Lung-AdenoCA	Eso-AdenoCA	36	17	1
Copy number	Lung-AdenoCA	Head-SCC	36	53.5	0.980359
Copy number	Lung-AdenoCA	Kidney-ChRCC	36	0	3.28235e-09
Copy number	Lung-AdenoCA	Kidney-RCC	36	0	4.19443e-16
Copy number	Lung-AdenoCA	Liver-HCC	36	2	0.028908
Copy number	Lung-AdenoCA	Lung-SCC	36	205	0.00520437
Copy number	Lung-AdenoCA	Lymph-BNHL	36	1	9.12601e-06
Copy number	Lung-AdenoCA	Lymph-CLL	36	0	4.80555e-12
Copy number	Lung-AdenoCA	Lymph-NOS	36	0	0.0587173
Copy number	Lung-AdenoCA	Ovary-AdenoCA	36	120	0.205651
Copy number	Lung-AdenoCA	Panc-AdenoCA	36	25	0.65132
Copy number	Lung-AdenoCA	Prost-AdenoCA	36	0	7.60856e-05
Copy number	Lung-AdenoCA	Skin-Melanoma	36	29.5	0.533535
Copy number	Lung-AdenoCA	Stomach-AdenoCA	36	46	0.927801
Copy number	Lung-AdenoCA	Thy-AdenoCA	36	0	3.01343e-13
Copy number	Lung-AdenoCA	Uterus-AdenoCA	36	20.5	0.566918
Copy number	Lung-SCC	Biliary-AdenoCA	205	1.5	2.56922e-07
Copy number	Lung-SCC	Bladder-TCC	205	181	0.302248
Copy number	Lung-SCC	Bone-Leiomyo	205	140.5	0.0387017
Copy number	Lung-SCC	Breast-AdenoCA	205	209	0.977251
Copy number	Lung-SCC	Breast-LobularCA	205	108.5	0.354226
Copy number	Lung-SCC	Cervix-AdenoCA	205	5	0.0279399
Copy number	Lung-SCC	Cervix-SCC	205	31	0.000618758
Copy number	Lung-SCC	CNS-GBM	205	22	1.22345e-08
Copy number	Lung-SCC	CNS-Oligo	205	0	4.33379e-09
Copy number	Lung-SCC	ColoRect-AdenoCA	205	4	8.74902e-06
Copy number	Lung-SCC	Eso-AdenoCA	205	17	0.0100153
Copy number	Lung-SCC	Head-SCC	205	53.5	0.000427677
Copy number	Lung-SCC	Kidney-ChRCC	205	0	2.1741e-15
Copy number	Lung-SCC	Kidney-RCC	205	0	1.694e-27
Copy number	Lung-SCC	Liver-HCC	205	2	4.98356e-08
Copy number	Lung-SCC	Lung-AdenoCA	205	36	0.00520437
Copy number	Lung-SCC	Lymph-BNHL	205	1	6.89813e-19
Copy number	Lung-SCC	Lymph-CLL	205	0	1.33636e-21
Copy number	Lung-SCC	Lymph-NOS	205	0	0.0187843
Copy number	Lung-SCC	Ovary-AdenoCA	205	120	0.0477526
Copy number	Lung-SCC	Panc-AdenoCA	205	25	2.06595e-08
Copy number	Lung-SCC	Prost-AdenoCA	205	0	9.41516e-10
Copy number	Lung-SCC	Skin-Melanoma	205	29.5	0.00124213
Copy number	Lung-SCC	Stomach-AdenoCA	205	46	0.000509646
Copy number	Lung-SCC	Thy-AdenoCA	205	0	6.62286e-19
Copy number	Lung-SCC	Uterus-AdenoCA	205	20.5	0.000180408
Copy number	Lymph-BNHL	Biliary-AdenoCA	1	1.5	0.897695
Copy number	Lymph-BNHL	Bladder-TCC	1	181	6.57115e-08
Copy number	Lymph-BNHL	Bone-Leiomyo	1	140.5	1.79747e-08
Copy number	Lymph-BNHL	Breast-AdenoCA	1	209	5.73944e-20
Copy number	Lymph-BNHL	Breast-LobularCA	1	108.5	0.0233342
Copy number	Lymph-BNHL	Cervix-AdenoCA	1	5	0.990319
Copy number	Lymph-BNHL	Cervix-SCC	1	31	1.96761e-07
Copy number	Lymph-BNHL	CNS-GBM	1	22	2.0475e-07
Copy number	Lymph-BNHL	CNS-Oligo	1	0	0.191147
Copy number	Lymph-BNHL	ColoRect-AdenoCA	1	4	0.0168481
Copy number	Lymph-BNHL	Eso-AdenoCA	1	17	0.00147513
Copy number	Lymph-BNHL	Head-SCC	1	53.5	5.83766e-08
Copy number	Lymph-BNHL	Kidney-ChRCC	1	0	7.56043e-06
Copy number	Lymph-BNHL	Kidney-RCC	1	0	1.44551e-11
Copy number	Lymph-BNHL	Liver-HCC	1	2	0.0221305
Copy number	Lymph-BNHL	Lung-AdenoCA	1	36	9.12601e-06
Copy number	Lymph-BNHL	Lung-SCC	1	205	6.89813e-19
Copy number	Lymph-BNHL	Lymph-CLL	1	0	8.69914e-08
Copy number	Lymph-BNHL	Lymph-NOS	1	0	0.134584
Copy number	Lymph-BNHL	Ovary-AdenoCA	1	120	8.98445e-15
Copy number	Lymph-BNHL	Panc-AdenoCA	1	25	4.61922e-12
Copy number	Lymph-BNHL	Prost-AdenoCA	1	0	0.0403158
Copy number	Lymph-BNHL	Skin-Melanoma	1	29.5	0.000665921
Copy number	Lymph-BNHL	Stomach-AdenoCA	1	46	4.79502e-07
Copy number	Lymph-BNHL	Thy-AdenoCA	1	0	1.05898e-10
Copy number	Lymph-BNHL	Uterus-AdenoCA	1	20.5	6.70433e-05
Copy number	Lymph-CLL	Biliary-AdenoCA	0	1.5	0.00166954
Copy number	Lymph-CLL	Bladder-TCC	0	181	4.13825e-13
Copy number	Lymph-CLL	Bone-Leiomyo	0	140.5	9.62779e-14
Copy number	Lymph-CLL	Breast-AdenoCA	0	209	5.80588e-23
Copy number	Lymph-CLL	Breast-LobularCA	0	108.5	3.59883e-05
Copy number	Lymph-CLL	Cervix-AdenoCA	0	5	0.18935
Copy number	Lymph-CLL	Cervix-SCC	0	31	1.07412e-13
Copy number	Lymph-CLL	CNS-GBM	0	22	4.75026e-15
Copy number	Lymph-CLL	CNS-Oligo	0	0	0.0528177
Copy number	Lymph-CLL	ColoRect-AdenoCA	0	4	9.08055e-09
Copy number	Lymph-CLL	Eso-AdenoCA	0	17	8.28899e-08
Copy number	Lymph-CLL	Head-SCC	0	53.5	1.79332e-14
Copy number	Lymph-CLL	Kidney-ChRCC	0	0	0.901272
Copy number	Lymph-CLL	Kidney-RCC	0	0	0.415307
Copy number	Lymph-CLL	Liver-HCC	0	2	1.43449e-09
Copy number	Lymph-CLL	Lung-AdenoCA	0	36	4.80555e-12
Copy number	Lymph-CLL	Lung-SCC	0	205	1.33636e-21
Copy number	Lymph-CLL	Lymph-BNHL	0	1	8.69914e-08
Copy number	Lymph-CLL	Lymph-NOS	0	0	0.515762
Copy number	Lymph-CLL	Ovary-AdenoCA	0	120	1.07872e-20
Copy number	Lymph-CLL	Panc-AdenoCA	0	25	6.07678e-21
Copy number	Lymph-CLL	Prost-AdenoCA	0	0	0.306148
Copy number	Lymph-CLL	Skin-Melanoma	0	29.5	2.99208e-09
Copy number	Lymph-CLL	Stomach-AdenoCA	0	46	1.56125e-13
Copy number	Lymph-CLL	Thy-AdenoCA	0	0	0.00577563
Copy number	Lymph-CLL	Uterus-AdenoCA	0	20.5	5.2806e-11
Copy number	Lymph-NOS	Biliary-AdenoCA	0	1.5	0.241105
Copy number	Lymph-NOS	Bladder-TCC	0	181	0.039611
Copy number	Lymph-NOS	Bone-Leiomyo	0	140.5	0.0482104
Copy number	Lymph-NOS	Breast-AdenoCA	0	209	0.0261327
Copy number	Lymph-NOS	Breast-LobularCA	0	108.5	0.124283
Copy number	Lymph-NOS	Cervix-AdenoCA	0	5	0.617075
Copy number	Lymph-NOS	Cervix-SCC	0	31	0.0272943
Copy number	Lymph-NOS	CNS-GBM	0	22	0.0336602
Copy number	Lymph-NOS	CNS-Oligo	0	0	0.3366
Copy number	Lymph-NOS	ColoRect-AdenoCA	0	4	0.109227
Copy number	Lymph-NOS	Eso-AdenoCA	0	17	0.0560066
Copy number	Lymph-NOS	Head-SCC	0	53.5	0.044818
Copy number	Lymph-NOS	Kidney-ChRCC	0	0	0.535316
Copy number	Lymph-NOS	Kidney-RCC	0	0	0.588915
Copy number	Lymph-NOS	Liver-HCC	0	2	0.125566
Copy number	Lymph-NOS	Lung-AdenoCA	0	36	0.0587173
Copy number	Lymph-NOS	Lung-SCC	0	205	0.0187843
Copy number	Lymph-NOS	Lymph-BNHL	0	1	0.134584
Copy number	Lymph-NOS	Lymph-CLL	0	0	0.515762
Copy number	Lymph-NOS	Ovary-AdenoCA	0	120	0.0312182
Copy number	Lymph-NOS	Panc-AdenoCA	0	25	0.0238624
Copy number	Lymph-NOS	Prost-AdenoCA	0	0	0.47037
Copy number	Lymph-NOS	Skin-Melanoma	0	29.5	0.102155
Copy number	Lymph-NOS	Stomach-AdenoCA	0	46	0.0398812
Copy number	Lymph-NOS	Thy-AdenoCA	0	0	0.91785
Copy number	Lymph-NOS	Uterus-AdenoCA	0	20.5	0.0852433
Copy number	Ovary-AdenoCA	Biliary-AdenoCA	120	1.5	7.06515e-05
Copy number	Ovary-AdenoCA	Bladder-TCC	120	181	0.660216
Copy number	Ovary-AdenoCA	Bone-Leiomyo	120	140.5	0.71085
Copy number	Ovary-AdenoCA	Breast-AdenoCA	120	209	0.0442318
Copy number	Ovary-AdenoCA	Breast-LobularCA	120	108.5	0.830273
Copy number	Ovary-AdenoCA	Cervix-AdenoCA	120	5	0.109949
Copy number	Ovary-AdenoCA	Cervix-SCC	120	31	0.190848
Copy number	Ovary-AdenoCA	CNS-GBM	120	22	0.0027499
Copy number	Ovary-AdenoCA	CNS-Oligo	120	0	9.53421e-07
Copy number	Ovary-AdenoCA	ColoRect-AdenoCA	120	4	0.00154809
Copy number	Ovary-AdenoCA	Eso-AdenoCA	120	17	0.27763
Copy number	Ovary-AdenoCA	Head-SCC	120	53.5	0.0914024
Copy number	Ovary-AdenoCA	Kidney-ChRCC	120	0	1.71043e-14
Copy number	Ovary-AdenoCA	Kidney-RCC	120	0	6.90088e-28
Copy number	Ovary-AdenoCA	Liver-HCC	120	2	9.21212e-06
Copy number	Ovary-AdenoCA	Lung-AdenoCA	120	36	0.205651
Copy number	Ovary-AdenoCA	Lung-SCC	120	205	0.0477526
Copy number	Ovary-AdenoCA	Lymph-BNHL	120	1	8.98445e-15
Copy number	Ovary-AdenoCA	Lymph-CLL	120	0	1.07872e-20
Copy number	Ovary-AdenoCA	Lymph-NOS	120	0	0.0312182
Copy number	Ovary-AdenoCA	Panc-AdenoCA	120	25	0.00315354
Copy number	Ovary-AdenoCA	Prost-AdenoCA	120	0	1.16385e-07
Copy number	Ovary-AdenoCA	Skin-Melanoma	120	29.5	0.0547929
Copy number	Ovary-AdenoCA	Stomach-AdenoCA	120	46	0.110721
Copy number	Ovary-AdenoCA	Thy-AdenoCA	120	0	7.64773e-19
Copy number	Ovary-AdenoCA	Uterus-AdenoCA	120	20.5	0.0244602
Copy number	Panc-AdenoCA	Biliary-AdenoCA	25	1.5	0.000959271
Copy number	Panc-AdenoCA	Bladder-TCC	25	181	0.0364166
Copy number	Panc-AdenoCA	Bone-Leiomyo	25	140.5	0.0351092
Copy number	Panc-AdenoCA	Breast-AdenoCA	25	209	5.33777e-07
Copy number	Panc-AdenoCA	Breast-LobularCA	25	108.5	0.626155
Copy number	Panc-AdenoCA	Cervix-AdenoCA	25	5	0.109107
Copy number	Panc-AdenoCA	Cervix-SCC	25	31	0.539978
Copy number	Panc-AdenoCA	CNS-GBM	25	22	0.412561
Copy number	Panc-AdenoCA	CNS-Oligo	25	0	3.82436e-06
Copy number	Panc-AdenoCA	ColoRect-AdenoCA	25	4	0.0837256
Copy number	Panc-AdenoCA	Eso-AdenoCA	25	17	0.881208
Copy number	Panc-AdenoCA	Head-SCC	25	53.5	0.393794
Copy number	Panc-AdenoCA	Kidney-ChRCC	25	0	1.36284e-14
Copy number	Panc-AdenoCA	Kidney-RCC	25	0	4.4929e-27
Copy number	Panc-AdenoCA	Liver-HCC	25	2	0.0026937
Copy number	Panc-AdenoCA	Lung-AdenoCA	25	36	0.65132
Copy number	Panc-AdenoCA	Lung-SCC	25	205	2.06595e-08
Copy number	Panc-AdenoCA	Lymph-BNHL	25	1	4.61922e-12
Copy number	Panc-AdenoCA	Lymph-CLL	25	0	6.07678e-21
Copy number	Panc-AdenoCA	Lymph-NOS	25	0	0.0238624
Copy number	Panc-AdenoCA	Ovary-AdenoCA	25	120	0.00315354
Copy number	Panc-AdenoCA	Prost-AdenoCA	25	0	3.09007e-07
Copy number	Panc-AdenoCA	Skin-Melanoma	25	29.5	0.907092
Copy number	Panc-AdenoCA	Stomach-AdenoCA	25	46	0.490852
Copy number	Panc-AdenoCA	Thy-AdenoCA	25	0	1.18559e-19
Copy number	Panc-AdenoCA	Uterus-AdenoCA	25	20.5	0.836226
Copy number	Prost-AdenoCA	Biliary-AdenoCA	0	1.5	0.143163
Copy number	Prost-AdenoCA	Bladder-TCC	0	181	6.0721e-06
Copy number	Prost-AdenoCA	Bone-Leiomyo	0	140.5	5.41644e-06
Copy number	Prost-AdenoCA	Breast-AdenoCA	0	209	7.3345e-09
Copy number	Prost-AdenoCA	Breast-LobularCA	0	108.5	0.00872765
Copy number	Prost-AdenoCA	Cervix-AdenoCA	0	5	0.707169
Copy number	Prost-AdenoCA	Cervix-SCC	0	31	4.04768e-06
Copy number	Prost-AdenoCA	CNS-GBM	0	22	9.57419e-06
Copy number	Prost-AdenoCA	CNS-Oligo	0	0	0.534479
Copy number	Prost-AdenoCA	ColoRect-AdenoCA	0	4	0.00276297
Copy number	Prost-AdenoCA	Eso-AdenoCA	0	17	0.000946539
Copy number	Prost-AdenoCA	Head-SCC	0	53.5	8.67936e-06
Copy number	Prost-AdenoCA	Kidney-ChRCC	0	0	0.384795
Copy number	Prost-AdenoCA	Kidney-RCC	0	0	0.14361
Copy number	Prost-AdenoCA	Liver-HCC	0	2	0.00383223
Copy number	Prost-AdenoCA	Lung-AdenoCA	0	36	7.60856e-05
Copy number	Prost-AdenoCA	Lung-SCC	0	205	9.41516e-10
Copy number	Prost-AdenoCA	Lymph-BNHL	0	1	0.0403158
Copy number	Prost-AdenoCA	Lymph-CLL	0	0	0.306148
Copy number	Prost-AdenoCA	Lymph-NOS	0	0	0.47037
Copy number	Prost-AdenoCA	Ovary-AdenoCA	0	120	1.16385e-07
Copy number	Prost-AdenoCA	Panc-AdenoCA	0	25	3.09007e-07
Copy number	Prost-AdenoCA	Skin-Melanoma	0	29.5	0.000524912
Copy number	Prost-AdenoCA	Stomach-AdenoCA	0	46	1.25705e-05
Copy number	Prost-AdenoCA	Thy-AdenoCA	0	0	0.00178538
Copy number	Prost-AdenoCA	Uterus-AdenoCA	0	20.5	0.000262182
Copy number	Skin-Melanoma	Biliary-AdenoCA	29.5	1.5	0.0325504
Copy number	Skin-Melanoma	Bladder-TCC	29.5	181	0.109235
Copy number	Skin-Melanoma	Bone-Leiomyo	29.5	140.5	0.234796
Copy number	Skin-Melanoma	Breast-AdenoCA	29.5	209	0.00153455
Copy number	Skin-Melanoma	Breast-LobularCA	29.5	108.5	0.585394
Copy number	Skin-Melanoma	Cervix-AdenoCA	29.5	5	0.287912
Copy number	Skin-Melanoma	Cervix-SCC	29.5	31	0.658276
Copy number	Skin-Melanoma	CNS-GBM	29.5	22	0.55892
Copy number	Skin-Melanoma	CNS-Oligo	29.5	0	0.00322511
Copy number	Skin-Melanoma	ColoRect-AdenoCA	29.5	4	0.412375
Copy number	Skin-Melanoma	Eso-AdenoCA	29.5	17	0.960313
Copy number	Skin-Melanoma	Head-SCC	29.5	53.5	0.586378
Copy number	Skin-Melanoma	Kidney-ChRCC	29.5	0	6.25119e-07
Copy number	Skin-Melanoma	Kidney-RCC	29.5	0	2.16247e-12
Copy number	Skin-Melanoma	Liver-HCC	29.5	2	0.183004
Copy number	Skin-Melanoma	Lung-AdenoCA	29.5	36	0.533535
Copy number	Skin-Melanoma	Lung-SCC	29.5	205	0.00124213
Copy number	Skin-Melanoma	Lymph-BNHL	29.5	1	0.000665921
Copy number	Skin-Melanoma	Lymph-CLL	29.5	0	2.99208e-09
Copy number	Skin-Melanoma	Lymph-NOS	29.5	0	0.102155
Copy number	Skin-Melanoma	Ovary-AdenoCA	29.5	120	0.0547929
Copy number	Skin-Melanoma	Panc-AdenoCA	29.5	25	0.907092
Copy number	Skin-Melanoma	Prost-AdenoCA	29.5	0	0.000524912
Copy number	Skin-Melanoma	Stomach-AdenoCA	29.5	46	0.700503
Copy number	Skin-Melanoma	Thy-AdenoCA	29.5	0	8.44989e-11
Copy number	Skin-Melanoma	Uterus-AdenoCA	29.5	20.5	0.937586
Copy number	Stomach-AdenoCA	Biliary-AdenoCA	46	1.5	0.00215475
Copy number	Stomach-AdenoCA	Bladder-TCC	46	181	0.145312
Copy number	Stomach-AdenoCA	Bone-Leiomyo	46	140.5	0.221804
Copy number	Stomach-AdenoCA	Breast-AdenoCA	46	209	0.00224644
Copy number	Stomach-AdenoCA	Breast-LobularCA	46	108.5	0.709614
Copy number	Stomach-AdenoCA	Cervix-AdenoCA	46	5	0.147308
Copy number	Stomach-AdenoCA	Cervix-SCC	46	31	0.93021
Copy number	Stomach-AdenoCA	CNS-GBM	46	22	0.230971
Copy number	Stomach-AdenoCA	CNS-Oligo	46	0	4.47944e-05
Copy number	Stomach-AdenoCA	ColoRect-AdenoCA	46	4	0.114301
Copy number	Stomach-AdenoCA	Eso-AdenoCA	46	17	0.9681
Copy number	Stomach-AdenoCA	Head-SCC	46	53.5	0.943982
Copy number	Stomach-AdenoCA	Kidney-ChRCC	46	0	6.19869e-10
Copy number	Stomach-AdenoCA	Kidney-RCC	46	0	5.35248e-17
Copy number	Stomach-AdenoCA	Liver-HCC	46	2	0.0227692
Copy number	Stomach-AdenoCA	Lung-AdenoCA	46	36	0.927801
Copy number	Stomach-AdenoCA	Lung-SCC	46	205	0.000509646
Copy number	Stomach-AdenoCA	Lymph-BNHL	46	1	4.79502e-07
Copy number	Stomach-AdenoCA	Lymph-CLL	46	0	1.56125e-13
Copy number	Stomach-AdenoCA	Lymph-NOS	46	0	0.0398812
Copy number	Stomach-AdenoCA	Ovary-AdenoCA	46	120	0.110721
Copy number	Stomach-AdenoCA	Panc-AdenoCA	46	25	0.490852
Copy number	Stomach-AdenoCA	Prost-AdenoCA	46	0	1.25705e-05
Copy number	Stomach-AdenoCA	Skin-Melanoma	46	29.5	0.700503
Copy number	Stomach-AdenoCA	Thy-AdenoCA	46	0	2.8497e-14
Copy number	Stomach-AdenoCA	Uterus-AdenoCA	46	20.5	0.61833
Copy number	Thy-AdenoCA	Biliary-AdenoCA	0	1.5	1.42514e-06
Copy number	Thy-AdenoCA	Bladder-TCC	0	181	7.81607e-14
Copy number	Thy-AdenoCA	Bone-Leiomyo	0	140.5	6.61639e-14
Copy number	Thy-AdenoCA	Breast-AdenoCA	0	209	1.02898e-19
Copy number	Thy-AdenoCA	Breast-LobularCA	0	108.5	2.778e-09
Copy number	Thy-AdenoCA	Cervix-AdenoCA	0	5	0.000913246
Copy number	Thy-AdenoCA	Cervix-SCC	0	31	1.27199e-14
Copy number	Thy-AdenoCA	CNS-GBM	0	22	7.70327e-15
Copy number	Thy-AdenoCA	CNS-Oligo	0	0	4.67116e-05
Copy number	Thy-AdenoCA	ColoRect-AdenoCA	0	4	6.32242e-11
Copy number	Thy-AdenoCA	Eso-AdenoCA	0	17	8.2698e-12
Copy number	Thy-AdenoCA	Head-SCC	0	53.5	1.04127e-14
Copy number	Thy-AdenoCA	Kidney-ChRCC	0	0	0.00892599
Copy number	Thy-AdenoCA	Kidney-RCC	0	0	0.0256964
Copy number	Thy-AdenoCA	Liver-HCC	0	2	4.09304e-11
Copy number	Thy-AdenoCA	Lung-AdenoCA	0	36	3.01343e-13
Copy number	Thy-AdenoCA	Lung-SCC	0	205	6.62286e-19
Copy number	Thy-AdenoCA	Lymph-BNHL	0	1	1.05898e-10
Copy number	Thy-AdenoCA	Lymph-CLL	0	0	0.00577563
Copy number	Thy-AdenoCA	Lymph-NOS	0	0	0.91785
Copy number	Thy-AdenoCA	Ovary-AdenoCA	0	120	7.64773e-19
Copy number	Thy-AdenoCA	Panc-AdenoCA	0	25	1.18559e-19
Copy number	Thy-AdenoCA	Prost-AdenoCA	0	0	0.00178538
Copy number	Thy-AdenoCA	Skin-Melanoma	0	29.5	8.44989e-11
Copy number	Thy-AdenoCA	Stomach-AdenoCA	0	46	2.8497e-14
Copy number	Thy-AdenoCA	Uterus-AdenoCA	0	20.5	6.29581e-12
Copy number	Uterus-AdenoCA	Biliary-AdenoCA	20.5	1.5	0.0209163
Copy number	Uterus-AdenoCA	Bladder-TCC	20.5	181	0.048081
Copy number	Uterus-AdenoCA	Bone-Leiomyo	20.5	140.5	0.124887
Copy number	Uterus-AdenoCA	Breast-AdenoCA	20.5	209	0.000186887
Copy number	Uterus-AdenoCA	Breast-LobularCA	20.5	108.5	0.536932
Copy number	Uterus-AdenoCA	Cervix-AdenoCA	20.5	5	0.313519
Copy number	Uterus-AdenoCA	Cervix-SCC	20.5	31	0.518313
Copy number	Uterus-AdenoCA	CNS-GBM	20.5	22	0.684871
Copy number	Uterus-AdenoCA	CNS-Oligo	20.5	0	0.00106996
Copy number	Uterus-AdenoCA	ColoRect-AdenoCA	20.5	4	0.417747
Copy number	Uterus-AdenoCA	Eso-AdenoCA	20.5	17	0.87955
Copy number	Uterus-AdenoCA	Head-SCC	20.5	53.5	0.560876
Copy number	Uterus-AdenoCA	Kidney-ChRCC	20.5	0	5.63549e-08
Copy number	Uterus-AdenoCA	Kidney-RCC	20.5	0	1.59935e-14
Copy number	Uterus-AdenoCA	Liver-HCC	20.5	2	0.149171
Copy number	Uterus-AdenoCA	Lung-AdenoCA	20.5	36	0.566918
Copy number	Uterus-AdenoCA	Lung-SCC	20.5	205	0.000180408
Copy number	Uterus-AdenoCA	Lymph-BNHL	20.5	1	6.70433e-05
Copy number	Uterus-AdenoCA	Lymph-CLL	20.5	0	5.2806e-11
Copy number	Uterus-AdenoCA	Lymph-NOS	20.5	0	0.0852433
Copy number	Uterus-AdenoCA	Ovary-AdenoCA	20.5	120	0.0244602
Copy number	Uterus-AdenoCA	Panc-AdenoCA	20.5	25	0.836226
Copy number	Uterus-AdenoCA	Prost-AdenoCA	20.5	0	0.000262182
Copy number	Uterus-AdenoCA	Skin-Melanoma	20.5	29.5	0.937586
Copy number	Uterus-AdenoCA	Stomach-AdenoCA	20.5	46	0.61833
Copy number	Uterus-AdenoCA	Thy-AdenoCA	20.5	0	6.29581e-12
Expression	Biliary-AdenoCA	Bladder-TCC	26	34	0.263921
Expression	Biliary-AdenoCA	Bone-Leiomyo	26	53.5	0.000309053
Expression	Biliary-AdenoCA	Breast-AdenoCA	26	71	4.81036e-06
Expression	Biliary-AdenoCA	Breast-LobularCA	26	0	0.000321543
Expression	Biliary-AdenoCA	Cervix-AdenoCA	26	0	0.0271782
Expression	Biliary-AdenoCA	Cervix-SCC	26	29	0.568747
Expression	Biliary-AdenoCA	CNS-GBM	26	22	0.769761
Expression	Biliary-AdenoCA	CNS-Oligo	26	10	0.0167944
Expression	Biliary-AdenoCA	ColoRect-AdenoCA	26	27	0.5845
Expression	Biliary-AdenoCA	Eso-AdenoCA	26	0	0.000129668
Expression	Biliary-AdenoCA	Head-SCC	26	38.5	0.0670382
Expression	Biliary-AdenoCA	Kidney-ChRCC	26	18	0.86807
Expression	Biliary-AdenoCA	Kidney-RCC	26	22	0.765839
Expression	Biliary-AdenoCA	Liver-HCC	26	31.5	0.180193
Expression	Biliary-AdenoCA	Lung-AdenoCA	26	43	0.00458728
Expression	Biliary-AdenoCA	Lung-SCC	26	50	0.00264349
Expression	Biliary-AdenoCA	Lymph-BNHL	26	33	0.219603
Expression	Biliary-AdenoCA	Lymph-CLL	26	18.5	0.454055
Expression	Biliary-AdenoCA	Lymph-NOS	26	0	0.0271782
Expression	Biliary-AdenoCA	Ovary-AdenoCA	26	62	0.000315291
Expression	Biliary-AdenoCA	Panc-AdenoCA	26	34	0.131637
Expression	Biliary-AdenoCA	Prost-AdenoCA	26	6	0.00404725
Expression	Biliary-AdenoCA	Skin-Melanoma	26	57	0.00384328
Expression	Biliary-AdenoCA	Stomach-AdenoCA	26	33	0.142325
Expression	Biliary-AdenoCA	Thy-AdenoCA	26	15	0.150564
Expression	Biliary-AdenoCA	Uterus-AdenoCA	26	45.5	0.00390995
Expression	Bladder-TCC	Biliary-AdenoCA	34	26	0.263921
Expression	Bladder-TCC	Bone-Leiomyo	34	53.5	0.0143418
Expression	Bladder-TCC	Breast-AdenoCA	34	71	0.00028057
Expression	Bladder-TCC	Breast-LobularCA	34	0	0.000210377
Expression	Bladder-TCC	Cervix-AdenoCA	34	0	0.0240478
Expression	Bladder-TCC	Cervix-SCC	34	29	0.580889
Expression	Bladder-TCC	CNS-GBM	34	22	0.532058
Expression	Bladder-TCC	CNS-Oligo	34	10	0.00296698
Expression	Bladder-TCC	ColoRect-AdenoCA	34	27	0.712864
Expression	Bladder-TCC	Eso-AdenoCA	34	0	7.82798e-05
Expression	Bladder-TCC	Head-SCC	34	38.5	0.46706
Expression	Bladder-TCC	Kidney-ChRCC	34	18	0.263752
Expression	Bladder-TCC	Kidney-RCC	34	22	0.377151
Expression	Bladder-TCC	Liver-HCC	34	31.5	0.863494
Expression	Bladder-TCC	Lung-AdenoCA	34	43	0.120806
Expression	Bladder-TCC	Lung-SCC	34	50	0.0632619
Expression	Bladder-TCC	Lymph-BNHL	34	33	0.96725
Expression	Bladder-TCC	Lymph-CLL	34	18.5	0.10885
Expression	Bladder-TCC	Lymph-NOS	34	0	0.0240478
Expression	Bladder-TCC	Ovary-AdenoCA	34	62	0.0126866
Expression	Bladder-TCC	Panc-AdenoCA	34	34	0.811132
Expression	Bladder-TCC	Prost-AdenoCA	34	6	0.0011555
Expression	Bladder-TCC	Skin-Melanoma	34	57	0.0632116
Expression	Bladder-TCC	Stomach-AdenoCA	34	33	0.860971
Expression	Bladder-TCC	Thy-AdenoCA	34	15	0.0227802
Expression	Bladder-TCC	Uterus-AdenoCA	34	45.5	0.123859
Expression	Bone-Leiomyo	Biliary-AdenoCA	53.5	26	0.000309053
Expression	Bone-Leiomyo	Bladder-TCC	53.5	34	0.0143418
Expression	Bone-Leiomyo	Breast-AdenoCA	53.5	71	0.193541
Expression	Bone-Leiomyo	Breast-LobularCA	53.5	0	0.000117417
Expression	Bone-Leiomyo	Cervix-AdenoCA	53.5	0	0.0206594
Expression	Bone-Leiomyo	Cervix-SCC	53.5	29	0.0037862
Expression	Bone-Leiomyo	CNS-GBM	53.5	22	0.000703559
Expression	Bone-Leiomyo	CNS-Oligo	53.5	10	1.07345e-06
Expression	Bone-Leiomyo	ColoRect-AdenoCA	53.5	27	0.00066183
Expression	Bone-Leiomyo	Eso-AdenoCA	53.5	0	3.84881e-05
Expression	Bone-Leiomyo	Head-SCC	53.5	38.5	0.044848
Expression	Bone-Leiomyo	Kidney-ChRCC	53.5	18	0.000467612
Expression	Bone-Leiomyo	Kidney-RCC	53.5	22	5.95901e-05
Expression	Bone-Leiomyo	Liver-HCC	53.5	31.5	0.00770983
Expression	Bone-Leiomyo	Lung-AdenoCA	53.5	43	0.297493
Expression	Bone-Leiomyo	Lung-SCC	53.5	50	0.429703
Expression	Bone-Leiomyo	Lymph-BNHL	53.5	33	0.0103451
Expression	Bone-Leiomyo	Lymph-CLL	53.5	18.5	2.17609e-05
Expression	Bone-Leiomyo	Lymph-NOS	53.5	0	0.0206594
Expression	Bone-Leiomyo	Ovary-AdenoCA	53.5	62	0.786028
Expression	Bone-Leiomyo	Panc-AdenoCA	53.5	34	0.00516482
Expression	Bone-Leiomyo	Prost-AdenoCA	53.5	6	2.56802e-06
Expression	Bone-Leiomyo	Skin-Melanoma	53.5	57	0.613288
Expression	Bone-Leiomyo	Stomach-AdenoCA	53.5	33	0.0245623
Expression	Bone-Leiomyo	Thy-AdenoCA	53.5	15	2.99992e-06
Expression	Bone-Leiomyo	Uterus-AdenoCA	53.5	45.5	0.263283
Expression	Breast-AdenoCA	Biliary-AdenoCA	71	26	4.81036e-06
Expression	Breast-AdenoCA	Bladder-TCC	71	34	0.00028057
Expression	Breast-AdenoCA	Bone-Leiomyo	71	53.5	0.193541
Expression	Breast-AdenoCA	Breast-LobularCA	71	0	4.67394e-05
Expression	Breast-AdenoCA	Cervix-AdenoCA	71	0	0.0166782
Expression	Breast-AdenoCA	Cervix-SCC	71	29	6.57953e-05
Expression	Breast-AdenoCA	CNS-GBM	71	22	1.05061e-05
Expression	Breast-AdenoCA	CNS-Oligo	71	10	3.48075e-08
Expression	Breast-AdenoCA	ColoRect-AdenoCA	71	27	6.10419e-07
Expression	Breast-AdenoCA	Eso-AdenoCA	71	0	1.21209e-05
Expression	Breast-AdenoCA	Head-SCC	71	38.5	0.000175759
Expression	Breast-AdenoCA	Kidney-ChRCC	71	18	1.74739e-06
Expression	Breast-AdenoCA	Kidney-RCC	71	22	1.8521e-09
Expression	Breast-AdenoCA	Liver-HCC	71	31.5	1.25053e-05
Expression	Breast-AdenoCA	Lung-AdenoCA	71	43	0.0223812
Expression	Breast-AdenoCA	Lung-SCC	71	50	0.0281037
Expression	Breast-AdenoCA	Lymph-BNHL	71	33	1.22905e-05
Expression	Breast-AdenoCA	Lymph-CLL	71	18.5	5.56048e-09
Expression	Breast-AdenoCA	Lymph-NOS	71	0	0.0166782
Expression	Breast-AdenoCA	Ovary-AdenoCA	71	62	0.379289
Expression	Breast-AdenoCA	Panc-AdenoCA	71	34	7.71811e-06
Expression	Breast-AdenoCA	Prost-AdenoCA	71	6	1.32593e-07
Expression	Breast-AdenoCA	Skin-Melanoma	71	57	0.0423582
Expression	Breast-AdenoCA	Stomach-AdenoCA	71	33	0.000420466
Expression	Breast-AdenoCA	Thy-AdenoCA	71	15	2.41242e-09
Expression	Breast-AdenoCA	Uterus-AdenoCA	71	45.5	0.0197893
Expression	Breast-LobularCA	Biliary-AdenoCA	0	26	0.000321543
Expression	Breast-LobularCA	Bladder-TCC	0	34	0.000210377
Expression	Breast-LobularCA	Bone-Leiomyo	0	53.5	0.000117417
Expression	Breast-LobularCA	Breast-AdenoCA	0	71	4.67394e-05
Expression	Breast-LobularCA	Cervix-AdenoCA	0	0	NaN
Expression	Breast-LobularCA	Cervix-SCC	0	29	0.000322527
Expression	Breast-LobularCA	CNS-GBM	0	22	0.00015486
Expression	Breast-LobularCA	CNS-Oligo	0	10	0.000637184
Expression	Breast-LobularCA	ColoRect-AdenoCA	0	27	7.22359e-05
Expression	Breast-LobularCA	Eso-AdenoCA	0	0	NaN
Expression	Breast-LobularCA	Head-SCC	0	38.5	8.989e-05
Expression	Breast-LobularCA	Kidney-ChRCC	0	18	0.000125434
Expression	Breast-LobularCA	Kidney-RCC	0	22	4.47809e-05
Expression	Breast-LobularCA	Liver-HCC	0	31.5	4.20499e-05
Expression	Breast-LobularCA	Lung-AdenoCA	0	43	0.000105
Expression	Breast-LobularCA	Lung-SCC	0	50	7.87348e-05
Expression	Breast-LobularCA	Lymph-BNHL	0	33	5.80785e-05
Expression	Breast-LobularCA	Lymph-CLL	0	18.5	5.51798e-05
Expression	Breast-LobularCA	Lymph-NOS	0	0	NaN
Expression	Breast-LobularCA	Ovary-AdenoCA	0	62	4.53779e-05
Expression	Breast-LobularCA	Panc-AdenoCA	0	34	5.11612e-05
Expression	Breast-LobularCA	Prost-AdenoCA	0	6	0.00195831
Expression	Breast-LobularCA	Skin-Melanoma	0	57	0.000108778
Expression	Breast-LobularCA	Stomach-AdenoCA	0	33	0.000146663
Expression	Breast-LobularCA	Thy-AdenoCA	0	15	0.000110553
Expression	Breast-LobularCA	Uterus-AdenoCA	0	45.5	8.50253e-05
Expression	Cervix-AdenoCA	Biliary-AdenoCA	0	26	0.0271782
Expression	Cervix-AdenoCA	Bladder-TCC	0	34	0.0240478
Expression	Cervix-AdenoCA	Bone-Leiomyo	0	53.5	0.0206594
Expression	Cervix-AdenoCA	Breast-AdenoCA	0	71	0.0166782
Expression	Cervix-AdenoCA	Breast-LobularCA	0	0	NaN
Expression	Cervix-AdenoCA	Cervix-SCC	0	29	0.0272362
Expression	Cervix-AdenoCA	CNS-GBM	0	22	0.0221726
Expression	Cervix-AdenoCA	CNS-Oligo	0	10	0.0367042
Expression	Cervix-AdenoCA	ColoRect-AdenoCA	0	27	0.0183716
Expression	Cervix-AdenoCA	Eso-AdenoCA	0	0	NaN
Expression	Cervix-AdenoCA	Head-SCC	0	38.5	0.0193567
Expression	Cervix-AdenoCA	Kidney-ChRCC	0	18	0.0221644
Expression	Cervix-AdenoCA	Kidney-RCC	0	22	0.0169282
Expression	Cervix-AdenoCA	Liver-HCC	0	31.5	0.0163026
Expression	Cervix-AdenoCA	Lung-AdenoCA	0	43	0.0200936
Expression	Cervix-AdenoCA	Lung-SCC	0	50	0.018739
Expression	Cervix-AdenoCA	Lymph-BNHL	0	33	0.0184506
Expression	Cervix-AdenoCA	Lymph-CLL	0	18.5	0.0172807
Expression	Cervix-AdenoCA	Lymph-NOS	0	0	NaN
Expression	Cervix-AdenoCA	Ovary-AdenoCA	0	62	0.0165781
Expression	Cervix-AdenoCA	Panc-AdenoCA	0	34	0.0170057
Expression	Cervix-AdenoCA	Prost-AdenoCA	0	6	0.0613373
Expression	Cervix-AdenoCA	Skin-Melanoma	0	57	0.0202684
Expression	Cervix-AdenoCA	Stomach-AdenoCA	0	33	0.0218464
Expression	Cervix-AdenoCA	Thy-AdenoCA	0	15	0.0214042
Expression	Cervix-AdenoCA	Uterus-AdenoCA	0	45.5	0.019095
Expression	Cervix-SCC	Biliary-AdenoCA	29	26	0.568747
Expression	Cervix-SCC	Bladder-TCC	29	34	0.580889
Expression	Cervix-SCC	Bone-Leiomyo	29	53.5	0.0037862
Expression	Cervix-SCC	Breast-AdenoCA	29	71	6.57953e-05
Expression	Cervix-SCC	Breast-LobularCA	29	0	0.000322527
Expression	Cervix-SCC	Cervix-AdenoCA	29	0	0.0272362
Expression	Cervix-SCC	CNS-GBM	29	22	0.761149
Expression	Cervix-SCC	CNS-Oligo	29	10	0.0064139
Expression	Cervix-SCC	ColoRect-AdenoCA	29	27	0.972734
Expression	Cervix-SCC	Eso-AdenoCA	29	0	0.000130065
Expression	Cervix-SCC	Head-SCC	29	38.5	0.196793
Expression	Cervix-SCC	Kidney-ChRCC	29	18	0.516477
Expression	Cervix-SCC	Kidney-RCC	29	22	0.751052
Expression	Cervix-SCC	Liver-HCC	29	31.5	0.429623
Expression	Cervix-SCC	Lung-AdenoCA	29	43	0.0399023
Expression	Cervix-SCC	Lung-SCC	29	50	0.0221604
Expression	Cervix-SCC	Lymph-BNHL	29	33	0.602443
Expression	Cervix-SCC	Lymph-CLL	29	18.5	0.216004
Expression	Cervix-SCC	Lymph-NOS	29	0	0.0272362
Expression	Cervix-SCC	Ovary-AdenoCA	29	62	0.00336961
Expression	Cervix-SCC	Panc-AdenoCA	29	34	0.433606
Expression	Cervix-SCC	Prost-AdenoCA	29	6	0.00163957
Expression	Cervix-SCC	Skin-Melanoma	29	57	0.0157863
Expression	Cervix-SCC	Stomach-AdenoCA	29	33	0.387047
Expression	Cervix-SCC	Thy-AdenoCA	29	15	0.0556193
Expression	Cervix-SCC	Uterus-AdenoCA	29	45.5	0.0335704
Expression	CNS-GBM	Biliary-AdenoCA	22	26	0.769761
Expression	CNS-GBM	Bladder-TCC	22	34	0.532058
Expression	CNS-GBM	Bone-Leiomyo	22	53.5	0.000703559
Expression	CNS-GBM	Breast-AdenoCA	22	71	1.05061e-05
Expression	CNS-GBM	Breast-LobularCA	22	0	0.00015486
Expression	CNS-GBM	Cervix-AdenoCA	22	0	0.0221726
Expression	CNS-GBM	Cervix-SCC	22	29	0.761149
Expression	CNS-GBM	CNS-Oligo	22	10	0.00897616
Expression	CNS-GBM	ColoRect-AdenoCA	22	27	0.663038
Expression	CNS-GBM	Eso-AdenoCA	22	0	5.40127e-05
Expression	CNS-GBM	Head-SCC	22	38.5	0.10294
Expression	CNS-GBM	Kidney-ChRCC	22	18	0.491053
Expression	CNS-GBM	Kidney-RCC	22	22	0.984011
Expression	CNS-GBM	Liver-HCC	22	31.5	0.174575
Expression	CNS-GBM	Lung-AdenoCA	22	43	0.0113794
Expression	CNS-GBM	Lung-SCC	22	50	0.00596215
Expression	CNS-GBM	Lymph-BNHL	22	33	0.320255
Expression	CNS-GBM	Lymph-CLL	22	18.5	0.394899
Expression	CNS-GBM	Lymph-NOS	22	0	0.0221726
Expression	CNS-GBM	Ovary-AdenoCA	22	62	0.000573989
Expression	CNS-GBM	Panc-AdenoCA	22	34	0.223977
Expression	CNS-GBM	Prost-AdenoCA	22	6	0.00199573
Expression	CNS-GBM	Skin-Melanoma	22	57	0.0062515
Expression	CNS-GBM	Stomach-AdenoCA	22	33	0.204334
Expression	CNS-GBM	Thy-AdenoCA	22	15	0.0833798
Expression	CNS-GBM	Uterus-AdenoCA	22	45.5	0.00787766
Expression	CNS-Oligo	Biliary-AdenoCA	10	26	0.0167944
Expression	CNS-Oligo	Bladder-TCC	10	34	0.00296698
Expression	CNS-Oligo	Bone-Leiomyo	10	53.5	1.07345e-06
Expression	CNS-Oligo	Breast-AdenoCA	10	71	3.48075e-08
Expression	CNS-Oligo	Breast-LobularCA	10	0	0.000637184
Expression	CNS-Oligo	Cervix-AdenoCA	10	0	0.0367042
Expression	CNS-Oligo	Cervix-SCC	10	29	0.0064139
Expression	CNS-Oligo	CNS-GBM	10	22	0.00897616
Expression	CNS-Oligo	ColoRect-AdenoCA	10	27	0.00162113
Expression	CNS-Oligo	Eso-AdenoCA	10	0	0.000276398
Expression	CNS-Oligo	Head-SCC	10	38.5	0.00010079
Expression	CNS-Oligo	Kidney-ChRCC	10	18	0.0427524
Expression	CNS-Oligo	Kidney-RCC	10	22	0.00252383
Expression	CNS-Oligo	Liver-HCC	10	31.5	0.000117192
Expression	CNS-Oligo	Lung-AdenoCA	10	43	1.10299e-05
Expression	CNS-Oligo	Lung-SCC	10	50	3.45706e-06
Expression	CNS-Oligo	Lymph-BNHL	10	33	0.000953583
Expression	CNS-Oligo	Lymph-CLL	10	18.5	0.0488019
Expression	CNS-Oligo	Lymph-NOS	10	0	0.0367042
Expression	CNS-Oligo	Ovary-AdenoCA	10	62	6.06038e-07
Expression	CNS-Oligo	Panc-AdenoCA	10	34	0.000112548
Expression	CNS-Oligo	Prost-AdenoCA	10	6	0.428011
Expression	CNS-Oligo	Skin-Melanoma	10	57	9.6523e-06
Expression	CNS-Oligo	Stomach-AdenoCA	10	33	0.000611426
Expression	CNS-Oligo	Thy-AdenoCA	10	15	0.196656
Expression	CNS-Oligo	Uterus-AdenoCA	10	45.5	5.49777e-06
Expression	ColoRect-AdenoCA	Biliary-AdenoCA	27	26	0.5845
Expression	ColoRect-AdenoCA	Bladder-TCC	27	34	0.712864
Expression	ColoRect-AdenoCA	Bone-Leiomyo	27	53.5	0.00066183
Expression	ColoRect-AdenoCA	Breast-AdenoCA	27	71	6.10419e-07
Expression	ColoRect-AdenoCA	Breast-LobularCA	27	0	7.22359e-05
Expression	ColoRect-AdenoCA	Cervix-AdenoCA	27	0	0.0183716
Expression	ColoRect-AdenoCA	Cervix-SCC	27	29	0.972734
Expression	ColoRect-AdenoCA	CNS-GBM	27	22	0.663038
Expression	ColoRect-AdenoCA	CNS-Oligo	27	10	0.00162113
Expression	ColoRect-AdenoCA	Eso-AdenoCA	27	0	2.10465e-05
Expression	ColoRect-AdenoCA	Head-SCC	27	38.5	0.170492
Expression	ColoRect-AdenoCA	Kidney-ChRCC	27	18	0.287851
Expression	ColoRect-AdenoCA	Kidney-RCC	27	22	0.676315
Expression	ColoRect-AdenoCA	Liver-HCC	27	31.5	0.259541
Expression	ColoRect-AdenoCA	Lung-AdenoCA	27	43	0.013401
Expression	ColoRect-AdenoCA	Lung-SCC	27	50	0.0046429
Expression	ColoRect-AdenoCA	Lymph-BNHL	27	33	0.47631
Expression	ColoRect-AdenoCA	Lymph-CLL	27	18.5	0.0996819
Expression	ColoRect-AdenoCA	Lymph-NOS	27	0	0.0183716
Expression	ColoRect-AdenoCA	Ovary-AdenoCA	27	62	0.000107207
Expression	ColoRect-AdenoCA	Panc-AdenoCA	27	34	0.298802
Expression	ColoRect-AdenoCA	Prost-AdenoCA	27	6	0.000251776
Expression	ColoRect-AdenoCA	Skin-Melanoma	27	57	0.00866587
Expression	ColoRect-AdenoCA	Stomach-AdenoCA	27	33	0.311959
Expression	ColoRect-AdenoCA	Thy-AdenoCA	27	15	0.0171712
Expression	ColoRect-AdenoCA	Uterus-AdenoCA	27	45.5	0.00958637
Expression	Eso-AdenoCA	Biliary-AdenoCA	0	26	0.000129668
Expression	Eso-AdenoCA	Bladder-TCC	0	34	7.82798e-05
Expression	Eso-AdenoCA	Bone-Leiomyo	0	53.5	3.84881e-05
Expression	Eso-AdenoCA	Breast-AdenoCA	0	71	1.21209e-05
Expression	Eso-AdenoCA	Breast-LobularCA	0	0	NaN
Expression	Eso-AdenoCA	Cervix-AdenoCA	0	0	NaN
Expression	Eso-AdenoCA	Cervix-SCC	0	29	0.000130065
Expression	Eso-AdenoCA	CNS-GBM	0	22	5.40127e-05
Expression	Eso-AdenoCA	CNS-Oligo	0	10	0.000276398
Expression	Eso-AdenoCA	ColoRect-AdenoCA	0	27	2.10465e-05
Expression	Eso-AdenoCA	Head-SCC	0	38.5	2.76471e-05
Expression	Eso-AdenoCA	Kidney-ChRCC	0	18	4.01934e-05
Expression	Eso-AdenoCA	Kidney-RCC	0	22	1.12456e-05
Expression	Eso-AdenoCA	Liver-HCC	0	31.5	1.05878e-05
Expression	Eso-AdenoCA	Lung-AdenoCA	0	43	3.35315e-05
Expression	Eso-AdenoCA	Lung-SCC	0	50	2.34503e-05
Expression	Eso-AdenoCA	Lymph-BNHL	0	33	1.52986e-05
Expression	Eso-AdenoCA	Lymph-CLL	0	18.5	1.49833e-05
Expression	Eso-AdenoCA	Lymph-NOS	0	0	NaN
Expression	Eso-AdenoCA	Ovary-AdenoCA	0	62	1.16682e-05
Expression	Eso-AdenoCA	Panc-AdenoCA	0	34	1.3604e-05
Expression	Eso-AdenoCA	Prost-AdenoCA	0	6	0.00095108
Expression	Eso-AdenoCA	Skin-Melanoma	0	57	3.50299e-05
Expression	Eso-AdenoCA	Stomach-AdenoCA	0	33	5.0569e-05
Expression	Eso-AdenoCA	Thy-AdenoCA	0	15	3.44572e-05
Expression	Eso-AdenoCA	Uterus-AdenoCA	0	45.5	2.58015e-05
Expression	Head-SCC	Biliary-AdenoCA	38.5	26	0.0670382
Expression	Head-SCC	Bladder-TCC	38.5	34	0.46706
Expression	Head-SCC	Bone-Leiomyo	38.5	53.5	0.044848
Expression	Head-SCC	Breast-AdenoCA	38.5	71	0.000175759
Expression	Head-SCC	Breast-LobularCA	38.5	0	8.989e-05
Expression	Head-SCC	Cervix-AdenoCA	38.5	0	0.0193567
Expression	Head-SCC	Cervix-SCC	38.5	29	0.196793
Expression	Head-SCC	CNS-GBM	38.5	22	0.10294
Expression	Head-SCC	CNS-Oligo	38.5	10	0.00010079
Expression	Head-SCC	ColoRect-AdenoCA	38.5	27	0.170492
Expression	Head-SCC	Eso-AdenoCA	38.5	0	2.76471e-05
Expression	Head-SCC	Kidney-ChRCC	38.5	18	0.0392403
Expression	Head-SCC	Kidney-RCC	38.5	22	0.0473621
Expression	Head-SCC	Liver-HCC	38.5	31.5	0.567156
Expression	Head-SCC	Lung-AdenoCA	38.5	43	0.250287
Expression	Head-SCC	Lung-SCC	38.5	50	0.177629
Expression	Head-SCC	Lymph-BNHL	38.5	33	0.562051
Expression	Head-SCC	Lymph-CLL	38.5	18.5	0.0066487
Expression	Head-SCC	Lymph-NOS	38.5	0	0.0193567
Expression	Head-SCC	Ovary-AdenoCA	38.5	62	0.0113235
Expression	Head-SCC	Panc-AdenoCA	38.5	34	0.564055
Expression	Head-SCC	Prost-AdenoCA	38.5	6	5.11401e-05
Expression	Head-SCC	Skin-Melanoma	38.5	57	0.202971
Expression	Head-SCC	Stomach-AdenoCA	38.5	33	0.828642
Expression	Head-SCC	Thy-AdenoCA	38.5	15	0.000727898
Expression	Head-SCC	Uterus-AdenoCA	38.5	45.5	0.243418
Expression	Kidney-ChRCC	Biliary-AdenoCA	18	26	0.86807
Expression	Kidney-ChRCC	Bladder-TCC	18	34	0.263752
Expression	Kidney-ChRCC	Bone-Leiomyo	18	53.5	0.000467612
Expression	Kidney-ChRCC	Breast-AdenoCA	18	71	1.74739e-06
Expression	Kidney-ChRCC	Breast-LobularCA	18	0	0.000125434
Expression	Kidney-ChRCC	Cervix-AdenoCA	18	0	0.0221644
Expression	Kidney-ChRCC	Cervix-SCC	18	29	0.516477
Expression	Kidney-ChRCC	CNS-GBM	18	22	0.491053
Expression	Kidney-ChRCC	CNS-Oligo	18	10	0.0427524
Expression	Kidney-ChRCC	ColoRect-AdenoCA	18	27	0.287851
Expression	Kidney-ChRCC	Eso-AdenoCA	18	0	4.01934e-05
Expression	Kidney-ChRCC	Head-SCC	18	38.5	0.0392403
Expression	Kidney-ChRCC	Kidney-RCC	18	22	0.440151
Expression	Kidney-ChRCC	Liver-HCC	18	31.5	0.0482947
Expression	Kidney-ChRCC	Lung-AdenoCA	18	43	0.00378004
Expression	Kidney-ChRCC	Lung-SCC	18	50	0.00257992
Expression	Kidney-ChRCC	Lymph-BNHL	18	33	0.151534
Expression	Kidney-ChRCC	Lymph-CLL	18	18.5	0.729955
Expression	Kidney-ChRCC	Lymph-NOS	18	0	0.0221644
Expression	Kidney-ChRCC	Ovary-AdenoCA	18	62	7.1174e-05
Expression	Kidney-ChRCC	Panc-AdenoCA	18	34	0.0540019
Expression	Kidney-ChRCC	Prost-AdenoCA	18	6	0.00917605
Expression	Kidney-ChRCC	Skin-Melanoma	18	57	0.00391559
Expression	Kidney-ChRCC	Stomach-AdenoCA	18	33	0.096968
Expression	Kidney-ChRCC	Thy-AdenoCA	18	15	0.277077
Expression	Kidney-ChRCC	Uterus-AdenoCA	18	45.5	0.00205274
Expression	Kidney-RCC	Biliary-AdenoCA	22	26	0.765839
Expression	Kidney-RCC	Bladder-TCC	22	34	0.377151
Expression	Kidney-RCC	Bone-Leiomyo	22	53.5	5.95901e-05
Expression	Kidney-RCC	Breast-AdenoCA	22	71	1.8521e-09
Expression	Kidney-RCC	Breast-LobularCA	22	0	4.47809e-05
Expression	Kidney-RCC	Cervix-AdenoCA	22	0	0.0169282
Expression	Kidney-RCC	Cervix-SCC	22	29	0.751052
Expression	Kidney-RCC	CNS-GBM	22	22	0.984011
Expression	Kidney-RCC	CNS-Oligo	22	10	0.00252383
Expression	Kidney-RCC	ColoRect-AdenoCA	22	27	0.676315
Expression	Kidney-RCC	Eso-AdenoCA	22	0	1.12456e-05
Expression	Kidney-RCC	Head-SCC	22	38.5	0.0473621
Expression	Kidney-RCC	Kidney-ChRCC	22	18	0.440151
Expression	Kidney-RCC	Liver-HCC	22	31.5	0.0637752
Expression	Kidney-RCC	Lung-AdenoCA	22	43	0.00178632
Expression	Kidney-RCC	Lung-SCC	22	50	0.000628325
Expression	Kidney-RCC	Lymph-BNHL	22	33	0.229507
Expression	Kidney-RCC	Lymph-CLL	22	18.5	0.130052
Expression	Kidney-RCC	Lymph-NOS	22	0	0.0169282
Expression	Kidney-RCC	Ovary-AdenoCA	22	62	1.49804e-06
Expression	Kidney-RCC	Panc-AdenoCA	22	34	0.0773176
Expression	Kidney-RCC	Prost-AdenoCA	22	6	0.000261008
Expression	Kidney-RCC	Skin-Melanoma	22	57	0.00137142
Expression	Kidney-RCC	Stomach-AdenoCA	22	33	0.148505
Expression	Kidney-RCC	Thy-AdenoCA	22	15	0.021191
Expression	Kidney-RCC	Uterus-AdenoCA	22	45.5	0.00097765
Expression	Liver-HCC	Biliary-AdenoCA	31.5	26	0.180193
Expression	Liver-HCC	Bladder-TCC	31.5	34	0.863494
Expression	Liver-HCC	Bone-Leiomyo	31.5	53.5	0.00770983
Expression	Liver-HCC	Breast-AdenoCA	31.5	71	1.25053e-05
Expression	Liver-HCC	Breast-LobularCA	31.5	0	4.20499e-05
Expression	Liver-HCC	Cervix-AdenoCA	31.5	0	0.0163026
Expression	Liver-HCC	Cervix-SCC	31.5	29	0.429623
Expression	Liver-HCC	CNS-GBM	31.5	22	0.174575
Expression	Liver-HCC	CNS-Oligo	31.5	10	0.000117192
Expression	Liver-HCC	ColoRect-AdenoCA	31.5	27	0.259541
Expression	Liver-HCC	Eso-AdenoCA	31.5	0	1.05878e-05
Expression	Liver-HCC	Head-SCC	31.5	38.5	0.567156
Expression	Liver-HCC	Kidney-ChRCC	31.5	18	0.0482947
Expression	Liver-HCC	Kidney-RCC	31.5	22	0.0637752
Expression	Liver-HCC	Lung-AdenoCA	31.5	43	0.093895
Expression	Liver-HCC	Lung-SCC	31.5	50	0.0506404
Expression	Liver-HCC	Lymph-BNHL	31.5	33	0.75602
Expression	Liver-HCC	Lymph-CLL	31.5	18.5	0.00463576
Expression	Liver-HCC	Lymph-NOS	31.5	0	0.0163026
Expression	Liver-HCC	Ovary-AdenoCA	31.5	62	0.00186003
Expression	Liver-HCC	Panc-AdenoCA	31.5	34	0.965124
Expression	Liver-HCC	Prost-AdenoCA	31.5	6	1.91992e-05
Expression	Liver-HCC	Skin-Melanoma	31.5	57	0.0675692
Expression	Liver-HCC	Stomach-AdenoCA	31.5	33	0.867788
Expression	Liver-HCC	Thy-AdenoCA	31.5	15	0.000642697
Expression	Liver-HCC	Uterus-AdenoCA	31.5	45.5	0.0691366
Expression	Lung-AdenoCA	Biliary-AdenoCA	43	26	0.00458728
Expression	Lung-AdenoCA	Bladder-TCC	43	34	0.120806
Expression	Lung-AdenoCA	Bone-Leiomyo	43	53.5	0.297493
Expression	Lung-AdenoCA	Breast-AdenoCA	43	71	0.0223812
Expression	Lung-AdenoCA	Breast-LobularCA	43	0	0.000105
Expression	Lung-AdenoCA	Cervix-AdenoCA	43	0	0.0200936
Expression	Lung-AdenoCA	Cervix-SCC	43	29	0.0399023
Expression	Lung-AdenoCA	CNS-GBM	43	22	0.0113794
Expression	Lung-AdenoCA	CNS-Oligo	43	10	1.10299e-05
Expression	Lung-AdenoCA	ColoRect-AdenoCA	43	27	0.013401
Expression	Lung-AdenoCA	Eso-AdenoCA	43	0	3.35315e-05
Expression	Lung-AdenoCA	Head-SCC	43	38.5	0.250287
Expression	Lung-AdenoCA	Kidney-ChRCC	43	18	0.00378004
Expression	Lung-AdenoCA	Kidney-RCC	43	22	0.00178632
Expression	Lung-AdenoCA	Liver-HCC	43	31.5	0.093895
Expression	Lung-AdenoCA	Lung-SCC	43	50	0.745608
Expression	Lung-AdenoCA	Lymph-BNHL	43	33	0.0743959
Expression	Lung-AdenoCA	Lymph-CLL	43	18.5	0.000314651
Expression	Lung-AdenoCA	Lymph-NOS	43	0	0.0200936
Expression	Lung-AdenoCA	Ovary-AdenoCA	43	62	0.23644
Expression	Lung-AdenoCA	Panc-AdenoCA	43	34	0.0894233
Expression	Lung-AdenoCA	Prost-AdenoCA	43	6	8.30292e-06
Expression	Lung-AdenoCA	Skin-Melanoma	43	57	0.654909
Expression	Lung-AdenoCA	Stomach-AdenoCA	43	33	0.160873
Expression	Lung-AdenoCA	Thy-AdenoCA	43	15	3.12907e-05
Expression	Lung-AdenoCA	Uterus-AdenoCA	43	45.5	1
Expression	Lung-SCC	Biliary-AdenoCA	50	26	0.00264349
Expression	Lung-SCC	Bladder-TCC	50	34	0.0632619
Expression	Lung-SCC	Bone-Leiomyo	50	53.5	0.429703
Expression	Lung-SCC	Breast-AdenoCA	50	71	0.0281037
Expression	Lung-SCC	Breast-LobularCA	50	0	7.87348e-05
Expression	Lung-SCC	Cervix-AdenoCA	50	0	0.018739
Expression	Lung-SCC	Cervix-SCC	50	29	0.0221604
Expression	Lung-SCC	CNS-GBM	50	22	0.00596215
Expression	Lung-SCC	CNS-Oligo	50	10	3.45706e-06
Expression	Lung-SCC	ColoRect-AdenoCA	50	27	0.0046429
Expression	Lung-SCC	Eso-AdenoCA	50	0	2.34503e-05
Expression	Lung-SCC	Head-SCC	50	38.5	0.177629
Expression	Lung-SCC	Kidney-ChRCC	50	18	0.00257992
Expression	Lung-SCC	Kidney-RCC	50	22	0.000628325
Expression	Lung-SCC	Liver-HCC	50	31.5	0.0506404
Expression	Lung-SCC	Lung-AdenoCA	50	43	0.745608
Expression	Lung-SCC	Lymph-BNHL	50	33	0.0381972
Expression	Lung-SCC	Lymph-CLL	50	18.5	5.34069e-05
Expression	Lung-SCC	Lymph-NOS	50	0	0.018739
Expression	Lung-SCC	Ovary-AdenoCA	50	62	0.26611
Expression	Lung-SCC	Panc-AdenoCA	50	34	0.0411933
Expression	Lung-SCC	Prost-AdenoCA	50	6	3.15074e-06
Expression	Lung-SCC	Skin-Melanoma	50	57	0.796919
Expression	Lung-SCC	Stomach-AdenoCA	50	33	0.131527
Expression	Lung-SCC	Thy-AdenoCA	50	15	8.84413e-06
Expression	Lung-SCC	Uterus-AdenoCA	50	45.5	0.781006
Expression	Lymph-BNHL	Biliary-AdenoCA	33	26	0.219603
Expression	Lymph-BNHL	Bladder-TCC	33	34	0.96725
Expression	Lymph-BNHL	Bone-Leiomyo	33	53.5	0.0103451
Expression	Lymph-BNHL	Breast-AdenoCA	33	71	1.22905e-05
Expression	Lymph-BNHL	Breast-LobularCA	33	0	5.80785e-05
Expression	Lymph-BNHL	Cervix-AdenoCA	33	0	0.0184506
Expression	Lymph-BNHL	Cervix-SCC	33	29	0.602443
Expression	Lymph-BNHL	CNS-GBM	33	22	0.320255
Expression	Lymph-BNHL	CNS-Oligo	33	10	0.000953583
Expression	Lymph-BNHL	ColoRect-AdenoCA	33	27	0.47631
Expression	Lymph-BNHL	Eso-AdenoCA	33	0	1.52986e-05
Expression	Lymph-BNHL	Head-SCC	33	38.5	0.562051
Expression	Lymph-BNHL	Kidney-ChRCC	33	18	0.151534
Expression	Lymph-BNHL	Kidney-RCC	33	22	0.229507
Expression	Lymph-BNHL	Liver-HCC	33	31.5	0.75602
Expression	Lymph-BNHL	Lung-AdenoCA	33	43	0.0743959
Expression	Lymph-BNHL	Lung-SCC	33	50	0.0381972
Expression	Lymph-BNHL	Lymph-CLL	33	18.5	0.028351
Expression	Lymph-BNHL	Lymph-NOS	33	0	0.0184506
Expression	Lymph-BNHL	Ovary-AdenoCA	33	62	0.00111583
Expression	Lymph-BNHL	Panc-AdenoCA	33	34	0.829704
Expression	Lymph-BNHL	Prost-AdenoCA	33	6	0.000230461
Expression	Lymph-BNHL	Skin-Melanoma	33	57	0.0597667
Expression	Lymph-BNHL	Stomach-AdenoCA	33	33	0.694302
Expression	Lymph-BNHL	Thy-AdenoCA	33	15	0.00458541
Expression	Lymph-BNHL	Uterus-AdenoCA	33	45.5	0.0636032
Expression	Lymph-CLL	Biliary-AdenoCA	18.5	26	0.454055
Expression	Lymph-CLL	Bladder-TCC	18.5	34	0.10885
Expression	Lymph-CLL	Bone-Leiomyo	18.5	53.5	2.17609e-05
Expression	Lymph-CLL	Breast-AdenoCA	18.5	71	5.56048e-09
Expression	Lymph-CLL	Breast-LobularCA	18.5	0	5.51798e-05
Expression	Lymph-CLL	Cervix-AdenoCA	18.5	0	0.0172807
Expression	Lymph-CLL	Cervix-SCC	18.5	29	0.216004
Expression	Lymph-CLL	CNS-GBM	18.5	22	0.394899
Expression	Lymph-CLL	CNS-Oligo	18.5	10	0.0488019
Expression	Lymph-CLL	ColoRect-AdenoCA	18.5	27	0.0996819
Expression	Lymph-CLL	Eso-AdenoCA	18.5	0	1.49833e-05
Expression	Lymph-CLL	Head-SCC	18.5	38.5	0.0066487
Expression	Lymph-CLL	Kidney-ChRCC	18.5	18	0.729955
Expression	Lymph-CLL	Kidney-RCC	18.5	22	0.130052
Expression	Lymph-CLL	Liver-HCC	18.5	31.5	0.00463576
Expression	Lymph-CLL	Lung-AdenoCA	18.5	43	0.000314651
Expression	Lymph-CLL	Lung-SCC	18.5	50	5.34069e-05
Expression	Lymph-CLL	Lymph-BNHL	18.5	33	0.028351
Expression	Lymph-CLL	Lymph-NOS	18.5	0	0.0172807
Expression	Lymph-CLL	Ovary-AdenoCA	18.5	62	6.98073e-07
Expression	Lymph-CLL	Panc-AdenoCA	18.5	34	0.00748209
Expression	Lymph-CLL	Prost-AdenoCA	18.5	6	0.00665169
Expression	Lymph-CLL	Skin-Melanoma	18.5	57	0.000269859
Expression	Lymph-CLL	Stomach-AdenoCA	18.5	33	0.0239256
Expression	Lymph-CLL	Thy-AdenoCA	18.5	15	0.397956
Expression	Lymph-CLL	Uterus-AdenoCA	18.5	45.5	0.000119836
Expression	Lymph-NOS	Biliary-AdenoCA	0	26	0.0271782
Expression	Lymph-NOS	Bladder-TCC	0	34	0.0240478
Expression	Lymph-NOS	Bone-Leiomyo	0	53.5	0.0206594
Expression	Lymph-NOS	Breast-AdenoCA	0	71	0.0166782
Expression	Lymph-NOS	Breast-LobularCA	0	0	NaN
Expression	Lymph-NOS	Cervix-AdenoCA	0	0	NaN
Expression	Lymph-NOS	Cervix-SCC	0	29	0.0272362
Expression	Lymph-NOS	CNS-GBM	0	22	0.0221726
Expression	Lymph-NOS	CNS-Oligo	0	10	0.0367042
Expression	Lymph-NOS	ColoRect-AdenoCA	0	27	0.0183716
Expression	Lymph-NOS	Eso-AdenoCA	0	0	NaN
Expression	Lymph-NOS	Head-SCC	0	38.5	0.0193567
Expression	Lymph-NOS	Kidney-ChRCC	0	18	0.0221644
Expression	Lymph-NOS	Kidney-RCC	0	22	0.0169282
Expression	Lymph-NOS	Liver-HCC	0	31.5	0.0163026
Expression	Lymph-NOS	Lung-AdenoCA	0	43	0.0200936
Expression	Lymph-NOS	Lung-SCC	0	50	0.018739
Expression	Lymph-NOS	Lymph-BNHL	0	33	0.0184506
Expression	Lymph-NOS	Lymph-CLL	0	18.5	0.0172807
Expression	Lymph-NOS	Ovary-AdenoCA	0	62	0.0165781
Expression	Lymph-NOS	Panc-AdenoCA	0	34	0.0170057
Expression	Lymph-NOS	Prost-AdenoCA	0	6	0.0613373
Expression	Lymph-NOS	Skin-Melanoma	0	57	0.0202684
Expression	Lymph-NOS	Stomach-AdenoCA	0	33	0.0218464
Expression	Lymph-NOS	Thy-AdenoCA	0	15	0.0214042
Expression	Lymph-NOS	Uterus-AdenoCA	0	45.5	0.019095
Expression	Ovary-AdenoCA	Biliary-AdenoCA	62	26	0.000315291
Expression	Ovary-AdenoCA	Bladder-TCC	62	34	0.0126866
Expression	Ovary-AdenoCA	Bone-Leiomyo	62	53.5	0.786028
Expression	Ovary-AdenoCA	Breast-AdenoCA	62	71	0.379289
Expression	Ovary-AdenoCA	Breast-LobularCA	62	0	4.53779e-05
Expression	Ovary-AdenoCA	Cervix-AdenoCA	62	0	0.0165781
Expression	Ovary-AdenoCA	Cervix-SCC	62	29	0.00336961
Expression	Ovary-AdenoCA	CNS-GBM	62	22	0.000573989
Expression	Ovary-AdenoCA	CNS-Oligo	62	10	6.06038e-07
Expression	Ovary-AdenoCA	ColoRect-AdenoCA	62	27	0.000107207
Expression	Ovary-AdenoCA	Eso-AdenoCA	62	0	1.16682e-05
Expression	Ovary-AdenoCA	Head-SCC	62	38.5	0.0113235
Expression	Ovary-AdenoCA	Kidney-ChRCC	62	18	7.1174e-05
Expression	Ovary-AdenoCA	Kidney-RCC	62	22	1.49804e-06
Expression	Ovary-AdenoCA	Liver-HCC	62	31.5	0.00186003
Expression	Ovary-AdenoCA	Lung-AdenoCA	62	43	0.23644
Expression	Ovary-AdenoCA	Lung-SCC	62	50	0.26611
Expression	Ovary-AdenoCA	Lymph-BNHL	62	33	0.00111583
Expression	Ovary-AdenoCA	Lymph-CLL	62	18.5	6.98073e-07
Expression	Ovary-AdenoCA	Lymph-NOS	62	0	0.0165781
Expression	Ovary-AdenoCA	Panc-AdenoCA	62	34	0.00158175
Expression	Ovary-AdenoCA	Prost-AdenoCA	62	6	7.70938e-07
Expression	Ovary-AdenoCA	Skin-Melanoma	62	57	0.33313
Expression	Ovary-AdenoCA	Stomach-AdenoCA	62	33	0.0138996
Expression	Ovary-AdenoCA	Thy-AdenoCA	62	15	2.35105e-07
Expression	Ovary-AdenoCA	Uterus-AdenoCA	62	45.5	0.254024
Expression	Panc-AdenoCA	Biliary-AdenoCA	34	26	0.131637
Expression	Panc-AdenoCA	Bladder-TCC	34	34	0.811132
Expression	Panc-AdenoCA	Bone-Leiomyo	34	53.5	0.00516482
Expression	Panc-AdenoCA	Breast-AdenoCA	34	71	7.71811e-06
Expression	Panc-AdenoCA	Breast-LobularCA	34	0	5.11612e-05
Expression	Panc-AdenoCA	Cervix-AdenoCA	34	0	0.0170057
Expression	Panc-AdenoCA	Cervix-SCC	34	29	0.433606
Expression	Panc-AdenoCA	CNS-GBM	34	22	0.223977
Expression	Panc-AdenoCA	CNS-Oligo	34	10	0.000112548
Expression	Panc-AdenoCA	ColoRect-AdenoCA	34	27	0.298802
Expression	Panc-AdenoCA	Eso-AdenoCA	34	0	1.3604e-05
Expression	Panc-AdenoCA	Head-SCC	34	38.5	0.564055
Expression	Panc-AdenoCA	Kidney-ChRCC	34	18	0.0540019
Expression	Panc-AdenoCA	Kidney-RCC	34	22	0.0773176
Expression	Panc-AdenoCA	Liver-HCC	34	31.5	0.965124
Expression	Panc-AdenoCA	Lung-AdenoCA	34	43	0.0894233
Expression	Panc-AdenoCA	Lung-SCC	34	50	0.0411933
Expression	Panc-AdenoCA	Lymph-BNHL	34	33	0.829704
Expression	Panc-AdenoCA	Lymph-CLL	34	18.5	0.00748209
Expression	Panc-AdenoCA	Lymph-NOS	34	0	0.0170057
Expression	Panc-AdenoCA	Ovary-AdenoCA	34	62	0.00158175
Expression	Panc-AdenoCA	Prost-AdenoCA	34	6	2.83717e-05
Expression	Panc-AdenoCA	Skin-Melanoma	34	57	0.0431233
Expression	Panc-AdenoCA	Stomach-AdenoCA	34	33	0.945088
Expression	Panc-AdenoCA	Thy-AdenoCA	34	15	0.000688436
Expression	Panc-AdenoCA	Uterus-AdenoCA	34	45.5	0.0762486
Expression	Prost-AdenoCA	Biliary-AdenoCA	6	26	0.00404725
Expression	Prost-AdenoCA	Bladder-TCC	6	34	0.0011555
Expression	Prost-AdenoCA	Bone-Leiomyo	6	53.5	2.56802e-06
Expression	Prost-AdenoCA	Breast-AdenoCA	6	71	1.32593e-07
Expression	Prost-AdenoCA	Breast-LobularCA	6	0	0.00195831
Expression	Prost-AdenoCA	Cervix-AdenoCA	6	0	0.0613373
Expression	Prost-AdenoCA	Cervix-SCC	6	29	0.00163957
Expression	Prost-AdenoCA	CNS-GBM	6	22	0.00199573
Expression	Prost-AdenoCA	CNS-Oligo	6	10	0.428011
Expression	Prost-AdenoCA	ColoRect-AdenoCA	6	27	0.000251776
Expression	Prost-AdenoCA	Eso-AdenoCA	6	0	0.00095108
Expression	Prost-AdenoCA	Head-SCC	6	38.5	5.11401e-05
Expression	Prost-AdenoCA	Kidney-ChRCC	6	18	0.00917605
Expression	Prost-AdenoCA	Kidney-RCC	6	22	0.000261008
Expression	Prost-AdenoCA	Liver-HCC	6	31.5	1.91992e-05
Expression	Prost-AdenoCA	Lung-AdenoCA	6	43	8.30292e-06
Expression	Prost-AdenoCA	Lung-SCC	6	50	3.15074e-06
Expression	Prost-AdenoCA	Lymph-BNHL	6	33	0.000230461
Expression	Prost-AdenoCA	Lymph-CLL	6	18.5	0.00665169
Expression	Prost-AdenoCA	Lymph-NOS	6	0	0.0613373
Expression	Prost-AdenoCA	Ovary-AdenoCA	6	62	7.70938e-07
Expression	Prost-AdenoCA	Panc-AdenoCA	6	34	2.83717e-05
Expression	Prost-AdenoCA	Skin-Melanoma	6	57	8.81968e-06
[truncated: 2,915 more rows]
