# Supplementary material for: Genomic basis for RNA alterations in cancer
Source: Nature. 2020 Feb 5;578(7793):129–36. doi: 10.1038/s41586-020-1970-0 (PMC7054216; doi:10.1038/s41586-020-1970-0)
Supplement: Supplementary file 3 — This zipped file contains Supplementary Tables 1-24 and a Supplementary Table Guide. [file 41586_2020_1970_MOESM3_ESM.zip › Supplementary_Tables/S18_co-occur_pairs.xlsx]

## Sheet: df.true_n3
gene.1	alt.1	gene.2	alt.2	n_tissue	p-values	q-values
ABI1	isSplice	ACOT8	isSplice	1	0.0007	0.028
ABI1	isSplice	ACTA2	isSplice	1	8.2e-05	0.0064
ABI1	isSplice	ADCY9	isSplice	1	0.0013	0.043
ABI1	isSplice	AFTPH	isSplice	1	5.5e-06	0.00087
ABI1	isSplice	AGO4	isSplice	1	0.00012	0.0083
ABI1	isSplice	AK6	isSplice	1	1.4e-05	0.0017
ABI1	isSplice	AKAP7	isSplice	1	7.6e-06	0.0011
ABI1	isSplice	AKT3	isSplice	1	0.00053	0.024
ABI1	isSplice	ALDH5A1	isSplice	1	4.6e-05	0.0042
ABI1	isSplice	ALG9	isSplice	1	9.7e-07	0.00023
ABI1	isSplice	ANAPC10	isSplice	1	7.6e-06	0.0011
ABI1	isSplice	ANKFY1	isSplice	1	2.1e-05	0.0023
ABI1	isSplice	ANKIB1	isSplice	1	0.00048	0.022
ABI1	isSplice	ANKRD26	isSplice	1	0.00019	0.011
ABI1	isSplice	ANXA4	isSplice	1	3.9e-06	0.00067
ABI1	isSplice	APBB2	isSplice	1	0.001	0.037
ABI1	isSplice	APOC1	isSplice	1	0.001	0.037
ABI1	isSplice	ARFIP2	isSplice	1	5.3e-05	0.0046
ABI1	isSplice	ARHGAP12	isSplice	1	0.00057	0.025
ABI1	isSplice	ARHGAP5	isSplice	1	0.00011	0.008
ABI1	isSplice	ARL4A	expr_outlier	1	0.0016	0.049
ABI1	isSplice	ARPC4-TTLL3	isSplice	1	0.00023	0.013
ABI1	isSplice	ARRB1	isSplice	1	0.00028	0.015
ABI1	isSplice	ASCC3	isSplice	1	0.00015	0.0097
ABI1	isSplice	ATAD2	isSplice	1	2.2e-05	0.0025
ABI1	isSplice	ATAD2B	isSplice	1	6.4e-05	0.0053
ABI1	isSplice	ATAD3A	isSplice	1	3.4e-05	0.0034
ABI1	isSplice	ATL3	isSplice	1	0.00037	0.019
ABI1	isSplice	ATXN7L2	isSplice	1	1e-05	0.0014
ABI1	isSplice	ATXN7L3	isSplice	1	0.00028	0.015
ABI1	isSplice	AZI2	isSplice	1	0.0015	0.048
ABI1	isSplice	B3GALNT2	isSplice	1	6.3e-06	0.00097
ABI1	isSplice	BAZ2A	isSplice	1	5e-05	0.0044
ABI1	isSplice	BCKDHB	isSplice	1	1.4e-05	0.0017
ABI1	isSplice	BCL9L	isSplice	1	0.0012	0.041
ABI1	isSplice	BIVM	isSplice	1	1.9e-05	0.0022
ABI1	isSplice	BLOC1S5	expr_outlier	1	0.00055	0.024
ABI1	isSplice	BOD1L1	isSplice	1	1.7e-05	0.002
ABI1	isSplice	BORA	isSplice	1	4e-06	0.00068
ABI1	isSplice	BPI	expr_outlier	1	0.00029	0.015
ABI1	isSplice	BPTF	isSplice	1	1.7e-08	8.1e-06
ABI1	isSplice	BRCA1	isSplice	1	0.0002	0.012
ABI1	isSplice	C17orf80	expr_outlier	1	0.0015	0.047
ABI1	isSplice	C1orf52	isSplice	1	0.00017	0.011
ABI1	isSplice	C1R	expr_outlier	1	0.00029	0.015
ABI1	isSplice	C1S	expr_outlier	1	0.00094	0.034
ABI1	isSplice	CAMK2G	isSplice	1	6.2e-07	0.00016
ABI1	isSplice	CAPRIN1	isSplice	1	5.8e-05	0.0049
ABI1	isSplice	CBR4	isSplice	1	6.4e-05	0.0053
ABI1	isSplice	CCDC90B	isSplice	1	0.00013	0.0089
ABI1	isSplice	CCHCR1	isSplice	1	0.0003	0.016
ABI1	isSplice	CCNYL1	isSplice	1	5.8e-05	0.0049
ABI1	isSplice	CCT4	isSplice	1	2.8e-07	8.4e-05
ABI1	isSplice	CD164	isSplice	1	9.3e-05	0.0069
ABI1	isSplice	CD2AP	isSplice	1	0.00013	0.0089
ABI1	isSplice	CD46	alt_prom	1	0.0016	0.049
ABI1	isSplice	CD6	isSplice	1	6.3e-05	0.0053
ABI1	isSplice	CDADC1	isSplice	1	5.7e-05	0.0049
ABI1	isSplice	CDYL	isSplice	1	0.00024	0.014
ABI1	isSplice	CELF1	isSplice	1	0.00026	0.014
ABI1	isSplice	CEP135	isSplice	1	0.00015	0.0097
ABI1	isSplice	CEPT1	isSplice	1	9.3e-05	0.0069
ABI1	isSplice	CES2	isSplice	1	0.00023	0.013
ABI1	isSplice	CFB	isSplice	1	3.7e-05	0.0036
ABI1	isSplice	CHD6	alt_prom	1	0.00039	0.019
ABI1	isSplice	CHD6	isSplice	1	0.00013	0.0089
ABI1	isSplice	CHMP7	isSplice	1	2.9e-06	0.00053
ABI1	isSplice	CLN5	isSplice	1	0.0015	0.047
ABI1	isSplice	CLSTN1	isSplice	1	3.9e-06	0.00067
ABI1	isSplice	COG6	isSplice	1	7.4e-05	0.0058
ABI1	isSplice	COL14A1	alt_prom	1	0.00023	0.013
ABI1	isSplice	COQ8B	isSplice	1	0.00097	0.035
ABI1	isSplice	CPXM1	isSplice	1	0.00077	0.03
ABI1	isSplice	CRYAB	alt_prom	1	0.00083	0.032
ABI1	isSplice	CSF1	isSplice	1	0.00037	0.019
ABI1	isSplice	CSGALNACT2	isSplice	1	0.00058	0.025
ABI1	isSplice	CSNK1G1	isSplice	1	2.5e-06	0.00048
ABI1	isSplice	CTCF	isSplice	1	1.6e-05	0.002
ABI1	isSplice	CUL5	alt_prom	1	0.00045	0.021
ABI1	isSplice	CX3CL1	alt_prom	1	0.00053	0.024
ABI1	isSplice	CXCL8	expr_outlier	1	0.00045	0.021
ABI1	isSplice	CXXC1	isSplice	1	7.4e-06	0.0011
ABI1	isSplice	CYP20A1	isSplice	1	3.3e-06	0.00059
ABI1	isSplice	CYP51A1	isSplice	1	1.4e-07	4.7e-05
ABI1	isSplice	CYR61	isSplice	1	0.00055	0.024
ABI1	isSplice	DCAF4	isSplice	1	0.00086	0.032
ABI1	isSplice	DDX24	isSplice	1	0.00039	0.019
ABI1	isSplice	DEFA3	expr_outlier	1	0.0016	0.049
ABI1	isSplice	DEFA4	expr_outlier	1	0.0016	0.049
ABI1	isSplice	DENND1A	isSplice	1	0.00035	0.018
ABI1	isSplice	DENND4A	isSplice	1	0.0015	0.047
ABI1	isSplice	DENND5A	isSplice	1	2.2e-05	0.0025
ABI1	isSplice	DMXL2	isSplice	1	0.00069	0.028
ABI1	isSplice	DNAJC14	isSplice	1	0.00045	0.021
ABI1	isSplice	DNAJC24	isSplice	1	0.00096	0.035
ABI1	isSplice	DNM1L	isSplice	1	0.00034	0.017
ABI1	isSplice	DOPEY1	isSplice	1	3e-05	0.003
ABI1	isSplice	DPAGT1	isSplice	1	0.00087	0.033
ABI1	isSplice	DPH2	isSplice	1	3.6e-05	0.0035
ABI1	isSplice	DPP8	isSplice	1	8.9e-05	0.0067
ABI1	isSplice	DYNLL1	expr_outlier	1	0.00017	0.011
ABI1	isSplice	DYRK1B	isSplice	1	0.00028	0.015
ABI1	isSplice	DYSF	isSplice	1	0.00028	0.015
ABI1	isSplice	ECHS1	isSplice	1	8.5e-05	0.0065
ABI1	isSplice	EDEM2	isSplice	1	3.1e-06	0.00056
ABI1	isSplice	EGLN1	isSplice	1	0.00012	0.0081
ABI1	isSplice	EHMT1	isSplice	1	2.2e-05	0.0024
ABI1	isSplice	EI24	isSplice	1	1.9e-05	0.0022
ABI1	isSplice	EIF1	expr_outlier	1	0.00055	0.024
ABI1	isSplice	EIF2AK2	isSplice	1	0.00011	0.0078
ABI1	isSplice	EIF3I	isSplice	1	1.1e-05	0.0015
ABI1	isSplice	EIF4G1	isSplice	1	4.4e-06	0.00074
ABI1	isSplice	EIPR1	isSplice	1	0.00096	0.035
ABI1	isSplice	ELANE	expr_outlier	1	0.00066	0.027
ABI1	isSplice	ELL3	isSplice	1	0.00016	0.01
ABI1	isSplice	EMC10	isSplice	1	0.00012	0.0081
ABI1	isSplice	EMG1	isSplice	1	3.3e-05	0.0033
ABI1	isSplice	ENDOV	isSplice	1	0.00041	0.02
ABI1	isSplice	ENKD1	isSplice	1	0.00077	0.03
ABI1	isSplice	ENSG00000152726	isSplice	1	0.001	0.037
ABI1	isSplice	ENSG00000163486	isSplice	1	1.8e-05	0.0021
ABI1	isSplice	EPB42	expr_outlier	1	0.00017	0.011
ABI1	isSplice	EPHX1	isSplice	1	0.00013	0.0086
ABI1	isSplice	ERAL1	isSplice	1	4.6e-05	0.0042
ABI1	isSplice	ERAP2	isSplice	1	3.6e-05	0.0035
ABI1	isSplice	ERCC1	isSplice	1	0.00057	0.025
ABI1	isSplice	EXOC5	isSplice	1	0.00094	0.034
ABI1	isSplice	FAM168B	isSplice	1	3.3e-05	0.0033
ABI1	isSplice	FAM3C	isSplice	1	0.00013	0.0089
ABI1	isSplice	FAM91A1	isSplice	1	3.6e-05	0.0035
ABI1	isSplice	FAM98C	isSplice	1	2.8e-05	0.0029
ABI1	isSplice	FAR1	isSplice	1	8.9e-05	0.0067
ABI1	isSplice	FBXO7	expr_outlier	1	0.00019	0.012
ABI1	isSplice	FCAR	expr_outlier	1	0.00017	0.011
ABI1	isSplice	FCHSD1	isSplice	1	0.00035	0.018
ABI1	isSplice	FFAR1	expr_outlier	1	0.00029	0.015
ABI1	isSplice	FLAD1	isSplice	1	2.8e-08	1.2e-05
ABI1	isSplice	FUCA1	isSplice	1	0.00028	0.015
ABI1	isSplice	FUT8	isSplice	1	0.00047	0.022
ABI1	isSplice	G6PC3	isSplice	1	0.0013	0.043
ABI1	isSplice	GALE	isSplice	1	2.2e-05	0.0025
ABI1	isSplice	GALT	isSplice	1	1.2e-05	0.0015
ABI1	isSplice	GANAB	isSplice	1	1.1e-06	0.00026
ABI1	isSplice	GAS7	isSplice	1	0.0015	0.047
ABI1	isSplice	GDAP2	isSplice	1	0.00019	0.011
ABI1	isSplice	GFM2	isSplice	1	4.3e-07	0.00012
ABI1	isSplice	GNAQ	isSplice	1	0.00071	0.029
ABI1	isSplice	GOLT1A	isSplice	1	0.0013	0.043
ABI1	isSplice	GOLT1B	isSplice	1	0.00019	0.012
ABI1	isSplice	GORASP1	isSplice	1	0.0012	0.04
ABI1	isSplice	GOT2	isSplice	1	0.00028	0.015
ABI1	isSplice	GPR108	isSplice	1	0.00028	0.015
ABI1	isSplice	GPR137B	isSplice	1	5.5e-06	0.00087
ABI1	isSplice	GRAMD1A	isSplice	1	8e-06	0.0012
ABI1	isSplice	GRAP2	alt_prom	1	0.00012	0.0081
ABI1	isSplice	GTF3C3	isSplice	1	0.001	0.037
ABI1	isSplice	GTPBP10	isSplice	1	0.00071	0.029
ABI1	isSplice	GUK1	isSplice	1	1.2e-05	0.0016
ABI1	isSplice	HARS	isSplice	1	3.6e-05	0.0035
ABI1	isSplice	HBM	expr_outlier	1	0.00066	0.027
ABI1	isSplice	HBP1	isSplice	1	5.3e-05	0.0046
ABI1	isSplice	HECTD3	isSplice	1	0.001	0.037
ABI1	isSplice	HERC4	isSplice	1	5.2e-07	0.00014
ABI1	isSplice	HLA-DPB1	isSplice	1	5.8e-05	0.0049
ABI1	isSplice	HMMR	isSplice	1	0.00094	0.034
ABI1	isSplice	HPS5	isSplice	1	3.6e-07	0.0001
ABI1	isSplice	HSP90B1	isSplice	1	9.8e-07	0.00023
ABI1	isSplice	HVCN1	isSplice	1	8.6e-06	0.0012
ABI1	isSplice	IFI44	isSplice	1	0.0011	0.039
ABI1	isSplice	IFNAR1	isSplice	1	0.00023	0.013
ABI1	isSplice	IL21R	isSplice	1	9.5e-06	0.0013
ABI1	isSplice	IMMP2L	isSplice	1	0.00096	0.035
ABI1	isSplice	INPP1	isSplice	1	0.00028	0.015
ABI1	isSplice	IQCK	isSplice	1	0.00034	0.017
ABI1	isSplice	ISY1	isSplice	1	0.0015	0.048
ABI1	isSplice	ITCH	isSplice	1	0.0002	0.012
ABI1	isSplice	ITFG1	isSplice	1	0.00071	0.029
ABI1	isSplice	ITGA3	isSplice	1	0.00086	0.032
ABI1	isSplice	ITGAL	isSplice	1	0.0014	0.046
ABI1	isSplice	ITPKB	isSplice	1	2.2e-05	0.0025
ABI1	isSplice	ITPR2	isSplice	1	0.00073	0.029
ABI1	isSplice	KCNK7	expr_outlier	1	0.0016	0.049
ABI1	isSplice	KCTD18	isSplice	1	3.3e-05	0.0033
ABI1	isSplice	KIAA0753	isSplice	1	0.0012	0.041
ABI1	isSplice	KIAA1109	isSplice	1	0.00095	0.035
ABI1	isSplice	KLC3	isSplice	1	0.00029	0.015
ABI1	isSplice	KMT2A	isSplice	1	8.5e-05	0.0065
ABI1	isSplice	KMT2D	isSplice	1	6e-05	0.0051
ABI1	isSplice	L3MBTL1	isSplice	1	0.0007	0.028
ABI1	isSplice	LAMA5	isSplice	1	1.4e-06	0.0003
ABI1	isSplice	LATS2	isSplice	1	0.0015	0.048
ABI1	isSplice	LBR	isSplice	1	0.00063	0.026
ABI1	isSplice	LCN2	expr_outlier	1	0.00094	0.034
ABI1	isSplice	LDLR	isSplice	1	2.8e-05	0.0029
ABI1	isSplice	LEPR	isSplice	1	0.00015	0.0096
ABI1	isSplice	LEPROT	isSplice	1	0.00013	0.0089
ABI1	isSplice	LMNB2	isSplice	1	0.00053	0.024
ABI1	isSplice	LMO7	isSplice	1	7.6e-06	0.0011
ABI1	isSplice	LPCAT3	isSplice	1	9.3e-05	0.0069
ABI1	isSplice	LPGAT1	isSplice	2	8.2e-05	0.0064
ABI1	isSplice	LPIN1	isSplice	1	0.00094	0.034
ABI1	isSplice	LUC7L3	isSplice	1	0.00013	0.0089
ABI1	isSplice	LYST	isSplice	1	0.0012	0.04
ABI1	isSplice	MAN1A2	isSplice	1	7e-08	2.6e-05
ABI1	isSplice	MAP3K5	isSplice	1	0.00012	0.0085
ABI1	isSplice	MAPK14	isSplice	1	0.0006	0.025
ABI1	isSplice	2018-03-05	isSplice	1	0.0001	0.0073
ABI1	isSplice	MARK2	isSplice	1	7.4e-07	0.00018
ABI1	isSplice	MCAM	alt_prom	1	0.0016	0.049
ABI1	isSplice	MEI1	isSplice	1	0.00012	0.0081
ABI1	isSplice	MICAL3	isSplice	1	0.00028	0.015
ABI1	isSplice	MINDY2	isSplice	1	3.4e-06	0.0006
ABI1	isSplice	MKL1	isSplice	1	7.2e-05	0.0057
ABI1	isSplice	MKLN1	isSplice	1	0.00034	0.017
ABI1	isSplice	MMP14	isSplice	1	0.00037	0.019
ABI1	isSplice	MMRN2	alt_prom	1	0.0015	0.048
ABI1	isSplice	MPO	expr_outlier	1	0.0016	0.049
ABI1	isSplice	MPPE1	isSplice	1	0.00017	0.011
ABI1	isSplice	MRPL21	isSplice	1	0.00095	0.035
ABI1	isSplice	MRPL39	isSplice	1	0.00071	0.029
ABI1	isSplice	MS4A1	isSplice	1	0.00018	0.011
ABI1	isSplice	MS4A3	expr_outlier	1	0.0016	0.049
ABI1	isSplice	MSRB1	isSplice	1	0.0016	0.049
ABI1	isSplice	MTOR	isSplice	1	0.00011	0.0079
ABI1	isSplice	MYD88	isSplice	1	1.9e-05	0.0022
ABI1	isSplice	MYO1F	isSplice	1	7.2e-05	0.0057
ABI1	isSplice	NBR1	isSplice	1	7.4e-05	0.0058
ABI1	isSplice	NCDN	isSplice	1	5.8e-07	0.00015
ABI1	isSplice	NCF1	isSplice	1	3.5e-05	0.0034
ABI1	isSplice	NDUFA5	isSplice	1	0.00019	0.012
ABI1	isSplice	NDUFAF7	alt_prom	1	0.00094	0.034
ABI1	isSplice	NF1	isSplice	1	1.5e-05	0.0018
ABI1	isSplice	NFAT5	isSplice	1	0.00028	0.015
ABI1	isSplice	NFATC2	isSplice	1	0.00012	0.0081
ABI1	isSplice	NFRKB	isSplice	1	0.00026	0.014
ABI1	isSplice	NFS1	isSplice	1	1.9e-05	0.0022
ABI1	isSplice	NGLY1	isSplice	1	0.00066	0.027
ABI1	isSplice	NISCH	isSplice	1	0.00042	0.02
ABI1	isSplice	NKX6-3	alt_prom	1	0.00016	0.01
ABI1	isSplice	NMD3	isSplice	1	4.4e-05	0.0041
ABI1	isSplice	NOD1	isSplice	1	7.4e-06	0.0011
ABI1	isSplice	NOP58	isSplice	1	3e-05	0.0031
ABI1	isSplice	NOTCH1	isSplice	1	2.2e-08	1e-05
ABI1	isSplice	NSMF	isSplice	1	7.8e-06	0.0011
ABI1	isSplice	NUP107	isSplice	1	2.6e-06	0.00049
ABI1	isSplice	NUP43	expr_outlier	1	0.0015	0.047
ABI1	isSplice	OCEL1	isSplice	1	0.00028	0.015
ABI1	isSplice	OPN3	isSplice	1	0.00046	0.021
ABI1	isSplice	ORC6	isSplice	1	0.00071	0.029
ABI1	isSplice	ORMDL1	isSplice	1	1.8e-05	0.0021
ABI1	isSplice	PAICS	isSplice	1	3.3e-05	0.0033
ABI1	isSplice	PAK2	isSplice	1	0.00077	0.03
ABI1	isSplice	PAM	isSplice	1	0.00061	0.026
ABI1	isSplice	PAPOLG	isSplice	1	0.00048	0.022
ABI1	isSplice	PAQR3	isSplice	1	0.0012	0.041
ABI1	isSplice	PARP2	alt_prom	1	0.00066	0.027
ABI1	isSplice	PATJ	isSplice	1	0.00013	0.0089
ABI1	isSplice	PCNA	isSplice	1	0.00071	0.029
ABI1	isSplice	PDCD2L	isSplice	1	0.00047	0.022
ABI1	isSplice	PDGFRB	expr_outlier	1	4.4e-05	0.0041
ABI1	isSplice	PDK1	isSplice	1	9.9e-06	0.0014
ABI1	isSplice	PDPK1	isSplice	1	8.9e-05	0.0067
ABI1	isSplice	PEX11B	isSplice	1	0.00095	0.035
ABI1	isSplice	PGLYRP1	expr_outlier	1	0.0016	0.049
ABI1	isSplice	PGM3	isSplice	1	1.4e-05	0.0017
ABI1	isSplice	PHC3	isSplice	1	9.9e-06	0.0014
ABI1	isSplice	PIGN	isSplice	1	3.3e-06	0.00059
ABI1	isSplice	PIGO	isSplice	1	2.8e-05	0.0029
ABI1	isSplice	PIGS	isSplice	1	1.1e-06	0.00026
ABI1	isSplice	PIK3C2B	isSplice	1	3.3e-06	0.00059
ABI1	isSplice	PIK3CD	isSplice	1	0.00024	0.014
ABI1	isSplice	PKN2	isSplice	1	0.00054	0.024
ABI1	isSplice	PLEKHM3	isSplice	1	0.00029	0.015
ABI1	isSplice	PLEKHO1	isSplice	1	7.6e-06	0.0011
ABI1	isSplice	PLXNC1	isSplice	1	0.00053	0.024
ABI1	isSplice	POLG2	isSplice	1	1.3e-07	4.4e-05
ABI1	isSplice	POLR2B	isSplice	1	0.00023	0.013
ABI1	isSplice	PPFIA1	isSplice	1	0.00041	0.02
ABI1	isSplice	PPID	isSplice	1	1.7e-06	0.00036
ABI1	isSplice	PPIP5K2	isSplice	1	3.6e-05	0.0035
ABI1	isSplice	PPP1R7	isSplice	1	0.00066	0.027
ABI1	isSplice	PRC1	isSplice	1	2.4e-06	0.00046
ABI1	isSplice	PRIMPOL	isSplice	1	7.5e-05	0.0059
ABI1	isSplice	PRKACB	isSplice	1	0.00029	0.015
ABI1	isSplice	PSD4	isSplice	1	0.00052	0.023
ABI1	isSplice	PSMD6	isSplice	1	0.0015	0.048
ABI1	isSplice	PTAR1	isSplice	1	5.7e-05	0.0049
ABI1	isSplice	PTPN6	isSplice	1	0.00017	0.011
ABI1	isSplice	PTPRC	isSplice	1	7.7e-07	0.00019
ABI1	isSplice	R3HCC1L	isSplice	1	2.2e-05	0.0025
ABI1	isSplice	R3HDM4	isSplice	1	0.00024	0.014
ABI1	isSplice	RAB11FIP1	isSplice	1	0.001	0.037
ABI1	isSplice	RAB22A	isSplice	1	2e-08	8.9e-06
ABI1	isSplice	RAD51	isSplice	1	0.00012	0.0081
ABI1	isSplice	RAD51AP1	isSplice	1	1e-05	0.0014
ABI1	isSplice	RANBP10	isSplice	1	0.00085	0.032
ABI1	isSplice	RARS2	isSplice	1	1.9e-07	6e-05
ABI1	isSplice	RBCK1	isSplice	1	6e-05	0.0051
ABI1	isSplice	RBM38	isSplice	1	8.9e-05	0.0067
ABI1	isSplice	REM2	expr_outlier	1	0.00017	0.011
ABI1	isSplice	RFFL	isSplice	1	2.2e-05	0.0025
ABI1	isSplice	RFLNB	expr_outlier	1	0.00094	0.034
ABI1	isSplice	RFX1	isSplice	1	0.0015	0.048
ABI1	isSplice	RIF1	isSplice	1	0.0007	0.028
ABI1	isSplice	RIN3	isSplice	1	0.00018	0.011
ABI1	isSplice	RIOK1	isSplice	1	0.00019	0.011
ABI1	isSplice	RIOK3	expr_outlier	1	1.9e-06	0.00039
ABI1	isSplice	RIPK3	isSplice	1	3.4e-06	0.0006
ABI1	isSplice	RNASE3	expr_outlier	1	0.0016	0.049
ABI1	isSplice	RNF19A	isSplice	1	5.1e-06	0.00082
ABI1	isSplice	RNF4	isSplice	1	0.00015	0.0097
ABI1	isSplice	ROCK1	isSplice	1	0.0015	0.048
ABI1	isSplice	RPAP1	isSplice	1	3e-08	1.3e-05
ABI1	isSplice	RPGRIP1L	isSplice	1	0.0014	0.046
ABI1	isSplice	RREB1	isSplice	1	0.0015	0.048
ABI1	isSplice	RRM2B	isSplice	1	0.00021	0.013
ABI1	isSplice	SAP18	isSplice	1	0.00017	0.011
ABI1	isSplice	SCAMP3	isSplice	1	2.4e-06	0.00046
ABI1	isSplice	SCO2	fusion	1	0.00017	0.011
ABI1	isSplice	SCYL2	alt_prom	1	0.00066	0.027
ABI1	isSplice	SEC16A	isSplice	1	0.00011	0.0079
ABI1	isSplice	SEC24B	isSplice	1	0.00038	0.019
ABI1	isSplice	SECISBP2L	isSplice	1	0.00061	0.026
ABI1	isSplice	SEMA4C	isSplice	1	0.00013	0.0089
ABI1	isSplice	SF3A3	isSplice	1	8.2e-05	0.0064
ABI1	isSplice	SFXN5	isSplice	1	0.00019	0.011
ABI1	isSplice	SGCB	isSplice	1	0.00095	0.035
ABI1	isSplice	SKAP2	isSplice	1	4.9e-06	0.0008
ABI1	isSplice	SKI	isSplice	1	3.2e-05	0.0032
ABI1	isSplice	SKIV2L	isSplice	1	0.00023	0.013
ABI1	isSplice	SLC12A2	isSplice	1	9.9e-06	0.0014
ABI1	isSplice	SLC16A1	isSplice	1	0.00045	0.021
ABI1	isSplice	SLC17A9	isSplice	1	0.00012	0.0083
ABI1	isSplice	SLC25A24	isSplice	1	5.4e-05	0.0047
ABI1	isSplice	SLC25A4	isSplice	1	0.00019	0.012
ABI1	isSplice	SLC30A5	isSplice	1	0.0015	0.047
ABI1	isSplice	SLC35A3	isSplice	1	1.1e-06	0.00026
ABI1	isSplice	SLC35B2	isSplice	1	0.00094	0.034
ABI1	isSplice	SLC38A1	isSplice	1	0.00026	0.014
ABI1	isSplice	SLC39A13	alt_prom	1	5.2e-05	0.0046
ABI1	isSplice	SLC4A1	expr_outlier	1	0.0016	0.049
ABI1	isSplice	SLC9A1	isSplice	1	0.00024	0.014
ABI1	isSplice	SMG6	isSplice	1	3.3e-06	0.00059
ABI1	isSplice	SMIM29	isSplice	1	0.0012	0.041
ABI1	isSplice	SMNDC1	isSplice	1	8.6e-05	0.0066
ABI1	isSplice	SMO	isSplice	1	0.00085	0.032
ABI1	isSplice	SNRNP35	isSplice	1	0.00066	0.027
ABI1	isSplice	SOAT1	isSplice	1	4.7e-05	0.0042
ABI1	isSplice	SOS2	isSplice	1	9.7e-07	0.00023
ABI1	isSplice	SP110	isSplice	1	2.5e-05	0.0027
ABI1	isSplice	SPARCL1	expr_outlier	1	0.0016	0.049
ABI1	isSplice	SPHK2	isSplice	1	5.8e-09	3.1e-06
ABI1	isSplice	SPTAN1	isSplice	1	0.00068	0.028
ABI1	isSplice	SRF	isSplice	1	9.9e-06	0.0014
ABI1	isSplice	ST3GAL1	isSplice	1	0.00061	0.026
ABI1	isSplice	STK17B	alt_prom	1	4.3e-07	0.00012
ABI1	isSplice	STMN3	isSplice	1	1.9e-06	0.00039
ABI1	isSplice	STRIP1	isSplice	1	5.2e-05	0.0046
ABI1	isSplice	STT3A	expr_outlier	1	0.00029	0.015
ABI1	isSplice	STT3A	isSplice	1	1.9e-07	6.1e-05
ABI1	isSplice	SYTL1	isSplice	1	1.3e-05	0.0017
ABI1	isSplice	TARBP1	isSplice	1	2.1e-05	0.0023
ABI1	isSplice	TATDN3	isSplice	1	9.7e-07	0.00023
ABI1	isSplice	TBC1D15	isSplice	1	1.4e-06	0.00031
ABI1	isSplice	TBC1D2	isSplice	1	0.00071	0.029
ABI1	isSplice	TBC1D9	isSplice	1	2.9e-06	0.00054
ABI1	isSplice	TBP	isSplice	1	0.00019	0.011
ABI1	isSplice	TCFL5	isSplice	1	0.00042	0.02
ABI1	isSplice	TDP2	isSplice	1	4.7e-05	0.0042
ABI1	isSplice	TECPR2	isSplice	1	0.0011	0.039
ABI1	isSplice	THY1	expr_outlier	1	0.0016	0.049
ABI1	isSplice	TIMP3	expr_outlier	1	0.0016	0.049
ABI1	isSplice	TLR1	isSplice	1	0.0001	0.0073
ABI1	isSplice	TMEM106C	isSplice	2	5.7e-11	4.5e-08
ABI1	isSplice	TMEM117	isSplice	1	0.00071	0.029
ABI1	isSplice	TMEM128	isSplice	1	0.0015	0.048
ABI1	isSplice	TMEM138	isSplice	1	0.00085	0.032
ABI1	isSplice	TMEM267	isSplice	1	0.00028	0.015
ABI1	isSplice	TMEM94	isSplice	1	0.0015	0.048
ABI1	isSplice	TOX4	isSplice	1	2e-06	0.00041
ABI1	isSplice	TPCN1	isSplice	1	2.9e-09	1.7e-06
ABI1	isSplice	TRAIP	isSplice	1	0.0013	0.043
ABI1	isSplice	TRAPPC3	isSplice	1	5.8e-05	0.0049
ABI1	isSplice	TRAPPC8	isSplice	1	0.00074	0.03
ABI1	isSplice	TRIM47	expr_outlier	1	0.0016	0.049
ABI1	isSplice	TRIM58	expr_outlier	1	0.00066	0.027
ABI1	isSplice	TRMT6	isSplice	1	0.00016	0.01
ABI1	isSplice	TSPAN14	isSplice	1	0.00058	0.025
ABI1	isSplice	TSPOAP1	isSplice	1	6.8e-06	0.001
ABI1	isSplice	TSR1	isSplice	1	0.00028	0.015
ABI1	isSplice	TTC21B	isSplice	1	0.0002	0.012
ABI1	isSplice	TTC5	isSplice	1	0.00057	0.025
ABI1	isSplice	TTC7B	isSplice	1	2.2e-05	0.0025
ABI1	isSplice	TTC9C	expr_outlier	1	2.4e-05	0.0026
ABI1	isSplice	UBE2E1	isSplice	1	0.00028	0.015
ABI1	isSplice	UBE2J1	isSplice	1	0.00095	0.035
ABI1	isSplice	UBE2J2	isSplice	1	0.00023	0.013
ABI1	isSplice	UBE2Q1	isSplice	1	2.4e-05	0.0026
ABI1	isSplice	UBE3B	isSplice	1	5.3e-06	0.00085
ABI1	isSplice	UBE4B	isSplice	1	0.00086	0.032
ABI1	isSplice	UBR3	isSplice	1	5.3e-05	0.0046
ABI1	isSplice	UBR7	isSplice	1	0.0012	0.041
ABI1	isSplice	UBTD2	expr_outlier	1	0.00029	0.015
ABI1	isSplice	USP33	isSplice	1	2.4e-06	0.00047
ABI1	isSplice	VCL	isSplice	1	0.00023	0.013
ABI1	isSplice	VPS13A	isSplice	1	0.00048	0.022
ABI1	isSplice	VPS13B	isSplice	1	9.8e-05	0.0072
ABI1	isSplice	VPS13D	isSplice	1	4.4e-05	0.004
ABI1	isSplice	VPS33B	isSplice	1	1.7e-05	0.002
ABI1	isSplice	VPS4B	isSplice	1	0.00012	0.0081
ABI1	isSplice	VSTM1	expr_outlier	1	0.0016	0.049
ABI1	isSplice	VWA8	isSplice	1	1.1e-05	0.0014
ABI1	isSplice	VWF	expr_outlier	1	0.00017	0.011
ABI1	isSplice	WASHC2A	isSplice	1	0.0014	0.046
ABI1	isSplice	WDHD1	isSplice	1	4.4e-05	0.0041
ABI1	isSplice	WDPCP	isSplice	1	3.3e-05	0.0033
ABI1	isSplice	WDR74	isSplice	1	0.0011	0.039
ABI1	isSplice	WEE1	isSplice	1	3.4e-05	0.0034
ABI1	isSplice	YWHAQ	isSplice	1	0.00012	0.0081
ABI1	isSplice	ZC3H8	isSplice	1	0.00077	0.03
ABI1	isSplice	ZCCHC7	isSplice	1	0.0003	0.016
ABI1	isSplice	ZDHHC5	isSplice	1	1.9e-09	1.1e-06
ABI1	isSplice	ZDHHC7	isSplice	1	6.2e-07	0.00016
ABI1	isSplice	ZFAND6	isSplice	1	0.00023	0.013
ABI1	isSplice	ZFC3H1	isSplice	1	0.00099	0.036
ABI1	isSplice	ZNF106	isSplice	1	9.9e-06	0.0014
ABI1	isSplice	ZNF121	isSplice	1	0.00094	0.034
ABI1	isSplice	ZNF217	isSplice	1	1.9e-06	0.00039
ABI1	isSplice	ZNF318	isSplice	1	0.00039	0.019
ABI1	isSplice	ZNF384	isSplice	1	0.0013	0.043
ABI1	isSplice	ZNF420	isSplice	1	0.00048	0.022
ABI1	isSplice	ZNF451	isSplice	1	0.0003	0.016
ABI1	isSplice	ZNF710	isSplice	1	0.0012	0.041
ABI1	isSplice	ZNF74	isSplice	1	0.00017	0.011
ABI1	isSplice	ZW10	isSplice	1	0.00021	0.013
ABI1	isSplice	ZZEF1	isSplice	1	3.6e-06	0.00064
ABL1	alt_prom	AAED1	alt_prom	1	0.0014	0.046
ABL1	alt_prom	ABCD3	isSplice	1	8.9e-07	0.00021
ABL1	alt_prom	ABL1	isSplice	1	2.7e-05	0.0029
ABL1	alt_prom	ACOX1	isSplice	1	0.00081	0.031
ABL1	alt_prom	ADCY9	alt_prom	1	2.6e-06	0.00049
ABL1	alt_prom	ADPGK	isSplice	1	5.6e-07	0.00015
ABL1	alt_prom	AFDN	isSplice	1	3.9e-05	0.0037
ABL1	alt_prom	AHCTF1	alt_prom	1	1.8e-08	8.4e-06
ABL1	alt_prom	AKAP10	isSplice	1	0.0016	0.049
ABL1	alt_prom	AKAP13	isSplice	1	7.4e-05	0.0059
ABL1	alt_prom	AKAP8L	isSplice	1	1.5e-05	0.0018
ABL1	alt_prom	ALAS1	alt_prom	1	7.5e-07	0.00019
ABL1	alt_prom	ANKLE1	isSplice	1	0.00016	0.01
ABL1	alt_prom	ANKRD28	isSplice	1	1.2e-06	0.00027
ABL1	alt_prom	ANKRD52	isSplice	1	0.00066	0.027
ABL1	alt_prom	AP2M1	isSplice	1	9.6e-05	0.0071
ABL1	alt_prom	AP3S2	isSplice	1	0.00043	0.02
ABL1	alt_prom	AP5M1	isSplice	1	0.0013	0.043
ABL1	alt_prom	APPL1	isSplice	1	0.00011	0.0079
ABL1	alt_prom	ARFGAP2	isSplice	1	1.5e-08	7.2e-06
ABL1	alt_prom	ARHGAP26	alt_prom	1	9.8e-06	0.0014
ABL1	alt_prom	ARHGAP26	isSplice	1	2.4e-06	0.00046
ABL1	alt_prom	ARHGAP30	isSplice	1	0.00011	0.0079
ABL1	alt_prom	ARIH1	isSplice	1	6.4e-06	0.00098
ABL1	alt_prom	ARL1	alt_prom	1	7.2e-07	0.00018
ABL1	alt_prom	ARL6IP6	isSplice	1	0.00053	0.023
ABL1	alt_prom	ARPIN	alt_prom	1	0.00055	0.024
ABL1	alt_prom	ATF7IP	isSplice	2	7.7e-08	2.9e-05
ABL1	alt_prom	ATP11A	isSplice	1	0.00024	0.013
ABL1	alt_prom	ATP11B	isSplice	1	2.8e-06	0.00052
ABL1	alt_prom	ATP13A3	isSplice	1	1.6e-05	0.002
ABL1	alt_prom	ATP2C1	alt_prom	1	1.5e-05	0.0018
ABL1	alt_prom	ATP6V1B1	isSplice	1	8.6e-06	0.0012
ABL1	alt_prom	ATP6V1C1	isSplice	1	2.6e-06	0.00049
ABL1	alt_prom	B4GALT4	isSplice	1	4.2e-06	0.00071
ABL1	alt_prom	BCL2L2	isSplice	1	0.00025	0.014
ABL1	alt_prom	BRD3	isSplice	1	4.5e-07	0.00012
ABL1	alt_prom	C15orf52	alt_prom	1	1.7e-05	0.002
ABL1	alt_prom	C16orf62	alt_prom	1	9.6e-06	0.0013
ABL1	alt_prom	C1QA	isSplice	1	8.8e-07	0.00021
ABL1	alt_prom	C1S	alt_prom	1	0.00055	0.024
ABL1	alt_prom	C2	alt_prom	1	4.5e-05	0.0041
ABL1	alt_prom	C2CD5	isSplice	1	0.0012	0.041
ABL1	alt_prom	C2orf49	isSplice	1	7.7e-06	0.0011
ABL1	alt_prom	CAND2	alt_prom	1	0.0015	0.046
ABL1	alt_prom	CAPN1	isSplice	1	0.00065	0.027
ABL1	alt_prom	CASP1	isSplice	1	9.4e-05	0.007
ABL1	alt_prom	CCNC	isSplice	1	3.7e-05	0.0036
ABL1	alt_prom	CCNE1	isSplice	1	0.00072	0.029
ABL1	alt_prom	CCPG1	alt_prom	1	3.3e-08	1.4e-05
ABL1	alt_prom	CCT7	isSplice	1	0.00097	0.035
ABL1	alt_prom	CDCA7	isSplice	1	0.00037	0.019
ABL1	alt_prom	CDH5	alt_prom	1	0.00024	0.013
ABL1	alt_prom	CEP170	alt_prom	1	4.7e-06	0.00078
ABL1	alt_prom	CERS5	alt_prom	1	8.5e-05	0.0065
ABL1	alt_prom	CHI3L1	alt_prom	1	4.9e-05	0.0044
ABL1	alt_prom	CHORDC1	alt_prom	1	0.00046	0.021
ABL1	alt_prom	CKAP5	alt_prom	1	6.5e-05	0.0054
ABL1	alt_prom	CLASP2	isSplice	1	2.5e-05	0.0027
ABL1	alt_prom	CLHC1	alt_prom	2	1.1e-05	0.0014
ABL1	alt_prom	CNNM4	isSplice	1	0.00029	0.016
ABL1	alt_prom	CNOT2	isSplice	1	6e-06	0.00093
ABL1	alt_prom	CNOT6L	isSplice	1	2.2e-05	0.0024
ABL1	alt_prom	COL4A3BP	alt_prom	1	9.6e-06	0.0013
ABL1	alt_prom	CPNE3	alt_prom	1	7.5e-05	0.0059
ABL1	alt_prom	CRTC2	isSplice	1	2.4e-07	7.4e-05
ABL1	alt_prom	CSF1R	alt_prom	1	1.1e-06	0.00025
ABL1	alt_prom	CSF1R	isSplice	1	0.00061	0.026
ABL1	alt_prom	CSNK2A1	isSplice	1	0.00072	0.029
ABL1	alt_prom	CTDSPL	alt_prom	1	4.2e-06	0.00071
ABL1	alt_prom	CTDSPL2	alt_prom	1	4.7e-06	0.00078
ABL1	alt_prom	CTDSPL2	isSplice	1	5.4e-05	0.0047
ABL1	alt_prom	CX3CL1	alt_prom	1	1.4e-05	0.0017
ABL1	alt_prom	CYB561A3	isSplice	1	0.0001	0.0073
ABL1	alt_prom	DCLRE1C	isSplice	1	8.8e-07	0.00021
ABL1	alt_prom	DDX42	isSplice	1	0.00052	0.023
ABL1	alt_prom	DDX50	isSplice	1	1.7e-05	0.002
ABL1	alt_prom	DDX60L	alt_prom	1	1.5e-07	5.1e-05
ABL1	alt_prom	DEDD	alt_prom	1	5.5e-05	0.0047
ABL1	alt_prom	DHX40	isSplice	1	0.00031	0.016
ABL1	alt_prom	DHX8	alt_prom	1	1.1e-07	4e-05
ABL1	alt_prom	DLG1	isSplice	1	3.8e-07	0.00011
ABL1	alt_prom	DMXL1	alt_prom	1	2.4e-06	0.00046
ABL1	alt_prom	DNAJB14	isSplice	1	0.00097	0.035
ABL1	alt_prom	DOCK7	isSplice	1	6.5e-05	0.0054
ABL1	alt_prom	DRAM1	alt_prom	1	2.8e-06	0.00052
ABL1	alt_prom	DTX1	isSplice	1	0.00016	0.01
ABL1	alt_prom	ECSCR	alt_prom	1	1.6e-06	0.00034
ABL1	alt_prom	EEF1AKMT2	isSplice	1	0.0012	0.041
ABL1	alt_prom	EGLN1	isSplice	1	2.3e-05	0.0025
ABL1	alt_prom	EIF2B4	isSplice	1	0.00028	0.015
ABL1	alt_prom	EIF4E2	isSplice	1	5.2e-06	0.00084
ABL1	alt_prom	ELMO1	alt_prom	1	1.3e-05	0.0017
ABL1	alt_prom	EML4	isSplice	1	8.9e-07	0.00021
ABL1	alt_prom	EMP1	alt_prom	1	6.1e-05	0.0051
ABL1	alt_prom	ENG	isSplice	1	3.2e-05	0.0032
ABL1	alt_prom	ENSG00000108264	isSplice	1	9.6e-05	0.0071
ABL1	alt_prom	ENSG00000225485	isSplice	1	0.00015	0.0097
ABL1	alt_prom	ERAP2	isSplice	1	2.4e-06	0.00046
ABL1	alt_prom	ERI1	isSplice	1	2.9e-05	0.003
ABL1	alt_prom	ETV6	alt_prom	1	6.4e-08	2.4e-05
ABL1	alt_prom	FAM102A	isSplice	1	4.6e-06	0.00077
ABL1	alt_prom	FAM109A	alt_prom	1	1.4e-06	0.0003
ABL1	alt_prom	FAM126B	isSplice	1	0.00072	0.029
ABL1	alt_prom	FAM49B	alt_prom	1	4.9e-05	0.0044
ABL1	alt_prom	FAR1	isSplice	1	6.5e-05	0.0054
ABL1	alt_prom	FBXO21	isSplice	1	2.4e-06	0.00046
ABL1	alt_prom	FBXO9	alt_prom	1	0.00055	0.024
ABL1	alt_prom	FCHO2	isSplice	1	9.6e-05	0.0071
ABL1	alt_prom	FEM1B	alt_prom	1	1.3e-09	8e-07
ABL1	alt_prom	FERMT3	alt_prom	1	4.7e-06	0.00078
ABL1	alt_prom	FMNL3	isSplice	1	0.0014	0.046
ABL1	alt_prom	FOXN3	alt_prom	1	8.8e-07	0.00021
ABL1	alt_prom	FYB1	isSplice	1	2.3e-05	0.0025
ABL1	alt_prom	GCC2	alt_prom	1	6.4e-06	0.00098
ABL1	alt_prom	GCNT2	alt_prom	1	0.00046	0.021
ABL1	alt_prom	GDE1	isSplice	1	7.6e-07	0.00019
ABL1	alt_prom	GEMIN7	isSplice	1	2.9e-05	0.003
ABL1	alt_prom	GMPR	expr_outlier	1	1.3e-07	4.3e-05
ABL1	alt_prom	GNB2	alt_prom	1	1.7e-05	0.002
ABL1	alt_prom	GNE	isSplice	1	2e-05	0.0023
ABL1	alt_prom	GNL1	alt_prom	1	2.2e-06	0.00044
ABL1	alt_prom	GNL1	isSplice	1	0.00031	0.016
ABL1	alt_prom	GORASP1	isSplice	1	0.00013	0.0089
ABL1	alt_prom	GSR	isSplice	1	0.00061	0.026
ABL1	alt_prom	HACD2	isSplice	2	2.3e-07	7.1e-05
ABL1	alt_prom	HAUS6	isSplice	1	0.00058	0.025
ABL1	alt_prom	HEATR6	isSplice	1	0.00089	0.033
ABL1	alt_prom	HELZ2	isSplice	1	0.00011	0.0078
ABL1	alt_prom	HEXB	alt_prom	1	5.3e-06	0.00086
ABL1	alt_prom	HIPK1	isSplice	1	0.00015	0.01
ABL1	alt_prom	HNRNPK	alt_prom	1	0.00011	0.0078
ABL1	alt_prom	ICAM1	isSplice	1	0.00072	0.029
ABL1	alt_prom	IFI6	expr_outlier	1	0.00025	0.014
ABL1	alt_prom	IFNGR1	isSplice	1	8.8e-07	0.00021
ABL1	alt_prom	IKZF2	alt_prom	1	0.00015	0.0097
ABL1	alt_prom	IL1R1	alt_prom	1	1e-05	0.0014
ABL1	alt_prom	INTS6	isSplice	1	0.00015	0.01
ABL1	alt_prom	IQCK	isSplice	1	1.8e-07	5.8e-05
ABL1	alt_prom	ITCH	isSplice	1	0.00011	0.0078
ABL1	alt_prom	JMJD1C	isSplice	1	6.1e-05	0.0051
ABL1	alt_prom	KAT14	isSplice	1	0.00046	0.021
ABL1	alt_prom	KATNA1	isSplice	1	4.3e-05	0.004
ABL1	alt_prom	KBTBD3	isSplice	1	7.6e-07	0.00019
ABL1	alt_prom	KDM3A	isSplice	1	2e-06	0.0004
ABL1	alt_prom	KDM4A	isSplice	1	2.4e-06	0.00046
ABL1	alt_prom	KDSR	isSplice	1	0.00072	0.029
ABL1	alt_prom	KIAA0319L	isSplice	1	0.00013	0.0089
ABL1	alt_prom	KIAA1147	isSplice	1	9.8e-06	0.0014
ABL1	alt_prom	KIAA1217	isSplice	1	0.0012	0.041
ABL1	alt_prom	KIAA1468	isSplice	1	2.2e-06	0.00044
ABL1	alt_prom	KLHL14	isSplice	1	5.6e-06	0.00089
ABL1	alt_prom	LANCL1	isSplice	1	0.0013	0.043
ABL1	alt_prom	LARP1	isSplice	1	7.5e-05	0.0059
ABL1	alt_prom	LONP2	alt_prom	1	0.00028	0.015
ABL1	alt_prom	LRRC40	isSplice	1	0.00052	0.023
ABL1	alt_prom	M6PR	alt_prom	1	3.9e-05	0.0037
ABL1	alt_prom	MAN1A1	isSplice	1	4.4e-05	0.0041
ABL1	alt_prom	MAN2B2	isSplice	1	7.4e-05	0.0059
ABL1	alt_prom	MAP2K2	isSplice	1	0.00017	0.011
ABL1	alt_prom	MAP2K4	isSplice	1	0.00031	0.016
ABL1	alt_prom	MAP2K5	alt_prom	1	9.6e-06	0.0013
ABL1	alt_prom	MAP3K12	alt_prom	1	0.0013	0.043
ABL1	alt_prom	MARK4	isSplice	1	0.00031	0.016
ABL1	alt_prom	MBOAT1	isSplice	1	0.0015	0.046
ABL1	alt_prom	MBP	alt_prom	1	4.9e-05	0.0044
ABL1	alt_prom	MCEMP1	expr_outlier	1	0.00037	0.019
ABL1	alt_prom	MED13	alt_prom	1	2.8e-09	1.6e-06
ABL1	alt_prom	MED13	isSplice	1	0.00042	0.02
ABL1	alt_prom	MFSD13A	isSplice	1	0.00061	0.026
ABL1	alt_prom	MGAT4A	alt_prom	1	9.5e-09	4.7e-06
ABL1	alt_prom	MGRN1	isSplice	1	0.00052	0.023
ABL1	alt_prom	MIPEP	isSplice	1	2.8e-06	0.00052
ABL1	alt_prom	MNT	isSplice	1	0.00072	0.029
ABL1	alt_prom	MON2	isSplice	1	4.2e-06	0.00071
ABL1	alt_prom	MORC3	isSplice	1	0.00052	0.023
ABL1	alt_prom	MRPS11	isSplice	1	1.4e-05	0.0017
ABL1	alt_prom	MSH3	isSplice	1	0.00024	0.014
ABL1	alt_prom	MTFR1	alt_prom	1	0.0011	0.037
ABL1	alt_prom	MTMR3	isSplice	1	0.00021	0.013
ABL1	alt_prom	NBEAL2	alt_prom	1	3.2e-05	0.0032
ABL1	alt_prom	NCK2	alt_prom	1	0.00032	0.017
ABL1	alt_prom	NCOR2	isSplice	1	8.9e-07	0.00021
ABL1	alt_prom	NECTIN3	alt_prom	1	0.00052	0.023
ABL1	alt_prom	NEDD9	alt_prom	1	1.2e-05	0.0015
ABL1	alt_prom	NEK1	isSplice	1	2.7e-05	0.0029
ABL1	alt_prom	NFATC3	isSplice	1	8.5e-06	0.0012
ABL1	alt_prom	NGDN	isSplice	1	3.6e-05	0.0035
ABL1	alt_prom	NHLRC2	isSplice	1	2.3e-05	0.0025
ABL1	alt_prom	NISCH	alt_prom	1	0.00011	0.0078
ABL1	alt_prom	NOP14	isSplice	1	0.00014	0.0092
ABL1	alt_prom	NOP58	isSplice	1	0.00026	0.015
ABL1	alt_prom	NR2C2	isSplice	1	0.00021	0.013
ABL1	alt_prom	NR2F2	alt_prom	1	3.1e-05	0.0032
ABL1	alt_prom	NSUN6	isSplice	1	5.7e-05	0.0049
ABL1	alt_prom	NUDT9	isSplice	1	0.00011	0.0081
ABL1	alt_prom	NUMBL	isSplice	1	6.5e-05	0.0054
ABL1	alt_prom	OAS3	isSplice	1	4.6e-06	0.00077
ABL1	alt_prom	OLFM2	alt_prom	1	7.4e-08	2.8e-05
ABL1	alt_prom	OLFML2B	alt_prom	1	1.2e-06	0.00027
ABL1	alt_prom	ORC5	isSplice	1	0.00046	0.021
ABL1	alt_prom	OSGIN2	alt_prom	1	0.0014	0.046
ABL1	alt_prom	PAG1	isSplice	1	0.00011	0.0081
ABL1	alt_prom	PAK1	alt_prom	1	2.5e-06	0.00048
ABL1	alt_prom	PAK1	isSplice	1	1.5e-05	0.0018
ABL1	alt_prom	PDS5A	isSplice	1	0.00066	0.027
ABL1	alt_prom	PEMT	alt_prom	1	0.00014	0.0095
ABL1	alt_prom	PER1	alt_prom	1	2.5e-07	7.6e-05
ABL1	alt_prom	PHF1	isSplice	1	0.00051	0.023
ABL1	alt_prom	PHKB	isSplice	1	0.00012	0.0084
ABL1	alt_prom	PI4KB	isSplice	1	0.00071	0.029
ABL1	alt_prom	PIGN	isSplice	1	0.00089	0.033
ABL1	alt_prom	PLA2G7	isSplice	1	0.00052	0.023
ABL1	alt_prom	PLAU	isSplice	1	2.2e-05	0.0024
ABL1	alt_prom	PLK4	isSplice	1	5.2e-06	0.00084
ABL1	alt_prom	PLOD2	isSplice	1	5.7e-05	0.0049
ABL1	alt_prom	PLXNC1	isSplice	1	0.00029	0.016
ABL1	alt_prom	PLXND1	isSplice	1	4.7e-06	0.00078
ABL1	alt_prom	PM20D2	isSplice	2	1.2e-05	0.0015
ABL1	alt_prom	POLB	alt_prom	1	5.7e-05	0.0049
ABL1	alt_prom	POT1	isSplice	1	0.00089	0.033
ABL1	alt_prom	PPWD1	isSplice	1	6.1e-08	2.4e-05
ABL1	alt_prom	PREB	isSplice	1	3.9e-06	0.00068
ABL1	alt_prom	PSMD1	isSplice	1	0.00015	0.01
ABL1	alt_prom	PTX3	expr_outlier	1	0.00015	0.0097
ABL1	alt_prom	PYGB	isSplice	1	0.00036	0.018
ABL1	alt_prom	QSOX1	alt_prom	1	2.1e-07	6.7e-05
ABL1	alt_prom	RAB11FIP2	isSplice	1	0.00025	0.014
ABL1	alt_prom	RAB3GAP2	isSplice	1	7.5e-05	0.0059
ABL1	alt_prom	RABGAP1	isSplice	1	1.1e-05	0.0015
ABL1	alt_prom	RALGAPA2	isSplice	1	2.5e-05	0.0027
ABL1	alt_prom	RAPH1	alt_prom	1	1.9e-10	1.4e-07
ABL1	alt_prom	RARS	isSplice	1	0.00028	0.015
ABL1	alt_prom	RASA4	isSplice	1	1.1e-06	0.00025
ABL1	alt_prom	RASAL3	alt_prom	1	5.4e-06	0.00087
ABL1	alt_prom	RBMS1	isSplice	1	9.6e-06	0.0013
ABL1	alt_prom	RCAN2	alt_prom	1	0.0002	0.012
ABL1	alt_prom	RECK	isSplice	1	3.3e-06	0.00059
ABL1	alt_prom	REST	isSplice	1	6.5e-05	0.0053
ABL1	alt_prom	REXO1	isSplice	1	2e-06	0.0004
ABL1	alt_prom	RGS1	isSplice	1	4.7e-05	0.0042
ABL1	alt_prom	RHOBTB1	isSplice	1	0.00011	0.0081
ABL1	alt_prom	RIPK1	isSplice	1	0.00028	0.015
ABL1	alt_prom	RIPOR2	alt_prom	1	8.2e-05	0.0064
ABL1	alt_prom	RNF138	alt_prom	1	1.2e-08	5.8e-06
ABL1	alt_prom	ROCK1	isSplice	1	1.3e-05	0.0017
ABL1	alt_prom	RPP38	isSplice	1	0.00015	0.01
ABL1	alt_prom	RPS15A	isSplice	1	0.00051	0.023
ABL1	alt_prom	RSF1	isSplice	1	9.6e-06	0.0013
ABL1	alt_prom	SAMSN1	isSplice	1	0.0011	0.039
ABL1	alt_prom	SART3	isSplice	1	1.1e-06	0.00025
ABL1	alt_prom	SCFD1	alt_prom	1	0.0001	0.0073
ABL1	alt_prom	SDK1	alt_prom	1	3.6e-05	0.0035
ABL1	alt_prom	SEC23B	alt_prom	1	2.1e-07	6.7e-05
ABL1	alt_prom	SELENOT	alt_prom	1	0.00029	0.016
ABL1	alt_prom	SERPINB10	expr_outlier	1	1.9e-05	0.0022
ABL1	alt_prom	SETD1B	alt_prom	1	0.00081	0.031
ABL1	alt_prom	SIN3A	alt_prom	1	9.7e-07	0.00023
ABL1	alt_prom	SIPA1L3	isSplice	1	1.8e-07	5.9e-05
ABL1	alt_prom	SLC16A7	alt_prom	1	5e-05	0.0044
ABL1	alt_prom	SLC17A5	isSplice	1	7.9e-06	0.0011
ABL1	alt_prom	SLC2A8	isSplice	1	5.5e-05	0.0047
ABL1	alt_prom	SLC4A2	isSplice	1	0.0006	0.026
ABL1	alt_prom	SLC7A7	isSplice	1	2.2e-05	0.0024
ABL1	alt_prom	SLPI	expr_outlier	1	3.3e-05	0.0033
ABL1	alt_prom	SMURF2	isSplice	1	7.7e-08	2.9e-05
ABL1	alt_prom	SNX25	isSplice	1	2e-05	0.0023
ABL1	alt_prom	SOAT1	isSplice	1	5.4e-05	0.0047
ABL1	alt_prom	SPCS3	isSplice	1	0.00016	0.01
ABL1	alt_prom	SRCAP	isSplice	1	8.4e-06	0.0012
ABL1	alt_prom	SRPK1	isSplice	1	0.00011	0.0079
ABL1	alt_prom	SSFA2	isSplice	1	2.3e-05	0.0026
ABL1	alt_prom	STK32C	isSplice	1	2.9e-05	0.003
ABL1	alt_prom	STK39	isSplice	1	5.2e-06	0.00084
ABL1	alt_prom	STK4	isSplice	1	0.00072	0.029
ABL1	alt_prom	STXBP3	isSplice	1	0.0013	0.043
ABL1	alt_prom	SULF1	alt_prom	1	1.4e-08	6.6e-06
ABL1	alt_prom	TAOK2	isSplice	1	0.0011	0.038
ABL1	alt_prom	TAPBPL	isSplice	1	0.00026	0.015
ABL1	alt_prom	TATDN2	isSplice	1	9.4e-05	0.007
ABL1	alt_prom	TCF12	isSplice	1	0.00014	0.0092
ABL1	alt_prom	TCF25	isSplice	1	2.4e-06	0.00046
ABL1	alt_prom	TESK2	isSplice	1	2.9e-05	0.003
ABL1	alt_prom	TEX264	isSplice	1	1.5e-05	0.0018
ABL1	alt_prom	TGFBR2	isSplice	1	7.9e-05	0.0062
ABL1	alt_prom	THBS3	isSplice	1	1.4e-06	0.0003
ABL1	alt_prom	TJP1	isSplice	1	6.1e-08	2.4e-05
ABL1	alt_prom	TMCC2	alt_prom	1	1.2e-08	5.8e-06
ABL1	alt_prom	TMEM132A	alt_prom	1	3.7e-06	0.00064
ABL1	alt_prom	TMEM135	isSplice	1	0.00072	0.029
ABL1	alt_prom	TNK2	isSplice	1	0.00026	0.014
ABL1	alt_prom	TNRC18	isSplice	1	8.6e-07	0.00021
ABL1	alt_prom	TP53BP1	isSplice	1	1.2e-06	0.00027
ABL1	alt_prom	TRIM33	isSplice	1	4.6e-06	0.00077
ABL1	alt_prom	TRIM47	alt_prom	1	2.8e-05	0.0029
ABL1	alt_prom	TRIP11	isSplice	1	0.00081	0.031
ABL1	alt_prom	TRMT1L	isSplice	1	0.00097	0.035
ABL1	alt_prom	TRMT2A	isSplice	1	2.4e-06	0.00046
ABL1	alt_prom	TRPV2	alt_prom	1	7.4e-05	0.0059
ABL1	alt_prom	TSHZ2	alt_prom	1	0.00015	0.01
ABL1	alt_prom	TTF2	alt_prom	1	6.3e-06	0.00097
ABL1	alt_prom	TXLNA	isSplice	1	7.9e-05	0.0062
ABL1	alt_prom	TYW1	isSplice	1	1e-06	0.00024
ABL1	alt_prom	UBE2E1	alt_prom	1	0.00018	0.011
ABL1	alt_prom	USO1	isSplice	1	0.00052	0.023
ABL1	alt_prom	USP21	isSplice	1	0.00011	0.0078
ABL1	alt_prom	USP3	alt_prom	1	6.7e-05	0.0055
ABL1	alt_prom	USP46	isSplice	1	0.00011	0.0081
ABL1	alt_prom	USP47	isSplice	1	2.2e-07	6.8e-05
ABL1	alt_prom	UTRN	alt_prom	1	1.6e-06	0.00034
ABL1	alt_prom	VARS2	isSplice	1	0.00011	0.0077
ABL1	alt_prom	VCL	isSplice	2	3.7e-05	0.0036
ABL1	alt_prom	VIRMA	isSplice	1	0.00089	0.033
ABL1	alt_prom	VPS37A	isSplice	1	0.00015	0.01
ABL1	alt_prom	VTCN1	isSplice	1	8.6e-06	0.0012
ABL1	alt_prom	WDTC1	alt_prom	1	5.3e-10	3.6e-07
ABL1	alt_prom	WIPF1	alt_prom	1	2.2e-05	0.0024
ABL1	alt_prom	WRN	isSplice	1	4.9e-05	0.0044
ABL1	alt_prom	WSB1	isSplice	1	1.5e-05	0.0018
ABL1	alt_prom	XPO5	alt_prom	1	0.00084	0.032
ABL1	alt_prom	XRCC3	isSplice	1	0.0011	0.038
ABL1	alt_prom	YIPF5	isSplice	1	0.00037	0.019
ABL1	alt_prom	ZC3H13	isSplice	1	1.7e-07	5.6e-05
ABL1	alt_prom	ZDHHC20	isSplice	1	0.00081	0.031
ABL1	alt_prom	ZFAND4	isSplice	1	3.2e-05	0.0032
ABL1	alt_prom	ZFAT	alt_prom	1	8.9e-06	0.0013
ABL1	alt_prom	ZFP14	alt_prom	1	4.4e-05	0.0041
ABL1	alt_prom	ZFYVE1	isSplice	1	1.2e-05	0.0015
ABL1	alt_prom	ZMAT3	alt_prom	1	1.2e-06	0.00027
ABL1	alt_prom	ZMYM5	isSplice	1	0.00058	0.025
ABL1	alt_prom	ZNF106	isSplice	1	0.00024	0.014
ABL1	alt_prom	ZNF175	isSplice	1	4.8e-06	0.00079
ABL1	alt_prom	ZNF248	alt_prom	1	7.1e-08	2.7e-05
ABL1	alt_prom	ZNF302	isSplice	1	5.2e-06	0.00084
ABL1	alt_prom	ZNF420	alt_prom	1	0.00036	0.018
ABL1	alt_prom	ZNF7	isSplice	1	0.0013	0.043
ABL1	alt_prom	ZNF800	isSplice	1	1.4e-05	0.0017
ABL1	alt_prom	ZSWIM7	isSplice	1	0.00018	0.011
ABL1	isSplice	ABCB8	isSplice	1	0.00027	0.015
ABL1	isSplice	ABCG1	isSplice	1	0.001	0.037
ABL1	isSplice	ABTB1	isSplice	1	3.9e-08	1.6e-05
ABL1	isSplice	AFF4	isSplice	1	1.5e-05	0.0019
ABL1	isSplice	ALG3	isSplice	1	1.9e-05	0.0022
ABL1	isSplice	ALPL	isSplice	1	1.4e-05	0.0018
ABL1	isSplice	ANKRD23	isSplice	1	1.6e-06	0.00034
ABL1	isSplice	ARID5B	isSplice	1	2e-05	0.0023
ABL1	isSplice	ATAD3A	isSplice	1	0.00085	0.032
ABL1	isSplice	ATG7	isSplice	1	1.2e-05	0.0016
ABL1	isSplice	ATP13A3	isSplice	1	0.00033	0.017
ABL1	isSplice	ATRN	isSplice	1	0.0008	0.031
ABL1	isSplice	BRD3	isSplice	1	6.5e-05	0.0054
ABL1	isSplice	BSCL2	isSplice	1	3.1e-08	1.3e-05
ABL1	isSplice	BTBD19	isSplice	1	0.00052	0.023
ABL1	isSplice	C1QA	isSplice	1	3.7e-05	0.0035
ABL1	isSplice	CA2	expr_outlier	1	0.00037	0.018
ABL1	isSplice	CADM1	isSplice	1	0.00057	0.025
ABL1	isSplice	CALM1	isSplice	1	0.0002	0.012
ABL1	isSplice	CARD14	isSplice	1	0.00012	0.0083
ABL1	isSplice	CDK17	isSplice	1	0.00014	0.0093
ABL1	isSplice	CEACAM1	isSplice	1	0.00036	0.018
ABL1	isSplice	CEACAM6	expr_outlier	1	0.00071	0.029
ABL1	isSplice	CEP68	isSplice	1	1.4e-07	4.7e-05
ABL1	isSplice	CEP95	isSplice	1	3.4e-08	1.4e-05
ABL1	isSplice	CFB	isSplice	1	5.6e-06	0.00088
ABL1	isSplice	CFLAR	isSplice	2	1.1e-06	0.00025
ABL1	isSplice	CIZ1	isSplice	1	0.0004	0.019
ABL1	isSplice	CLCF1	isSplice	1	0.00025	0.014
ABL1	isSplice	CLHC1	alt_prom	1	0.00021	0.012
ABL1	isSplice	COL9A2	isSplice	1	1e-05	0.0014
ABL1	isSplice	CTNS	isSplice	1	0.0014	0.045
ABL1	isSplice	CYB561A3	isSplice	1	0.00019	0.011
ABL1	isSplice	DCLRE1C	isSplice	1	0.00012	0.0083
ABL1	isSplice	DDHD1	isSplice	1	0.00029	0.016
ABL1	isSplice	DECR2	isSplice	1	0.00044	0.021
ABL1	isSplice	DHX15	isSplice	1	5.6e-05	0.0048
ABL1	isSplice	DIAPH1	isSplice	1	0.00014	0.0093
ABL1	isSplice	DOT1L	isSplice	1	0.00042	0.02
ABL1	isSplice	EME1	isSplice	1	0.00052	0.023
ABL1	isSplice	ENSG00000163486	isSplice	1	5.1e-06	0.00082
ABL1	isSplice	ENSG00000224870	isSplice	1	0.00021	0.013
ABL1	isSplice	ESYT1	isSplice	1	2.9e-05	0.003
ABL1	isSplice	EXOC6	isSplice	1	2.9e-05	0.003
ABL1	isSplice	FMNL3	isSplice	1	0.00012	0.0083
ABL1	isSplice	GDE1	isSplice	1	1.7e-05	0.002
ABL1	isSplice	GOLGA5	isSplice	1	0.00085	0.032
ABL1	isSplice	GOLGB1	isSplice	1	5.1e-06	0.00082
ABL1	isSplice	GTPBP8	isSplice	1	6.3e-05	0.0053
ABL1	isSplice	HAUS5	isSplice	1	3.9e-05	0.0037
ABL1	isSplice	IFNGR1	isSplice	1	3.7e-05	0.0035
ABL1	isSplice	IP6K2	isSplice	1	6.1e-06	0.00094
ABL1	isSplice	IQGAP1	isSplice	1	0.00035	0.018
ABL1	isSplice	ITGA6	isSplice	1	2.9e-07	8.7e-05
ABL1	isSplice	JPT2	isSplice	1	0.00071	0.029
ABL1	isSplice	KDM8	isSplice	1	3.7e-05	0.0035
ABL1	isSplice	KLHL14	isSplice	1	0.00012	0.0083
ABL1	isSplice	LAMB3	isSplice	1	4.5e-05	0.0041
ABL1	isSplice	LEMD3	isSplice	1	0.00014	0.0093
ABL1	isSplice	LSP1	isSplice	1	3.7e-05	0.0035
ABL1	isSplice	MCM3	isSplice	1	0.00093	0.034
ABL1	isSplice	MFN1	isSplice	1	0.00012	0.0083
ABL1	isSplice	MFNG	isSplice	1	0.00031	0.016
ABL1	isSplice	MKNK1	alt_prom	1	0.0013	0.042
ABL1	isSplice	MLLT1	isSplice	1	2.3e-05	0.0025
ABL1	isSplice	MON1B	isSplice	1	0.0005	0.023
ABL1	isSplice	MPHOSPH9	isSplice	1	0.0013	0.042
ABL1	isSplice	MTHFS	isSplice	1	0.00042	0.02
ABL1	isSplice	MYO1C	isSplice	1	0.00027	0.015
ABL1	isSplice	NAT1	isSplice	1	5.8e-06	0.00091
ABL1	isSplice	NCBP1	isSplice	1	1.9e-05	0.0022
ABL1	isSplice	NPM1	isSplice	1	4.9e-05	0.0043
ABL1	isSplice	NRBP1	isSplice	1	0.00093	0.034
ABL1	isSplice	NUP160	isSplice	1	3.3e-06	0.00059
ABL1	isSplice	PLCD1	isSplice	1	0.001	0.037
ABL1	isSplice	PLCG2	isSplice	1	3.8e-06	0.00066
ABL1	isSplice	PLEKHG3	isSplice	1	0.00014	0.0092
ABL1	isSplice	PLK3	isSplice	1	0.00057	0.025
ABL1	isSplice	POLD1	isSplice	1	0.00024	0.014
ABL1	isSplice	PPIP5K2	isSplice	1	9.4e-09	4.7e-06
ABL1	isSplice	PPM1M	isSplice	1	5.5e-05	0.0048
ABL1	isSplice	PRDM2	isSplice	1	1.1e-05	0.0014
ABL1	isSplice	PREX1	isSplice	1	9e-06	0.0013
ABL1	isSplice	PRMT3	isSplice	1	3.6e-05	0.0035
ABL1	isSplice	PSIP1	isSplice	1	7.3e-07	0.00018
ABL1	isSplice	PTBP3	isSplice	1	0.00036	0.018
ABL1	isSplice	RAB35	isSplice	1	0.0011	0.038
ABL1	isSplice	RAP1GAP2	isSplice	1	0.00012	0.0083
ABL1	isSplice	RASGRP1	isSplice	1	0.0012	0.041
ABL1	isSplice	RBBP8	isSplice	1	2e-06	0.0004
ABL1	isSplice	RBL1	isSplice	2	6.2e-07	0.00016
ABL1	isSplice	RFNG	isSplice	1	2.3e-05	0.0025
ABL1	isSplice	RFWD3	isSplice	1	6.2e-06	0.00095
ABL1	isSplice	RGS1	isSplice	1	0.00052	0.023
ABL1	isSplice	ROCK1	isSplice	1	0.0008	0.031
ABL1	isSplice	RPE	isSplice	1	8.2e-06	0.0012
ABL1	isSplice	RRAS2	isSplice	1	6.3e-05	0.0053
ABL1	isSplice	S100A2	isSplice	1	0.00052	0.023
ABL1	isSplice	SAMHD1	isSplice	1	4.3e-07	0.00012
ABL1	isSplice	SEMA3A	alt_prom	1	0.001	0.037
ABL1	isSplice	SEMA4C	isSplice	1	0.00042	0.02
ABL1	isSplice	SEMA7A	isSplice	1	0.0015	0.046
ABL1	isSplice	SENP8	alt_prom	1	0.00014	0.0093
ABL1	isSplice	SERPINB10	expr_outlier	1	0.00012	0.0083
ABL1	isSplice	SFI1	isSplice	1	0.00022	0.013
ABL1	isSplice	SIRT7	isSplice	1	0.0014	0.045
ABL1	isSplice	SLC9A3R1	isSplice	1	0.0002	0.012
ABL1	isSplice	SMARCAD1	isSplice	1	0.0016	0.049
ABL1	isSplice	STAT5A	isSplice	1	2.1e-06	0.00042
ABL1	isSplice	SYTL3	isSplice	1	0.00029	0.016
ABL1	isSplice	TBC1D9B	isSplice	1	3.2e-05	0.0032
ABL1	isSplice	TSPOAP1	isSplice	1	8.9e-05	0.0067
ABL1	isSplice	TXK	isSplice	1	0.0015	0.048
ABL1	isSplice	VPS37A	isSplice	1	3.6e-05	0.0035
ABL1	isSplice	ZBED5	isSplice	1	0.00016	0.01
ABL1	isSplice	ZFYVE1	isSplice	1	4.5e-05	0.0041
ABL1	isSplice	ZFYVE26	isSplice	1	0.0012	0.041
ABL1	isSplice	ZMYM4	isSplice	1	0.00044	0.021
ABL1	isSplice	ZMYM5	isSplice	1	0.0016	0.049
ABL1	isSplice	ZNF292	isSplice	1	6.1e-06	0.00094
ABL1	isSplice	ZNF318	isSplice	1	0.00021	0.013
ABL1	isSplice	ZNF333	isSplice	1	0.00085	0.032
ABL1	isSplice	ZNF740	isSplice	1	0.0011	0.039
ABL1	isSplice	ZNF800	isSplice	1	2e-05	0.0023
ABL2	isSplice	ACADS	isSplice	1	0.0009	0.034
ABL2	isSplice	AGAP3	isSplice	1	0.00084	0.032
ABL2	isSplice	ATP2C1	isSplice	1	0.00032	0.017
ABL2	isSplice	ATPAF2	isSplice	1	0.00077	0.03
ABL2	isSplice	BUD31	isSplice	1	0.00023	0.013
ABL2	isSplice	CALU	isSplice	1	0.001	0.037
ABL2	isSplice	CBFB	isSplice	1	0.0014	0.045
ABL2	isSplice	CD96	isSplice	1	0.00012	0.0082
ABL2	isSplice	DNAJC14	isSplice	1	0.00028	0.015
ABL2	isSplice	DOK2	isSplice	1	0.00035	0.018
ABL2	isSplice	EDEM3	isSplice	1	0.0014	0.045
ABL2	isSplice	EIF2B1	isSplice	1	0.001	0.037
ABL2	isSplice	FAM234A	isSplice	1	0.00092	0.034
ABL2	isSplice	FCMR	isSplice	1	3.5e-07	0.0001
ABL2	isSplice	FHOD1	isSplice	1	0.0015	0.047
ABL2	isSplice	GRSF1	isSplice	1	9.6e-06	0.0013
ABL2	isSplice	IL21R	isSplice	1	0.00016	0.01
ABL2	isSplice	ITPKB	isSplice	1	0.00052	0.023
ABL2	isSplice	JAML	isSplice	1	0.001	0.037
ABL2	isSplice	KCNAB2	isSplice	1	0.00052	0.023
ABL2	isSplice	KIF20B	isSplice	1	1.3e-05	0.0017
ABL2	isSplice	KPNB1	isSplice	1	9.6e-05	0.0071
ABL2	isSplice	LMBR1	isSplice	1	0.00084	0.032
ABL2	isSplice	LONRF1	isSplice	1	5.7e-05	0.0048
ABL2	isSplice	MLXIP	isSplice	1	9.8e-05	0.0072
ABL2	isSplice	MORC3	isSplice	1	0.0007	0.028
ABL2	isSplice	MOXD1	isSplice	1	0.00035	0.018
ABL2	isSplice	MSMO1	isSplice	1	0.00053	0.023
ABL2	isSplice	NUDT7	isSplice	1	0.00053	0.023
ABL2	isSplice	PEF1	isSplice	1	0.0011	0.038
ABL2	isSplice	PEX2	isSplice	1	0.00021	0.013
ABL2	isSplice	PIWIL4	isSplice	1	0.001	0.037
ABL2	isSplice	PRKRIP1	isSplice	1	0.00036	0.018
ABL2	isSplice	PTPRM	isSplice	1	0.00013	0.0089
ABL2	isSplice	RAB12	isSplice	1	0.0012	0.041
ABL2	isSplice	SEC63	isSplice	1	0.00026	0.015
ABL2	isSplice	SELENON	isSplice	1	0.0012	0.041
ABL2	isSplice	SLC18B1	isSplice	1	0.00077	0.03
ABL2	isSplice	SLC39A10	isSplice	1	4.7e-05	0.0042
ABL2	isSplice	SMARCAD1	isSplice	1	0.00077	0.03
ABL2	isSplice	SRBD1	isSplice	1	0.00019	0.011
ABL2	isSplice	TBXAS1	isSplice	1	0.0009	0.034
ABL2	isSplice	TIAM1	isSplice	1	0.0012	0.041
ABL2	isSplice	TRAIP	isSplice	1	5.6e-06	0.00089
ABL2	isSplice	TRIM25	isSplice	1	0.0009	0.034
ABL2	isSplice	TRIM41	isSplice	1	2.3e-05	0.0025
ABL2	isSplice	TSPAN3	isSplice	1	0.0009	0.034
ABL2	isSplice	ZFYVE26	isSplice	1	0.0016	0.049
ABL2	isSplice	ZNF131	isSplice	1	0.00037	0.019
ABL2	isSplice	ZNF202	isSplice	1	0.0014	0.045
ABL2	isSplice	ZNF778	isSplice	1	0.00021	0.013
ABL2	variants	A2M	variants	1	9.4e-05	0.007
ABL2	variants	AASDH	variants	1	0.00055	0.024
ABL2	variants	ABCA1	variants	1	6.5e-05	0.0053
ABL2	variants	ABCA10	variants	1	4.2e-05	0.0039
ABL2	variants	ABCA5	variants	1	5.7e-06	0.0009
ABL2	variants	ABCA8	variants	1	9.4e-05	0.007
ABL2	variants	ABCB1	variants	1	8.7e-06	0.0012
ABL2	variants	ABCB5	variants	1	2.4e-06	0.00047
ABL2	variants	ABCC9	variants	1	6.1e-07	0.00016
ABL2	variants	ABCG8	variants	1	1.5e-05	0.0019
ABL2	variants	ACAN	variants	1	1.7e-09	1e-06
ABL2	variants	ACAP1	variants	1	0.00011	0.0076
ABL2	variants	ACCS	variants	1	3.8e-06	0.00066
ABL2	variants	ACLY	variants	1	7.1e-05	0.0057
ABL2	variants	ADAM17	variants	1	8.3e-07	0.0002
ABL2	variants	ADAM28	variants	1	0.00035	0.018
ABL2	variants	ADAM29	variants	1	6.5e-05	0.0053
ABL2	variants	ADAMTS12	variants	1	2.4e-05	0.0026
ABL2	variants	ADAMTS20	variants	1	8.7e-05	0.0066
ABL2	variants	ADAMTS5	variants	1	0.00016	0.01
ABL2	variants	ADCK2	variants	1	0.00035	0.018
ABL2	variants	ADCY9	variants	1	0.0013	0.043
ABL2	variants	AGAP1	variants	1	0.00067	0.027
ABL2	variants	AGBL2	variants	1	7.1e-05	0.0057
ABL2	variants	AK7	variants	1	0.00044	0.021
ABL2	variants	AK9	variants	1	6.5e-05	0.0053
ABL2	variants	AKAP12	variants	1	0.00013	0.0089
ABL2	variants	AKAP9	variants	1	0.001	0.037
ABL2	variants	ALB	variants	1	0.00016	0.01
ABL2	variants	ALDH1A2	variants	1	0.00015	0.0097
ABL2	variants	ALK	variants	1	8.7e-06	0.0012
ABL2	variants	ALLC	variants	1	0.00011	0.0076
ABL2	variants	ALPK2	variants	1	0.00013	0.0089
ABL2	variants	AMFR	variants	1	4.2e-07	0.00012
ABL2	variants	AMPD1	variants	1	1.9e-06	0.00038
ABL2	variants	ANAPC4	variants	1	7.1e-05	0.0057
ABL2	variants	ANK1	variants	1	1.3e-06	0.00028
ABL2	variants	ANK3	variants	1	0.00013	0.0089
ABL2	variants	ANKHD1	variants	1	5.9e-06	0.00092
ABL2	variants	ANKRD12	variants	1	5.3e-05	0.0046
ABL2	variants	ANKRD17	variants	1	0.00028	0.015
ABL2	variants	ANKRD26	variants	1	5.3e-05	0.0046
ABL2	variants	ANKRD27	variants	1	0.00035	0.018
ABL2	variants	ANKRD36	variants	1	2.6e-05	0.0028
ABL2	variants	ANKRD44	variants	1	1.3e-07	4.3e-05
ABL2	variants	ANKS1B	variants	1	4.2e-05	0.0039
ABL2	variants	ANKZF1	variants	1	5.7e-06	0.0009
ABL2	variants	ANTXR2	variants	1	4.2e-07	0.00012
ABL2	variants	AP3B2	variants	1	0.00081	0.031
ABL2	variants	AP4E1	variants	1	1.3e-07	4.3e-05
ABL2	variants	APLF	variants	1	5.2e-06	0.00084
ABL2	variants	ARFGEF1	variants	1	1.4e-06	0.00031
ABL2	variants	ARFGEF2	variants	1	0.00067	0.027
ABL2	variants	ARFIP1	variants	1	5.2e-06	0.00084
ABL2	variants	ARHGAP17	variants	1	0.0002	0.012
ABL2	variants	ARHGAP18	variants	1	4.4e-05	0.0041
ABL2	variants	ARHGAP24	variants	1	0.00027	0.015
ABL2	variants	ARHGAP32	variants	1	3.1e-06	0.00056
ABL2	variants	ARHGAP35	variants	1	0.00041	0.02
ABL2	variants	ARHGEF12	variants	1	0.0013	0.043
ABL2	variants	ARHGEF26	variants	1	0.00055	0.024
ABL2	variants	ARID4A	variants	1	0.00035	0.018
ABL2	variants	ARID5B	variants	1	0.00055	0.024
ABL2	variants	ARMC3	variants	1	1.9e-06	0.00038
ABL2	variants	ASAP1	variants	1	0.00035	0.018
ABL2	variants	ASPM	variants	1	0.00041	0.02
ABL2	variants	ASXL3	variants	1	3.1e-07	9.2e-05
ABL2	variants	ATAD2	variants	1	3.4e-05	0.0033
ABL2	variants	ATP10A	variants	1	9.4e-05	0.007
ABL2	variants	ATP6V0A4	variants	1	0.00044	0.021
ABL2	variants	ATP8A2	variants	1	7.1e-08	2.7e-05
ABL2	variants	AXDND1	variants	1	5.9e-06	0.00092
ABL2	variants	AXIN2	variants	1	0.00081	0.031
ABL2	variants	BAALC	variants	1	1.3e-05	0.0016
ABL2	variants	BAZ1A	variants	1	0.00044	0.021
ABL2	variants	BIRC6	variants	1	0.00022	0.013
ABL2	variants	BNC2	variants	1	0.0013	0.043
ABL2	variants	BOC	variants	1	1.5e-05	0.0019
ABL2	variants	BRCA2	variants	1	4.7e-05	0.0043
ABL2	variants	BRINP3	variants	1	6.9e-05	0.0056
ABL2	variants	BRIP1	variants	1	3.8e-06	0.00066
ABL2	variants	BRWD1	variants	1	1.5e-05	0.0018
ABL2	variants	BSN	variants	1	2e-05	0.0023
ABL2	variants	BTN3A3	variants	1	4.4e-05	0.0041
ABL2	variants	C18orf8	variants	1	7.1e-05	0.0057
ABL2	variants	C1orf100	variants	1	1.3e-05	0.0016
ABL2	variants	C3AR1	variants	1	8.3e-07	0.0002
ABL2	variants	C5	variants	1	0.00055	0.024
ABL2	variants	C5orf34	variants	1	7.1e-05	0.0057
ABL2	variants	C6orf10	variants	1	3.8e-06	0.00066
ABL2	variants	C7orf72	variants	1	1.3e-07	4.3e-05
ABL2	variants	CACNA1A	variants	1	3.9e-10	2.7e-07
ABL2	variants	CACNA1B	variants	1	0.0015	0.047
ABL2	variants	CACNA1C	variants	1	0.0011	0.039
ABL2	variants	CACNA1D	variants	1	5.3e-05	0.0046
ABL2	variants	CACNA1E	variants	1	8.5e-06	0.0012
ABL2	variants	CACNA1I	variants	1	0.00016	0.01
ABL2	variants	CADM3	variants	1	8.2e-06	0.0012
ABL2	variants	CADPS	variants	1	5.3e-05	0.0046
ABL2	variants	CALD1	variants	1	0.00081	0.031
ABL2	variants	CAND2	variants	1	0.00027	0.015
ABL2	variants	CAPN14	variants	1	0.00027	0.015
ABL2	variants	CAPN2	variants	1	0.00011	0.0076
ABL2	variants	CAPN7	variants	1	2.6e-05	0.0027
ABL2	variants	CAPRIN2	variants	1	0.0002	0.012
ABL2	variants	CAPSL	variants	1	1.8e-07	5.8e-05
ABL2	variants	CARD6	variants	1	0.00055	0.024
ABL2	variants	CATSPERE	variants	1	1.5e-05	0.0019
ABL2	variants	CC2D2A	variants	1	0.00035	0.018
ABL2	variants	CCDC13	variants	1	4.4e-05	0.0041
ABL2	variants	CCDC136	variants	1	0.0013	0.043
ABL2	variants	CCDC14	variants	1	0.00067	0.027
ABL2	variants	CCDC141	variants	1	0.00028	0.015
ABL2	variants	CCDC30	variants	1	0.00011	0.0076
ABL2	variants	CCDC39	variants	1	6.5e-05	0.0053
ABL2	variants	CCDC50	variants	1	5.2e-06	0.00084
ABL2	variants	CCR2	variants	1	0.0002	0.012
ABL2	variants	CD109	variants	1	0.00081	0.031
ABL2	variants	CD163	variants	1	7.2e-06	0.0011
ABL2	variants	CD2	variants	1	0.00011	0.0076
ABL2	variants	CD22	variants	1	0.00035	0.018
ABL2	variants	CD47	variants	1	2.6e-05	0.0027
ABL2	variants	CDAN1	variants	1	0.00015	0.0097
ABL2	variants	CDC14A	variants	1	2.6e-05	0.0027
ABL2	variants	CDC42BPA	variants	1	8.2e-06	0.0012
ABL2	variants	CDH10	variants	1	0.00051	0.023
ABL2	variants	CDH11	variants	1	0.00011	0.008
ABL2	variants	CDH19	variants	1	0.00096	0.035
ABL2	variants	CDH2	variants	1	0.00018	0.011
ABL2	variants	CDH23	variants	1	4.6e-08	1.9e-05
ABL2	variants	CDH26	variants	1	0.00027	0.015
ABL2	variants	CDH8	variants	1	7.2e-06	0.0011
ABL2	variants	CDH9	variants	1	2.9e-06	0.00053
ABL2	variants	CDK5RAP2	variants	1	4.2e-05	0.0039
ABL2	variants	CDON	variants	1	0.00035	0.018
ABL2	variants	CENPE	variants	1	7.8e-05	0.0062
ABL2	variants	CENPJ	variants	1	3.8e-06	0.00066
ABL2	variants	CEP128	variants	1	0.00044	0.021
ABL2	variants	CEP192	variants	1	0.0011	0.039
ABL2	variants	CEP350	variants	1	0.00032	0.016
ABL2	variants	CEP85L	variants	1	0.00015	0.0097
ABL2	variants	CEP95	variants	1	7.1e-05	0.0057
ABL2	variants	CERS3	variants	1	0.00015	0.0097
ABL2	variants	CHAMP1	variants	1	3.8e-06	0.00066
ABL2	variants	CHD3	variants	1	0.00055	0.024
ABL2	variants	CHD5	variants	1	4e-07	0.00011
ABL2	variants	CHD7	variants	1	4.2e-05	0.0039
ABL2	variants	CHD9	variants	1	0.00011	0.008
ABL2	variants	CHGB	variants	1	2.4e-06	0.00047
ABL2	variants	CHI3L2	variants	1	2.6e-05	0.0027
ABL2	variants	CHL1	variants	1	0.00036	0.018
ABL2	variants	CHRNA6	variants	1	0.00011	0.0076
ABL2	variants	CHST9	variants	1	0.00015	0.0097
ABL2	variants	CKAP5	variants	1	6.5e-05	0.0053
ABL2	variants	CLCA1	variants	1	0.00015	0.0097
ABL2	variants	CLCA4	variants	1	0.00035	0.018
ABL2	variants	CLCN3	variants	1	0.00015	0.0097
ABL2	variants	CLTCL1	variants	1	0.00018	0.011
ABL2	variants	CMAS	variants	1	4.4e-05	0.0041
ABL2	variants	CMTR1	variants	1	8.3e-07	0.0002
ABL2	variants	CMYA5	variants	1	0.00057	0.025
ABL2	variants	CNGA1	variants	1	1.5e-06	0.00032
ABL2	variants	CNTN1	variants	1	5.9e-06	0.00092
ABL2	variants	CNTN4	variants	1	1e-05	0.0014
ABL2	variants	CNTN6	variants	1	3.4e-05	0.0033
ABL2	variants	CNTNAP4	variants	1	2.4e-05	0.0026
ABL2	variants	CNTNAP5	variants	1	0.0014	0.044
ABL2	variants	COL1A1	variants	1	7.2e-06	0.0011
ABL2	variants	COL21A1	variants	1	7.2e-06	0.0011
ABL2	variants	COL27A1	variants	1	2.6e-05	0.0028
ABL2	variants	COL5A1	variants	1	7.4e-07	0.00018
ABL2	variants	COL6A1	variants	1	0.00067	0.027
ABL2	variants	COL6A3	variants	1	0.00026	0.014
ABL2	variants	COL6A6	variants	1	5.8e-06	0.00091
ABL2	variants	COL9A1	variants	1	2.4e-06	0.00047
ABL2	variants	CPAMD8	variants	1	1.5e-06	0.00032
ABL2	variants	CPB2	variants	1	6e-08	2.3e-05
ABL2	variants	CPD	variants	1	0.00027	0.015
ABL2	variants	CPEB3	variants	1	0.0002	0.012
ABL2	variants	CPED1	variants	1	5.9e-06	0.00092
ABL2	variants	CPNE8	variants	1	1.5e-05	0.0019
ABL2	variants	CPT2	variants	1	4.4e-05	0.0041
ABL2	variants	CRB1	variants	1	0.00018	0.011
ABL2	variants	CREBBP	variants	1	0.00087	0.033
ABL2	variants	CREBRF	variants	1	8.3e-07	0.0002
ABL2	variants	CRMP1	variants	1	8.2e-06	0.0012
ABL2	variants	CRTAM	variants	1	0.00011	0.0076
ABL2	variants	CRY1	variants	1	0.0002	0.012
ABL2	variants	CRYBG1	variants	1	6.5e-05	0.0053
ABL2	variants	CST1	variants	1	1.3e-06	0.00029
ABL2	variants	CTCFL	variants	1	0.00044	0.021
ABL2	variants	CTR9	variants	1	0.00067	0.027
ABL2	variants	CTSV	variants	1	7.1e-05	0.0057
ABL2	variants	CUBN	variants	1	0.0014	0.044
ABL2	variants	CUL1	variants	1	0.00067	0.027
ABL2	variants	CWC22	variants	1	0.00055	0.024
ABL2	variants	CWC27	variants	1	4.4e-05	0.0041
ABL2	variants	CYP3A4	variants	1	3.8e-06	0.00066
ABL2	variants	CYP3A43	variants	1	0.0002	0.012
ABL2	variants	CYP4B1	variants	1	0.00044	0.021
ABL2	variants	CYP7A1	variants	1	0.00015	0.0097
ABL2	variants	CYP7B1	variants	1	0.0011	0.039
ABL2	variants	DAAM1	variants	1	0.0002	0.012
ABL2	variants	DCAF4L1	variants	1	7.1e-05	0.0057
ABL2	variants	DCBLD2	variants	1	8.2e-06	0.0012
ABL2	variants	DDX23	variants	1	0.0002	0.012
ABL2	variants	DDX5	variants	1	8.2e-06	0.0012
ABL2	variants	DDX60	variants	1	0.00013	0.0089
ABL2	variants	DEFB126	variants	1	1.3e-05	0.0016
ABL2	variants	DENND4A	variants	1	0.00055	0.024
ABL2	variants	DENND4C	variants	1	0.0011	0.039
ABL2	variants	DGKD	variants	1	0.00027	0.015
ABL2	variants	DHX38	variants	1	5.7e-06	0.0009
ABL2	variants	DIEXF	variants	1	0.00015	0.0097
ABL2	variants	DIP2B	variants	1	2.6e-05	0.0028
ABL2	variants	DIS3	variants	1	2e-05	0.0023
ABL2	variants	DLC1	variants	1	5.9e-06	0.00092
ABL2	variants	DLG2	variants	1	0.00021	0.012
ABL2	variants	DLG4	variants	1	2.6e-05	0.0027
ABL2	variants	DMBT1	variants	1	3.2e-07	9.4e-05
ABL2	variants	DMXL2	variants	1	0.00032	0.016
ABL2	variants	DNA2	variants	1	0.00096	0.035
ABL2	variants	DNAH1	variants	1	0.0011	0.039
ABL2	variants	DNAH12	variants	1	1.7e-05	0.002
ABL2	variants	DNAH6	variants	1	0.00024	0.013
ABL2	variants	DNAJC10	variants	1	0.0002	0.012
ABL2	variants	DNMT1	variants	1	3.4e-05	0.0033
ABL2	variants	DOCK10	variants	1	0.00018	0.011
ABL2	variants	DOCK2	variants	1	5.4e-05	0.0047
ABL2	variants	DOCK3	variants	1	2.1e-06	0.00042
ABL2	variants	DOCK4	variants	1	0.00021	0.012
ABL2	variants	DOCK8	variants	1	0.0011	0.039
ABL2	variants	DPY19L3	variants	1	7.1e-05	0.0057
ABL2	variants	DPY19L4	variants	1	0.00027	0.015
ABL2	variants	DPYS	variants	1	0.00044	0.021
ABL2	variants	DSC2	variants	1	0.00055	0.024
ABL2	variants	DSCAM	variants	1	3.4e-05	0.0034
ABL2	variants	DSEL	variants	1	1.5e-05	0.0019
ABL2	variants	DSG1	variants	1	5.3e-05	0.0046
ABL2	variants	DSG2	variants	1	0.00044	0.021
ABL2	variants	DSG3	variants	1	9.4e-05	0.007
ABL2	variants	DSP	variants	1	8.7e-06	0.0012
ABL2	variants	DST	variants	1	2e-05	0.0023
ABL2	variants	DTL	variants	1	5.2e-06	0.00084
ABL2	variants	DUS4L	variants	1	1.8e-07	5.8e-05
ABL2	variants	DYSF	variants	1	0.00087	0.033
ABL2	variants	DZIP1	variants	1	0.00096	0.035
ABL2	variants	DZIP3	variants	1	0.00055	0.024
ABL2	variants	EDARADD	variants	1	7.1e-05	0.0057
ABL2	variants	EFCAB12	variants	1	3.8e-06	0.00066
ABL2	variants	EFEMP1	variants	1	0.0002	0.012
ABL2	variants	EFHB	variants	1	4.2e-05	0.0039
ABL2	variants	EHMT1	variants	1	0.00055	0.024
ABL2	variants	EIF3A	variants	1	7.1e-05	0.0057
ABL2	variants	EIF4G3	variants	1	0.00044	0.021
ABL2	variants	ELMOD1	variants	1	0.00027	0.015
ABL2	variants	EML6	variants	1	8.7e-06	0.0012
ABL2	variants	ENPP1	variants	1	0.00044	0.021
ABL2	variants	ENPP3	variants	1	7.8e-05	0.0062
ABL2	variants	EPC2	variants	1	4.4e-05	0.0041
ABL2	variants	EPG5	variants	1	0.00013	0.0089
ABL2	variants	EPHA7	variants	1	8.7e-06	0.0012
ABL2	variants	EPHX4	variants	1	4.4e-05	0.0041
ABL2	variants	EPRS	variants	1	1.1e-05	0.0015
ABL2	variants	ERBB4	variants	1	1.2e-05	0.0016
ABL2	variants	ERC2	variants	1	8.1e-07	0.0002
ABL2	variants	ERCC5	variants	1	0.00055	0.024
ABL2	variants	ERCC6	variants	1	3.4e-05	0.0033
ABL2	variants	ERCC6L2	variants	1	1.5e-05	0.0019
ABL2	variants	EVI5	variants	1	0.00055	0.024
ABL2	variants	EXD2	variants	1	0.00035	0.018
ABL2	variants	EXOC6	variants	1	2.6e-05	0.0027
ABL2	variants	F10	variants	1	0.00015	0.0097
ABL2	variants	F2	variants	1	8.2e-06	0.0012
ABL2	variants	F5	variants	1	0.00057	0.025
ABL2	variants	FABP1	variants	1	1.3e-05	0.0016
ABL2	variants	FAM111B	variants	1	0.00011	0.0076
ABL2	variants	FAM114A1	variants	1	0.0002	0.012
ABL2	variants	FAM129A	variants	1	8.2e-06	0.0012
ABL2	variants	FAM135B	variants	1	3.4e-05	0.0034
ABL2	variants	FAM160A2	variants	1	0.0002	0.012
ABL2	variants	FAM161B	variants	1	8.3e-07	0.0002
ABL2	variants	FAM171B	variants	1	1.1e-05	0.0015
ABL2	variants	FAM196B	variants	1	0.00027	0.015
ABL2	variants	FAM208A	variants	1	4.2e-05	0.0039
ABL2	variants	FAM208B	variants	1	0.00096	0.035
ABL2	variants	FAM220A	variants	1	2.6e-05	0.0027
ABL2	variants	FAM227B	variants	1	0.0002	0.012
ABL2	variants	FAM90A1	variants	1	0.0002	0.012
ABL2	variants	FANCM	variants	1	0.0013	0.043
ABL2	variants	FAP	variants	1	5.7e-06	0.0009
ABL2	variants	FARP1	variants	1	0.00044	0.021
ABL2	variants	FAT2	variants	1	0.00046	0.021
ABL2	variants	FAT3	variants	1	1.4e-06	0.0003
ABL2	variants	FBLN1	variants	1	1.1e-05	0.0015
ABL2	variants	FBN1	variants	1	0.0013	0.042
ABL2	variants	FBN2	variants	1	1.2e-05	0.0016
ABL2	variants	FBXO38	variants	1	0.00027	0.015
ABL2	variants	FCRLA	variants	1	7.1e-05	0.0057
ABL2	variants	FGA	variants	1	0.00096	0.035
ABL2	variants	FIGN	variants	1	1.1e-05	0.0015
ABL2	variants	FILIP1L	variants	1	0.00096	0.035
ABL2	variants	FKBP15	variants	1	0.00011	0.0076
ABL2	variants	FLT1	variants	1	5.3e-05	0.0046
ABL2	variants	FMN2	variants	1	0.00011	0.0077
ABL2	variants	FN1	variants	1	7.2e-06	0.0011
ABL2	variants	FNDC1	variants	1	2e-07	6.5e-05
ABL2	variants	FOCAD	variants	1	0.00027	0.015
ABL2	variants	FRYL	variants	1	0.00011	0.008
ABL2	variants	FYB2	variants	1	2.5e-08	1.1e-05
ABL2	variants	G2E3	variants	1	0.00015	0.0097
ABL2	variants	G3BP2	variants	1	5.2e-06	0.00084
ABL2	variants	GABRR1	variants	1	2.4e-06	0.00047
ABL2	variants	GALM	variants	1	1.3e-05	0.0016
ABL2	variants	GALNT15	variants	1	0.00044	0.021
ABL2	variants	GBP2	variants	1	0.00011	0.0076
ABL2	variants	GBP6	variants	1	1.1e-05	0.0015
ABL2	variants	GCNT4	variants	1	4.4e-05	0.0041
ABL2	variants	GIMAP8	variants	1	2e-05	0.0023
ABL2	variants	GJA8	variants	1	0.0002	0.012
ABL2	variants	GOLGA4	variants	1	4.2e-05	0.0039
ABL2	variants	GOLGB1	variants	1	1.7e-05	0.002
ABL2	variants	GOPC	variants	1	4.4e-05	0.0041
ABL2	variants	GPR158	variants	1	5.7e-08	2.2e-05
ABL2	variants	GRAMD1B	variants	1	5.7e-06	0.0009
ABL2	variants	GRIK1	variants	1	2.3e-09	1.3e-06
ABL2	variants	GRIN2A	variants	1	0.00036	0.018
ABL2	variants	GRM4	variants	1	0.00027	0.015
ABL2	variants	GRM5	variants	1	0.00018	0.011
ABL2	variants	GRM8	variants	1	4e-07	0.00011
ABL2	variants	GXYLT2	variants	1	1.3e-05	0.0016
ABL2	variants	HAPLN1	variants	1	0.00067	0.027
ABL2	variants	HDLBP	variants	1	0.00035	0.018
ABL2	variants	HEATR5B	variants	1	0.00055	0.024
ABL2	variants	HECW1	variants	1	1.6e-08	7.3e-06
ABL2	variants	HECW2	variants	1	1e-05	0.0014
ABL2	variants	HEG1	variants	1	0.00055	0.024
ABL2	variants	HERC1	variants	1	0.00095	0.035
ABL2	variants	HERC2	variants	1	8.7e-05	0.0066
ABL2	variants	HERC6	variants	1	0.00027	0.015
ABL2	variants	HIVEP1	variants	1	0.00021	0.012
ABL2	variants	HMCN1	variants	1	1.7e-07	5.7e-05
ABL2	variants	HNRNPU	variants	1	3.8e-06	0.00066
ABL2	variants	HNRNPUL1	variants	1	0.00081	0.031
ABL2	variants	IFIH1	variants	1	1.5e-05	0.0019
ABL2	variants	IGF2R	variants	1	4.8e-06	0.00079
ABL2	variants	IGSF10	variants	1	0.00021	0.012
ABL2	variants	IL16	variants	1	0.00013	0.0089
ABL2	variants	IMPACT	variants	1	0.00011	0.0076
ABL2	variants	INTS6	variants	1	2.6e-05	0.0027
ABL2	variants	IPO11	variants	1	0.00035	0.018
ABL2	variants	IQCH	variants	1	0.00015	0.0097
ABL2	variants	IQGAP1	variants	1	0.00067	0.027
ABL2	variants	IQGAP2	variants	1	2.9e-07	8.6e-05
ABL2	variants	IRAK3	variants	1	0.00015	0.0097
ABL2	variants	ITGA11	variants	1	6.5e-05	0.0053
ABL2	variants	ITGAL	variants	1	1.5e-05	0.0019
ABL2	variants	ITGB1	variants	1	7.1e-05	0.0057
ABL2	variants	ITGB8	variants	1	0.00067	0.027
ABL2	variants	ITK	variants	1	5.7e-06	0.0009
ABL2	variants	ITPR2	variants	1	0.00057	0.025
ABL2	variants	ITSN2	variants	1	0.0011	0.039
ABL2	variants	JAG1	variants	1	1.1e-05	0.0015
ABL2	variants	JAK2	variants	1	0.00096	0.035
ABL2	variants	JAKMIP2	variants	1	0.00055	0.024
ABL2	variants	JCAD	variants	1	0.00035	0.018
ABL2	variants	KALRN	variants	1	6.6e-06	0.001
ABL2	variants	KANSL1L	variants	1	0.00035	0.018
ABL2	variants	KATNAL1	variants	1	4.4e-05	0.0041
ABL2	variants	KBTBD3	variants	1	0.0002	0.012
ABL2	variants	KCNJ16	variants	1	5.7e-06	0.0009
ABL2	variants	KCNMA1	variants	1	0.0015	0.048
ABL2	variants	KCNQ3	variants	1	0.00028	0.015
ABL2	variants	KCNT2	variants	1	3.1e-09	1.8e-06
ABL2	variants	KCNU1	variants	1	6.5e-05	0.0053
ABL2	variants	KDM5B	variants	1	0.0013	0.043
ABL2	variants	KIAA0368	variants	1	0.0011	0.039
ABL2	variants	KIAA0556	variants	1	0.0015	0.048
ABL2	variants	KIAA0586	variants	1	0.0011	0.039
ABL2	variants	KIAA0825	variants	1	0.0011	0.039
ABL2	variants	KIAA1024	variants	1	0.0013	0.043
ABL2	variants	KIAA1109	variants	1	7.7e-05	0.0061
ABL2	variants	KIAA1324L	variants	1	3.9e-06	0.00067
ABL2	variants	KIAA1551	variants	1	1.5e-05	0.0019
ABL2	variants	KIAA1755	variants	1	1.9e-06	0.00038
ABL2	variants	KIAA2026	variants	1	0.00055	0.024
ABL2	variants	KIF13B	variants	1	0.00055	0.024
ABL2	variants	KIF14	variants	1	0.00096	0.035
ABL2	variants	KIF16B	variants	1	2e-05	0.0023
ABL2	variants	KIF1B	variants	1	4.2e-05	0.0039
ABL2	variants	KIF20A	variants	1	2.6e-05	0.0027
ABL2	variants	KIF20B	variants	1	0.00055	0.024
ABL2	variants	KIF21A	variants	1	7.8e-05	0.0062
ABL2	variants	KIF26B	variants	1	0.00013	0.0089
ABL2	variants	KIF5B	variants	1	0.0002	0.012
ABL2	variants	KLHL23	variants	1	2.6e-05	0.0027
ABL2	variants	KLHL32	variants	1	1.5e-05	0.0019
ABL2	variants	KLHL8	variants	1	4.4e-05	0.0041
ABL2	variants	KLHL9	variants	1	0.00011	0.0076
ABL2	variants	KMO	variants	1	0.00015	0.0097
ABL2	variants	KMT2C	variants	1	1.1e-05	0.0014
ABL2	variants	KMT2E	variants	1	6.5e-05	0.0053
ABL2	variants	KNG1	variants	1	0.00055	0.024
ABL2	variants	KRT1	variants	1	0.00035	0.018
ABL2	variants	KRT27	variants	1	4.4e-05	0.0041
ABL2	variants	L1TD1	variants	1	4.2e-05	0.0039
ABL2	variants	L3MBTL1	variants	1	4.2e-07	0.00012
ABL2	variants	LAMA2	variants	1	0.00028	0.015
ABL2	variants	LAMA4	variants	1	0.0011	0.039
ABL2	variants	LAMB1	variants	1	8.1e-07	0.0002
ABL2	variants	LAMB3	variants	1	0.00081	0.031
ABL2	variants	LAMC2	variants	1	1.5e-05	0.0019
ABL2	variants	LAMC3	variants	1	6.5e-05	0.0053
ABL2	variants	LARP1	variants	1	0.0002	0.012
ABL2	variants	LARS	variants	1	5.9e-07	0.00015
ABL2	variants	LATS1	variants	1	0.0013	0.043
ABL2	variants	LCP1	variants	1	0.00011	0.0076
ABL2	variants	LCT	variants	1	0.00024	0.014
ABL2	variants	LDLR	variants	1	1.1e-05	0.0015
ABL2	variants	LEO1	variants	1	0.00035	0.018
ABL2	variants	LGI1	variants	1	2.6e-05	0.0027
ABL2	variants	LINGO2	variants	1	3.4e-05	0.0033
ABL2	variants	LIPI	variants	1	1.9e-07	6.2e-05
ABL2	variants	LMO7	variants	1	4.2e-05	0.0039
ABL2	variants	LRCH3	variants	1	1.1e-05	0.0015
ABL2	variants	LRGUK	variants	1	1.3e-07	4.3e-05
ABL2	variants	LRRC9	variants	1	3.2e-07	9.4e-05
ABL2	variants	LRRCC1	variants	1	3.8e-06	0.00066
ABL2	variants	LRRTM4	variants	1	5.3e-05	0.0046
ABL2	variants	LTA4H	variants	1	1.3e-05	0.0016
ABL2	variants	LTF	variants	1	0.00027	0.015
ABL2	variants	LTN1	variants	1	2e-05	0.0023
ABL2	variants	MAGI2	variants	1	0.00013	0.0089
ABL2	variants	MAGI3	variants	1	0.00035	0.018
ABL2	variants	MAP10	variants	1	1.3e-07	4.3e-05
ABL2	variants	MAP1B	variants	1	5.9e-06	0.00092
ABL2	variants	MAP2	variants	1	0.00011	0.008
ABL2	variants	MAP3K19	variants	1	2.8e-08	1.2e-05
ABL2	variants	MAP4K4	variants	1	4.2e-05	0.0039
ABL2	variants	MAPK14	variants	1	1.3e-05	0.0016
ABL2	variants	MAPT	variants	1	3.4e-05	0.0033
ABL2	variants	2018-03-06	variants	1	1.5e-05	0.0019
ABL2	variants	MARS	variants	1	0.0002	0.012
ABL2	variants	MAST2	variants	1	1.9e-07	6.2e-05
ABL2	variants	MAST4	variants	1	9.4e-05	0.007
ABL2	variants	MATN2	variants	1	0.00035	0.018
ABL2	variants	MCC	variants	1	0.00035	0.018
ABL2	variants	MCTP1	variants	1	7.8e-05	0.0062
ABL2	variants	MDN1	variants	1	7.5e-06	0.0011
ABL2	variants	MED1	variants	1	0.00027	0.015
ABL2	variants	MED13L	variants	1	6.5e-05	0.0053
ABL2	variants	MEI1	variants	1	5.7e-06	0.0009
ABL2	variants	MEIS1	variants	1	0.00015	0.0097
ABL2	variants	METTL11B	variants	1	0.00015	0.0097
ABL2	variants	MGA	variants	1	0.00021	0.012
ABL2	variants	MIA3	variants	1	0.00044	0.021
ABL2	variants	MKI67	variants	1	0.00036	0.018
ABL2	variants	MLH3	variants	1	2.6e-05	0.0028
ABL2	variants	MMRN1	variants	1	1.9e-07	6.2e-05
ABL2	variants	MON2	variants	1	5.3e-05	0.0046
ABL2	variants	MORC3	variants	1	2.6e-05	0.0028
ABL2	variants	MPPE1	variants	1	1.3e-05	0.0016
ABL2	variants	MR1	variants	1	0.00035	0.018
ABL2	variants	MROH2A	variants	1	0.00096	0.035
ABL2	variants	MROH8	variants	1	5.3e-05	0.0046
ABL2	variants	MROH9	variants	1	7.8e-05	0.0062
ABL2	variants	MS4A1	variants	1	7.1e-05	0.0057
ABL2	variants	MSH6	variants	1	0.00055	0.024
ABL2	variants	MTUS2	variants	1	0.00018	0.011
ABL2	variants	MUC17	variants	1	0.00099	0.036
ABL2	variants	MYBL1	variants	1	0.00044	0.021
ABL2	variants	MYH1	variants	1	0.00064	0.027
ABL2	variants	MYH3	variants	1	0.0013	0.043
ABL2	variants	MYH4	variants	1	1.3e-06	0.00028
ABL2	variants	MYH7	variants	1	2.7e-05	0.0029
ABL2	variants	MYL5	variants	1	1.3e-05	0.0016
ABL2	variants	MYNN	variants	1	4.4e-05	0.0041
ABL2	variants	MYO18B	variants	1	2.7e-07	8.1e-05
ABL2	variants	MYO1H	variants	1	1.1e-05	0.0015
ABL2	variants	MYO3A	variants	1	0.00036	0.018
ABL2	variants	MYO3B	variants	1	0.00041	0.02
ABL2	variants	MYO7A	variants	1	0.00018	0.011
ABL2	variants	MYOF	variants	1	0.0011	0.039
ABL2	variants	MYOM2	variants	1	2.7e-05	0.0029
ABL2	variants	N4BP2	variants	1	4.2e-05	0.0039
ABL2	variants	NAA15	variants	1	3.8e-06	0.00066
ABL2	variants	NAA25	variants	1	0.0002	0.012
ABL2	variants	NAV3	variants	1	5e-06	0.00082
ABL2	variants	NBEAL1	variants	1	1.2e-07	4.3e-05
ABL2	variants	NBEAL2	variants	1	2e-05	0.0023
ABL2	variants	NCAM1	variants	1	0.0015	0.048
ABL2	variants	NCAPG2	variants	1	0.0002	0.012
ABL2	variants	NCBP1	variants	1	0.00035	0.018
ABL2	variants	NCKAP1L	variants	1	2.9e-07	8.6e-05
ABL2	variants	NCKAP5	variants	1	3.2e-09	1.8e-06
ABL2	variants	NCOA1	variants	1	5.7e-06	0.0009
ABL2	variants	NCOA3	variants	1	5.3e-05	0.0046
ABL2	variants	NEBL	variants	1	4.2e-05	0.0039
ABL2	variants	NEDD1	variants	1	2.6e-05	0.0027
ABL2	variants	NEDD4	variants	1	8.2e-06	0.0012
ABL2	variants	NEK5	variants	1	0.00096	0.035
ABL2	variants	NEK7	variants	1	5.2e-06	0.00084
ABL2	variants	NEUROD4	variants	1	0.00044	0.021
ABL2	variants	NEXN	variants	1	3.8e-06	0.00066
ABL2	variants	NFKB1	variants	1	0.00035	0.018
ABL2	variants	NFXL1	variants	1	1.1e-05	0.0015
ABL2	variants	NIN	variants	1	2.4e-06	0.00047
ABL2	variants	NLRP11	variants	1	1.9e-06	0.00038
ABL2	variants	NLRP4	variants	1	1.7e-05	0.002
ABL2	variants	NOTCH3	variants	1	0.00032	0.016
ABL2	variants	NOTCH4	variants	1	0.00028	0.015
ABL2	variants	NPHS1	variants	1	0.0015	0.048
ABL2	variants	NR3C2	variants	1	0.00035	0.018
ABL2	variants	NRAP	variants	1	0.0013	0.043
ABL2	variants	NRXN3	variants	1	1.3e-06	0.00028
ABL2	variants	NTN4	variants	1	2.6e-05	0.0027
ABL2	variants	NUP155	variants	1	2.6e-05	0.0028
ABL2	variants	NWD1	variants	1	3.2e-07	9.4e-05
ABL2	variants	NYNRIN	variants	1	0.00013	0.0089
ABL2	variants	OGDHL	variants	1	2.4e-06	0.00047
ABL2	variants	OLFML2B	variants	1	0.00044	0.021
ABL2	variants	OPTN	variants	1	2.6e-05	0.0027
ABL2	variants	OR1F1	variants	1	0.00011	0.0076
ABL2	variants	OSBPL11	variants	1	0.00011	0.0076
ABL2	variants	OSGIN2	variants	1	0.00011	0.0076
ABL2	variants	OSMR	variants	1	2.6e-05	0.0028
ABL2	variants	OTOF	variants	1	0.00016	0.01
ABL2	variants	OTOGL	variants	1	2.7e-07	8.1e-05
ABL2	variants	OTUD4	variants	1	0.00035	0.018
ABL2	variants	OVGP1	variants	1	0.00015	0.0097
ABL2	variants	OXR1	variants	1	0.00081	0.031
ABL2	variants	PAMR1	variants	1	9e-09	4.5e-06
ABL2	variants	PARP9	variants	1	1.3e-07	4.3e-05
ABL2	variants	PASK	variants	1	1.9e-06	0.00038
ABL2	variants	PCDH12	variants	1	0.00044	0.021
ABL2	variants	PCDH15	variants	1	0.00057	0.025
ABL2	variants	PCDH7	variants	1	0.00081	0.031
ABL2	variants	PCDHA12	variants	1	0.00081	0.031
ABL2	variants	PCDHA4	variants	1	3.9e-06	0.00067
ABL2	variants	PCDHB15	variants	1	0.00081	0.031
ABL2	variants	PCDHB3	variants	1	1.5e-05	0.0019
ABL2	variants	PCDHGA1	variants	1	0.00011	0.008
ABL2	variants	PCDHGA11	variants	1	0.00067	0.027
ABL2	variants	PCDHGA7	variants	1	0.00044	0.021
ABL2	variants	PCDHGA8	variants	1	2.6e-05	0.0028
ABL2	variants	PCDHGB1	variants	1	1.5e-06	0.00032
ABL2	variants	PCDHGB3	variants	1	1.6e-07	5.3e-05
ABL2	variants	PDCD6IP	variants	1	0.00011	0.0076
ABL2	variants	PDE12	variants	1	7.1e-05	0.0057
ABL2	variants	PDE1A	variants	1	1.3e-07	4.3e-05
ABL2	variants	PDE4DIP	variants	1	0.00087	0.033
ABL2	variants	PDGFRA	variants	1	3.4e-05	0.0033
ABL2	variants	PDZD2	variants	1	0.0011	0.039
ABL2	variants	PDZRN4	variants	1	0.00067	0.027
ABL2	variants	PEG3	variants	1	0.001	0.037
ABL2	variants	PELI2	variants	1	4.4e-05	0.0041
ABL2	variants	PEX1	variants	1	2e-05	0.0023
ABL2	variants	PGBD4	variants	1	1.5e-06	0.00032
ABL2	variants	PHACTR3	variants	1	0.00067	0.027
ABL2	variants	PHF3	variants	1	1.4e-06	0.00031
ABL2	variants	PHIP	variants	1	0.00096	0.035
ABL2	variants	PHLDB2	variants	1	0.0015	0.048
ABL2	variants	PHTF1	variants	1	0.00011	0.0076
ABL2	variants	PIK3R5	variants	1	1.1e-05	0.0015
ABL2	variants	PITRM1	variants	1	8.2e-06	0.0012
ABL2	variants	PIWIL2	variants	1	0.00011	0.0076
ABL2	variants	PKD1L1	variants	1	0.00079	0.031
ABL2	variants	PKHD1	variants	1	6.6e-06	0.001
ABL2	variants	PKHD1L1	variants	1	1.1e-07	3.9e-05
ABL2	variants	PLA2G4B	variants	1	0.00011	0.0076
ABL2	variants	PLB1	variants	1	7.8e-05	0.0062
ABL2	variants	PLCE1	variants	1	0.00046	0.021
ABL2	variants	PLCH1	variants	1	1.9e-06	0.00038
ABL2	variants	PLEKHG2	variants	1	0.00081	0.031
ABL2	variants	PLEKHG7	variants	1	4.4e-05	0.0041
ABL2	variants	PLOD2	variants	1	6.5e-05	0.0053
ABL2	variants	PLXNA4	variants	1	5e-07	0.00013
ABL2	variants	PLXNC1	variants	1	3.4e-05	0.0033
ABL2	variants	PNLIPRP3	variants	1	0.0011	0.039
ABL2	variants	PNPLA8	variants	1	0.00011	0.0076
ABL2	variants	POLE	variants	1	0.00018	0.011
ABL2	variants	POLR3E	variants	1	5.7e-06	0.0009
ABL2	variants	POMT1	variants	1	0.00011	0.0076
ABL2	variants	PPFIA4	variants	1	0.00011	0.008
ABL2	variants	PPP1R3C	variants	1	1.8e-07	5.8e-05
ABL2	variants	PPP2R2A	variants	1	0.00011	0.0076
ABL2	variants	PPP6R3	variants	1	0.0002	0.012
ABL2	variants	PRDM1	variants	1	0.00055	0.024
ABL2	variants	PRKAA2	variants	1	2.9e-07	8.6e-05
ABL2	variants	PRKCH	variants	1	2.6e-05	0.0027
ABL2	variants	PRKDC	variants	1	3.6e-07	0.0001
ABL2	variants	PRKG2	variants	1	3.8e-06	0.00066
ABL2	variants	PROM1	variants	1	0.0002	0.012
ABL2	variants	PROX1	variants	1	0.0013	0.043
ABL2	variants	PRPF8	variants	1	1.5e-05	0.0019
ABL2	variants	PRR14L	variants	1	5.9e-06	0.00092
ABL2	variants	PRRC2C	variants	1	0.00018	0.011
ABL2	variants	PRSS35	variants	1	3.8e-06	0.00066
ABL2	variants	PSD2	variants	1	3.4e-05	0.0033
ABL2	variants	PSD4	variants	1	2.4e-06	0.00047
ABL2	variants	PSPC1	variants	1	0.00015	0.0097
ABL2	variants	PTCHD4	variants	1	0.00016	0.01
ABL2	variants	PTPN13	variants	1	0.0013	0.043
ABL2	variants	PTPRQ	variants	1	1.4e-05	0.0017
ABL2	variants	PUS7L	variants	1	0.00015	0.0097
ABL2	variants	PXDN	variants	1	3.6e-05	0.0035
ABL2	variants	PYGO1	variants	1	0.00011	0.0076
ABL2	variants	QKI	variants	1	7.1e-05	0.0057
ABL2	variants	QSER1	variants	1	6.5e-05	0.0053
ABL2	variants	RAB3C	variants	1	1.3e-05	0.0016
ABL2	variants	RAB3GAP2	variants	1	0.00027	0.015
ABL2	variants	RABEP1	variants	1	0.0002	0.012
ABL2	variants	RABGAP1L	variants	1	6.5e-05	0.0053
ABL2	variants	RAD21	variants	1	0.00015	0.0097
ABL2	variants	RAI14	variants	1	0.00015	0.0097
ABL2	variants	RALGAPA1	variants	1	4.2e-05	0.0039
ABL2	variants	RANBP2	variants	1	6.1e-07	0.00016
ABL2	variants	RANBP3L	variants	1	4.2e-07	0.00012
ABL2	variants	RANBP6	variants	1	2.4e-06	0.00047
ABL2	variants	RAPGEF4	variants	1	5.7e-06	0.0009
ABL2	variants	RASAL2	variants	1	0.0013	0.043
ABL2	variants	RASGRF2	variants	1	9.4e-05	0.007
ABL2	variants	RASGRP3	variants	1	1.1e-05	0.0015
ABL2	variants	RBL1	variants	1	0.00055	0.024
ABL2	variants	RBM20	variants	1	5.9e-07	0.00015
ABL2	variants	RBM48	variants	1	4.4e-05	0.0041
ABL2	variants	RC3H1	variants	1	6.5e-05	0.0053
ABL2	variants	REV3L	variants	1	9.4e-05	0.007
ABL2	variants	RFC1	variants	1	0.00035	0.018
ABL2	variants	RGL1	variants	1	0.0002	0.012
ABL2	variants	RGS17	variants	1	2.6e-05	0.0027
ABL2	variants	RGS22	variants	1	3.4e-05	0.0033
ABL2	variants	RGS7	variants	1	9.4e-05	0.007
ABL2	variants	RICTOR	variants	1	0.00044	0.021
ABL2	variants	RIF1	variants	1	0.00018	0.011
ABL2	variants	RIMS1	variants	1	6.9e-05	0.0056
ABL2	variants	RIN3	variants	1	0.00055	0.024
ABL2	variants	RLF	variants	1	0.00044	0.021
ABL2	variants	RMI1	variants	1	1.3e-05	0.0016
ABL2	variants	RNF180	variants	1	4.2e-07	0.00012
ABL2	variants	RNF6	variants	1	0.0002	0.012
ABL2	variants	RNPC3	variants	1	7.1e-05	0.0057
ABL2	variants	ROBO3	variants	1	2.6e-05	0.0028
ABL2	variants	ROCK2	variants	1	1.5e-05	0.0019
ABL2	variants	RPF2	variants	1	4.4e-05	0.0041
ABL2	variants	RPGRIP1L	variants	1	1.3e-08	6.5e-06
ABL2	variants	RPP40	variants	1	2.6e-05	0.0027
ABL2	variants	RPS24	variants	1	1.8e-07	5.8e-05
ABL2	variants	RRNAD1	variants	1	8.3e-07	0.0002
ABL2	variants	RUVBL1	variants	1	4.4e-05	0.0041
ABL2	variants	RYR1	variants	1	1.7e-09	1e-06
ABL2	variants	SALL1	variants	1	7.7e-05	0.0061
ABL2	variants	SAMD9	variants	1	4e-07	0.00011
ABL2	variants	SAMD9L	variants	1	0.00011	0.008
ABL2	variants	SCAF11	variants	1	2e-05	0.0023
ABL2	variants	SCAF8	variants	1	4.4e-05	0.0041
ABL2	variants	SCAPER	variants	1	0.0011	0.039
ABL2	variants	SCN3A	variants	1	0.001	0.037
ABL2	variants	SCN5A	variants	1	0.0011	0.039
ABL2	variants	SCN7A	variants	1	9.7e-05	0.0071
ABL2	variants	SCN9A	variants	1	9.7e-05	0.0071
ABL2	variants	SDK2	variants	1	1e-05	0.0014
ABL2	variants	SEC14L1	variants	1	0.00035	0.018
ABL2	variants	SEL1L3	variants	1	0.00055	0.024
ABL2	variants	SEMA3A	variants	1	2e-05	0.0023
ABL2	variants	SEMA3C	variants	1	0.00081	0.031
ABL2	variants	SEMA3D	variants	1	8.1e-07	0.0002
ABL2	variants	SENP6	variants	1	4.4e-05	0.0041
ABL2	variants	SENP7	variants	1	2e-05	0.0023
ABL2	variants	SETBP1	variants	1	4.8e-06	0.00079
ABL2	variants	SETD2	variants	1	6.1e-05	0.0051
ABL2	variants	SFI1	variants	1	5.7e-06	0.0009
ABL2	variants	SGTB	variants	1	5.2e-06	0.00084
ABL2	variants	SH3PXD2B	variants	1	8.3e-07	0.0002
ABL2	variants	SHPRH	variants	1	5.3e-05	0.0046
ABL2	variants	SHROOM3	variants	1	9.4e-05	0.007
ABL2	variants	SIGLEC10	variants	1	0.00015	0.0097
ABL2	variants	SIPA1L1	variants	1	6.5e-05	0.0053
ABL2	variants	SIRT1	variants	1	3.5e-10	2.4e-07
ABL2	variants	SLC11A1	variants	1	0.00015	0.0097
ABL2	variants	SLC12A5	variants	1	7.2e-06	0.0011
ABL2	variants	SLC16A7	variants	1	0.00027	0.015
ABL2	variants	SLC26A3	variants	1	7.1e-05	0.0057
ABL2	variants	SLC4A5	variants	1	0.00067	0.027
ABL2	variants	SLC9A9	variants	1	5.7e-06	0.0009
ABL2	variants	SLC9C2	variants	1	4.2e-07	0.00012
ABL2	variants	SLCO1C1	variants	1	0.00067	0.027
ABL2	variants	SLCO5A1	variants	1	0.00081	0.031
ABL2	variants	SLFN11	variants	1	0.00035	0.018
ABL2	variants	SLFN12	variants	1	4.4e-05	0.0041
ABL2	variants	SLFN13	variants	1	5.7e-06	0.0009
ABL2	variants	SLFN5	variants	1	4.4e-05	0.0041
ABL2	variants	SLIT3	variants	1	1.6e-07	5.3e-05
ABL2	variants	SMARCA4	variants	1	5.4e-05	0.0047
ABL2	variants	SMARCA5	variants	1	0.00027	0.015
ABL2	variants	SMARCAD1	variants	1	0.00044	0.021
ABL2	variants	SMC4	variants	1	0.00096	0.035
ABL2	variants	SMC5	variants	1	0.0015	0.048
ABL2	variants	SMCHD1	variants	1	0.00013	0.0089
ABL2	variants	SMG1	variants	1	1e-05	0.0014
ABL2	variants	SORCS2	variants	1	3.4e-05	0.0033
ABL2	variants	SOS1	variants	1	8.2e-06	0.0012
ABL2	variants	SP100	variants	1	1.9e-07	6.2e-05
ABL2	variants	SPAG17	variants	1	0.00028	0.015
ABL2	variants	SPATA17	variants	1	7.1e-05	0.0057
ABL2	variants	SPECC1	variants	1	0.0011	0.039
ABL2	variants	SPEF2	variants	1	2e-08	8.9e-06
ABL2	variants	SRP72	variants	1	0.00055	0.024
ABL2	variants	SSFA2	variants	1	2e-05	0.0023
ABL2	variants	SSH2	variants	1	0.0015	0.048
ABL2	variants	ST5	variants	1	8.3e-07	0.0002
ABL2	variants	ST8SIA4	variants	1	7.1e-05	0.0057
ABL2	variants	STAB1	variants	1	7.2e-06	0.0011
ABL2	variants	STK3	variants	1	1.3e-05	0.0016
ABL2	variants	STK31	variants	1	7.2e-06	0.0011
ABL2	variants	STK36	variants	1	7.1e-05	0.0057
ABL2	variants	STK39	variants	1	4.4e-05	0.0041
ABL2	variants	STOX1	variants	1	0.00044	0.021
ABL2	variants	STRBP	variants	1	2.6e-05	0.0027
ABL2	variants	STXBP5L	variants	1	4.8e-06	0.00079
ABL2	variants	SUCO	variants	1	0.00067	0.027
ABL2	variants	SULF1	variants	1	0.0011	0.039
ABL2	variants	SULT1C2	variants	1	4.2e-07	0.00012
ABL2	variants	SULT1C4	variants	1	7.1e-05	0.0057
ABL2	variants	SVIL	variants	1	5.3e-05	0.0046
ABL2	variants	SYDE2	variants	1	2.6e-05	0.0028
ABL2	variants	SYNE2	variants	1	1.7e-05	0.002
ABL2	variants	SYNPO2	variants	1	4.8e-06	0.00079
ABL2	variants	SYT2	variants	1	0.00011	0.0076
ABL2	variants	TACC2	variants	1	5.9e-06	0.00092
ABL2	variants	TAGAP	variants	1	0.00035	0.018
ABL2	variants	TANC2	variants	1	0.0015	0.048
ABL2	variants	TBC1D23	variants	1	0.00035	0.018
ABL2	variants	TBC1D32	variants	1	4.2e-05	0.0039
ABL2	variants	TBC1D9B	variants	1	4.4e-05	0.0041
ABL2	variants	TBPL1	variants	1	7.1e-05	0.0057
ABL2	variants	TCTEX1D1	variants	1	4.4e-05	0.0041
ABL2	variants	TDRD5	variants	1	2.6e-05	0.0028
ABL2	variants	TDRD7	variants	1	0.00027	0.015
ABL2	variants	TEKT3	variants	1	1.5e-05	0.0019
ABL2	variants	TENM3	variants	1	0.00015	0.0096
ABL2	variants	TET2	variants	1	0.00021	0.012
ABL2	variants	TEX15	variants	1	0.00041	0.02
ABL2	variants	TFAP2C	variants	1	0.0002	0.012
ABL2	variants	TFIP11	variants	1	0.00015	0.0097
ABL2	variants	TGFBRAP1	variants	1	0.00044	0.021
ABL2	variants	THOC1	variants	1	0.00015	0.0097
ABL2	variants	THRAP3	variants	1	1.1e-06	0.00025
ABL2	variants	THSD7A	variants	1	0.00032	0.016
ABL2	variants	TIAM1	variants	1	4.8e-06	0.00079
ABL2	variants	TLK2	variants	1	0.0002	0.012
ABL2	variants	TLL1	variants	1	0.00013	0.0089
ABL2	variants	TMEM117	variants	1	7.1e-05	0.0057
ABL2	variants	TMEM131	variants	1	4.2e-05	0.0039
ABL2	variants	TMEM132B	variants	1	1.1e-06	0.00025
ABL2	variants	TMEM156	variants	1	4.4e-05	0.0041
ABL2	variants	TMEM67	variants	1	1.1e-05	0.0015
ABL2	variants	TMEM74	variants	1	0.00027	0.015
ABL2	variants	TMF1	variants	1	2.4e-06	0.00047
ABL2	variants	TMPRSS6	variants	1	0.00055	0.024
ABL2	variants	TNFRSF19	variants	1	0.00015	0.0097
ABL2	variants	TNR	variants	1	3.2e-05	0.0032
ABL2	variants	TNRC6A	variants	1	3.4e-05	0.0033
ABL2	variants	TP53BP1	variants	1	4.2e-05	0.0039
ABL2	variants	TPR	variants	1	0.00011	0.008
ABL2	variants	TRANK1	variants	1	1.5e-05	0.0018
ABL2	variants	TRAPPC11	variants	1	4.4e-05	0.0041
ABL2	variants	TRHDE	variants	1	4e-07	0.00011
ABL2	variants	TRIP12	variants	1	9.4e-05	0.007
ABL2	variants	TRMT12	variants	1	7.1e-05	0.0057
ABL2	variants	TRPC3	variants	1	1.1e-05	0.0015
ABL2	variants	TRPC4	variants	1	9.4e-08	3.4e-05
ABL2	variants	TRPC6	variants	1	8.1e-07	0.0002
ABL2	variants	TRPM6	variants	1	0.00021	0.012
ABL2	variants	TRPM7	variants	1	6.5e-05	0.0053
ABL2	variants	TRRAP	variants	1	2.1e-06	0.00042
ABL2	variants	TTC3	variants	1	0.0011	0.039
ABL2	variants	TTC37	variants	1	5.3e-05	0.0046
ABL2	variants	TTLL6	variants	1	0.00044	0.021
ABL2	variants	TTLL9	variants	1	2.4e-06	0.00047
ABL2	variants	TXNRD1	variants	1	0.00096	0.035
ABL2	variants	UBE3C	variants	1	0.00015	0.0097
ABL2	variants	UBE4A	variants	1	0.00035	0.018
ABL2	variants	UBE4B	variants	1	0.00096	0.035
ABL2	variants	UBN1	variants	1	3.8e-06	0.00066
ABL2	variants	UBR3	variants	1	1.9e-06	0.00038
ABL2	variants	UGGT1	variants	1	1.5e-05	0.0019
ABL2	variants	UGT3A2	variants	1	0.00044	0.021
ABL2	variants	UHRF1BP1L	variants	1	5.9e-07	0.00015
ABL2	variants	ULK2	variants	1	3.8e-06	0.00066
ABL2	variants	UNC13A	variants	1	2.4e-05	0.0026
ABL2	variants	UNC13C	variants	1	9.5e-06	0.0013
ABL2	variants	UNC5D	variants	1	7.2e-06	0.0011
ABL2	variants	UNC79	variants	1	0.00012	0.0083
ABL2	variants	UNC93A	variants	1	4.4e-05	0.0041
ABL2	variants	URB2	variants	1	2.4e-06	0.00047
ABL2	variants	USH2A	variants	1	0.00012	0.0084
ABL2	variants	USP15	variants	1	0.00027	0.015
ABL2	variants	USP19	variants	1	0.00055	0.024
ABL2	variants	USP24	variants	1	4.8e-06	0.00079
ABL2	variants	USP25	variants	1	5.7e-06	0.0009
ABL2	variants	USP38	variants	1	0.00035	0.018
ABL2	variants	USP48	variants	1	0.00035	0.018
ABL2	variants	USP53	variants	1	0.00044	0.021
ABL2	variants	USP54	variants	1	5.7e-06	0.0009
ABL2	variants	USPL1	variants	1	2.6e-05	0.0028
ABL2	variants	UTP20	variants	1	0.00021	0.012
ABL2	variants	VCAM1	variants	1	0.00081	0.031
ABL2	variants	VCL	variants	1	5.7e-06	0.0009
ABL2	variants	VIRMA	variants	1	1.1e-06	0.00025
ABL2	variants	VIT	variants	1	4.2e-05	0.0039
ABL2	variants	VLDLR	variants	1	0.00015	0.0097
ABL2	variants	VPS13A	variants	1	0.00041	0.02
ABL2	variants	VPS41	variants	1	0.0015	0.048
ABL2	variants	VPS52	variants	1	0.00011	0.0076
ABL2	variants	VPS8	variants	1	9.4e-05	0.007
ABL2	variants	VWA3B	variants	1	0.0013	0.043
ABL2	variants	VWDE	variants	1	1.2e-05	0.0016
ABL2	variants	WASL	variants	1	2.4e-06	0.00047
ABL2	variants	WDFY4	variants	1	2.3e-07	7.1e-05
ABL2	variants	WDR35	variants	1	0.00035	0.018
ABL2	variants	WDR41	variants	1	0.00011	0.0076
ABL2	variants	WDR47	variants	1	0.00015	0.0097
ABL2	variants	WDR63	variants	1	2.6e-05	0.0027
ABL2	variants	WDR93	variants	1	1.3e-07	4.3e-05
ABL2	variants	WWC2	variants	1	0.00027	0.015
ABL2	variants	WWP1	variants	1	0.0011	0.039
ABL2	variants	XDH	variants	1	1.1e-06	0.00025
ABL2	variants	XPOT	variants	1	8.2e-06	0.0012
ABL2	variants	ZBED5	variants	1	2.6e-05	0.0027
ABL2	variants	ZBTB41	variants	1	5.7e-06	0.0009
ABL2	variants	ZBTB5	variants	1	0.00015	0.0097
ABL2	variants	ZC3H12C	variants	1	0.00044	0.021
ABL2	variants	ZC3H6	variants	1	2e-05	0.0023
ABL2	variants	ZDBF2	variants	1	8.7e-05	0.0066
ABL2	variants	ZFHX3	variants	1	0.00036	0.018
ABL2	variants	ZFP2	variants	1	0.00027	0.015
ABL2	variants	ZFP28	variants	1	0.00096	0.035
ABL2	variants	ZFP62	variants	1	0.0002	0.012
ABL2	variants	ZFP90	variants	1	2.6e-05	0.0027
ABL2	variants	ZFR	variants	1	0.0002	0.012
ABL2	variants	ZFYVE26	variants	1	9.4e-05	0.007
ABL2	variants	ZKSCAN7	variants	1	2.4e-06	0.00047
ABL2	variants	ZMPSTE24	variants	1	0.00015	0.0097
ABL2	variants	ZMYM2	variants	1	1.5e-05	0.0019
ABL2	variants	ZMYM4	variants	1	0.00096	0.035
ABL2	variants	ZMYM6	variants	1	2.4e-06	0.00047
ABL2	variants	ZNF107	variants	1	0.0013	0.043
ABL2	variants	ZNF142	variants	1	2.6e-05	0.0028
ABL2	variants	ZNF154	variants	1	0.00011	0.0076
ABL2	variants	ZNF180	variants	1	0.00011	0.0076
ABL2	variants	ZNF19	variants	1	7.1e-05	0.0057
ABL2	variants	ZNF208	variants	1	0.00051	0.023
ABL2	variants	ZNF224	variants	1	7.1e-05	0.0057
ABL2	variants	ZNF254	variants	1	1.1e-05	0.0015
ABL2	variants	ZNF257	variants	1	2e-05	0.0023
ABL2	variants	ZNF28	variants	1	8.2e-06	0.0012
ABL2	variants	ZNF283	variants	1	3.8e-06	0.00066
ABL2	variants	ZNF300	variants	1	1.9e-07	6.2e-05
ABL2	variants	ZNF304	variants	1	7.1e-05	0.0057
ABL2	variants	ZNF318	variants	1	0.0013	0.043
ABL2	variants	ZNF33B	variants	1	0.0013	0.042
ABL2	variants	ZNF345	variants	1	0.00015	0.0097
ABL2	variants	ZNF37A	variants	1	2.4e-06	0.00047
ABL2	variants	ZNF382	variants	1	8.2e-06	0.0012
ABL2	variants	ZNF385D	variants	1	5.7e-06	0.0009
ABL2	variants	ZNF407	variants	1	7.2e-06	0.0011
ABL2	variants	ZNF416	variants	1	2.5e-08	1.1e-05
ABL2	variants	ZNF423	variants	1	0.00024	0.014
ABL2	variants	ZNF429	variants	1	0.00055	0.024
ABL2	variants	ZNF43	variants	1	0.00067	0.027
ABL2	variants	ZNF438	variants	1	0.00044	0.021
ABL2	variants	ZNF44	variants	1	0.00044	0.021
ABL2	variants	ZNF441	variants	1	4.4e-05	0.0041
ABL2	variants	ZNF442	variants	1	5.7e-06	0.0009
ABL2	variants	ZNF443	variants	1	0.00035	0.018
ABL2	variants	ZNF451	variants	1	1.9e-07	6.2e-05
ABL2	variants	ZNF471	variants	1	0.00044	0.021
ABL2	variants	ZNF473	variants	1	2e-05	0.0023
ABL2	variants	ZNF480	variants	1	8.2e-06	0.0012
ABL2	variants	ZNF490	variants	1	8.3e-07	0.0002
ABL2	variants	ZNF491	variants	1	3.8e-06	0.00066
ABL2	variants	ZNF507	variants	1	0.00027	0.015
ABL2	variants	ZNF521	variants	1	5e-07	0.00013
ABL2	variants	ZNF527	variants	1	7.1e-05	0.0057
ABL2	variants	ZNF528	variants	1	1.1e-05	0.0015
ABL2	variants	ZNF530	variants	1	7.1e-05	0.0057
ABL2	variants	ZNF560	variants	1	2.6e-05	0.0028
ABL2	variants	ZNF567	variants	1	0.00011	0.0076
ABL2	variants	ZNF569	variants	1	0.00055	0.024
ABL2	variants	ZNF573	variants	1	0.0002	0.012
ABL2	variants	ZNF577	variants	1	0.00027	0.015
ABL2	variants	ZNF585A	variants	1	0.00055	0.024
ABL2	variants	ZNF586	variants	1	0.0002	0.012
ABL2	variants	ZNF616	variants	1	5.7e-06	0.0009
ABL2	variants	ZNF649	variants	1	8.3e-07	0.0002
ABL2	variants	ZNF66	variants	1	0.00055	0.024
ABL2	variants	ZNF676	variants	1	0.00011	0.008
ABL2	variants	ZNF677	variants	1	0.00015	0.0097
ABL2	variants	ZNF678	variants	1	3.8e-06	0.00066
ABL2	variants	ZNF680	variants	1	2.6e-05	0.0027
ABL2	variants	ZNF69	variants	1	7.1e-05	0.0057
ABL2	variants	ZNF7	variants	1	4.4e-05	0.0041
ABL2	variants	ZNF700	variants	1	0.00011	0.0076
ABL2	variants	ZNF714	variants	1	0.00027	0.015
ABL2	variants	ZNF721	variants	1	0.00096	0.035
ABL2	variants	ZNF726	variants	1	0.00044	0.021
ABL2	variants	ZNF728	variants	1	0.00018	0.011
ABL2	variants	ZNF732	variants	1	0.00011	0.0076
ABL2	variants	ZNF763	variants	1	4.4e-05	0.0041
ABL2	variants	ZNF781	variants	1	0.00015	0.0097
ABL2	variants	ZNF789	variants	1	7.1e-05	0.0057
ABL2	variants	ZNF804A	variants	1	0.00064	0.027
ABL2	variants	ZNF808	variants	1	0.00081	0.031
ABL2	variants	ZNF829	variants	1	7.1e-05	0.0057
ABL2	variants	ZNF831	variants	1	3.1e-08	1.3e-05
ABL2	variants	ZNF836	variants	1	0.00067	0.027
ABL2	variants	ZNF845	variants	1	0.00035	0.018
ABL2	variants	ZNF85	variants	1	0.00011	0.0076
ABL2	variants	ZNF850	variants	1	0.0011	0.039
ABL2	variants	ZNF878	variants	1	0.00011	0.0076
ABL2	variants	ZNF90	variants	1	0.00081	0.031
ABL2	variants	ZNF93	variants	1	1.5e-06	0.00032
ABL2	variants	ZUFSP	variants	1	0.00015	0.0097
ABL2	variants	ZXDC	variants	1	0.0002	0.012
ABL2	variants	ZYG11A	variants	1	4.4e-05	0.0041
ACKR3	alt_prom	AGFG2	alt_prom	1	0.0011	0.038
ACKR3	alt_prom	BCAT1	alt_prom	1	2.8e-06	0.00052
ACKR3	alt_prom	FAM214B	alt_prom	1	0.00061	0.026
ACKR3	alt_prom	FBXO11	variants	1	0.0005	0.023
ACKR3	alt_prom	FBXO22	alt_prom	1	0.00015	0.0098
ACKR3	alt_prom	GFRA2	alt_prom	1	0.00014	0.0093
ACKR3	alt_prom	SLC35C1	isSplice	1	0.0011	0.038
ACKR3	alt_prom	SQSTM1	expr_outlier	1	0.00056	0.025
ACSL3	alt_prom	AAGAB	alt_prom	1	0.00053	0.023
ACSL3	alt_prom	ABR	alt_prom	1	3.6e-05	0.0035
ACSL3	alt_prom	ADAMTS1	alt_prom	1	8.7e-05	0.0066
ACSL3	alt_prom	AKT1	alt_prom	1	0.00036	0.018
ACSL3	alt_prom	ALCAM	alt_prom	1	0.00011	0.0081
ACSL3	alt_prom	ANGEL1	alt_prom	1	4.8e-06	0.00079
ACSL3	alt_prom	ATP8B2	alt_prom	1	0.00031	0.016
ACSL3	alt_prom	AXL	alt_prom	1	0.00053	0.023
ACSL3	alt_prom	BCAM	alt_prom	1	4.7e-05	0.0042
ACSL3	alt_prom	BMF	isSplice	1	0.00058	0.025
ACSL3	alt_prom	BZW2	alt_prom	1	0.00016	0.01
ACSL3	alt_prom	C1RL	alt_prom	1	0.00016	0.01
ACSL3	alt_prom	C9orf72	alt_prom	2	8.8e-07	0.00021
ACSL3	alt_prom	CALU	alt_prom	1	2.2e-05	0.0024
ACSL3	alt_prom	CCND2	alt_prom	1	8.7e-05	0.0066
ACSL3	alt_prom	CD81	alt_prom	1	6.3e-06	0.00097
ACSL3	alt_prom	CEP95	alt_prom	1	0.00037	0.019
ACSL3	alt_prom	CIRBP	alt_prom	1	1.4e-05	0.0017
ACSL3	alt_prom	CLCN3	alt_prom	1	8.6e-06	0.0012
ACSL3	alt_prom	CLUL1	alt_prom	1	0.0015	0.046
ACSL3	alt_prom	CNKSR3	alt_prom	1	0.00019	0.011
ACSL3	alt_prom	COPS5	alt_prom	1	9.2e-05	0.0069
ACSL3	alt_prom	CTDSP2	alt_prom	1	1.4e-05	0.0018
ACSL3	alt_prom	CYP27A1	alt_prom	1	0.00025	0.014
ACSL3	alt_prom	DHPS	alt_prom	1	0.00017	0.011
ACSL3	alt_prom	DLC1	alt_prom	1	1.7e-05	0.002
ACSL3	alt_prom	DNAJC14	alt_prom	1	0.00029	0.016
ACSL3	alt_prom	EIF2AK3	alt_prom	1	0.0013	0.043
ACSL3	alt_prom	ERGIC1	alt_prom	1	9.2e-05	0.0069
ACSL3	alt_prom	EVI5L	alt_prom	1	0.00072	0.029
ACSL3	alt_prom	FNIP2	alt_prom	1	1.4e-05	0.0017
ACSL3	alt_prom	FOLR1	isSplice	1	9.2e-05	0.0069
ACSL3	alt_prom	FPR1	alt_prom	1	6.5e-05	0.0054
ACSL3	alt_prom	FPR3	alt_prom	1	3.9e-08	1.6e-05
ACSL3	alt_prom	FRK	alt_prom	1	0.00095	0.035
ACSL3	alt_prom	FRMD4B	alt_prom	1	2.8e-05	0.0029
ACSL3	alt_prom	GBP3	isSplice	1	0.00089	0.033
ACSL3	alt_prom	GNAQ	alt_prom	1	1.8e-05	0.0021
ACSL3	alt_prom	GPT2	alt_prom	1	2.3e-05	0.0025
ACSL3	alt_prom	GRASP	alt_prom	1	0.00044	0.021
ACSL3	alt_prom	GSS	alt_prom	1	9.2e-05	0.0069
ACSL3	alt_prom	GSTA4	alt_prom	1	0.00024	0.013
ACSL3	alt_prom	GTPBP3	alt_prom	1	4.8e-06	0.00078
ACSL3	alt_prom	HADHA	alt_prom	1	1.9e-05	0.0022
ACSL3	alt_prom	HDGFL2	alt_prom	1	2.2e-05	0.0024
ACSL3	alt_prom	HVCN1	alt_prom	1	3.3e-06	0.00059
ACSL3	alt_prom	IGSF3	alt_prom	1	0.00018	0.011
ACSL3	alt_prom	IL27RA	isSplice	1	0.00029	0.016
ACSL3	alt_prom	KCNJ11	alt_prom	1	0.00025	0.014
ACSL3	alt_prom	KDSR	alt_prom	1	2.8e-06	0.00052
ACSL3	alt_prom	KLHL21	alt_prom	1	0.00016	0.01
ACSL3	alt_prom	KLHL23	alt_prom	1	2e-05	0.0023
ACSL3	alt_prom	KPNA4	alt_prom	1	1.8e-05	0.0021
ACSL3	alt_prom	LILRB4	alt_prom	1	1.4e-05	0.0017
ACSL3	alt_prom	LITAF	alt_prom	1	0.00046	0.021
ACSL3	alt_prom	LPAR6	alt_prom	1	0.00072	0.029
ACSL3	alt_prom	LRWD1	alt_prom	1	0.00019	0.012
ACSL3	alt_prom	LSM4	alt_prom	1	4.7e-05	0.0042
ACSL3	alt_prom	MBD6	alt_prom	1	7.5e-05	0.0059
ACSL3	alt_prom	MLEC	alt_prom	1	0.00011	0.0079
ACSL3	alt_prom	MPP7	alt_prom	1	0.0013	0.043
ACSL3	alt_prom	MRPL42	alt_prom	1	0.00097	0.035
ACSL3	alt_prom	NCBP2	alt_prom	1	0.00016	0.01
ACSL3	alt_prom	NGEF	alt_prom	1	0.00027	0.015
ACSL3	alt_prom	NSMCE1	alt_prom	1	1.9e-05	0.0022
ACSL3	alt_prom	NT5E	alt_prom	1	8.6e-06	0.0012
ACSL3	alt_prom	PACSIN2	alt_prom	1	1.4e-05	0.0017
ACSL3	alt_prom	PAK2	alt_prom	1	6.4e-08	2.4e-05
ACSL3	alt_prom	PARD3	alt_prom	1	0.00014	0.0092
ACSL3	alt_prom	PDE5A	alt_prom	1	0.00024	0.013
ACSL3	alt_prom	PDGFA	alt_prom	1	0.00016	0.01
ACSL3	alt_prom	POGZ	alt_prom	1	0.00039	0.019
ACSL3	alt_prom	POMGNT1	alt_prom	1	4.8e-06	0.00079
ACSL3	alt_prom	PRSS1	alt_prom	1	0.00072	0.029
ACSL3	alt_prom	PRX	isSplice	1	0.00016	0.01
ACSL3	alt_prom	PSME1	alt_prom	1	6.5e-05	0.0053
ACSL3	alt_prom	PTMA	alt_prom	1	3.3e-05	0.0033
ACSL3	alt_prom	PTPRE	alt_prom	1	3.9e-05	0.0037
ACSL3	alt_prom	RAB26	alt_prom	1	2.2e-05	0.0024
ACSL3	alt_prom	RALA	alt_prom	1	3.2e-07	9.2e-05
ACSL3	alt_prom	RASAL3	alt_prom	1	7.5e-05	0.0059
ACSL3	alt_prom	RPS6KA1	alt_prom	1	0.00018	0.011
ACSL3	alt_prom	SATB2	alt_prom	1	6.3e-06	0.00097
ACSL3	alt_prom	SCN8A	alt_prom	1	0.00011	0.0081
ACSL3	alt_prom	SERPINE2	alt_prom	1	0.0012	0.041
ACSL3	alt_prom	SERPINF1	alt_prom	1	8.5e-05	0.0065
ACSL3	alt_prom	SGO2	isSplice	1	0.00072	0.029
ACSL3	alt_prom	SNAP25	alt_prom	1	0.0012	0.041
ACSL3	alt_prom	SULF2	alt_prom	1	0.00084	0.032
ACSL3	alt_prom	TADA2B	alt_prom	1	0.00053	0.023
ACSL3	alt_prom	TBL1XR1	alt_prom	1	5.4e-05	0.0047
ACSL3	alt_prom	TBP	alt_prom	1	0.00071	0.029
ACSL3	alt_prom	TFRC	alt_prom	1	9.2e-05	0.0069
ACSL3	alt_prom	TPM4	alt_prom	1	6.5e-05	0.0054
ACSL3	alt_prom	TSPAN15	alt_prom	1	2.8e-06	0.00052
ACSL3	alt_prom	UXS1	alt_prom	1	0.00016	0.01
ACSL3	alt_prom	WASH4P	isSplice	1	0.00072	0.029
ACSL3	alt_prom	WDCP	alt_prom	1	1.2e-08	5.9e-06
ACSL3	alt_prom	WDR43	alt_prom	1	0.00019	0.011
ACSL3	alt_prom	XPO7	alt_prom	1	2.2e-05	0.0024
ACSL3	alt_prom	YBX3	isSplice	1	4.7e-06	0.00077
ACSL3	alt_prom	YTHDF1	alt_prom	1	4.7e-05	0.0042
ACSL3	alt_prom	YWHAZ	alt_prom	1	6.1e-05	0.0051
ACSL3	alt_prom	ZHX1	alt_prom	1	5.5e-05	0.0047
ACSL3	alt_prom	ZNF383	alt_prom	1	0.0014	0.045
ACSL3	alt_prom	ZNF706	alt_prom	1	0.00015	0.01
ACSL3	alt_prom	ZSCAN32	alt_prom	1	0.00099	0.036
ACSL3	isSplice	ABR	isSplice	1	0.00059	0.025
ACSL3	isSplice	ANGEL2	isSplice	1	5.7e-05	0.0049
ACSL3	isSplice	ANKIB1	isSplice	1	0.00047	0.022
ACSL3	isSplice	ANKMY1	isSplice	1	0.00011	0.0077
ACSL3	isSplice	AP2M1	isSplice	2	0.00096	0.035
ACSL3	isSplice	ARAP1	isSplice	1	2e-06	0.0004
ACSL3	isSplice	ARHGAP17	isSplice	1	0.00096	0.035
ACSL3	isSplice	ARL1	isSplice	1	6.6e-08	2.5e-05
ACSL3	isSplice	ASPSCR1	alt_prom	1	3.6e-05	0.0035
[truncated: 576,997+ more rows]
