# Supplementary material for: Genomic basis for RNA alterations in cancer
Source: Nature. 2020 Feb 5;578(7793):129–36. doi: 10.1038/s41586-020-1970-0 (PMC7054216; doi:10.1038/s41586-020-1970-0)
Supplement: Supplementary file 3 — This zipped file contains Supplementary Tables 1-24 and a Supplementary Table Guide. [file 41586_2020_1970_MOESM3_ESM.zip › Supplementary_Tables/S19_signatures.xlsx]

## Sheet: A
Ensembl-ID	Signature	p	beta	padj	HUGO-ID
ENSG00000141956.9	Signature.9	6.27058e-16	-0.284	7.62858e-10	PRDM15
ENSG00000147570.5	Signature.9	1.15512e-15	0.279	7.62858e-10	DNAJC5B
ENSG00000214215.3	Signature.9	3.29013e-15	0.273	1.44857e-09	C12orf74
ENSG00000156265.11	Signature.9	3.41862e-13	0.261	1.12885e-07	MAP3K7CL
ENSG00000250151.5	Signature.9	8.57648e-13	0.248	2.26561e-07	ARPC4-TTLL3
ENSG00000214021.11	Signature.9	3.72054e-12	0.245	8.19033e-07	TTLL3
ENSG00000138684.3	Signature.9	8.22389e-12	-0.239	1.35779e-06	IL21
ENSG00000152484.9	Signature.9	7.26504e-12	0.244	1.35779e-06	USP12
ENSG00000178338.6	Signature.9	9.97972e-12	-0.244	1.46461e-06	ZNF354B
ENSG00000178199.9	Signature.9	1.68791e-11	0.236	2.22945e-06	ZC3H12D
ENSG00000124721.13	Signature.9	2.61041e-11	0.226	3.13447e-06	DNAH8
ENSG00000147485.8	Signature.9	3.45039e-11	0.23	3.79782e-06	PXDNL
ENSG00000100628.7	Signature.9	7.25122e-11	0.23	7.3674e-06	ASB2
ENSG00000187510.3	Signature.9	8.52263e-11	0.228	8.04067e-06	PLEKHG7
ENSG00000122035.6	Signature.9	1.15258e-10	0.23	8.45757e-06	RASL11A
ENSG00000141391.9	Signature.9	9.73872e-11	-0.229	8.45757e-06	SLMO1
ENSG00000211724.3	Signature.9	1.1263e-10	-0.23	8.45757e-06	TRBV6-6
ENSG00000226979.4	Signature.9	1.13206e-10	0.227	8.45757e-06	LTA
ENSG00000100721.6	Signature.9	1.21757e-10	-0.228	8.46422e-06	TCL1A
ENSG00000085719.7	Signature.9	1.46768e-10	0.228	9.6928e-06	CPNE3
ENSG00000169575.4	Signature.9	1.8283e-10	-0.216	1.14994e-05	VPREB1
ENSG00000100580.7	Signature.9	2.64791e-10	0.226	1.58975e-05	TMED8
ENSG00000138675.12	Signature.7c	3.09332e-10	0.193	1.77641e-05	FGF5
ENSG00000127325.14	Signature.9	3.84747e-10	-0.217	1.95375e-05	BEST3
ENSG00000130656.4	Signature.15	3.74548e-10	0.219	1.95375e-05	HBZ
ENSG00000149435.8	Signature.4	3.82372e-10	-0.219	1.95375e-05	GGTLC1
ENSG00000211779.3	Signature.9	3.99379e-10	-0.223	1.95375e-05	TRAV5
ENSG00000176136.4	Signature.7a	4.21644e-10	0.214	1.989e-05	MC5R
ENSG00000253409.1	Signature.9	4.4988e-10	-0.22	2.04902e-05	TRBV7-4
ENSG00000135363.7	Signature.9	6.83505e-10	0.22	3.00931e-05	LMO2
ENSG00000211899.3	Signature.9	8.12726e-10	-0.221	3.46281e-05	IGHM
ENSG00000211734.3	Signature.9	9.04814e-10	-0.219	3.7347e-05	TRBV5-1
ENSG00000176927.10	Signature.9	9.78158e-10	0.214	3.91509e-05	EFCAB5
ENSG00000162944.6	Signature.7b	1.15073e-09	-0.232	4.47034e-05	RFTN2
ENSG00000196247.7	Signature.9	1.46028e-09	-0.217	5.44499e-05	ZNF107
ENSG00000258987.1	Signature.9	1.48406e-09	0.208	5.44499e-05	RP11-131H24.4
ENSG00000164362.14	Signature.9	1.96246e-09	-0.211	7.00561e-05	TERT
ENSG00000136104.14	Signature.9	3.64208e-09	-0.211	0.000126594	RNASEH2B
ENSG00000078795.12	Signature.9	3.85123e-09	0.204	0.000130431	PKD2L2
ENSG00000196570.2	Signature.39	4.16763e-09	0.164	0.000137618	PFN3
ENSG00000164588.4	Signature.7b	4.70514e-09	-0.215	0.000151578	HCN1
ENSG00000132840.5	Signature.4	6.63671e-09	0.208	0.000208713	BHMT2
ENSG00000092531.5	Signature.9	6.80472e-09	0.205	0.00020902	SNAP23
ENSG00000105246.5	Signature.9	7.75162e-09	0.206	0.000232695	EBI3
ENSG00000211812.1	Signature.9	8.22637e-09	-0.204	0.000241458	TRAV26-2
ENSG00000259471.1	Signature.9	8.43114e-09	0.193	0.000242089	RP11-321F6.1
ENSG00000214595.7	Signature.9	1.08298e-08	-0.203	0.000304347	EML6
ENSG00000162039.10	Signature.13	1.21849e-08	0.176	0.000332442	MEIOB
ENSG00000184226.10	Signature.9	1.23329e-08	-0.202	0.000332442	PCDH9
ENSG00000185482.3	Signature.9	1.31019e-08	0.201	0.000346109	STAC3
ENSG00000269810.1	Signature.9	1.55279e-08	0.2	0.00040215	AC015660.1
ENSG00000184566.2	Signature.9	1.60997e-08	0.192	0.000408942	AC132216.1
ENSG00000146007.6	Signature.9	1.78789e-08	-0.203	0.000445566	ZMAT2
ENSG00000005801.12	Signature.2	1.94492e-08	-0.183	0.000458734	ZNF195
ENSG00000113758.9	Signature.9	1.91397e-08	-0.2	0.000458734	DBN1
ENSG00000164743.4	Signature.7b	1.94335e-08	0.217	0.000458734	C8orf48
ENSG00000162039.10	Signature.2	2.03402e-08	0.173	0.000471332	MEIOB
ENSG00000163818.12	Signature.9	2.13718e-08	-0.2	0.000474435	LZTFL1
ENSG00000180537.8	Signature.7b	2.15517e-08	0.214	0.000474435	RNF182
ENSG00000172071.7	Signature.9	2.26481e-08	-0.2	0.000490399	EIF2AK3
ENSG00000152785.6	Signature.9	2.75328e-08	-0.196	0.000586551	BMP3
ENSG00000005801.12	Signature.13	2.90658e-08	-0.181	0.000599858	ZNF195
ENSG00000211810.3	Signature.9	2.8999e-08	-0.198	0.000599858	TRAV29DV5
ENSG00000170689.8	Signature.7b	3.19299e-08	-0.206	0.000648829	HOXB9
ENSG00000160856.16	Signature.9	3.30533e-08	0.198	0.000651609	FCRL3
ENSG00000162009.7	Signature.12	3.30352e-08	0.184	0.000651609	SSTR5
ENSG00000183826.12	Signature.4	3.37748e-08	-0.199	0.00065604	BTBD9
ENSG00000211768.1	Signature.9	3.66922e-08	-0.197	0.00070238	TRBJ2-4
ENSG00000138675.12	Signature.7a	3.88302e-08	0.193	0.000732688	FGF5
ENSG00000144331.14	Signature.9	4.08733e-08	-0.196	0.000751076	ZNF385B
ENSG00000272573.1	Signature.12	4.0942e-08	0.185	0.000751076	MUSTN1
ENSG00000211727.3	Signature.9	4.22863e-08	-0.197	0.00075477	TRBV7-6
ENSG00000136694.8	Signature.18	4.67203e-08	0.179	0.000822795	IL36A
ENSG00000168502.13	Signature.9	5.09675e-08	-0.194	0.000885782	SOGA2
ENSG00000162813.13	Signature.9	5.81483e-08	0.195	0.000984668	BPNT1
ENSG00000198586.9	Signature.9	5.75659e-08	-0.191	0.000984668	TLK1
ENSG00000197077.8	Signature.39	6.18261e-08	-0.166	0.00103369	KIAA1671
ENSG00000095596.7	Signature.4	6.83853e-08	-0.193	0.00112907	CYP26A1
ENSG00000168032.4	Signature.4	6.94139e-08	-0.196	0.0011319	ENTPD3
ENSG00000272573.1	Signature.19	7.07253e-08	0.153	0.00113922	MUSTN1
ENSG00000114349.5	Signature.35	7.62893e-08	0.151	0.00119959	GNAT1
ENSG00000159184.7	Signature.7a	7.58504e-08	-0.193	0.00119959	HOXB13
ENSG00000082556.6	Signature.4	7.872e-08	-0.193	0.00122324	OPRK1
ENSG00000007402.7	Signature.4	8.09699e-08	-0.193	0.00122724	CACNA2D2
ENSG00000064961.14	Signature.28	8.03931e-08	-0.512	0.00122724	HMG20B
ENSG00000106829.14	Signature.7b	8.17644e-08	-0.206	0.00122724	TLE4
ENSG00000158555.10	Signature.9	9.01233e-08	0.19	0.00132264	GDPD5
ENSG00000163564.10	Signature.9	8.91963e-08	-0.19	0.00132264	PYHIN1
ENSG00000184345.4	Signature.13	9.51147e-08	0.149	0.00136555	IQCF2
ENSG00000233999.3	Signature.9	9.41031e-08	0.187	0.00136555	IGKV3OR2-268
ENSG00000211728.2	Signature.9	9.62858e-08	-0.191	0.0013675	TRBV5-6
ENSG00000066933.11	Signature.9	9.78737e-08	0.192	0.00137526	MYO9A
ENSG00000178403.3	Signature.9	9.94733e-08	0.174	0.00138302	NEUROG2
ENSG00000130703.11	Signature.3	1.01237e-07	0.171	0.00139288	OSBPL2
ENSG00000043143.16	Signature.13	1.06499e-07	0.173	0.00145017	PHF15
ENSG00000168875.1	Signature.21	1.07791e-07	0.3	0.00145279	SOX14
ENSG00000138411.6	Signature.9	1.12911e-07	0.188	0.00150642	HECW2
ENSG00000178031.11	Signature.7a	1.17508e-07	0.195	0.00154146	ADAMTSL1
ENSG00000221986.2	Signature.4	1.17871e-07	-0.185	0.00154146	MYBPHL
ENSG00000106688.7	Signature.9	1.24187e-07	0.19	0.00160813	SLC1A1
ENSG00000116039.7	Signature.39	1.29466e-07	-0.159	0.00164626	ATP6V1B1
ENSG00000163530.4	Signature.13	1.29624e-07	0.161	0.00164626	DPPA2
ENSG00000186188.6	Signature.15	1.42611e-07	0.196	0.00179395	FFAR4
ENSG00000105398.3	Signature.12	1.56564e-07	-0.177	0.00192887	SULT2A1
ENSG00000211791.2	Signature.9	1.57718e-07	-0.187	0.00192887	TRAV13-2
ENSG00000253291.1	Signature.9	1.57068e-07	-0.187	0.00192887	TRBV7-7
ENSG00000203756.3	Signature.7a	1.59931e-07	0.185	0.00193799	TMEM244
ENSG00000259120.2	Signature.4	1.62509e-07	-0.19	0.00195134	SMIM6
ENSG00000124196.5	Signature.9	1.66135e-07	-0.186	0.0019769	GTSF1L
ENSG00000117322.12	Signature.9	1.70736e-07	0.188	0.00201351	CR2
ENSG00000030419.12	Signature.9	1.73832e-07	-0.186	0.00203188	IKZF2
ENSG00000136014.7	Signature.9	1.76047e-07	-0.187	0.00203972	USP44
ENSG00000137872.11	Signature.5	1.7998e-07	-0.311	0.00205148	SEMA6D
ENSG00000176903.3	Signature.9	1.80169e-07	-0.186	0.00205148	PNMA1
ENSG00000167483.13	Signature.9	1.84507e-07	-0.184	0.00208293	FAM129C
ENSG00000080293.5	Signature.4	1.86911e-07	-0.184	0.00208939	SCTR
ENSG00000138675.12	Signature.7b	1.88244e-07	0.192	0.00208939	FGF5
ENSG00000080511.2	Signature.7b	1.92012e-07	0.181	0.00211346	RDH8
ENSG00000211898.3	Signature.9	1.99837e-07	-0.186	0.00218142	IGHD
ENSG00000106952.3	Signature.9	2.15466e-07	-0.183	0.00233273	TNFSF8
ENSG00000095370.15	Signature.9	2.25449e-07	-0.184	0.00242098	SH2D3C
ENSG00000130812.6	Signature.9	2.36682e-07	0.181	0.0025211	ANGPTL6
ENSG00000075884.8	Signature.9	2.42451e-07	-0.181	0.00252155	ARHGAP15
ENSG00000177000.6	Signature.2	2.4107e-07	0.168	0.00252155	MTHFR
ENSG00000211944.2	Signature.4	2.4732e-07	0.181	0.0025521	IGHV3-16
ENSG00000178562.13	Signature.9	2.56943e-07	-0.181	0.00263084	CD28
ENSG00000143195.8	Signature.9	2.59769e-07	0.182	0.00263931	ILDR2
ENSG00000204310.6	Signature.7a	2.63069e-07	0.188	0.00265244	AGPAT1
ENSG00000241404.2	Signature.7a	2.97138e-07	0.189	0.00295089	EGFL8
ENSG00000221826.5	Signature.4	3.05301e-07	0.165	0.00300933	PSG3
ENSG00000175348.6	Signature.4	3.11123e-07	-0.187	0.00304401	TMEM9B
ENSG00000183395.4	Signature.9	3.24338e-07	-0.182	0.00314997	PMCH
ENSG00000080166.11	Signature.7d	3.29411e-07	-0.158	0.00317588	DCT
ENSG00000175482.4	Signature.9	3.36123e-07	0.181	0.00321711	POLD4
ENSG00000102445.14	Signature.9	3.44411e-07	-0.176	0.00327272	KIAA0226L
ENSG00000164588.4	Signature.21	3.63005e-07	0.293	0.00340048	HCN1
ENSG00000028277.16	Signature.9	3.73021e-07	0.176	0.00343453	POU2F2
ENSG00000130699.12	Signature.3	3.74441e-07	0.164	0.00343453	TAF4
ENSG00000211769.1	Signature.9	3.72284e-07	-0.182	0.00343453	TRBJ2-5
ENSG00000163982.5	Signature.39	3.96591e-07	-0.14	0.00361261	OTOP1
ENSG00000154646.4	Signature.9	4.15561e-07	0.157	0.00375949	TMPRSS15
ENSG00000172927.3	Signature.7b	4.29104e-07	0.193	0.00382955	MYEOV
ENSG00000213416.3	Signature.9	4.2775e-07	0.166	0.00382955	KRTAP4-12
ENSG00000095110.3	Signature.15	4.3776e-07	0.176	0.00388058	NXPE1
ENSG00000092345.9	Signature.9	4.85116e-07	0.169	0.0042155	DAZL
ENSG00000125910.4	Signature.9	4.82381e-07	-0.18	0.0042155	S1PR4
ENSG00000137078.4	Signature.9	5.05532e-07	-0.18	0.00436419	SIT1
ENSG00000127561.10	Signature.9	5.17256e-07	0.178	0.00439353	SYNGR3
ENSG00000267958.1	Signature.9	5.1891e-07	0.162	0.00439353	CATX-2
ENSG00000272047.1	Signature.12	5.15956e-07	0.175	0.00439353	GTF2H5
ENSG00000135116.5	Signature.9	5.29972e-07	-0.179	0.00445862	HRK
ENSG00000165555.5	Signature.9	5.50258e-07	0.18	0.00457105	NOXRED1
ENSG00000211800.3	Signature.9	5.54939e-07	-0.178	0.00458113	TRAV20
ENSG00000183960.4	Signature.9	5.67804e-07	0.179	0.00464464	KCNH8
ENSG00000258388.3	Signature.7a	5.69666e-07	0.183	0.00464464	PPT2-EGFL8
ENSG00000204290.6	Signature.9	5.75918e-07	0.176	0.00466681	BTNL2
ENSG00000067167.3	Signature.12	6.003e-07	-0.174	0.00478192	TRAM1
ENSG00000130656.4	Signature.21	6.00985e-07	0.274	0.00478192	HBZ
ENSG00000172927.3	Signature.28	5.93857e-07	-0.471	0.00478192	MYEOV
ENSG00000154127.5	Signature.18	6.1583e-07	-0.182	0.00483279	UBASH3B
ENSG00000205846.3	Signature.9	6.24068e-07	0.173	0.00483279	CLEC6A
ENSG00000211658.2	Signature.4	6.19414e-07	0.182	0.00483279	IGLV3-27
ENSG00000258053.1	Signature.13	6.25672e-07	0.158	0.00483279	CTD-2021H9.3
ENSG00000125458.2	Signature.2	6.4271e-07	-0.163	0.0048788	NT5C
ENSG00000258881.2	Signature.7b	6.3884e-07	0.187	0.0048788	AC007040.11
ENSG00000240563.1	Signature.15	6.69796e-07	0.18	0.00505535	L1TD1
ENSG00000079691.15	Signature.9	6.88397e-07	-0.179	0.00513703	LRRC16A
ENSG00000117153.11	Signature.3	6.85824e-07	-0.161	0.00513703	KLHL12
ENSG00000172458.4	Signature.7b	6.99729e-07	-0.191	0.00519226	IL17D
ENSG00000019186.5	Signature.4	7.21183e-07	0.176	0.00526276	CYP24A1
ENSG00000080511.2	Signature.7c	7.16017e-07	0.144	0.00526276	RDH8
ENSG00000182333.10	Signature.5	7.38109e-07	0.256	0.00535066	LIPF
ENSG00000026103.15	Signature.9	7.57269e-07	0.178	0.005436	FAS
ENSG00000168806.6	Signature.1	7.77925e-07	-0.241	0.00551959	LCMT2
ENSG00000171467.11	Signature.9	7.77895e-07	0.178	0.00551959	ZNF318
ENSG00000198723.6	Signature.21	7.8145e-07	-0.296	0.00551959	C19orf45
ENSG00000170967.3	Signature.9	7.97453e-07	0.17	0.00560266	DDI1
ENSG00000043143.16	Signature.2	8.27155e-07	0.161	0.00578059	PHF15
ENSG00000154016.9	Signature.9	8.51955e-07	-0.174	0.00589201	GRAP
ENSG00000197872.7	Signature.9	8.5202e-07	0.178	0.00589201	FAM49A
ENSG00000188958.5	Signature.35	8.60579e-07	0.133	0.0059202	UTS2B
ENSG00000211678.2	Signature.9	8.65609e-07	-0.168	0.00592395	IGLJ3
ENSG00000111361.8	Signature.39	8.8386e-07	0.152	0.00598682	EIF2B1
ENSG00000164588.4	Signature.7a	8.81246e-07	-0.172	0.00598682	HCN1
ENSG00000103037.7	Signature.9	9.06025e-07	-0.175	0.00606623	SETD6
ENSG00000186493.7	Signature.4	9.09383e-07	-0.174	0.00606623	C5orf38
ENSG00000197134.7	Signature.9	9.01409e-07	-0.175	0.00606623	ZNF257
ENSG00000180537.8	Signature.7a	9.29613e-07	0.179	0.00608693	RNF182
ENSG00000163689.14	Signature.9	9.42787e-07	0.172	0.00613429	C3orf67
ENSG00000235896.2	Signature.4	9.50611e-07	0.168	0.00615488	IGKV3D-7
ENSG00000211814.1	Signature.9	9.61538e-07	-0.176	0.00616518	TRAV35
ENSG00000104814.8	Signature.9	9.73467e-07	0.172	0.0062101	MAP4K1
ENSG00000119457.7	Signature.4	9.77947e-07	-0.176	0.0062101	SLC46A2
ENSG00000261272.1	Signature.18	9.83984e-07	0.165	0.00621854	MUC22
ENSG00000114126.13	Signature.9	9.96088e-07	-0.175	0.00626077	TFDP2
ENSG00000131127.9	Signature.18	1.01687e-06	-0.178	0.00627621	ZNF141
ENSG00000138795.5	Signature.9	1.00972e-06	-0.172	0.00627621	LEF1
ENSG00000167325.10	Signature.13	1.04269e-06	-0.16	0.00640568	RRM1
ENSG00000105398.3	Signature.19	1.05072e-06	-0.138	0.0064251	SULT2A1
ENSG00000082438.11	Signature.9	1.07515e-06	0.176	0.00645497	COBLL1
ENSG00000132589.11	Signature.7a	1.06534e-06	-0.177	0.00645497	FLOT2
ENSG00000204248.6	Signature.7b	1.07479e-06	-0.184	0.00645497	COL11A2
ENSG00000267534.1	Signature.9	1.08615e-06	0.172	0.00649147	S1PR2
ENSG00000006747.10	Signature.4	1.11822e-06	-0.176	0.00653532	SCIN
ENSG00000036565.10	Signature.38	1.10899e-06	0.137	0.00653532	SLC18A1
ENSG00000105698.11	Signature.39	1.11106e-06	0.149	0.00653532	USF2
ENSG00000170423.8	Signature.4	1.1172e-06	0.17	0.00653532	KRT78
ENSG00000180537.8	Signature.7c	1.13142e-06	0.155	0.00658329	RNF182
ENSG00000268156.1	Signature.8	1.15618e-06	0.15	0.00669788	FKSG61
ENSG00000103994.12	Signature.7a	1.16636e-06	-0.18	0.00672736	ZNF106
ENSG00000136161.8	Signature.7b	1.20552e-06	-0.187	0.00691648	RCBTB2
ENSG00000211626.2	Signature.4	1.20962e-06	0.17	0.00691648	IGKV6D-41
ENSG00000172458.4	Signature.7a	1.24833e-06	-0.178	0.00707651	IL17D
ENSG00000132938.14	Signature.9	1.26769e-06	0.164	0.00713835	MTUS2
ENSG00000214645.3	Signature.8	1.27004e-06	0.15	0.00713835	AL162389.1
ENSG00000129244.4	Signature.7a	1.30725e-06	-0.176	0.00731632	ATP1B2
ENSG00000211797.2	Signature.9	1.35923e-06	-0.172	0.00757515	TRAV17
ENSG00000049089.9	Signature.9	1.38347e-06	0.173	0.00767786	COL9A2
ENSG00000197448.9	Signature.9	1.42118e-06	0.174	0.00782141	GSTK1
ENSG00000106829.14	Signature.7a	1.43424e-06	-0.177	0.00782804	TLE4
ENSG00000118515.7	Signature.9	1.43177e-06	0.173	0.00782804	SGK1
ENSG00000135226.12	Signature.9	1.45139e-06	0.157	0.00788307	UGT2B28
ENSG00000172927.3	Signature.26	1.45626e-06	-0.263	0.00788307	MYEOV
ENSG00000105254.7	Signature.39	1.49497e-06	0.148	0.00805958	TBCB
ENSG00000131871.10	Signature.3	1.52354e-06	0.157	0.00814709	VIMP
ENSG00000185873.7	Signature.18	1.51782e-06	0.16	0.00814709	TMPRSS11B
ENSG00000183625.10	Signature.4	1.54226e-06	0.172	0.00820458	CCR3
ENSG00000187772.6	Signature.9	1.54671e-06	0.165	0.00820458	LIN28B
ENSG00000176273.10	Signature.4	1.55772e-06	-0.174	0.00822992	SLC35G1
ENSG00000037749.7	Signature.3	1.63763e-06	0.155	0.00858345	MFAP3
ENSG00000104332.7	Signature.38	1.63309e-06	0.146	0.00858345	SFRP1
ENSG00000139679.11	Signature.7b	1.6547e-06	-0.186	0.00860465	LPAR6
ENSG00000186648.10	Signature.9	1.65464e-06	0.169	0.00860465	LRRC16B
ENSG00000003402.15	Signature.9	1.69194e-06	0.171	0.00872955	CFLAR
ENSG00000106331.10	Signature.6	1.75655e-06	-0.32	0.00895793	PAX4
ENSG00000178150.4	Signature.13	1.75062e-06	0.155	0.00895793	ZNF114
ENSG00000184486.7	Signature.7a	1.75135e-06	0.169	0.00895793	POU3F2
ENSG00000187609.11	Signature.39	1.77866e-06	0.147	0.00903579	EXD3
ENSG00000114473.9	Signature.1	1.81513e-06	0.228	0.00911679	IQCG
ENSG00000120868.9	Signature.9	1.8039e-06	0.171	0.00911679	APAF1
ENSG00000204472.8	Signature.9	1.81531e-06	-0.17	0.00911679	AIF1
ENSG00000223638.3	Signature.19	1.85323e-06	0.131	0.00927196	RFPL4A
ENSG00000152795.13	Signature.35	1.88364e-06	0.141	0.00935326	HNRNPDL
ENSG00000179632.5	Signature.2	1.92161e-06	-0.156	0.00950608	MAF1
ENSG00000185792.5	Signature.9	1.94086e-06	0.168	0.00956549	NLRP9
ENSG00000203756.3	Signature.7c	1.94956e-06	0.147	0.00957261	TMEM244
ENSG00000089053.8	Signature.39	1.98554e-06	0.146	0.00967734	ANAPC5
ENSG00000124217.3	Signature.3	1.98381e-06	0.154	0.00967734	MOCS3
ENSG00000158042.8	Signature.13	2.02313e-06	-0.156	0.00982428	MRPL17
ENSG00000236609.3	Signature.7a	2.0373e-06	-0.174	0.00985689	ZNF853
ENSG00000196834.7	Signature.13	2.07489e-06	0.151	0.00998576	POTEI
ENSG00000112137.12	Signature.9	2.1089e-06	-0.168	0.0100559	PHACTR1
ENSG00000235109.3	Signature.16	2.10634e-06	0.15	0.0100559	ZSCAN31
ENSG00000125735.6	Signature.9	2.11697e-06	-0.169	0.0100581	TNFSF14
ENSG00000005884.13	Signature.7d	2.13002e-06	0.147	0.0100839	ITGA3
ENSG00000170561.8	Signature.4	2.13846e-06	-0.166	0.0100877	IRX2
ENSG00000077238.9	Signature.9	2.21109e-06	-0.171	0.0103397	IL4R
ENSG00000087586.13	Signature.3	2.20093e-06	0.154	0.0103397	AURKA
ENSG00000251247.5	Signature.39	2.21537e-06	0.147	0.0103397	ZNF345
ENSG00000175390.8	Signature.13	2.27696e-06	-0.155	0.0105897	EIF3F
ENSG00000118160.9	Signature.2	2.29702e-06	0.147	0.0106157	SLC8A2
ENSG00000167941.2	Signature.4	2.29863e-06	-0.17	0.0106157	SOST
ENSG00000135577.4	Signature.1	2.33973e-06	0.226	0.0106934	NMBR
ENSG00000164692.13	Signature.35	2.33193e-06	-0.137	0.0106934	COL1A2
ENSG00000211767.1	Signature.9	2.3344e-06	-0.169	0.0106934	TRBJ2-3
ENSG00000171777.11	Signature.9	2.37133e-06	-0.165	0.0107633	RASGRP4
ENSG00000105219.4	Signature.4	2.42582e-06	0.171	0.0108799	CNTD2
ENSG00000178150.4	Signature.2	2.42472e-06	0.152	0.0108799	ZNF114
ENSG00000211785.1	Signature.9	2.42995e-06	-0.169	0.0108799	TRAV12-1
ENSG00000161573.6	Signature.19	2.45005e-06	-0.134	0.010896	CCL16
ENSG00000197415.7	Signature.7b	2.44614e-06	0.181	0.010896	VEPH1
ENSG00000128564.5	Signature.7a	2.48105e-06	-0.165	0.0109235	VGF
ENSG00000144468.12	Signature.9	2.47375e-06	-0.17	0.0109235	RHBDD1
ENSG00000116031.7	Signature.4	2.49289e-06	-0.17	0.0109391	CD207
ENSG00000204314.6	Signature.7b	2.51295e-06	0.179	0.0109906	PRRT1
ENSG00000112425.9	Signature.9	2.53146e-06	-0.168	0.0110351	EPM2A
ENSG00000063127.11	Signature.9	2.60179e-06	0.169	0.011176	SLC6A16
ENSG00000137198.5	Signature.7d	2.59734e-06	-0.145	0.011176	GMPR
ENSG00000258881.2	Signature.7c	2.64114e-06	0.147	0.0112896	AC007040.11
ENSG00000065882.11	Signature.9	2.70465e-06	-0.166	0.0112923	TBC1D1
ENSG00000069122.14	Signature.4	2.66616e-06	-0.17	0.0112923	GPR116
ENSG00000099284.9	Signature.12	2.67604e-06	-0.161	0.0112923	H2AFY2
ENSG00000140382.10	Signature.7b	2.71871e-06	-0.182	0.0112923	HMG20A
ENSG00000146215.9	Signature.9	2.71408e-06	0.168	0.0112923	CRIP3
ENSG00000211713.3	Signature.9	2.715e-06	-0.168	0.0112923	TRBV6-4
ENSG00000213931.1	Signature.15	2.679e-06	0.163	0.0112923	HBE1
ENSG00000229086.3	Signature.6	2.69853e-06	-0.321	0.0112923	C21orf54
ENSG00000229200.2	Signature.9	2.66102e-06	-0.168	0.0112923	TRBV7-8
ENSG00000244094.1	Signature.18	2.79918e-06	0.16	0.0115901	SPRR2F
ENSG00000170962.8	Signature.9	2.86579e-06	0.169	0.0118288	PDGFD
ENSG00000169398.15	Signature.9	2.98237e-06	0.169	0.0122123	PTK2
ENSG00000169762.12	Signature.4	2.99457e-06	-0.17	0.0122123	TAPT1
ENSG00000181626.10	Signature.9	2.99567e-06	0.158	0.0122123	ANKRD62
ENSG00000170426.1	Signature.18	3.07366e-06	0.166	0.0124152	SDR9C7
ENSG00000034053.10	Signature.7a	3.10703e-06	-0.171	0.0125118	APBA2
ENSG00000111012.5	Signature.9	3.15106e-06	0.165	0.0125743	CYP27B1
ENSG00000134013.11	Signature.9	3.15112e-06	0.165	0.0125743	LOXL2
ENSG00000196834.7	Signature.2	3.14539e-06	0.148	0.0125743	POTEI
ENSG00000150990.3	Signature.3	3.16758e-06	-0.152	0.0126019	DHX37
ENSG00000163629.8	Signature.4	3.21222e-06	-0.168	0.0127411	PTPN13
ENSG00000142611.12	Signature.4	3.24599e-06	-0.166	0.0128232	PRDM16
ENSG00000177105.9	Signature.13	3.26357e-06	-0.153	0.0128292	RHOG
ENSG00000180730.4	Signature.4	3.29119e-06	-0.168	0.0128994	SHISA2
ENSG00000138294.9	Signature.4	3.3012e-06	0.161	0.0129004	MSMB
ENSG00000141485.11	Signature.19	3.35341e-06	-0.133	0.0130475	SLC13A5
ENSG00000172458.4	Signature.7c	3.35862e-06	-0.149	0.0130475	IL17D
ENSG00000213024.6	Signature.18	3.52378e-06	0.17	0.0135694	NUP62
ENSG00000102572.10	Signature.8	3.57234e-06	0.147	0.0137164	STK24
ENSG00000125458.2	Signature.13	3.61215e-06	-0.152	0.0137891	NT5C
ENSG00000197646.6	Signature.7a	3.6064e-06	0.169	0.0137891	PDCD1LG2
ENSG00000099840.9	Signature.9	3.70249e-06	0.165	0.0140358	IZUMO4
ENSG00000105255.6	Signature.7b	3.70865e-06	0.177	0.0140358	FSD1
ENSG00000188992.7	Signature.9	3.70013e-06	0.149	0.0140358	LIPI
ENSG00000163735.6	Signature.17b	3.76855e-06	0.152	0.0142218	CXCL5
ENSG00000104835.10	Signature.3	3.80474e-06	-0.147	0.0143174	SARS2
ENSG00000136732.10	Signature.7a	3.84821e-06	-0.17	0.0144202	GYPC
ENSG00000181392.10	Signature.39	3.99855e-06	0.141	0.0149192	SYNE4
ENSG00000096088.12	Signature.4	4.03637e-06	-0.152	0.0149338	PGC
ENSG00000129084.13	Signature.13	4.02021e-06	-0.152	0.0149338	PSMA1
ENSG00000118160.9	Signature.13	4.16695e-06	0.144	0.0152461	SLC8A2
ENSG00000125337.12	Signature.9	4.15141e-06	0.162	0.0152461	KIF25
ENSG00000182333.10	Signature.34	4.15722e-06	0.167	0.0152461	LIPF
ENSG00000226174.2	Signature.39	4.18994e-06	0.141	0.0152508	TEX22
ENSG00000118873.11	Signature.9	4.28898e-06	0.164	0.0155632	RAB3GAP2
ENSG00000161573.6	Signature.12	4.33769e-06	-0.155	0.0156968	CCL16
ENSG00000145975.9	Signature.9	4.47053e-06	0.161	0.0160821	FAM217A
ENSG00000186654.16	Signature.7b	4.48069e-06	-0.177	0.0160821	PRR5
ENSG00000241404.2	Signature.7b	4.47137e-06	0.178	0.0160821	EGFL8
ENSG00000222022.1	Signature.7c	4.53964e-06	0.142	0.0162496	AC112721.1
ENSG00000179059.5	Signature.3	4.57271e-06	-0.14	0.0162797	ZFP42
ENSG00000185818.7	Signature.7a	4.59294e-06	-0.167	0.0163078	NAT8L
ENSG00000162630.5	Signature.7a	4.67145e-06	0.163	0.0165421	B3GALT2
ENSG00000125910.4	Signature.18	4.69777e-06	-0.167	0.016579	S1PR4
ENSG00000165066.11	Signature.9	4.70698e-06	-0.154	0.016579	NKX6-3
ENSG00000170634.8	Signature.9	4.7297e-06	-0.164	0.0166147	ACYP2
ENSG00000159184.7	Signature.7b	4.87816e-06	-0.172	0.0170541	HOXB13
ENSG00000166532.11	Signature.9	4.8806e-06	-0.162	0.0170541	RIMKLB
ENSG00000163719.14	Signature.9	4.93524e-06	0.162	0.0171693	MTMR14
ENSG00000213265.4	Signature.39	4.93958e-06	-0.138	0.0171693	TSGA13
ENSG00000165970.7	Signature.9	5.01816e-06	0.144	0.0173735	SLC6A5
ENSG00000168267.5	Signature.1	5.02461e-06	-0.198	0.0173735	PTF1A
ENSG00000143322.15	Signature.7b	5.04036e-06	0.174	0.0173824	ABL2
ENSG00000132464.7	Signature.9	5.0582e-06	-0.162	0.0173985	ENAM
ENSG00000125753.9	Signature.9	5.08087e-06	0.164	0.0174311	VASP
ENSG00000188763.3	Signature.7d	5.14975e-06	-0.142	0.0176216	FZD9
ENSG00000177340.4	Signature.9	5.16716e-06	0.159	0.0176246	AC024940.1
ENSG00000211778.2	Signature.9	5.17731e-06	-0.163	0.0176246	TRAV4
ENSG00000214841.1	Signature.15	5.35976e-06	0.168	0.0181521	AC005493.1
ENSG00000071909.14	Signature.9	5.56861e-06	0.161	0.0186907	MYO3B
ENSG00000129221.10	Signature.39	5.56655e-06	-0.133	0.0186907	AIPL1
ENSG00000137948.14	Signature.4	5.60132e-06	0.155	0.0186907	BRDT
ENSG00000172318.4	Signature.7b	5.55107e-06	-0.169	0.0186907	B3GALT1
ENSG00000211717.3	Signature.9	5.57654e-06	-0.16	0.0186907	TRBV10-1
ENSG00000211955.2	Signature.4	5.60369e-06	0.164	0.0186907	IGHV3-33
ENSG00000178773.10	Signature.6	5.73841e-06	-0.337	0.0189475	CPNE7
ENSG00000204188.3	Signature.9	5.72541e-06	0.162	0.0189475	GGNBP1
ENSG00000259518.1	Signature.7a	5.76675e-06	0.161	0.0189475	RP11-597K23.2
ENSG00000082556.6	Signature.8	5.94943e-06	-0.141	0.0191663	OPRK1
ENSG00000104313.13	Signature.7b	5.92508e-06	-0.174	0.0191663	EYA1
ENSG00000125831.5	Signature.18	5.87417e-06	0.155	0.0191663	CST11
ENSG00000132716.14	Signature.2	5.93278e-06	0.148	0.0191663	DCAF8
ENSG00000145416.9	Signature.9	5.92999e-06	0.162	0.0191663	MARCH1
ENSG00000185133.9	Signature.9	5.93528e-06	0.16	0.0191663	INPP5J
ENSG00000163515.6	Signature.15	6.00536e-06	0.161	0.0191954	RETNLB
ENSG00000164597.9	Signature.1	5.98296e-06	0.222	0.0191954	COG5
ENSG00000168875.1	Signature.15	6.00718e-06	0.164	0.0191954	SOX14
ENSG00000258881.2	Signature.7a	6.01659e-06	0.162	0.0191954	AC007040.11
ENSG00000112182.10	Signature.9	6.0337e-06	-0.161	0.0192036	BACH2
ENSG00000167468.12	Signature.1	6.07531e-06	0.221	0.0192791	GPX4
ENSG00000173575.14	Signature.28	6.08662e-06	0.43	0.0192791	CHD2
ENSG00000185974.6	Signature.18	6.12426e-06	0.16	0.0193112	GRK1
ENSG00000250479.4	Signature.3	6.12598e-06	0.145	0.0193112	CHCHD10
ENSG00000080293.5	Signature.12	6.32324e-06	-0.153	0.0197447	SCTR
ENSG00000105677.7	Signature.39	6.30123e-06	0.139	0.0197447	TMEM147
ENSG00000162631.14	Signature.7c	6.32331e-06	0.143	0.0197447	NTNG1
ENSG00000186710.7	Signature.9	6.28898e-06	-0.16	0.0197447	CCDC42B
ENSG00000253250.2	Signature.9	6.47167e-06	-0.16	0.0200657	RP11-122A3.2
ENSG00000189233.7	Signature.9	6.50587e-06	0.163	0.0201245	NUGGC
ENSG00000070759.12	Signature.9	6.54813e-06	0.161	0.0201659	TESK2
ENSG00000112276.9	Signature.7a	6.54979e-06	0.166	0.0201659	BVES
ENSG00000272047.1	Signature.19	6.62891e-06	0.132	0.0203148	GTF2H5
ENSG00000169876.9	Signature.1	6.65451e-06	0.208	0.020346	MUC17
ENSG00000104413.11	Signature.7a	6.67055e-06	-0.165	0.020348	ESRP1
ENSG00000171872.4	Signature.7a	6.69174e-06	-0.151	0.0203655	KLF17
ENSG00000143921.6	Signature.19	6.76142e-06	-0.127	0.0204832	ABCG8
ENSG00000004777.14	Signature.39	6.8156e-06	0.139	0.0205557	ARHGAP33
ENSG00000116095.6	Signature.39	6.81648e-06	-0.139	0.0205557	PLEKHA3
ENSG00000189051.5	Signature.18	6.87972e-06	0.159	0.0206992	RNF222
ENSG00000136695.10	Signature.18	6.95063e-06	0.158	0.020865	IL36RN
ENSG00000160867.10	Signature.13	7.05576e-06	0.148	0.0211326	FGFR4
ENSG00000211770.1	Signature.9	7.19579e-06	-0.161	0.0214547	TRBJ2-6
ENSG00000268941.1	Signature.7a	7.26009e-06	0.16	0.0215976	MGC4294
ENSG00000104946.6	Signature.9	7.36379e-06	0.159	0.0217678	TBC1D17
ENSG00000144583.4	Signature.7c	7.49493e-06	0.141	0.0220586	MARCH4
ENSG00000171401.10	Signature.8	7.49854e-06	0.136	0.0220586	KRT13
ENSG00000124466.8	Signature.2	7.68588e-06	0.145	0.022541	LYPD3
ENSG00000154589.2	Signature.7a	7.69667e-06	-0.163	0.022541	LY96
ENSG00000162944.6	Signature.7a	7.84927e-06	-0.163	0.022836	RFTN2
ENSG00000181135.11	Signature.2	7.83346e-06	-0.144	0.022836	ZNF707
ENSG00000153446.11	Signature.4	7.87364e-06	-0.156	0.0228566	C16orf89
ENSG00000131626.11	Signature.13	7.92033e-06	0.145	0.0228915	PPFIA1
ENSG00000180383.3	Signature.38	8.07856e-06	0.133	0.0231462	DEFB124
ENSG00000162976.8	Signature.3	8.14768e-06	-0.145	0.0232937	PQLC3
ENSG00000058335.11	Signature.9	8.20441e-06	0.157	0.0234053	RASGRF1
ENSG00000104231.6	Signature.39	8.25754e-06	0.135	0.0235061	ZFAND1
ENSG00000139173.5	Signature.7a	8.4328e-06	-0.164	0.0238309	TMEM117
ENSG00000163686.9	Signature.7b	8.41526e-06	0.173	0.0238309	ABHD6
ENSG00000168214.16	Signature.13	8.44383e-06	-0.145	0.0238309	RBPJ
ENSG00000111716.8	Signature.1	8.51592e-06	-0.215	0.0239321	LDHB
ENSG00000106331.10	Signature.21	8.68149e-06	-0.244	0.0243456	PAX4
ENSG00000121270.11	Signature.2	8.76164e-06	0.143	0.0243818	ABCC11
ENSG00000143179.8	Signature.9	8.76823e-06	-0.159	0.0243818	UCK2
ENSG00000166387.7	Signature.13	8.73145e-06	-0.146	0.0243818	PPFIBP2
ENSG00000088451.6	Signature.8	8.79006e-06	0.14	0.0243911	TGDS
ENSG00000168904.10	Signature.16	8.82626e-06	0.141	0.0244032	LRRC28
ENSG00000187905.6	Signature.6	8.83137e-06	-0.312	0.0244032	AC002472.13
ENSG00000196083.5	Signature.7a	8.90673e-06	0.161	0.0244072	IL1RAP
ENSG00000214900.4	Signature.9	8.89279e-06	0.159	0.0244072	C14orf182
ENSG00000180957.13	Signature.39	8.95291e-06	-0.138	0.0244384	PITPNB
ENSG00000184345.4	Signature.2	8.9551e-06	0.124	0.0244384	IQCF2
ENSG00000105339.6	Signature.9	9.00949e-06	0.159	0.0245361	DENND3
ENSG00000197816.9	Signature.9	9.10412e-06	0.159	0.024692	CCDC180
ENSG00000129244.4	Signature.7b	9.18816e-06	-0.169	0.0248279	ATP1B2
ENSG00000158525.11	Signature.9	9.19184e-06	-0.157	0.0248279	CPA5
ENSG00000186907.3	Signature.4	9.33584e-06	0.162	0.0251654	RTN4RL2
ENSG00000211657.2	Signature.4	9.37743e-06	0.156	0.025226	IGLV3-32
ENSG00000198858.5	Signature.1	9.42595e-06	0.219	0.025305	R3HDM4
ENSG00000145107.11	Signature.4	9.52969e-06	0.159	0.0255317	TM4SF19
ENSG00000196235.9	Signature.39	9.64286e-06	0.136	0.0257825	SUPT5H
ENSG00000138449.6	Signature.9	9.70811e-06	-0.155	0.0259046	SLC40A1
ENSG00000187242.4	Signature.35	9.73436e-06	0.115	0.0259222	KRT12
ENSG00000124721.13	Signature.18	9.82796e-06	0.153	0.0260664	DNAH8
ENSG00000151360.5	Signature.12	9.81802e-06	-0.143	0.0260664	ALLC
ENSG00000132692.14	Signature.7a	9.87709e-06	-0.157	0.0261442	BCAN
ENSG00000110900.10	Signature.9	9.9074e-06	0.155	0.026172	TSPAN11
ENSG00000108854.11	Signature.7c	9.95307e-06	0.142	0.0261775	SMURF2
ENSG00000159784.13	Signature.28	9.95566e-06	0.408	0.0261775	FAM131B
ENSG00000196967.6	Signature.39	9.98818e-06	0.137	0.0261775	ZNF585A
ENSG00000119535.13	Signature.4	1.00116e-05	-0.161	0.0261855	CSF3R
ENSG00000181847.7	Signature.9	1.01068e-05	-0.158	0.0263823	TIGIT
ENSG00000077498.8	Signature.38	1.0198e-05	-0.132	0.0264632	TYR
ENSG00000169495.4	Signature.9	1.01862e-05	0.158	0.0264632	HTRA4
ENSG00000182013.13	Signature.9	1.01729e-05	-0.159	0.0264632	PNMAL1
ENSG00000116120.8	Signature.7a	1.02738e-05	0.163	0.0266076	FARSB
ENSG00000123908.7	Signature.2	1.04067e-05	-0.143	0.0268147	AGO2
ENSG00000179639.6	Signature.4	1.03764e-05	-0.161	0.0268147	FCER1A
ENSG00000164743.4	Signature.7a	1.04397e-05	0.162	0.0268269	C8orf48
ENSG00000211599.2	Signature.4	1.04849e-05	0.16	0.0268907	IGKV5-2
ENSG00000100351.12	Signature.7a	1.05059e-05	-0.16	0.0268924	GRAP2
ENSG00000124089.4	Signature.7b	1.05878e-05	0.15	0.0270497	MC3R
ENSG00000185966.3	Signature.18	1.06431e-05	0.156	0.0271385	LCE3E
ENSG00000082126.13	Signature.7c	1.06907e-05	0.136	0.0271551	MPP4
ENSG00000156219.12	Signature.38	1.06725e-05	0.131	0.0271551	ART3
ENSG00000184730.6	Signature.1	1.07904e-05	-0.211	0.027346	APOBR
ENSG00000140284.6	Signature.12	1.08826e-05	-0.153	0.0273791	SLC27A2
ENSG00000258388.3	Signature.7b	1.08803e-05	0.169	0.0273791	PPT2-EGFL8
ENSG00000170619.8	Signature.2	1.09686e-05	-0.143	0.0274907	COMMD5
ENSG00000204681.6	Signature.12	1.10288e-05	-0.151	0.0275893	GABBR1
ENSG00000153060.3	Signature.12	1.11096e-05	-0.15	0.0277389	TEKT5
ENSG00000171649.7	Signature.9	1.11552e-05	-0.156	0.0278002	ZIK1
ENSG00000128266.7	Signature.9	1.12271e-05	-0.159	0.0279268	GNAZ
ENSG00000255150.1	Signature.9	1.13045e-05	-0.158	0.0280664	EID3
ENSG00000189099.7	Signature.6	1.13478e-05	-0.304	0.0280685	PRSS48
ENSG00000137204.10	Signature.12	1.14323e-05	-0.147	0.0281498	SLC22A7
ENSG00000170893.3	Signature.1	1.14273e-05	-0.203	0.0281498	TRH
ENSG00000162722.8	Signature.28	1.15994e-05	-0.404	0.0284245	TRIM58
ENSG00000166387.7	Signature.2	1.16364e-05	-0.144	0.0284624	PPFIBP2
ENSG00000164175.10	Signature.38	1.17292e-05	-0.133	0.028531	SLC45A2
ENSG00000231672.2	Signature.7c	1.16883e-05	0.14	0.028531	DIRC3
ENSG00000268941.1	Signature.7c	1.1718e-05	0.137	0.028531	MGC4294
ENSG00000122584.8	Signature.2	1.19108e-05	0.137	0.0287607	NXPH1
ENSG00000213463.3	Signature.9	1.19022e-05	0.155	0.0287607	SYNJ2BP
ENSG00000109339.14	Signature.9	1.19507e-05	0.155	0.0288044	MAPK10
ENSG00000162594.10	Signature.9	1.1986e-05	0.145	0.0288369	IL23R
ENSG00000176136.4	Signature.38	1.2135e-05	0.126	0.0290894	MC5R
ENSG00000163106.6	Signature.4	1.23287e-05	-0.158	0.0295003	HPGDS
ENSG00000183760.6	Signature.4	1.23627e-05	-0.157	0.0295282	PAPL
ENSG00000110077.10	Signature.9	1.24744e-05	-0.155	0.0296341	MS4A6A
ENSG00000165661.11	Signature.2	1.24328e-05	0.143	0.0296341	QSOX2
ENSG00000211959.2	Signature.21	1.24644e-05	-0.262	0.0296341	IGHV4-39
ENSG00000071794.11	Signature.21	1.25738e-05	-0.265	0.0297332	HLTF
ENSG00000186188.6	Signature.1	1.25814e-05	-0.206	0.0297332	FFAR4
ENSG00000211813.2	Signature.9	1.25836e-05	-0.157	0.0297332	TRAV34
ENSG00000175305.12	Signature.9	1.2684e-05	0.155	0.0297573	CCNE2
ENSG00000180479.9	Signature.9	1.26404e-05	-0.156	0.0297573	ZNF571
ENSG00000225885.2	Signature.9	1.26388e-05	0.152	0.0297573	AC023590.1
ENSG00000164520.7	Signature.2	1.27448e-05	0.141	0.029847	RAET1E
ENSG00000125864.7	Signature.7b	1.29378e-05	-0.167	0.0300957	BFSP1
ENSG00000164292.8	Signature.18	1.28859e-05	0.159	0.0300957	RHOBTB3
ENSG00000164520.7	Signature.13	1.29403e-05	0.141	0.0300957	RAET1E
ENSG00000126882.8	Signature.7a	1.30276e-05	-0.16	0.0301941	FAM78A
ENSG00000104133.10	Signature.3	1.31455e-05	-0.142	0.030408	SPG11
ENSG00000130813.13	Signature.8	1.31801e-05	-0.138	0.0304348	C19orf66
ENSG00000111707.7	Signature.39	1.32303e-05	0.134	0.0304973	SUDS3
ENSG00000068650.14	Signature.3	1.33009e-05	0.138	0.0305636	ATP11A
ENSG00000074771.3	Signature.9	1.33184e-05	0.148	0.0305636	NOX3
ENSG00000185818.7	Signature.7c	1.33516e-05	-0.139	0.0305636	NAT8L
ENSG00000148795.5	Signature.16	1.35189e-05	0.134	0.0308931	CYP17A1
ENSG00000117751.13	Signature.3	1.35991e-05	-0.141	0.0310226	PPP1R8
ENSG00000161573.6	Signature.16	1.36823e-05	-0.134	0.0310594	CCL16
ENSG00000185869.9	Signature.9	1.36686e-05	-0.156	0.0310594	ZNF829
ENSG00000185467.7	Signature.4	1.37213e-05	0.156	0.0310865	KPNA7
ENSG00000104848.1	Signature.13	1.38613e-05	0.136	0.03135	KCNA7
ENSG00000080823.17	Signature.1	1.41335e-05	0.212	0.0316407	MOK
ENSG00000117016.5	Signature.9	1.41104e-05	-0.155	0.0316407	RIMS3
ENSG00000235531.5	Signature.7b	1.4069e-05	-0.167	0.0316407	RP11-383H13.1
ENSG00000127928.8	Signature.18	1.4169e-05	0.156	0.0316663	GNGT1
ENSG00000115145.5	Signature.28	1.42914e-05	-0.414	0.0318434	STAM2
ENSG00000051180.12	Signature.3	1.44406e-05	-0.142	0.0320226	RAD51
ENSG00000107854.5	Signature.28	1.44257e-05	-0.416	0.0320226	TNKS2
ENSG00000176136.4	Signature.7b	1.44798e-05	0.157	0.0320359	MC5R
ENSG00000214900.4	Signature.2	1.45125e-05	0.142	0.0320494	C14orf182
ENSG00000126233.1	Signature.18	1.46525e-05	0.153	0.0322021	SLURP1
ENSG00000086598.6	Signature.39	1.47672e-05	0.134	0.0324003	TMED2
ENSG00000136235.11	Signature.7b	1.49747e-05	-0.169	0.032801	GPNMB
ENSG00000157470.7	Signature.9	1.50962e-05	-0.155	0.0330124	FAM81A
ENSG00000148985.15	Signature.13	1.51227e-05	-0.142	0.0330158	PGAP2
ENSG00000066557.5	Signature.7a	1.52434e-05	0.159	0.0331697	LRRC40
ENSG00000228325.3	Signature.4	1.52346e-05	0.152	0.0331697	RP11-685N3.1
ENSG00000185250.11	Signature.1	1.52766e-05	0.212	0.0331871	PPIL6
ENSG00000163634.7	Signature.5	1.53725e-05	-0.262	0.0333014	THOC7
ENSG00000214900.4	Signature.13	1.54048e-05	0.142	0.0333014	C14orf182
ENSG00000134108.8	Signature.3	1.55572e-05	0.141	0.0335719	ARL8B
ENSG00000250641.1	Signature.26	1.55808e-05	0.229	0.0335719	MEGT1
ENSG00000105193.4	Signature.1	1.6108e-05	0.212	0.0341507	RPS16
ENSG00000125462.12	Signature.5	1.59389e-05	0.254	0.0341507	C1orf61
ENSG00000156471.8	Signature.13	1.59658e-05	-0.141	0.0341507	PTDSS1
ENSG00000169962.4	Signature.9	1.60944e-05	0.152	0.0341507	TAS1R3
ENSG00000254440.2	Signature.39	1.60862e-05	-0.119	0.0341507	PBOV1
ENSG00000126500.3	Signature.7a	1.637e-05	0.156	0.0345399	FLRT1
ENSG00000103044.6	Signature.4	1.64089e-05	-0.154	0.03456	HAS3
ENSG00000268578.1	Signature.9	1.64318e-05	0.152	0.03456	AL354718.1
ENSG00000112249.9	Signature.12	1.65685e-05	0.151	0.034792	ASCC3
ENSG00000167618.5	Signature.38	1.66633e-05	0.13	0.0349356	LAIR2
ENSG00000005884.13	Signature.7b	1.67767e-05	0.164	0.0350619	ITGA3
ENSG00000182968.3	Signature.15	1.68605e-05	0.155	0.035126	SOX1
ENSG00000256574.2	Signature.9	1.68575e-05	-0.151	0.035126	OR13A1
ENSG00000197646.6	Signature.28	1.69165e-05	-0.408	0.0351872	PDCD1LG2
ENSG00000197714.4	Signature.9	1.7004e-05	0.149	0.0353135	ZNF460
ENSG00000007372.16	Signature.1	1.71449e-05	0.209	0.0353749	PAX6
ENSG00000060566.9	Signature.40	1.71482e-05	0.158	0.0353749	CREB3L3
ENSG00000105397.9	Signature.1	1.71675e-05	0.211	0.0353749	TYK2
ENSG00000186191.7	Signature.8	1.70625e-05	0.124	0.0353749	BPIFB4
ENSG00000258053.1	Signature.2	1.71537e-05	0.136	0.0353749	CTD-2021H9.3
ENSG00000174917.4	Signature.1	1.72629e-05	0.209	0.0354697	C19orf70
ENSG00000196167.5	Signature.13	1.72672e-05	-0.141	0.0354697	COLCA1
ENSG00000211970.2	Signature.4	1.76353e-05	0.155	0.0361417	IGHV4-61
ENSG00000221988.8	Signature.7a	1.7649e-05	0.156	0.0361417	PPT2
ENSG00000146409.6	Signature.7a	1.76805e-05	-0.158	0.0361501	SLC18B1
ENSG00000119862.8	Signature.28	1.78732e-05	0.41	0.0363782	LGALSL
ENSG00000132837.10	Signature.4	1.78369e-05	0.154	0.0363782	DMGDH
ENSG00000130649.5	Signature.19	1.80128e-05	-0.124	0.0365465	CYP2E1
ENSG00000121753.8	Signature.1	1.81691e-05	-0.211	0.0367639	BAI2
ENSG00000204310.6	Signature.7b	1.82908e-05	0.165	0.0369405	AGPAT1
ENSG00000081051.3	Signature.16	1.85291e-05	0.131	0.0373076	AFP
ENSG00000116685.11	Signature.39	1.85249e-05	0.129	0.0373076	KIAA2013
ENSG00000124466.8	Signature.13	1.8587e-05	0.139	0.0373365	LYPD3
ENSG00000143322.15	Signature.7c	1.86142e-05	0.136	0.0373365	ABL2
ENSG00000181090.13	Signature.9	1.86283e-05	-0.155	0.0373365	EHMT1
ENSG00000178662.11	Signature.9	1.86571e-05	0.152	0.0373376	CSRNP3
ENSG00000134160.9	Signature.38	1.87271e-05	-0.128	0.037348	TRPM1
ENSG00000196155.8	Signature.28	1.87223e-05	-0.401	0.037348	PLEKHG4
ENSG00000171604.7	Signature.9	1.88184e-05	-0.152	0.0373773	CXXC5
ENSG00000185963.9	Signature.9	1.89539e-05	-0.154	0.0375336	BICD2
ENSG00000168904.10	Signature.12	1.89948e-05	0.15	0.0375583	LRRC28
ENSG00000188403.7	Signature.4	1.90312e-05	0.155	0.0375739	IGHV1OR15-9
ENSG00000051825.10	Signature.39	1.91033e-05	0.132	0.03766	MPHOSPH9
ENSG00000162613.12	Signature.1	1.91715e-05	-0.209	0.0377382	FUBP1
ENSG00000248801.3	Signature.4	1.92432e-05	-0.153	0.0378229	RP11-664D7.4
ENSG00000257365.3	Signature.7d	1.93011e-05	0.135	0.0378804	FNTB
ENSG00000165084.11	Signature.4	1.93546e-05	-0.152	0.037883	C8orf34
ENSG00000150551.10	Signature.7a	1.95268e-05	0.155	0.0381533	LYPD1
ENSG00000125798.10	Signature.4	1.97626e-05	-0.153	0.038557	FOXA2
ENSG00000087510.5	Signature.38	1.98517e-05	0.13	0.0386736	TFAP2C
ENSG00000132716.14	Signature.13	1.99402e-05	0.14	0.0387888	DCAF8
ENSG00000180900.12	Signature.13	2.00703e-05	-0.138	0.0389846	SCRIB
ENSG00000171872.4	Signature.7d	2.01991e-05	-0.123	0.0391771	KLF17
ENSG00000250641.1	Signature.15	2.02692e-05	-0.158	0.0392554	MEGT1
ENSG00000006074.4	Signature.7a	2.03071e-05	-0.155	0.0392711	CCL18
ENSG00000005448.12	Signature.7b	2.04757e-05	0.163	0.039424	WDR54
ENSG00000145012.8	Signature.9	2.04286e-05	0.151	0.039424	LPP
ENSG00000186474.11	Signature.18	2.04665e-05	0.147	0.039424	KLK12
ENSG00000160703.11	Signature.13	2.05424e-05	-0.139	0.0394949	NLRX1
ENSG00000223802.3	Signature.7c	2.07281e-05	-0.134	0.039794	CERS1
ENSG00000101323.4	Signature.19	2.08916e-05	-0.121	0.0400498	HAO1
ENSG00000139547.6	Signature.12	2.1029e-05	-0.146	0.0402031	RDH16
ENSG00000197646.6	Signature.7c	2.10325e-05	0.136	0.0402031	PDCD1LG2
ENSG00000172382.5	Signature.4	2.12955e-05	0.153	0.0406471	PRSS27
ENSG00000077684.11	Signature.4	2.14438e-05	0.155	0.0408609	PHF17
ENSG00000142619.4	Signature.4	2.15025e-05	0.149	0.0408609	PADI3
ENSG00000186654.16	Signature.7c	2.15313e-05	-0.136	0.0408609	PRR5
ENSG00000211809.2	Signature.9	2.17225e-05	-0.152	0.0411057	TRAV27
ENSG00000253548.1	Signature.9	2.16961e-05	0.139	0.0411057	PYDC2
ENSG00000118298.6	Signature.38	2.1754e-05	-0.129	0.0411063	CA14
ENSG00000112249.9	Signature.19	2.20245e-05	0.125	0.0414396	ASCC3
ENSG00000140612.9	Signature.7b	2.20212e-05	-0.164	0.0414396	SEC11A
ENSG00000165511.4	Signature.38	2.19818e-05	0.13	0.0414396	C10orf25
ENSG00000146166.12	Signature.18	2.2127e-05	0.15	0.0415142	LGSN
ENSG00000177363.4	Signature.7a	2.21031e-05	-0.155	0.0415142	LRRN4CL
ENSG00000068305.13	Signature.3	2.22477e-05	0.139	0.0416814	MEF2A
ENSG00000167306.14	Signature.7a	2.2296e-05	-0.156	0.0417129	MYO5B
ENSG00000221887.4	Signature.9	2.23534e-05	0.149	0.041761	HMSD
ENSG00000164220.6	Signature.38	2.24694e-05	0.126	0.0419185	F2RL2
ENSG00000198774.3	Signature.3	2.27247e-05	-0.136	0.0423349	RASSF9
ENSG00000164294.9	Signature.7a	2.27677e-05	-0.155	0.0423553	GPX8
ENSG00000225399.3	Signature.7d	2.2848e-05	0.133	0.0424448	RP11-3B7.1
ENSG00000109689.10	Signature.4	2.29312e-05	-0.156	0.0424506	STIM2
ENSG00000159184.7	Signature.7c	2.29782e-05	-0.133	0.0424506	HOXB13
ENSG00000211900.2	Signature.4	2.28864e-05	0.148	0.0424506	IGHJ6
ENSG00000123453.12	Signature.9	2.3247e-05	-0.151	0.0428574	SARDH
ENSG00000143786.3	Signature.7d	2.32679e-05	0.133	0.0428574	CNIH3
ENSG00000176273.10	Signature.5	2.32972e-05	-0.255	0.0428574	SLC35G1
ENSG00000143032.7	Signature.39	2.37318e-05	-0.117	0.0433437	BARHL2
ENSG00000167995.11	Signature.7d	2.37476e-05	-0.132	0.0433437	BEST1
ENSG00000187033.5	Signature.9	2.36023e-05	-0.146	0.0433437	SAMD7
ENSG00000105967.11	Signature.9	2.40452e-05	0.148	0.0436859	TFEC
ENSG00000220032.4	Signature.18	2.42106e-05	-0.154	0.0438657	RP11-17M16.1
ENSG00000115020.12	Signature.9	2.43795e-05	0.151	0.0439284	PIKFYVE
ENSG00000178031.11	Signature.7c	2.43807e-05	0.136	0.0439284	ADAMTSL1
ENSG00000196242.6	Signature.38	2.44115e-05	0.117	0.0439284	OR2C3
ENSG00000177932.6	Signature.9	2.452e-05	-0.152	0.0440037	ZNF354C
ENSG00000213799.6	Signature.9	2.44995e-05	-0.151	0.0440037	ZNF845
ENSG00000105929.11	Signature.4	2.45558e-05	0.15	0.0440081	ATP6V0A4
ENSG00000134256.8	Signature.28	2.4666e-05	0.4	0.0440309	CD101
ENSG00000174990.3	Signature.12	2.46685e-05	-0.143	0.0440309	CA5A
ENSG00000269633.1	Signature.8	2.46176e-05	0.128	0.0440309	AC017081.1
ENSG00000137948.14	Signature.13	2.49722e-05	0.13	0.0443931	BRDT
ENSG00000143536.7	Signature.18	2.49444e-05	0.139	0.0443931	CRNN
ENSG00000109586.7	Signature.17b	2.53786e-05	-0.139	0.0444338	GALNT7
ENSG00000111801.11	Signature.35	2.53626e-05	-0.123	0.0444338	BTN3A3
ENSG00000128040.6	Signature.9	2.51025e-05	0.145	0.0444338	SPINK2
ENSG00000139173.5	Signature.7c	2.54661e-05	-0.136	0.0444338	TMEM117
ENSG00000164597.9	Signature.40	2.51916e-05	0.161	0.0444338	COG5
ENSG00000173421.12	Signature.7d	2.5364e-05	0.132	0.0444338	CCDC36
ENSG00000176623.7	Signature.9	2.54122e-05	0.151	0.0444338	RMDN1
ENSG00000234965.1	Signature.9	2.53636e-05	0.148	0.0444338	SHISA8
ENSG00000248993.1	Signature.28	2.5455e-05	-0.399	0.0444338	XXbac-BPG181M17.5
ENSG00000269000.1	Signature.35	2.5341e-05	0.104	0.0444338	AC108868.1
ENSG00000269746.1	Signature.8	2.54396e-05	0.13	0.0444338	AC009060.1
ENSG00000213145.5	Signature.9	2.56667e-05	0.15	0.0447248	CRIP1
ENSG00000100077.10	Signature.9	2.57161e-05	0.152	0.0447519	ADRBK2
ENSG00000179134.10	Signature.39	2.57812e-05	0.129	0.044806	SAMD4B
ENSG00000188306.6	Signature.13	2.59295e-05	0.134	0.0450046	LRRIQ4
ENSG00000211632.2	Signature.4	2.59644e-05	0.152	0.0450059	IGKV3D-11
ENSG00000211753.2	Signature.9	2.60176e-05	-0.152	0.0450391	TRBV28
ENSG00000178636.4	Signature.2	2.63409e-05	0.136	0.0455391	RP11-455G16.1
ENSG00000117228.9	Signature.7a	2.63965e-05	0.154	0.0455755	GBP1
ENSG00000124780.9	Signature.4	2.65223e-05	-0.15	0.045699	KCNK17
ENSG00000159618.11	Signature.9	2.65718e-05	0.149	0.045699	GPR114
ENSG00000186075.8	Signature.9	2.65454e-05	0.142	0.045699	ZPBP2
ENSG00000104325.2	Signature.8	2.66395e-05	-0.133	0.0457558	DECR1
ENSG00000196859.3	Signature.26	2.66995e-05	0.22	0.0457994	KRT39
ENSG00000106299.7	Signature.18	2.67926e-05	0.154	0.0458994	WASL
ENSG00000069482.6	Signature.1	2.68592e-05	-0.201	0.0459159	GAL
ENSG00000162620.11	Signature.9	2.68717e-05	-0.151	0.0459159	LRRIQ3
ENSG00000133818.8	Signature.9	2.69403e-05	0.15	0.0459652	RRAS2
ENSG00000124466.8	Signature.17a	2.72219e-05	0.138	0.0463344	LYPD3
ENSG00000129244.4	Signature.7c	2.72606e-05	-0.134	0.0463405	ATP1B2
ENSG00000158477.6	Signature.4	2.74914e-05	-0.151	0.046613	CD1A
ENSG00000137575.7	Signature.7a	2.77488e-05	-0.155	0.0469891	SDCBP
ENSG00000143641.8	Signature.9	2.78448e-05	-0.15	0.0470912	GALNT2
ENSG00000128610.7	Signature.1	2.78936e-05	0.198	0.0471134	FEZF1
ENSG00000177182.6	Signature.9	2.7988e-05	0.143	0.0472126	CLVS1
ENSG00000161509.9	Signature.1	2.83332e-05	0.199	0.0476731	GRIN2C
ENSG00000153975.5	Signature.12	2.86255e-05	0.146	0.0479208	ZUFSP
ENSG00000175984.10	Signature.12	2.86009e-05	0.145	0.0479208	DENND2C
ENSG00000204311.7	Signature.9	2.86214e-05	0.151	0.0479208	DFNB59
ENSG00000082196.16	Signature.7b	2.87566e-05	-0.162	0.0480112	C1QTNF3
ENSG00000099341.7	Signature.39	2.88324e-05	0.128	0.0480112	PSMD8
ENSG00000109471.4	Signature.9	2.88521e-05	-0.149	0.0480112	IL2
ENSG00000119862.8	Signature.7b	2.88613e-05	-0.162	0.0480112	LGALSL
ENSG00000229859.4	Signature.34	2.87983e-05	0.143	0.0480112	PGA3
ENSG00000033030.9	Signature.39	2.92086e-05	0.128	0.0484668	ZCCHC8
ENSG00000177984.6	Signature.15	2.92008e-05	0.15	0.0484668	LCN15
ENSG00000204694.6	Signature.35	2.92542e-05	0.109	0.0484817	OR11A1
ENSG00000196805.6	Signature.18	2.94884e-05	0.145	0.0486864	SPRR2B
ENSG00000179750.11	Signature.2	2.9587e-05	0.138	0.0487274	APOBEC3B
ENSG00000156471.8	Signature.2	2.96533e-05	-0.136	0.04876	PTDSS1
ENSG00000164691.12	Signature.9	2.96806e-05	-0.15	0.04876	TAGAP
ENSG00000176092.9	Signature.2	2.97492e-05	0.136	0.048812	AIM1L
ENSG00000100462.11	Signature.1	2.984e-05	0.202	0.0488397	PRMT5
ENSG00000159685.6	Signature.38	3.00812e-05	-0.129	0.0491734	CHCHD6
ENSG00000142512.10	Signature.9	3.01425e-05	0.15	0.0492127	SIGLEC10
ENSG00000158042.8	Signature.2	3.0199e-05	-0.137	0.0492442	MRPL17
ENSG00000211961.2	Signature.4	3.02365e-05	0.151	0.0492444	IGHV1-45
ENSG00000047849.17	Signature.7a	3.02896e-05	0.154	0.0492702	MAP4
ENSG00000135972.4	Signature.39	3.04329e-05	0.127	0.049321	MRPS9
ENSG00000165275.5	Signature.39	3.04226e-05	-0.129	0.049321	TRMT10B
ENSG00000187806.3	Signature.13	3.04029e-05	0.123	0.049321	TMEM202
ENSG00000159784.13	Signature.26	3.05045e-05	0.223	0.0493765	FAM131B
ENSG00000101188.4	Signature.7c	3.07818e-05	0.131	0.0497036	NTSR1
ENSG00000134986.9	Signature.9	3.0881e-05	-0.149	0.0498029	NREP
ENSG00000145012.8	Signature.17a	3.12753e-05	-0.137	0.050199	LPP
ENSG00000163472.14	Signature.13	3.12787e-05	0.136	0.050199	TMEM79
ENSG00000140044.8	Signature.9	3.13662e-05	-0.148	0.0502785	JDP2
ENSG00000255874.1	Signature.4	3.14446e-05	0.152	0.050343	LINC00346
ENSG00000141655.11	Signature.15	3.15044e-05	0.161	0.0503494	TNFRSF11A
ENSG00000151640.8	Signature.7d	3.15248e-05	-0.131	0.0503494	DPYSL4
ENSG00000138792.5	Signature.35	3.17412e-05	-0.122	0.0506198	ENPEP
ENSG00000179840.5	Signature.9	3.17708e-05	0.148	0.0506198	C1orf200
ENSG00000077498.8	Signature.7b	3.21421e-05	-0.157	0.0507752	TYR
ENSG00000104413.11	Signature.28	3.22405e-05	0.396	0.0507752	ESRP1
ENSG00000105197.6	Signature.39	3.21385e-05	0.128	0.0507752	TIMM50
ENSG00000197415.7	Signature.7d	3.21071e-05	0.13	0.0507752	VEPH1
ENSG00000198846.5	Signature.9	3.20639e-05	0.15	0.0507752	TOX
ENSG00000214415.3	Signature.3	3.20769e-05	0.119	0.0507752	GNAT3
ENSG00000220032.4	Signature.9	3.21807e-05	-0.149	0.0507752	RP11-17M16.1
ENSG00000129235.6	Signature.2	3.25183e-05	-0.137	0.0510109	TXNDC17
ENSG00000269402.1	Signature.39	3.24816e-05	-0.124	0.0510109	AC116407.2
ENSG00000211611.2	Signature.4	3.26039e-05	0.151	0.0510845	IGKV6-21
ENSG00000134247.9	Signature.28	3.29002e-05	0.395	0.0512701	PTGFRN
ENSG00000165953.5	Signature.2	3.28215e-05	-0.128	0.0512701	SERPINA12
ENSG00000166523.3	Signature.9	3.28395e-05	0.148	0.0512701	CLEC4E
ENSG00000063438.12	Signature.7b	3.33669e-05	0.159	0.0516853	AHRR
ENSG00000157191.15	Signature.1	3.34178e-05	0.203	0.0516853	NECAP2
ENSG00000164855.11	Signature.4	3.35878e-05	0.151	0.0518874	TMEM184A
ENSG00000143473.7	Signature.7b	3.36578e-05	0.156	0.0519348	KCNH1
ENSG00000242580.1	Signature.4	3.39253e-05	0.148	0.0522256	IGKV1D-43
ENSG00000268941.1	Signature.38	3.39718e-05	0.124	0.0522363	MGC4294
ENSG00000105640.8	Signature.2	3.41432e-05	0.129	0.0523547	RPL18A
ENSG00000106336.8	Signature.2	3.41492e-05	0.136	0.0523547	FBXO24
ENSG00000113494.12	Signature.38	3.42556e-05	0.125	0.0524285	PRLR
ENSG00000121005.4	Signature.7a	3.43915e-05	-0.151	0.0525756	CRISPLD1
ENSG00000152936.6	Signature.1	3.449e-05	0.192	0.052604	IFLTD1
ENSG00000164266.6	Signature.12	3.45295e-05	-0.142	0.052604	SPINK1
ENSG00000123352.13	Signature.9	3.45858e-05	0.15	0.052629	SPATS2
ENSG00000183607.5	Signature.34	3.46695e-05	0.159	0.0526957	GKN2
ENSG00000258881.2	Signature.28	3.47614e-05	-0.384	0.0527747	AC007040.11
ENSG00000172594.8	Signature.35	3.48303e-05	0.121	0.0528184	SMPDL3A
ENSG00000099994.10	Signature.4	3.48748e-05	-0.152	0.0528253	SUSD2
ENSG00000091513.10	Signature.4	3.54293e-05	0.149	0.0530569	TF
ENSG00000104343.15	Signature.8	3.51581e-05	-0.132	0.0530569	UBE2W
ENSG00000123989.9	Signature.35	3.54077e-05	-0.122	0.0530569	CHPF
ENSG00000124098.9	Signature.13	3.51002e-05	-0.136	0.0530569	FAM210B
ENSG00000151572.12	Signature.7b	3.54018e-05	0.158	0.0530569	ANO4
ENSG00000162631.14	Signature.7a	3.52792e-05	0.149	0.0530569	NTNG1
ENSG00000166337.5	Signature.13	3.51833e-05	-0.133	0.0530569	TAF10
ENSG00000188486.3	Signature.2	3.54695e-05	-0.135	0.0530569	H2AFX
ENSG00000251139.1	Signature.35	3.53751e-05	-0.118	0.0530569	RP11-701P16.2
ENSG00000171872.4	Signature.28	3.55755e-05	0.361	0.0531552	KLF17
ENSG00000090097.16	Signature.7b	3.60435e-05	0.159	0.0534028	PCBP4
ENSG00000101333.12	Signature.21	3.58871e-05	0.248	0.0534028	PLCB4
ENSG00000108854.11	Signature.7a	3.60278e-05	0.152	0.0534028	SMURF2
ENSG00000161513.7	Signature.9	3.5972e-05	0.147	0.0534028	FDXR
ENSG00000168875.1	Signature.34	3.61051e-05	0.163	0.0534028	SOX14
ENSG00000211652.2	Signature.21	3.61026e-05	-0.25	0.0534028	IGLV7-43
ENSG00000234284.2	Signature.9	3.60403e-05	-0.149	0.0534028	ZNF879
ENSG00000205138.2	Signature.39	3.65506e-05	0.127	0.0538807	SDHAF1
ENSG00000174684.6	Signature.35	3.68468e-05	-0.122	0.0541963	B3GNT1
ENSG00000108518.7	Signature.13	3.69722e-05	-0.136	0.05426	PFN1
ENSG00000140107.10	Signature.12	3.70345e-05	-0.14	0.0542911	SLC25A47
ENSG00000250722.1	Signature.9	3.71047e-05	-0.147	0.0543147	SEPP1
ENSG00000068831.14	Signature.9	3.74318e-05	-0.147	0.0544842	RASGRP2
ENSG00000078081.3	Signature.4	3.75349e-05	-0.15	0.0544842	LAMP3
ENSG00000162722.8	Signature.7b	3.73716e-05	0.154	0.0544842	TRIM58
ENSG00000184709.7	Signature.15	3.75375e-05	0.153	0.0544842	LRRC26
ENSG00000203756.3	Signature.7b	3.74223e-05	0.153	0.0544842	TMEM244
ENSG00000178732.4	Signature.9	3.77952e-05	-0.146	0.0546531	GP5
ENSG00000243440.2	Signature.9	3.78193e-05	0.137	0.0546531	AF165138.7
ENSG00000108924.9	Signature.4	3.80314e-05	-0.148	0.054737	HLF
ENSG00000140030.4	Signature.9	3.80355e-05	-0.148	0.054737	GPR65
ENSG00000211818.1	Signature.9	3.8089e-05	-0.147	0.0547433	TRAV39
ENSG00000081189.9	Signature.9	3.82888e-05	0.148	0.054911	MEF2C
ENSG00000170279.2	Signature.3	3.82798e-05	-0.123	0.054911	C7orf33
ENSG00000134389.8	Signature.19	3.84998e-05	-0.118	0.0550939	CFHR5
ENSG00000259202.1	Signature.39	3.85516e-05	-0.116	0.0551083	RP11-342M21.2
ENSG00000063322.9	Signature.39	3.88124e-05	0.126	0.0552795	MED29
ENSG00000175322.7	Signature.9	3.87808e-05	-0.146	0.0552795	ZNF519
ENSG00000204410.10	Signature.12	3.88385e-05	0.141	0.0552795	MSH5
ENSG00000257594.2	Signature.5	3.88388e-05	0.244	0.0552795	GALNT4
ENSG00000267631.3	Signature.6	3.89225e-05	-0.264	0.0553391	CGB1
ENSG00000211747.3	Signature.38	3.90907e-05	0.126	0.0555184	TRBV20-1
ENSG00000263264.1	Signature.1	3.9152e-05	-0.194	0.0555458	CTB-133G6.1
ENSG00000203740.3	Signature.4	3.92767e-05	-0.144	0.055663	METTL11B
ENSG00000037241.3	Signature.1	3.93889e-05	-0.197	0.0557621	RPL26L1
ENSG00000076513.12	Signature.9	3.98061e-05	0.146	0.0561071	ANKRD13A
ENSG00000100276.9	Signature.9	3.99725e-05	0.144	0.0561071	RASL10A
ENSG00000134183.7	Signature.39	3.99228e-05	-0.125	0.0561071	GNAT2
ENSG00000178573.6	Signature.9	3.98897e-05	-0.145	0.0561071	MAF
ENSG00000211750.2	Signature.9	3.99724e-05	-0.148	0.0561071	TRBV24-1
ENSG00000236609.3	Signature.7d	3.97758e-05	-0.129	0.0561071	ZNF853
ENSG00000116120.8	Signature.7c	4.00999e-05	0.133	0.056197	FARSB
ENSG00000135249.3	Signature.1	4.01216e-05	0.2	0.056197	RINT1
ENSG00000068903.15	Signature.1	4.01858e-05	0.201	0.0562273	SIRT2
ENSG00000127074.10	Signature.9	4.03047e-05	0.142	0.0563259	RGS13
ENSG00000163075.8	Signature.4	4.03415e-05	-0.148	0.0563259	PCDP1
ENSG00000159958.3	Signature.9	4.05171e-05	0.148	0.0564517	TNFRSF13C
ENSG00000177000.6	Signature.13	4.04884e-05	0.134	0.0564517	MTHFR
ENSG00000160695.10	Signature.13	4.06039e-05	-0.135	0.0565131	VPS11
ENSG00000129235.6	Signature.13	4.07634e-05	-0.135	0.0566386	TXNDC17
ENSG00000149054.10	Signature.9	4.08059e-05	-0.146	0.0566386	ZNF215
ENSG00000156239.7	Signature.9	4.09249e-05	-0.149	0.0566386	N6AMT1
ENSG00000178403.3	Signature.6	4.09475e-05	-0.278	0.0566386	NEUROG2
ENSG00000235173.2	Signature.28	4.08458e-05	0.384	0.0566386	FAM203A
ENSG00000066468.16	Signature.4	4.10599e-05	-0.149	0.0567292	FGFR2
ENSG00000086506.2	Signature.5	4.14926e-05	-0.24	0.0572074	HBQ1
ENSG00000205592.9	Signature.18	4.15681e-05	-0.137	0.0572517	MUC19
ENSG00000169861.8	Signature.4	4.17669e-05	0.146	0.0573751	IGHV1OR21-1
ENSG00000186452.6	Signature.3	4.1788e-05	-0.129	0.0573751	TMPRSS12
ENSG00000184709.7	Signature.28	4.20708e-05	-0.375	0.0576015	LRRC26
ENSG00000244355.3	Signature.15	4.21273e-05	-0.151	0.0576015	LY6G6D
ENSG00000156482.6	Signature.28	4.22971e-05	0.389	0.0577567	RPL30
ENSG00000203690.7	Signature.16	4.23283e-05	-0.119	0.0577567	TCP10
ENSG00000180900.12	Signature.2	4.25105e-05	-0.133	0.0579455	SCRIB
ENSG00000116882.10	Signature.12	4.27571e-05	-0.139	0.0582216	HAO2
ENSG00000176177.9	Signature.7d	4.28439e-05	0.125	0.0582796	ENTHD1
ENSG00000105696.4	Signature.4	4.29322e-05	-0.147	0.0583396	TMEM59L
ENSG00000184402.10	Signature.3	4.30625e-05	0.133	0.0584566	SS18L1
ENSG00000086015.16	Signature.9	4.31709e-05	0.146	0.0585436	MAST2
ENSG00000076043.5	Signature.9	4.35366e-05	-0.146	0.0587476	REXO2
ENSG00000214645.3	Signature.13	4.35438e-05	0.131	0.0587476	AL162389.1
ENSG00000236609.3	Signature.28	4.35325e-05	0.389	0.0587476	ZNF853
ENSG00000259517.1	Signature.2	4.36038e-05	0.12	0.0587686	RP11-324D17.1
ENSG00000143473.7	Signature.7a	4.41324e-05	0.146	0.0592393	KCNH1
ENSG00000104524.9	Signature.2	4.43747e-05	-0.134	0.0594436	PYCRL
ENSG00000162894.7	Signature.9	4.43692e-05	-0.147	0.0594436	FAIM3
ENSG00000138381.5	Signature.3	4.45532e-05	0.133	0.0596223	ASNSD1
ENSG00000167004.8	Signature.1	4.48819e-05	-0.202	0.0600013	PDIA3
ENSG00000142619.4	Signature.13	4.53674e-05	0.128	0.0604626	PADI3
ENSG00000165072.9	Signature.8	4.53452e-05	-0.127	0.0604626	MAMDC2
ENSG00000145103.8	Signature.9	4.55732e-05	0.144	0.0605657	ILDR1
ENSG00000189332.4	Signature.39	4.55792e-05	-0.121	0.0605657	RP11-113D6.10
ENSG00000258928.1	Signature.9	4.58733e-05	0.141	0.0608342	RP11-463J10.2
ENSG00000211706.2	Signature.9	4.60169e-05	-0.147	0.0609634	TRBV6-1
ENSG00000118058.16	Signature.2	4.63056e-05	-0.134	0.0612668	KMT2A
ENSG00000173557.10	Signature.7b	4.63851e-05	-0.158	0.0612668	C2orf70
ENSG00000175348.6	Signature.13	4.63781e-05	-0.134	0.0612668	TMEM9B
ENSG00000249853.3	Signature.2	4.66612e-05	-0.129	0.0615699	HS3ST5
ENSG00000101158.8	Signature.3	4.67845e-05	0.132	0.061671	NELFCD
ENSG00000242366.2	Signature.35	4.68847e-05	0.114	0.0617414	UGT1A8
ENSG00000115592.7	Signature.5	4.69409e-05	-0.232	0.0617539	PRKAG3
ENSG00000110400.6	Signature.4	4.72172e-05	-0.146	0.061968	PVRL1
ENSG00000203785.4	Signature.18	4.72304e-05	0.14	0.061968	SPRR2E
ENSG00000171316.7	Signature.39	4.73556e-05	0.126	0.0620523	CHD7
ENSG00000140522.7	Signature.7a	4.75298e-05	-0.146	0.0621573	RLBP1
ENSG00000148053.11	Signature.13	4.78119e-05	-0.131	0.062341	NTRK2
ENSG00000183580.8	Signature.7a	4.79196e-05	-0.15	0.0624197	FBXL7
ENSG00000130656.4	Signature.5	4.80916e-05	-0.223	0.0625205	HBZ
ENSG00000144152.8	Signature.7a	4.82204e-05	0.151	0.0626263	FBLN7
ENSG00000145287.6	Signature.6	4.83875e-05	0.297	0.0626585	PLAC8
ENSG00000141258.8	Signature.2	4.85145e-05	-0.134	0.0627614	SGSM2
ENSG00000243811.3	Signature.13	4.86006e-05	0.134	0.0628113	APOBEC3D
ENSG00000123360.7	Signature.9	4.88373e-05	0.144	0.0630555	PDE1B
ENSG00000144847.8	Signature.7c	4.89908e-05	-0.126	0.0631919	IGSF11
ENSG00000133742.9	Signature.26	4.90999e-05	0.217	0.0632092	CA1
ENSG00000138083.3	Signature.6	4.93044e-05	-0.289	0.0634106	SIX3
ENSG00000267710.1	Signature.13	4.93557e-05	-0.131	0.0634148	AC006116.20
ENSG00000106829.14	Signature.7c	4.96082e-05	-0.13	0.0636774	TLE4
ENSG00000166046.6	Signature.9	4.98299e-05	0.146	0.063785	TCP11L2
ENSG00000198920.5	Signature.2	4.98369e-05	-0.132	0.063785	KIAA0753
ENSG00000269430.1	Signature.7c	4.98084e-05	-0.131	0.063785	LRRC3DN
ENSG00000204740.5	Signature.3	4.99928e-05	0.126	0.0638607	C10orf112
ENSG00000054796.8	Signature.13	5.0308e-05	0.121	0.0640157	SPO11
ENSG00000164744.8	Signature.4	5.02756e-05	0.141	0.0640157	SUN3
ENSG00000185862.5	Signature.9	5.04686e-05	-0.144	0.0640966	EVI2B
ENSG00000153113.19	Signature.3	5.07398e-05	-0.132	0.0643791	CAST
ENSG00000047849.17	Signature.7b	5.11021e-05	0.157	0.0645729	MAP4
ENSG00000089094.12	Signature.9	5.12347e-05	0.145	0.0645729	KDM2B
ENSG00000116141.11	Signature.7a	5.11906e-05	-0.15	0.0645729	MARK1
ENSG00000126249.3	Signature.39	5.10972e-05	0.125	0.0645729	PDCD2L
ENSG00000064961.14	Signature.7b	5.15511e-05	0.157	0.0647336	HMG20B
ENSG00000168214.16	Signature.2	5.15375e-05	-0.131	0.0647336	RBPJ
ENSG00000211890.3	Signature.9	5.15883e-05	0.144	0.0647336	IGHA2
ENSG00000213762.6	Signature.2	5.16073e-05	-0.13	0.0647336	ZNF134
ENSG00000185728.12	Signature.8	5.17832e-05	-0.128	0.0648311	YTHDF3
ENSG00000196155.8	Signature.7b	5.18372e-05	0.154	0.0648373	PLEKHG4
ENSG00000090975.8	Signature.9	5.20046e-05	-0.146	0.0649259	PITPNM2
ENSG00000168610.10	Signature.9	5.20064e-05	0.144	0.0649259	STAT3
ENSG00000066185.8	Signature.1	5.25765e-05	0.197	0.0650668	ZMYND12
ENSG00000105352.6	Signature.28	5.27104e-05	0.384	0.0650668	CEACAM4
ENSG00000126856.9	Signature.7b	5.26816e-05	0.148	0.0650668	PRDM7
ENSG00000145198.10	Signature.6	5.24546e-05	-0.295	0.0650668	VWA5B2
ENSG00000154678.12	Signature.7a	5.22874e-05	0.149	0.0650668	PDE1C
ENSG00000156345.13	Signature.9	5.23697e-05	-0.145	0.0650668	CDK20
ENSG00000243063.1	Signature.4	5.22854e-05	0.147	0.0650668	IGKV3-7
ENSG00000267710.1	Signature.4	5.26336e-05	-0.145	0.0650668	AC006116.20
ENSG00000198053.7	Signature.7a	5.28065e-05	-0.149	0.0651245	SIRPA
ENSG00000108518.7	Signature.2	5.30437e-05	-0.133	0.0653278	PFN1
ENSG00000146221.8	Signature.1	5.32186e-05	0.192	0.0653278	TCTE1
ENSG00000182566.8	Signature.9	5.31141e-05	-0.142	0.0653278	CLEC4G
ENSG00000204564.7	Signature.17b	5.31844e-05	0.133	0.0653278	C6orf136
ENSG00000204314.6	Signature.28	5.33331e-05	-0.38	0.0653469	PRRT1
ENSG00000153975.5	Signature.19	5.33858e-05	0.118	0.0653508	ZUFSP
ENSG00000215066.3	Signature.39	5.35205e-05	-0.118	0.0653985	C9orf38
ENSG00000012048.15	Signature.39	5.36911e-05	0.124	0.0655423	BRCA1
ENSG00000155816.15	Signature.7d	5.38807e-05	0.122	0.0657131	FMN2
ENSG00000146090.11	Signature.4	5.43561e-05	0.145	0.0661097	RASGEF1C
ENSG00000164520.7	Signature.4	5.44645e-05	0.145	0.0661806	RAET1E
ENSG00000101294.12	Signature.3	5.47483e-05	0.13	0.0663768	HM13
ENSG00000154642.6	Signature.2	5.54446e-05	-0.132	0.0668793	C21orf91
ENSG00000171824.9	Signature.3	5.54269e-05	-0.131	0.0668793	EXOSC10
ENSG00000179913.6	Signature.13	5.54281e-05	0.132	0.0668793	B3GNT3
ENSG00000196781.9	Signature.28	5.54228e-05	-0.385	0.0668793	TLE1
ENSG00000166803.6	Signature.7a	5.559e-05	-0.149	0.0669814	KIAA0101
ENSG00000177576.6	Signature.16	5.56867e-05	0.124	0.0669814	C18orf32
ENSG00000178772.6	Signature.12	5.57334e-05	-0.136	0.0669814	CPN2
ENSG00000161091.8	Signature.28	5.59684e-05	-0.385	0.0670215	MFSD12
ENSG00000269042.1	Signature.9	5.59381e-05	0.142	0.0670215	AP001925.1
ENSG00000255569.1	Signature.9	5.60666e-05	-0.144	0.0670783	TRAV1-1
ENSG00000244122.2	Signature.13	5.63238e-05	-0.13	0.067325	UGT1A7
ENSG00000268602.1	Signature.9	5.65816e-05	0.125	0.0675721	AP002353.1
ENSG00000177469.12	Signature.7d	5.67231e-05	0.127	0.0676188	PTRF
ENSG00000104863.7	Signature.28	5.70028e-05	-0.383	0.0676907	LIN7B
ENSG00000114487.5	Signature.7d	5.71283e-05	0.117	0.0676907	MORC1
ENSG00000146469.8	Signature.15	5.72959e-05	-0.142	0.0676907	VIP
ENSG00000163820.10	Signature.7d	5.71077e-05	0.127	0.0676907	FYCO1
ENSG00000171931.8	Signature.16	5.72092e-05	0.12	0.0676907	FBXW10
ENSG00000182747.4	Signature.5	5.70324e-05	-0.236	0.0676907	SLC35D3
ENSG00000243811.3	Signature.2	5.68474e-05	0.132	0.0676907	APOBEC3D
ENSG00000100351.12	Signature.28	5.76191e-05	0.379	0.067885	GRAP2
ENSG00000114790.8	Signature.7a	5.77496e-05	0.148	0.0679229	ARHGEF26
ENSG00000146834.9	Signature.5	5.79862e-05	0.245	0.0679285	MEPCE
ENSG00000149295.9	Signature.7a	5.81054e-05	0.144	0.0679285	DRD2
ENSG00000167543.11	Signature.19	5.80872e-05	-0.116	0.0679285	TP53I13
ENSG00000178896.6	Signature.2	5.80915e-05	-0.131	0.0679285	EXOSC4
ENSG00000183161.3	Signature.9	5.78418e-05	-0.144	0.0679285	FANCF
ENSG00000186838.9	Signature.6	5.8049e-05	-0.285	0.0679285	SELV
ENSG00000198920.5	Signature.13	5.81143e-05	-0.131	0.0679285	KIAA0753
ENSG00000168397.12	Signature.7d	5.84715e-05	0.126	0.0682251	ATG4B
ENSG00000138755.5	Signature.2	5.8628e-05	0.131	0.0682871	CXCL9
ENSG00000187792.3	Signature.2	5.90965e-05	0.131	0.0686513	ZNF70
ENSG00000050165.13	Signature.7a	5.93332e-05	0.147	0.0687865	DKK3
ENSG00000176136.4	Signature.7c	5.92808e-05	0.121	0.0687865	MC5R
ENSG00000183475.8	Signature.3	5.93692e-05	0.131	0.0687865	ASB7
ENSG00000181788.3	Signature.9	5.94458e-05	0.144	0.0688149	SIAH2
ENSG00000114473.9	Signature.9	5.97247e-05	0.141	0.0689299	IQCG
ENSG00000155846.12	Signature.7a	5.98045e-05	-0.145	0.0689299	PPARGC1B
ENSG00000250038.1	Signature.38	5.99555e-05	0.115	0.0690419	RP11-180C1.1
ENSG00000109107.9	Signature.8	6.00266e-05	0.124	0.0690426	ALDOC
ENSG00000138073.9	Signature.35	6.00607e-05	-0.119	0.0690426	PREB
ENSG00000176160.5	Signature.9	6.01746e-05	-0.14	0.0690533	HSF5
ENSG00000111012.5	Signature.5	6.03737e-05	0.24	0.0692217	CYP27B1
ENSG00000105991.7	Signature.9	6.07158e-05	0.143	0.0693277	HOXA1
ENSG00000123094.11	Signature.7c	6.06403e-05	0.129	0.0693277	RASSF8
ENSG00000138759.13	Signature.13	6.06088e-05	-0.132	0.0693277	FRAS1
ENSG00000157654.13	Signature.7c	6.07406e-05	0.124	0.0693277	PALM2-AKAP2
ENSG00000196782.8	Signature.9	6.08335e-05	0.143	0.0693277	MAML3
ENSG00000183963.14	Signature.7b	6.10203e-05	0.154	0.0693766	SMTN
ENSG00000211652.2	Signature.7b	6.1034e-05	0.155	0.0693766	IGLV7-43
ENSG00000268602.1	Signature.13	6.09523e-05	0.114	0.0693766	AP002353.1
ENSG00000114656.6	Signature.18	6.12053e-05	0.144	0.0694517	KIAA1257
ENSG00000105641.3	Signature.3	6.16189e-05	-0.125	0.0696685	SLC5A5
ENSG00000116819.6	Signature.7b	6.15112e-05	0.156	0.0696685	TFAP2E
ENSG00000125571.5	Signature.4	6.16601e-05	-0.143	0.0696685	IL37
ENSG00000189042.9	Signature.39	6.16131e-05	0.124	0.0696685	ZNF567
ENSG00000253159.1	Signature.38	6.16361e-05	0.119	0.0696685	PCDHGA12
ENSG00000160959.3	Signature.2	6.17753e-05	-0.131	0.069739	LRRC14
ENSG00000101152.6	Signature.40	6.18437e-05	0.148	0.0697566	DNAJC5
ENSG00000162892.11	Signature.9	6.20789e-05	-0.143	0.0699622	IL24
ENSG00000126856.9	Signature.7d	6.2897e-05	0.12	0.070673	PRDM7
ENSG00000149534.4	Signature.4	6.29405e-05	-0.145	0.070673	MS4A2
ENSG00000187180.3	Signature.18	6.28044e-05	0.139	0.070673	LCE2C
ENSG00000259303.4	Signature.4	6.29668e-05	0.144	0.070673	IGHV2OR16-5
ENSG00000188175.5	Signature.9	6.31896e-05	0.139	0.0707911	HEPACAM2
ENSG00000103994.12	Signature.28	6.36191e-05	0.385	0.0710784	ZNF106
ENSG00000110693.11	Signature.13	6.36613e-05	-0.131	0.0710784	SOX6
ENSG00000167720.8	Signature.2	6.35588e-05	-0.132	0.0710784	SRR
ENSG00000182447.4	Signature.2	6.35718e-05	0.118	0.0710784	OTOL1
ENSG00000145850.4	Signature.9	6.37838e-05	-0.143	0.071095	TIMD4
ENSG00000162735.14	Signature.8	6.37415e-05	0.126	0.071095	PEX19
ENSG00000165072.9	Signature.28	6.40002e-05	0.377	0.0711885	MAMDC2
ENSG00000166974.8	Signature.40	6.40513e-05	-0.154	0.0711885	MAPRE2
ENSG00000167306.14	Signature.28	6.40048e-05	0.382	0.0711885	MYO5B
ENSG00000187140.4	Signature.38	6.40833e-05	0.118	0.0711885	FOXD3
ENSG00000114757.14	Signature.28	6.42322e-05	-0.367	0.0712341	PEX5L
ENSG00000130202.5	Signature.12	6.42125e-05	0.139	0.0712341	PVRL2
ENSG00000121101.11	Signature.9	6.42903e-05	0.139	0.0712387	TEX14
ENSG00000163694.10	Signature.18	6.43774e-05	0.144	0.0712755	RBM47
ENSG00000116584.13	Signature.35	6.45665e-05	-0.117	0.0713651	ARHGEF2
ENSG00000105894.7	Signature.38	6.47859e-05	0.122	0.071374	PTN
ENSG00000170558.4	Signature.7a	6.48447e-05	0.145	0.071374	CDH2
ENSG00000183250.7	Signature.9	6.47011e-05	0.143	0.071374	C21orf67
ENSG00000235268.2	Signature.39	6.48067e-05	-0.12	0.071374	KDM4E
ENSG00000266733.1	Signature.9	6.55779e-05	0.14	0.0720609	TBC1D29
ENSG00000005884.13	Signature.7a	6.60218e-05	0.144	0.072069	ITGA3
ENSG00000060566.9	Signature.35	6.59903e-05	-0.113	0.072069	CREB3L3
ENSG00000147588.6	Signature.7a	6.57636e-05	0.141	0.072069	PMP2
ENSG00000147679.7	Signature.4	6.59679e-05	-0.146	0.072069	UTP23
ENSG00000154438.3	Signature.4	6.56879e-05	-0.13	0.072069	ASZ1
ENSG00000184599.9	Signature.38	6.59824e-05	0.121	0.072069	FAM19A3
ENSG00000143190.17	Signature.9	6.63703e-05	0.141	0.072139	POU2F1
ENSG00000149357.5	Signature.39	6.64136e-05	-0.124	0.072139	LAMTOR1
ENSG00000164304.11	Signature.35	6.6275e-05	0.113	0.072139	CAGE1
ENSG00000174990.3	Signature.19	6.63701e-05	-0.114	0.072139	CA5A
ENSG00000212724.2	Signature.35	6.61867e-05	0.114	0.072139	KRTAP2-3
ENSG00000234906.4	Signature.19	6.66347e-05	0.115	0.0723197	APOC2
ENSG00000224383.3	Signature.3	6.68268e-05	0.129	0.0724687	C17orf72
ENSG00000065618.12	Signature.26	6.7238e-05	0.217	0.072795	COL17A1
ENSG00000182447.4	Signature.13	6.73946e-05	0.118	0.0728976	OTOL1
ENSG00000171595.9	Signature.6	6.78788e-05	-0.285	0.0731889	DNAI2
ENSG00000211795.3	Signature.9	6.78421e-05	-0.143	0.0731889	TRAV8-6
ENSG00000173432.6	Signature.12	6.81405e-05	-0.137	0.0733175	SAA1
ENSG00000198286.5	Signature.9	6.81647e-05	-0.14	0.0733175	CARD11
ENSG00000159455.7	Signature.3	6.83894e-05	0.124	0.0734872	LCE2B
ENSG00000162496.4	Signature.7a	6.84894e-05	0.147	0.0734872	DHRS3
ENSG00000203995.5	Signature.9	6.84741e-05	0.142	0.0734872	ZYG11A
ENSG00000084070.7	Signature.9	6.89044e-05	0.144	0.073574	SMAP2
ENSG00000176124.7	Signature.9	6.88246e-05	-0.143	0.073574	DLEU1
ENSG00000186469.4	Signature.9	6.86416e-05	0.142	0.073574	GNG2
ENSG00000211905.1	Signature.21	6.88298e-05	-0.232	0.073574	IGHJ1
ENSG00000101333.12	Signature.15	6.94164e-05	0.153	0.0740011	PLCB4
ENSG00000120211.4	Signature.34	6.9758e-05	0.154	0.0740663	INSL4
ENSG00000152580.8	Signature.4	6.95946e-05	-0.144	0.0740663	IGSF10
ENSG00000185176.8	Signature.6	6.96618e-05	0.27	0.0740663	AQP12B
ENSG00000187109.9	Signature.9	6.97208e-05	0.143	0.0740663	NAP1L1
ENSG00000156219.12	Signature.26	7.01332e-05	-0.213	0.0742855	ART3
ENSG00000085832.12	Signature.9	7.02889e-05	0.143	0.074318	EPS15
ENSG00000205277.5	Signature.1	7.02416e-05	-0.18	0.074318	MUC12
ENSG00000220891.1	Signature.39	7.04132e-05	-0.12	0.074318	LL22NC03-63E9.3
ENSG00000261667.1	Signature.35	7.03365e-05	0.104	0.074318	RP11-520P18.5
ENSG00000173253.10	Signature.4	7.07241e-05	-0.143	0.0744933	DMRT2
ENSG00000162747.5	Signature.18	7.12922e-05	-0.141	0.0747171	FCGR3B
ENSG00000198795.6	Signature.7a	7.13326e-05	-0.145	0.0747171	ZNF521
ENSG00000254598.2	Signature.15	7.12263e-05	-0.142	0.0747171	CSNK2A3
ENSG00000082556.6	Signature.39	7.16905e-05	-0.121	0.0749279	OPRK1
ENSG00000093183.9	Signature.7b	7.18135e-05	0.154	0.0749279	SEC22C
ENSG00000142949.12	Signature.7c	7.17761e-05	0.128	0.0749279	PTPRF
ENSG00000146373.12	Signature.39	7.15924e-05	-0.122	0.0749279	RNF217
ENSG00000164266.6	Signature.19	7.19141e-05	-0.114	0.0749279	SPINK1
ENSG00000270505.1	Signature.8	7.19309e-05	0.127	0.0749279	IGHV1OR15-1
ENSG00000182352.4	Signature.38	7.20621e-05	0.112	0.0750054	C17orf77
ENSG00000124205.11	Signature.38	7.24123e-05	0.118	0.0753105	EDN3
ENSG00000118058.16	Signature.13	7.2707e-05	-0.13	0.0755575	KMT2A
ENSG00000130762.10	Signature.2	7.29677e-05	0.13	0.0756499	ARHGEF16
ENSG00000165322.13	Signature.7a	7.2966e-05	0.146	0.0756499	ARHGAP12
ENSG00000169020.5	Signature.28	7.31211e-05	0.376	0.0757321	ATP5I
ENSG00000211667.2	Signature.13	7.31617e-05	0.13	0.0757321	IGLV3-12
ENSG00000204410.10	Signature.7b	7.33589e-05	0.152	0.0758768	MSH5
ENSG00000106384.6	Signature.12	7.35652e-05	0.133	0.0759261	MOGAT3
ENSG00000136492.4	Signature.9	7.38089e-05	0.141	0.0759261	BRIP1
ENSG00000141127.10	Signature.9	7.37518e-05	0.141	0.0759261	PRPSAP2
ENSG00000146755.6	Signature.12	7.36385e-05	0.134	0.0759261	TRIM50
ENSG00000006659.8	Signature.5	7.50302e-05	-0.225	0.0760293	LGALS14
ENSG00000054654.11	Signature.9	7.53964e-05	-0.142	0.0760293	SYNE2
ENSG00000082497.7	Signature.4	7.55786e-05	-0.144	0.0760293	SERTAD4
ENSG00000091592.11	Signature.7a	7.51784e-05	-0.145	0.0760293	NLRP1
ENSG00000100298.11	Signature.9	7.53151e-05	0.141	0.0760293	APOBEC3H
ENSG00000105641.3	Signature.4	7.52027e-05	0.139	0.0760293	SLC5A5
ENSG00000110321.11	Signature.13	7.47934e-05	-0.13	0.0760293	EIF4G2
ENSG00000126500.3	Signature.28	7.53425e-05	-0.372	0.0760293	FLRT1
ENSG00000128872.5	Signature.9	7.44189e-05	0.142	0.0760293	TMOD2
ENSG00000143322.15	Signature.7a	7.53808e-05	0.144	0.0760293	ABL2
ENSG00000160781.11	Signature.28	7.46534e-05	-0.38	0.0760293	PAQR6
ENSG00000160867.10	Signature.2	7.50156e-05	0.13	0.0760293	FGFR4
ENSG00000161091.8	Signature.7b	7.43936e-05	0.153	0.0760293	MFSD12
ENSG00000163530.4	Signature.2	7.40726e-05	0.121	0.0760293	DPPA2
ENSG00000163982.5	Signature.17a	7.42229e-05	0.118	0.0760293	OTOP1
ENSG00000169189.12	Signature.9	7.53568e-05	-0.141	0.0760293	NSMCE1
ENSG00000182272.7	Signature.18	7.54756e-05	-0.143	0.0760293	B4GALNT4
ENSG00000185127.5	Signature.19	7.49423e-05	0.116	0.0760293	C6orf120
ENSG00000204361.7	Signature.15	7.45433e-05	0.14	0.0760293	NXPE2
ENSG00000213160.5	Signature.3	7.54767e-05	0.13	0.0760293	KLHL23
ENSG00000215712.6	Signature.19	7.41938e-05	0.116	0.0760293	TMEM242
ENSG00000221890.2	Signature.13	7.46027e-05	0.13	0.0760293	NPTXR
ENSG00000253313.1	Signature.12	7.50806e-05	-0.138	0.0760293	C1orf210
ENSG00000092531.5	Signature.3	7.58901e-05	-0.127	0.0761687	SNAP23
ENSG00000139719.5	Signature.5	7.58766e-05	0.24	0.0761687	VPS33A
ENSG00000029725.12	Signature.2	7.61166e-05	-0.13	0.0762222	RABEP1
ENSG00000100122.5	Signature.9	7.61141e-05	-0.139	0.0762222	CRYBB1
ENSG00000108094.10	Signature.28	7.60749e-05	-0.38	0.0762222	CUL2
ENSG00000196460.8	Signature.7c	7.65546e-05	0.125	0.0765447	RFX8
ENSG00000133195.7	Signature.9	7.69699e-05	0.143	0.0767856	SLC39A11
ENSG00000169509.5	Signature.18	7.69156e-05	0.141	0.0767856	CRCT1
ENSG00000167306.14	Signature.7b	7.70306e-05	-0.153	0.0767882	MYO5B
ENSG00000177947.9	Signature.9	7.78412e-05	0.137	0.0773627	ODF3
ENSG00000164118.8	Signature.8	7.79367e-05	-0.125	0.0773993	CEP44
ENSG00000156471.8	Signature.4	7.79979e-05	-0.143	0.0774019	PTDSS1
ENSG00000125319.10	Signature.4	7.80916e-05	0.143	0.0774368	C17orf53
ENSG00000112320.7	Signature.3	7.83003e-05	0.128	0.0775855	SOBP
ENSG00000184524.5	Signature.7b	7.85396e-05	0.15	0.077706	CEND1
ENSG00000106331.10	Signature.18	7.9041e-05	0.13	0.0778467	PAX4
ENSG00000107984.5	Signature.5	7.90944e-05	-0.237	0.0778467	DKK1
ENSG00000185686.13	Signature.9	7.89999e-05	0.135	0.0778467	PRAME
ENSG00000185760.11	Signature.7d	7.89503e-05	0.125	0.0778467	KCNQ5
ENSG00000211721.2	Signature.7a	7.89398e-05	0.146	0.0778467	TRBV6-5
ENSG00000173213.7	Signature.9	7.98571e-05	0.137	0.0783402	RP11-683L23.1
ENSG00000182580.2	Signature.3	7.99584e-05	0.126	0.0783468	EPHB3
ENSG00000268091.1	Signature.9	8.00226e-05	-0.131	0.0783516	AC078925.1
ENSG00000269430.1	Signature.7a	8.01648e-05	-0.145	0.0784257	LRRC3DN
ENSG00000086232.8	Signature.3	8.08957e-05	-0.127	0.0788557	EIF2AK1
ENSG00000104129.5	Signature.39	8.10178e-05	-0.123	0.0789165	DNAJC17
ENSG00000005073.5	Signature.7a	8.15511e-05	-0.14	0.0792863	HOXA11
ENSG00000178096.8	Signature.9	8.15775e-05	-0.139	0.0792863	BOLA1
ENSG00000204920.6	Signature.17b	8.15341e-05	-0.13	0.0792863	ZNF155
ENSG00000174669.7	Signature.35	8.19397e-05	-0.117	0.0795213	SLC29A2
ENSG00000011143.12	Signature.9	8.22645e-05	0.142	0.0797193	MKS1
ENSG00000154642.6	Signature.13	8.22357e-05	-0.13	0.0797193	C21orf91
ENSG00000172478.13	Signature.16	8.23847e-05	-0.122	0.0797773	C2orf54
ENSG00000128383.8	Signature.2	8.25118e-05	0.127	0.0797892	APOBEC3A
ENSG00000178075.15	Signature.9	8.25179e-05	0.143	0.0797892	GRAMD1C
ENSG00000160949.12	Signature.7a	8.26803e-05	-0.144	0.0798637	TONSL
ENSG00000243927.1	Signature.7b	8.27158e-05	-0.153	0.0798637	MRPS6
ENSG00000170579.10	Signature.7b	8.31223e-05	-0.15	0.080139	DLGAP1
ENSG00000108061.7	Signature.9	8.32298e-05	-0.141	0.0801841	SHOC2
ENSG00000164588.4	Signature.15	8.38139e-05	0.145	0.0806369	HCN1
ENSG00000211880.1	Signature.9	8.40457e-05	-0.141	0.0807933	TRAJ9
ENSG00000259517.1	Signature.13	8.45949e-05	0.116	0.0810264	RP11-324D17.1
ENSG00000113211.3	Signature.38	8.50361e-05	0.119	0.0810637	PCDHB6
ENSG00000117228.9	Signature.28	8.49801e-05	-0.373	0.0810637	GBP1
ENSG00000211714.3	Signature.38	8.48912e-05	0.122	0.0810637	TRBV7-3
ENSG00000151379.3	Signature.2	8.53703e-05	-0.12	0.0811619	MSGN1
ENSG00000196167.5	Signature.2	8.54475e-05	-0.128	0.0811619	COLCA1
ENSG00000163818.12	Signature.18	8.5818e-05	-0.143	0.0812552	LZTFL1
ENSG00000268482.1	Signature.39	8.59077e-05	-0.106	0.0812818	AL160274.1
ENSG00000100258.13	Signature.18	8.60231e-05	-0.144	0.0813328	LMF2
ENSG00000004487.11	Signature.39	8.63921e-05	0.121	0.0814303	KDM1A
ENSG00000125879.4	Signature.2	8.64006e-05	0.119	0.0814303	OTOR
ENSG00000132589.11	Signature.7c	8.64345e-05	-0.125	0.0814303	FLOT2
ENSG00000139405.11	Signature.39	8.65202e-05	0.121	0.081447	C12orf52
ENSG00000166887.11	Signature.3	8.71289e-05	-0.128	0.0817452	VPS39
ENSG00000171634.12	Signature.3	8.72469e-05	0.127	0.0817452	BPTF
ENSG00000204310.6	Signature.7c	8.72638e-05	0.126	0.0817452	AGPAT1
ENSG00000145826.4	Signature.19	8.77486e-05	-0.111	0.0820829	LECT2
ENSG00000173575.14	Signature.7b	8.76871e-05	-0.151	0.0820829	CHD2
ENSG00000114200.5	Signature.7a	8.80256e-05	-0.144	0.0821674	BCHE
ENSG00000006377.9	Signature.39	8.84634e-05	-0.116	0.0824231	DLX6
ENSG00000105679.4	Signature.38	8.93381e-05	-0.118	0.0830989	GAPDHS
ENSG00000092529.18	Signature.7a	8.95305e-05	-0.143	0.0831342	CAPN3
ENSG00000166503.4	Signature.26	8.97507e-05	0.215	0.0831342	HDGFRP3
ENSG00000169126.11	Signature.4	8.96361e-05	-0.137	0.0831342	ARMC4
ENSG00000171611.5	Signature.9	8.97537e-05	-0.139	0.0831342	PTCRA
ENSG00000182158.10	Signature.4	8.96203e-05	0.143	0.0831342	CREB3L2
ENSG00000138382.9	Signature.8	8.98995e-05	0.125	0.0832109	METTL5
ENSG00000128872.5	Signature.7b	9.01692e-05	0.152	0.0833476	TMOD2
ENSG00000130731.11	Signature.2	9.02365e-05	-0.127	0.0833476	C16orf13
ENSG00000180357.5	Signature.7b	9.01953e-05	-0.152	0.0833476	ZNF609
ENSG00000196542.4	Signature.2	9.0403e-05	-0.125	0.0834334	SPTSSB
ENSG00000246366.2	Signature.9	9.0582e-05	0.137	0.0834334	RP11-382J12.1
ENSG00000101146.8	Signature.3	9.0827e-05	0.126	0.0835578	RAE1
ENSG00000122678.10	Signature.9	9.10212e-05	-0.141	0.0835578	POLM
ENSG00000141506.9	Signature.28	9.10334e-05	0.374	0.0835578	PIK3R5
ENSG00000158161.11	Signature.9	9.13369e-05	0.141	0.0836829	EYA3
ENSG00000164743.4	Signature.7c	9.13598e-05	0.126	0.0836829	C8orf48
ENSG00000139797.7	Signature.39	9.14608e-05	-0.118	0.0837174	RNF113B
ENSG00000101638.9	Signature.38	9.17743e-05	0.117	0.083888	ST8SIA5
ENSG00000136048.9	Signature.4	9.17133e-05	-0.144	0.083888	DRAM1
ENSG00000183160.8	Signature.9	9.19949e-05	0.141	0.0840316	TMEM119
ENSG00000132604.6	Signature.9	9.21367e-05	0.139	0.0841029	TERF2
ENSG00000134909.14	Signature.7a	9.26166e-05	-0.143	0.0843598	ARHGAP32
ENSG00000172318.4	Signature.7c	9.27642e-05	-0.121	0.0843598	B3GALT1
ENSG00000211681.2	Signature.9	9.28653e-05	-0.138	0.0843598	IGLJ5
ENSG00000163001.7	Signature.7b	9.29995e-05	0.152	0.0843774	CCDC104
ENSG00000102970.6	Signature.5	9.3324e-05	0.238	0.0845071	CCL17
ENSG00000127483.13	Signature.3	9.32651e-05	-0.127	0.0845071	HP1BP3
ENSG00000162944.6	Signature.7d	9.33473e-05	-0.122	0.0845071	RFTN2
ENSG00000166831.4	Signature.4	9.36205e-05	0.141	0.0845806	RBPMS2
ENSG00000185730.3	Signature.2	9.35866e-05	-0.128	0.0845806	ZNF696
ENSG00000106236.3	Signature.38	9.3986e-05	0.118	0.0845956	NPTX2
ENSG00000119862.8	Signature.7c	9.39817e-05	-0.126	0.0845956	LGALSL
ENSG00000133731.5	Signature.39	9.39165e-05	0.12	0.0845956	IMPA1
ENSG00000162616.8	Signature.35	9.42568e-05	-0.114	0.0845956	DNAJB4
ENSG00000171867.12	Signature.18	9.41908e-05	-0.143	0.0845956	PRNP
ENSG00000204248.6	Signature.7a	9.41937e-05	-0.14	0.0845956	COL11A2
ENSG00000205002.3	Signature.4	9.42776e-05	-0.141	0.0845956	AARD
ENSG00000268602.1	Signature.2	9.38009e-05	0.111	0.0845956	AP002353.1
ENSG00000105464.3	Signature.13	9.44541e-05	0.128	0.0846964	GRIN2D
ENSG00000118245.2	Signature.5	9.46442e-05	-0.219	0.0847518	TNP1
ENSG00000120658.8	Signature.7a	9.48581e-05	-0.144	0.0848857	ENOX1
ENSG00000109805.5	Signature.4	9.49837e-05	-0.141	0.0849406	NCAPG
ENSG00000269832.1	Signature.9	9.51553e-05	0.136	0.0850365	AL627171.2
ENSG00000122859.4	Signature.21	9.5363e-05	-0.218	0.0851563	NEUROG3
ENSG00000150054.14	Signature.35	9.55453e-05	-0.114	0.0851563	MPP7
ENSG00000176092.9	Signature.13	9.54635e-05	0.128	0.0851563	AIM1L
ENSG00000268708.1	Signature.38	9.55473e-05	0.102	0.0851563	BX088651.2
ENSG00000101224.13	Signature.7a	9.59734e-05	-0.143	0.0852308	CDC25B
ENSG00000162782.11	Signature.4	9.6018e-05	0.141	0.0852308	TDRD5
ENSG00000177181.10	Signature.6	9.59721e-05	-0.288	0.0852308	RIMKLA
ENSG00000004487.11	Signature.9	9.74388e-05	0.14	0.0854831	KDM1A
ENSG00000008394.8	Signature.7a	9.70204e-05	-0.139	0.0854831	MGST1
ENSG00000106263.13	Signature.40	9.69566e-05	0.149	0.0854831	EIF3B
ENSG00000125872.7	Signature.4	9.69422e-05	-0.141	0.0854831	LRRN4
ENSG00000136378.10	Signature.3	9.73322e-05	0.125	0.0854831	ADAMTS7
ENSG00000136697.8	Signature.18	9.73555e-05	0.139	0.0854831	IL1F10
ENSG00000149418.6	Signature.9	9.70415e-05	-0.139	0.0854831	ST14
ENSG00000154027.14	Signature.7c	9.7361e-05	0.125	0.0854831	AK5
ENSG00000162337.7	Signature.7c	9.66394e-05	-0.125	0.0854831	LRP5
ENSG00000187546.9	Signature.5	9.67778e-05	0.236	0.0854831	AGMO
ENSG00000214513.3	Signature.4	9.74671e-05	-0.133	0.0854831	NOTO
ENSG00000128602.5	Signature.7b	9.77534e-05	-0.15	0.0856772	SMO
ENSG00000229292.1	Signature.9	9.7907e-05	0.128	0.085755	RFPL4AL1
ENSG00000002822.11	Signature.9	9.82744e-05	-0.14	0.0860197	MAD1L1
ENSG00000169599.8	Signature.17a	9.84925e-05	-0.13	0.0861535	NFU1
ENSG00000103994.12	Signature.7b	9.94013e-05	-0.152	0.086776	ZNF106
ENSG00000123329.13	Signature.9	9.95008e-05	-0.14	0.0868056	ARHGAP9
ENSG00000095585.12	Signature.9	9.95696e-05	-0.139	0.0868083	BLNK
ENSG00000118873.11	Signature.1	9.99342e-05	0.19	0.0870687	RAB3GAP2
ENSG00000004487.11	Signature.3	0.000100455	-0.127	0.0873497	KDM1A
ENSG00000118007.8	Signature.9	0.000100373	-0.138	0.0873497	STAG1
ENSG00000184254.12	Signature.21	0.000100637	-0.232	0.0873926	ALDH1A3
ENSG00000188763.3	Signature.7a	0.00010088	-0.142	0.0875463	FZD9
ENSG00000008018.8	Signature.12	0.000101075	0.136	0.0876574	PSMB1
ENSG00000188981.6	Signature.6	0.000101436	-0.281	0.0878795	MSANTD1
ENSG00000152977.5	Signature.39	0.000101607	0.12	0.0879458	ZIC1
ENSG00000114757.14	Signature.38	0.000101888	0.115	0.0880775	PEX5L
ENSG00000214694.6	Signature.4	0.000102114	0.135	0.088154	ARHGEF33
ENSG00000100721.6	Signature.18	0.00010225	-0.141	0.0881971	TCL1A
ENSG00000204169.6	Signature.9	0.000102298	-0.135	0.0881971	AGAP7
ENSG00000103056.7	Signature.4	0.000102469	0.14	0.0882293	SMPD3
ENSG00000159214.8	Signature.9	0.000102458	0.139	0.0882293	CCDC24
ENSG00000189152.6	Signature.9	0.000102863	-0.133	0.088511	GRAPL
ENSG00000128973.7	Signature.28	0.000102987	0.374	0.0885603	CLN6
ENSG00000153012.7	Signature.9	0.000103165	0.137	0.0886558	LGI2
ENSG00000167325.10	Signature.2	0.00010346	-0.128	0.0886784	RRM1
ENSG00000198796.6	Signature.16	0.000103401	-0.122	0.0886784	ALPK2
ENSG00000177732.6	Signature.9	0.00010355	-0.139	0.0886977	SOX12
ENSG00000107957.12	Signature.7a	0.000103639	0.143	0.0887162	SH3PXD2A
ENSG00000089351.10	Signature.39	0.000103926	0.12	0.0888469	GRAMD1A
ENSG00000167549.14	Signature.13	0.000104078	0.126	0.0888872	CORO6
ENSG00000170417.10	Signature.13	0.000104187	0.128	0.0888872	TMEM182
ENSG00000178896.6	Signature.8	0.000104444	-0.123	0.0888872	EXOSC4
ENSG00000186086.12	Signature.38	0.000104408	0.114	0.0888872	NBPF6
ENSG00000211672.2	Signature.4	0.000104354	0.137	0.0888872	IGLV4-3
ENSG00000133424.16	Signature.5	0.000104649	-0.232	0.0888894	LARGE
ENSG00000189120.3	Signature.28	0.000104588	0.37	0.0888894	SP6
ENSG00000132676.11	Signature.12	0.000104813	0.135	0.0889501	DAP3
ENSG00000154102.6	Signature.8	0.000104977	0.122	0.0889965	C16orf74
ENSG00000117594.5	Signature.9	0.000105335	0.139	0.089243	HSD11B1
ENSG00000132294.9	Signature.8	0.000105519	-0.123	0.0892591	EFR3A
ENSG00000136235.11	Signature.7d	0.000105504	-0.123	0.0892591	GPNMB
ENSG00000172399.5	Signature.7c	0.000105692	0.121	0.0892591	MYOZ2
ENSG00000198730.3	Signature.13	0.000105628	-0.127	0.0892591	CTR9
ENSG00000205669.2	Signature.35	0.000105603	0.111	0.0892591	ACOT6
ENSG00000172819.12	Signature.7a	0.000105761	-0.143	0.0892605	RARG
ENSG00000125821.7	Signature.17a	0.000105889	0.129	0.0893112	DTD1
ENSG00000262874.1	Signature.39	0.000106291	-0.116	0.0895361	CTD-2616J11.4
ENSG00000137204.10	Signature.19	0.000107185	-0.109	0.090002	SLC22A7
ENSG00000170412.12	Signature.3	0.000107265	0.126	0.0900119	GPRC5C
ENSG00000090273.9	Signature.3	0.000107386	-0.125	0.0900562	NUDC
ENSG00000138381.5	Signature.39	0.000108093	-0.12	0.0905342	ASNSD1
ENSG00000128313.2	Signature.9	0.000108322	-0.133	0.0906515	APOL5
ENSG00000151572.12	Signature.7c	0.00010837	0.123	0.0906515	ANO4
ENSG00000188542.5	Signature.1	0.000108601	-0.191	0.0906726	DUSP28
ENSG00000204310.6	Signature.21	0.000108516	-0.233	0.0906726	AGPAT1
ENSG00000163751.3	Signature.4	0.00010887	-0.142	0.090725	CPA3
ENSG00000116863.10	Signature.8	0.000109124	-0.122	0.0907744	ADPRHL2
ENSG00000182264.4	Signature.17b	0.000109073	0.126	0.0907744	IZUMO1
ENSG00000118113.7	Signature.7b	0.000109493	0.145	0.0909567	MMP8
ENSG00000011083.4	Signature.17b	0.000109817	0.122	0.09103	SLC6A7
ENSG00000108187.11	Signature.34	0.000109857	0.164	0.09103	PBLD
ENSG00000109762.11	Signature.4	0.000109751	-0.142	0.09103	SNX25
ENSG00000116604.13	Signature.2	0.000110135	0.126	0.0910409	MEF2D
ENSG00000130193.7	Signature.2	0.000110214	-0.127	0.0910409	THEM6
ENSG00000182545.6	Signature.13	0.000110122	0.124	0.0910409	RNASE10
ENSG00000188385.7	Signature.3	0.000110044	-0.126	0.0910409	JAKMIP3
ENSG00000267796.3	Signature.39	0.000110158	0.119	0.0910409	LIN37
ENSG00000113739.6	Signature.18	0.000110481	-0.138	0.0912038	STC2
ENSG00000057019.11	Signature.7a	0.000110668	0.142	0.091212	DCBLD2
ENSG00000118564.10	Signature.2	0.000110766	-0.126	0.091212	FBXL5
ENSG00000134247.9	Signature.7c	0.000110572	-0.124	0.091212	PTGFRN
ENSG00000136247.10	Signature.35	0.000110767	-0.114	0.091212	ZDHHC4
ENSG00000115318.7	Signature.38	0.000110855	0.118	0.0912282	LOXL3
ENSG00000112357.8	Signature.19	0.00011115	0.113	0.0914137	PEX7
ENSG00000071991.4	Signature.38	0.000111847	0.113	0.0916664	CDH19
ENSG00000198055.6	Signature.18	0.000111868	-0.141	0.0916664	GRK6
ENSG00000254087.3	Signature.35	0.00011186	0.114	0.0916664	LYN
ENSG00000122643.14	Signature.7b	0.000112003	-0.151	0.0917157	NT5C3A
ENSG00000146047.4	Signature.35	0.0001121	0.106	0.0917379	HIST1H2BA
ENSG00000125170.6	Signature.4	0.000112583	-0.14	0.0918376	DOK4
ENSG00000163472.14	Signature.2	0.000112297	0.126	0.0918376	TMEM79
ENSG00000183098.6	Signature.4	0.000112377	0.141	0.0918376	GPC6
ENSG00000129038.11	Signature.13	0.000113384	-0.127	0.0920671	LOXL1
ENSG00000136999.4	Signature.7a	0.000113355	0.142	0.0920671	NOV
ENSG00000167645.12	Signature.39	0.000113282	0.119	0.0920671	YIF1B
ENSG00000169762.12	Signature.9	0.000113519	-0.138	0.0920671	TAPT1
ENSG00000211968.2	Signature.4	0.000113437	0.14	0.0920671	IGHV1-58
ENSG00000211979.2	Signature.8	0.000113337	0.12	0.0920671	IGHV7-81
ENSG00000249853.3	Signature.13	0.000113194	-0.123	0.0920671	HS3ST5
ENSG00000229415.5	Signature.4	0.000113749	-0.136	0.0921734	SFTA3
ENSG00000187546.9	Signature.7b	0.000113892	-0.149	0.0922333	AGMO
ENSG00000162344.3	Signature.18	0.000114615	-0.134	0.0927617	FGF19
ENSG00000183741.7	Signature.13	0.000114756	0.126	0.0928189	CBX6
ENSG00000138653.5	Signature.9	0.000114862	0.132	0.0928478	NDST4
ENSG00000160233.6	Signature.7c	0.000115079	-0.124	0.0929663	LRRC3
ENSG00000258987.1	Signature.18	0.000115298	0.136	0.093086	RP11-131H24.4
ENSG00000126882.8	Signature.21	0.00011546	0.233	0.0931243	FAM78A
ENSG00000077498.8	Signature.7c	0.000115787	-0.121	0.0932769	TYR
ENSG00000140471.12	Signature.3	0.000115887	0.125	0.0932769	LINS
ENSG00000188486.3	Signature.13	0.000115849	-0.126	0.0932769	H2AFX
ENSG00000175592.4	Signature.7a	0.000116235	0.142	0.0933859	FOSL1
ENSG00000181350.7	Signature.7a	0.000116181	0.141	0.0933859	FAM211A
ENSG00000157654.13	Signature.7a	0.000116335	0.137	0.0934096	PALM2-AKAP2
ENSG00000144815.10	Signature.9	0.000116643	-0.137	0.0935998	NXPE3
ENSG00000269047.1	Signature.3	0.000116717	0.12	0.0936024	AC009041.2
ENSG00000040933.11	Signature.9	0.000117174	-0.139	0.0936845	INPP4A
ENSG00000164266.6	Signature.35	0.000117173	-0.111	0.0936845	SPINK1
ENSG00000101096.15	Signature.38	0.000117295	0.117	0.0937249	NFATC2
ENSG00000198774.3	Signature.13	0.000117788	-0.125	0.0938714	RASSF9
ENSG00000124209.3	Signature.3	0.000118159	0.123	0.0939379	RAB22A
ENSG00000005238.15	Signature.7b	0.000119686	0.148	0.0940135	FAM214B
ENSG00000011009.6	Signature.3	0.000119609	-0.123	0.0940135	LYPLA2
ENSG00000104524.9	Signature.13	0.000118736	-0.127	0.0940135	PYCRL
ENSG00000105186.10	Signature.39	0.000119987	0.119	0.0940135	ANKRD27
ENSG00000120211.4	Signature.4	0.000120098	0.129	0.0940135	INSL4
ENSG00000124391.4	Signature.17a	0.000119226	0.123	0.0940135	IL17C
ENSG00000134216.14	Signature.4	0.000119863	-0.136	0.0940135	CHIA
ENSG00000138759.13	Signature.2	0.000118801	-0.126	0.0940135	FRAS1
ENSG00000143322.15	Signature.28	0.000120077	-0.363	0.0940135	ABL2
ENSG00000155754.10	Signature.7b	0.000118884	0.146	0.0940135	ALS2CR11
ENSG00000159224.4	Signature.4	0.00011995	0.129	0.0940135	GIP
ENSG00000162390.13	Signature.17b	0.000120286	-0.126	0.0940135	ACOT11
ENSG00000164430.11	Signature.26	0.000119963	-0.211	0.0940135	MB21D1
ENSG00000167157.9	Signature.13	0.000119759	0.125	0.0940135	PRRX2
ENSG00000168255.14	Signature.8	0.000119806	0.121	0.0940135	POLR2J3
ENSG00000172379.14	Signature.7c	0.000119261	-0.124	0.0940135	ARNT2
ENSG00000173575.14	Signature.9	0.000118601	-0.137	0.0940135	CHD2
ENSG00000174450.7	Signature.13	0.000119822	0.118	0.0940135	GOLGA6L2
ENSG00000181135.11	Signature.13	0.00012029	-0.125	0.0940135	ZNF707
ENSG00000205581.6	Signature.1	0.000119782	-0.188	0.0940135	HMGN1
ENSG00000134504.8	Signature.6	0.000120364	0.285	0.094016	KCTD1
ENSG00000211784.2	Signature.9	0.000120732	-0.137	0.0941868	TRAV10
ENSG00000167992.8	Signature.9	0.000121957	-0.137	0.0948112	VWCE
ENSG00000009724.12	Signature.35	0.000122239	0.11	0.0949188	MASP2
ENSG00000198756.6	Signature.7b	0.000122176	-0.145	0.0949188	COLGALT2
ENSG00000129993.10	Signature.18	0.000122613	-0.139	0.0949724	CBFA2T3
ENSG00000145826.4	Signature.12	0.000122668	-0.13	0.0949724	LECT2
ENSG00000273259.1	Signature.16	0.000122917	-0.119	0.0950545	RP11-986E7.7
ENSG00000048028.7	Signature.9	0.000123378	0.138	0.095268	USP28
ENSG00000089060.7	Signature.9	0.000123482	-0.137	0.095268	SLC8B1
ENSG00000231672.2	Signature.7a	0.000123583	0.14	0.0952906	DIRC3
ENSG00000124177.10	Signature.6	0.000125049	-0.284	0.0953479	CHD6
ENSG00000136783.9	Signature.39	0.00012501	0.118	0.0953479	NIPSNAP3A
ENSG00000145632.10	Signature.35	0.000125	0.113	0.0953479	PLK2
ENSG00000146755.6	Signature.19	0.000125174	0.108	0.0953479	TRIM50
ENSG00000163735.6	Signature.17a	0.000124353	0.128	0.0953479	CXCL5
ENSG00000164588.4	Signature.7c	0.00012448	-0.118	0.0953479	HCN1
ENSG00000166736.7	Signature.9	0.00012486	0.137	0.0953479	HTR3A
ENSG00000167658.11	Signature.1	0.000124378	0.187	0.0953479	EEF2
ENSG00000172578.7	Signature.9	0.00012424	0.138	0.0953479	KLHL6
ENSG00000176438.8	Signature.9	0.000124053	0.136	0.0953479	SYNE3
ENSG00000180537.8	Signature.38	0.000124729	0.117	0.0953479	RNF182
ENSG00000198723.6	Signature.15	0.00012495	-0.147	0.0953479	C19orf45
ENSG00000180616.4	Signature.9	0.000125249	0.135	0.0953502	SSTR2
ENSG00000137776.12	Signature.17a	0.000125826	-0.127	0.0955694	SLTM
ENSG00000163600.8	Signature.9	0.00012582	-0.137	0.0955694	ICOS
ENSG00000105639.14	Signature.9	0.000126033	0.138	0.0956717	JAK3
ENSG00000005001.5	Signature.12	0.000126347	-0.133	0.0957686	PRSS22
ENSG00000089101.13	Signature.7d	0.000126379	0.115	0.0957686	C20orf26
ENSG00000110768.7	Signature.13	0.000127705	-0.126	0.0965463	GTF2H1
ENSG00000128829.7	Signature.17a	0.00012788	-0.128	0.0965489	EIF2AK4
ENSG00000088386.11	Signature.12	0.000128008	-0.131	0.0965603	SLC15A1
ENSG00000126583.6	Signature.26	0.000128123	0.206	0.0965914	PRKCG
ENSG00000168824.10	Signature.38	0.000128525	-0.116	0.0967288	NSG1
ENSG00000211710.3	Signature.9	0.000128517	-0.137	0.0967288	TRBV4-1
ENSG00000163069.8	Signature.12	0.000128612	-0.134	0.0967393	SGCB
ENSG00000179632.5	Signature.13	0.000129305	-0.126	0.0971503	MAF1
ENSG00000107551.16	Signature.7a	0.000129571	0.141	0.0972946	RASSF4
ENSG00000132424.10	Signature.35	0.000129683	0.112	0.0973234	PNISR
ENSG00000119599.12	Signature.1	0.000129985	0.188	0.097439	DCAF4
ENSG00000130270.12	Signature.4	0.000130253	0.136	0.0975619	ATP8B3
ENSG00000134330.14	Signature.9	0.00013051	-0.136	0.0975619	IAH1
ENSG00000175697.6	Signature.39	0.000130671	0.118	0.0975619	GPR156
ENSG00000177105.9	Signature.2	0.000130512	-0.126	0.0975619	RHOG
ENSG00000180535.3	Signature.4	0.000130548	0.139	0.0975619	BHLHA15
ENSG00000185962.1	Signature.18	0.000130412	0.133	0.0975619	LCE3A
ENSG00000196268.7	Signature.9	0.000130739	-0.138	0.0975619	ZNF493
ENSG00000183269.5	Signature.19	0.000130974	0.1	0.0976448	OR52E8
ENSG00000128564.5	Signature.28	0.000131163	0.348	0.0977126	VGF
ENSG00000111252.6	Signature.7d	0.000131431	0.122	0.0978565	SH2B3
ENSG00000156804.3	Signature.40	0.000131605	-0.146	0.0979313	FBXO32
ENSG00000185090.10	Signature.7d	0.000132015	-0.121	0.0981813	MANEAL
ENSG00000132256.14	Signature.28	0.000132187	0.369	0.0982504	TRIM5
ENSG00000083444.12	Signature.39	0.000132532	0.118	0.0983441	PLOD1
ENSG00000077943.7	Signature.40	0.000132869	0.144	0.0985389	ITGA8
ENSG00000043462.7	Signature.7b	0.000133331	-0.147	0.0985495	LCP2
ENSG00000211836.1	Signature.9	0.00013319	-0.134	0.0985495	TRAJ54
ENSG00000235173.2	Signature.2	0.000133272	-0.123	0.0985495	FAM203A
ENSG00000251322.3	Signature.7d	0.000133094	-0.119	0.0985495	SHANK3
ENSG00000254004.2	Signature.39	0.000133194	0.118	0.0985495	ZNF260
ENSG00000271130.1	Signature.5	0.000133431	0.225	0.0985681	IGHV3OR16-8
ENSG00000072062.9	Signature.35	0.000133746	0.112	0.0986903	PRKACA
ENSG00000122778.5	Signature.7c	0.000133911	-0.123	0.0987018	KIAA1549
ENSG00000088002.7	Signature.4	0.000134737	0.137	0.0991999	SULT2B1
ENSG00000103245.9	Signature.35	0.000134902	-0.112	0.0992111	NARFL
ENSG00000184254.12	Signature.7a	0.000135006	0.138	0.0992322	ALDH1A3
ENSG00000130270.12	Signature.13	0.000135395	0.122	0.0993482	ATP8B3
ENSG00000136999.4	Signature.7b	0.000135368	0.147	0.0993482	NOV
ENSG00000231672.2	Signature.7b	0.000135859	0.146	0.0995668	DIRC3
ENSG00000103066.8	Signature.9	0.000136009	-0.137	0.0995814	PLA2G15
ENSG00000159374.13	Signature.39	0.000136405	0.114	0.0996742	M1AP
ENSG00000176571.7	Signature.38	0.000136256	0.108	0.0996742	CNBD1
ENSG00000251546.1	Signature.9	0.000136681	0.131	0.0996974	IGKV1D-39
ENSG00000008988.5	Signature.9	0.000137095	0.134	0.0997753	RPS20
ENSG00000260362.1	Signature.40	0.000137105	0.139	0.0997753	RP11-297M9.1
ENSG00000108551.4	Signature.4	0.000137296	0.137	0.0998047	RASD1
ENSG00000112531.12	Signature.19	0.00013725	0.11	0.0998047	QKI
ENSG00000118245.2	Signature.12	0.000137681	-0.123	0.0998157	TNP1
ENSG00000145287.6	Signature.21	0.000137689	0.228	0.0998157	PLAC8
ENSG00000168703.5	Signature.18	0.000137516	0.137	0.0998157	WFDC12

## Sheet: B
Ensembl-ID	Signature	p	beta	padj	HUGO-ID
ENSG00000130656.4	Signature.15	1.26169e-09	0.235	0.00153949	HBZ
ENSG00000005801.12	Signature.2	4.30943e-08	-0.204	0.0133428	ZNF195
ENSG00000168267.5	Signature.1	4.37403e-08	-0.277	0.0133428	PTF1A
ENSG00000272573.1	Signature.12	2.22879e-08	0.215	0.0133428	MUSTN1
ENSG00000132840.5	Signature.4	9.88299e-08	0.22	0.0202353	BHMT2
ENSG00000162009.7	Signature.12	1.04821e-07	0.207	0.0202353	SSTR5
ENSG00000166387.7	Signature.2	1.40366e-07	-0.196	0.0202353	PPFIBP2
ENSG00000185966.3	Signature.18	1.30158e-07	0.224	0.0202353	LCE3E
ENSG00000240563.1	Signature.15	1.49255e-07	0.22	0.0202353	L1TD1
ENSG00000005801.12	Signature.13	2.24249e-07	-0.193	0.0227694	ZNF195
ENSG00000105398.3	Signature.12	2.868e-07	-0.202	0.0227694	SULT2A1
ENSG00000136695.10	Signature.18	3.35892e-07	0.214	0.0227694	IL36RN
ENSG00000165066.11	Signature.17a	2.88243e-07	0.183	0.0227694	NKX6-3
ENSG00000168875.1	Signature.21	2.95119e-07	0.377	0.0227694	SOX14
ENSG00000169876.9	Signature.1	3.15687e-07	0.275	0.0227694	MUC17
ENSG00000235268.2	Signature.39	3.23986e-07	-0.178	0.0227694	KDM4E
ENSG00000242366.2	Signature.35	3.28666e-07	0.168	0.0227694	UGT1A8
ENSG00000272573.1	Signature.19	2.97577e-07	0.166	0.0227694	MUSTN1
ENSG00000029725.12	Signature.2	5.26893e-07	-0.187	0.0292229	RABEP1
ENSG00000186188.6	Signature.15	5.71676e-07	0.219	0.0303281	FFAR4
ENSG00000043143.16	Signature.13	7.40536e-07	0.185	0.0311582	PHF15
ENSG00000166387.7	Signature.13	6.3252e-07	-0.185	0.0311582	PPFIBP2
ENSG00000169020.5	Signature.28	7.21434e-07	0.88	0.0311582	ATP5I
ENSG00000184709.7	Signature.28	6.83449e-07	-0.852	0.0311582	LRRC26
ENSG00000198723.6	Signature.21	7.93249e-07	-0.379	0.0322635	C19orf45
ENSG00000149435.8	Signature.4	8.69039e-07	-0.202	0.0342059	GGTLC1
ENSG00000116095.6	Signature.39	1.08024e-06	-0.172	0.0411903	PLEKHA3
ENSG00000130703.11	Signature.3	1.12659e-06	0.179	0.0416558	OSBPL2
ENSG00000251247.5	Signature.39	1.22158e-06	0.171	0.0438397	ZNF345
ENSG00000095110.3	Signature.15	1.42801e-06	0.198	0.0470927	NXPE1
ENSG00000116039.7	Signature.39	1.39319e-06	-0.167	0.0470927	ATP6V1B1
ENSG00000272047.1	Signature.12	1.37795e-06	0.192	0.0470927	GTF2H5
ENSG00000007402.7	Signature.4	2.04293e-06	-0.197	0.0479373	CACNA2D2
ENSG00000067167.3	Signature.12	1.7775e-06	-0.191	0.0479373	TRAM1
ENSG00000154127.5	Signature.18	1.54231e-06	-0.204	0.0479373	UBASH3B
ENSG00000163202.4	Signature.18	2.03351e-06	0.2	0.0479373	LCE3D
ENSG00000163735.6	Signature.17b	1.90037e-06	0.184	0.0479373	CXCL5
ENSG00000164692.13	Signature.35	1.85378e-06	-0.159	0.0479373	COL1A2
ENSG00000183826.12	Signature.4	1.92209e-06	-0.198	0.0479373	BTBD9
ENSG00000187609.11	Signature.39	1.54203e-06	0.168	0.0479373	EXD3
ENSG00000196570.2	Signature.39	1.96535e-06	0.16	0.0479373	PFN3
ENSG00000213160.5	Signature.3	1.91421e-06	0.178	0.0479373	KLHL23
ENSG00000215182.6	Signature.28	1.97678e-06	-0.821	0.0479373	MUC5AC
ENSG00000250641.1	Signature.26	1.89192e-06	0.314	0.0479373	MEGT1
ENSG00000269402.1	Signature.39	1.70919e-06	-0.166	0.0479373	AC116407.2
ENSG00000037749.7	Signature.3	2.29673e-06	0.174	0.0503685	MFAP3
ENSG00000105398.3	Signature.19	2.31166e-06	-0.156	0.0503685	SULT2A1
ENSG00000133742.9	Signature.26	2.30431e-06	0.304	0.0503685	CA1
ENSG00000181392.10	Signature.39	2.21014e-06	0.166	0.0503685	SYNE4
ENSG00000106341.6	Signature.5	2.5359e-06	-0.335	0.0542427	PPP1R17
ENSG00000137872.11	Signature.5	2.57837e-06	-0.36	0.0542427	SEMA6D
ENSG00000080293.5	Signature.12	2.79363e-06	-0.184	0.0558808	SCTR
ENSG00000105698.11	Signature.39	2.7567e-06	0.165	0.0558808	USF2
ENSG00000250479.4	Signature.3	2.7263e-06	0.172	0.0558808	CHCHD10
ENSG00000215066.3	Signature.39	2.96316e-06	-0.159	0.0583159	C9orf38
ENSG00000203785.4	Signature.18	3.35261e-06	0.191	0.0621142	SPRR2E
ENSG00000226174.2	Signature.39	3.26677e-06	0.163	0.0621142	TEX22
ENSG00000235109.3	Signature.16	3.35978e-06	0.169	0.0621142	ZSCAN31
ENSG00000104231.6	Signature.39	3.52422e-06	0.163	0.0623344	ZFAND1
ENSG00000163530.4	Signature.13	3.52495e-06	0.164	0.0623344	DPPA2
ENSG00000213265.4	Signature.39	3.4884e-06	-0.161	0.0623344	TSGA13
ENSG00000124217.3	Signature.3	3.66231e-06	0.171	0.0638382	MOCS3
ENSG00000105696.4	Signature.4	3.85306e-06	-0.189	0.0660069	TMEM59L
ENSG00000136694.8	Signature.18	3.94901e-06	0.187	0.0660069	IL36A
ENSG00000163982.5	Signature.39	3.90321e-06	-0.15	0.0660069	OTOP1
ENSG00000184345.4	Signature.13	4.08943e-06	0.153	0.0674302	IQCF2
ENSG00000168904.10	Signature.16	4.59263e-06	0.167	0.0737346	LRRC28
ENSG00000268923.1	Signature.40	4.68046e-06	0.166	0.0741688	AL645922.1
ENSG00000100246.8	Signature.2	5.01892e-06	0.172	0.0745035	DNAL4
ENSG00000162039.10	Signature.13	4.99188e-06	0.164	0.0745035	MEIOB
ENSG00000169762.12	Signature.4	5.10192e-06	-0.191	0.0745035	TAPT1
ENSG00000225885.2	Signature.39	5.0799e-06	-0.154	0.0745035	AC023590.1
ENSG00000019186.5	Signature.4	5.69085e-06	0.187	0.074822	CYP24A1
ENSG00000111716.8	Signature.1	5.7028e-06	-0.254	0.074822	LDHB
ENSG00000131871.10	Signature.3	5.68987e-06	0.17	0.074822	VIMP
ENSG00000132716.14	Signature.2	5.37215e-06	0.168	0.074822	DCAF8
ENSG00000135972.4	Signature.39	5.67072e-06	0.16	0.074822	MRPS9
ENSG00000171316.7	Signature.39	5.65934e-06	0.161	0.074822	CHD7
ENSG00000214900.4	Signature.2	5.6743e-06	0.168	0.074822	C14orf182
ENSG00000080293.5	Signature.4	5.91352e-06	-0.186	0.0767613	SCTR
ENSG00000129235.6	Signature.2	6.58469e-06	-0.17	0.0819847	TXNDC17
ENSG00000162735.14	Signature.8	6.76161e-06	0.162	0.0833371	PEX19
ENSG00000109586.7	Signature.17b	6.91911e-06	-0.173	0.0835897	GALNT7
ENSG00000165661.11	Signature.2	6.91067e-06	0.168	0.0835897	QSOX2
ENSG00000006747.10	Signature.4	7.91254e-06	-0.185	0.0862152	SCIN
ENSG00000029725.12	Signature.13	8.74854e-06	-0.166	0.0862152	RABEP1
ENSG00000068903.15	Signature.1	8.48294e-06	0.253	0.0862152	SIRT2
ENSG00000100038.15	Signature.2	8.64201e-06	0.166	0.0862152	TOP3B
ENSG00000109689.10	Signature.4	7.85057e-06	-0.188	0.0862152	STIM2
ENSG00000111801.11	Signature.35	8.53301e-06	-0.15	0.0862152	BTN3A3
ENSG00000117153.11	Signature.3	7.29571e-06	-0.166	0.0862152	KLHL12
ENSG00000141485.11	Signature.19	8.87431e-06	-0.148	0.0862152	SLC13A5
ENSG00000150361.7	Signature.3	7.89487e-06	0.157	0.0862152	KLHL1
ENSG00000156469.4	Signature.39	7.64825e-06	0.159	0.0862152	MTERFD1
ENSG00000160867.10	Signature.13	8.43659e-06	0.167	0.0862152	FGFR4
ENSG00000161573.6	Signature.12	8.77029e-06	-0.174	0.0862152	CCL16
ENSG00000162039.10	Signature.2	8.90288e-06	0.16	0.0862152	MEIOB
ENSG00000170426.1	Signature.18	7.49747e-06	0.189	0.0862152	SDR9C7
ENSG00000178636.4	Signature.2	8.66729e-06	0.163	0.0862152	RP11-455G16.1
ENSG00000178773.10	Signature.6	8.07755e-06	-0.383	0.0862152	CPNE7
ENSG00000186493.7	Signature.4	7.43539e-06	-0.184	0.0862152	C5orf38
ENSG00000214900.4	Signature.13	8.16496e-06	0.165	0.0862152	C14orf182
ENSG00000259003.1	Signature.17a	8.55102e-06	0.168	0.0862152	AE000662.92
ENSG00000259120.2	Signature.4	7.3066e-06	-0.186	0.0862152	SMIM6
ENSG00000258053.1	Signature.13	8.98009e-06	0.161	0.0862782	CTD-2021H9.3
ENSG00000099284.9	Signature.12	9.50713e-06	-0.174	0.0885528	H2AFY2
ENSG00000124466.8	Signature.17a	9.46176e-06	0.173	0.0885528	LYPD3
ENSG00000158042.8	Signature.13	9.43096e-06	-0.166	0.0885528	MRPL17
ENSG00000269000.1	Signature.35	9.33679e-06	0.138	0.0885528	AC108868.1
ENSG00000175390.8	Signature.13	9.72481e-06	-0.165	0.0895408	EIF3F
ENSG00000213931.1	Signature.15	9.75997e-06	0.183	0.0895408	HBE1
ENSG00000142698.10	Signature.3	9.84143e-06	-0.16	0.0896143	C1orf94
ENSG00000143921.6	Signature.19	1.00129e-05	-0.147	0.0898347	ABCG8
ENSG00000214645.3	Signature.8	9.9563e-06	0.156	0.0898347	AL162389.1
ENSG00000112249.9	Signature.19	1.02193e-05	0.149	0.090358	ASCC3
ENSG00000213934.5	Signature.15	1.03774e-05	0.176	0.0910958	HBG1
ENSG00000143032.7	Signature.39	1.10425e-05	-0.145	0.096242	BARHL2
ENSG00000189051.5	Signature.18	1.13904e-05	0.184	0.0985696	RNF222

## Sheet: C
Ensembl-ID	Signature	p	beta	padj	HUGO-ID
ENSG00000147570.5	Signature.9	2.18994e-12	0.281	2.80632e-06	DNAJC5B
ENSG00000156265.11	Signature.9	7.66814e-12	0.276	4.91321e-06	MAP3K7CL
ENSG00000178338.6	Signature.9	1.9878e-11	-0.271	8.49094e-06	ZNF354B
ENSG00000214215.3	Signature.9	2.65599e-11	0.262	8.50888e-06	C12orf74
ENSG00000141956.9	Signature.9	5.76983e-11	-0.26	1.47876e-05	PRDM15
ENSG00000138675.12	Signature.7c	8.09207e-11	0.23	1.7209e-05	FGF5
ENSG00000196570.2	Signature.39	9.40043e-11	0.215	1.7209e-05	PFN3
ENSG00000138684.3	Signature.9	2.88848e-10	-0.253	4.62684e-05	IL21
ENSG00000164588.4	Signature.7b	3.47723e-10	-0.266	4.95104e-05	HCN1
ENSG00000214021.11	Signature.9	4.90249e-10	0.248	6.28235e-05	TTLL3
ENSG00000162944.6	Signature.7b	8.90657e-10	-0.273	0.000103758	RFTN2
ENSG00000085719.7	Signature.9	1.02081e-09	0.245	0.000108682	CPNE3
ENSG00000250151.5	Signature.9	1.10254e-09	0.242	0.000108682	ARPC4-TTLL3
ENSG00000176136.4	Signature.7a	1.40372e-09	0.244	0.000128486	MC5R
ENSG00000100721.6	Signature.9	1.50695e-09	-0.242	0.000128739	TCL1A
ENSG00000211724.3	Signature.9	1.7027e-09	-0.242	0.000136372	TRBV6-6
ENSG00000226979.4	Signature.9	2.18587e-09	0.239	0.000164771	LTA
ENSG00000136694.8	Signature.18	2.85795e-09	0.221	0.000203464	IL36A
ENSG00000162813.13	Signature.9	5.33267e-09	0.236	0.000359664	BPNT1
ENSG00000122035.6	Signature.9	6.26253e-09	0.234	0.000401259	RASL11A
ENSG00000130656.4	Signature.15	8.58385e-09	0.277	0.000490169	HBZ
ENSG00000152484.9	Signature.9	8.24198e-09	0.232	0.000490169	USP12
ENSG00000259471.1	Signature.9	8.7977e-09	0.218	0.000490169	RP11-321F6.1
ENSG00000138675.12	Signature.7a	9.63162e-09	0.234	0.000514272	FGF5
ENSG00000164743.4	Signature.7b	1.45232e-08	0.254	0.000744434	C8orf48
ENSG00000253409.1	Signature.9	1.64043e-08	-0.225	0.000808517	TRBV7-4
ENSG00000141391.9	Signature.9	1.82128e-08	-0.226	0.000864406	SLMO1
ENSG00000147485.8	Signature.9	1.90175e-08	0.22	0.000870364	PXDNL
ENSG00000187510.3	Signature.9	2.14284e-08	0.223	0.000946885	PLEKHG7
ENSG00000184345.4	Signature.13	2.64177e-08	0.178	0.00112844	IQCF2
ENSG00000169575.4	Signature.9	3.08855e-08	-0.21	0.00127673	VPREB1
ENSG00000117751.13	Signature.3	3.52392e-08	-0.21	0.00132816	PPP1R8
ENSG00000140382.10	Signature.7b	3.49552e-08	-0.247	0.00132816	HMG20A
ENSG00000185873.7	Signature.18	3.43508e-08	0.204	0.00132816	TMPRSS11B
ENSG00000164588.4	Signature.7a	3.71683e-08	-0.225	0.00136085	HCN1
ENSG00000159184.7	Signature.7a	4.26197e-08	-0.229	0.0015171	HOXB13
ENSG00000211899.3	Signature.9	4.58128e-08	-0.221	0.00158668	IGHM
ENSG00000160856.16	Signature.9	5.47781e-08	0.218	0.00184726	FCRL3
ENSG00000178199.9	Signature.9	6.02893e-08	0.214	0.00198098	ZC3H12D
ENSG00000124721.13	Signature.9	6.77047e-08	0.207	0.00216902	DNAH8
ENSG00000196247.7	Signature.9	7.04487e-08	-0.217	0.00220188	ZNF107
ENSG00000211779.3	Signature.9	7.85901e-08	-0.215	0.00239786	TRAV5
ENSG00000211810.3	Signature.9	8.14476e-08	-0.216	0.00242725	TRAV29DV5
ENSG00000185482.3	Signature.9	8.46904e-08	0.215	0.00246653	STAC3
ENSG00000135363.7	Signature.9	9.59053e-08	0.214	0.00267171	LMO2
ENSG00000138675.12	Signature.7b	9.58889e-08	0.227	0.00267171	FGF5
ENSG00000211734.3	Signature.9	1.07558e-07	-0.215	0.00293258	TRBV5-1
ENSG00000121350.11	Signature.39	1.14663e-07	0.189	0.00306118	PYROXD1
ENSG00000198746.8	Signature.3	1.29229e-07	-0.201	0.00331203	GPATCH3
ENSG00000178031.11	Signature.7a	1.40433e-07	0.226	0.00352862	ADAMTSL1
ENSG00000146007.6	Signature.9	1.49862e-07	-0.212	0.00369312	ZMAT2
ENSG00000132840.5	Signature.4	1.72216e-07	0.213	0.0040125	BHMT2
ENSG00000168875.1	Signature.21	1.68756e-07	0.346	0.0040125	SOX14
ENSG00000186474.11	Signature.18	1.75348e-07	0.195	0.00401253	KLK12
ENSG00000100580.7	Signature.9	1.91649e-07	0.212	0.0043086	TMED8
ENSG00000269810.1	Signature.9	2.02953e-07	0.208	0.00448408	AC015660.1
ENSG00000182333.10	Signature.5	2.14313e-07	0.281	0.00465481	LIPF
ENSG00000043143.16	Signature.13	2.18678e-07	0.197	0.00467045	PHF15
ENSG00000196834.7	Signature.2	2.29127e-07	0.189	0.00481338	POTEI
ENSG00000149435.8	Signature.4	2.34883e-07	-0.209	0.00485472	GGTLC1
ENSG00000129244.4	Signature.7a	2.44754e-07	-0.218	0.00497846	ATP1B2
ENSG00000106829.14	Signature.7b	2.49975e-07	-0.229	0.0050052	TLE4
ENSG00000136695.10	Signature.18	2.60744e-07	0.202	0.00514052	IL36RN
ENSG00000005884.13	Signature.7d	2.9088e-07	0.184	0.00525001	ITGA3
ENSG00000106384.6	Signature.40	2.86522e-07	0.22	0.00525001	MOGAT3
ENSG00000124196.5	Signature.9	2.84449e-07	-0.206	0.00525001	GTSF1L
ENSG00000143536.7	Signature.18	2.88674e-07	0.19	0.00525001	CRNN
ENSG00000211768.1	Signature.9	2.75561e-07	-0.207	0.00525001	TRBJ2-4
ENSG00000100628.7	Signature.9	3.22204e-07	0.205	0.00565605	ASB2
ENSG00000170689.8	Signature.7b	3.40665e-07	-0.222	0.00589931	HOXB9
ENSG00000204310.6	Signature.7a	3.62846e-07	0.215	0.00619964	AGPAT1
ENSG00000176927.10	Signature.9	3.72432e-07	0.201	0.0062797	EFCAB5
ENSG00000080511.2	Signature.7b	4.21824e-07	0.214	0.00667347	RDH8
ENSG00000162344.3	Signature.18	4.15351e-07	-0.195	0.00667347	FGF19
ENSG00000180537.8	Signature.7b	4.20289e-07	0.225	0.00667347	RNF182
ENSG00000189099.7	Signature.6	4.18248e-07	-0.431	0.00667347	PRSS48
ENSG00000189120.3	Signature.26	4.09756e-07	0.36	0.00667347	SP6
ENSG00000159784.13	Signature.26	4.50751e-07	0.353	0.00704414	FAM131B
ENSG00000203756.3	Signature.7a	4.56852e-07	0.207	0.00705346	TMEM244
ENSG00000251247.5	Signature.39	5.13862e-07	0.179	0.0078392	ZNF345
ENSG00000082556.6	Signature.4	5.28525e-07	-0.205	0.00796805	OPRK1
ENSG00000127325.14	Signature.9	5.44425e-07	-0.197	0.00801906	BEST3
ENSG00000179059.5	Signature.3	5.40032e-07	-0.182	0.00801906	ZFP42
ENSG00000175348.6	Signature.4	5.7517e-07	-0.208	0.00826453	TMEM9B
ENSG00000206531.6	Signature.3	5.80438e-07	-0.183	0.00826453	CD200R1L
ENSG00000258987.1	Signature.9	5.98053e-07	0.199	0.00842177	RP11-131H24.4
ENSG00000167483.13	Signature.9	6.22999e-07	-0.199	0.00849307	FAM129C
ENSG00000184486.7	Signature.7a	6.22686e-07	0.206	0.00849307	POU3F2
ENSG00000130699.12	Signature.3	6.55585e-07	0.19	0.00875111	TAF4
ENSG00000164520.7	Signature.13	6.4904e-07	0.186	0.00875111	RAET1E
ENSG00000139656.5	Signature.39	6.6717e-07	0.176	0.00881393	SMIM2
ENSG00000165555.5	Signature.9	6.92867e-07	0.201	0.00890423	NOXRED1
ENSG00000211812.1	Signature.9	6.9485e-07	-0.2	0.00890423	TRAV26-2
ENSG00000259120.2	Signature.4	6.82029e-07	-0.204	0.00890423	SMIM6
ENSG00000005801.12	Signature.2	7.53053e-07	-0.186	0.00946086	ZNF195
ENSG00000043143.16	Signature.2	7.82162e-07	0.187	0.0095458	PHF15
ENSG00000125910.4	Signature.9	7.72717e-07	-0.199	0.0095458	S1PR4
ENSG00000163818.12	Signature.9	7.81021e-07	-0.199	0.0095458	LZTFL1
ENSG00000158555.10	Signature.9	8.32555e-07	0.196	0.010065	GDPD5
ENSG00000080166.11	Signature.7d	8.86629e-07	-0.175	0.0103289	DCT
ENSG00000125735.6	Signature.9	8.85389e-07	-0.198	0.0103289	TNFSF14
ENSG00000170426.1	Signature.18	8.79261e-07	0.195	0.0103289	SDR9C7
ENSG00000198586.9	Signature.9	8.86145e-07	-0.196	0.0103289	TLK1
ENSG00000171467.11	Signature.9	9.27248e-07	0.196	0.0107048	ZNF318
ENSG00000170962.8	Signature.9	9.61847e-07	0.199	0.0110051	PDGFD
ENSG00000211728.2	Signature.9	9.77951e-07	-0.197	0.0110903	TRBV5-6
ENSG00000078795.12	Signature.9	1.00359e-06	0.194	0.0112813	PKD2L2
ENSG00000104332.7	Signature.38	1.06937e-06	0.168	0.0118134	SFRP1
ENSG00000005801.12	Signature.13	1.14301e-06	-0.184	0.0119083	ZNF195
ENSG00000095596.7	Signature.4	1.11686e-06	-0.198	0.0119083	CYP26A1
ENSG00000136104.14	Signature.9	1.11873e-06	-0.197	0.0119083	RNASEH2B
ENSG00000136161.8	Signature.7b	1.12075e-06	-0.219	0.0119083	RCBTB2
ENSG00000163735.6	Signature.17b	1.13598e-06	0.184	0.0119083	CXCL5
ENSG00000175482.4	Signature.9	1.13849e-06	0.196	0.0119083	POLD4
ENSG00000228325.3	Signature.5	1.10047e-06	0.292	0.0119083	RP11-685N3.1
ENSG00000106688.7	Signature.9	1.23666e-06	0.196	0.0126779	SLC1A1
ENSG00000168502.13	Signature.9	1.24734e-06	-0.194	0.0126858	SOGA2
ENSG00000168032.4	Signature.4	1.26472e-06	-0.197	0.0127613	ENTPD3
ENSG00000126233.1	Signature.18	1.28589e-06	0.188	0.0128736	SLURP1
ENSG00000112320.7	Signature.3	1.31135e-06	0.184	0.0130266	SOBP
ENSG00000145107.11	Signature.4	1.36675e-06	0.197	0.0133698	TM4SF19
ENSG00000178403.3	Signature.9	1.35986e-06	0.178	0.0133698	NEUROG2
ENSG00000120868.9	Signature.9	1.38358e-06	0.195	0.0134318	APAF1
ENSG00000184226.10	Signature.9	1.39932e-06	-0.193	0.0134825	PCDH9
ENSG00000138411.6	Signature.9	1.48881e-06	0.194	0.0140418	HECW2
ENSG00000176903.3	Signature.9	1.47118e-06	-0.194	0.0140418	PNMA1
ENSG00000182223.7	Signature.40	1.49024e-06	0.2	0.0140418	ZAR1
ENSG00000172927.3	Signature.7b	1.51962e-06	0.212	0.0141131	MYEOV
ENSG00000258881.2	Signature.7b	1.51983e-06	0.213	0.0141131	AC007040.11
ENSG00000105254.7	Signature.39	1.55772e-06	0.171	0.0141572	TBCB
ENSG00000204248.6	Signature.7b	1.53563e-06	-0.211	0.0141572	COL11A2
ENSG00000211944.2	Signature.4	1.55002e-06	0.19	0.0141572	IGHV3-16
ENSG00000119457.7	Signature.4	1.58841e-06	-0.196	0.0143344	SLC46A2
ENSG00000104133.10	Signature.3	1.70006e-06	-0.183	0.0150503	SPG11
ENSG00000172458.4	Signature.7b	1.70298e-06	-0.213	0.0150503	IL17D
ENSG00000030419.12	Signature.9	1.77267e-06	-0.193	0.0152273	IKZF2
ENSG00000102445.14	Signature.9	1.7943e-06	-0.186	0.0152273	KIAA0226L
ENSG00000162944.6	Signature.7a	1.77621e-06	-0.205	0.0152273	RFTN2
ENSG00000258388.3	Signature.7a	1.7567e-06	0.202	0.0152273	PPT2-EGFL8
ENSG00000272573.1	Signature.19	1.76792e-06	0.154	0.0152273	MUSTN1
ENSG00000092531.5	Signature.9	1.8353e-06	0.191	0.0154728	SNAP23
ENSG00000188763.3	Signature.7d	1.91359e-06	-0.169	0.0160274	FZD9
ENSG00000196834.7	Signature.13	1.95045e-06	0.175	0.0161253	POTEI
ENSG00000080511.2	Signature.7c	1.97819e-06	0.168	0.0162498	RDH8
ENSG00000162517.8	Signature.3	2.02867e-06	-0.179	0.0165584	PEF1
ENSG00000160410.10	Signature.39	2.05747e-06	0.172	0.0165822	SHKBP1
ENSG00000162630.5	Signature.7a	2.05475e-06	0.197	0.0165822	B3GALT2
ENSG00000063127.11	Signature.9	2.07278e-06	0.192	0.0166012	SLC6A16
ENSG00000133195.7	Signature.9	2.10394e-06	0.191	0.0167027	SLC39A11
ENSG00000170423.8	Signature.4	2.11153e-06	0.19	0.0167027	KRT78
ENSG00000105219.4	Signature.4	2.12558e-06	0.195	0.0167107	CNTD2
ENSG00000258881.2	Signature.7c	2.15762e-06	0.176	0.016757	AC007040.11
ENSG00000267534.1	Signature.9	2.14782e-06	0.187	0.016757	S1PR2
ENSG00000180730.4	Signature.4	2.189e-06	-0.195	0.0168983	SHISA2
ENSG00000163295.4	Signature.40	2.24484e-06	0.191	0.0171231	ALPI
ENSG00000205138.2	Signature.39	2.24388e-06	0.167	0.0171231	SDHAF1
ENSG00000138795.5	Signature.9	2.33596e-06	-0.188	0.0177127	LEF1
ENSG00000196805.6	Signature.18	2.3682e-06	0.185	0.0178515	SPRR2B
ENSG00000074771.3	Signature.9	2.41616e-06	0.18	0.0181065	NOX3
ENSG00000064961.14	Signature.28	2.52486e-06	-0.39	0.0188111	HMG20B
ENSG00000080293.5	Signature.4	2.56701e-06	-0.19	0.0190146	SCTR
ENSG00000015520.10	Signature.1	2.58668e-06	0.25	0.0190502	NPC1L1
ENSG00000112276.9	Signature.7a	2.63105e-06	0.204	0.0191578	BVES
ENSG00000185966.3	Signature.18	2.63119e-06	0.187	0.0191578	LCE3E
ENSG00000104413.11	Signature.7a	2.6752e-06	-0.201	0.0192593	ESRP1
ENSG00000211898.3	Signature.9	2.71869e-06	-0.188	0.019385	IGHD
ENSG00000139679.11	Signature.7b	2.77556e-06	-0.21	0.0195427	LPAR6
ENSG00000244094.1	Signature.18	2.76377e-06	0.179	0.0195427	SPRR2F
ENSG00000189233.7	Signature.9	2.86609e-06	0.189	0.0200698	NUGGC
ENSG00000182352.4	Signature.15	2.92994e-06	-0.234	0.020078	C17orf77
ENSG00000189051.5	Signature.18	2.91444e-06	0.183	0.020078	RNF222
ENSG00000211767.1	Signature.9	2.91648e-06	-0.189	0.020078	TRBJ2-3
ENSG00000226174.2	Signature.39	2.88933e-06	0.167	0.020078	TEX22
ENSG00000162039.10	Signature.13	2.99206e-06	0.166	0.0203	MEIOB
ENSG00000214595.7	Signature.9	3.04161e-06	-0.188	0.0205142	EML6
ENSG00000134046.7	Signature.5	3.05912e-06	-0.289	0.0205243	MBD2
ENSG00000183826.12	Signature.4	3.09534e-06	-0.191	0.0206591	BTBD9
ENSG00000125798.10	Signature.4	3.19472e-06	-0.19	0.0209944	FOXA2
ENSG00000152785.6	Signature.9	3.17988e-06	-0.186	0.0209944	BMP3
ENSG00000160781.11	Signature.26	3.2533e-06	-0.334	0.0211066	PAQR6
ENSG00000222022.1	Signature.7c	3.26121e-06	0.169	0.0211066	AC112721.1
ENSG00000132589.11	Signature.7a	3.32367e-06	-0.197	0.0212957	FLOT2
ENSG00000143195.8	Signature.9	3.31704e-06	0.186	0.0212957	ILDR2
ENSG00000162722.8	Signature.28	3.34213e-06	-0.379	0.0213075	TRIM58
ENSG00000172458.4	Signature.7a	3.39499e-06	-0.198	0.0213262	IL17D
ENSG00000183269.5	Signature.19	3.39199e-06	0.135	0.0213262	OR52E8
ENSG00000211800.3	Signature.9	3.36278e-06	-0.186	0.0213262	TRAV20
ENSG00000197646.6	Signature.7a	3.42528e-06	0.199	0.0214115	PDCD1LG2
ENSG00000130812.6	Signature.9	3.49231e-06	0.185	0.0217245	ANGPTL6
ENSG00000137198.5	Signature.7d	3.70811e-06	-0.163	0.0229555	GMPR
ENSG00000095110.3	Signature.15	3.75755e-06	0.222	0.0231498	NXPE1
ENSG00000113758.9	Signature.9	3.80183e-06	-0.186	0.0232126	DBN1
ENSG00000211769.1	Signature.9	3.80397e-06	-0.186	0.0232126	TRBJ2-5
ENSG00000159184.7	Signature.7b	3.8246e-06	-0.201	0.0232278	HOXB13
ENSG00000197134.7	Signature.9	3.9024e-06	-0.185	0.0235885	ZNF257
ENSG00000196235.9	Signature.39	3.93764e-06	0.165	0.0236898	SUPT5H
ENSG00000121270.11	Signature.2	4.1137e-06	0.171	0.0246334	ABCC11
ENSG00000169762.12	Signature.4	4.19897e-06	-0.19	0.025027	TAPT1
ENSG00000092330.11	Signature.8	4.26385e-06	0.168	0.0252961	TINF2
ENSG00000169509.5	Signature.18	4.28838e-06	0.18	0.0253244	CRCT1
ENSG00000111012.5	Signature.9	4.40755e-06	0.183	0.025557	CYP27B1
ENSG00000112137.12	Signature.9	4.39798e-06	-0.184	0.025557	PHACTR1
ENSG00000144331.14	Signature.9	4.40059e-06	-0.184	0.025557	ZNF385B
ENSG00000146409.6	Signature.7a	4.35535e-06	-0.196	0.025557	SLC18B1
ENSG00000105339.6	Signature.9	4.54715e-06	0.186	0.0260358	DENND3
ENSG00000170423.8	Signature.18	4.51093e-06	0.177	0.0260358	KRT78
ENSG00000184730.6	Signature.1	4.55107e-06	-0.247	0.0260358	APOBR
ENSG00000129244.4	Signature.7b	4.68019e-06	-0.202	0.0264206	ATP1B2
ENSG00000165606.4	Signature.21	4.67274e-06	0.305	0.0264206	DRGX
ENSG00000101188.4	Signature.7c	4.76294e-06	0.167	0.026659	NTSR1
ENSG00000211658.2	Signature.4	4.76479e-06	0.188	0.026659	IGLV3-27
ENSG00000105255.6	Signature.7b	4.9057e-06	0.203	0.0271777	FSD1
ENSG00000203756.3	Signature.7c	4.92034e-06	0.164	0.0271777	TMEM244
ENSG00000136881.7	Signature.4	4.97078e-06	-0.183	0.0273385	BAAT
ENSG00000205155.3	Signature.39	5.01657e-06	0.16	0.0274724	PSENEN
ENSG00000136732.10	Signature.7a	5.07069e-06	-0.195	0.0275334	GYPC
ENSG00000213654.5	Signature.39	5.05125e-06	-0.163	0.0275334	GPSM3
ENSG00000106829.14	Signature.7a	5.17358e-06	-0.195	0.0279736	TLE4
ENSG00000198610.6	Signature.17a	5.20906e-06	0.173	0.028047	AKR1C4
ENSG00000231672.2	Signature.7c	5.23582e-06	0.169	0.0280732	DIRC3
ENSG00000144583.4	Signature.7c	5.36894e-06	0.17	0.028667	MARCH4
ENSG00000187806.3	Signature.13	5.42069e-06	0.157	0.0288232	TMEM202
ENSG00000103994.12	Signature.7a	5.85764e-06	-0.196	0.0300253	ZNF106
ENSG00000116031.7	Signature.4	5.78325e-06	-0.186	0.0300253	CD207
ENSG00000162039.10	Signature.2	5.72411e-06	0.16	0.0300253	MEIOB
ENSG00000163686.9	Signature.7b	5.82625e-06	0.202	0.0300253	ABHD6
ENSG00000187772.6	Signature.9	5.80913e-06	0.176	0.0300253	LIN28B
ENSG00000213762.6	Signature.2	5.85e-06	-0.169	0.0300253	ZNF134
ENSG00000236609.3	Signature.7a	5.82817e-06	-0.193	0.0300253	ZNF853
ENSG00000075884.8	Signature.9	5.89728e-06	-0.179	0.0301081	ARHGAP15
ENSG00000123091.4	Signature.3	5.98971e-06	-0.173	0.0303382	RNF11
ENSG00000162631.14	Signature.7c	5.98095e-06	0.167	0.0303382	NTNG1
ENSG00000183960.4	Signature.9	6.05972e-06	0.181	0.0305322	KCNH8
ENSG00000187180.3	Signature.18	6.09948e-06	0.173	0.0305322	LCE2C
ENSG00000205846.3	Signature.9	6.08574e-06	0.18	0.0305322	CLEC6A
ENSG00000036565.10	Signature.38	6.24237e-06	0.144	0.0311259	SLC18A1
ENSG00000092445.7	Signature.26	6.28013e-06	0.325	0.0311928	TYRO3
ENSG00000204290.6	Signature.9	6.41885e-06	0.182	0.031688	BTNL2
ENSG00000258881.2	Signature.7a	6.42928e-06	0.192	0.031688	AC007040.11
ENSG00000198677.6	Signature.3	6.46201e-06	-0.17	0.0317272	TTC37
ENSG00000185652.7	Signature.39	6.56029e-06	0.16	0.0320868	NTF3
ENSG00000211727.3	Signature.9	6.66372e-06	-0.181	0.0324688	TRBV7-6
ENSG00000104413.11	Signature.26	6.74422e-06	0.32	0.0327153	ESRP1
ENSG00000189042.9	Signature.39	6.79265e-06	0.161	0.0327237	ZNF567
ENSG00000163354.10	Signature.4	6.81985e-06	0.185	0.0327317	DCST2
ENSG00000005448.12	Signature.7b	6.98604e-06	0.202	0.0332236	WDR54
ENSG00000164588.4	Signature.21	6.97772e-06	0.306	0.0332236	HCN1
ENSG00000164743.4	Signature.7a	7.00765e-06	0.194	0.0332236	C8orf48
ENSG00000211791.2	Signature.9	7.02604e-06	-0.181	0.0332236	TRAV13-2
ENSG00000164520.7	Signature.2	7.09729e-06	0.168	0.0334371	RAET1E
ENSG00000268941.1	Signature.7a	7.19757e-06	0.188	0.033662	MGC4294
ENSG00000183269.5	Signature.12	7.30939e-06	0.134	0.0339373	OR52E8
ENSG00000203722.3	Signature.13	7.29878e-06	0.168	0.0339373	RAET1G
ENSG00000108518.7	Signature.13	7.39336e-06	-0.171	0.0341331	PFN1
ENSG00000015676.13	Signature.1	7.52102e-06	0.246	0.0345444	NUDCD3
ENSG00000104814.8	Signature.9	7.67139e-06	0.178	0.0347546	MAP4K1
ENSG00000204314.6	Signature.7b	7.64863e-06	0.2	0.0347546	PRRT1
ENSG00000172458.4	Signature.7c	7.7925e-06	-0.166	0.0351612	IL17D
ENSG00000138381.5	Signature.3	7.94934e-06	0.172	0.035743	ASNSD1
ENSG00000118873.11	Signature.1	8.03157e-06	0.244	0.0359865	RAB3GAP2
ENSG00000186648.10	Signature.9	8.0606e-06	0.178	0.0359907	LRRC16B
ENSG00000186442.6	Signature.18	8.30236e-06	0.169	0.0366867	KRT3
ENSG00000186654.16	Signature.7b	8.28623e-06	-0.199	0.0366867	PRR5
ENSG00000005884.13	Signature.7b	8.8142e-06	0.199	0.0381891	ITGA3
ENSG00000157851.12	Signature.26	8.77681e-06	0.301	0.0381891	DPYSL5
ENSG00000182118.5	Signature.26	8.8018e-06	0.319	0.0381891	FAM89A
ENSG00000181626.10	Signature.9	8.89101e-06	0.168	0.0383618	ANKRD62
ENSG00000178150.4	Signature.2	8.98623e-06	0.165	0.0386426	ZNF114
ENSG00000126882.8	Signature.21	9.1212e-06	0.317	0.0389615	FAM78A
ENSG00000259518.1	Signature.7a	9.09429e-06	0.186	0.0389615	RP11-597K23.2
ENSG00000165118.10	Signature.18	9.2783e-06	0.178	0.0395009	C9orf64
ENSG00000124233.10	Signature.15	9.43467e-06	0.22	0.0397053	SEMG1
ENSG00000169962.4	Signature.9	9.39649e-06	0.175	0.0397053	TAS1R3
ENSG00000100351.12	Signature.7a	9.51491e-06	-0.188	0.0397386	GRAP2
ENSG00000111716.8	Signature.1	9.67525e-06	-0.237	0.0397386	LDHB
ENSG00000182271.8	Signature.40	9.66838e-06	0.192	0.0397386	TMIGD1
ENSG00000186188.6	Signature.15	9.59711e-06	0.227	0.0397386	FFAR4
ENSG00000037241.3	Signature.1	9.7733e-06	-0.239	0.0400131	RPL26L1
ENSG00000143179.8	Signature.9	9.83492e-06	-0.177	0.0401352	UCK2
ENSG00000160181.4	Signature.15	9.86577e-06	0.226	0.0401352	TFF2
ENSG00000114251.9	Signature.13	1.00555e-05	-0.168	0.0404123	WNT5A
ENSG00000156219.12	Signature.38	1.00902e-05	0.146	0.0404123	ART3
ENSG00000165511.4	Signature.38	1.01546e-05	0.154	0.0404123	C10orf25
ENSG00000176396.9	Signature.39	1.01014e-05	0.158	0.0404123	EID2
ENSG00000211797.2	Signature.9	1.01317e-05	-0.178	0.0404123	TRAV17
ENSG00000082126.13	Signature.7c	1.01927e-05	0.159	0.0404382	MPP4
ENSG00000006555.6	Signature.13	1.04546e-05	-0.167	0.0404749	TTC22
ENSG00000066933.11	Signature.9	1.04545e-05	0.179	0.0404749	MYO9A
ENSG00000116120.8	Signature.7a	1.03036e-05	0.192	0.0404749	FARSB
ENSG00000159784.13	Signature.28	1.04492e-05	0.361	0.0404749	FAM131B
ENSG00000162894.7	Signature.9	1.02603e-05	-0.179	0.0404749	FAIM3
ENSG00000176273.10	Signature.4	1.03174e-05	-0.181	0.0404749	SLC35G1
ENSG00000203785.4	Signature.18	1.04241e-05	0.17	0.0404749	SPRR2E
ENSG00000268941.1	Signature.7c	1.03318e-05	0.161	0.0404749	MGC4294
ENSG00000095370.15	Signature.9	1.06044e-05	-0.178	0.0404817	SH2D3C
ENSG00000185818.7	Signature.7a	1.06143e-05	-0.187	0.0404817	NAT8L
ENSG00000196155.8	Signature.39	1.05692e-05	0.155	0.0404817	PLEKHG4
ENSG00000240505.4	Signature.9	1.06018e-05	-0.176	0.0404817	TNFRSF13B
ENSG00000066557.5	Signature.7a	1.07021e-05	0.189	0.0406121	LRRC40
ENSG00000185133.9	Signature.9	1.07119e-05	0.174	0.0406121	INPP5J
ENSG00000180537.8	Signature.7a	1.08659e-05	0.188	0.0410744	RNF182
ENSG00000007402.7	Signature.4	1.10221e-05	-0.179	0.0415423	CACNA2D2
ENSG00000166862.6	Signature.1	1.11014e-05	0.232	0.0417185	CACNG2
ENSG00000130706.8	Signature.40	1.14916e-05	0.189	0.0430585	ADRM1
ENSG00000105246.5	Signature.9	1.16714e-05	0.178	0.043319	EBI3
ENSG00000178150.4	Signature.13	1.16393e-05	0.164	0.043319	ZNF114
ENSG00000254004.2	Signature.39	1.16621e-05	0.159	0.043319	ZNF260
ENSG00000162722.8	Signature.7b	1.17812e-05	0.192	0.0435076	TRIM58
ENSG00000069812.7	Signature.2	1.18198e-05	0.162	0.0435094	HES2
ENSG00000006074.4	Signature.7a	1.19491e-05	-0.186	0.0437496	CCL18
ENSG00000063322.9	Signature.39	1.20247e-05	0.157	0.0439006	MED29
ENSG00000162892.11	Signature.9	1.22019e-05	-0.177	0.043922	IL24
ENSG00000213931.1	Signature.15	1.21731e-05	0.214	0.043922	HBE1
ENSG00000267041.1	Signature.39	1.21247e-05	0.157	0.043922	ZNF850
ENSG00000108518.7	Signature.2	1.24487e-05	-0.166	0.0440677	PFN1
ENSG00000129244.4	Signature.7c	1.24151e-05	-0.161	0.0440677	ATP1B2
ENSG00000184566.2	Signature.9	1.23631e-05	0.168	0.0440677	AC132216.1
ENSG00000186191.7	Signature.8	1.24253e-05	0.145	0.0440677	BPIFB4
ENSG00000101146.8	Signature.3	1.25431e-05	0.166	0.0442262	RAE1
ENSG00000169876.9	Signature.1	1.25625e-05	0.225	0.0442262	MUC17
ENSG00000180537.8	Signature.7c	1.2607e-05	0.163	0.0442613	RNF182
ENSG00000167618.5	Signature.38	1.26424e-05	0.149	0.0442641	LAIR2
ENSG00000165802.15	Signature.18	1.26949e-05	-0.175	0.0442751	NSMF
ENSG00000172382.5	Signature.18	1.27491e-05	0.172	0.0442751	PRSS27
ENSG00000182333.10	Signature.34	1.27189e-05	0.177	0.0442751	LIPF
ENSG00000101152.6	Signature.40	1.30651e-05	0.191	0.0452498	DNAJC5
ENSG00000126882.8	Signature.7a	1.33981e-05	-0.187	0.0461536	FAM78A
ENSG00000253548.1	Signature.9	1.33829e-05	0.162	0.0461536	PYDC2
ENSG00000124089.4	Signature.7b	1.35925e-05	0.173	0.0463996	MC3R
ENSG00000177000.6	Signature.2	1.35312e-05	0.165	0.0463996	MTHFR
ENSG00000241404.2	Signature.7a	1.36143e-05	0.188	0.0463996	EGFL8
ENSG00000269430.1	Signature.7c	1.35982e-05	-0.163	0.0463996	LRRC3DN
ENSG00000211678.2	Signature.9	1.36788e-05	-0.166	0.0464957	IGLJ3
ENSG00000264424.1	Signature.19	1.37656e-05	0.129	0.0465436	MYH4
ENSG00000126856.9	Signature.7b	1.38705e-05	0.183	0.0466523	PRDM7
ENSG00000168229.3	Signature.28	1.38486e-05	0.35	0.0466523	PTGDR
ENSG00000143416.16	Signature.1	1.39667e-05	-0.235	0.0468529	SELENBP1
ENSG00000130193.7	Signature.2	1.40045e-05	-0.166	0.0468569	THEM6
ENSG00000176623.7	Signature.9	1.40853e-05	0.176	0.0470045	RMDN1
ENSG00000231672.2	Signature.7b	1.42846e-05	0.193	0.0475459	DIRC3
ENSG00000082438.11	Signature.9	1.43594e-05	0.175	0.0475925	COBLL1
ENSG00000110660.10	Signature.2	1.43786e-05	-0.164	0.0475925	SLC35F2
ENSG00000131127.9	Signature.18	1.44751e-05	-0.173	0.0476843	ZNF141
ENSG00000197448.9	Signature.9	1.46466e-05	0.175	0.0481259	GSTK1
ENSG00000236609.3	Signature.21	1.49057e-05	0.306	0.0488517	ZNF853
ENSG00000012048.15	Signature.39	1.51928e-05	0.155	0.049244	BRCA1
ENSG00000026103.15	Signature.9	1.50817e-05	0.176	0.049244	FAS
ENSG00000161618.5	Signature.17b	1.52175e-05	0.159	0.049244	ALDH16A1
ENSG00000164362.14	Signature.9	1.51451e-05	-0.172	0.049244	TERT
ENSG00000197646.6	Signature.28	1.51513e-05	-0.36	0.049244	PDCD1LG2
ENSG00000139173.5	Signature.7a	1.53313e-05	-0.186	0.0494874	TMEM117
ENSG00000225399.3	Signature.7d	1.54263e-05	0.154	0.0496687	RP11-3B7.1
ENSG00000137872.11	Signature.5	1.57126e-05	-0.261	0.0502121	SEMA6D
ENSG00000178096.8	Signature.9	1.59581e-05	-0.173	0.0508698	BOLA1
ENSG00000100462.11	Signature.1	1.62967e-05	0.232	0.0518203	PRMT5
ENSG00000130656.4	Signature.21	1.64786e-05	0.28	0.0521398	HBZ
ENSG00000172071.7	Signature.9	1.65319e-05	-0.173	0.0521798	EIF2AK3
ENSG00000159455.7	Signature.18	1.66969e-05	0.163	0.0525709	LCE2B
ENSG00000124098.9	Signature.13	1.69553e-05	-0.164	0.0532538	FAM210B
ENSG00000103037.7	Signature.9	1.73308e-05	-0.172	0.0533797	SETD6
ENSG00000116095.6	Signature.39	1.73483e-05	-0.155	0.0533797	PLEKHA3
ENSG00000133067.13	Signature.39	1.73039e-05	-0.154	0.0533797	LGR6
ENSG00000137078.4	Signature.9	1.73475e-05	-0.174	0.0533797	SIT1
ENSG00000162613.12	Signature.1	1.71642e-05	-0.237	0.0533797	FUBP1
ENSG00000163564.10	Signature.9	1.72686e-05	-0.173	0.0533797	PYHIN1
ENSG00000174963.13	Signature.39	1.72968e-05	0.153	0.0533797	ZIC4
ENSG00000185962.1	Signature.18	1.73915e-05	0.169	0.0533797	LCE3A
ENSG00000196620.4	Signature.15	1.74072e-05	0.224	0.0533797	UGT2B15
ENSG00000225885.2	Signature.9	1.74474e-05	0.17	0.0533797	AC023590.1
ENSG00000154646.4	Signature.9	1.78334e-05	0.149	0.0543784	TMPRSS15
ENSG00000235531.5	Signature.7b	1.7865e-05	-0.191	0.0543784	RP11-383H13.1
ENSG00000159184.7	Signature.7c	1.79218e-05	-0.156	0.054422	HOXB13
ENSG00000117153.11	Signature.3	1.80134e-05	-0.164	0.0545708	KLHL12
ENSG00000171604.7	Signature.9	1.81268e-05	-0.171	0.0545742	CXXC5
ENSG00000198482.6	Signature.3	1.80646e-05	0.165	0.0545742	ZNF808
ENSG00000229859.4	Signature.5	1.82307e-05	0.225	0.0547117	PGA3
ENSG00000146215.9	Signature.9	1.82812e-05	0.173	0.0547215	CRIP3
ENSG00000196083.5	Signature.7a	1.83193e-05	0.182	0.0547215	IL1RAP
ENSG00000140612.9	Signature.7b	1.85177e-05	-0.192	0.0551852	SEC11A
ENSG00000005884.13	Signature.7a	1.87883e-05	0.184	0.0554756	ITGA3
ENSG00000019186.5	Signature.4	1.87488e-05	0.172	0.0554756	CYP24A1
ENSG00000060566.9	Signature.40	1.89436e-05	0.18	0.0556223	CREB3L3
ENSG00000197415.7	Signature.7b	1.89682e-05	0.191	0.0556223	VEPH1
ENSG00000099341.7	Signature.39	1.91905e-05	0.153	0.0560179	PSMD8
ENSG00000154589.2	Signature.7a	1.91562e-05	-0.182	0.0560179	LY96
ENSG00000071794.11	Signature.21	1.95327e-05	-0.307	0.0568871	HLTF
ENSG00000179909.11	Signature.9	1.96015e-05	-0.173	0.0569581	ZNF154
ENSG00000174450.7	Signature.13	1.99561e-05	0.153	0.0574523	GOLGA6L2
ENSG00000214900.4	Signature.9	1.99957e-05	0.172	0.0574523	C14orf182
ENSG00000267748.2	Signature.39	1.99936e-05	0.149	0.0574523	CTB-102L5.4
ENSG00000079691.15	Signature.9	2.01358e-05	-0.173	0.0576266	LRRC16A
ENSG00000178035.7	Signature.1	2.02219e-05	0.235	0.0576266	IMPDH2
ENSG00000186654.16	Signature.7c	2.02363e-05	-0.159	0.0576266	PRR5
ENSG00000266733.1	Signature.9	2.01511e-05	0.168	0.0576266	TBC1D29
ENSG00000136697.8	Signature.18	2.02842e-05	0.168	0.0576349	IL1F10
ENSG00000003402.15	Signature.9	2.05976e-05	0.172	0.0577465	CFLAR
ENSG00000071909.14	Signature.9	2.04956e-05	0.17	0.0577465	MYO3B
ENSG00000079819.12	Signature.34	2.06704e-05	-0.197	0.0577465	EPB41L2
ENSG00000087510.5	Signature.38	2.06301e-05	0.148	0.0577465	TFAP2C
ENSG00000090097.16	Signature.7b	2.05111e-05	0.189	0.0577465	PCBP4
ENSG00000110660.10	Signature.13	2.04274e-05	-0.162	0.0577465	SLC35F2
ENSG00000131626.11	Signature.13	2.08642e-05	0.159	0.0577465	PPFIA1
ENSG00000243927.1	Signature.7b	2.08181e-05	-0.191	0.0577465	MRPS6
ENSG00000261272.1	Signature.18	2.08463e-05	0.161	0.0577465	MUC22
ENSG00000174842.12	Signature.3	2.10029e-05	-0.163	0.0580052	GLMN
ENSG00000108854.11	Signature.7c	2.11531e-05	0.159	0.0581693	SMURF2
ENSG00000186907.3	Signature.4	2.11159e-05	0.175	0.0581693	RTN4RL2
ENSG00000090273.9	Signature.3	2.15419e-05	-0.161	0.0583617	NUDC
ENSG00000109586.7	Signature.3	2.13494e-05	-0.164	0.0583617	GALNT7
ENSG00000135249.3	Signature.1	2.14267e-05	0.232	0.0583617	RINT1
ENSG00000188076.2	Signature.39	2.15099e-05	-0.148	0.0583617	SCGB1C1
ENSG00000211890.3	Signature.9	2.15412e-05	0.169	0.0583617	IGHA2
ENSG00000221986.2	Signature.4	2.14298e-05	-0.167	0.0583617	MYBPHL
ENSG00000130703.11	Signature.3	2.16589e-05	0.161	0.0585548	OSBPL2
ENSG00000211955.2	Signature.4	2.18842e-05	0.174	0.0587918	IGHV3-33
ENSG00000149357.5	Signature.39	2.20591e-05	-0.154	0.0591128	LAMTOR1
ENSG00000157150.4	Signature.26	2.21109e-05	-0.302	0.0591128	TIMP4
ENSG00000087586.13	Signature.3	2.22316e-05	0.162	0.0592285	AURKA
ENSG00000163982.5	Signature.39	2.2387e-05	-0.135	0.0592576	OTOP1
ENSG00000188011.5	Signature.9	2.24275e-05	-0.168	0.0592576	CXXC11
ENSG00000264424.1	Signature.12	2.2381e-05	0.129	0.0592576	MYH4
ENSG00000186654.16	Signature.15	2.26506e-05	0.224	0.0597239	PRR5
ENSG00000117322.12	Signature.9	2.27028e-05	0.172	0.0597386	CR2
ENSG00000123094.11	Signature.7c	2.27775e-05	0.16	0.0598123	RASSF8
ENSG00000184903.5	Signature.28	2.28916e-05	-0.356	0.0599891	IMMP2L
ENSG00000070759.12	Signature.9	2.30333e-05	0.172	0.0599924	TESK2
ENSG00000182747.4	Signature.5	2.29727e-05	-0.258	0.0599924	SLC35D3
ENSG00000078579.8	Signature.26	2.31821e-05	0.296	0.060009	FGF20
ENSG00000171649.7	Signature.9	2.31553e-05	-0.169	0.060009	ZIK1
ENSG00000178662.11	Signature.9	2.32198e-05	0.169	0.060009	CSRNP3
ENSG00000135226.12	Signature.9	2.35157e-05	0.156	0.0606326	UGT2B28
ENSG00000165275.5	Signature.39	2.35772e-05	-0.152	0.0606693	TRMT10B
ENSG00000104313.13	Signature.7b	2.38684e-05	-0.189	0.060808	EYA1
ENSG00000152291.9	Signature.1	2.38483e-05	-0.231	0.060808	TGOLN2
ENSG00000167664.4	Signature.1	2.38315e-05	-0.23	0.060808	TMIGD2
ENSG00000257365.3	Signature.7d	2.38167e-05	0.153	0.060808	FNTB
ENSG00000146166.12	Signature.18	2.39898e-05	0.163	0.060996	LGSN
ENSG00000229292.1	Signature.9	2.41259e-05	0.16	0.0610996	RFPL4AL1
ENSG00000136014.7	Signature.9	2.42364e-05	-0.171	0.0611378	USP44
ENSG00000000419.8	Signature.3	2.43151e-05	0.16	0.0612159	DPM1
ENSG00000091592.11	Signature.7a	2.44147e-05	-0.182	0.061226	NLRP1
ENSG00000172927.3	Signature.21	2.44842e-05	-0.298	0.0612802	MYEOV
ENSG00000120211.4	Signature.34	2.45506e-05	0.178	0.0613267	INSL4
ENSG00000127863.11	Signature.26	2.49312e-05	0.301	0.0621562	TNFRSF19
ENSG00000105197.6	Signature.39	2.5229e-05	0.15	0.0626549	TIMM50
ENSG00000197872.7	Signature.9	2.52935e-05	0.17	0.0626936	FAM49A
ENSG00000143322.15	Signature.7b	2.5423e-05	0.186	0.0628931	ABL2
ENSG00000213762.6	Signature.13	2.57589e-05	-0.158	0.0634867	ZNF134
ENSG00000077498.8	Signature.7b	2.59005e-05	-0.188	0.0637053	TYR
ENSG00000158006.9	Signature.3	2.60613e-05	-0.16	0.0639682	PAFAH2
ENSG00000114757.14	Signature.38	2.62047e-05	0.14	0.0640844	PEX5L
ENSG00000118492.12	Signature.40	2.65484e-05	0.175	0.0646783	ADGB
ENSG00000164294.9	Signature.7a	2.65479e-05	-0.179	0.0646783	GPX8
ENSG00000179010.10	Signature.2	2.66178e-05	-0.156	0.0647242	MRFAP1
ENSG00000145287.6	Signature.15	2.66807e-05	0.223	0.0647542	PLAC8
ENSG00000269430.1	Signature.7a	2.67568e-05	-0.181	0.0648162	LRRC3DN
ENSG00000101144.8	Signature.18	2.68195e-05	-0.165	0.0648456	BMP7
ENSG00000077943.7	Signature.40	2.72003e-05	0.184	0.0650443	ITGA8
ENSG00000109586.7	Signature.15	2.7327e-05	0.225	0.0650443	GALNT7
ENSG00000127483.13	Signature.3	2.73148e-05	-0.16	0.0650443	HP1BP3
ENSG00000167363.9	Signature.3	2.71742e-05	0.161	0.0650443	FN3K
ENSG00000223802.3	Signature.7c	2.69814e-05	-0.154	0.0650443	CERS1
ENSG00000034053.10	Signature.7a	2.75101e-05	-0.18	0.0650611	APBA2
ENSG00000102891.3	Signature.1	2.74379e-05	-0.21	0.0650611	MT4
ENSG00000167645.12	Signature.39	2.7589e-05	0.152	0.0650611	YIF1B
ENSG00000169398.15	Signature.9	2.77702e-05	0.17	0.0650611	PTK2
ENSG00000173421.12	Signature.7d	2.7542e-05	0.149	0.0650611	CCDC36
ENSG00000197646.6	Signature.7c	2.77038e-05	0.157	0.0650611	PDCD1LG2
ENSG00000260362.1	Signature.39	2.77456e-05	0.141	0.0650611	RP11-297M9.1
ENSG00000211814.1	Signature.9	2.79617e-05	-0.17	0.0652675	TRAV35
ENSG00000164597.9	Signature.1	2.83003e-05	0.228	0.0659377	COG5
ENSG00000124721.13	Signature.18	2.85071e-05	0.16	0.0662989	DNAH8
ENSG00000168412.6	Signature.15	2.86568e-05	0.213	0.0665265	MTNR1A
ENSG00000063438.12	Signature.7b	2.87133e-05	0.185	0.066532	AHRR
ENSG00000135916.11	Signature.1	2.88678e-05	-0.227	0.0666348	ITM2C
ENSG00000171827.6	Signature.39	2.92327e-05	0.149	0.067254	ZNF570
ENSG00000101361.10	Signature.1	2.93278e-05	0.225	0.0673214	NOP56
ENSG00000170279.2	Signature.3	2.9367e-05	-0.149	0.0673214	C7orf33
ENSG00000180383.3	Signature.38	2.94928e-05	0.142	0.067489	DEFB124
ENSG00000138449.6	Signature.9	2.95502e-05	-0.166	0.0674998	SLC40A1
ENSG00000047849.17	Signature.7a	2.96423e-05	0.179	0.0675706	MAP4
ENSG00000176177.9	Signature.7d	2.96866e-05	0.147	0.0675706	ENTHD1
ENSG00000125864.7	Signature.7b	2.99475e-05	-0.186	0.067923	BFSP1
ENSG00000136235.11	Signature.7b	3.00779e-05	-0.189	0.0679782	GPNMB
ENSG00000258881.2	Signature.28	3.0032e-05	-0.346	0.0679782	AC007040.11
ENSG00000113494.12	Signature.38	3.04143e-05	0.144	0.0684217	PRLR
ENSG00000172382.5	Signature.4	3.04343e-05	0.17	0.0684217	PRSS27
ENSG00000253291.1	Signature.9	3.04201e-05	-0.167	0.0684217	TRBV7-7
ENSG00000122584.8	Signature.2	3.05465e-05	0.149	0.0685536	NXPH1
ENSG00000100351.12	Signature.28	3.06804e-05	0.345	0.0685872	GRAP2
ENSG00000172927.3	Signature.28	3.0722e-05	-0.344	0.0685872	MYEOV
ENSG00000175414.6	Signature.9	3.08787e-05	-0.169	0.068817	ARL10
ENSG00000109586.7	Signature.17b	3.10933e-05	-0.159	0.069055	GALNT7
ENSG00000158008.5	Signature.7a	3.1333e-05	0.176	0.0694671	EXTL1
ENSG00000184345.4	Signature.2	3.14373e-05	0.133	0.069578	IQCF2
ENSG00000140750.12	Signature.9	3.16658e-05	-0.169	0.0698543	ARHGAP17
ENSG00000166387.7	Signature.2	3.16712e-05	-0.157	0.0698543	PPFIBP2
ENSG00000092531.5	Signature.3	3.17561e-05	-0.158	0.0699212	SNAP23
ENSG00000162944.6	Signature.7d	3.18387e-05	-0.15	0.0699828	RFTN2
ENSG00000126254.7	Signature.39	3.19063e-05	0.148	0.0700114	RBM42
ENSG00000117983.13	Signature.26	3.19837e-05	-0.289	0.0700613	MUC5B
ENSG00000128610.7	Signature.1	3.2384e-05	0.218	0.0702179	FEZF1
ENSG00000159374.13	Signature.6	3.22777e-05	0.366	0.0702179	M1AP
ENSG00000166387.7	Signature.13	3.22993e-05	-0.158	0.0702179	PPFIBP2
ENSG00000183963.14	Signature.21	3.23604e-05	-0.297	0.0702179	SMTN
ENSG00000211961.2	Signature.4	3.23253e-05	0.169	0.0702179	IGHV1-45
ENSG00000123453.12	Signature.9	3.25609e-05	-0.167	0.0704823	SARDH
ENSG00000116120.8	Signature.7c	3.27653e-05	0.157	0.070805	FARSB
ENSG00000167306.14	Signature.7a	3.28621e-05	-0.178	0.0708947	MYO5B
ENSG00000114268.7	Signature.3	3.30524e-05	-0.158	0.0710661	PFKFB4
ENSG00000176136.4	Signature.38	3.30034e-05	0.137	0.0710661	MC5R
ENSG00000183395.4	Signature.9	3.32311e-05	-0.167	0.0713306	PMCH
ENSG00000164588.4	Signature.7c	3.33641e-05	-0.148	0.0713785	HCN1
ENSG00000183475.8	Signature.3	3.33648e-05	0.16	0.0713785	ASB7
ENSG00000161618.5	Signature.17a	3.37034e-05	0.155	0.0719826	ALDH16A1
ENSG00000178031.11	Signature.7c	3.39157e-05	0.155	0.0722662	ADAMTSL1
ENSG00000235173.2	Signature.28	3.41432e-05	0.338	0.0725591	FAM203A
ENSG00000075151.15	Signature.3	3.42065e-05	-0.159	0.0725732	EIF4G3
ENSG00000126856.9	Signature.7d	3.43257e-05	0.14	0.0727058	PRDM7
ENSG00000076513.12	Signature.9	3.46281e-05	0.167	0.0730368	ANKRD13A
ENSG00000159685.6	Signature.38	3.4653e-05	-0.146	0.0730368	CHCHD6
ENSG00000171777.11	Signature.9	3.46231e-05	-0.165	0.0730368	RASGRP4
ENSG00000100209.5	Signature.40	3.47181e-05	-0.184	0.0730539	HSCB
ENSG00000254788.2	Signature.9	3.48023e-05	-0.166	0.0731112	CKLF-CMTM1
ENSG00000109586.7	Signature.21	3.49125e-05	0.298	0.0732225	GALNT7
ENSG00000114757.14	Signature.26	3.52826e-05	-0.283	0.0733981	PEX5L
ENSG00000173575.14	Signature.28	3.52661e-05	0.347	0.0733981	CHD2
ENSG00000263264.1	Signature.1	3.51901e-05	-0.225	0.0733981	CTB-133G6.1
ENSG00000109851.5	Signature.26	3.54745e-05	0.28	0.0736777	DBX1
ENSG00000222007.2	Signature.26	3.55908e-05	0.279	0.0737996	AC064874.1
ENSG00000086015.16	Signature.9	3.59015e-05	0.167	0.0743236	MAST2
ENSG00000179134.10	Signature.39	3.59763e-05	0.148	0.0743583	SAMD4B
ENSG00000105677.7	Signature.39	3.60905e-05	0.148	0.0744744	TMEM147
ENSG00000197714.4	Signature.9	3.61919e-05	0.163	0.0745635	ZNF460
ENSG00000178562.13	Signature.9	3.67049e-05	-0.167	0.0754989	CD28
ENSG00000105698.11	Signature.39	3.6922e-05	0.147	0.0757025	USF2
ENSG00000159516.8	Signature.18	3.68767e-05	0.161	0.0757025	SPRR2G
ENSG00000105849.5	Signature.40	3.70756e-05	0.184	0.0757749	TWISTNB
ENSG00000151640.8	Signature.7d	3.70387e-05	-0.148	0.0757749	DPYSL4
ENSG00000132692.14	Signature.7a	3.73817e-05	-0.17	0.0762789	BCAN
ENSG00000096088.12	Signature.4	3.74822e-05	-0.155	0.0763618	PGC
ENSG00000250479.4	Signature.3	3.75415e-05	0.156	0.0763618	CHCHD10
ENSG00000228325.3	Signature.4	3.79805e-05	0.165	0.0771323	RP11-685N3.1
ENSG00000164175.10	Signature.38	3.86351e-05	-0.143	0.0775901	SLC45A2
ENSG00000166887.11	Signature.3	3.85288e-05	-0.158	0.0775901	VPS39
ENSG00000172318.4	Signature.15	3.84575e-05	0.212	0.0775901	B3GALT1
ENSG00000186086.12	Signature.38	3.86903e-05	0.138	0.0775901	NBPF6
ENSG00000204248.6	Signature.26	3.86044e-05	0.288	0.0775901	COL11A2
ENSG00000128564.5	Signature.7a	3.88578e-05	-0.17	0.0777263	VGF
ENSG00000140522.7	Signature.7a	3.88795e-05	-0.173	0.0777263	RLBP1
ENSG00000070831.11	Signature.3	3.91247e-05	-0.156	0.0779152	CDC42
ENSG00000143641.8	Signature.9	3.90893e-05	-0.167	0.0779152	GALNT2
ENSG00000221882.2	Signature.39	3.91596e-05	-0.134	0.0779152	OR3A2
ENSG00000149243.11	Signature.39	3.93688e-05	0.146	0.0779746	KLHL35
ENSG00000211770.1	Signature.9	3.93517e-05	-0.166	0.0779746	TRBJ2-6
ENSG00000160233.6	Signature.7c	3.99818e-05	-0.154	0.0790665	LRRC3
ENSG00000172318.4	Signature.7b	4.02999e-05	-0.178	0.0795727	B3GALT1
ENSG00000164520.7	Signature.4	4.0533e-05	0.168	0.0796578	RAET1E
ENSG00000185467.7	Signature.4	4.05916e-05	0.166	0.0796578	KPNA7
ENSG00000214645.3	Signature.8	4.05462e-05	0.145	0.0796578	AL162389.1
ENSG00000145012.8	Signature.9	4.07831e-05	0.165	0.0796675	LPP
ENSG00000161513.7	Signature.9	4.07687e-05	0.165	0.0796675	FDXR
ENSG00000213024.6	Signature.18	4.08559e-05	0.166	0.0796883	NUP62
ENSG00000184254.12	Signature.7a	4.13837e-05	0.172	0.0804728	ALDH1A3
ENSG00000211717.3	Signature.9	4.15082e-05	-0.163	0.0805926	TRBV10-1
ENSG00000004777.14	Signature.39	4.24578e-05	0.147	0.0810935	ARHGAP33
ENSG00000065882.11	Signature.9	4.23548e-05	-0.164	0.0810935	TBC1D1
ENSG00000066468.16	Signature.4	4.23367e-05	-0.169	0.0810935	FGFR2
ENSG00000071991.4	Signature.38	4.25877e-05	0.137	0.0810935	CDH19
ENSG00000101294.12	Signature.3	4.19734e-05	0.155	0.0810935	HM13
ENSG00000116039.7	Signature.39	4.25889e-05	-0.143	0.0810935	ATP6V1B1
ENSG00000135245.9	Signature.4	4.20477e-05	0.169	0.0810935	HILPDA
ENSG00000163530.4	Signature.13	4.25884e-05	0.144	0.0810935	DPPA2
ENSG00000164220.6	Signature.38	4.23325e-05	0.139	0.0810935	F2RL2
ENSG00000197273.3	Signature.15	4.24947e-05	-0.204	0.0810935	GUCA2A
ENSG00000106263.13	Signature.40	4.32115e-05	0.183	0.0812252	EIF3B
ENSG00000108947.4	Signature.26	4.31193e-05	0.293	0.0812252	EFNB3
ENSG00000118515.7	Signature.9	4.31889e-05	0.165	0.0812252	SGK1
ENSG00000163930.5	Signature.3	4.342e-05	-0.156	0.0812252	BAP1
ENSG00000166391.10	Signature.15	4.27813e-05	0.213	0.0812252	MOGAT2
ENSG00000166803.6	Signature.7a	4.33354e-05	-0.176	0.0812252	KIAA0101
ENSG00000169605.5	Signature.5	4.29698e-05	0.218	0.0812252	GKN1
ENSG00000174917.4	Signature.1	4.33853e-05	0.221	0.0812252	C19orf70
ENSG00000175348.6	Signature.13	4.32049e-05	-0.157	0.0812252	TMEM9B
ENSG00000187609.11	Signature.39	4.33367e-05	0.147	0.0812252	EXD3
ENSG00000203722.3	Signature.2	4.34984e-05	0.152	0.0812252	RAET1G
ENSG00000244020.2	Signature.17a	4.36088e-05	-0.149	0.0812252	MT1HL1
ENSG00000135116.5	Signature.9	4.43201e-05	-0.165	0.0819544	HRK
ENSG00000198646.9	Signature.3	4.43066e-05	0.155	0.0819544	NCOA6
ENSG00000167306.14	Signature.7b	4.46424e-05	-0.182	0.0824315	MYO5B
ENSG00000106066.9	Signature.26	4.49823e-05	0.291	0.0829397	CPVL
ENSG00000047849.17	Signature.7b	4.51008e-05	0.182	0.0830386	MAP4
ENSG00000163820.10	Signature.7d	4.51879e-05	0.147	0.0830795	FYCO1
ENSG00000188403.7	Signature.4	4.53055e-05	0.167	0.0831764	IGHV1OR15-9
ENSG00000184774.6	Signature.8	4.55642e-05	0.145	0.0834124	RP11-480I12.4
ENSG00000117228.9	Signature.7a	4.57172e-05	0.175	0.0835013	GBP1
ENSG00000128011.4	Signature.26	4.57733e-05	0.29	0.0835013	LRFN1
ENSG00000129562.6	Signature.8	4.59774e-05	0.146	0.0836303	DAD1
ENSG00000211632.2	Signature.4	4.60748e-05	0.166	0.0836303	IGKV3D-11
ENSG00000164626.8	Signature.2	4.64919e-05	-0.154	0.0840878	KCNK5
ENSG00000196549.6	Signature.18	4.64516e-05	-0.162	0.0840878	MME
ENSG00000240021.5	Signature.18	4.65237e-05	0.151	0.0840878	TEX35
ENSG00000173253.10	Signature.4	4.68634e-05	-0.166	0.0845824	DMRT2
ENSG00000176273.10	Signature.5	4.69827e-05	-0.25	0.0846785	SLC35G1
ENSG00000185818.7	Signature.7c	4.71498e-05	-0.151	0.0848604	NAT8L
ENSG00000117228.9	Signature.21	4.72187e-05	-0.29	0.0848651	GBP1
ENSG00000167916.4	Signature.18	4.74058e-05	0.153	0.0849631	KRT24
ENSG00000211652.2	Signature.7b	4.73705e-05	0.182	0.0849631	IGLV7-43
ENSG00000182352.4	Signature.38	4.78619e-05	0.134	0.0854221	C17orf77
ENSG00000204160.7	Signature.3	4.80189e-05	-0.156	0.0855832	ZDHHC18
ENSG00000057019.11	Signature.7a	4.82911e-05	0.175	0.0859488	DCBLD2
ENSG00000111671.5	Signature.39	4.88243e-05	0.144	0.0864176	SPSB2
ENSG00000143033.13	Signature.3	4.87129e-05	-0.156	0.0864176	MTF2
ENSG00000156471.8	Signature.13	4.87711e-05	-0.154	0.0864176	PTDSS1
ENSG00000182968.3	Signature.15	4.92102e-05	0.202	0.0869805	SOX1
ENSG00000156239.7	Signature.9	4.94128e-05	-0.166	0.0872183	N6AMT1
ENSG00000176136.4	Signature.7b	4.97239e-05	0.172	0.0875264	MC5R
ENSG00000204310.6	Signature.21	5.00671e-05	-0.285	0.0878891	AGPAT1
ENSG00000128829.7	Signature.17a	5.02072e-05	-0.159	0.0880143	EIF2AK4
ENSG00000168875.1	Signature.15	5.03619e-05	0.2	0.0881649	SOX14
ENSG00000137815.10	Signature.3	5.06146e-05	-0.156	0.0883671	RTF1
ENSG00000162620.11	Signature.9	5.06153e-05	-0.164	0.0883671	LRRIQ3
ENSG00000196460.8	Signature.7c	5.07673e-05	0.148	0.088512	RFX8
ENSG00000254470.2	Signature.7b	5.09156e-05	-0.182	0.0886499	AP5B1
ENSG00000077238.9	Signature.9	5.12187e-05	-0.165	0.0888963	IL4R
ENSG00000110077.10	Signature.9	5.12652e-05	-0.164	0.0888963	MS4A6A
ENSG00000140382.10	Signature.7a	5.15939e-05	-0.175	0.0892248	HMG20A
ENSG00000258388.3	Signature.7b	5.15412e-05	0.178	0.0892248	PPT2-EGFL8
ENSG00000271130.1	Signature.5	5.24759e-05	0.244	0.0905057	IGHV3OR16-8
ENSG00000182963.5	Signature.1	5.27405e-05	-0.22	0.0905963	GJC1
ENSG00000235896.2	Signature.4	5.27355e-05	0.161	0.0905963	IGKV3D-7
ENSG00000102572.10	Signature.8	5.30774e-05	0.148	0.0908361	STK24
ENSG00000114353.12	Signature.7d	5.30927e-05	0.144	0.0908361	GNAI2
ENSG00000106829.14	Signature.26	5.3606e-05	0.287	0.0910714	TLE4
ENSG00000151572.12	Signature.7b	5.36515e-05	0.18	0.0910714	ANO4
ENSG00000154127.5	Signature.4	5.33908e-05	-0.168	0.0910714	UBASH3B
ENSG00000188763.3	Signature.7a	5.36567e-05	-0.171	0.0910714	FZD9
ENSG00000196155.8	Signature.28	5.35812e-05	-0.331	0.0910714	PLEKHG4
ENSG00000161509.9	Signature.1	5.38199e-05	0.214	0.0912276	GRIN2C
ENSG00000095585.12	Signature.9	5.40943e-05	-0.16	0.0915716	BLNK
ENSG00000137876.5	Signature.8	5.42406e-05	-0.146	0.0916981	RSL24D1
ENSG00000156398.8	Signature.40	5.48836e-05	-0.179	0.0925411	SFXN2
ENSG00000242802.2	Signature.1	5.5196e-05	0.219	0.0929454	AP5Z1
ENSG00000102970.6	Signature.5	5.57336e-05	0.251	0.0931652	CCL17
ENSG00000106299.7	Signature.18	5.60667e-05	0.163	0.0931652	WASL
ENSG00000125571.5	Signature.4	5.60984e-05	-0.163	0.0931652	IL37
ENSG00000148053.11	Signature.13	5.59961e-05	-0.149	0.0931652	NTRK2
ENSG00000165072.9	Signature.8	5.57355e-05	-0.144	0.0931652	MAMDC2
ENSG00000166866.8	Signature.19	5.60045e-05	0.13	0.0931652	MYO1A
ENSG00000171446.6	Signature.2	5.58687e-05	0.146	0.0931652	KRT27
ENSG00000187033.5	Signature.9	5.58198e-05	-0.158	0.0931652	SAMD7
ENSG00000211935.2	Signature.21	5.57555e-05	-0.288	0.0931652	IGHV1-3
ENSG00000104413.11	Signature.28	5.65654e-05	0.335	0.0936516	ESRP1
ENSG00000134330.14	Signature.9	5.66847e-05	-0.163	0.093728	IAH1
ENSG00000164292.8	Signature.18	5.69224e-05	0.161	0.0938523	RHOBTB3
ENSG00000166866.8	Signature.12	5.68979e-05	0.133	0.0938523	MYO1A
ENSG00000124721.13	Signature.1	5.71275e-05	0.21	0.0938546	DNAH8
ENSG00000143473.7	Signature.7b	5.7565e-05	0.174	0.094211	KCNH1
ENSG00000164576.7	Signature.3	5.74961e-05	0.155	0.094211	SAP30L
ENSG00000170561.8	Signature.4	5.78113e-05	-0.157	0.0943731	IRX2
ENSG00000187997.7	Signature.9	5.77531e-05	0.159	0.0943731	C17orf99
ENSG00000107186.12	Signature.7d	5.84545e-05	0.146	0.0950086	MPDZ
ENSG00000124466.8	Signature.17a	5.82904e-05	0.154	0.0950086	LYPD3
ENSG00000144452.10	Signature.13	5.87196e-05	0.153	0.0950086	ABCA12
ENSG00000162722.8	Signature.7a	5.8456e-05	0.169	0.0950086	TRIM58
ENSG00000164161.5	Signature.18	5.8705e-05	-0.159	0.0950086	HHIP
ENSG00000006451.3	Signature.1	5.90545e-05	0.219	0.0951278	RALA
ENSG00000013275.3	Signature.1	5.90902e-05	0.219	0.0951278	PSMC4
ENSG00000106952.3	Signature.9	5.90491e-05	-0.161	0.0951278	TNFSF8
ENSG00000121270.11	Signature.13	5.89409e-05	0.15	0.0951278	ABCC11
ENSG00000183580.8	Signature.7a	5.94388e-05	-0.174	0.0952483	FBXL7
ENSG00000253250.2	Signature.9	5.95367e-05	-0.161	0.0952483	RP11-122A3.2
ENSG00000259261.2	Signature.21	5.95185e-05	-0.286	0.0952483	IGHV4OR15-8
ENSG00000170634.8	Signature.9	5.97574e-05	-0.161	0.0954822	ACYP2
ENSG00000143248.8	Signature.26	6.00303e-05	0.281	0.0956796	RGS5
ENSG00000145287.6	Signature.21	6.0282e-05	0.286	0.0958335	PLAC8
ENSG00000175544.9	Signature.4	6.03512e-05	0.166	0.0958335	CABP4
ENSG00000157613.6	Signature.26	6.04536e-05	-0.282	0.0958772	CREB3L1
ENSG00000147570.5	Signature.1	6.06429e-05	0.219	0.0960586	DNAJC5B
ENSG00000168672.3	Signature.7b	6.13748e-05	-0.181	0.0964395	FAM84B
ENSG00000180730.4	Signature.21	6.14101e-05	0.285	0.0964395	SHISA2
ENSG00000270505.1	Signature.8	6.12057e-05	0.147	0.0964395	IGHV1OR15-1
ENSG00000100592.11	Signature.9	6.17487e-05	0.162	0.0968524	DAAM1
ENSG00000171861.6	Signature.13	6.19489e-05	-0.153	0.0970477	RNMTL1
ENSG00000139173.5	Signature.7c	6.21475e-05	-0.15	0.0971277	TMEM117
ENSG00000163577.3	Signature.7b	6.21516e-05	0.18	0.0971277	EIF5A2
ENSG00000131871.10	Signature.3	6.2473e-05	0.154	0.0975112	VIMP
ENSG00000176136.4	Signature.7c	6.27071e-05	0.141	0.0976778	MC5R
ENSG00000163634.7	Signature.5	6.29784e-05	-0.247	0.0978234	THOC7
ENSG00000162009.7	Signature.19	6.31829e-05	0.127	0.0980222	SSTR5
ENSG00000214841.1	Signature.15	6.33604e-05	0.201	0.0981788	AC005493.1
ENSG00000186493.7	Signature.4	6.35499e-05	-0.159	0.098183	C5orf38
ENSG00000197077.8	Signature.39	6.3593e-05	-0.145	0.098183	KIAA1671
ENSG00000211900.2	Signature.4	6.34426e-05	0.158	0.098183	IGHJ6
ENSG00000089101.13	Signature.7d	6.40789e-05	0.139	0.0982118	C20orf26
ENSG00000144152.8	Signature.7a	6.4025e-05	0.173	0.0982118	FBLN7
ENSG00000144452.10	Signature.2	6.39737e-05	0.152	0.0982118	ABCA12
ENSG00000162631.14	Signature.7a	6.42879e-05	0.169	0.0982118	NTNG1
ENSG00000235173.2	Signature.26	6.42816e-05	0.279	0.0982118	FAM203A
ENSG00000267796.3	Signature.39	6.43014e-05	0.142	0.0982118	LIN37
ENSG00000104320.9	Signature.39	6.44776e-05	0.144	0.0983636	NBN
ENSG00000118298.6	Signature.38	6.46959e-05	-0.139	0.0985793	CA14
ENSG00000105894.7	Signature.38	6.48709e-05	0.137	0.0986645	PTN
ENSG00000139405.11	Signature.39	6.49828e-05	0.142	0.0986645	C12orf52
ENSG00000157654.13	Signature.7c	6.49321e-05	0.146	0.0986645	PALM2-AKAP2
ENSG00000100122.5	Signature.9	6.54404e-05	-0.161	0.0988329	CRYBB1
ENSG00000149054.10	Signature.9	6.54793e-05	-0.16	0.0988329	ZNF215
ENSG00000150676.8	Signature.6	6.52932e-05	-0.351	0.0988329	CCDC83
ENSG00000172689.1	Signature.19	6.53779e-05	0.119	0.0988329	MS4A10
ENSG00000198053.7	Signature.7a	6.52815e-05	-0.171	0.0988329	SIRPA
ENSG00000143786.3	Signature.7d	6.56538e-05	0.144	0.0988634	CNIH3
ENSG00000238243.2	Signature.28	6.57319e-05	-0.331	0.0988649	OR2W3
ENSG00000250038.1	Signature.38	6.58591e-05	0.132	0.0989399	RP11-180C1.1
ENSG00000137996.8	Signature.3	6.59397e-05	-0.153	0.0989451	RTCA
ENSG00000155816.15	Signature.7d	6.64278e-05	0.14	0.0994895	FMN2
ENSG00000159784.13	Signature.7a	6.64972e-05	-0.168	0.0994895	FAM131B
ENSG00000154102.6	Signature.8	6.66416e-05	0.145	0.0994963	C16orf74
ENSG00000266997.2	Signature.34	6.66953e-05	-0.185	0.0994963	RP11-886H22.1

## Sheet: D
GO/RP-ID	GO/RP-Description	Signature	p	padj	# Genes
GO:0018149	peptide cross-linking	18	6.46162e-11	4.32929e-08	7
GO:0031424	keratinization	18	2.35119e-09	7.87647e-07	6
GO:0030216	keratinocyte differentiation	18	2.76215e-08	6.16881e-06	7
GO:0009913	epidermal cell differentiation	18	2.61821e-07	4.38549e-05	7
GO:0043588	skin development	18	2.01908e-06	0.000270557	7
GO:0042448	progesterone metabolic process	16	1.0397e-05	0.000540643	2
GO:0008544	epidermis development	18	7.62598e-06	0.000851568	7
GO:0008207	C21-steroid hormone metabolic process	16	5.39637e-05	0.00140306	2
GO:0002460	adaptive immune response based on somatic recombination of immune receptors built from immunoglobulin superfamily domains	9	1.13064e-06	0.00309795	15
GO:0046651	lymphocyte proliferation	9	6.09909e-06	0.00336304	15
GO:0032943	mononuclear cell proliferation	9	6.78007e-06	0.00336304	15
GO:0042098	T cell proliferation	9	1.18e-05	0.00336304	12
GO:0042110	T cell activation	9	1.2828e-05	0.00336304	20
GO:0070489	T cell aggregation	9	1.2828e-05	0.00336304	20
GO:0071593	lymphocyte aggregation	9	1.32989e-05	0.00336304	20
GO:0042129	regulation of T cell proliferation	9	1.39795e-05	0.00336304	11
GO:0070661	leukocyte proliferation	9	1.44516e-05	0.00336304	15
GO:0042102	positive regulation of T cell proliferation	9	1.47287e-05	0.00336304	9
GO:0002260	lymphocyte homeostasis	9	3.59151e-06	0.00336304	8
GO:0050863	regulation of T cell activation	9	1.17835e-05	0.00336304	16
GO:0070486	leukocyte aggregation	9	1.70558e-05	0.00359485	20
GO:0002250	adaptive immune response	9	1.93906e-05	0.00379029	17
GO:1903037	regulation of leukocyte cell-cell adhesion	9	2.19696e-05	0.00379029	16
GO:0001776	leukocyte homeostasis	9	2.40976e-05	0.00379029	8
GO:0050671	positive regulation of lymphocyte proliferation	9	2.61523e-05	0.00379029	10
GO:0051249	regulation of lymphocyte activation	9	2.7496e-05	0.00379029	18
GO:0032946	positive regulation of mononuclear cell proliferation	9	2.81427e-05	0.00379029	10
GO:0022407	regulation of cell-cell adhesion	9	2.85332e-05	0.00379029	18
GO:0042113	B cell activation	9	2.90497e-05	0.00379029	13
GO:0050670	regulation of lymphocyte proliferation	9	4.12997e-05	0.00478163	12
GO:0070665	positive regulation of leukocyte proliferation	9	4.3026e-05	0.00478163	10
GO:0002377	immunoglobulin production	9	4.33478e-05	0.00478163	8
GO:0032944	regulation of mononuclear cell proliferation	9	4.3628e-05	0.00478163	12
GO:0007159	leukocyte cell-cell adhesion	9	4.78453e-05	0.00504216	20
GO:0032196	transposition	2	1.00492e-05	0.00546674	3
GO:0045006	DNA deamination	2	5.50998e-06	0.00546674	3
GO:0070663	regulation of leukocyte proliferation	9	7.024e-05	0.00687348	12
GO:0050870	positive regulation of T cell activation	9	7.024e-05	0.00687348	12
GO:0002822	regulation of adaptive immune response based on somatic recombination of immune receptors built from immunoglobulin superfamily domains	9	7.57041e-05	0.00715273	9
GO:0032372	negative regulation of sterol transport	19	7.44463e-05	0.00786649	2
GO:0032375	negative regulation of cholesterol transport	19	7.44463e-05	0.00786649	2
GO:0006631	fatty acid metabolic process	19	4.03015e-05	0.00786649	5
GO:1903039	positive regulation of leukocyte cell-cell adhesion	9	0.000104652	0.00955826	12
GO:0034754	cellular hormone metabolic process	16	0.000649656	0.0112607	2
GO:0002694	regulation of leukocyte activation	9	0.000157607	0.013696	18
GO:0002819	regulation of adaptive immune response	9	0.000159954	0.013696	9
GO:0051251	positive regulation of lymphocyte activation	9	0.000178108	0.0147884	13
156902	Peptide chain elongation	1	0.000474861	0.0169671	3
156842	Eukaryotic Translation Elongation	1	0.000499032	0.0169671	3
GO:0042100	B cell proliferation	9	0.000218589	0.0176157	7
GO:0072329	monocarboxylic acid catabolic process	19	0.000252541	0.0179391	3
GO:0016042	lipid catabolic process	19	0.000300736	0.0179391	4
GO:0032369	negative regulation of lipid transport	19	0.000339541	0.0179391	2
GO:0030890	positive regulation of B cell proliferation	9	0.000257755	0.019618	5
GO:0043029	T cell homeostasis	9	0.000257755	0.019618	5
GO:0030098	lymphocyte differentiation	9	0.000312054	0.0231089	14
GO:0042445	hormone metabolic process	16	0.00188359	0.0244866	2
GO:0022409	positive regulation of cell-cell adhesion	9	0.00036151	0.0260668	12
GO:0032729	positive regulation of interferon-gamma production	9	0.000380685	0.0262196	6
GO:0042088	T-helper 1 type immune response	9	0.000382768	0.0262196	5
GO:0033280	response to vitamin D	38	3.11075e-05	0.0262547	3
GO:0050865	regulation of cell activation	9	0.000405088	0.0270718	18
GO:0008202	steroid metabolic process	16	0.00429432	0.0279131	2
GO:0006702	androgen biosynthetic process	16	0.0039972	0.0279131	1
GO:0007548	sex differentiation	16	0.0035225	0.0279131	2
GO:0042180	cellular ketone metabolic process	16	0.00271921	0.0279131	2
GO:0032700	negative regulation of interleukin-17 production	18	0.00029301	0.0280452	2
GO:0002696	positive regulation of leukocyte activation	9	0.000433416	0.0282752	13
GO:0045078	positive regulation of interferon-gamma biosynthetic process	9	0.000492834	0.0314038	3
GO:0048066	developmental pigmentation	38	7.62993e-05	0.0321983	3
211976	Endogenous sterols	16	0.00504201	0.0322444	1
196071	Metabolism of steroid hormones and vitamin D	16	0.0080611	0.0322444	1
209943	Steroid hormones	16	0.0080611	0.0322444	1
GO:0007141	male meiosis I	13	4.30622e-05	0.0325135	3
GO:0031060	regulation of histone methylation	13	5.13236e-05	0.0325135	4
GO:0006704	glucocorticoid biosynthetic process	16	0.0059908	0.0332234	1
GO:0030277	maintenance of gastrointestinal epithelium	16	0.00638912	0.0332234	1
GO:0030728	ovulation	16	0.00718536	0.0339672	1
GO:0002440	production of molecular mediator of immune response	9	0.00056513	0.0351922	9
GO:0050867	positive regulation of cell activation	9	0.000595918	0.0362848	13
GO:0008211	glucocorticoid metabolic process	16	0.00837873	0.0363078	1
GO:0010669	epithelial structure maintenance	16	0.00917364	0.0366946	1
GO:0032371	regulation of sterol transport	19	0.000933456	0.0369882	2
GO:0032374	regulation of cholesterol transport	19	0.000933456	0.0369882	2
GO:0033344	cholesterol efflux	19	0.00108649	0.0373611	2
GO:0044242	cellular lipid catabolic process	19	0.00117858	0.0373611	3
977068	Termination of O-glycan biosynthesis	1	0.00166366	0.0377096	2
GO:0008209	androgen metabolic process	16	0.010365	0.0384986	1
GO:0050871	positive regulation of B cell activation	9	0.00064934	0.0386781	6
GO:0010817	regulation of hormone levels	16	0.01141	0.0395545	2
GO:0046395	carboxylic acid catabolic process	19	0.00142204	0.0409807	3
380108	Chemokine receptors bind chemokines	16	0.0177581	0.0426194	1
211897	Cytochrome P450 - arranged by substrate type	16	0.0164234	0.0426194	1
GO:0090630	activation of GTPase activity	2	0.000117538	0.0426271	4
211945	Phase 1 - Functionalization of compounds	16	0.0214238	0.0428475	1
GO:0002521	leukocyte differentiation	9	0.00075278	0.0438855	17
GO:0007260	tyrosine phosphorylation of STAT protein	9	0.000829444	0.0473474	6
72766	Translation	1	0.0028243	0.0480131	3
2514859	Inactivation, recovery and regulation of the phototransduction cascade	18	0.000701724	0.0487045	2
2514856	The phototransduction cascade	18	0.000755109	0.0487045	2
GO:0050890	cognition	0	1.09927e-05	0.0522704	35
GO:0016054	organic acid catabolic process	19	0.00202588	0.0535171	3
GO:0015914	phospholipid transport	19	0.00223824	0.0545786	2
GO:0006953	acute-phase response	16	0.018277	0.0594004	1
GO:0019724	B cell mediated immunity	9	0.00106488	0.0595461	7
GO:0071353	cellular response to interleukin-4	9	0.00109597	0.0596566	4
GO:0032740	positive regulation of interleukin-17 production	9	0.00113217	0.0596566	3
GO:0045072	regulation of interferon-gamma biosynthetic process	9	0.00113217	0.0596566	3
GO:0032508	DNA duplex unwinding	19	0.00331289	0.0598975	2
GO:0042632	cholesterol homeostasis	19	0.00296097	0.0598975	2
GO:0055092	sterol homeostasis	19	0.00296097	0.0598975	2
GO:0030301	cholesterol transport	19	0.0034038	0.0598975	2
GO:0015918	sterol transport	19	0.00349586	0.0598975	2
GO:0032392	DNA geometric change	19	0.00368348	0.0598975	2
GO:0015748	organophosphate ester transport	19	0.00377902	0.0598975	2
168273	Influenza Viral RNA Transcription and Replication	1	0.0208343	0.061597	2
72613	Eukaryotic Translation Initiation	1	0.02037	0.061597	2
1799339	SRP-dependent cotranslational protein targeting to membrane	1	0.0185582	0.061597	2
975957	Nonsense Mediated Decay (NMD) enhanced by the Exon Junction Complex (EJC)	1	0.0172475	0.061597	2
927802	Nonsense-Mediated Decay (NMD)	1	0.0172475	0.061597	2
72706	GTP hydrolysis and joining of the 60S ribosomal subunit	1	0.0172475	0.061597	2
157279	3' -UTR-mediated translational regulation	1	0.0168199	0.061597	2
156827	L13a-mediated translational silencing of Ceruloplasmin expression	1	0.0168199	0.061597	2
72689	Formation of a pool of free 40S subunits	1	0.0139595	0.061597	2
72737	Cap-dependent Translation Initiation	1	0.02037	0.061597	2
975956	Nonsense Mediated Decay (NMD) independent of the Exon Junction Complex (EJC)	1	0.0120619	0.061597	2
375276	Peptide ligand-binding receptors	1	0.0114401	0.061597	3
72764	Eukaryotic Translation Termination	1	0.0102893	0.061597	2
5173105	O-linked glycosylation	1	0.00995005	0.061597	2
192823	Viral mRNA Translation	1	0.00995005	0.061597	2
913709	O-linked glycosylation of mucins	1	0.00742406	0.061597	2
597592	Post-translational protein modification	1	0.00603587	0.061597	4
500792	GPCR ligand binding	1	0.0137246	0.061597	4
373076	Class A/1 (Rhodopsin-like receptors)	1	0.0058873	0.061597	4
GO:0050864	regulation of B cell activation	9	0.00120204	0.0621431	7
GO:0060395	SMAD protein signal transduction	16	0.0210338	0.0643386	1
168255	Influenza Life Cycle	1	0.0227357	0.064418	2
GO:0042446	hormone biosynthetic process	16	0.0229989	0.0664413	1
168254	Influenza Infection	1	0.0247072	0.0672036	2
GO:0001676	long-chain fatty acid metabolic process	19	0.00447996	0.0676261	2
1369062	ABCA transporters in lipid homeostasis	8	0.0110589	0.0681916	1
429958	mRNA decay by 3' to 5' exoribonuclease	8	0.0110589	0.0681916	1
77289	Mitochondrial Fatty Acid Beta-Oxidation	8	0.0150549	0.0681916	1
450385	Butyrate Response Factor 1 (BRF1) destabilizes mRNA	8	0.0170479	0.0681916	1
450513	Tristetraprolin (TTP) destabilizes mRNA	8	0.0170479	0.0681916	1
450604	KSRP destabilizes mRNA	8	0.0170479	0.0681916	1
GO:0009062	fatty acid catabolic process	19	0.00490553	0.0684703	2
GO:0032368	regulation of lipid transport	19	0.00523653	0.0684703	2
GO:0015711	organic anion transport	19	0.0052807	0.0684703	3
GO:0019395	fatty acid oxidation	19	0.00581051	0.0684703	2
GO:0006641	triglyceride metabolic process	19	0.00592863	0.0684703	2
GO:0006721	terpenoid metabolic process	19	0.00592863	0.0684703	2
GO:0034440	lipid oxidation	19	0.00604785	0.0684703	2
GO:0044282	small molecule catabolic process	19	0.00630933	0.0689675	3
GO:0002443	leukocyte mediated immunity	9	0.00138331	0.0699395	12
GO:0042095	interferon-gamma biosynthetic process	9	0.00142341	0.0699395	3
GO:0070670	response to interleukin-4	9	0.00142942	0.0699395	4
GO:0030888	regulation of B cell proliferation	9	0.00150463	0.0723278	5
GO:0002449	lymphocyte mediated immunity	9	0.0015378	0.072648	10
GO:0042438	melanin biosynthetic process	38	0.000482851	0.0746226	2
GO:0071305	cellular response to vitamin D	38	0.000482851	0.0746226	2
GO:0033273	response to vitamin	38	0.00053929	0.0746226	3
GO:0006582	melanin metabolic process	38	0.000605658	0.0746226	2
GO:0043473	pigmentation	38	0.000618908	0.0746226	3
211859	Biological oxidations	16	0.0439323	0.0753126	1
901042	Calnexin/calreticulin cycle	1	0.0292435	0.076483	1
GO:0006638	neutral lipid metabolic process	19	0.00756357	0.0773436	2
GO:0006639	acylglycerol metabolic process	19	0.00743132	0.0773436	2
GO:0046631	alpha-beta T cell activation	9	0.00169798	0.0788552	7
73923	Lipid digestion, mobilization, and transport	19	0.0030838	0.079822	2
211859	Biological oxidations	19	0.0236175	0.079822	2
425366	Transport of glucose and other sugars, bile salts and organic acids, metal ions and amine compounds	19	0.0114141	0.079822	2
1475029	Reversible hydration of carbon dioxide	19	0.0183696	0.079822	1
1369062	ABCA transporters in lipid homeostasis	19	0.0201895	0.079822	1
425471	Bile salt and organic anion SLC transporters	19	0.0201895	0.079822	1
549132	Organic cation/anion/zwitterion transport	19	0.0220065	0.079822	1
211981	Xenobiotics	19	0.0274388	0.079822	1
174800	Chylomicron-mediated lipid transport	19	0.0238203	0.079822	1
194223	HDL-mediated lipid transport	19	0.0238203	0.079822	1
156584	Cytosolic sulfonation of small molecules	19	0.0274388	0.079822	1
GO:0002467	germinal center formation	9	0.00175764	0.0802654	3
GO:0042698	ovulation cycle	16	0.0393767	0.0803016	1
GO:0046660	female sex differentiation	16	0.0401508	0.0803016	1
GO:0046545	development of primary female sexual characteristics	16	0.0354981	0.0803016	1
GO:0002576	platelet degranulation	16	0.0393767	0.0803016	1
GO:0007292	female gamete generation	16	0.0397638	0.0803016	1
GO:0008585	female gonad development	16	0.0347208	0.0803016	1
GO:0022600	digestive system process	16	0.0323859	0.0803016	1
GO:0022602	ovulation cycle process	16	0.0312166	0.0803016	1
211859	Biological oxidations	4	0.00053512	0.0808031	5
70171	Glycolysis	8	0.0249862	0.081247	1
70263	Gluconeogenesis	8	0.0279493	0.081247	1
382556	ABC-family proteins mediated transport	8	0.0318884	0.081247	1
111465	Apoptotic cleavage of cellular proteins	8	0.0338529	0.081247	1
418594	G alpha (i) signalling events	16	0.0612942	0.0817256	1
375276	Peptide ligand-binding receptors	16	0.0596631	0.0817256	1
GO:0030217	T cell differentiation	9	0.00185522	0.083333	10
GO:0051004	regulation of lipoprotein lipase activity	19	0.01669	0.0853344	1
GO:0098856	intestinal lipid absorption	19	0.01669	0.0853344	1
GO:0034370	triglyceride-rich lipoprotein particle remodeling	19	0.0131359	0.0853344	1
GO:1902572	negative regulation of serine-type peptidase activity	19	0.0119485	0.0853344	1
GO:1900004	negative regulation of serine-type endopeptidase activity	19	0.0119485	0.0853344	1
GO:0033700	phospholipid efflux	19	0.01669	0.0853344	1
GO:0015740	C4-dicarboxylate transport	19	0.0131359	0.0853344	1
GO:0030299	intestinal cholesterol absorption	19	0.01669	0.0853344	1
GO:0060457	negative regulation of digestive system process	19	0.0155066	0.0853344	1
GO:0061365	positive regulation of triglyceride lipase activity	19	0.0119485	0.0853344	1
GO:0034372	very-low-density lipoprotein particle remodeling	19	0.0131359	0.0853344	1
GO:0007586	digestion	19	0.0131885	0.0853344	2
GO:0006820	anion transport	19	0.0135429	0.0853344	3
GO:0006957	complement activation, alternative pathway	19	0.0143219	0.0853344	1
GO:0010896	regulation of triglyceride catabolic process	19	0.0143219	0.0853344	1
GO:0001501	skeletal system development	19	0.016343	0.0853344	3
GO:0018904	ether metabolic process	19	0.0143219	0.0853344	1
GO:0061158	3'-UTR-mediated mRNA destabilization	19	0.0143219	0.0853344	1
GO:1900003	regulation of serine-type endopeptidase activity	19	0.0143219	0.0853344	1
GO:1902571	regulation of serine-type peptidase activity	19	0.0143219	0.0853344	1
GO:0010984	regulation of lipoprotein particle clearance	19	0.0155066	0.0853344	1
GO:0016558	protein import into peroxisome matrix	19	0.0155066	0.0853344	1
GO:0035988	chondrocyte proliferation	19	0.0155066	0.0853344	1
GO:0045723	positive regulation of fatty acid biosynthetic process	19	0.0143219	0.0853344	1
GO:0042759	long-chain fatty acid biosynthetic process	19	0.0119485	0.0853344	1
GO:0002115	store-operated calcium entry	19	0.0143219	0.0853344	1
GO:0051051	negative regulation of transport	19	0.0115826	0.0853344	3
GO:0006633	fatty acid biosynthetic process	19	0.0105842	0.0853344	2
GO:0055088	lipid homeostasis	19	0.00894453	0.0853344	2
GO:0006720	isoprenoid metabolic process	19	0.00880169	0.0853344	2
GO:0006662	glycerol ether metabolic process	19	0.0119485	0.0853344	1
GO:0002292	T cell differentiation involved in immune response	9	0.001946	0.0860006	5
GO:0044550	secondary metabolite biosynthetic process	38	0.000815231	0.0860068	2
532668	N-glycan trimming in the ER and Calnexin/Calreticulin cycle	1	0.0344736	0.0868224	1
GO:0098656	anion transmembrane transport	19	0.0189407	0.0881427	2
GO:0048261	negative regulation of receptor-mediated endocytosis	19	0.0190527	0.0881427	1
GO:0051923	sulfation	19	0.0190527	0.0881427	1
GO:0006625	protein targeting to peroxisome	19	0.020232	0.0881427	1
GO:0043574	peroxisomal transport	19	0.020232	0.0881427	1
GO:0043691	reverse cholesterol transport	19	0.020232	0.0881427	1
GO:0072662	protein localization to peroxisome	19	0.020232	0.0881427	1
GO:0072663	establishment of protein localization to peroxisome	19	0.020232	0.0881427	1
GO:0015850	organic hydroxy compound transport	19	0.0209861	0.0881427	2
GO:0019373	epoxygenase P450 pathway	19	0.02141	0.0881427	1
GO:0071480	cellular response to gamma radiation	19	0.02141	0.0881427	1
GO:0060046	regulation of acrosome reaction	19	0.017872	0.0881427	1
GO:0090208	positive regulation of triglyceride metabolic process	19	0.02141	0.0881427	1
GO:0061157	mRNA destabilization	19	0.02141	0.0881427	1
GO:0072330	monocarboxylic acid biosynthetic process	19	0.017757	0.0881427	2
GO:0006706	steroid catabolic process	19	0.0225867	0.0886184	1
GO:0042537	benzene-containing compound metabolic process	19	0.0225867	0.0886184	1
GO:0000717	nucleotide-excision repair, DNA duplex unwinding	19	0.023762	0.0886184	1
GO:0006293	nucleotide-excision repair, preincision complex stabilization	19	0.023762	0.0886184	1
GO:0034035	purine ribonucleoside bisphosphate metabolic process	19	0.023762	0.0886184	1
GO:0050779	RNA destabilization	19	0.023762	0.0886184	1
GO:0090281	negative regulation of calcium ion import	19	0.023762	0.0886184	1
GO:0050427	3'-phosphoadenosine 5'-phosphosulfate metabolic process	19	0.0225867	0.0886184	1
75892	Platelet Adhesion to exposed collagen	35	0.000606909	0.089957	2
5621575	CD209 (DC-SIGN) signaling	35	0.00113153	0.089957	2
442729	CREB phosphorylation through the activation of CaMKII	1	0.0370787	0.0900484	1
GO:0002705	positive regulation of leukocyte mediated immunity	9	0.0020903	0.0909112	6
GO:0006295	nucleotide-excision repair, DNA incision, 3'-to lesion	19	0.024936	0.0919153	1
GO:1900449	regulation of glutamate receptor signaling pathway	7	0.000642574	0.0928806	2
GO:0099601	regulation of neurotransmitter receptor activity	7	0.000691419	0.0928806	2
GO:2000311	regulation of alpha-amino-3-hydroxy-5-methyl-4-isoxazole propionate selective glutamate receptor activity	7	0.000282234	0.0928806	2
438066	Unblocking of NMDA receptor, glutamate binding and activation	1	0.0396773	0.0930364	1
75153	Apoptotic execution phase	8	0.0426523	0.0930596	1
429914	Deadenylation-dependent mRNA decay	8	0.0465417	0.0930833	1
GO:0002526	acute inflammatory response	16	0.0497839	0.0938805	1
GO:0016125	sterol metabolic process	16	0.0505511	0.0938805	1
GO:0002703	regulation of leukocyte mediated immunity	9	0.00219792	0.0940985	8
442982	Ras activation uopn Ca2+ infux through NMDA receptor	1	0.0422692	0.0949961	1
70268	Pyruvate metabolism	1	0.0448546	0.0949961	1
912694	Regulation of IFNA signaling	1	0.0448546	0.0949961	1
3214858	RMTs methylate histone arginines	1	0.0474335	0.0949961	1
5663205	Infectious disease	1	0.047498	0.0949961	3
GO:0042531	positive regulation of tyrosine phosphorylation of STAT protein	9	0.00228849	0.0964685	5
GO:0044241	lipid digestion	19	0.02845	0.0969747	1
GO:0034369	plasma lipoprotein particle remodeling	19	0.02845	0.0969747	1
GO:0034368	protein-lipid complex remodeling	19	0.02845	0.0969747	1
GO:0034367	macromolecular complex remodeling	19	0.02845	0.0969747	1
GO:0071103	DNA conformation change	19	0.0281183	0.0969747	2
GO:0035510	DNA dealkylation	19	0.02728	0.0969747	1
GO:0007263	nitric oxide mediated signal transduction	19	0.02728	0.0969747	1
GO:0001958	endochondral ossification	19	0.0296187	0.0988328	1
GO:0036075	replacement ossification	19	0.0296187	0.0988328	1
GO:0006694	steroid biosynthetic process	16	0.0551432	0.0988774	1
GO:0071295	cellular response to vitamin	38	0.00105494	0.0989298	2
GO:0007586	digestion	16	0.0574322	0.0995492	1

## Sheet: E
	# sig genes	aetiology	germline	gene	coloc p
Signature.9	354	leukemia/lymphoma	/	/	/
Signature.4	119	smoking damage	/	/	/
Signature.7a	95	UV damage	/	/	/
Signature.13	77	AID/APOBEC family of cytidine deaminases	/	/	/
Signature.7b	75	UV damage	/	/	/
Signature.2	70	AID/APOBEC family of cytidine deaminases	rs12628403	ENSG00000179750	0.39751
Signature.39	68	NA	/	/	/
Signature.3	51	failure of DNA double-strand break-repair	/	/	/
Signature.7c	47	UV	/	/	/
Signature.18	45	NA	/	/	/
Signature.28	41	stomach cancer	/	/	/
Signature.1	39	spontaneous deamination of 5-methylcytosine	/	/	/
Signature.38	39	NA	/	/	/
Signature.12	36	liver cancer	/	/	/
Signature.35	33	NA	/	/	/
Signature.7d	27	UV	/	/	/
Signature.8	25	NA	/	/	/
Signature.19	24	pilocytic astrocytoma	/	/	/
Signature.5	20	ubiquitous	/	/	/
Signature.15	20	defective DNA mismatch repair	/	/	/
Signature.6	17	defective DNA mismatch repair	/	/	/
Signature.21	15	stomach cancer	/	/	/
Signature.16	11	liver cancer	/	/	/
Signature.26	10	defective DNA mismatch repair	/	/	/
Signature.17a	9	NA	/	/	/
Signature.40	8	NA	/	/	/
Signature.17b	7	NA	/	/	/
Signature.34	6	NA	/	/	/

## Sheet: F
Signature	r2
Signature.1	0.016313
Signature.2	0.0124541
Signature.3	0.0118203
Signature.4	0.0170004
Signature.5	0.00745847
Signature.6	0.028616
Signature.7a	0.021047
Signature.7b	0.0380103
Signature.7c	0.021967
Signature.7d	0.0234511
Signature.8	0.018113
Signature.9	-0.00747333
Signature.12	-0.0034169
Signature.13	0.0101964
Signature.15	0.0864823
Signature.16	0.00421223
Signature.17a	0.0295749
Signature.17b	0.0261762
Signature.18	0.00255394
Signature.19	-0.00254925
Signature.21	0.0536991
Signature.26	0.0814405
Signature.28	0.0379246
Signature.34	0.0444077
Signature.35	-0.0127787
Signature.38	-0.00526871
Signature.39	0.00910745
Signature.40	0.0282365
