# Supplementary material for: Genomic basis for RNA alterations in cancer
Source: Nature. 2020 Feb 5;578(7793):129–36. doi: 10.1038/s41586-020-1970-0 (PMC7054216; doi:10.1038/s41586-020-1970-0)
Supplement: Supplementary file 3 — This zipped file contains Supplementary Tables 1-24 and a Supplementary Table Guide. [file 41586_2020_1970_MOESM3_ESM.zip › Supplementary_Tables/S2_eGenes_v2.xlsx]

## Sheet: pan-analysis
Ensembl Gene Name	Uniprot Gene Name	Lead eQTL	Distance to TSS	nominal p-Value	Effect Size	Effect Size Error	q-value
ENSG00000237683.5	AL627309.1	1_135032_G_A_hg19	2589.0	1.72233370185e-06	-0.135603663659	2.15461806084	0.00235745076942
ENSG00000198912.6	C1orf174	1_3831232_A_G_hg19	-14496.0	7.5464553555e-06	0.123778927559	0.197998434431	0.0103085518485
ENSG00000142632.12	ARHGEF19	1_16537289_T_G_hg19	1708.0	1.59090926166e-13	-0.209529021471	1.73561161125	6.33450525585e-10
ENSG00000158022.6	TRIM63	1_26466253_G_A_hg19	-72426.0	7.61245856078e-07	0.13765410725	0.217758128079	0.00112412061921
ENSG00000204377.3	C1orf134	1_16561028_C_T_hg19	-5050.0	8.13975216279e-12	-0.195250122004	0.419153835539	2.30602023555e-08
ENSG00000117215.10	PLA2G2D	1_20442054_T_C_hg19	3898.0	9.75896430334e-07	0.145217777121	0.214862518537	0.00203537268545
ENSG00000197530.8	MIB2	1_1555366_T_C_hg19	4572.0	3.54551315105e-06	-0.148665435729	8.60067567484	0.0106810292474
ENSG00000197245.4	FAM110D	1_26483381_C_T_hg19	-2129.0	2.5673941672e-07	0.145360200358	7.31293759892	0.000387958243373
ENSG00000188976.6	NOC2L	1_885689_G_A_hg19	8906.0	7.87062071311e-07	-0.131503207114	0.189665802148	0.00302332064468
ENSG00000132881.7	RSG1	1_16562968_C_A_hg19	158.0	8.10984349181e-12	-0.193961600573	0.507382798143	2.32685002205e-08
ENSG00000142684.7	ZNF593	1_26497340_A_C_hg19	979.0	4.84712991117e-22	-0.263327660657	3.8830188607	3.31252858129e-18
ENSG00000187961.9	KLHL17	1_891945_A_G_hg19	-4021.0	6.5480991267e-07	0.146479344231	1.8167306324	0.00245524925882
ENSG00000142675.13	CNKSR1	1_26508037_T_C_hg19	4144.0	6.12067043334e-08	-0.151415229381	0.220000156162	0.000102827736528
ENSG00000248333.3	CDK11B	1_1635022_A_G_hg19	-44647.0	4.26549811337e-10	0.171398543992	3.04768948811	2.62127199053e-06
ENSG00000162444.11	RBP7	1_10051165_C_T_hg19	-6098.0	1.57833803218e-05	-0.122286957648	0.224760514562	0.014077717334
ENSG00000189339.7	SLC35E2B	1_1592638_A_G_hg19	31250.0	1.11311869942e-40	-0.373813400049	0.595012937499	5.33149258173e-36
ENSG00000008128.18	CDK11A	1_1620759_C_G_hg19	34938.0	2.80772319154e-38	-0.337094242342	0.20444385689	1.0425839002e-33
ENSG00000187608.5	ISG15	1_945474_C_T_hg19	-3328.0	1.83265780405e-05	0.123162151563	0.220916008706	0.033078993314
ENSG00000187144.7	SPATA21	1_16842411_T_C_hg19	-78788.0	3.32912502128e-06	0.179666811629	0.14159255333	0.0131976660596
ENSG00000158286.8	RNF207	1_6266086_A_G_hg19	552.0	1.38163249969e-05	-0.11998794813	0.228521817655	0.0221032624017
ENSG00000090432.5	MUL1	1_20798620_A_G_hg19	35778.0	8.06942419436e-09	0.162281400015	2.19357174668	2.16378614571e-05
ENSG00000215790.2	SLC35E2	1_1606307_G_A_hg19	70856.0	2.01610753981e-28	0.328164371973	4.53692546054	4.6957461293e-24
ENSG00000116237.11	ICMT	1_6296794_C_G_hg19	-1017.0	2.01782817781e-12	-0.180462725573	5.68196956668	1.13456406812e-08
ENSG00000175279.17	APITD1	1_10485342_G_A_hg19	-4816.0	2.39831565058e-06	0.130805703295	0.208258033273	0.00310141904263
ENSG00000157191.15	NECAP2	1_16838788_T_C_hg19	71622.0	1.11231919178e-05	-0.137896293022	0.18395227389	0.0442639050772
ENSG00000241563.2	CORT	1_10509409_C_T_hg19	-366.0	4.69151246196e-05	0.114484525267	0.224169403247	0.0364867898246
ENSG00000158825.5	CDA	1_20915418_C_G_hg19	-22.0	3.13611091115e-10	0.182778343473	0.213364280019	1.2937484619e-06
ENSG00000219481.6	NBPF1	1_16836850_A_G_hg19	102983.0	3.11400245062e-17	-0.24620205001	18.1521096314	2.60127490863e-12
ENSG00000058453.12	CROCC	1_17262214_T_C_hg19	195447.0	3.30043317691e-06	-0.135486179382	0.210875482611	0.0366381436274
ENSG00000117245.8	KIF17	1_21013081_C_T_hg19	30888.0	2.18540720446e-06	0.154892318756	2.35277363217	0.00454724592878
ENSG00000189410.7	SH2D5	1_20978415_T_G_hg19	80842.0	4.05502053184e-06	-0.134336403645	0.320929991395	0.00620871620167
ENSG00000117122.9	MFAP2	1_17336521_G_T_hg19	-29439.0	1.52702268132e-07	0.156522960705	2.69387148164	0.000844109299724
ENSG00000176022.3	B3GALT6	1_1171683_A_G_hg19	4055.0	6.56725210328e-10	-0.177391086471	0.415980242738	3.49395924712e-06
ENSG00000075151.15	EIF4G3	1_21061193_C_G_hg19	442022.0	7.8859608604e-07	0.125934807418	0.220888035549	0.00169743477568
ENSG00000162408.10	NOL9	1_6602186_G_A_hg19	11981.0	7.67952889185e-06	-0.123574879413	0.741405906192	0.0129692702029
ENSG00000162585.12	C1orf86	1_2110848_T_G_hg19	33140.0	6.71341934404e-06	-0.126699195431	0.206269609301	0.0120625075681
ENSG00000142621.15	FHAD1	1_15573769_G_A_hg19	2.0	5.78990611881e-06	-0.136652597006	2.75370219043	0.0165644647887
ENSG00000142794.14	NBPF3	1_21776121_G_A_hg19	9501.0	7.0279054279e-67	-0.478688609286	5.91263885719	6.63926225773e-62
ENSG00000117115.8	PADI2	1_17461078_A_G_hg19	-15303.0	2.8144159917e-05	0.123715233059	4.60608274443	0.0445517150889
ENSG00000131584.14	ACAP3	1_1330726_A_G_hg19	-85904.0	1.42884372871e-05	-0.175197527026	2.54186244604	0.0254417969311
ENSG00000184454.6	NCMAP	1_24881542_C_G_hg19	-1059.0	5.04432608484e-06	0.1322047928	0.220014685457	0.00831342653366
ENSG00000269554.1	AL590822.2	1_2219880_A_C_hg19	98644.0	7.59286648632e-06	0.122855841438	0.202992121132	0.0116318610318
ENSG00000169972.7	PUSL1	1_1342612_G_C_hg19	98666.0	1.18971007488e-07	-0.175673878985	0.215440844478	0.000335326971452
ENSG00000142623.8	PADI1	1_17559837_A_G_hg19	28217.0	6.51132409402e-06	-0.127885880713	1.03020228418	0.0147138024777
ENSG00000203301.2	AL590822.1	1_2048729_G_A_hg19	94631.0	8.91251776389e-06	-0.122388395224	0.224481520965	0.0136617373348
ENSG00000041988.11	THAP3	1_6681744_C_T_hg19	-3181.0	1.16046175688e-05	-0.118535877063	3.52340622627	0.0119830618032
ENSG00000116151.9	MORN1	1_2295268_A_T_hg19	27629.0	1.6143287107e-07	-0.14751457317	0.212844567331	0.000712622355763
ENSG00000116661.9	FBXO2	1_11714368_T_G_hg19	1329.0	2.33204268905e-07	-0.15005835028	1.84389940427	0.000688752606651
ENSG00000186501.10	TMEM222	1_27602489_G_A_hg19	-46161.0	1.55111121665e-07	0.159856705486	0.19273039347	0.000244797102146
ENSG00000269753.1	AL589739.1	1_2275138_C_T_hg19	16558.0	4.7128023188e-06	-0.132372679116	0.214553272625	0.0106810292474
ENSG00000132906.13	CASP9	1_15907908_C_G_hg19	-55222.0	1.45899423622e-18	0.245270295474	0.20463685418	1.1947312062e-14
ENSG00000187010.14	RHD	1_25561667_G_A_hg19	-37216.0	3.069584235e-114	-0.628374988761	4.34118041701	7.1427544955e-109
ENSG00000116663.6	FBXO6	1_11719438_C_A_hg19	-4742.0	3.20183131766e-10	-0.180147230682	1.69262188384	1.64940005948e-06
ENSG00000049245.8	VAMP3	1_7841330_G_A_hg19	10002.0	1.82249060594e-08	0.142709823059	1.03101469918	4.49655403893e-05
ENSG00000142733.10	MAP3K6	1_27684396_G_A_hg19	8834.0	2.69883397541e-16	-0.24754684019	0.204716068091	1.27926719049e-12
ENSG00000188672.12	RHCE	1_25757996_A_G_hg19	-1565.0	1.53177896301e-17	0.250773394601	4.08059976092	1.05650275043e-13
ENSG00000049247.9	UTS2	1_7978402_A_G_hg19	-65035.0	1.281711306e-58	0.55963971353	9.1931307992	5.86153088354e-54
ENSG00000224870.3	RP4-758J18.2	1_1255028_G_A_hg19	-79873.0	1.6606530559e-08	-0.154679936645	0.20763168244	5.95540926305e-05
ENSG00000177674.11	AGTRAP	1_11802867_G_A_hg19	6727.0	3.81178737133e-06	-0.127449844918	0.216120889755	0.00830459428739
ENSG00000242485.1	MRPL20	1_1299633_C_G_hg19	42878.0	3.26180318439e-11	0.243334463963	4.06380730943	1.73902229399e-07
ENSG00000235098.4	ANKRD65	1_1353561_A_G_hg19	2952.0	4.41999737628e-10	-0.178123943781	1.28206575262	2.15148091949e-06
ENSG00000179023.7	KLHDC7A	1_18807137_T_C_hg19	-286.0	1.65935953845e-07	0.152971197704	0.431859741546	0.000480752626147
ENSG00000117640.13	MTFR1L	1_26146514_G_C_hg19	1384.0	2.97237081514e-13	0.206985724338	7.90958513241	1.06586338433e-09
ENSG00000011021.17	CLCN6	1_11883731_C_T_hg19	17525.0	8.64715986877e-06	0.119827506832	0.214341959622	0.0170958603307
ENSG00000223474.2	AL020996.1	1_26235705_C_T_hg19	-90493.0	2.89186026659e-12	0.198015276534	6.09275673837	8.92326093137e-09
ENSG00000160072.15	ATAD3B	1_1434508_C_T_hg19	27366.0	3.11861445403e-15	-0.22387780592	0.200806631394	3.57387396311e-11
ENSG00000127463.9	EMC1	1_19566296_T_C_hg19	11613.0	2.0036355268e-11	-0.209740445886	3.99367853757	6.77852767436e-08
ENSG00000049239.8	H6PD	1_9291666_T_C_hg19	-3167.0	5.4337808685e-12	-0.1936958612	0.209735121463	4.13530568191e-08
ENSG00000053372.4	MRTO4	1_19586294_A_G_hg19	8262.0	1.80394108174e-10	-0.164702312511	4.9439578286	5.88717811973e-07
ENSG00000125945.10	ZNF436	1_23684954_T_G_hg19	10905.0	1.35641941317e-15	0.26148022475	1.46086795931	6.66332898205e-12
ENSG00000116213.11	WRAP73	1_3574419_T_A_hg19	-5142.0	1.04596326258e-16	0.221374775876	1.70726134562	1.52364188435e-12
ENSG00000116198.8	CEP104	1_3744548_A_G_hg19	28905.0	1.09217776953e-12	-0.188471946925	0.196812513056	7.78144599246e-09
ENSG00000162542.9	TMCO4	1_20137973_A_G_hg19	-11625.0	4.62815333273e-06	-0.124209732982	3.47781762282	0.0119007075063
ENSG00000069712.9	KIAA1107	1_92581818_T_C_hg19	-50723.0	2.26959788858e-05	-0.123700189177	0.216267824486	0.0132495511199
ENSG00000079335.13	CDC14A	1_101044028_G_T_hg19	233445.0	7.46457283383e-08	-0.159441555232	0.213729668574	0.000204988736743
ENSG00000153898.8	MCOLN2	1_85457933_C_G_hg19	4758.0	2.04437060331e-10	-0.182053428286	1.86093634013	9.46723974974e-07
ENSG00000162620.11	LRRIQ3	1_74665493_G_A_hg19	-1813.0	1.11774531726e-73	-0.508244027581	8.1955126932	7.33784644912e-69
ENSG00000181754.6	AMIGO1	1_110055209_T_C_hg19	-3167.0	2.88743596957e-26	0.306288719013	5.82014032384	2.51932721397e-22
ENSG00000254685.2	FPGT	1_74669000_C_T_hg19	5105.0	6.27767872863e-14	-0.213497020695	0.202566640465	1.96274088163e-10
ENSG00000259030.2	FPGT-TNNI3K	1_74577702_G_T_hg19	-86216.0	2.71155657612e-09	0.171964043891	2.07982195898	8.96402071808e-06
ENSG00000162694.9	EXTL2	1_101360215_C_T_hg19	-26.0	1.62747663326e-06	-0.145457263901	0.203368620426	0.00148836125406
ENSG00000116783.10	TNNI3K	1_74653039_C_T_hg19	-10907.0	1.02339632447e-06	0.142233405156	1.8455746758	0.00202731187548
ENSG00000067208.10	EVI5	1_93011572_A_G_hg19	246329.0	2.68741621031e-06	-0.131252650116	0.221203669965	0.003658343295
ENSG00000007341.14	ST7L	1_113083439_C_T_hg19	79093.0	5.02777676391e-37	0.348048588229	2.23792719574	1.03819469046e-32
ENSG00000134256.8	CD101	1_117561794_G_T_hg19	17413.0	6.1153510623e-11	0.185811683387	0.212856950036	2.33094397499e-07
ENSG00000168765.11	GSTM4	1_110198727_C_G_hg19	25.0	9.30983751718e-17	-0.247855786367	6.0322674168	6.18373652453e-13
ENSG00000116791.9	CRYZ	1_75198740_A_C_hg19	-100.0	1.06314572143e-32	-0.332292318752	0.209256305834	1.44920451653e-28
ENSG00000213366.8	GSTM2	1_110172176_C_T_hg19	-38467.0	9.46432091535e-06	0.115479306693	0.238406099784	0.0163933008489
ENSG00000134184.8	GSTM1	1_110217924_G_A_hg19	-12511.0	3.27650963053e-34	-0.336309468847	7.62898283023	7.29717632949e-30
ENSG00000122483.13	CCDC18	1_93627529_C_T_hg19	-17946.0	8.00081151025e-08	-0.163254788388	1.41111291927	0.000117755426973
ENSG00000134201.6	GSTM5	1_110250168_G_A_hg19	-4695.0	4.76050747503e-20	-0.284051157186	9.88961024976	6.56411753388e-16
ENSG00000117505.8	DR1	1_93815490_T_C_hg19	4046.0	5.90879111232e-11	-0.177033490768	0.205895270272	1.29683640573e-07
ENSG00000137968.12	SLC44A5	1_75742038_C_T_hg19	334687.0	9.07874254129e-07	0.138915504415	3.08187591899	0.00208450118426
ENSG00000117262.14	GPR89A	1_145827162_G_A_hg19	-274.0	5.0025313265e-08	0.138385445558	0.209419527907	5.31502685047e-05
ENSG00000134202.6	GSTM3	1_110283785_C_T_hg19	513.0	3.51247286741e-45	0.407884443819	3.92146402115	1.27113853283e-40
ENSG00000117054.9	ACADM	1_76137606_T_C_hg19	-52429.0	3.79432062508e-09	0.168388852428	0.21467894859	9.28596929341e-06
ENSG00000198758.6	EPS8L3	1_110324223_A_G_hg19	-17779.0	3.61393164793e-06	0.127880154075	0.22515240352	0.00716335332832
ENSG00000240038.2	AMY2B	1_104100911_A_G_hg19	4475.0	2.30749035976e-05	0.119840917913	0.218410089484	0.0114858564856
ENSG00000186275.7	NBPF12	1_146472966_C_T_hg19	99421.0	1.52563720407e-12	0.193832910031	0.912867137018	1.21617610009e-08
ENSG00000057468.6	MSH4	1_76327933_G_A_hg19	65367.0	4.02242933289e-07	0.129938660807	1.84005205717	0.000755227937498
ENSG00000118292.4	C1orf54	1_150245082_G_A_hg19	4483.0	8.95133553702e-11	-0.17726206185	2.89814720768	1.93618438703e-07
ENSG00000023909.5	GCLM	1_94405726_G_A_hg19	-31132.0	1.22485865345e-06	-0.137294658489	6.1243922076	0.00185704550779
ENSG00000131778.13	CHD1L	1_146846358_A_G_hg19	132068.0	3.68220233357e-05	0.120825969789	0.206441569823	0.039157294039
ENSG00000198890.6	PRMT6	1_107625056_C_T_hg19	25790.0	9.65342220778e-30	0.311958934881	1.36338453415	8.68532186634e-26
ENSG00000116874.7	WARS2	1_119555146_G_T_hg19	128032.0	5.04065900089e-33	-0.31812826554	5.03021835175	9.34907210497e-29
ENSG00000162836.7	ACP6	1_147124310_T_G_hg19	18205.0	9.65584581236e-35	0.329889107744	0.210669716115	2.26692204185e-30
ENSG00000162631.14	NTNG1	1_107678268_G_C_hg19	-4360.0	1.45346347344e-06	0.138167369862	0.21224953426	0.00400120645844
ENSG00000182134.11	TDRKH	1_151746524_C_A_hg19	16762.0	6.67899164112e-07	-0.139684952442	0.205856523682	0.000997774324299
ENSG00000213171.2	LINGO4	1_151777927_C_T_hg19	-221.0	3.04715168093e-07	0.151010553744	0.208275914911	0.000476356463714
ENSG00000134262.8	AP4B1	1_114443899_G_A_hg19	3665.0	4.49570286404e-06	-0.130148870633	0.214400935461	0.00397537882376
ENSG00000085491.11	SLC25A24	1_108740482_G_A_hg19	2096.0	2.30330443372e-07	0.149687831996	0.209972197982	0.000446961121952
ENSG00000143036.12	SLC44A3	1_95294370_G_A_hg19	8473.0	1.2889335745e-11	0.190645458819	1.29669457968	7.58663892729e-08
ENSG00000077254.10	USP33	1_78075766_C_T_hg19	149620.0	7.65897302843e-05	-0.107497485891	3.13794187257	0.0470022302763
ENSG00000092621.7	PHGDH	1_120278072_T_G_hg19	75652.0	1.09242218976e-05	-0.109397238253	0.896842910399	0.0208908519096
ENSG00000159445.8	THEM4	1_151931300_C_G_hg19	-49464.0	3.06977663709e-07	0.143692783741	0.216207674928	0.000454027072157
ENSG00000172339.9	ALG14	1_95629344_A_T_hg19	-91025.0	1.39337986735e-05	0.117161886426	0.226259092557	0.0239807644378
ENSG00000137944.12	CCBL2	1_89418403_C_T_hg19	40167.0	1.03999761547e-47	-0.404351141433	0.20518390859	3.45969340087e-43
ENSG00000122497.13	NBPF14	1_148025606_C_T_hg19	155.0	8.44289254376e-58	-0.444211655946	28.2867987361	4.50200921971e-53
ENSG00000143420.13	ENSA	1_150476786_G_A_hg19	125240.0	9.00467413224e-06	-0.153747698903	0.157325610133	0.0111646678216
ENSG00000213516.5	RBMXL1	1_89467163_C_T_hg19	-8895.0	1.22444848577e-05	-0.122318060242	0.216911224852	0.0146506159397
ENSG00000243452.3	NBPF15	1_148544983_A_G_hg19	-10995.0	2.37395727691e-16	-0.220096451195	3.88044677112	3.80230591264e-12
ENSG00000143452.11	HORMAD1	1_150628473_C_T_hg19	64807.0	5.27165196248e-30	0.319592286394	0.214162509312	4.81948026673e-26
ENSG00000117226.7	GBP3	1_89481583_C_T_hg19	6784.0	1.99336734424e-152	-0.68241407586	11.4907267289	1.06710934039e-146
ENSG00000203827.7	NBPF16	1_148657453_C_T_hg19	-81989.0	3.15581666134e-11	0.197580013877	1.20310951799	1.62724342628e-07
ENSG00000122481.12	RWDD3	1_95702582_A_G_hg19	2872.0	1.22788895109e-22	0.26396019846	0.206666434891	1.18827905044e-18
ENSG00000163131.6	CTSS	1_150615094_A_C_hg19	123080.0	1.50420212092e-12	0.201850600519	0.218989015562	3.80766384213e-09
ENSG00000116752.5	BCAS2	1_115193678_C_T_hg19	-69558.0	7.2159130369e-05	-0.115704822147	0.202858552607	0.0444535534875
ENSG00000162616.8	DNAJB4	1_78518939_A_G_hg19	74081.0	6.26507654723e-10	0.182824466392	0.207183811569	1.30838026527e-06
ENSG00000198019.8	FCGR1B	1_120925908_G_A_hg19	9956.0	1.77989181319e-05	0.11864318371	0.219000785848	0.0139616127459
ENSG00000203817.5	FAM72C	1_149363598_A_T_hg19	95827.0	1.7489320393e-08	-0.15789102772	0.221069680408	4.95325565173e-05
ENSG00000143631.10	FLG	1_152184149_T_C_hg19	113516.0	3.66332573198e-11	-0.183732192873	0.205105488039	1.40375552498e-07
ENSG00000156171.10	DRAM2	1_111682118_C_T_hg19	547.0	9.25706717041e-11	0.187687310875	2.61662329785	2.90953995961e-07
ENSG00000231360.2	AL592284.1	1_144583127_T_A_hg19	243390.0	2.79131724304e-17	0.245596901596	0.20493571547	6.79982143163e-13
ENSG00000203814.5	HIST2H2BF	1_149721503_A_G_hg19	61999.0	6.74718842092e-06	0.13728835371	0.197918567397	0.027226643618
ENSG00000197780.5	TAF13	1_109592041_T_G_hg19	26502.0	3.08356092005e-09	0.166132119669	5.31718457846	8.59437267427e-06
ENSG00000168614.13	NBPF9	1_144815140_A_G_hg19	3397.0	1.87044260246e-13	-0.255358410637	0.165106886172	2.47292203388e-09
ENSG00000143458.7	GABPB2	1_151064116_A_G_hg19	21063.0	2.64464088489e-05	0.11858434068	0.20861158342	0.0312592085575
ENSG00000213240.7	NOTCH2NL	1_145312205_T_G_hg19	103087.0	4.1002890185e-30	0.375761334597	7.66606545223	5.07163890498e-25
ENSG00000143126.7	CELSR2	1_109821511_T_G_hg19	28871.0	7.25700300714e-07	-0.135776893622	0.220407240266	0.00128396376615
ENSG00000162669.11	HFM1	1_91844815_T_C_hg19	25540.0	1.92730212398e-09	0.173067205147	0.212793281773	7.30571963997e-06
ENSG00000085465.11	OVGP1	1_111978790_A_G_hg19	-8471.0	1.17967867163e-07	-0.15326908634	0.756499502119	0.000280069304567
ENSG00000137976.7	DNASE2B	1_84863758_C_G_hg19	-456.0	1.34091061813e-05	0.125923238102	3.98728623616	0.0159795439541
ENSG00000134222.12	PSRC1	1_109821511_T_G_hg19	4185.0	1.23401447375e-10	-0.187847379021	4.9196882085	3.75565755847e-07
ENSG00000097046.8	CDC7	1_91983174_G_A_hg19	16767.0	1.0411715913e-14	-0.231332047171	3.12297123928	5.97929971004e-11
ENSG00000221986.2	MYBPHL	1_109840629_G_A_hg19	8840.0	4.3634267284e-05	-0.112358101249	0.212362859555	0.0419857731437
ENSG00000122477.8	LRRC39	1_100685209_C_G_hg19	-41518.0	1.72337867092e-05	0.116857901236	0.235348183179	0.0142844481345
ENSG00000137948.14	BRDT	1_92394726_T_C_hg19	-20201.0	3.91186362444e-05	0.102201709938	0.223746070156	0.0368326003257
ENSG00000117151.8	CTBS	1_85075487_T_C_hg19	-35565.0	2.41076854868e-05	0.109561139146	2.68723319246	0.024746773323
ENSG00000143110.7	C1orf162	1_112028577_A_T_hg19	12164.0	2.45162656139e-05	0.12192322406	0.219201704245	0.0302300194153
ENSG00000180869.3	C1orf180	1_85096920_A_G_hg19	3695.0	5.21691297233e-07	0.135242161855	0.208723452085	0.000738746047116
ENSG00000163879.9	DNALI1	1_38016589_A_G_hg19	-5930.0	6.07216596174e-06	-0.120817973468	0.231130261411	0.00713637800235
ENSG00000215883.5	CYB5RL	1_54620197_G_A_hg19	45452.0	9.51637640425e-07	-0.133107423587	6.8193236929	0.00221085773861
ENSG00000178922.12	HYI	1_43928197_A_G_hg19	-8931.0	5.72106817933e-07	-0.140921725869	0.212031717751	0.00068413836823
ENSG00000134697.8	GNL2	1_37978773_T_C_hg19	82587.0	5.87250054488e-06	0.12646767421	0.204213537167	0.00775531340857
ENSG00000088035.11	ALG6	1_63825490_A_G_hg19	-7770.0	6.13693646251e-07	-0.146896298162	0.207657922623	0.00120782580753
ENSG00000163866.8	SMIM12	1_35311455_G_A_hg19	13823.0	2.935699005e-06	0.133960631308	0.211339668217	0.0080261344897
ENSG00000142856.12	ITGB3BP	1_63856651_A_G_hg19	202545.0	1.860462886e-32	-0.321456501647	1.75502520826	4.04004650909e-28
ENSG00000187815.5	ZFP69	1_41029853_C_T_hg19	86967.0	2.52993047859e-07	-0.145993305304	1.28140420508	0.000542893799736
ENSG00000116922.10	C1orf109	1_38148765_A_G_hg19	9096.0	4.36326240294e-10	0.171046721022	0.205698080496	1.32504811213e-06
ENSG00000189280.3	GJB5	1_35220730_A_G_hg19	83.0	1.90641846004e-11	0.19660785643	0.849541144697	8.90295457484e-08
ENSG00000203965.8	EFCAB7	1_64078224_G_A_hg19	89182.0	3.5306617047e-05	0.118642375683	0.461661709918	0.0360148054603
ENSG00000164002.7	EXO5	1_40974425_T_C_hg19	13.0	7.89993748388e-09	0.174083620095	0.200101790958	2.27888273308e-05
ENSG00000117748.5	RPA2	1_28241083_G_A_hg19	55.0	8.2138812573e-28	0.303927317814	1.44224238329	8.23246405963e-24
ENSG00000085999.7	RAD54L	1_46843216_T_C_hg19	129857.0	1.54583067214e-07	-0.151167323316	0.210624172874	0.000222661486843
ENSG00000066136.15	NFYC	1_41109562_G_A_hg19	-47757.0	1.96759625581e-05	0.119900049756	0.219509772623	0.0320700296888
ENSG00000271723.1	MROH7-TTC4	1_55048711_C_T_hg19	-58747.0	9.51666535439e-06	0.128481526988	1.45487495757	0.0246027920245
ENSG00000177414.9	UBE2U	1_64651872_T_C_hg19	-17437.0	2.54852267222e-15	0.220020106822	1.47486494706	1.75671327515e-11
ENSG00000184313.15	MROH7	1_55072726_T_C_hg19	-34736.0	1.0060128167e-06	0.146677161534	2.59450067389	0.00317493377287
ENSG00000215902.1	AL353354.1	1_28569149_C_G_hg19	-42044.0	1.55418422164e-09	-0.174019531757	0.213987513539	3.18706141306e-06
ENSG00000117481.6	NSUN4	1_46747301_T_C_hg19	-58547.0	1.753699769e-13	-0.217560823397	11.9333411256	6.39591701704e-10
ENSG00000130770.13	ATPIF1	1_28575121_T_G_hg19	12502.0	8.68436125723e-09	0.159184073395	0.209847556385	1.56036680268e-05
ENSG00000171790.11	SLFNL1	1_41422686_A_G_hg19	64609.0	1.63655139284e-07	0.200328109792	0.15878011881	0.000308324031567
ENSG00000204084.8	INPP5B	1_38230161_G_A_hg19	182501.0	2.76108100886e-06	0.174908234448	0.528052058829	0.00440397561726
ENSG00000162456.5	KNCN	1_46983047_T_C_hg19	33690.0	1.90720607224e-05	0.111968938012	0.998158177112	0.0235763734679
ENSG00000204138.8	PHACTR4	1_28690332_A_G_hg19	-5781.0	9.74385781818e-06	-0.122072829101	5.2795673408	0.0131930842395
ENSG00000116157.5	GPX7	1_53062241_G_C_hg19	-5802.0	1.05654632499e-26	0.311633071585	0.207684992715	1.03559136934e-22
ENSG00000178028.9	DMAP1	1_44603506_C_T_hg19	-75620.0	2.09409808205e-07	0.137258607723	0.214232408728	0.000290959347053
ENSG00000183386.5	FHL3	1_38446986_G_A_hg19	24125.0	4.34167586683e-13	-0.205892510802	0.213094035719	1.86483129519e-09
ENSG00000213625.4	LEPROT	1_65886448_T_C_hg19	179.0	7.58690004886e-06	0.131596346419	0.199302726768	0.00851731032898
ENSG00000142686.7	C1orf216	1_36161576_C_A_hg19	22732.0	1.77711614626e-06	-0.187657912757	4.39783656368	0.00150852435723
ENSG00000142973.8	CYP4B1	1_47282888_C_T_hg19	59379.0	8.65082709501e-07	-0.141956022547	0.206793802282	0.00205829949132
ENSG00000248458.2	AL139147.1	1_67146639_T_C_hg19	-3980.0	4.15376785322e-06	0.127424882805	0.217469073685	0.00442476114705
ENSG00000152760.5	TCTEX1D1	1_67245508_T_C_hg19	27367.0	2.90104030482e-07	-0.153428265811	0.208037488532	0.000487685461225
ENSG00000066185.8	ZMYND12	1_42905029_C_T_hg19	16530.0	2.93678189887e-14	-0.225678410649	0.205933342801	8.42952565092e-11
ENSG00000174574.11	AKIRIN1	1_39453785_G_A_hg19	-3109.0	1.38283168418e-07	-0.150785685312	2.32661801862	0.000307114706272
ENSG00000168653.6	NDUFS5	1_39493781_C_T_hg19	1792.0	1.04400703672e-52	-0.407997709031	0.199588673702	3.60976081818e-48
ENSG00000116353.11	MECR	1_29457478_G_T_hg19	99765.0	7.60177590733e-10	-0.161904887394	0.224806450542	1.8611635982e-06
ENSG00000162384.9	C1orf123	1_53663128_G_T_hg19	23114.0	2.16857700943e-11	-0.192820164046	0.20380597952	1.10376498166e-07
ENSG00000116704.6	SLC35D1	1_67601115_G_A_hg19	-81621.0	1.72625329452e-05	-0.12338128747	0.218019138803	0.0162849782842
ENSG00000090621.9	PABPC4	1_40060025_G_A_hg19	-17801.0	5.51477786723e-07	-0.13827192662	0.218664374729	0.00124520906428
ENSG00000116883.8	RP11-268J15.5	1_36789546_A_G_hg19	212.0	1.14445478057e-12	0.215494846927	3.71697125716	3.52815745164e-09
ENSG00000177868.7	CCDC23	1_43294439_G_A_hg19	-11578.0	3.90287764052e-12	0.203082104149	1.45264290958	1.23616993017e-08
ENSG00000162600.7	OMA1	1_59048108_A_G_hg19	-35695.0	2.84193005573e-08	-0.153832828073	0.648401722537	0.000132809602109
ENSG00000116983.8	HPCAL4	1_40149551_G_C_hg19	7427.0	1.29771132693e-05	-0.123368377857	0.216729780518	0.0201696233855
ENSG00000164010.9	ERMAP	1_43311165_A_G_hg19	28371.0	1.16099896068e-07	-0.153482618798	0.214281664211	0.000233682440599
ENSG00000132781.13	MUTYH	1_45850319_T_C_hg19	-44424.0	5.13930459893e-10	0.176311060109	0.517786060952	1.01849231012e-06
ENSG00000164011.13	ZNF691	1_43366279_C_G_hg19	54000.0	1.54283877736e-05	-0.124977399176	0.200602548926	0.0167351104543
ENSG00000084072.12	PPIE	1_40220806_G_A_hg19	62953.0	8.33636451989e-09	0.167286587162	1.11244278966	3.49894286386e-05
ENSG00000116885.14	OSCP1	1_36879232_T_C_hg19	36627.0	7.43384216494e-07	0.140518407875	0.212201085918	0.00156645715552
ENSG00000121766.10	ZCCHC17	1_31862259_C_T_hg19	92418.0	1.69190487621e-05	-0.123927959453	0.198337128698	0.0202157628905
ENSG00000186973.6	FAM183A	1_43597190_A_T_hg19	-13633.0	1.43067998706e-07	0.144025045604	3.88331861636	0.000325176595185
ENSG00000236624.4	CCDC163P	1_45961955_A_G_hg19	3249.0	2.53056242351e-118	-0.630974833911	22.4815257033	3.41062117866e-113
ENSG00000160094.10	ZNF362	1_33641256_C_T_hg19	-80889.0	8.45422882179e-06	0.128364052052	0.923176440778	0.009349400345
ENSG00000043514.11	TRIT1	1_40313107_G_A_hg19	35883.0	3.72088793334e-30	-0.300646874104	1.83418477484	7.45206040093e-26
ENSG00000168528.7	SERINC2	1_31944416_A_C_hg19	62005.0	1.17971213418e-07	0.161717348236	0.194669740389	0.000213296469505
ENSG00000184389.8	A3GALT2	1_33813755_C_T_hg19	-27078.0	1.33470500729e-16	0.237786698711	6.36319844129	6.16642481504e-13
ENSG00000163875.11	MEAF6	1_38033047_T_G_hg19	-52789.0	1.85711284995e-06	0.135050928085	0.206695034455	0.00268200861221
ENSG00000131238.12	PPT1	1_40548254_C_T_hg19	14533.0	8.05839695488e-06	-0.127314918076	0.215936782733	0.00973692392349
ENSG00000159588.10	CCDC17	1_46162283_C_T_hg19	-72875.0	4.66132200608e-06	-0.130622476902	0.215513120495	0.00379943994749
ENSG00000116205.6	TCEANC2	1_54579134_T_C_hg19	59875.0	2.15964671258e-06	-0.126257436331	1.11052239425	0.00410653737188
ENSG00000162604.8	TM2D1	1_62189541_T_C_hg19	1088.0	9.30551665114e-10	0.167034415795	0.204565760832	3.63512572762e-06
ENSG00000212670.1	AL161915.1	1_54579153_A_G_hg19	9186.0	2.15075599493e-06	0.141967847221	0.207180217908	0.00344556750482
ENSG00000132849.14	INADL	1_62670442_G_A_hg19	462294.0	7.76138603122e-06	-0.126164169754	1.72194252722	0.0237103076617
ENSG00000197568.9	HHLA3	1_70821757_A_G_hg19	1270.0	3.9154098301e-08	-0.161174061805	0.209917520649	7.80767845171e-05
ENSG00000240563.1	L1TD1	1_62660090_T_C_hg19	-412.0	3.22218608347e-07	0.136077591764	2.21018078003	0.000971275051506
ENSG00000116761.7	CTH	1_70860297_A_G_hg19	-16603.0	5.33678703866e-08	-0.162769797534	0.209584752392	0.000109531330559
ENSG00000187223.3	LCE2D	1_152538358_G_C_hg19	-97513.0	5.17627898584e-05	0.113480163641	0.205598333655	0.0304761123723
ENSG00000163357.6	DCST1	1_155012139_G_A_hg19	5840.0	4.81422907025e-06	0.119523586366	0.233326817226	0.00527086347991
ENSG00000189171.9	S100A13	1_153598094_T_C_hg19	8340.0	1.30527866023e-05	0.126190502043	0.218945174623	0.016452835854
ENSG00000143554.9	SLC27A3	1_153685603_C_T_hg19	-61226.0	4.05087969519e-05	0.112170563393	0.224354327889	0.0346301543938
ENSG00000143578.11	CREB3L4	1_153954674_T_C_hg19	14665.0	3.0046352566e-05	0.122961363231	0.203959339735	0.0183253447204
ENSG00000143552.5	NUP210L	1_154127549_C_G_hg19	-231.0	6.39247963806e-23	0.272807453041	0.324250117437	5.11890999254e-19
ENSG00000163374.15	YY1AP1	1_155612197_G_T_hg19	46524.0	1.06087674494e-05	0.131501692846	1.26848811076	0.00870473433312
ENSG00000143575.10	HAX1	1_154254317_G_A_hg19	9331.0	2.13605324244e-09	0.161313983755	0.365414724191	3.95995976739e-06
ENSG00000143622.6	RIT1	1_155947875_A_G_hg19	-66841.0	1.24888926552e-08	0.174379968362	0.339688007795	1.73041101073e-05
ENSG00000173080.4	RXFP4	1_155922195_C_T_hg19	10716.0	2.46595436672e-06	0.133190173896	0.365343956675	0.00226859192986
ENSG00000163218.10	PGLYRP4	1_153293149_G_A_hg19	27855.0	1.07127520892e-09	-0.171450978837	0.209391203377	3.02601435509e-06
ENSG00000196189.8	SEMA4A	1_156148165_T_C_hg19	31009.0	3.92004909968e-06	0.136170161171	0.211059851956	0.00516137164742
ENSG00000260238.1	PMF1-BGLAP	1_156210557_C_T_hg19	27785.0	2.66302087793e-09	-0.157945738933	0.204738427765	6.14474856147e-06
ENSG00000160783.15	PMF1	1_156206121_G_A_hg19	23338.0	2.19303206401e-06	-0.130535621136	0.202911171794	0.00287045108587
ENSG00000160781.11	PAQR6	1_156271326_C_T_hg19	-53578.0	2.01186104696e-05	-0.121777695947	0.222516688601	0.0168736002548
ENSG00000158477.6	CD1A	1_158311199_G_A_hg19	87273.0	2.95687617667e-05	-0.1189926844	2.32402433374	0.0260061492859
ENSG00000188015.5	S100A3	1_153521932_G_A_hg19	-275.0	1.15301110748e-08	0.165086203927	4.29142611659	2.79849789036e-05
ENSG00000162747.5	FCGR3B	1_161617820_G_C_hg19	-16144.0	1.63509175483e-07	0.149472461147	0.2131661418	0.000867685663282
ENSG00000143155.8	TIPRL	1_168177218_C_G_hg19	29048.0	3.62681956334e-07	-0.138520287762	2.16045672713	0.00063354794986
ENSG00000143178.8	TBX19	1_168236618_C_T_hg19	-13659.0	9.65381934122e-09	0.158158834826	0.21777118093	3.00346989221e-05
ENSG00000117090.10	SLAMF1	1_160627881_T_A_hg19	-11221.0	5.70165863725e-06	-0.12624162751	0.229313492303	0.0141256045888
ENSG00000143185.3	XCL2	1_168506535_A_C_hg19	6607.0	6.34025049207e-12	-0.212444323831	0.203098065248	3.36466907638e-08
ENSG00000117601.9	SERPINC1	1_173896153_G_A_hg19	-9796.0	8.87697765063e-07	0.144119562755	2.16617057915	0.000909385742583
ENSG00000026751.12	SLAMF7	1_160717741_A_G_hg19	8705.0	1.33542732122e-06	-0.140044249364	0.217911377925	0.00349918765402
ENSG00000143184.4	XCL1	1_168525247_A_G_hg19	-20463.0	8.75786126179e-06	0.13140817434	0.210862509867	0.0147426078653
ENSG00000122223.8	CD244	1_160827772_G_A_hg19	4635.0	2.16164506621e-07	0.15576906522	0.21075676936	0.000458294436948
ENSG00000187862.7	TTC24	1_156551848_A_G_hg19	2330.0	6.02145644779e-08	-0.166254924584	0.19880118581	0.00012473771439
ENSG00000143156.9	NME7	1_169314833_A_G_hg19	22113.0	1.3406092574e-18	0.265943375358	11.8077334018	1.49650112328e-14
ENSG00000163382.7	APOA1BP	1_156540738_T_C_hg19	-20815.0	1.34236191028e-08	0.16772693875	1.83307665767	3.16587678545e-05
ENSG00000120332.11	TNN	1_175047382_T_C_hg19	10389.0	2.3500564687e-05	-0.116753248175	0.223923812746	0.031952817316
ENSG00000270149.1	F11R	1_160943839_A_C_hg19	64831.0	1.46121224627e-10	-0.183382907985	0.210914662458	4.80031209771e-07
ENSG00000179639.6	FCER1A	1_159372283_A_T_hg19	112780.0	1.86525443556e-06	-0.158641042991	2.21805705788	0.00316275411716
ENSG00000215845.6	TSTD1	1_161010774_A_G_hg19	-2104.0	2.52723449688e-07	-0.143610028193	0.209958432778	0.000406322802746
ENSG00000117143.9	UAP1	1_162530904_C_T_hg19	-418.0	1.21218679642e-05	-0.128514358641	0.200415043414	0.0177457102811
ENSG00000198734.6	F5	1_169527226_A_G_hg19	28241.0	1.14976689717e-05	-0.13120738705	0.207708278308	0.0172398281663
ENSG00000132196.9	HSD17B7	1_162748025_A_C_hg19	-12466.0	4.56952361474e-06	-0.139274663997	2.5675597072	0.00812143465324
ENSG00000116701.10	NCF2	1_183558996_G_A_hg19	979.0	2.39780522095e-05	-0.121930609687	0.664870852285	0.0222583802846
ENSG00000240021.5	TEX35	1_178559389_T_A_hg19	77178.0	8.17578259124e-08	-0.146662301269	0.905806679726	0.000131796487666
ENSG00000171806.7	METTL18	1_169828327_G_A_hg19	-64316.0	7.12641168499e-47	-0.37198376849	0.195905461902	1.61353150781e-42
ENSG00000188004.5	C1orf204	1_159808661_C_A_hg19	16305.0	3.6735329387e-32	0.323525887862	0.210046185362	8.56130606887e-28
ENSG00000143228.8	NUF2	1_163292040_T_C_hg19	55675.0	7.50627508554e-11	-0.176296505764	1.20132405588	3.23293859628e-07
ENSG00000173627.6	APOBEC4	1_183675379_G_A_hg19	-53172.0	5.45292710527e-06	-0.147991222876	0.976592719201	0.00629080805248
ENSG00000198860.7	TSEN15	1_184032305_C_T_hg19	11495.0	5.94096308923e-06	0.122967870435	0.210404757463	0.00700716635684
ENSG00000143224.13	PPOX	1_161139738_G_A_hg19	3539.0	3.92089795344e-07	-0.136174124779	0.201635354967	0.000666693796109
ENSG00000203740.3	METTL11B	1_170126254_C_T_hg19	11113.0	3.23851173653e-06	-0.125935278262	0.215695627268	0.00477593368842
ENSG00000116199.7	FAM20B	1_179053051_C_G_hg19	58113.0	3.77292448513e-06	0.126398431185	0.21169313207	0.00704649589928
ENSG00000186283.9	TOR3A	1_179065125_C_T_hg19	14614.0	1.27314885164e-10	-0.176798810616	2.06849214212	3.8675588027e-07
ENSG00000143322.15	ABL2	1_179075755_A_G_hg19	122621.0	3.66685673256e-06	0.134484327804	0.202028986395	0.00661218107604
ENSG00000143198.8	MGST3	1_165599460_G_A_hg19	-637.0	6.37924561345e-19	-0.262537084162	2.25803289379	5.3336249871e-15
ENSG00000158864.8	NDUFS2	1_161145005_C_T_hg19	-21888.0	7.10782557087e-07	-0.132521334904	0.203026298215	0.00119477390081
ENSG00000162723.5	SLAMF9	1_159924257_G_A_hg19	-375.0	2.86503915309e-13	-0.212344543918	3.5464034252	1.5376841898e-09
ENSG00000143149.8	ALDH9A1	1_165659714_C_T_hg19	7901.0	7.79891459527e-14	-0.215077186057	0.203149152595	4.1519266909e-10
ENSG00000094963.9	FMO2	1_171183965_T_C_hg19	29619.0	6.12702963617e-08	-0.155067112642	0.783760129354	0.000120663778655
ENSG00000162782.11	TDRD5	1_179558801_A_G_hg19	-1946.0	5.99519252492e-08	0.1543522353	2.79746905272	0.000159531071151
ENSG00000160856.16	FCRL3	1_157669278_C_T_hg19	1215.0	1.09736042088e-11	0.199709425434	1.70202977842	3.5045766715e-08
ENSG00000162729.9	IGSF8	1_159983400_A_C_hg19	85224.0	3.29154168403e-05	0.139106019292	0.171247726639	0.0433420570471
ENSG00000076258.5	FMO4	1_171329277_A_G_hg19	45931.0	4.2393273692e-09	0.16706387224	0.39394458286	1.11807069339e-05
ENSG00000143157.7	POGK	1_166822566_A_G_hg19	13886.0	6.72880184188e-06	0.12477934187	0.600392735797	0.00583326750678
ENSG00000157181.10	C1orf27	1_186438275_T_G_hg19	93386.0	2.62752299409e-06	-0.131888911322	0.183752291562	0.00244264113924
ENSG00000169905.8	TOR1AIP2	1_179915369_C_A_hg19	-68541.0	2.53701219855e-05	0.11353089798	1.30138469294	0.0264143677196
ENSG00000117533.10	VAMP4	1_171716779_G_C_hg19	-5729.0	9.06972533933e-09	0.154777598943	2.20671313109	2.40574954352e-05
ENSG00000116703.12	PDC	1_186393294_G_A_hg19	36897.0	4.90156192086e-10	0.183557744123	0.193733064173	8.53969688995e-07
ENSG00000143194.8	MAEL	1_166929527_T_G_hg19	-28818.0	1.02213985589e-07	0.150749580067	0.209640959633	0.000179840748441
ENSG00000143226.9	FCGR2A	1_161469771_T_A_hg19	-5448.0	1.85209608158e-05	-0.125928675839	0.216076542922	0.0487679654409
ENSG00000197965.7	MPZL1	1_167600842_C_T_hg19	-89586.0	1.42331851637e-06	-0.134399478147	0.210038366178	0.00400791377165
ENSG00000150681.5	RGS18	1_192127637_T_G_hg19	51.0	1.59194481671e-06	-0.142165516371	12.4240566983	0.0018242070956
ENSG00000162819.7	BROX	1_222795769_G_A_hg19	-90125.0	4.54096069883e-05	-0.109538520497	0.720042013744	0.035008483963
ENSG00000203663.2	OR2L2	1_248112627_T_C_hg19	-88846.0	9.94943293413e-07	-0.134326579485	0.198641007374	0.00178362530728
ENSG00000118194.14	TNNT2	1_201333961_A_T_hg19	12790.0	2.62715741597e-05	-0.116015283546	0.223265057308	0.0408982385312
ENSG00000143839.12	REN	1_204207097_T_C_hg19	-71773.0	3.44197657888e-05	0.108172887857	0.235263370543	0.0433830796142
ENSG00000159173.14	TNNI1	1_201375751_T_C_hg19	23076.0	4.91141442203e-14	-0.211634555152	0.211113919525	3.7195728602e-10
ENSG00000184022.2	OR2T10	1_248821770_A_G_hg19	-65718.0	1.75895223425e-07	0.144947706575	0.213859327568	0.000787658079124
ENSG00000135778.7	NTPCR	1_233091463_T_A_hg19	5113.0	7.17352314471e-22	-0.260913433157	8.19952137687	7.91818770469e-18
ENSG00000185523.6	C1orf227	1_213059806_C_A_hg19	-38884.0	1.12319036294e-12	0.202759209895	0.222440928408	4.15091613053e-09
ENSG00000266949.1	LYPD8	1_248903311_T_G_hg19	-595.0	6.49230001231e-07	0.107869547501	0.272463346981	0.00138223094126
ENSG00000162769.8	FLVCR1	1_213028229_A_T_hg19	-3367.0	2.37495366972e-06	-0.136349651878	0.201179072158	0.00416794958269
ENSG00000162687.12	KCNT2	1_196613531_A_G_hg19	-36186.0	2.51289583125e-05	-0.124770375308	0.212689075454	0.031952817316
ENSG00000174606.8	ANGEL2	1_213250357_G_A_hg19	-61402.0	3.03051447671e-08	-0.151011985248	0.196315529976	6.48066037877e-05
ENSG00000035115.17	SH3YL1	2_262335_A_G_hg19	3959.0	7.64440453217e-42	-0.367114814348	0.453049809119	2.11246098875e-37
ENSG00000116785.9	CFHR3	1_196737186_T_C_hg19	-6738.0	4.6186317107e-07	-0.138717635033	0.215070545533	0.0011820679428
ENSG00000244414.2	CFHR1	1_196735400_A_G_hg19	-53486.0	2.6166163662e-06	-0.138493047429	0.206167711549	0.00650077299509
ENSG00000168275.10	COA6	1_234509259_G_C_hg19	58.0	2.6737953611e-20	0.252266604782	5.04393044923	3.31041550145e-16
ENSG00000151353.10	TMEM18	2_668618_T_C_hg19	8671.0	2.743243304e-11	0.180221442575	0.216040593018	1.21272563242e-07
ENSG00000143771.7	CNIH4	1_224614625_C_T_hg19	70074.0	1.46980045067e-13	-0.203630362146	9.77465215653	4.89485515527e-10
ENSG00000198892.6	SHISA4	1_201846689_G_T_hg19	-11118.0	2.30842720054e-07	-0.145427717365	0.216328709087	0.000376923413196
ENSG00000179397.13	C1orf101	1_244614497_G_A_hg19	-3181.0	9.13449591402e-11	0.185128695756	0.213647265886	5.88717811973e-07
ENSG00000133059.12	DSTYK	1_205082976_C_T_hg19	97423.0	4.28825128206e-06	0.128571115235	0.203430606808	0.00550830912828
ENSG00000066279.12	ASPM	1_197201860_G_A_hg19	-86589.0	8.82479659713e-05	0.121592567473	0.17612208233	0.0477205801105
ENSG00000042781.8	USH2A	1_215876410_G_A_hg19	720146.0	1.01502529229e-06	0.175987628608	0.684724335715	0.00300913663087
ENSG00000272195.1	RP11-156E8.1	1_245148399_T_C_hg19	-15747.0	5.00528738659e-51	0.420561483821	4.67654007631	2.06816416565e-46
ENSG00000176393.6	RNPEP	1_201957481_G_A_hg19	5982.0	5.34654495232e-12	0.187511201928	0.207644274572	2.75808375149e-08
ENSG00000203724.6	C1orf53	1_197872019_G_T_hg19	243.0	3.6754120282e-09	-0.166121101751	0.213933164425	9.17681078918e-06
ENSG00000203666.8	EFCAB2	1_245133662_G_C_hg19	656.0	2.53689033538e-96	-0.556571255908	0.957559534293	6.44419191731e-91
ENSG00000116957.8	TBCE	1_235575321_C_T_hg19	44647.0	1.05126476139e-06	-0.130098779836	0.199446336305	0.001789507506
ENSG00000009790.10	TRAF3IP3	1_210013723_A_C_hg19	84347.0	5.08830980943e-05	0.119700710116	0.210787796521	0.0498677726012
ENSG00000162885.8	B3GALNT2	1_235648025_C_A_hg19	19416.0	6.92562655378e-15	0.233301043801	2.0933733412	4.28760294879e-11
ENSG00000067533.5	RRP15	1_218496066_T_C_hg19	37438.0	6.61409281584e-18	0.223706955687	0.194926632362	5.78687971289e-14
ENSG00000196187.7	TMEM63A	1_226044766_G_A_hg19	25238.0	2.09037901094e-06	0.140191104293	1.39044089827	0.00494519462012
ENSG00000117280.8	RAB7L1	1_205757824_C_T_hg19	-13322.0	3.85116184514e-17	0.235366443363	1.02016593901	2.07267066717e-13
ENSG00000162877.8	PM20D1	1_205782718_A_G_hg19	36314.0	1.06621750669e-20	-0.286596166787	2.25440107726	8.79506177876e-17
ENSG00000118197.9	DDX59	1_200642089_C_T_hg19	-3194.0	5.71217122037e-15	-0.212308707419	0.658240449622	2.8294509305e-11
ENSG00000086619.9	ERO1LB	1_236485649_A_C_hg19	-40667.0	3.03380233716e-05	-0.119901919501	0.219241342702	0.0450388496031
ENSG00000163041.5	H3F3A	1_226314357_C_T_hg19	64806.0	4.49392843585e-07	0.127195198135	0.192469583277	0.000785942513173
ENSG00000077157.16	PPP1R12B	1_202600248_C_G_hg19	282422.0	3.62250635473e-06	-0.131665256319	0.973524716761	0.00585299497907
ENSG00000135747.7	ZNF670	1_247242032_C_T_hg19	-136.0	4.3948001563e-12	0.196636724321	0.212245451575	3.7743342797e-08
ENSG00000185155.7	MIXL1	1_226426337_T_A_hg19	15019.0	1.53338082424e-05	0.126068310001	0.48745702409	0.0138309730297
ENSG00000135744.7	AGT	1_230851628_G_A_hg19	-1796.0	6.76938891824e-09	0.171928268436	0.198968677011	2.49921170317e-05
ENSG00000197472.10	ZNF695	1_247171390_C_G_hg19	-182.0	3.50450242742e-09	-0.165412149485	0.224466413764	1.49611207052e-05
ENSG00000135773.8	CAPN9	1_230905435_C_T_hg19	22306.0	1.26577998057e-11	0.190209848859	0.214349441985	7.46860383691e-08
ENSG00000188295.10	ZNF669	1_247274351_G_C_hg19	-6852.0	9.8413982863e-06	0.122414894593	0.205596112299	0.0185370069727
ENSG00000221953.2	C1orf229	1_247272298_C_T_hg19	1164.0	1.97791052186e-05	-0.12285724196	0.215356944768	0.0331365293202
ENSG00000232237.2	ASCL5	1_201097609_T_G_hg19	-1397.0	2.96695254404e-13	-0.206549132967	8.02075302599	2.34397023348e-09
ENSG00000196418.8	ZNF124	1_247289430_C_T_hg19	45720.0	2.21653226113e-18	-0.236029397277	0.213202867503	2.90327922774e-14
ENSG00000173409.9	ARV1	1_231072671_A_G_hg19	-42055.0	1.3913257898e-05	0.118715657002	0.212457189952	0.0199518852727
ENSG00000117153.11	KLHL12	1_202896142_G_C_hg19	1467.0	1.70644068307e-05	-0.112258187243	0.198441417739	0.0188359919217
ENSG00000116996.5	ZP4	1_238095853_C_T_hg19	-42092.0	2.02445169927e-05	-0.0960963408758	0.238442606378	0.0277936870107
ENSG00000143498.13	TAF1A	1_222730494_G_T_hg19	32575.0	2.00887195911e-15	-0.212626178846	0.203050962291	1.42718078064e-11
ENSG00000163444.7	TMEM183A	1_202996966_T_C_hg19	20453.0	1.06435517384e-05	-0.107272641227	2.37769097058	0.0146110061234
ENSG00000221888.2	OR1C1	1_248019808_G_A_hg19	-99132.0	3.15474909209e-05	-0.113908159306	0.202823009515	0.0364528535509
ENSG00000177462.6	OR2T8	1_248058755_A_G_hg19	-25564.0	1.99450390906e-05	-0.11013807811	0.220217204225	0.0330191303675
ENSG00000133048.8	CHI3L1	1_203214009_C_T_hg19	-58282.0	1.19696925643e-06	0.162259519368	0.18311485154	0.00236204418959
ENSG00000133063.11	CHIT1	1_203174670_G_C_hg19	67834.0	2.80712780819e-09	-0.185052280773	1.95076873668	1.216538642e-05
ENSG00000122176.10	FMOD	1_203319816_G_A_hg19	345.0	4.52159591688e-09	0.163848945762	11.9908367814	1.46854541467e-05
ENSG00000138029.9	HADHB	2_26523453_G_C_hg19	57416.0	5.48872425467e-08	-0.215975617121	0.148422970529	0.000108819222825
ENSG00000173567.10	GPR113	2_26523023_A_T_hg19	46500.0	1.10723015587e-06	0.141012435659	0.214451864423	0.00161077047201
ENSG00000183891.5	TTC32	2_20101229_C_A_hg19	238.0	1.47830934565e-51	0.409241606895	0.189606502054	4.17637595614e-47
ENSG00000115970.14	THADA	2_43897155_T_C_hg19	-74085.0	1.62452599981e-05	-0.11731394503	0.214771801135	0.0433830796142
ENSG00000217075.1	AC007401.2	2_36795233_G_A_hg19	-16034.0	1.65415928775e-06	0.139631010422	3.9247148759	0.00359050173797
ENSG00000163798.9	SLC4A1AP	2_27873415_G_A_hg19	-12922.0	2.9703394669e-05	0.117347401649	0.191134926624	0.0189625863306
ENSG00000132031.8	MATN3	2_20220339_G_A_hg19	-8169.0	5.75831547775e-06	0.130577670051	0.212263779016	0.00636628483951
ENSG00000138036.14	DYNC2LI1	2_43989267_G_A_hg19	-11910.0	1.00976328562e-12	-0.198184403439	2.73655773612	6.88563396052e-09
ENSG00000035141.3	FAM136A	2_70529614_T_C_hg19	-557.0	9.26609340809e-07	-0.138069330664	3.95296516806	0.00138283364964
ENSG00000115750.12	TAF1B	2_9983686_G_T_hg19	204.0	3.82707349515e-34	0.328823210751	0.19417822759	1.27482683894e-29
ENSG00000188687.11	SLC4A5	2_74599368_C_T_hg19	-28885.0	1.07266656818e-05	0.125998348589	0.223847580803	0.0147426078653
ENSG00000143921.6	ABCG8	2_44134827_T_C_hg19	68725.0	2.08525770575e-06	0.175511964224	0.160856810839	0.00445552536115
ENSG00000138095.14	LRPPRC	2_44164481_T_A_hg19	58457.0	2.82046272084e-08	0.16606636984	3.46032140766	0.000131298620225
ENSG00000119844.10	AFTPH	2_64666688_G_C_hg19	-84776.0	2.76522054425e-06	0.129434292423	0.204285350879	0.00531755686094
ENSG00000152133.10	GPATCH11	2_37356992_C_T_hg19	45399.0	1.16078493325e-05	-0.120170764147	0.214182451908	0.0167351104543
ENSG00000115902.6	SLC1A4	2_65203968_G_A_hg19	-11642.0	2.4599228188e-05	0.119084901696	0.221125440897	0.0353282013822
ENSG00000213639.5	PPP1CB	2_28939626_G_A_hg19	-34879.0	1.00162748662e-07	0.147722942977	0.208030941717	0.000155947442031
ENSG00000055332.12	EIF2AK2	2_37436026_G_A_hg19	-51975.0	1.12313017112e-05	-0.11776736075	0.231420634654	0.0189092864434
ENSG00000115274.10	INO80B	2_74637857_A_G_hg19	-44292.0	5.37025350815e-07	-0.167995871002	0.320777422394	0.000492121837094
ENSG00000138030.8	KHK	2_27213937_T_C_hg19	-95677.0	1.76996150575e-06	-0.139789140422	0.212502944271	0.00179742970609
ENSG00000177994.11	C2orf73	2_54596950_A_G_hg19	39780.0	8.51659417001e-10	0.170691677734	0.209472965597	3.59499552326e-06
ENSG00000171103.6	TRMT61B	2_29064536_A_G_hg19	27909.0	6.95655584727e-29	0.311825038368	4.67043161464	5.32853376398e-25
ENSG00000143919.10	CAMKMT	2_44591972_G_A_hg19	2884.0	2.66032512242e-05	-0.114582762155	0.221176344015	0.048220727922
ENSG00000218739.5	AC007390.5	2_37440355_T_C_hg19	16725.0	5.81884988649e-07	-0.144686967551	0.205332673506	0.00123851298483
ENSG00000143994.9	ABHD1	2_27312144_C_T_hg19	-34537.0	1.86705563014e-05	-0.154450961964	0.174081260095	0.0143131233234
ENSG00000204822.6	MRPL53	2_74770960_G_A_hg19	-71264.0	5.51429068472e-05	-0.108233689874	22.1098619495	0.0287845973743
ENSG00000115816.9	CEBPZ	2_37458711_G_A_hg19	-156.0	5.89086270831e-10	-0.168425713537	0.227919587881	2.24482434115e-06
ENSG00000118961.10	C2orf43	2_20884546_A_C_hg19	138251.0	6.12333709518e-20	-0.279883485942	0.194777424801	9.61072547092e-16
ENSG00000144043.7	TEX261	2_71214755_G_A_hg19	7063.0	7.67589639257e-08	0.153813198798	0.210062097566	0.000293207239354
ENSG00000115310.13	RTN4	2_55248357_T_G_hg19	91299.0	2.39471038761e-06	0.131424595222	0.215463580479	0.00679407645043
ENSG00000068784.8	SRBD1	2_45810223_T_C_hg19	28986.0	6.18490766545e-06	0.123044049963	0.211826263053	0.0181912417114
ENSG00000138085.12	ATRAID	2_27432500_T_G_hg19	-2394.0	7.33625582177e-09	0.152677592283	0.21534869593	1.33500645896e-05
ENSG00000143971.7	ETAA1	2_67632125_C_T_hg19	7675.0	9.51832638326e-08	-0.152524355393	0.203268195364	0.000199821398539
ENSG00000124357.8	NAGK	2_71292526_G_A_hg19	1053.0	4.76481240767e-14	-0.208046077757	1.06632866769	4.51365066039e-10
ENSG00000162994.11	CLHC1	2_55459373_T_G_hg19	255.0	1.20862020238e-48	0.422668167454	5.78500288671	5.58872978855e-44
ENSG00000119771.10	KLHL29	2_23641056_C_T_hg19	32969.0	1.41142502138e-05	-0.123396149597	0.2230623086	0.0340192124233
ENSG00000115946.3	PNO1	2_68428283_G_C_hg19	43308.0	9.87065472338e-06	0.120933344838	0.211824433746	0.00834840688577
ENSG00000115841.15	RMDN2	2_38153486_T_A_hg19	3157.0	8.43154178474e-07	0.139002153516	0.219684427525	0.00288669680053
ENSG00000115317.7	HTRA2	2_74801190_C_T_hg19	44687.0	4.7771022232e-05	-0.109028317812	0.223397685816	0.0275155637067
ENSG00000172954.9	LCLAT1	2_30635580_C_G_hg19	-34511.0	4.42884770173e-08	0.152721942901	0.215712990434	0.000202783655786
ENSG00000250565.2	ATP6V1E2	2_46766446_G_A_hg19	2910.0	8.8935204075e-17	-0.233151543106	0.212891882822	7.23606625665e-13
ENSG00000138041.11	SMEK2	2_55793476_G_A_hg19	51725.0	4.09550539241e-05	0.113154730971	0.200161139257	0.0445517150889
ENSG00000173960.8	UBXN2A	2_24243127_T_C_hg19	92973.0	1.83098802012e-05	-0.117183384404	0.214217987254	0.0179882845574
ENSG00000138035.10	PNPT1	2_55912961_T_C_hg19	7837.0	2.49739640005e-05	-0.119739947051	0.550506411773	0.0329637478901
ENSG00000119878.5	CRIPT	2_46867158_C_T_hg19	23604.0	1.71223194773e-06	0.134855331194	0.202324374024	0.00303289785191
ENSG00000115216.9	NRBP1	2_27651375_C_T_hg19	719.0	7.80238635045e-07	-0.147277541562	4.37825296224	0.000796028137143
ENSG00000115350.7	POLE4	2_75185856_G_T_hg19	238.0	1.2503264253e-05	0.126345566199	0.213691407818	0.0177966143892
ENSG00000135631.11	RAB11FIP5	2_73464808_T_C_hg19	-81042.0	4.78845581284e-05	0.118776240097	0.21473097128	0.048862666243
ENSG00000239332.1	AC016722.2	2_47088199_G_A_hg19	44364.0	6.33390142672e-06	0.130902937206	0.216000461813	0.0141678047283
ENSG00000163217.1	BMP10	2_69105318_C_G_hg19	-7161.0	1.47432580008e-05	0.161221614036	0.151623579929	0.0242105246806
ENSG00000115364.9	MRPL19	2_75919292_T_C_hg19	45384.0	3.80484653393e-13	-0.211436126427	0.195935385535	2.1530139362e-09
ENSG00000152683.10	SLC30A6	2_32369753_G_A_hg19	-21179.0	3.06005985113e-05	0.117675134006	0.202818445791	0.0330126623551
ENSG00000091106.14	NLRC4	2_32483593_C_T_hg19	7063.0	3.79438887589e-08	0.162706992037	0.209750610389	8.66287977329e-05
ENSG00000005436.9	GCFC2	2_75936935_T_A_hg19	782.0	1.62151355894e-24	0.285573131713	0.838563664262	2.32512014332e-20
ENSG00000219626.4	FAM228B	2_24347093_A_C_hg19	47698.0	3.14672943211e-16	-0.222216824979	5.21268661094	1.91323544906e-12
ENSG00000116127.13	ALMS1	2_73607510_A_G_hg19	-5375.0	1.39248370067e-05	0.121932534517	0.212834551666	0.0241867235359
ENSG00000162927.9	PUS10	2_61244450_A_G_hg19	693.0	2.18333799608e-05	0.120823004355	0.210370120339	0.0238071175093
ENSG00000198380.8	GFPT1	2_69586370_A_G_hg19	27827.0	3.25152138984e-05	-0.121265270987	1.82335591582	0.0295506495609
ENSG00000018699.7	TTC27	2_32887074_C_G_hg19	33976.0	4.47346153426e-17	-0.228163981923	2.91546795298	6.48511049098e-13
ENSG00000176732.6	PFN4	2_24350569_A_G_hg19	-4581.0	2.64966090059e-13	0.207221029307	0.215265914438	8.77251406641e-10
ENSG00000169599.8	NFU1	2_69704941_A_G_hg19	-40448.0	2.85116199585e-05	-0.116255919091	0.221763944796	0.0228125093471
ENSG00000144034.10	TPRKB	2_74035031_A_G_hg19	-70602.0	1.67259535106e-05	0.121892657412	0.212465752473	0.0154352665454
ENSG00000172023.3	REG1B	2_79386874_T_C_hg19	-71789.0	1.06547116307e-06	0.134495383737	0.197981861822	0.0024175599072
ENSG00000095002.8	MSH2	2_47609132_C_T_hg19	-20975.0	4.98623563413e-08	0.150280834413	0.210844182447	0.0002917188084
ENSG00000266118.1	RP11-507M3.1	2_24396680_A_G_hg19	49445.0	2.60461438505e-12	0.196741855392	0.212522938822	9.17996493766e-09
ENSG00000237651.2	C2orf74	2_61387836_G_A_hg19	15594.0	1.727505703e-69	0.484959498109	18.0334269162	7.8334782606e-65
ENSG00000173209.18	AHSA2	2_61404931_A_T_hg19	379.0	1.54297160412e-17	-0.236187599707	0.208304568762	8.87760383239e-14
ENSG00000186453.8	FAM228A	2_24398446_A_T_hg19	509.0	4.78033584642e-14	-0.204045953956	0.206985649486	1.69511120031e-10
ENSG00000124380.6	SNRNP27	2_70141519_C_T_hg19	20828.0	3.96028988468e-09	0.165622296808	0.198658406105	8.22324716169e-06
ENSG00000205086.5	C2orf91	2_42165754_C_T_hg19	15402.0	3.27087379702e-06	-0.130784256784	0.210402952666	0.00745398746292
ENSG00000162869.11	PPP1R21	2_48624007_G_A_hg19	-43729.0	1.24980949987e-09	-0.191897329097	0.186338591835	5.72002056567e-06
ENSG00000138092.6	CENPO	2_25027716_T_C_hg19	11712.0	1.57214162711e-05	0.120138996228	6.47583099892	0.0172541750669
ENSG00000115423.14	DNAH6	2_84686757_A_G_hg19	-56821.0	1.16501423951e-10	-0.187200702564	2.18512574957	5.3166602625e-07
ENSG00000186889.5	TMEM17	2_62731754_C_T_hg19	7168.0	8.28583657902e-09	-0.172108936343	0.203801934249	2.98983464438e-05
ENSG00000138031.10	ADCY3	2_25162667_A_G_hg19	-20115.0	1.40780866312e-07	-0.149691775736	0.218109897512	0.000312303726266
ENSG00000115944.10	COX7A2L	2_42599917_T_C_hg19	52044.0	3.43016529844e-06	-0.12727955524	1.57573323672	0.0060140723801
ENSG00000068781.16	STON1-GTF2A1L	2_48822381_G_A_hg19	65318.0	3.502233249e-20	0.256040182194	6.28289976101	7.83804587778e-16
ENSG00000115137.7	DNAJC27	2_25173730_A_T_hg19	20957.0	7.77643702401e-07	0.11802964088	0.253225746782	0.00102938468535
ENSG00000242441.3	GTF2A1L	2_48822381_G_A_hg19	-22555.0	1.57100567129e-16	0.231070442345	4.54204509271	2.17501672244e-12
ENSG00000115138.6	POMC	2_25384705_T_C_hg19	6662.0	1.28731521868e-11	0.174603142491	15.0191684168	3.93568507148e-08
ENSG00000079785.10	DDX1	2_15787986_A_G_hg19	56685.0	1.83053294215e-12	-0.189158654741	0.198308552686	9.38066104252e-09
ENSG00000178295.10	GEN1	2_17857641_T_C_hg19	-77483.0	3.29127644179e-06	0.123130670379	7.50701969916	0.00475135962662
ENSG00000170745.7	KCNS3	2_18110233_C_G_hg19	51120.0	7.26632867219e-08	0.163989959861	0.20512901074	0.000350198003936
ENSG00000144115.12	THNSL2	2_88447437_G_A_hg19	-22397.0	2.47104034565e-128	0.628998575456	9.45743127927	8.0446733301e-123
ENSG00000242766.1	IGKV1D-17	2_90121926_G_T_hg19	450.0	6.35400964744e-69	0.493376215407	9.68939939734	4.11356902631e-64
ENSG00000153574.8	RPIA	2_89142892_A_G_hg19	151731.0	1.12198152229e-05	-0.123744166552	0.213328325967	0.012046504457
ENSG00000152291.9	TGOLN2	2_85551779_G_A_hg19	3261.0	1.7960394687e-09	-0.183486021915	5.03327828948	6.71199905448e-06
ENSG00000211630.2	IGKV1D-13	2_90204255_C_T_hg19	11488.0	4.45293597852e-65	0.464423441761	18.9642911003	2.63926491433e-60
ENSG00000042445.9	RETSAT	2_85568033_A_T_hg19	13426.0	4.70691514727e-12	0.199331952391	0.211441330003	2.59758117676e-08
ENSG00000240834.1	IGKV1D-12	2_90232209_A_G_hg19	33675.0	7.12604802829e-14	-0.205178860078	0.302135387404	4.1519266909e-10
ENSG00000211633.2	IGKV1D-42	2_90263913_T_C_hg19	34869.0	2.6811041661e-05	0.119378691547	0.211374244519	0.0315021863773
ENSG00000242580.1	IGKV1D-43	2_90267048_C_T_hg19	18310.0	2.35296025406e-19	0.256349158734	5.35465386494	1.75851465004e-15
ENSG00000144199.7	FAHD2B	2_97747978_C_T_hg19	12460.0	1.95394424299e-05	0.129647158016	0.206447465322	0.0246848418083
ENSG00000135976.12	ANKRD36	2_98018864_A_G_hg19	239632.0	5.08903921257e-12	0.209209844754	3.31864463186	3.61953385881e-08
ENSG00000144026.7	ZNF514	2_95901265_A_G_hg19	-70489.0	2.26716802534e-26	0.308832698475	0.208438681694	1.22182858289e-22
ENSG00000240671.1	IGKV1-8	2_89278103_T_C_hg19	14246.0	3.52415857915e-05	0.126414885024	0.99197253416	0.0359702898046
ENSG00000241755.1	IGKV1-9	2_89304815_C_G_hg19	5085.0	1.40947553786e-24	-0.32174647714	5.48361494618	1.48127824883e-20
ENSG00000115602.12	IL1RL1	2_102987459_T_A_hg19	59498.0	3.85180980516e-05	0.116061732944	0.218880860383	0.0322997563861
ENSG00000240382.1	IGKV1-17	2_89410443_T_C_hg19	6811.0	1.06275209221e-23	-0.303762491876	0.200798730499	1.13165590055e-19
ENSG00000135951.10	TSGA10	2_99712292_C_T_hg19	59008.0	2.39664783725e-33	0.336837702183	0.24945560552	4.00168846746e-29
ENSG00000115523.12	GNLY	2_85938407_A_C_hg19	26110.0	4.021417525e-14	0.216451404993	2.54224663485	2.28805404774e-10
ENSG00000241962.5	C2orf15	2_99780711_A_C_hg19	22764.0	4.47796812468e-05	-0.132613100828	0.189640854155	0.0447291851777
ENSG00000241294.1	IGKV2-24	2_89455923_G_T_hg19	20643.0	1.70584535976e-05	-0.155918499701	0.177319401744	0.020171159716
ENSG00000115525.12	ST3GAL5	2_86168686_A_G_hg19	-52739.0	2.55638544179e-06	-0.150438616685	0.193562741877	0.00440397561726
ENSG00000144182.12	LIPT1	2_99738961_A_G_hg19	-32456.0	2.51720822411e-26	0.305196346628	3.91901549952	1.71216475871e-22
ENSG00000068654.11	POLR1A	2_86315741_C_T_hg19	17082.0	8.46030965051e-11	0.193556630461	3.92938140433	2.69459895476e-07
ENSG00000273155.1	MRPL30	2_99799520_C_G_hg19	28060.0	4.92954361327e-24	0.296690573696	5.29117270402	3.22403528178e-20
ENSG00000135972.4	MRPS9	2_105723776_A_C_hg19	69336.0	5.09385497372e-06	-0.12944514641	0.453509361651	0.00686630129986
ENSG00000158411.6	MITD1	2_99813614_T_C_hg19	-16320.0	6.15985263134e-09	-0.16539292136	0.207825932311	9.99619373393e-06
ENSG00000132305.16	IMMT	2_86424976_C_A_hg19	-2515.0	9.37267791558e-12	-0.190759543592	0.20377329602	3.21092495919e-08
ENSG00000168763.11	CNNM3	2_97506365_G_A_hg19	24384.0	6.14193111664e-05	-0.171927306452	0.140823791202	0.0434449919692
ENSG00000251039.2	IGKV2D-40	2_89833004_G_A_hg19	-57596.0	2.1332247654e-05	0.134621414589	0.196160320295	0.0416007138045
ENSG00000144214.5	LYG1	2_99995517_C_T_hg19	-74414.0	8.13739885735e-07	0.144752553178	0.216656579651	0.000947225544567
ENSG00000115561.10	CHMP3	2_86780161_T_G_hg19	167944.0	3.85750086798e-06	0.12824306169	0.215862845443	0.0071813422106
ENSG00000152086.7	TUBA3E	2_130955132_T_C_hg19	799.0	4.98391239161e-11	0.175388706212	3.67256926284	2.80266699416e-07
ENSG00000135945.5	REV1	2_100067578_G_A_hg19	38701.0	1.01282118688e-05	0.124173044462	0.210580832058	0.0124024719897
ENSG00000243264.1	IGKV2D-29	2_89907556_C_G_hg19	-78765.0	1.45229957509e-09	-0.164141412929	4.67363660988	4.7141220522e-06
ENSG00000136710.5	CCDC115	2_131077655_C_T_hg19	22052.0	2.84157714508e-11	0.184019771413	2.40165441051	1.29683640573e-07
ENSG00000119147.5	C2orf40	2_106689736_G_A_hg19	10035.0	4.97841139398e-07	-0.142446347013	0.930706262946	0.00108187955887
ENSG00000121989.10	ACVR2A	2_148689517_T_C_hg19	87432.0	5.08939945032e-05	0.118026521771	0.217285674393	0.0329637478901
ENSG00000054219.9	LY75	2_160776866_C_T_hg19	-15766.0	2.33472962185e-08	0.161175665075	0.212722604072	6.8834061399e-05
ENSG00000144120.8	TMEM177	2_120430663_G_A_hg19	-6079.0	1.13268828338e-06	-0.137960112139	0.2179714954	0.00135065097993
ENSG00000187627.10	RGPD1	2_87253003_C_T_hg19	117928.0	3.40847169232e-14	0.197649114297	0.20582635309	2.25353021082e-10
ENSG00000169629.7	RGPD8	2_113190211_A_T_hg19	1414.0	2.40424064743e-54	-0.406612366494	0.399507792468	1.02090799678e-49
ENSG00000125630.11	POLR1B	2_113303228_T_G_hg19	3737.0	1.43221433182e-28	0.343711263987	1.48626670626	1.65199325334e-24
ENSG00000185304.12	RGPD2	2_88121892_G_A_hg19	163354.0	3.55145793206e-07	0.133698256229	2.00344709126	0.00126062992061
ENSG00000196228.2	SULT1C3	2_108876746_G_A_hg19	13096.0	3.42531908138e-07	-0.138575131393	1.02169184961	0.000617679008525
ENSG00000198203.5	SULT1C2	2_108928082_C_G_hg19	22988.0	2.00744582361e-06	0.168381893051	0.174209691987	0.00303226171015
ENSG00000222031.1	AC023469.1	2_151785940_A_T_hg19	119310.0	3.79338604992e-06	0.117226890223	0.224586533803	0.00713029379422
ENSG00000135968.15	GCC2	2_109128217_G_A_hg19	63201.0	9.85558266928e-07	0.14123599746	0.204517270732	0.00170406809568
ENSG00000175874.5	CREG2	2_102003125_C_T_hg19	354.0	4.85446404793e-06	-0.130343437154	0.293130904607	0.00668257980678
ENSG00000173272.9	MZT2A	2_132229583_T_C_hg19	20710.0	8.4831554406e-15	-0.217726664263	4.62026147052	7.94269536956e-11
ENSG00000123609.6	NMI	2_152139686_T_G_hg19	6421.0	1.79287023273e-07	0.150874427059	0.212966018187	0.000353058066636
ENSG00000163006.7	CCDC138	2_109505370_G_A_hg19	102158.0	5.91030918825e-06	-0.126352110516	0.223377628084	0.0092094043297
ENSG00000197927.8	C2orf27A	2_132440073_G_C_hg19	-39874.0	4.97891893871e-56	0.434820789393	0.20033384111	2.28173897124e-51
ENSG00000198142.3	SOWAHC	2_110365615_T_C_hg19	-6295.0	8.418370022e-06	-0.133034978919	0.209442721636	0.0122575792554
ENSG00000169507.5	SLC38A11	2_165786654_A_C_hg19	25065.0	7.95960716538e-07	-0.145004033296	1.35819391975	0.00131414872682
ENSG00000125637.11	PSD4	2_113940839_G_C_hg19	25938.0	3.83296544753e-09	0.169283852924	0.210214602879	1.39624550904e-05
ENSG00000125618.12	PAX8	2_113981022_G_A_hg19	55386.0	8.50960888635e-09	-0.159111697424	0.503879279075	2.96353980424e-05
ENSG00000163161.8	ERCC3	2_128046548_C_A_hg19	5082.0	7.95437352984e-06	0.127535932716	0.808067995247	0.00977781000391
ENSG00000238091.1	AC016745.1	2_114194530_G_C_hg19	10462.0	1.51276226642e-07	0.150827865893	0.210960525572	0.000564262603876
ENSG00000152128.13	TMEM163	2_135386474_A_C_hg19	89830.0	4.82787622141e-06	0.142151898825	1.7785292096	0.010954337358
ENSG00000184492.5	FOXD4L1	2_114212828_T_C_hg19	-43832.0	4.62302275141e-19	-0.27369184315	5.66642213248	1.29915424609e-14
ENSG00000144134.14	RABL2A	2_114393232_C_G_hg19	8427.0	5.25128341768e-06	-0.128509626559	0.212602746663	0.0184139973075
ENSG00000121988.13	ZRANB3	2_136277343_A_G_hg19	11354.0	1.93533524159e-06	-0.126394624854	0.234421339411	0.00166842086941
ENSG00000144230.12	GPR17	2_128405642_C_T_hg19	2204.0	2.50327502468e-08	0.155276468968	0.211203552631	5.98334002797e-05
ENSG00000125633.6	CCDC93	2_118826914_G_A_hg19	-55384.0	3.24734213872e-05	0.116718499483	0.2135300931	0.0386908684395
ENSG00000173349.4	SFT2D3	2_128428331_C_T_hg19	-30265.0	1.46976013093e-05	-0.142254518711	0.500514627766	0.0159550673597
ENSG00000115866.6	DARS	2_136759379_A_G_hg19	-15879.0	8.87485228108e-07	0.142348375172	3.10228378611	0.00111002771253
ENSG00000144231.6	POLR2D	2_128605826_C_A_hg19	9776.0	6.84855602027e-06	-0.118037679243	2.35005532448	0.00767736315697
ENSG00000163072.10	NOSTRIN	2_169717541_T_C_hg19	74493.0	2.13354142134e-07	0.150574417231	0.216739381972	0.000695165676638
ENSG00000019169.9	MARCO	2_119742865_G_A_hg19	43124.0	1.42274686954e-11	-0.191748366264	0.653402679151	7.46860383691e-08
ENSG00000144233.5	AMMECR1L	2_128620372_T_C_hg19	23012.0	1.72891004867e-07	-0.144104358783	3.81018506816	0.000292165845426
ENSG00000144229.7	THSD7B	2_137508441_A_G_hg19	-14673.0	7.3303160715e-06	0.146109421259	1.53910157304	0.0162760497762
ENSG00000196604.7	POTEF	2_130794812_C_G_hg19	91833.0	2.04376367053e-07	-0.138820092488	1.33903693835	0.000762215204125
ENSG00000152076.14	CCDC74B	2_130901141_G_A_hg19	1179.0	1.42003148521e-06	-0.140157406513	3.99323735525	0.00384938170425
ENSG00000138399.13	FASTKD1	2_170387774_C_G_hg19	42405.0	7.06333643154e-15	-0.236932282753	0.200889063726	3.21125320232e-11
ENSG00000154518.5	ATP5G3	2_176047906_T_G_hg19	-1522.0	1.92540706331e-07	-0.148308816058	0.209798216388	0.000293207239354
ENSG00000163002.8	NUP35	2_183990855_C_G_hg19	8615.0	2.19656722445e-08	-0.158151034311	0.755901162696	5.69360860276e-05
ENSG00000003393.10	ALS2	2_202577350_C_T_hg19	68250.0	5.57149598532e-06	-0.132899535359	0.821179574549	0.0101756256681
ENSG00000144362.7	PHOSPHO2	2_170571852_C_T_hg19	20878.0	4.56521058138e-12	-0.18861487111	0.583085864502	1.85537261787e-08
ENSG00000138413.9	IDH1	2_209118912_G_A_hg19	11782.0	3.99187938576e-05	0.139357441689	1.61369508362	0.0455982555538
ENSG00000163596.12	ICA1L	2_203631556_G_A_hg19	104786.0	3.63921662732e-05	-0.123432133537	0.217496873651	0.028275286278
ENSG00000115568.11	ZNF142	2_219433389_A_C_hg19	90703.0	3.60210584575e-05	0.11536956407	0.204919428148	0.0188359919217
ENSG00000244122.2	UGT1A7	2_234679456_A_T_hg19	88873.0	2.98874058628e-05	-0.124766359909	0.206356257604	0.0485860909414
ENSG00000138380.13	CARF	2_203741362_A_T_hg19	-35574.0	1.38458125136e-06	-0.141152010192	0.214777393748	0.001389605419
ENSG00000174325.4	DIRC1	2_189653057_T_C_hg19	1533.0	2.67683064484e-06	0.133241237467	0.212074048112	0.00360786005454
ENSG00000244474.1	UGT1A4	2_234721632_A_T_hg19	94209.0	2.04734639943e-05	0.140170831268	0.181267606964	0.031952817316
ENSG00000135914.5	HTR2B	2_232022156_T_C_hg19	-32470.0	2.16511106463e-06	0.144692555227	0.205640797397	0.00281930815028
ENSG00000242366.2	UGT1A8	2_234776772_T_A_hg19	107879.0	2.75049353272e-05	0.157631726757	0.15528834476	0.038177262602
ENSG00000138449.6	SLC40A1	2_190423096_T_C_hg19	25355.0	4.49774973032e-05	0.116007933289	0.219644375652	0.0461077370276
ENSG00000226124.2	FTCDNL1	2_200625581_T_C_hg19	89901.0	2.13719323346e-35	-0.356642755591	2.5728247799	4.39741718441e-31
ENSG00000138381.5	ASNSD1	2_190599452_G_A_hg19	73342.0	4.60445968155e-08	0.149174883449	0.213262220331	8.27724138935e-05
ENSG00000123600.14	METTL8	2_172188368_C_T_hg19	102816.0	9.63584839937e-06	-0.124240544699	0.213931979213	0.0154560780749
ENSG00000162971.6	TYW5	2_200717641_G_A_hg19	102475.0	1.40193962161e-10	0.182494462335	0.209528285466	3.00150110036e-07
ENSG00000128699.9	ORMDL1	2_190579598_G_A_hg19	69397.0	1.17290238334e-14	-0.222296529632	7.75561172984	3.56094261463e-11
ENSG00000197557.6	TTC30A	2_178482560_C_T_hg19	-4840.0	3.7446033258e-05	-0.119691239789	0.209496401237	0.0396908612642
ENSG00000152049.5	KCNE4	2_223928007_A_T_hg19	11476.0	9.3260798678e-06	-0.129851658537	2.023642775	0.0178337261608
ENSG00000064933.12	PMS1	2_190781764_C_T_hg19	132658.0	1.48274493483e-06	0.128268122236	0.214121372845	0.00219776053335
ENSG00000138376.6	BARD1	2_215773808_C_T_hg19	-99672.0	6.07678885047e-14	0.207392958124	0.20902083086	4.29568621776e-10
ENSG00000177673.2	C2orf57	2_232478721_C_A_hg19	21147.0	2.5082072021e-06	0.129579751021	0.218232401163	0.00466524007114
ENSG00000023228.9	NDUFS1	2_206999684_T_G_hg19	24381.0	2.28787261527e-08	-0.156192420977	0.200044198644	5.07484339345e-05
ENSG00000138363.10	ATIC	2_216197797_G_A_hg19	21258.0	1.38979593096e-08	0.16595446847	0.202030219631	3.93519374126e-05
ENSG00000198130.10	HIBCH	2_191194059_C_T_hg19	14659.0	2.24318335516e-32	0.349703966113	0.87076354456	5.25011001617e-28
ENSG00000240344.4	PPIL3	2_201754063_T_C_hg19	-96.0	7.19824422147e-105	-0.58325375184	12.1185825273	5.13791477211e-100
ENSG00000189362.7	TMEM194B	2_191278341_G_A_hg19	120944.0	1.15065737063e-06	0.141318065209	1.2649163674	0.00112244290584
ENSG00000079150.13	FKBP7	2_179333450_T_C_hg19	9556.0	7.84851896633e-07	0.160787010423	0.185862112726	0.00101855700806
ENSG00000115425.9	PECR	2_216945429_G_C_hg19	1772.0	1.13692624315e-06	0.130372244395	4.31448887743	0.00337788406188
ENSG00000138400.8	MDH1B	2_207668013_C_T_hg19	-38039.0	2.08796558781e-06	0.132187388586	1.44207205098	0.00339967379605
ENSG00000115419.8	GLS	2_191830805_A_C_hg19	85253.0	3.34870230475e-06	-0.140339545699	0.208009977892	0.00516760577328
ENSG00000115415.14	STAT1	2_191974304_C_A_hg19	-88820.0	2.30014972485e-05	0.118324730582	0.223332596752	0.025822864055
ENSG00000138378.13	STAT4	2_192094960_C_T_hg19	-78900.0	1.02304133339e-05	0.130927620929	2.2579523509	0.017633080807
ENSG00000064012.17	CASP8	2_202170655_T_C_hg19	72490.0	1.53154605737e-07	0.151074386815	0.210848475278	0.000293207239354
ENSG00000155749.8	ALS2CR12	2_202202563_G_A_hg19	19474.0	7.36538231423e-08	-0.155274678805	0.214059523277	0.000141417269025
ENSG00000144401.10	METTL21A	2_208465778_A_G_hg19	24623.0	1.7110198091e-12	0.192765838801	0.211795644873	6.48891512214e-09
ENSG00000123992.14	DNPEP	2_220239322_G_A_hg19	25340.0	3.09751765071e-06	-0.131083966614	1.7895480594	0.00472130408007
ENSG00000196950.9	SLC39A10	2_196461390_T_A_hg19	20690.0	3.62037845293e-05	-0.115496508927	7.92100067634	0.0485393393899
ENSG00000217236.1	SP9	2_175113512_G_A_hg19	-86161.0	2.77125730805e-05	0.118637314909	0.422856393527	0.0264599324594
ENSG00000221944.3	TIGD1	2_233410994_C_T_hg19	1785.0	5.23673374484e-11	0.183520611565	0.214101401991	2.47595190737e-07
ENSG00000115232.9	ITGA4	2_182338531_C_A_hg19	16603.0	7.64808718125e-06	0.128852867022	1.18496756498	0.0119084109025
ENSG00000124839.8	RAB17	2_238493118_A_G_hg19	17032.0	1.51722001286e-05	-0.121823837506	0.217071507805	0.0310319813255
ENSG00000168958.15	MFF	2_228195763_C_T_hg19	5897.0	2.87806309874e-11	-0.189454331003	0.199048616677	1.41121584816e-07
ENSG00000177483.7	RBM44	2_238687216_T_A_hg19	-19815.0	7.69111945792e-28	0.329041389158	5.18830963526	1.86250098654e-23
ENSG00000132330.12	SCLY	2_238973853_C_T_hg19	4324.0	5.96616767698e-06	0.165796227493	0.161884825015	0.0103483640414
ENSG00000144488.10	ESPNL	2_239032507_T_C_hg19	23710.0	3.92503389586e-10	0.179681600099	0.213881387505	1.68776998906e-06
ENSG00000123977.5	DAW1	2_228802502_A_G_hg19	66733.0	1.23362410993e-06	0.134278933622	0.204305648086	0.00254039170932
ENSG00000132323.4	ILKAP	2_239084602_A_G_hg19	27538.0	1.79157083504e-05	0.119004784358	0.202907630516	0.0322730788282
ENSG00000186235.6	AC016757.3	2_239176386_A_G_hg19	-36411.0	2.4522110385e-11	0.191985145404	0.215252753557	1.32310568388e-07
ENSG00000153832.7	FBXO36	2_230732975_C_T_hg19	-54042.0	3.21774073245e-06	0.132386160092	0.21558302149	0.00452244076002
ENSG00000135899.12	SP110	2_231034649_G_A_hg19	55601.0	1.9332465536e-05	0.119148652457	0.221875407651	0.026327729887
ENSG00000156990.10	RPUSD3	3_9885615_G_C_hg19	571.0	7.66746340839e-09	-0.163588614119	1.16251117666	2.39013063999e-05
ENSG00000180902.12	D2HGDH	2_242700052_T_C_hg19	26059.0	8.45955908071e-26	-0.299937264403	4.36504156527	1.84503962792e-21
ENSG00000204104.7	TRAF3IP1	2_239254575_A_T_hg19	25494.0	3.1498045923e-08	-0.157889691937	1.1738704254	9.59004364898e-05
ENSG00000154767.10	XPC	3_14214033_T_C_hg19	5951.0	8.87085206816e-06	0.128452792097	0.898833130619	0.0131228200946
ENSG00000244607.1	CCDC13	3_42859440_A_C_hg19	-44772.0	1.17163482471e-05	0.126414877657	0.205463432338	0.0139752956932
ENSG00000163823.3	CCR1	3_46144184_C_T_hg19	105589.0	5.97101203807e-05	-0.116967473076	0.218577114699	0.0433145823259
ENSG00000163702.14	IL17RC	3_9951777_C_T_hg19	-6980.0	1.02123050213e-09	0.185953155293	1.42277519961	3.72584662302e-06
ENSG00000163703.13	CRELD1	3_9975386_C_G_hg19	-119.0	8.71180552609e-12	0.212937802727	0.195364020461	4.10617183198e-08
ENSG00000176095.7	IP6K1	3_49726419_G_C_hg19	97494.0	1.45939875764e-05	0.154099105644	1.29572777724	0.0109387398707
ENSG00000131379.5	C3orf20	3_14713121_C_G_hg19	-3484.0	2.58845891277e-17	-0.236971832225	0.207989788813	3.06467513341e-13
ENSG00000060971.13	ACAA1	3_38194146_A_G_hg19	-15790.0	4.91654187603e-06	-0.125052011377	0.212515018798	0.00617780832187
ENSG00000182179.6	UBA7	3_49746819_C_T_hg19	104346.0	1.43115680072e-17	0.239779252187	0.359147299728	4.36133493434e-14
ENSG00000222020.2	AC062017.1	2_240311883_G_A_hg19	-11246.0	1.84126649425e-13	0.223873170933	1.73294388199	1.17621731821e-09
ENSG00000172939.4	OXSR1	3_38346779_T_C_hg19	140200.0	1.79745729783e-05	-0.127301029587	0.187051987992	0.0221559914557
ENSG00000240747.3	KRBOX1	3_42773100_C_G_hg19	-77874.0	1.62012842983e-05	-0.123198390692	0.214461725991	0.0197421393249
ENSG00000187118.8	CMC1	3_28283101_G_A_hg19	27.0	3.00330706506e-05	-0.125749526811	0.188479107081	0.0292979120717
ENSG00000180432.4	CYP8B1	3_42951200_G_A_hg19	-35238.0	1.73789833996e-06	-0.201550751385	0.140975080421	0.00199005159001
ENSG00000213672.3	NCKIPSD	3_48730116_T_C_hg19	-6507.0	5.1509857818e-17	0.227229650479	0.206447642601	2.07621814104e-13
ENSG00000130414.7	NDUFA10	2_240954621_A_G_hg19	10023.0	4.29605818537e-14	-0.197972848491	0.20796862681	4.51365066039e-10
ENSG00000068745.10	IP6K2	3_48731961_A_G_hg19	45678.0	9.5691980679e-09	0.215439578957	2.29755087303	1.50779210491e-05
ENSG00000254999.2	BRK1	3_10165698_C_T_hg19	8423.0	2.8513667389e-10	-0.160957474127	0.468153229733	1.06511156125e-06
ENSG00000241186.3	TDGF1	3_46530594_A_G_hg19	-85450.0	3.06637524772e-05	0.181852562756	0.134432016237	0.0433119435716
ENSG00000093217.5	XYLB	3_38524311_A_G_hg19	136061.0	5.7545797566e-08	0.166598349476	3.7062383016	0.000136588331339
ENSG00000004534.10	RBM6	3_50038664_G_A_hg19	61225.0	1.62080163788e-22	-0.267251190108	0.246042035223	1.10677056452e-18
ENSG00000072756.12	TRNT1	3_3171022_C_T_hg19	2423.0	5.6446248117e-13	0.236679795643	11.9686307164	6.13106058062e-09
ENSG00000157036.8	EXOG	3_38450067_A_C_hg19	-87550.0	7.07958202046e-07	0.165908846798	3.65153941151	0.00137811046819
ENSG00000178467.13	P4HTM	3_49109919_G_A_hg19	82601.0	0.000102774466844	0.107565718333	1.75465650215	0.0310642595997
ENSG00000178252.13	WDR6	3_48957814_G_C_hg19	-86680.0	4.71271095929e-14	-0.202952361217	0.211224874315	6.80830585324e-11
ENSG00000157014.6	TATDN2	3_10296296_T_G_hg19	6590.0	3.00166793726e-06	0.12961921177	0.211211597506	0.00683234199201
ENSG00000261603.1	PRSS46	3_46765924_C_A_hg19	11873.0	1.43090173443e-07	0.155305629679	7.30392441586	0.000284170603022
ENSG00000178149.12	DALRD3	3_49052785_T_A_hg19	6656.0	7.96571191842e-05	0.105831516787	0.212739612969	0.0255758704945
ENSG00000188086.8	PRSS45	3_46794745_A_T_hg19	58967.0	6.92823075392e-20	0.256996760613	7.44003059502	7.28236368534e-16
ENSG00000168356.7	SCN11A	3_38862148_C_T_hg19	129439.0	4.48443816911e-05	-0.11448298543	0.215917485071	0.0498970179829
ENSG00000186792.11	HYAL3	3_50332697_G_A_hg19	3947.0	3.95406002318e-25	-0.309287607509	3.58496945494	2.2197587659e-21
ENSG00000131373.10	HACL1	3_15599283_T_G_hg19	43607.0	7.86979050641e-07	-0.143729536222	0.198166776355	0.00144501284575
ENSG00000144455.9	SUMF1	3_4410619_G_C_hg19	98041.0	2.57743487874e-19	-0.252315334967	0.202633230542	6.32551074791e-15
ENSG00000169814.8	BTD	3_15688758_C_T_hg19	45911.0	2.1760477305e-07	-0.143465567605	0.220000404319	0.000434097343926
ENSG00000132164.5	SLC6A11	3_10961939_T_A_hg19	104055.0	1.30729784833e-05	0.126816125759	0.715854681363	0.032520248938
ENSG00000168026.12	TTC21A	3_39149503_A_G_hg19	352.0	1.16363921209e-07	0.145818077944	0.21846227951	0.000239821513299
ENSG00000186448.10	ZNF197	3_44666606_G_C_hg19	40227.0	1.27798767213e-10	-0.179894837283	0.212795728183	2.67013412103e-07
ENSG00000157103.6	SLC6A1	3_11036580_A_C_hg19	2171.0	2.97622276318e-10	-0.173731471853	0.216200738172	1.69330508642e-06
ENSG00000188542.5	DUSP28	2_241503366_G_A_hg19	3896.0	3.00715673184e-05	0.119015250191	1.00519386677	0.0449857913763
ENSG00000154813.5	DPH3	3_16351449_G_T_hg19	-45173.0	1.89877691659e-07	-0.142657184877	0.592810866291	0.000483052589013
ENSG00000173421.12	CCDC36	3_49200137_G_T_hg19	-35723.0	5.75238172262e-10	-0.176018142885	2.7637505194	8.74927998573e-07
ENSG00000196653.7	ZNF502	3_44762830_A_G_hg19	8696.0	2.80632970472e-24	0.290242811708	0.208945055832	1.41069817412e-20
ENSG00000225399.3	RP11-3B7.1	3_49200137_G_T_hg19	-97380.0	1.41663859275e-08	-0.155681533111	0.225232831946	1.42244299369e-05
ENSG00000114395.6	CYB561D2	3_50421081_T_C_hg19	32956.0	2.44902150665e-07	-0.157543348672	0.871359937461	0.000273135541936
ENSG00000186446.7	ZNF501	3_44762830_A_G_hg19	-8257.0	8.00459235697e-11	0.187554238677	0.213936019802	1.28583567929e-07
ENSG00000235978.2	AC018816.3	3_4856234_G_A_hg19	72679.0	1.94996685437e-07	0.150067973768	0.878531826968	0.000812369514286
ENSG00000144559.6	TAMM41	3_11887991_C_G_hg19	-15.0	6.76707574008e-18	-0.237099008436	0.203825186744	9.91392191916e-14
ENSG00000145020.10	AMT	3_49490020_A_G_hg19	-30148.0	2.99246724969e-05	-0.120690043481	3.03118632669	0.014728521996
ENSG00000114735.5	HEMK1	3_50639470_T_C_hg19	32888.0	7.24286394193e-05	0.102531005525	0.21888030131	0.0394710886647
ENSG00000132153.10	DHX30	3_47892383_G_A_hg19	47985.0	9.10003133066e-05	-0.0891679753714	0.644010805778	0.0433240413381
ENSG00000168028.9	RPSA	3_39463847_C_G_hg19	15668.0	1.14425371088e-08	0.152341520366	0.270404469228	2.54165079325e-05
ENSG00000132170.15	PPARG	3_12475557_C_T_hg19	146691.0	2.40507392501e-05	0.12357269121	0.278514877032	0.0393321440247
ENSG00000075914.8	EXOSC7	3_45073971_C_T_hg19	57239.0	1.80132983304e-05	0.116545938523	0.217404396718	0.0280538532693
ENSG00000088538.12	DOCK3	3_51500155_T_C_hg19	787484.0	9.56496620806e-06	-0.120254151997	1.78923398129	0.00910155790692
ENSG00000154743.13	TSEN2	3_12605315_G_A_hg19	79385.0	3.20657070922e-06	0.118052231326	0.224827859381	0.00519514665488
ENSG00000164048.9	ZNF589	3_48375434_C_T_hg19	92845.0	2.38216660596e-10	0.179030638693	0.210269123506	4.1296171728e-07
ENSG00000170011.9	MYRIP	3_39849074_T_C_hg19	-1330.0	2.35105281884e-05	-0.125442577776	0.215045342473	0.039050018402
ENSG00000170266.11	GLB1	3_33081498_T_C_hg19	57005.0	1.43340345421e-06	-0.133502399254	0.215441306368	0.00370482296838
ENSG00000172113.4	NME6	3_48323133_T_G_hg19	19710.0	7.18534607282e-17	-0.224446045591	0.201990518406	2.07267066717e-13
ENSG00000163576.13	EFHB	3_19988437_G_C_hg19	-26.0	7.17776563379e-47	0.406128501591	0.197425425395	2.42566462232e-42
ENSG00000075975.11	MKRN2	3_12700211_A_C_hg19	101699.0	6.52987827249e-12	0.184937994547	2.90327826434	2.16816390165e-08
ENSG00000011376.5	LARS2	3_45511026_C_T_hg19	81029.0	1.93519002049e-21	-0.264865586647	0.20371455216	2.7492034515e-17
ENSG00000232112.3	TMA7	3_48547195_C_T_hg19	65529.0	2.46092956692e-06	-0.124704648646	0.676533221224	0.00226605110031
ENSG00000183977.9	PP2D1	3_20012994_A_G_hg19	40548.0	8.69230738614e-09	0.160934750807	0.221758737276	2.33770186297e-05
ENSG00000172478.13	C2orf54	2_241835946_T_C_hg19	280.0	3.87891687834e-13	0.204842726573	0.211644341571	2.20143429067e-09
ENSG00000164053.13	ATRIP	3_48487795_G_C_hg19	-318.0	1.26457642518e-07	-0.142908194478	0.204276438951	0.000175039611556
ENSG00000177873.8	ZNF619	3_40628022_T_C_hg19	109419.0	8.47310990686e-06	0.12527572767	0.213819929003	0.00880097300748
ENSG00000129810.10	SGOL1	3_20248957_C_G_hg19	-21406.0	1.18371869837e-05	-0.127383973703	0.189739005996	0.0158567950564
ENSG00000163820.10	FYCO1	3_46122347_T_A_hg19	-85133.0	1.23944352525e-05	-0.128798794673	4.70176562906	0.0140187364961
ENSG00000168038.6	ULK4	3_41968894_T_G_hg19	34614.0	8.40873839757e-45	-0.435776571389	20.5646350861	3.2969487298e-40
ENSG00000134077.11	THUMPD3	3_9425944_G_C_hg19	21419.0	7.60583881042e-09	0.149824484506	2.20004359581	2.27176422259e-05
ENSG00000163673.6	DCLK3	3_36819260_G_A_hg19	-37973.0	4.52910608332e-15	-0.218808468252	0.213933473561	3.05809218138e-11
ENSG00000093167.13	LRRFIP2	3_37101079_G_A_hg19	123954.0	1.50849597388e-06	0.139468194844	0.203457839651	0.00213662504153
ENSG00000168385.13	SEPT2	2_242294913_A_G_hg19	40399.0	1.01189882119e-14	0.211306935006	0.188060843564	5.37248889451e-11
ENSG00000114857.13	NKTR	3_42697605_G_C_hg19	55500.0	3.36558800514e-05	-0.117494678869	0.209024430744	0.0346144242168
ENSG00000163935.9	SFMBT1	3_53048960_G_A_hg19	31516.0	7.3662135516e-06	-0.125581822077	0.209237463639	0.0104920647451
ENSG00000163933.5	RFT1	3_53109352_A_G_hg19	55002.0	5.98231528819e-11	-0.179885001768	5.65656021053	2.05608801219e-07
ENSG00000162244.6	RPL29	3_51994924_G_A_hg19	34949.0	2.59320529913e-08	-0.139012671755	0.213122649282	5.05355133825e-05
ENSG00000113812.9	ACTR8	3_53895461_A_C_hg19	20545.0	3.88346218468e-23	-0.266515434988	0.668868665756	4.87122726379e-19
ENSG00000113811.6	SELK	3_53959904_T_C_hg19	-34107.0	2.01531012611e-06	0.133207963638	0.194133188687	0.00370722009633
ENSG00000083937.4	CHMP2B	3_87243683_C_G_hg19	-32737.0	2.39302333441e-07	0.137172033551	0.192205996213	0.00039173484329
ENSG00000138468.11	SENP7	3_101134057_A_G_hg19	97878.0	1.18295220275e-12	-0.195593533782	0.345137167857	5.22870895918e-09
ENSG00000138459.4	SLC35A5	3_112315546_C_T_hg19	34991.0	9.07415364957e-07	-0.14550043682	8.85102798417	0.00162113265009
ENSG00000064835.6	POU1F1	3_87395141_G_A_hg19	-69670.0	2.70222526705e-08	0.164504716059	0.212646800762	5.90161639896e-05
ENSG00000163320.6	CGGBP1	3_88171228_A_C_hg19	27633.0	9.68918172302e-08	0.148124851312	0.219671971142	0.000172747423525
ENSG00000144741.13	SLC25A26	3_66462528_A_G_hg19	343244.0	6.85690286692e-12	0.204295456848	0.733659788242	5.35564628656e-08
ENSG00000180376.12	CCDC66	3_56616384_A_G_hg19	25196.0	2.58160962959e-15	-0.226952650054	1.72518264951	1.56023143839e-11
ENSG00000172340.10	SUCLG2	3_67506870_G_A_hg19	198057.0	9.20415488577e-07	0.137780218823	0.208627932621	0.00312331873511
ENSG00000144815.10	NXPE3	3_101498077_A_G_hg19	32.0	9.33272582255e-13	-0.218803780785	0.637196139082	4.32229717804e-09
ENSG00000168268.6	NT5DC2	3_52608949_C_T_hg19	-40400.0	3.0083273256e-07	-0.145417728704	0.221260816694	0.00037041365353
ENSG00000172771.7	EFCAB12	3_129116468_G_C_hg19	30815.0	5.41199691706e-06	-0.175394800532	1.73193664963	0.00941308780972
ENSG00000144746.6	ARL6IP5	3_69152593_C_G_hg19	18499.0	1.68455032321e-07	-0.14480212117	1.85925046941	0.000426390937634
ENSG00000072858.6	SIDT1	3_113251079_G_A_hg19	-63.0	4.25039564123e-08	-0.161358854614	2.47153320495	0.000110185064951
ENSG00000174564.8	IL20RB	3_136676702_T_C_hg19	11631.0	2.84333338311e-07	-0.147325462044	10.1827203398	0.000368413535398
ENSG00000163913.7	IFT122	3_129234259_T_C_hg19	75292.0	1.54655329246e-08	-0.185348733856	6.37847092163	5.66320756219e-05
ENSG00000189366.5	ALG1L	3_125678158_G_C_hg19	-22417.0	8.42227995945e-06	-0.125894593247	0.218982284367	0.0155811821995
ENSG00000114904.8	NEK4	3_52804487_T_C_hg19	183.0	6.87397992533e-07	-0.133300981798	0.70627471532	0.000904417246925
ENSG00000136068.10	FLNB	3_58024785_C_T_hg19	30659.0	1.7968301095e-05	0.119590819113	0.221180453084	0.0316916738014
ENSG00000158163.10	DZIP1L	3_137834506_A_T_hg19	-204.0	7.57603159107e-06	-0.113722219738	0.249748735449	0.00894289611368
ENSG00000163686.9	ABHD6	3_58209468_G_T_hg19	-13764.0	3.36494049659e-05	-0.0940740609965	0.2699360968	0.0348792754023
ENSG00000114544.11	SLC41A3	3_125770141_C_T_hg19	50131.0	1.01154773555e-10	0.18216534886	0.211899068011	5.62020356053e-07
ENSG00000231861.1	OR5K2	3_98225660_T_G_hg19	9213.0	1.10311850192e-08	0.186074255704	0.194714676277	2.87836585706e-05
ENSG00000055955.11	ITIH4	3_52866289_C_T_hg19	-865.0	2.72324849923e-05	-0.174568506357	0.145369496536	0.0203516148949
ENSG00000163684.7	RPP14	3_58284015_C_A_hg19	-7958.0	6.65910083727e-12	-0.188153662514	0.200424014034	1.86928190383e-08
ENSG00000163412.8	EIF4E3	3_71814431_T_C_hg19	-10636.0	2.10609114646e-05	0.122684792361	0.217321418069	0.0422751250434
ENSG00000173226.12	IQCB1	3_121498038_T_C_hg19	55775.0	4.23729101011e-26	0.281250741651	0.196623811509	3.0121349516e-22
ENSG00000144908.9	ALDH1L1	3_125924981_A_G_hg19	-8403.0	2.1198617342e-05	0.125214102788	0.212434661952	0.0346421299893
ENSG00000243696.4	RP5-966M1.6	3_52891756_A_T_hg19	-22800.0	5.89651119224e-09	0.163042777684	1.29785773359	9.83269261981e-06
ENSG00000168291.8	PDHB	3_58332496_C_T_hg19	86999.0	1.16320291077e-09	-0.165034959796	0.275065588073	2.25885577685e-06
ENSG00000080819.2	CPOX	3_98277962_T_C_hg19	33880.0	3.40268016062e-06	0.12708646449	0.215022204275	0.00649370220429
ENSG00000174255.5	ZNF80	3_113956436_C_T_hg19	-1867.0	1.10946563933e-08	0.164595186811	0.216653864927	2.962861313e-05
ENSG00000248592.3	TMEM110-MUSTN1	3_52869769_T_G_hg19	61538.0	4.26478381401e-06	0.125300470571	1.80712117805	0.00479555457008
ENSG00000070476.10	ZXDC	3_126189000_C_A_hg19	4802.0	6.43342999434e-09	0.15985731272	0.202864896459	2.76847205838e-05
ENSG00000144736.9	SHQ1	3_72917171_A_G_hg19	-6151.0	8.39866627761e-06	0.121747420275	0.262938972164	0.0140722287526
ENSG00000158234.8	FAIM	3_138420284_T_C_hg19	92837.0	2.49295827384e-05	0.138553691975	0.184471691628	0.0147665547527
ENSG00000159650.4	UROC1	3_126186037_G_A_hg19	50400.0	6.81792255334e-06	0.143924821928	0.18727315296	0.0141430661485
ENSG00000114670.9	NEK11	3_130730517_C_T_hg19	-15176.0	1.01276539233e-10	0.176210030597	4.27047870722	4.26603203217e-07
ENSG00000180767.5	CHST13	3_126246370_G_A_hg19	3245.0	3.89603959339e-14	-0.213388621074	0.978128238307	2.37726402743e-10
ENSG00000255423.1	EBLN2	3_73094955_C_T_hg19	-15854.0	2.70120666292e-08	0.159012871742	0.211358563503	5.11409680117e-05
ENSG00000184220.6	CMSS1	3_99917359_T_G_hg19	380682.0	5.94003990739e-07	0.135765339101	1.47318327077	0.00105516431975
ENSG00000196981.2	WDR5B	3_122163022_T_C_hg19	-32307.0	1.62041374107e-10	0.171708868265	0.203786563214	3.63387322189e-07
ENSG00000114021.7	NIT2	3_100055125_C_T_hg19	1581.0	4.39851362853e-06	-0.125439139605	0.260936444807	0.00405046125725
ENSG00000227124.4	ZNF717	3_75774690_G_A_hg19	59845.0	8.57083921687e-12	-0.192629383062	0.209986430959	5.20204570814e-08
ENSG00000114115.5	RBP1	3_139257603_A_G_hg19	699.0	6.56223989304e-06	0.12668491248	0.220650506845	0.00622444660196
ENSG00000163870.10	TPRA1	3_127311198_G_A_hg19	5841.0	3.58388430515e-15	-0.21712789288	1.32515800088	1.70917747261e-11
ENSG00000163864.10	NMNAT3	3_139395268_A_G_hg19	1279.0	1.68798079477e-06	-0.14089028118	0.213198297904	0.0031822305805
ENSG00000153283.8	CD96	3_110990466_A_G_hg19	-21099.0	1.77509416663e-05	0.118550542356	0.228267533297	0.0351211215811
ENSG00000206535.3	LNP1	3_100110360_A_T_hg19	-9676.0	5.24444395624e-11	-0.185727950344	0.2098706088	1.78026765922e-07
ENSG00000144820.3	GPR128	3_100442802_G_T_hg19	114370.0	7.37394312512e-17	0.208100126589	2.43425329973	4.34254383603e-13
ENSG00000113971.14	NPHP3	3_132436513_G_A_hg19	4588.0	7.08400652359e-21	-0.273711329471	0.199445331016	7.56373474917e-17
ENSG00000173200.8	PARP15	3_122296834_A_G_hg19	386.0	1.00533473619e-05	0.127772689112	0.217842819634	0.0143176843007
ENSG00000163389.6	POGLUT1	3_119118860_T_A_hg19	-68924.0	7.5582579527e-21	0.247563936113	0.219147781611	6.35876241559e-17
ENSG00000173193.9	PARP14	3_122318853_G_C_hg19	-80611.0	1.59173644493e-05	-0.115380546243	0.233496546682	0.0194423647302
ENSG00000170819.4	BFSP2	3_133186741_G_T_hg19	67903.0	8.87023506372e-06	0.127132258335	0.220279240786	0.0181089420118
ENSG00000144827.4	ABHD10	3_111692693_A_G_hg19	-5163.0	2.10697107641e-05	-0.119201120653	0.206265897952	0.0308917704834
ENSG00000144843.7	ADPRH	3_119298609_C_A_hg19	495.0	5.41536109756e-11	-0.189487783738	0.213121323616	1.70699065273e-07
ENSG00000138463.8	DIRC2	3_122529408_T_C_hg19	15767.0	1.82777656987e-05	0.116924153031	0.231031569492	0.0243823102916
ENSG00000114124.2	GRK7	3_141462748_A_G_hg19	-34241.0	5.82501118591e-07	0.15619958323	2.45394594735	0.00161509238687
ENSG00000176040.9	TMPRSS7	3_111774755_G_T_hg19	21066.0	3.25045133618e-05	0.109123822133	0.231593249038	0.0459584892643
ENSG00000177646.13	ACAD9	3_128571700_C_T_hg19	-26738.0	4.32501723584e-08	0.16397830451	0.182814873193	0.00010958201716
ENSG00000138495.2	COX17	3_119358699_G_C_hg19	37352.0	1.39246850439e-05	-0.10729370798	2.5380751999	0.0172894912561
ENSG00000183833.12	MAATS1	3_119421911_T_A_hg19	43.0	1.48069431064e-25	0.298656285905	0.210041867811	1.82296778634e-21
ENSG00000174640.8	SLCO2A1	3_133688391_C_T_hg19	82544.0	1.83101969084e-05	-0.128272268628	0.214587542108	0.0399955398773
ENSG00000129055.8	ANAPC13	3_134205071_G_T_hg19	358.0	3.46868489752e-42	0.351725939654	6.01214943978	6.14412491754e-38
ENSG00000182923.12	CEP63	3_134173091_T_C_hg19	-31493.0	8.45810720055e-06	0.119484089292	0.210575095097	0.0110993991057
ENSG00000174611.7	KY	3_134369420_G_A_hg19	301.0	7.12968429493e-06	-0.127396790635	0.214205788048	0.00804777939297
ENSG00000163714.13	U2SURP	3_142710545_G_C_hg19	27207.0	1.22536997763e-08	-0.151880679703	0.195849973086	4.41068973796e-05
ENSG00000169313.9	P2RY12	3_151100677_T_G_hg19	1803.0	7.7883134074e-15	-0.225001046911	0.21220439815	4.03813545007e-11
ENSG00000121858.6	TNFSF10	3_172240605_C_G_hg19	438.0	3.74714228213e-06	-0.130003977809	0.216045613826	0.00775531340857
ENSG00000169026.8	MFSD7	4_690366_A_G_hg19	-7584.0	1.1375186681e-07	0.153878683117	0.22310952004	0.000314941218951
ENSG00000144959.5	NCEH1	3_172421059_A_C_hg19	7578.0	1.24877612805e-05	-0.123413559907	0.216844647418	0.0258652867566
ENSG00000185619.13	PCGF3	4_727153_C_T_hg19	27617.0	7.03074807931e-15	-0.202324827805	0.20605453296	7.05955520132e-11
ENSG00000155275.14	TRMT44	4_8383215_T_G_hg19	-54651.0	1.16431680678e-07	-0.151481774171	2.51954550293	0.00048618353971
ENSG00000152952.7	PLOD2	3_145824025_T_C_hg19	57356.0	5.41662673201e-07	-0.143727490434	0.218504820886	0.000980861556526
ENSG00000169255.9	B3GALNT1	3_160836700_A_G_hg19	-13677.0	7.26916189161e-07	-0.148130045018	0.211570161574	0.000931974053865
ENSG00000161203.9	AP2M1	3_183925292_G_A_hg19	32816.0	5.61010488988e-06	-0.124535422979	0.208715188037	0.00710573081413
ENSG00000221962.3	TMEM14E	3_152041043_A_C_hg19	16441.0	1.2511812154e-13	0.200846804404	0.20205694985	2.94669998832e-10
ENSG00000176945.12	MUC20	3_195453310_G_A_hg19	5558.0	1.19404239053e-08	-0.15966640842	1.70470507484	0.000160416369746
ENSG00000163956.6	LRPAP1	4_3495283_C_G_hg19	38653.0	8.62485904688e-10	0.173053997188	0.979230768272	8.76105152633e-06
ENSG00000109625.14	CPZ	4_8548594_G_A_hg19	-45792.0	1.11685932313e-05	0.128905448183	0.215879324337	0.0319128185994
ENSG00000216560.4	LINC00955	4_3567421_C_T_hg19	-11174.0	2.89169681001e-06	0.126805018283	2.6645989812	0.0139499652245
ENSG00000145214.9	DGKQ	4_980464_A_G_hg19	130.0	1.52197244399e-16	0.220288033435	0.207465071166	1.54068712714e-12
ENSG00000237787.2	C3orf79	3_153174119_A_G_hg19	-28164.0	7.73680813716e-07	-0.13926175373	0.213569914017	0.00156645715552
ENSG00000145217.9	SLC26A1	4_1000138_C_G_hg19	-13049.0	2.91247052174e-05	0.117928998612	0.210991350527	0.0455515784625
ENSG00000127415.8	IDUA	4_965779_G_A_hg19	-15005.0	1.38062852915e-05	0.122217445789	0.218638833811	0.0240125679784
ENSG00000175166.12	PSMD2	3_184030387_T_C_hg19	13891.0	2.71530226286e-06	-0.131082049602	1.16118583703	0.00445552536115
ENSG00000172667.6	ZMAT3	3_178758606_T_C_hg19	30777.0	4.51837320406e-05	-0.113481100655	0.241831848548	0.0444739687248
ENSG00000132406.7	TMEM128	4_4249483_C_T_hg19	350.0	4.79776751063e-07	0.138660800551	2.60473269336	0.00205656538544
ENSG00000213132.2	AC022498.1	3_187901660_G_T_hg19	5330.0	2.40726919582e-21	0.305595497603	5.9449670871	2.98625391119e-17
ENSG00000121864.5	ZNF639	3_179144934_C_T_hg19	104156.0	3.31449170594e-05	-0.116061183875	1.65101731481	0.0344930267214
ENSG00000163959.5	SLC51A	3_195952900_T_C_hg19	14543.0	1.3781561099e-06	-0.139121333731	0.211257743526	0.00370370908294
ENSG00000168826.11	ZBTB49	4_4327912_C_T_hg19	35989.0	2.86188387242e-06	-0.12968686677	0.196982952417	0.00915391299177
ENSG00000171109.14	MFN1	3_179074418_C_T_hg19	8939.0	3.07356704068e-11	0.182160947728	2.82443942795	1.33653089725e-07
ENSG00000169359.9	SLC33A1	3_155539266_T_C_hg19	31894.0	5.72272914999e-05	-0.107091455724	0.604720544852	0.0481929661467
ENSG00000163945.11	UVSSA	4_1290516_C_G_hg19	-50537.0	3.89088811559e-25	0.269330434596	0.68666306756	5.07709101636e-21
ENSG00000179979.7	CRIPAK	4_1290516_C_G_hg19	-94823.0	1.32816127104e-40	0.3456131912	2.14846959148	3.22178163352e-36
ENSG00000272741.1	RP11-447L10.1	3_195970947_C_T_hg19	73964.0	9.38992170046e-08	0.182434877573	0.183393456923	0.000291932774096
ENSG00000174137.8	FAM53A	4_1757555_T_C_hg19	-71595.0	9.75621432683e-10	-0.164801349741	0.219352996196	6.37293672433e-06
ENSG00000213123.6	TCTEX1D2	3_196045555_C_G_hg19	-644.0	5.33344907153e-06	0.142436664978	4.82774958185	0.00913278190274
ENSG00000171757.11	LRRC34	3_169530076_C_A_hg19	282.0	2.28859059382e-07	-0.153376522985	0.576629804108	0.000404252974635
ENSG00000197980.7	LEKR1	3_156546675_T_G_hg19	3406.0	1.047490522e-40	0.364355727188	10.0702112873	3.86945013232e-36
ENSG00000205835.4	GMNC	3_190709127_T_G_hg19	-98992.0	3.89850785048e-05	0.108751567078	0.221282454189	0.0498848380594
ENSG00000118564.10	FBXL5	4_15723526_G_A_hg19	-40520.0	1.55396612994e-05	0.131725855452	0.190299152505	0.0201699124196
ENSG00000078070.7	MCCC1	3_182819077_G_A_hg19	14185.0	1.01542461153e-05	-0.130310711868	0.740540119565	0.0155924010613
ENSG00000144895.7	EIF2A	3_150336891_T_C_hg19	72427.0	2.04367289188e-07	0.127738772086	0.202883134078	0.000421896375872
ENSG00000168827.10	GFM1	3_158411681_C_T_hg19	49615.0	1.47805889761e-10	-0.171682076157	0.196947368529	3.84475705311e-07
ENSG00000163584.13	RPL22L1	3_170537852_G_A_hg19	50096.0	1.32745125491e-06	-0.135164578835	0.222267344311	0.00162816110043
ENSG00000159733.9	ZFYVE28	4_2427205_T_G_hg19	-7193.0	1.7743308544e-05	-0.127651185013	0.213126744773	0.0392994276175
ENSG00000090512.7	FETUB	3_186427722_C_T_hg19	73965.0	1.89221632146e-05	-0.121758098091	1.42611577716	0.0267095880532
ENSG00000151552.7	QDPR	4_17511949_G_T_hg19	1624.0	1.54349536049e-16	-0.239212618416	0.204737805663	1.28704482276e-12
ENSG00000163964.9	PIGX	3_196454560_G_A_hg19	87915.0	2.87934459888e-06	-0.126627477365	0.206260761712	0.0101501515854
ENSG00000013288.4	MAN2B2	4_6610622_C_T_hg19	33721.0	3.20540928559e-17	-0.239242122649	1.46470327579	4.46371763159e-13
ENSG00000118579.7	MED28	4_17629939_A_G_hg19	13686.0	2.88478326534e-11	0.179478837719	4.7133847609	1.01534567992e-07
ENSG00000174007.7	CEP19	3_196436629_C_T_hg19	2171.0	3.251774743e-08	-0.156771799347	0.210001377877	0.000125275307527
ENSG00000268791.1	AC093323.1	4_6697795_A_C_hg19	-4013.0	8.29436558967e-06	-0.137250436396	0.198259330424	0.0206271886419
ENSG00000180370.6	PAK2	3_196403948_A_C_hg19	-62779.0	9.98743168973e-06	-0.120301369828	0.801972790465	0.0253951347793
ENSG00000163993.6	S100P	4_6697766_T_G_hg19	2971.0	1.100065148e-06	-0.147564039702	0.195176923529	0.00354705063791
ENSG00000125388.15	GRK4	4_2994107_T_G_hg19	28773.0	1.58757662172e-28	-0.308150133809	9.58329852349	2.42187283207e-24
ENSG00000145014.13	TMEM44	3_194290130_C_G_hg19	64162.0	1.81212765419e-08	0.154249932719	0.21416169253	8.64101643696e-05
ENSG00000041802.6	LSG1	3_194385681_A_C_hg19	7186.0	7.71283038128e-14	0.199757992283	0.781998829205	6.49622896059e-10
ENSG00000163138.14	PACRGL	4_20705183_G_T_hg19	7279.0	1.12646737396e-14	-0.199625508994	0.20885299874	8.09149846576e-11
ENSG00000119227.3	PIGZ	3_196674879_A_G_hg19	20679.0	7.19403958992e-12	0.199374472906	0.734312105977	4.20023229565e-08
ENSG00000173950.11	XXYLT1	3_195025263_A_G_hg19	-33979.0	1.07150583823e-07	0.156303548699	0.270530143862	0.000625245908325
ENSG00000109519.8	GRPEL1	4_7067705_C_T_hg19	1993.0	4.7018602606e-06	-0.123439047798	0.20471303217	0.0107781937495
ENSG00000182903.11	ZNF721	4_404736_T_C_hg19	88109.0	7.68617109599e-06	-0.121383261325	0.205933153144	0.0151509651903
ENSG00000174227.11	PIGG	4_544209_A_G_hg19	51221.0	5.58818569363e-11	0.167443472316	0.206887856893	2.13009714289e-07
ENSG00000109163.6	GNRHR	4_68579924_G_C_hg19	39608.0	1.51327098355e-16	0.229005368214	0.217426808387	6.16642481504e-13
ENSG00000184178.11	SCFD2	4_54162733_T_C_hg19	69433.0	8.01469815892e-09	-0.173452894434	0.195311925435	2.7962872034e-05
ENSG00000053900.6	ANAPC4	4_25397303_C_T_hg19	18469.0	3.44603426791e-08	-0.157404734468	0.202800111277	0.000107052017298
ENSG00000250317.4	SMIM20	4_25915858_C_A_hg19	52407.0	2.31818247364e-09	-0.165975451253	0.205357875064	1.12503904454e-05
ENSG00000145348.12	TBCK	4_107291528_G_C_hg19	-49104.0	4.64014326368e-13	0.202261890448	0.82052740534	2.83126614805e-09
ENSG00000081051.3	AFP	4_74219607_A_G_hg19	-77247.0	4.69405359557e-05	0.151189620955	0.162041424177	0.0382602774218
ENSG00000189157.9	FAM47E	4_77198571_G_A_hg19	63379.0	1.40440678271e-07	-0.148412240584	0.216562335604	0.000286280991065
ENSG00000197888.2	UGT2B17	4_69491183_G_T_hg19	-57704.0	5.15215580507e-21	-0.292130478021	5.07939307862	6.57800472182e-17
ENSG00000178636.4	RP11-455G16.1	4_120133892_T_C_hg19	-210.0	1.25136356671e-05	0.126494059129	15.0956888268	0.0133878368922
ENSG00000109181.7	UGT2B10	4_69582583_C_T_hg19	-99127.0	4.47330383521e-05	-0.140083112452	0.177322657605	0.048427135505
ENSG00000138801.4	PAPSS1	4_108651407_A_C_hg19	-10131.0	2.56587391996e-06	0.127219444662	0.228866053556	0.00454305226804
ENSG00000124875.5	CXCL6	4_74797115_A_G_hg19	94902.0	7.91579167649e-06	0.173265007149	0.54046678317	0.0103437857643
ENSG00000145390.7	USP53	4_120114100_C_G_hg19	-19641.0	2.48684416783e-05	0.124699404178	0.213865928452	0.030476087354
ENSG00000164096.10	C4orf3	4_120244085_A_G_hg19	-18685.0	7.42085116402e-06	0.128820912571	0.213605524555	0.00892537720381
ENSG00000197894.6	ADH5	4_99981615_T_C_hg19	28225.0	3.46528224626e-08	-0.139409800947	0.235733241172	6.33328298888e-05
ENSG00000128039.6	SRD5A3	4_56217015_C_T_hg19	4740.0	9.88510347274e-18	0.242404457403	2.42848980552	5.84118640781e-14
ENSG00000177752.10	YIPF7	4_44531411_C_A_hg19	148967.0	1.7215620822e-05	0.162222215935	0.164634927829	0.0179336700102
ENSG00000151806.9	GUF1	4_44706453_T_C_hg19	26010.0	4.88710633549e-08	-0.153012365475	0.201532072061	7.68458413141e-05
ENSG00000188517.10	COL25A1	4_110209103_T_G_hg19	14550.0	2.79691729471e-06	0.14307705071	0.199159099098	0.00703339692002
ENSG00000090989.13	EXOC1	4_56666024_G_A_hg19	-53757.0	5.57134641972e-06	-0.127836085378	0.192247636312	0.00824883776609
ENSG00000198189.6	HSD17B11	4_88286409_C_T_hg19	25604.0	2.93951413958e-09	0.165863730906	0.216977369103	8.45818128208e-06
ENSG00000163281.7	GNPDA2	4_44706919_C_T_hg19	21572.0	4.70980369983e-08	0.156446901713	0.204998626461	7.85007384332e-05
ENSG00000138767.8	CNOT6L	4_78717281_T_C_hg19	23463.0	4.28915725283e-05	0.110405095766	0.211746147369	0.041356357889
ENSG00000151834.11	GABRA2	4_46391064_T_C_hg19	86020.0	3.00412247543e-05	0.122770323914	0.193501051432	0.0398935170286
ENSG00000152583.8	SPARCL1	4_88430375_T_C_hg19	21755.0	1.92831489829e-05	0.131440909581	0.201620430888	0.0263531907768
ENSG00000164111.10	ANXA5	4_122616863_G_C_hg19	1155.0	1.83492613126e-06	0.13303591624	0.222717962647	0.00336046923053
ENSG00000152592.9	DMP1	4_88498893_C_T_hg19	-72565.0	5.14642768147e-06	0.127582423223	0.208350915538	0.00692888225551
ENSG00000157426.9	AASDH	4_57224519_A_G_hg19	29009.0	3.0519249717e-09	-0.162109700731	0.201896552935	9.6178987549e-06
ENSG00000123739.6	PLA2G12A	4_110656730_G_A_hg19	-5972.0	1.25725406256e-05	-0.11946917039	0.205596238483	0.0136035527537
ENSG00000205595.3	AREGB	4_75385957_C_T_hg19	-94671.0	2.69042469478e-24	0.262874933271	2.79138131267	1.7707551247e-20
ENSG00000029559.5	IBSP	4_88711266_A_T_hg19	-9466.0	1.26735123499e-05	0.127427734361	1.24943549441	0.017853614755
ENSG00000174808.7	BTC	4_75740551_A_G_hg19	-21079.0	2.36821698148e-07	-0.1484432652	18.5626688457	0.000468804854898
ENSG00000152595.12	MEPE	4_88834979_G_A_hg19	92417.0	2.02003204937e-06	0.203333457615	0.133276097106	0.00398045321305
ENSG00000123737.8	EXOSC9	4_122723106_G_A_hg19	635.0	1.78926972583e-06	0.128794706112	0.24916877046	0.00242246214759
ENSG00000145386.5	CCNA2	4_122748996_A_C_hg19	-4425.0	1.79504422563e-06	-0.134602539865	0.198281076812	0.0021783166867
ENSG00000164031.12	DNAJB14	4_100907971_T_C_hg19	-40375.0	2.55215654542e-06	0.125929942988	0.209656021092	0.00315779910347
ENSG00000196355.2	AC021860.1	4_38627337_A_G_hg19	39078.0	1.13116581844e-10	-0.184122125389	0.215572785478	5.72784011872e-07
ENSG00000180245.4	RRH	4_110748215_G_C_hg19	-934.0	4.5697253933e-13	-0.209329499566	3.19613096746	1.89178947158e-09
ENSG00000183423.7	LRIT3	4_110740865_T_A_hg19	-28492.0	3.72796590013e-09	-0.172336854146	1.03948149541	8.43481563641e-06
ENSG00000174780.11	SRP72	4_57363161_A_C_hg19	30081.0	3.26423595516e-11	-0.171660568332	0.198704804795	1.18073331341e-07
ENSG00000170448.7	NFXL1	4_47916346_C_G_hg19	284.0	4.04041180539e-05	-0.111048038637	0.208369825057	0.036692826371
ENSG00000163293.7	NIPAL1	4_48016875_A_G_hg19	100717.0	1.06601176345e-05	0.122516798025	0.213608018223	0.0137724014576
ENSG00000196503.2	ARL9	4_57424736_G_T_hg19	53228.0	5.97344788477e-06	-0.125814576957	0.218575752252	0.0080300793702
ENSG00000198515.9	CNGA1	4_47853843_T_C_hg19	164657.0	1.99797476999e-12	-0.198703865091	0.212991226888	7.26998490905e-09
ENSG00000249693.2	THEGL	4_57404566_G_A_hg19	7792.0	2.958590985e-08	0.154777161343	0.206726273386	0.000102061883316
ENSG00000138792.5	ENPEP	4_111431444_G_A_hg19	144556.0	2.13254075516e-09	-0.1552913101	0.24312451049	1.16433806165e-05
ENSG00000174130.8	TLR6	4_38860908_C_A_hg19	-2526.0	2.76304166559e-05	0.120245894813	0.977690779339	0.0437837783428
ENSG00000138757.10	G3BP2	4_76535086_A_G_hg19	114374.0	4.99771118745e-05	-0.110719204997	0.205034710158	0.0382013698546
ENSG00000197826.7	C4orf22	4_81981434_C_T_hg19	724561.0	1.35386199511e-05	-0.121581207101	1.00960932458	0.0267782791778
ENSG00000254531.1	AP001816.1	4_102268940_T_C_hg19	4.0	6.09806455689e-08	-0.158447137087	0.698008436469	0.000103123886745
ENSG00000174749.5	C4orf32	4_112973453_G_C_hg19	-93099.0	1.22398566421e-05	-0.133916218417	0.206501696	0.012296545087
ENSG00000138744.10	NAAA	4_76860040_G_A_hg19	1857.0	3.688326504e-20	0.263308178666	0.385694850457	2.94899179689e-16
ENSG00000171195.6	MUC7	4_71292372_C_G_hg19	-3836.0	2.52166012818e-05	0.102344658277	0.223787366904	0.0281423550301
ENSG00000073331.13	ALPK1	4_113333765_G_C_hg19	127101.0	9.19964231378e-06	-0.123772057195	0.215002454472	0.01792123949
ENSG00000109323.4	MANBA	4_103675108_G_C_hg19	6767.0	6.35988713331e-12	0.191315953256	0.219704539626	2.30562418447e-08
ENSG00000138658.11	C4orf21	4_113515195_G_C_hg19	42812.0	1.06914033336e-06	-0.157540513797	0.349466868754	0.00185019530503
ENSG00000268788.1	AC110615.1	4_76877285_C_G_hg19	5403.0	8.97884145855e-07	0.16806563302	0.181088404395	0.00133756332583
ENSG00000163682.11	RPL9	4_39455378_A_G_hg19	5133.0	1.28847155878e-51	-0.373486868188	0.183205715473	4.17637595614e-47
ENSG00000164039.10	BDH2	4_104016200_C_G_hg19	4740.0	5.17676967404e-08	0.152241571855	0.220611497683	6.2765702388e-05
ENSG00000164074.10	C4orf29	4_128981477_T_G_hg19	95017.0	6.41216913817e-05	-0.139333679734	0.602618290284	0.0387228075296
ENSG00000145241.6	CENPC	4_68377314_G_T_hg19	33742.0	1.64523614816e-07	-0.139861564005	0.207968208698	0.000473774973452
ENSG00000138777.15	PPA2	4_106297376_C_T_hg19	97675.0	2.39713900127e-05	0.11473199172	2.42745707665	0.0352849523379
ENSG00000138722.5	MMRN1	4_90774436_C_T_hg19	-26246.0	5.71252730801e-10	0.161084746854	0.236552342743	1.77423272807e-06
ENSG00000151470.8	C4orf33	4_130020791_T_C_hg19	6320.0	1.37931510921e-26	-0.306108578255	2.15670223233	1.15727530075e-22
ENSG00000138785.10	INTS12	4_106603272_G_A_hg19	213664.0	4.93639549167e-07	-0.133678879369	2.14644543485	0.00121091591586
ENSG00000163106.6	HPGDS	4_95267347_A_G_hg19	-3401.0	2.70051464861e-05	-0.116740867109	0.225258137743	0.0245693749028
ENSG00000109390.7	NDUFC1	4_140176471_C_A_hg19	47099.0	3.01376326526e-07	0.135541803346	0.206615484013	0.000420271461532
ENSG00000109794.9	FAM149A	4_187093018_G_T_hg19	67446.0	1.85257583278e-07	0.153014570309	0.215627711265	0.00068342744487
ENSG00000269302.1	AC110771.1	4_187100679_C_A_hg19	11234.0	1.9416651684e-13	0.215678222541	0.210455808929	1.15120872757e-09
ENSG00000172007.5	RAB33B	4_140372087_T_C_hg19	-2298.0	2.25674084467e-09	-0.167303852873	0.202751313183	5.38955209603e-06
ENSG00000145391.9	SETD7	4_140617280_C_G_hg19	-89528.0	4.25228363951e-06	-0.139475254708	0.407376289955	0.00950619106731
ENSG00000145476.11	CYP4V2	4_187112629_G_C_hg19	-44.0	6.25373666045e-16	-0.229635267067	0.207353413852	5.39245022244e-12
ENSG00000164344.11	KLKB1	4_187141320_G_A_hg19	11188.0	4.81693771997e-06	0.133954312529	0.213522939416	0.010959466437
ENSG00000059691.7	PET112	4_152670765_C_T_hg19	11194.0	9.03839077371e-09	-0.156034226382	2.8105250246	1.89189102326e-05
ENSG00000249008.1	RP11-487E13.1	4_178127299_G_C_hg19	42578.0	2.74916413942e-05	0.124540782888	0.570067356958	0.0368443592025
ENSG00000038002.4	AGA	4_178363378_G_A_hg19	25.0	7.2868518372e-27	0.297367387637	0.200881942348	1.19072673394e-22
ENSG00000164144.10	ARFIP1	4_153866754_G_C_hg19	165666.0	3.55492130312e-08	0.143638188747	0.202980279848	0.000135257485669
ENSG00000183439.5	TRIM61	4_165898682_C_T_hg19	1.0	4.14191844942e-08	-0.158173258661	0.215112987163	0.000131657157094
ENSG00000164366.3	CCDC127	5_193598_A_G_hg19	24610.0	8.70914005229e-06	0.110887740511	0.311804583144	0.019286326848
ENSG00000063438.12	AHRR	5_318621_G_C_hg19	14331.0	1.40940678593e-06	-0.148441870434	0.201473757179	0.00598997194824
ENSG00000082213.13	C5orf22	5_31570904_C_T_hg19	38532.0	5.71211534893e-06	0.144739336787	7.97269241039	0.0105490315506
ENSG00000221990.2	C5orf55	5_438564_T_C_hg19	3081.0	3.94397929541e-08	0.167451052621	0.183141496594	0.000158724677485
ENSG00000268942.1	CKS1B	5_61809579_G_A_hg19	-1509.0	1.32894726921e-15	0.222678420239	5.04494278926	3.45891072459e-12
ENSG00000180104.11	EXOC3	5_415932_G_A_hg19	-27340.0	4.01667280038e-07	-0.158732200461	4.13226149017	0.00139293636761
ENSG00000188242.4	CTD-2228K2.5	5_489133_C_T_hg19	-16339.0	3.81410027729e-06	0.126534402539	0.206578421928	0.00980941924289
ENSG00000112902.7	SEMA5A	5_9565845_G_A_hg19	-20149.0	2.0101752441e-05	0.127881971116	0.206514997078	0.0423492649382
ENSG00000151611.9	MMAA	4_146638638_C_G_hg19	99224.0	1.72609072529e-09	-0.163611257167	0.215567110678	4.99308948516e-06
ENSG00000153006.10	SREK1IP1	5_64064411_G_C_hg19	-79.0	3.58169677131e-06	-0.141003843647	0.18892481677	0.00400120645844
ENSG00000268885.1	AC026740.1	5_636003_C_T_hg19	-31755.0	2.63482546604e-06	0.135253553226	2.14456731467	0.00998461823586
ENSG00000181381.9	DDX60L	4_169319866_T_C_hg19	138926.0	1.28481409766e-13	-0.229133520245	6.19644252823	1.14080240823e-09
ENSG00000152669.8	CCNO	5_54528590_G_A_hg19	381.0	2.37916583179e-06	-0.13642251111	0.208468456105	0.00233007862042
ENSG00000150756.9	FAM173B	5_10241066_C_G_hg19	8904.0	1.43818430668e-06	-0.129581497274	2.17269738169	0.00279704576894
ENSG00000123219.8	CENPK	5_64845427_C_T_hg19	13498.0	1.43769214222e-10	0.182277064284	1.63121805596	3.38592264252e-07
ENSG00000206077.6	ZDHHC11B	5_775324_G_A_hg19	-8511.0	7.88094141928e-08	0.153146952559	0.217928214417	0.000751528884385
ENSG00000250673.1	RP11-6L6.2	4_147096994_G_A_hg19	-48714.0	4.81700211923e-16	0.232738034168	0.214842009199	2.41237787578e-12
ENSG00000145439.7	CBR4	4_169782344_T_C_hg19	148755.0	1.42176119698e-08	0.154803653456	0.209136577043	6.66653892801e-05
ENSG00000113593.7	PPWD1	5_64802641_T_G_hg19	-56421.0	9.09648250794e-06	0.124860423183	0.204560190759	0.00818104203731
ENSG00000120519.10	SLC10A7	4_147176097_A_G_hg19	266673.0	9.94860771236e-09	0.161370560303	1.97232202156	3.4974021902e-05
ENSG00000164114.14	MAP9	4_156170379_G_A_hg19	127544.0	2.17928756826e-05	0.127783164669	0.210339939662	0.0217222685229
ENSG00000151725.7	MLF1IP	4_185620401_G_A_hg19	34769.0	4.56353273776e-68	0.479431705167	4.19543094438	3.28648564129e-63
ENSG00000113595.10	TRIM23	5_64832462_T_A_hg19	89282.0	5.03187308729e-07	0.142625853594	0.208363166071	0.000613860054614
ENSG00000164237.4	CMBL	5_10308222_A_C_hg19	-485.0	2.6971961922e-07	0.165785331347	0.195376400265	0.000517074023221
ENSG00000242110.3	AMACR	5_34004707_C_T_hg19	3171.0	5.71390993225e-11	0.194014468235	1.60317523484	2.06684616221e-07
ENSG00000253251.2	CTC-534A2.2	5_64854953_C_A_hg19	-65638.0	3.74201520094e-07	0.144815932207	0.50937885866	0.000398485778787
ENSG00000056050.6	C4orf27	4_170678993_T_C_hg19	-12.0	2.02487640003e-11	-0.178193496268	0.205740647829	7.46011339866e-08
ENSG00000268280.1	AC008914.1	5_55234295_C_T_hg19	-9732.0	3.07046297253e-05	0.0906375370021	0.268891220823	0.0308212899438
ENSG00000256043.2	CTSO	4_156906753_G_T_hg19	-31888.0	2.55591423874e-07	-0.146973060395	0.213198228873	0.000604288652869
ENSG00000145431.6	PDGFC	4_157943334_G_A_hg19	-51396.0	5.69279335473e-06	0.130200901346	0.224195208345	0.0128364969014
ENSG00000112977.11	DAP	5_10740624_A_T_hg19	20502.0	1.50366925514e-07	0.144459179022	1.45197390725	0.000432126100626
ENSG00000168724.10	DNAJC21	5_34939630_A_G_hg19	9933.0	7.04290627385e-06	-0.116566673883	0.194590448909	0.0103202142688
ENSG00000164125.11	FAM198B	4_159032644_T_C_hg19	61381.0	3.87767973004e-05	0.11471673647	0.229240883979	0.0341251635771
ENSG00000177453.3	NIM1	5_43173567_A_G_hg19	-18605.0	1.67172482102e-05	0.130836494705	0.207690561376	0.0227643738871
ENSG00000155542.7	SETD9	5_56205357_A_G_hg19	271.0	9.1521326107e-104	0.583064325094	5.63057028028	1.0255968169e-98
ENSG00000164104.7	HMGB2	4_174203542_A_G_hg19	51881.0	1.11678137363e-05	0.111636304012	3.39450077827	0.0127111248635
ENSG00000039139.9	DNAH5	5_14005874_C_T_hg19	-61383.0	1.96750127933e-06	-0.142703213735	16.7653764869	0.00580462387476
ENSG00000153044.5	CENPH	5_68442739_G_A_hg19	-42635.0	1.86627773724e-06	-0.138493321007	0.207795120441	0.00226859192986
ENSG00000172244.4	C5orf34	5_43430295_G_C_hg19	84613.0	1.11750487667e-05	-0.12018850296	0.196057668978	0.0104375545861
ENSG00000134058.6	CDK7	5_68526063_T_C_hg19	-4604.0	6.90154298105e-07	-0.129089112327	0.217566616317	0.00102582196072
ENSG00000145626.7	UGT3A1	5_36007218_C_T_hg19	-6148.0	1.0621568557e-06	-0.194581024953	0.151077042837	0.00206833005673
ENSG00000171421.8	MRPL36	5_1818882_G_A_hg19	-17434.0	2.95534810158e-11	-0.190537557439	3.69079351099	1.9899547238e-07
ENSG00000183323.8	CCDC125	5_68616079_G_A_hg19	12513.0	5.47879193714e-09	-0.15161511829	0.231994863235	1.11418302102e-05
ENSG00000112992.12	NNT	5_43622444_A_C_hg19	19651.0	6.11580370752e-08	0.159409359582	1.5843076432	0.000131375069976
ENSG00000152939.10	MARVELD2	5_68730897_G_T_hg19	19959.0	5.12671488846e-05	0.112215470683	9.13313266624	0.0373114996724
ENSG00000154122.8	ANKH	5_14701845_C_G_hg19	169616.0	2.34293821748e-05	0.123274275422	0.205778165844	0.0446405513349
ENSG00000183474.11	GTF2H2C	5_68929714_C_G_hg19	73680.0	2.01068018336e-12	0.189056380516	0.223097400832	4.31385909492e-09
ENSG00000205572.5	SERF1B	5_69339977_T_G_hg19	18904.0	6.86799756108e-15	0.219185114357	0.21533600552	1.04236612296e-11
ENSG00000205571.8	SMN2	5_69408631_G_A_hg19	63282.0	4.70965144557e-21	-0.274985972704	6.15374228484	1.0659560164e-17
ENSG00000172058.11	SERF1A	5_70256275_T_C_hg19	59784.0	1.50374561424e-117	-0.608829792778	6.16688555084	4.61691256576e-113
ENSG00000172062.12	SMN1	5_70246847_G_A_hg19	26080.0	4.76920035468e-09	0.139528636328	6.10388261176	2.06357110308e-06
ENSG00000249437.3	NAIP	5_70406701_C_T_hg19	-86259.0	2.30592830009e-10	0.178251848994	2.84570705924	1.8812573202e-07
ENSG00000145736.10	GTF2H2	5_70339872_G_T_hg19	23610.0	2.91710959808e-75	-0.497998400871	0.190833302295	6.29895642812e-71
ENSG00000049167.9	ERCC8	5_60245598_T_G_hg19	-4839.0	8.13536197761e-09	0.157831030645	0.210472414943	1.68761204172e-05
ENSG00000152684.10	PELO	5_52100639_G_C_hg19	16866.0	4.45441915695e-07	-0.132177026103	2.62898633562	0.000924146376075
ENSG00000154153.9	FAM134B	5_16428970_G_A_hg19	187791.0	1.88676430651e-05	-0.122764342979	4.32299364678	0.0388525277833
ENSG00000164182.6	NDUFAF2	5_60154984_T_A_hg19	-85971.0	1.5102930249e-06	0.134487073395	0.340201639002	0.00241163231444
ENSG00000248874.1	C5orf17	5_23946943_C_A_hg19	-4513.0	1.79105154003e-35	0.314253669962	0.370715679408	4.02519414853e-31
ENSG00000181751.5	C5orf30	5_102689873_A_G_hg19	95471.0	1.35622037178e-05	0.16576073423	0.161041206946	0.0121527616687
ENSG00000169570.5	DTWD2	5_118324298_A_C_hg19	-309.0	2.8852387148e-09	-0.162027957271	1.19715824947	1.29403282497e-05
ENSG00000112874.5	NUDT12	5_102894977_T_C_hg19	3427.0	2.74968767308e-07	-0.145315217407	0.218813870957	0.000549229200834
ENSG00000113356.6	POLR3G	5_89854448_G_C_hg19	86884.0	7.1923606765e-06	0.128989663981	0.212916107312	0.00883169582995
ENSG00000113273.11	ARSB	5_78131336_C_T_hg19	150386.0	1.75080916879e-06	0.139735232109	0.215647223905	0.00589406937381
ENSG00000164334.11	FAM170A	5_118906769_C_A_hg19	-58484.0	5.01385631495e-12	0.193933230839	0.202301377241	2.40015550163e-08
ENSG00000157107.9	FCHO2	5_72255808_T_C_hg19	4001.0	3.23404589177e-09	-0.166734924168	0.778997448327	7.93062898447e-06
ENSG00000197375.8	SLC22A5	5_131640536_A_G_hg19	-64907.0	6.45234037035e-06	-0.133726613038	4.62815427524	0.00626320222799
ENSG00000157111.8	TMEM171	5_72399896_G_C_hg19	-16222.0	1.84277823524e-05	0.1227066825	0.220780958923	0.0146761969042
ENSG00000185261.9	KIAA0825	5_93961725_G_A_hg19	-7520.0	1.41844559322e-07	0.152013165899	0.212024467445	0.000279232821644
ENSG00000170464.5	DNAJC18	5_138775301_C_T_hg19	4697.0	2.25110381606e-30	-0.330094985251	0.407176094362	1.59935716965e-26
ENSG00000175471.15	MCTP1	5_94111315_T_G_hg19	508245.0	9.03717447812e-06	-0.13280733855	0.212679979783	0.0162760497762
ENSG00000184584.8	TMEM173	5_138860604_C_T_hg19	1591.0	5.58351490665e-09	-0.17583031402	0.206492338631	7.99453771304e-06
ENSG00000186952.10	TMEM232	5_110070759_T_C_hg19	3664.0	3.07266566751e-12	-0.206116044142	6.00050636343	2.59758117676e-08
ENSG00000145832.8	SLC25A48	5_135296390_T_C_hg19	126053.0	1.34659413758e-05	0.117922837675	2.40880050148	0.0213090980801
ENSG00000198677.6	TTC37	5_94923218_G_C_hg19	-32578.0	1.57468702602e-07	0.139861758649	0.213598287936	0.000324296673629
ENSG00000113520.6	IL4	5_132030667_C_G_hg19	20990.0	3.78272707476e-05	0.130244569626	0.197011915632	0.0273415909323
ENSG00000145777.10	TSLP	5_110409067_C_G_hg19	3308.0	1.91875306969e-06	-0.135096230285	0.362786328405	0.00350834714504
ENSG00000134987.7	WDR36	5_110427752_A_G_hg19	339.0	1.4500616766e-05	0.118457488707	0.205919114904	0.0229908799869
ENSG00000145757.11	SPATA9	5_95002121_T_G_hg19	32171.0	2.34158092626e-08	-0.159655563204	0.21877245895	5.28260656965e-05
ENSG00000198944.4	SOWAHA	5_132161889_A_T_hg19	12857.0	8.09010220655e-05	-0.151421869442	0.161353762298	0.0476986218977
ENSG00000113658.12	SMAD5	5_135487408_A_G_hg19	18875.0	3.17948630148e-06	0.129170592357	0.212167062887	0.00385482726652
ENSG00000164299.5	SPZ1	5_79635487_A_G_hg19	20044.0	7.42702453608e-06	0.117088523032	0.197874902697	0.0115984962763
ENSG00000164404.4	GDF9	5_132201875_G_A_hg19	416.0	6.5713105575e-12	0.201859567146	0.212514418439	1.58773916195e-08
ENSG00000081791.4	KIAA0141	5_141330544_A_G_hg19	27172.0	9.28296335823e-18	-0.247237787882	11.348526034	8.47556526119e-14
ENSG00000152377.8	SPOCK1	5_136875398_T_G_hg19	58489.0	2.69540895788e-05	0.113907998018	0.414678236826	0.0480306623623
ENSG00000039319.12	ZFYVE16	5_79734409_G_A_hg19	30578.0	6.69515315019e-06	-0.118356559731	0.298557185307	0.0105177228818
ENSG00000164346.5	NSA2	5_74059708_T_C_hg19	-3108.0	1.9795739913e-78	0.466055924121	7.94058499131	1.12969520546e-73
ENSG00000120322.2	PCDHB8	5_140557365_C_G_hg19	-5.0	9.62662509274e-11	0.197138846419	0.204225802462	2.7317397159e-07
ENSG00000213523.5	SRA1	5_139953189_T_C_hg19	-16176.0	5.11926273606e-11	-0.183201781947	4.99333495975	8.51085379036e-08
ENSG00000153113.19	CAST	5_96016616_C_T_hg19	155646.0	5.05632322087e-09	0.166009979646	0.203525008192	2.5100866161e-05
ENSG00000164307.8	ERAP1	5_96123125_T_C_hg19	20438.0	1.15871509003e-61	-0.449830889682	12.2095727555	5.17216523774e-57
ENSG00000228716.2	DHFR	5_79947516_A_C_hg19	2707.0	3.22324544101e-21	-0.27168547511	3.71810842711	2.52322247998e-17
ENSG00000197479.4	PCDHB11	5_140621318_G_T_hg19	42136.0	7.63029830211e-07	0.139670313745	1.08984775005	0.00118404834544
ENSG00000164904.11	ALDH7A1	5_125930950_C_T_hg19	-251.0	5.30022989473e-07	-0.138356161268	3.1218851849	0.00156547987879
ENSG00000120328.4	PCDHB12	5_140605030_T_G_hg19	16762.0	2.54190833309e-05	0.120544551143	0.216466544041	0.0262219860111
ENSG00000164308.12	ERAP2	5_96252432_G_A_hg19	40790.0	1.85582462074e-241	0.792874083535	20.4068831225	5.39984835918e-235
ENSG00000112981.3	NME5	5_137475056_T_G_hg19	4.0	3.20393662787e-07	-0.153932249413	0.564543250799	0.000348846792203
ENSG00000113163.11	COL4A3BP	5_74595090_C_G_hg19	212494.0	1.68523967152e-05	-0.119786599356	0.215062641274	0.0174682815968
ENSG00000113318.9	MSH3	5_79914774_A_G_hg19	-35692.0	1.071568063e-22	0.28594451852	2.27933364893	1.67535998479e-18
ENSG00000129625.8	REEP5	5_112302157_A_C_hg19	-44387.0	3.27609537111e-05	0.11307892165	0.206329455338	0.0424142009027
ENSG00000113248.3	PCDHB15	5_140641042_G_A_hg19	15896.0	4.80022287098e-05	0.0965264712004	0.875753561367	0.0447553551731
ENSG00000120314.14	WDR55	5_140120619_G_A_hg19	76359.0	5.25895563282e-10	0.170450809283	3.8435952072	1.02272174767e-06
ENSG00000212643.1	ZRSR1	5_112187356_G_A_hg19	-39956.0	3.54865174893e-07	0.147516449876	2.08755093498	0.000688577222213
ENSG00000256453.1	DND1	5_140151665_C_T_hg19	-98561.0	2.68856784022e-05	-0.163190521143	1.4931767614	0.0195044223152
ENSG00000173926.5	MARCH3	5_126178396_G_A_hg19	187646.0	1.86760940371e-05	0.119863980533	0.225919828507	0.0315275571792
ENSG00000158497.2	HMHB1	5_143188976_G_A_hg19	-2749.0	7.88854616281e-10	0.170021526495	0.213719059169	2.20482531361e-06
ENSG00000152359.10	POC5	5_74964128_C_T_hg19	49003.0	4.04375428697e-05	-0.109580183205	0.208012301635	0.0398898666736
ENSG00000158402.14	CDC25C	5_137583916_G_C_hg19	89729.0	5.40019248319e-06	-0.124656617025	0.213741652986	0.00554243755334
ENSG00000146007.6	ZMAT2	5_140032947_T_C_hg19	-45317.0	1.02212082163e-09	0.174208156648	0.214933005631	1.88849859051e-06
ENSG00000152348.11	ATG10	5_81351443_C_T_hg19	83600.0	3.18405738594e-38	0.361253860934	0.200956006687	8.35938353474e-34
ENSG00000186468.8	RPS23	5_81585026_G_T_hg19	-10887.0	1.89753613321e-29	0.306121025503	1.8742998344	1.52441777626e-25
ENSG00000047188.11	YTHDC2	5_112940413_A_G_hg19	91034.0	3.61196454036e-06	0.125394140735	0.215327879321	0.00697646209729
ENSG00000237190.3	CDKN2AIPNL	5_133746115_C_T_hg19	1192.0	2.22406593692e-08	0.144448718618	0.228667842843	3.75920508584e-05
ENSG00000205464.7	ATP6AP1L	5_81574182_C_T_hg19	-1098.0	5.44724723011e-47	0.408134557167	0.200989918298	1.77157874793e-42
ENSG00000253910.1	PCDHGB2	5_140858388_A_G_hg19	118686.0	1.30439216093e-05	0.12243419884	0.226314542942	0.0187957467987
ENSG00000133706.13	LARS	5_145574086_C_A_hg19	-12035.0	1.940235643e-06	0.134314835308	0.206325778429	0.00196722510848
ENSG00000152422.11	XRCC4	5_82308722_A_G_hg19	-64594.0	1.50833288146e-05	-0.1206754779	0.208552302584	0.0287845973743
ENSG00000120725.8	SIL1	5_138281261_G_A_hg19	347851.0	1.39686717946e-05	0.121785690223	0.217510021929	0.0149356562069
ENSG00000015479.13	MATR3	5_138680599_A_G_hg19	71159.0	9.5597212427e-05	0.113619451274	15.9531903803	0.0487888269837
ENSG00000091010.4	POU4F3	5_145688621_C_G_hg19	-29965.0	1.678903488e-08	0.163665678921	0.217628643849	3.38880226641e-05
ENSG00000204962.4	PCDHA8	5_140213010_G_A_hg19	-7896.0	4.71103693478e-05	0.0956609995298	3.00487258339	0.0492956964212
ENSG00000164615.3	CAMLG	5_134103063_C_T_hg19	28873.0	3.32073004304e-11	0.196164520221	0.191416359226	6.71528970638e-08
ENSG00000145723.12	GIN1	5_102386930_C_A_hg19	68838.0	2.1080968507e-05	0.125724542999	10.2959352931	0.016851315418
ENSG00000164221.8	CCDC112	5_114703188_A_C_hg19	-71064.0	3.46748803928e-07	-0.150827803458	0.204549188156	0.000775382753713
ENSG00000250120.2	PCDHA10	5_140289352_G_A_hg19	53758.0	1.14770406141e-08	-0.154192337318	0.222646913335	2.64863372264e-05
ENSG00000132846.5	ZBED3	5_76454120_T_C_hg19	-71184.0	1.58623535791e-05	0.198681229273	0.134091979418	0.024257453118
ENSG00000228672.2	PROB1	5_138783734_A_G_hg19	-56099.0	1.60142841717e-05	0.129013345581	0.210518997577	0.0071813422106
ENSG00000186687.11	LYRM7	5_130420575_G_A_hg19	-85927.0	3.59795780203e-07	-0.125848843524	0.235602756456	0.000446939113297
ENSG00000113231.9	PDE8B	5_76729538_C_G_hg19	223265.0	7.12491702017e-09	-0.169536837978	0.213624098763	3.75809091917e-05
ENSG00000169302.10	STK32A	5_146759867_T_C_hg19	145342.0	2.15633867436e-05	-0.12163879229	0.220213117576	0.0408982385312
ENSG00000164253.8	WDR41	5_76829423_A_G_hg19	86881.0	7.54312083313e-11	-0.189872802165	0.210552183569	4.95151250533e-07
ENSG00000176049.11	JAKMIP2	5_147162475_G_A_hg19	-456.0	2.77530900793e-11	0.193906138509	0.213186342549	1.85100994436e-07
ENSG00000129596.4	CDO1	5_115175701_G_A_hg19	-23420.0	1.07143855627e-05	0.125648499126	0.219478978437	0.0154619949708
ENSG00000145782.8	ATG12	5_115181827_C_G_hg19	-4740.0	2.69379815384e-05	0.0972020348777	0.240144402	0.0359797117726
ENSG00000196800.2	SPINK14	5_147549591_T_C_hg19	296.0	9.60027549345e-09	-0.164743510739	0.208599352304	1.84118255817e-05
ENSG00000268223.2	ARL14EPL	5_115360624_T_C_hg19	-26538.0	7.3595818447e-07	-0.130760613115	0.20397002067	0.00181258292736
ENSG00000145781.4	COMMD10	5_115717216_G_A_hg19	296529.0	7.93887856045e-06	0.124328204979	1.52963937524	0.0258480765546
ENSG00000186334.5	SLC36A3	5_150647040_C_T_hg19	35748.0	2.19658624548e-06	0.146075069281	0.197334831977	0.00454123186955
ENSG00000169228.9	RAB24	5_176732537_C_G_hg19	-2125.0	1.06382821202e-05	0.12833180301	0.196537955175	0.0105177228818
ENSG00000123643.8	SLC36A1	5_150798334_G_A_hg19	-18272.0	1.31314229418e-10	0.192007501245	6.83862024708	5.82979208616e-07
ENSG00000169230.5	PRELID1	5_176731452_G_T_hg19	678.0	1.13828525805e-10	0.182152236043	1.37557261652	3.00283087406e-07
ENSG00000124588.15	NQO2	6_3003970_A_G_hg19	15750.0	2.68783138069e-67	-0.487383466546	1.10138426378	2.83664278111e-62
ENSG00000169220.13	RGS14	5_176799992_T_C_hg19	15155.0	7.85571440448e-14	-0.211351921914	0.312607964836	3.63323404182e-10
ENSG00000113732.4	ATP6V0E1	5_172494459_G_A_hg19	83700.0	3.20982078512e-05	0.116359819879	1.15072840917	0.0396263672738
ENSG00000221886.3	C5orf54	5_159726467_G_A_hg19	100179.0	4.43083761332e-06	0.130538604255	0.964997124786	0.00684283508874
ENSG00000137274.8	BPHL	6_3138499_A_G_hg19	19892.0	4.16267971281e-11	0.194530643848	0.702589584564	2.70147774008e-07
ENSG00000113734.13	BNIP1	5_172494772_G_A_hg19	-76672.0	1.25937882126e-11	-0.186505982241	0.217839662356	4.65714516701e-08
ENSG00000137285.9	TUBB2B	6_3154871_A_C_hg19	76920.0	6.55056908502e-08	0.164165247298	2.1515776831	0.000216498928487
ENSG00000145882.6	PCYOX1L	5_148757433_G_A_hg19	19864.0	1.28472318273e-10	0.182652683835	0.221623604704	6.18953748446e-07
ENSG00000180822.7	PSMG4	6_3263491_C_T_hg19	31855.0	5.49872814416e-09	0.165455715736	3.23895870433	2.67704225622e-05
ENSG00000124532.10	MRS2	6_24427448_G_A_hg19	24296.0	3.30780753435e-12	0.191773660325	4.78074983082	1.85537261787e-08
ENSG00000245317.2	CTC-241N9.1	5_179269527_C_A_hg19	-16485.0	4.26922502735e-11	0.156493130283	0.252121578515	1.73931521378e-07
ENSG00000112293.10	GPLD1	6_24454679_G_A_hg19	40516.0	1.55082197979e-05	0.122378993103	0.221892434099	0.0287796574069
ENSG00000197226.8	TBC1D9B	5_179301260_A_G_hg19	33444.0	4.43615148601e-16	0.220768061742	0.6177466979	3.70782112748e-12
ENSG00000112294.8	ALDH5A1	6_24483279_C_T_hg19	-11800.0	9.98860032101e-07	-0.136297557913	0.217405529585	0.00239143267186
ENSG00000164576.7	SAP30L	5_153862679_A_C_hg19	37163.0	8.87056908878e-09	-0.16210131662	0.210231152155	3.24160805412e-05
ENSG00000184840.7	TMED9	5_177000411_A_G_hg19	-18747.0	4.75844745265e-08	0.152937263791	0.549878247318	9.68681502282e-05
ENSG00000196966.3	HIST1H3E	6_26208641_C_G_hg19	-16741.0	7.03684380841e-12	0.191830646412	0.224921175402	2.11517929185e-08
ENSG00000145979.13	TBC1D7	6_13288535_C_T_hg19	40153.0	3.90741522915e-11	-0.196128494695	4.80534458986	1.97351382586e-07
ENSG00000113716.8	HMGXB3	5_149369776_G_A_hg19	-10107.0	6.55239718882e-06	-0.129079357381	1.01762212334	0.0122620205323
ENSG00000027847.9	B4GALT7	5_177032050_C_G_hg19	4950.0	3.47688610331e-09	-0.1636628651	0.20784169463	9.3051429027e-06
ENSG00000170074.15	FAM153A	5_177150235_A_G_hg19	60050.0	5.46642059911e-21	0.256244263122	0.215814146346	8.79506177876e-17
ENSG00000249109.1	RP11-1026M7.2	5_177150235_A_G_hg19	-58962.0	9.41123504567e-12	0.181885988904	11.6962899938	5.99611671353e-08
ENSG00000113722.12	CDX1	5_149497228_G_A_hg19	-49129.0	6.27859167242e-06	-0.119953249977	1.74009016745	0.012660559806
ENSG00000188573.7	FBLL1	5_167965753_C_T_hg19	9633.0	6.0616355809e-38	0.381475157306	5.1033996985	1.06630022482e-33
ENSG00000051596.5	THOC3	5_175389016_A_C_hg19	72553.0	5.33632137217e-47	-0.37983046835	13.9630373113	5.85432325194e-42
ENSG00000248469.1	RP11-826N14.2	5_175472215_C_T_hg19	16483.0	2.16431680537e-06	0.133007097376	0.202269158435	0.007385178071
ENSG00000050393.7	MCUR1	6_13789235_C_A_hg19	25012.0	3.09452959088e-05	0.112856969327	0.212119187547	0.0380867697215
ENSG00000145850.4	TIMD4	5_156390297_T_C_hg19	-145.0	1.31211707276e-05	-0.128642758557	1.72370636888	0.0175530000537
ENSG00000182230.7	FAM153B	5_175475042_C_A_hg19	-12649.0	4.76104865199e-16	0.216447072119	1.83531336929	7.88037755573e-12
ENSG00000040275.12	SPDL1	5_169016649_G_A_hg19	6012.0	1.53282784668e-08	-0.15940583314	0.204141172871	3.26523889563e-05
ENSG00000113303.7	BTNL8	5_180336849_C_T_hg19	10773.0	7.20604472952e-10	-0.171893724564	0.210090654832	3.06198535032e-06
ENSG00000135077.4	HAVCR2	5_156547031_A_G_hg19	22800.0	1.94916980161e-05	-0.124639025687	0.221258465246	0.0287845973743
ENSG00000186470.9	BTN3A2	6_26354780_A_C_hg19	-10606.0	4.27973481967e-78	-0.516618681111	27.7900267725	2.6522509576e-73
ENSG00000214113.6	LYRM4	6_5170707_C_T_hg19	90174.0	1.8320038305e-11	0.194285564143	0.201316138843	1.22063175707e-07
ENSG00000168903.8	BTNL3	5_180375312_T_C_hg19	-40532.0	9.8585910334e-17	0.231895349098	0.207436184356	8.38206985434e-13
ENSG00000124508.12	BTN2A2	6_26391395_A_G_hg19	8072.0	9.84878641842e-06	-0.125936752133	0.216875983596	0.0111663653615
ENSG00000164587.7	RPS14	5_149814987_A_C_hg19	14279.0	3.3673734757e-06	-0.109881710492	13.1881683801	0.00505491784523
ENSG00000047579.15	DTNBP1	6_15662891_G_A_hg19	154.0	6.51587850441e-07	0.133814923703	1.30804825553	0.00149946709195
ENSG00000048162.15	NOP16	5_175811233_C_T_hg19	4201.0	1.04739219836e-05	0.118657733163	0.214974337474	0.0113250536683
ENSG00000026950.12	BTN3A1	6_26421030_T_C_hg19	18566.0	1.28228946176e-06	0.133615321362	0.210629812888	0.00178362530728
ENSG00000185372.2	OR2V1	5_180633680_C_G_hg19	-82323.0	1.3098635335e-05	0.0908172068777	0.472148007376	0.0283133639742
ENSG00000164508.3	HIST1H2AA	6_25650296_C_A_hg19	75995.0	5.04372706455e-05	0.12398120139	0.187862709341	0.0442138677737
ENSG00000111801.11	BTN3A3	6_26391678_T_C_hg19	-49021.0	1.11144065537e-05	0.125548573519	5.55038696247	0.0114628120392
ENSG00000124491.11	F13A1	6_6331873_T_C_hg19	-10701.0	6.94262332875e-15	0.225554675593	0.215261024404	1.08452386461e-10
ENSG00000135074.11	ADAM19	5_156939498_T_G_hg19	63113.0	1.8911690113e-06	0.140152864213	0.219767348917	0.00418315474983
ENSG00000112799.4	LY86	6_6589477_C_T_hg19	1137.0	5.38054916585e-25	0.295252155759	0.213134092166	1.21053714242e-20
ENSG00000172548.10	NIPAL4	5_156890897_C_G_hg19	3871.0	7.69973452266e-07	-0.148405357565	16.1537022262	0.00130236786527
ENSG00000146109.3	ABT1	6_26515050_C_G_hg19	-82129.0	2.1687577256e-06	-0.129408855153	0.197616610117	0.00305358184474
ENSG00000039600.6	SOX30	5_157110168_G_A_hg19	-11830.0	2.90558712246e-05	0.0947367514858	0.263181129674	0.0330191303675
ENSG00000181315.6	ZNF322	6_26616835_T_G_hg19	42834.0	1.8699945067e-14	-0.211727467522	2.59016791174	1.13000006401e-10
ENSG00000178338.6	ZNF354B	5_178287365_G_T_hg19	412.0	1.16080890703e-10	-0.181542381304	0.921778131031	7.09148836713e-07
ENSG00000112685.9	EXOC2	6_537157_C_T_hg19	155862.0	4.05414454368e-08	-0.153549811689	0.983822919723	0.000243023400516
ENSG00000113272.9	THG1L	5_157064490_A_G_hg19	-93714.0	1.02329182215e-05	0.131733862306	0.212311913251	0.011291931959
ENSG00000048140.13	TSPAN17	5_176092933_T_C_hg19	18546.0	1.16271468733e-06	0.145794561112	0.196160804882	0.00261788451859
ENSG00000196176.7	HIST1H4A	6_26012263_C_G_hg19	-9643.0	7.02655018806e-05	-0.105763814825	0.226595081665	0.0453550591542
ENSG00000234284.2	ZNF879	5_178451214_T_C_hg19	462.0	9.57234193346e-15	0.21881061765	0.216099668799	6.7347203402e-11
ENSG00000197043.9	ANXA6	5_150558549_G_A_hg19	-21308.0	2.34409055087e-05	-0.125533512657	1.43318921815	0.0436289862454
ENSG00000124613.4	ZNF391	6_27361019_A_G_hg19	18626.0	2.01245853135e-13	0.216025506342	0.21181365369	9.15563242488e-10
ENSG00000164385.5	C6orf195	6_2617122_C_A_hg19	17677.0	3.23652117727e-10	-0.183837334303	0.207343563876	1.18978830056e-06
ENSG00000188428.12	BLOC1S5	6_8115392_C_T_hg19	-50894.0	8.03028420133e-08	-0.146233640227	0.209978954008	0.000215841943507
ENSG00000145949.8	MYLK4	6_2757009_A_C_hg19	-6039.0	5.99870155076e-08	0.150172463905	0.221654228573	0.000232319049861
ENSG00000124802.7	EEF1E1	6_8077422_C_T_hg19	25246.0	5.26962384718e-06	-0.124040933818	0.213935656015	0.00781202612546
ENSG00000204661.5	C5orf60	5_179068695_T_C_hg19	3251.0	1.95612719621e-07	0.12184193491	4.05616631676	0.000456133942861
ENSG00000187475.4	HIST1H1T	6_26103398_A_T_hg19	4242.0	2.73292276298e-06	-0.130220424908	0.213100909513	0.0030806780586
ENSG00000196374.5	HIST1H2BM	6_27783204_C_T_hg19	383.0	1.62913664374e-05	0.113859424093	0.229172217921	0.0150843937111
ENSG00000197914.2	HIST1H4K	6_27798937_C_T_hg19	15.0	1.7295223683e-09	0.168866191778	0.222543276296	3.65773909895e-06
ENSG00000205318.3	GCNT6	6_10633588_C_G_hg19	-404.0	1.27095627035e-05	0.12641995463	19.2164601951	0.0198754452387
ENSG00000137434.7	C6orf52	6_10694654_A_G_hg19	282.0	4.19905802282e-12	-0.180181815555	5.16401353209	2.26164305151e-08
ENSG00000124562.5	SNRPC	6_34655000_C_T_hg19	-70182.0	6.7608119511e-07	-0.130718432017	0.193007770523	0.000760826595322
ENSG00000065060.12	UHRF1BP1	6_34759954_A_G_hg19	98.0	7.99674790285e-23	0.282408107577	2.5703803835	6.39229270632e-19
ENSG00000172738.7	TMEM217	6_37211717_C_T_hg19	13627.0	1.03404235665e-13	0.204467471558	0.667004969175	6.05600423975e-10
ENSG00000204516.5	MICB	6_31436789_A_G_hg19	-25868.0	2.04181432507e-10	0.180601289693	0.213540234498	1.73882167655e-06
ENSG00000204610.8	TRIM15	6_30216146_A_G_hg19	85154.0	1.77978064167e-07	0.147630359374	0.214771761251	0.000504681915305
ENSG00000137200.8	CMTR1	6_37488754_C_T_hg19	87760.0	2.61566195325e-05	-0.124061813072	0.20694432867	0.0389229226533
ENSG00000112139.10	MDGA1	6_37663624_T_C_hg19	3354.0	2.50542051799e-58	-0.446145298737	6.01152241277	2.37218957404e-53
ENSG00000235109.3	ZSCAN31	6_28269663_A_G_hg19	54160.0	2.33391068611e-09	0.175657560451	0.213552869518	5.19410701121e-06
ENSG00000198755.6	RPL10A	6_35439932_T_C_hg19	3748.0	5.76300410382e-08	-0.150047919268	0.20747023374	0.000144405565261
ENSG00000180992.5	MRPL14	6_44079928_G_A_hg19	15153.0	4.85903724565e-07	-0.14422034439	0.208817949679	0.00133144381758
ENSG00000112599.8	GUCA1B	6_42171545_G_T_hg19	-9193.0	1.03682921076e-21	0.275972558097	6.42186721221	1.47809729291e-17
ENSG00000187987.5	ZSCAN23	6_28388765_G_C_hg19	22411.0	1.16931807089e-19	0.26139536364	2.9143149301	7.39814670226e-16
ENSG00000048544.5	MRPS10	6_42194916_T_C_hg19	-9376.0	7.89241131168e-14	0.208160323502	5.83020095833	5.36341606283e-10
ENSG00000137225.8	CAPN11	6_44170262_G_A_hg19	43715.0	1.4916693628e-05	0.12915174972	0.207139664176	0.027057709666
ENSG00000204140.8	CLPSL1	6_35764540_A_G_hg19	15747.0	2.91326366124e-10	0.181528862239	0.208344993728	1.02474049284e-06
ENSG00000112619.6	PRPH2	6_42673107_G_A_hg19	16385.0	4.62154033991e-40	0.378688984712	14.1836183538	7.64044602844e-36
ENSG00000204709.4	C6orf100	6_28902974_G_A_hg19	-8679.0	8.24378595227e-29	0.336856965108	20.1047772837	8.46897609307e-25
ENSG00000112053.9	SLC26A8	6_36032668_G_A_hg19	-40154.0	2.2960365825e-11	0.180509483715	0.217137116259	6.77548843111e-08
ENSG00000146221.8	TCTE1	6_44228162_G_A_hg19	37234.0	2.56572712516e-05	-0.119320417175	1.49309303223	0.0359087765206
ENSG00000213760.6	ATP6V1G2	6_31507938_G_A_hg19	8065.0	1.22954188034e-13	0.213671371238	0.215595890155	1.24139523817e-09
ENSG00000170915.8	PAQR8	6_52224245_C_T_hg19	-1973.0	2.98004157292e-05	0.122370464283	0.217725558727	0.0400318456286
ENSG00000146223.10	RPL7L1	6_42828550_T_A_hg19	-18805.0	7.81264499615e-06	-0.120585858557	0.202606477276	0.009468818345
ENSG00000164627.13	KIF6	6_39680944_C_T_hg19	12077.0	3.03333797653e-14	0.205661858273	0.219141746542	3.10139643495e-10
ENSG00000221821.2	C6orf226	6_42858524_C_T_hg19	-519.0	2.43143636101e-06	-0.122347584274	0.221627884452	0.00337909187637
ENSG00000204252.8	HLA-DOA	6_32974934_G_A_hg19	2298.0	5.85176498224e-09	-0.169720103009	0.213034736417	2.73452935911e-05
ENSG00000196284.9	SUPT3H	6_44861618_G_C_hg19	483887.0	5.33537441744e-11	-0.189106849075	0.347727127189	2.79274352552e-07
ENSG00000010030.9	ETV7	6_36357691_T_G_hg19	-2378.0	3.01259607401e-10	0.182639987281	0.212029110102	1.30627900772e-06
ENSG00000243955.1	GSTA1	6_52702085_G_A_hg19	-33502.0	7.72993957279e-09	0.164245694365	1.24483876351	2.25751370648e-05
ENSG00000124713.5	GNMT	6_42928461_C_T_hg19	-34.0	1.62267644104e-06	-0.140950833963	0.211597700353	0.00214129794183
ENSG00000124587.9	PEX6	6_42940673_A_G_hg19	5334.0	2.97588071686e-96	0.562001330763	5.37639126197	2.55428004344e-91
ENSG00000231389.3	HLA-DPA1	6_33044257_T_C_hg19	4200.0	5.61362440434e-12	-0.22847459772	1.62807547993	3.98882252197e-08
ENSG00000112146.12	FBXO9	6_52989341_T_C_hg19	72553.0	3.02625363767e-05	-0.113384083429	2.74320498511	0.0348749717927
ENSG00000153291.11	SLC25A27	6_46625274_A_G_hg19	4597.0	4.00698160575e-06	-0.13391337135	0.218876616899	0.00479333104841
ENSG00000001167.10	NFYA	6_41154232_A_G_hg19	113549.0	9.05246300051e-07	0.14033450958	0.216552134543	0.0012053244418
ENSG00000124702.13	KLHDC3	6_42914041_C_G_hg19	-67909.0	6.94612011998e-07	-0.13845157479	10.4066657338	0.00100238942972
ENSG00000180113.11	TDRD6	6_46623698_T_C_hg19	-31913.0	3.35545015398e-07	0.146204594667	0.217322912048	0.000547418242498
ENSG00000044090.4	CUL7	6_43049461_A_G_hg19	-28012.0	1.0588244051e-05	-0.127424902142	0.20669206892	0.0115715491893
ENSG00000243649.4	CFB	6_31934494_G_A_hg19	39020.0	5.77045116665e-07	-0.175430659364	0.175060470613	0.00149272442811
ENSG00000188056.7	TREML4	6_41196034_T_C_hg19	-27.0	3.86172321314e-52	-0.41792365288	8.12713903633	1.48788106519e-47
ENSG00000164393.4	GPR111	6_47610706_G_T_hg19	-13465.0	5.53400990178e-07	0.14486180236	0.199652912543	0.000842090602021
ENSG00000204574.8	ABCF1	6_30512496_T_C_hg19	-26656.0	2.56859780198e-05	0.108474562778	0.203136390365	0.0311405893334
ENSG00000146085.7	MUT	6_49420248_A_G_hg19	10568.0	1.47921488255e-26	0.282249755192	0.205373081673	1.21391545213e-22
ENSG00000124749.12	COL21A1	6_56020308_C_T_hg19	238461.0	1.2626667091e-12	0.20701721151	0.214665706292	9.41347032814e-09
ENSG00000112667.8	DNPH1	6_43199378_G_A_hg19	-2379.0	1.69027982852e-11	-0.187680883222	2.08736677706	5.33401605487e-08
ENSG00000031691.6	CENPQ	6_49427409_T_C_hg19	-3681.0	5.61658520779e-28	-0.306142229688	10.472452172	5.05697055628e-24
ENSG00000204644.5	ZFP57	6_29644040_C_T_hg19	4799.0	3.2113264477e-82	0.550838514727	26.3563154144	4.28596473017e-77
ENSG00000151917.13	BEND6	6_56822998_C_G_hg19	3226.0	9.03558272126e-12	-0.190419736705	0.223015440606	2.5941551722e-08
ENSG00000168116.9	KIAA1586	6_56920939_T_C_hg19	9593.0	3.61066320313e-10	-0.174681677029	0.215038899296	5.36280518113e-07
ENSG00000204482.6	LST1	6_31554714_G_C_hg19	814.0	5.22906435609e-06	-0.127524580335	0.337436479635	0.0119068869034
ENSG00000204642.9	HLA-F	6_29684994_T_C_hg19	-5557.0	5.04686514501e-19	0.248024695124	0.94915701295	1.44732411564e-14
ENSG00000171462.10	DLK2	6_43418691_G_A_hg19	5034.0	5.08766589498e-06	-0.126048386715	0.222627049183	0.00514748873605
ENSG00000204351.7	SKIV2L	6_31856070_G_A_hg19	-70786.0	3.1043243229e-05	0.114522038998	0.20758295922	0.0440112340599
ENSG00000204475.5	NCR3	6_31543827_G_A_hg19	16807.0	6.46696463512e-07	-0.152439925445	0.206322267857	0.00165903985219
ENSG00000204632.7	HLA-G	6_29832958_C_T_hg19	38215.0	6.24786986096e-16	0.239185852132	11.5729681627	2.28634964243e-11
ENSG00000124641.10	MED20	6_41831143_G_A_hg19	57600.0	2.52847188796e-07	-0.145318421427	0.207575751775	0.000377789436175
ENSG00000204228.3	HSD17B8	6_33193701_G_C_hg19	21283.0	7.09347468037e-06	-0.124910966555	0.215966152757	0.00933501267939
ENSG00000206503.7	HLA-A	6_29935250_G_A_hg19	26214.0	3.61194531279e-12	-0.197782976311	0.213196532529	9.54296273467e-08
ENSG00000204348.5	DXO	6_31935392_T_C_hg19	4314.0	6.0928818184e-06	-0.12239070986	0.210993722458	0.0104969012798
ENSG00000066379.10	ZNRD1	6_29949652_C_G_hg19	-77023.0	6.70114890596e-16	0.221750597171	4.07487127536	1.10448336268e-11
ENSG00000231500.2	RPS18	6_33308380_G_A_hg19	68594.0	9.92224613827e-15	-0.219369477904	0.19246865013	4.4195763538e-11
ENSG00000244731.3	C4A	6_31940897_A_G_hg19	-8903.0	2.31115007323e-15	-0.225126007727	4.41507300421	1.77178671707e-11
ENSG00000231852.2	CYP21A2	6_32033944_A_G_hg19	27903.0	1.17704143362e-07	0.158339962044	0.205911991033	0.000297850018478
ENSG00000137411.12	VARS2	6_30900664_T_C_hg19	24646.0	2.58842264227e-37	0.357607411758	5.64001403898	8.02485096613e-33
ENSG00000240053.8	LY6G5B	6_31678028_C_T_hg19	40085.0	4.63963567651e-06	-0.128509965446	1.19610314127	0.00688018783465
ENSG00000204540.6	PSORS1C1	6_31082734_G_A_hg19	208.0	3.53360130434e-20	0.274097565804	13.2837091789	7.6671742263e-16
ENSG00000204538.3	PSORS1C2	6_31173669_T_C_hg19	-66920.0	3.41213990199e-07	0.147776742802	0.209270804074	0.00125948261658
ENSG00000204536.9	CCHCR1	6_31126790_A_G_hg19	-842.0	7.34527626718e-18	-0.236742694694	0.203345055273	1.30492187088e-13
ENSG00000197283.8	SYNGAP1	6_33481405_T_C_hg19	93559.0	3.65776549357e-05	0.118736244081	0.215515110425	0.0428383439503
ENSG00000204428.8	LY6G5C	6_31653120_G_A_hg19	-1355.0	1.19025450814e-13	-0.211709531189	1.71817773868	5.93408713392e-10
ENSG00000204531.11	POU5F1	6_31161161_C_T_hg19	-12765.0	2.66130328315e-13	0.222810543091	0.19974107542	3.61290254109e-09
ENSG00000030110.8	BAK1	6_33540692_T_A_hg19	7110.0	1.94978090317e-08	-0.159783388406	0.211529472678	7.08445392009e-05
ENSG00000206344.6	HCG27	6_31222361_T_C_hg19	56825.0	4.79985079564e-15	0.220842211441	2.88054839809	8.15793559645e-11
ENSG00000204525.10	HLA-C	6_31239378_T_G_hg19	398.0	4.26259411646e-46	-0.413125231145	18.7481189395	5.43159568338e-41
ENSG00000234745.5	HLA-B	6_31271216_G_T_hg19	53647.0	4.1085687881e-08	-0.165366674527	0.20105989406	0.00041079037435
ENSG00000137288.5	UQCC2	6_33677556_C_A_hg19	1770.0	7.930662669e-07	-0.148029598046	0.19669195951	0.00197086880653
ENSG00000124614.9	RPS10	6_34335285_G_T_hg19	58524.0	2.34821800896e-06	0.153500192734	2.65584894476	0.00331535352985
ENSG00000204301.5	NOTCH4	6_32206399_T_A_hg19	-14766.0	2.28675824617e-06	-0.137475666787	0.217454978867	0.0061145553418
ENSG00000198502.5	HLA-DRB5	6_32527221_G_A_hg19	-29319.0	4.50427513815e-113	-0.696922127191	20.1265495276	1.3076379954e-106
ENSG00000196126.6	HLA-DRB1	6_32593649_G_A_hg19	-36229.0	2.78752480161e-30	-0.403890972974	23.7335066382	7.18780123406e-25
ENSG00000196735.7	HLA-DQA1	6_32611737_T_C_hg19	15782.0	2.42516252123e-45	-0.500582553862	23.8803667592	1.04200395167e-39
ENSG00000179344.12	HLA-DQB1	6_32636146_T_C_hg19	-101.0	6.75015559177e-103	-0.613567944036	23.3935660414	9.0750859473e-97
ENSG00000237541.3	HLA-DQA2	6_32609453_C_T_hg19	-99665.0	5.70326563603e-113	0.676169182317	19.583368488	4.61817861117e-107
ENSG00000232629.4	HLA-DQB2	6_32624767_G_A_hg19	106384.0	2.95040461755e-77	0.591629751613	23.2839612268	8.39271114041e-72
ENSG00000241106.2	HLA-DOB	6_32743835_C_T_hg19	40803.0	1.3025997265e-10	0.185687980459	0.221466653073	1.26824733403e-06
ENSG00000250264.1	TAP2	6_32796793_G_A_hg19	9637.0	4.43526170938e-16	0.229760704802	13.9990026654	8.80795627053e-12
ENSG00000204267.9	TAP2	6_32796793_G_A_hg19	9637.0	1.39168714929e-06	-0.135746554444	13.2596516879	0.00615744636698
ENSG00000240065.3	PSMB9	6_32821859_C_A_hg19	9947.0	1.24159676012e-13	0.208999640705	0.214653830306	1.63609598423e-09
ENSG00000204387.8	C6orf48	6_31786089_G_A_hg19	-16295.0	2.68474495907e-05	-0.161914701136	0.150769514706	0.0311375257323
ENSG00000112276.9	BVES	6_105617761_G_A_hg19	-32917.0	2.81018526343e-05	-0.120924357519	0.221785738386	0.0310071871532
ENSG00000146350.9	TBC1D32	6_121556607_A_G_hg19	99157.0	1.06975801954e-05	-0.130680023575	0.195692151965	0.020355452485
ENSG00000203863.1	AL079342.1	6_89675096_T_C_hg19	851.0	1.13977023476e-14	0.219904349703	1.68782072512	4.6900985764e-11
ENSG00000025156.8	HSF2	6_122731818_C_G_hg19	11128.0	1.56822415656e-09	0.161109315225	0.200944184313	3.23771820551e-06
ENSG00000135577.4	NMBR	6_142450127_C_G_hg19	-40753.0	1.87553868312e-07	-0.151298560266	0.20409984271	0.000278620720072
ENSG00000203778.3	FAM229B	6_112462882_G_A_hg19	54081.0	1.29890618672e-08	0.163377419204	0.206172654355	2.77532277753e-05
ENSG00000083123.10	BCKDHB	6_80956146_G_A_hg19	139783.0	3.77742269606e-05	-0.116435877001	10.6531614501	0.0474625298504
ENSG00000131015.4	ULBP2	6_150269102_C_T_hg19	5967.0	7.27327014917e-07	0.169652498605	0.40165494678	0.00158410566223
ENSG00000146276.7	GABRR1	6_89944536_C_T_hg19	-3601.0	2.07859435986e-06	0.133655143175	0.843243647038	0.00473386814225
ENSG00000172594.8	SMPDL3A	6_123125411_T_C_hg19	15097.0	6.62716479981e-06	-0.12840760581	0.215368368767	0.0120548738845
ENSG00000111886.9	GABRR2	6_90037968_T_G_hg19	-13196.0	5.08410444631e-09	0.173050191301	0.208954963308	2.14242530897e-05
ENSG00000130348.7	QRSL1	6_107077502_G_A_hg19	50.0	1.50801168184e-11	-0.198314860096	1.33527023136	8.23769117922e-08
ENSG00000196591.7	HDAC2	6_114401691_A_G_hg19	-69396.0	2.29387723567e-05	0.0990343981099	0.671729456917	0.0243164613975
ENSG00000112303.9	VNN2	6_133039851_C_A_hg19	44671.0	4.26438163202e-07	-0.144043476818	0.49405939891	0.000914458706303
ENSG00000131019.6	ULBP3	6_150372810_T_C_hg19	17305.0	1.62528029491e-05	-0.121420176393	3.72261792304	0.0246848418083
ENSG00000146409.6	SLC18B1	6_133047629_T_C_hg19	71924.0	1.38989048164e-06	0.133687931148	0.226465350997	0.00262843775271
ENSG00000130363.7	RSPH3	6_159419748_G_C_hg19	719.0	3.41244476285e-07	-0.153936300946	0.182818955707	0.000770600912265
ENSG00000083097.10	DOPEY1	6_83880274_C_T_hg19	102890.0	8.47589432651e-07	-0.134159631651	0.209144224209	0.00134824719303
ENSG00000118526.6	TCF21	6_134161105_C_G_hg19	-49170.0	5.28510310921e-05	-0.107807074455	0.230945347856	0.0495742671644
ENSG00000013392.6	RWDD2A	6_83907165_C_T_hg19	4068.0	9.60355958186e-06	0.129965763057	0.940424708578	0.0079601885354
ENSG00000146457.10	WTAP	6_160225559_G_C_hg19	78943.0	1.39183922118e-06	0.133334809005	1.39950926938	0.00220660611553
ENSG00000112305.10	SMAP1	6_71547572_A_T_hg19	170094.0	4.069654843e-06	-0.139602252885	0.178223671253	0.00958220394946
ENSG00000188820.8	FAM26F	6_116783619_T_G_hg19	1087.0	4.58137231249e-40	-0.384550753596	11.2038101309	8.49475208609e-36
ENSG00000066651.13	TRMT11	6_126284213_A_G_hg19	-23362.0	6.85694043913e-05	0.105167943448	2.30140303666	0.0498970179829
ENSG00000172469.10	MANEA	6_96082584_A_C_hg19	57166.0	1.99427721962e-09	0.170877623221	0.191657874619	4.64881559716e-06
ENSG00000118514.9	ALDH8A1	6_135362378_T_C_hg19	-91324.0	1.79335030153e-05	-0.124194784312	0.214971188913	0.016220219082
ENSG00000155906.12	RMND1	6_151728714_T_C_hg19	44437.0	4.37576402526e-08	-0.154893273248	0.201293642231	0.000140801385775
ENSG00000112110.5	MRPL18	6_160224543_G_A_hg19	13700.0	6.35187147952e-10	-0.161991796128	0.1947228432	1.71887198761e-06
ENSG00000135541.16	AHI1	6_135696597_C_T_hg19	122124.0	4.86390048776e-11	0.186768694587	0.209336197523	2.44354488296e-07
ENSG00000146453.8	PNLDC1	6_160221475_A_G_hg19	178.0	1.11996318163e-06	0.134253605267	0.193993505428	0.00171490991682
ENSG00000111832.8	RWDD1	6_116845234_C_T_hg19	-47295.0	5.44171295985e-07	0.135490938315	0.200994624825	0.000692288940396
ENSG00000112218.7	GPR63	6_97285328_C_T_hg19	-184.0	7.97031317889e-08	-0.154091750141	0.215748963651	0.000132180273406
ENSG00000123545.5	NDUFAF4	6_97326179_C_T_hg19	19363.0	5.50035561332e-05	0.106807531809	0.206864758908	0.0416552483888
ENSG00000135587.4	SMPD2	6_109757893_C_G_hg19	-4072.0	2.69215941778e-19	0.242379301587	0.204406914123	1.31705726888e-15
ENSG00000183807.6	FAM162B	6_116977459_C_A_hg19	109109.0	4.73329963715e-07	-0.148745588381	0.21420470707	0.00055864252816
ENSG00000135596.13	MICAL1	6_109773946_T_C_hg19	12921.0	5.02838820976e-07	-0.143308056602	0.21559979792	0.000645478500791
ENSG00000112357.8	PEX7	6_137191970_G_A_hg19	48254.0	1.19841130914e-11	-0.176934967736	0.195128974346	5.30501844567e-08
ENSG00000155085.11	AK9	6_110062098_A_T_hg19	-49748.0	1.51641113919e-11	-0.190092222908	0.210861744105	6.34006863373e-08
ENSG00000203756.3	TMEM244	6_130161246_A_G_hg19	21322.0	2.14304381055e-11	-0.179432489497	0.213279500376	1.12680457121e-07
ENSG00000112031.11	MTRF1L	6_153313148_C_T_hg19	10414.0	2.49477179791e-12	-0.180568135072	0.195777488806	8.44314231411e-09
ENSG00000198945.3	L3MBTL3	6_130420941_C_T_hg19	86098.0	8.29559082738e-06	0.131866218059	10.5189852959	0.0177109972784
ENSG00000080007.6	DDX43	6_74094986_C_T_hg19	-9484.0	1.21892533607e-05	0.12201153019	0.206889916441	0.017438769765
ENSG00000123552.13	USP45	6_99893938_T_C_hg19	75589.0	2.1558320001e-10	-0.170178722335	0.204471436337	6.79483644258e-07
ENSG00000135297.11	MTO1	6_74167981_C_A_hg19	-3319.0	1.17506692036e-08	0.151587066394	0.205189257014	2.792966203e-05
ENSG00000111850.6	SMIM8	6_88025934_C_T_hg19	-6366.0	4.1031322799e-15	0.21373620712	4.9190100991	1.69780081422e-11
ENSG00000203797.5	DDO	6_110744421_T_C_hg19	-7751.0	2.13579496095e-09	0.180466827797	3.47471935482	8.96402071808e-06
ENSG00000119899.11	SLC17A5	6_74313508_A_G_hg19	50008.0	2.9582175149e-07	0.149478763905	0.201338520812	0.00059810124908
ENSG00000004809.9	SLC22A16	6_110797563_A_C_hg19	162.0	1.69701073638e-09	-0.175991734174	0.201974653281	8.26554455016e-06
ENSG00000226524.2	RP1-102H19.8	6_88044619_C_T_hg19	12297.0	6.90698856275e-23	-0.279387046222	0.208713074603	6.11160030959e-19
ENSG00000112249.9	ASCC3	6_101302260_C_T_hg19	26677.0	7.79542993304e-07	-0.161584272324	3.89922797444	0.00181073333365
ENSG00000203872.6	C6orf163	6_88055528_G_A_hg19	962.0	3.86877812452e-07	-0.145284705234	0.214430347805	0.000544967247763
ENSG00000029639.6	TFB1M	6_155635624_A_G_hg19	-194.0	1.23640059872e-16	-0.230383059728	0.201518845263	1.09761463151e-12
ENSG00000055211.8	GINM1	6_149909491_C_T_hg19	22062.0	2.46791516864e-05	-0.123925062799	2.83235127938	0.0163839737162
ENSG00000111877.13	MCM9	6_119189050_T_C_hg19	67006.0	3.46220582002e-06	-0.119920525402	2.04682161039	0.00574421544411
ENSG00000203871.4	C6orf164	6_88044619_C_T_hg19	-62220.0	1.1972116381e-15	-0.230063404302	0.212962065802	5.24634639203e-12
ENSG00000171217.5	CLDN20	6_155642279_A_T_hg19	57133.0	3.21064736795e-06	0.131037095217	0.215696759389	0.00550108561476
ENSG00000051620.6	HEBP2	6_138726183_A_C_hg19	1516.0	1.42197690161e-16	-0.214034059696	6.05313624912	1.18516251781e-12
ENSG00000213204.4	C6orf165	6_88177297_G_A_hg19	59568.0	1.00495030645e-05	0.123361656895	0.224193708647	0.013621489695
ENSG00000236761.4	CTAGE9	6_132026551_T_C_hg19	3030.0	7.66672522467e-06	0.122361103672	6.5899005388	0.00898369496516
ENSG00000164414.12	SLC35A1	6_88225863_G_A_hg19	45523.0	2.47344813769e-05	0.117695462862	0.209692224646	0.0230244098162
ENSG00000215712.6	TMEM242	6_157735566_G_T_hg19	8878.0	3.98252236465e-06	-0.125572582173	0.206366451727	0.00517646045362
ENSG00000120253.9	NUP43	6_150161871_C_T_hg19	-91391.0	1.28310510173e-06	-0.13394143299	2.80653646381	0.00119346384456
ENSG00000024862.12	CCDC28A	6_139106599_A_C_hg19	11943.0	4.30613704379e-07	-0.137753153814	0.280142832094	0.000930304968882
ENSG00000164458.5	T	6_166675131_A_G_hg19	-93060.0	2.54471908576e-05	0.110006519549	0.197246108529	0.0375737295631
ENSG00000112706.7	IMPG1	6_76648926_A_T_hg19	133213.0	2.77942115659e-07	0.147713277015	0.212687215265	0.000688577222213
ENSG00000122335.9	SERAC1	6_158589039_G_T_hg19	133.0	2.48078185488e-07	0.138367315717	1.38778848284	0.000582758790404
ENSG00000272047.1	GTF2H5	6_158599688_G_A_hg19	10305.0	3.82877700558e-09	0.157760144561	0.20060666047	1.03106588278e-05
ENSG00000249141.1	RP11-514O12.4	6_167343141_G_A_hg19	26444.0	4.5293124222e-09	0.165972362686	0.714552684117	2.22487325694e-05
ENSG00000026297.11	RNASET2	6_167369992_A_G_hg19	622.0	2.43380540722e-09	0.176200758946	0.207681168941	9.23237299972e-06
ENSG00000166984.7	TCP10L2	6_167561441_C_G_hg19	1540.0	3.34604054244e-07	-0.139150992136	2.05084557633	0.00153408403295
ENSG00000120436.3	GPR31	6_167571430_A_T_hg19	-1671.0	1.08196511567e-05	0.127458812123	0.220324744529	0.0279624599785
ENSG00000122687.13	FTSJ2	7_2261468_G_A_hg19	20329.0	3.80436572529e-06	0.118535227885	0.198577891917	0.00794281796858
ENSG00000106263.13	EIF3B	7_2392233_C_T_hg19	-1487.0	2.85549388838e-06	-0.119142413422	0.198030641657	0.00615526923634
ENSG00000122507.16	BBS9	7_33220041_C_T_hg19	51186.0	1.29591021959e-05	-0.132297653814	0.195015677018	0.0301505619931
ENSG00000136247.10	ZDHHC4	7_6617247_C_G_hg19	183.0	1.45288702057e-14	0.223677408127	0.189819869109	1.00223768245e-10
ENSG00000105866.9	SP4	7_21535776_T_C_hg19	68125.0	1.32947438093e-05	-0.131594839054	5.72688242876	0.0310840856408
ENSG00000106049.4	HIBADH	7_27751351_T_C_hg19	-49034.0	4.28584753608e-06	0.128878975923	0.205815599299	0.00803755687768
ENSG00000234444.5	ZNF736	7_63746990_C_A_hg19	-20846.0	1.53943977589e-09	-0.177510955377	1.99508507213	5.05033265847e-06
ENSG00000105877.13	DNAH11	7_21585091_T_C_hg19	2259.0	1.83505420035e-13	-0.208406834379	0.217771606815	2.7737211249e-09
ENSG00000185127.5	C6orf120	6_170168536_G_A_hg19	66304.0	3.48243435116e-06	0.120113830738	0.212827140468	0.00448463401587
ENSG00000165171.6	WBSCR27	7_73242977_T_C_hg19	13843.0	4.9875200178e-106	-0.580055890142	6.74549691386	4.86248488596e-101
ENSG00000146674.10	IGFBP3	7_45852605_A_G_hg19	108621.0	3.73944307331e-05	0.122676782369	14.2220843794	0.0467900910113
ENSG00000169402.11	RSPH10B2	7_6884764_A_C_hg19	91025.0	5.09501285191e-23	-0.274878145192	2.12078475901	1.45178287664e-18
ENSG00000196247.7	ZNF107	7_64189061_T_C_hg19	62551.0	1.99429389533e-10	-0.197784044673	5.43546259067	7.11586300382e-07
ENSG00000136197.8	C7orf25	7_42970345_G_A_hg19	-18522.0	1.67291978008e-15	0.217157754793	3.49958918128	9.34230925856e-12
ENSG00000146574.11	CCZ1B	7_6884764_A_C_hg19	-19055.0	5.82150402738e-92	-0.519354050175	7.12478139978	1.589377133e-86
ENSG00000256646.3	PSMA2	7_42932691_G_A_hg19	39026.0	6.22458270059e-15	0.213975505182	0.223132040071	3.57218329928e-11
ENSG00000197008.5	ZNF138	7_64269999_C_T_hg19	15234.0	1.25864366356e-07	0.144621954543	0.208954513539	0.000274714180228
ENSG00000106066.9	CPVL	7_29187946_G_A_hg19	47028.0	2.14499684357e-10	0.183473203815	0.217282949727	1.6930121986e-06
ENSG00000106392.6	C1GALT1	7_7221775_C_T_hg19	25211.0	6.95305337404e-08	0.15805885788	0.20305214744	0.000344226194555
ENSG00000136250.7	AOAH	7_36778383_T_C_hg19	-14756.0	2.94608382415e-15	-0.233712962617	3.20438643689	4.46162820768e-11
ENSG00000112584.9	FAM120B	6_170645240_G_A_hg19	45450.0	4.14270025555e-08	-0.144414006462	0.190726879465	0.000225364273981
ENSG00000152926.10	ZNF117	7_64516150_C_T_hg19	-49231.0	2.84861183089e-09	0.174086392775	4.50151312395	1.23671868992e-05
ENSG00000196683.6	TOMM7	7_22862467_G_A_hg19	-171.0	5.24855281723e-16	-0.22959816548	4.08644889044	4.03700064523e-12
ENSG00000158517.9	NCF1	7_74254356_T_G_hg19	66048.0	3.33496415969e-05	-0.120767170344	0.214074302534	0.0327734258699
ENSG00000213462.4	ERV3-1	7_64423777_C_T_hg19	43142.0	4.01669965145e-38	0.371631307722	20.7188621119	1.30099754081e-33
ENSG00000196275.9	GTF2IRD2	7_74249538_G_A_hg19	18125.0	4.87388587654e-08	-0.151765908917	1.99759071356	0.000144405565261
ENSG00000187037.4	GPR141	7_37723112_T_C_hg19	-286.0	1.09215882063e-05	0.123626274981	0.220610376715	0.0212605593254
ENSG00000106603.13	COA1	7_43804695_C_T_hg19	-35667.0	8.08443050777e-11	-0.181652938344	2.25115310153	2.62602687703e-07
ENSG00000177706.8	FAM20C	7_115756_C_T_hg19	-77212.0	5.69779730168e-06	-0.137417022287	0.201468327371	0.0277494770046
ENSG00000106399.7	RPA3	7_7679885_G_A_hg19	78261.0	1.80529192449e-07	0.131717530001	0.195240776472	0.000712622355763
ENSG00000086288.7	NME8	7_37872970_A_C_hg19	-15228.0	1.16330955058e-07	-0.147719739616	0.217149521097	0.000344363182674
ENSG00000269396.1	AC187652.1	7_296343_T_G_hg19	-6574.0	4.35249664081e-13	-0.204803700591	0.219392094429	4.87620934477e-09
ENSG00000178809.7	TRIM73	7_75081418_C_T_hg19	57082.0	7.17167468419e-07	0.151543141593	0.202362157292	0.00132844726944
ENSG00000169919.12	GUSB	7_65455084_T_C_hg19	-8123.0	1.64999901321e-05	-0.124454670722	1.96077444934	0.0143179419215
ENSG00000136235.11	GPNMB	7_23306020_T_C_hg19	30435.0	4.45892786023e-05	-0.118655009839	0.221782461489	0.0486824296818
ENSG00000188191.10	PRKAR1B	7_770493_C_T_hg19	-3266.0	5.21675433856e-06	-0.133654775495	0.20852798155	0.0211472320893
ENSG00000006606.4	CCL26	7_75446303_A_C_hg19	-27268.0	7.77259994664e-06	0.129018492576	0.211348141298	0.0143748843406
ENSG00000003147.13	ICA1	7_8276748_C_G_hg19	25322.0	1.01332147482e-06	-0.177045412347	0.171863433559	0.00494030901635
ENSG00000241258.2	CRCP	7_65489348_G_A_hg19	-90242.0	1.53042009104e-06	0.136714328312	0.185886084078	0.00209029570121
ENSG00000106178.2	CCL24	7_75468116_C_T_hg19	-15476.0	2.39560417977e-06	-0.139263045923	0.213531746249	0.00492124138086
ENSG00000227191.2	TRGC2	7_38295772_A_T_hg19	-6928.0	6.63240580427e-16	-0.230214979466	0.216628850613	7.26149608327e-12
ENSG00000127952.12	STYXL1	7_75677216_C_T_hg19	-86.0	1.35561417286e-14	0.214965686154	7.50979328948	7.8251262404e-11
ENSG00000146701.7	MDH2	7_75754858_G_A_hg19	77490.0	5.04497924372e-06	-0.125003856398	0.195120198705	0.00661218107604
ENSG00000132436.7	FIGNL1	7_50489038_C_T_hg19	28961.0	4.49821420054e-23	0.277284757955	1.93403631537	4.55808316988e-19
ENSG00000106628.6	POLD2	7_44151986_G_A_hg19	11923.0	3.1933900597e-11	-0.164789033569	0.226107208646	1.33653089725e-07
ENSG00000154710.11	RABGEF1	7_66306340_C_T_hg19	159190.0	1.60180570885e-20	0.272066056574	0.187749679972	1.4582660764e-16
ENSG00000211694.2	TRGV10	7_38335925_C_T_hg19	3487.0	5.93111669043e-08	-0.149568836439	0.230460235529	0.000283900396134
ENSG00000198874.8	TYW1	7_66530404_G_A_hg19	70245.0	1.01073653261e-15	0.2043456689	0.190275400125	1.51724212284e-11
ENSG00000146530.7	VWDE	7_12356118_A_G_hg19	87167.0	2.72004818427e-11	-0.191162845501	0.789630418588	1.40723943605e-07
ENSG00000146540.10	C7orf50	7_1066826_G_A_hg19	111028.0	3.87503186243e-06	-0.115004896634	0.222921333072	0.0151622246713
ENSG00000188372.10	ZP3	7_76137237_G_A_hg19	110403.0	4.65106680632e-26	0.278142107922	10.6915312529	9.33159137908e-22
ENSG00000211695.2	TRGV9	7_38293562_G_A_hg19	63486.0	2.13622527046e-05	-0.132003847453	0.203637380046	0.0494787599102
ENSG00000211696.2	TRGV8	7_38335925_C_T_hg19	34455.0	2.86457626997e-08	-0.153824991916	0.231419849884	0.000142305509701
ENSG00000136271.6	DDX56	7_44632244_A_G_hg19	-18809.0	3.78842748298e-05	0.116406908966	0.192047665133	0.0311405893334
ENSG00000243566.2	UPK3B	7_76068970_G_T_hg19	-70774.0	1.65434933985e-21	0.271286552548	9.07827659242	5.86950851613e-17
ENSG00000211697.2	TRGV5	7_38384841_G_A_hg19	4542.0	3.74657339625e-46	0.403556577167	1.44706573485	2.37082807699e-41
ENSG00000122543.6	OCM	7_5862830_C_G_hg19	-56627.0	1.55315812225e-05	0.123253511344	0.224770321223	0.0444367855915
ENSG00000146707.10	POMZP3	7_76250224_C_T_hg19	5801.0	5.28180575844e-149	0.683900574562	18.8619943726	3.442908111e-143
ENSG00000211698.2	TRGV4	7_38392222_C_G_hg19	1520.0	6.00523903259e-62	-0.468845424875	0.863374833736	5.70116486625e-57
ENSG00000178381.7	ZFAND2A	7_1202422_T_C_hg19	-2124.0	1.68644717028e-41	-0.352993693046	0.201443094999	6.9213936225e-37
ENSG00000122674.8	CCZ1	7_5930582_G_A_hg19	-7773.0	6.11029596586e-29	0.308402810011	0.198169729027	2.34758434173e-24
ENSG00000211699.2	TRGV3	7_38398781_G_T_hg19	-243.0	1.62372883009e-57	-0.442132546198	1.5640343648	1.34386186998e-52
ENSG00000267985.1	AC005488.1	7_72392946_T_C_hg19	-66531.0	5.15817354307e-77	-0.503051899432	0.189271951452	1.44313593866e-72
ENSG00000127951.5	FGL2	7_76820954_A_G_hg19	7544.0	7.81000732785e-08	-0.152663125083	0.222679340141	0.000202783655786
ENSG00000233306.2	TRGV2	7_38311871_C_T_hg19	91016.0	3.85072106647e-12	-0.199781085336	0.217495163778	3.1409873724e-08
ENSG00000155026.12	RSPH10B	7_5966379_T_C_hg19	43870.0	3.45719256538e-09	0.164713706652	0.574582413801	2.31903227752e-05
ENSG00000249773.3	MRPS17	7_56110766_C_G_hg19	155797.0	3.29998385169e-08	0.151970383527	0.208721597253	7.58755334687e-05
ENSG00000164880.11	INTS1	7_1519011_G_A_hg19	26421.0	2.9412747182e-12	-0.188718428023	3.25962168659	1.91781898534e-08
ENSG00000186088.11	GSAP	7_77045957_A_G_hg19	-427.0	9.08989279396e-08	0.14938062357	0.220667392238	0.000274710887561
ENSG00000178665.10	ZNF713	7_56070940_C_T_hg19	115772.0	7.34147630714e-12	-0.188103640125	0.205410971911	2.76804585394e-08
ENSG00000122512.10	PMS2	7_6022629_G_A_hg19	25999.0	9.1363915485e-11	-0.175950299271	0.196134718762	6.38939362935e-07
ENSG00000146729.5	GBAS	7_56104388_C_T_hg19	84903.0	2.74004484959e-06	-0.131754458126	0.209051084789	0.00389502205199
ENSG00000164556.7	FAM183B	7_38814642_T_A_hg19	-88732.0	1.24574231654e-06	0.141623731354	0.21374942247	0.0021950531747
ENSG00000086232.8	EIF2AK1	7_6057068_C_T_hg19	41529.0	9.29888201408e-06	0.114420952144	0.68963705361	0.0184306072996
ENSG00000146733.9	PSPH	7_56088825_T_A_hg19	30182.0	3.89517625557e-25	0.316468223215	17.6254201462	3.83067852634e-21
ENSG00000009950.11	MLXIPL	7_73034929_C_T_hg19	3601.0	7.11060225819e-08	0.150153821464	0.222685375458	0.00012521072054
ENSG00000146731.6	CCT6A	7_56181892_G_A_hg19	62570.0	4.10340341255e-05	0.126407661869	0.17679258233	0.034788969778
ENSG00000106524.4	ANKMY2	7_16684247_G_C_hg19	885.0	7.70673888813e-06	0.12354449384	0.207853251538	0.0184260990946
ENSG00000129103.13	SUMF2	7_56074118_C_T_hg19	-57576.0	1.44280206317e-10	0.178619320354	0.209050224266	3.68964496976e-07
ENSG00000136238.13	RAC1	7_6475091_G_T_hg19	60938.0	1.19822465041e-06	0.132964361689	0.185528633195	0.00349663909986
ENSG00000135211.5	TMEM60	7_77324425_T_A_hg19	103146.0	1.90494844505e-07	-0.138065955108	0.210511769952	0.000207343501484
ENSG00000177409.7	SAMD9L	7_92775741_A_G_hg19	1766.0	1.80978721635e-11	-0.208989448038	0.201481032225	6.57994100823e-08
ENSG00000106246.13	PTCD1	7_99135249_A_G_hg19	-71497.0	2.67746397767e-07	0.129891804813	0.217819624176	0.000395439453667
ENSG00000214253.4	FIS1	7_100883973_C_T_hg19	11203.0	8.98829845412e-09	-0.142373533347	9.61659428323	3.53358722245e-05
ENSG00000105829.7	BET1	7_93623458_A_G_hg19	10052.0	6.4113241518e-07	-0.133424320794	0.201992271203	0.00144657026198
ENSG00000121716.14	PILRB	7_99951315_A_G_hg19	17579.0	2.27492955105e-144	0.664785325798	13.2949000128	5.44445239876e-139
ENSG00000165055.11	METTL2B	7_128142023_A_T_hg19	25241.0	1.4980864352e-24	-0.270979304364	12.8685558835	1.48127824883e-20
ENSG00000085514.11	PILRA	7_99927436_A_G_hg19	-37716.0	1.80201233476e-15	0.234754873722	0.209480449769	6.31980190112e-12
ENSG00000164597.9	COG5	7_107271463_C_T_hg19	-67215.0	2.06902862106e-05	0.096156223538	4.08183871301	0.0270686916417
ENSG00000146856.10	AGBL3	7_134794015_C_T_hg19	122757.0	7.05910041543e-07	0.146883499092	0.210810926278	0.00131542214392
ENSG00000005421.4	PON1	7_94953913_G_C_hg19	71676.0	2.73860832366e-09	-0.174177022236	0.19853336393	9.51280038036e-06
ENSG00000122783.12	C7orf49	7_134727618_G_A_hg19	127786.0	6.1009373292e-13	0.203294287352	1.71619356023	2.28504599166e-09
ENSG00000128617.2	OPN1SW	7_128403795_A_G_hg19	11698.0	2.85762624294e-13	0.212118444078	0.887137489465	1.37599250661e-09
ENSG00000090263.11	MRPS33	7_140750902_G_A_hg19	-36007.0	1.78433073518e-05	0.109064047231	0.218461183211	0.0152969959183
ENSG00000106258.9	CYP3A5	7_99270539_C_T_hg19	6910.0	4.77276679386e-10	0.194828303343	1.54251289507	1.03743055349e-06
ENSG00000161036.6	LRWD1	7_102114424_T_G_hg19	9049.0	1.36478996043e-10	-0.180785941305	0.641305863458	5.22344773074e-07
ENSG00000244623.1	OR2AE1	7_99484295_G_A_hg19	-10685.0	3.90841669958e-35	-0.365060465748	0.197377256128	5.16536756033e-31
ENSG00000170667.10	RASA4B	7_102243415_T_C_hg19	-85322.0	5.96684318934e-12	0.191256415042	0.210434462339	3.22991182133e-08
ENSG00000128604.14	IRF5	7_128576086_T_C_hg19	-1579.0	3.5451815963e-15	0.233181567055	0.204469401109	2.20449264315e-11
ENSG00000214102.3	WEE2	7_141487049_T_C_hg19	78897.0	7.84784510746e-10	0.180053986394	2.43839631583	1.49306888137e-06
ENSG00000146833.11	TRIM4	7_99518271_C_A_hg19	-1639.0	4.35786184676e-31	0.338018656796	9.0896336183	5.86610099898e-27
ENSG00000168255.14	POLR2J3	7_102243415_T_C_hg19	-30496.0	6.61904989125e-11	0.180583657808	10.6137742305	3.49794558137e-07
ENSG00000196937.6	FAM3C	7_120937326_A_G_hg19	99027.0	1.01839436598e-05	0.122314938972	0.258008781704	0.0145362177044
ENSG00000205238.5	SPDYE2	7_102183063_G_T_hg19	-8615.0	1.02103401526e-05	0.127998727367	0.753807705655	0.0179068015462
ENSG00000243317.3	C7orf73	7_135357476_A_C_hg19	10233.0	2.64487101313e-37	-0.366572740481	2.77054417632	6.39309060288e-33
ENSG00000127364.2	TAS2R4	7_141475054_T_C_hg19	-3187.0	1.74256318463e-06	0.13891916107	1.53508433842	0.00160758585862
ENSG00000105808.13	RASA4	7_102316214_A_G_hg19	-59142.0	2.27943137271e-06	0.132519386507	15.4703991527	0.0051172940747
ENSG00000166529.10	ZSCAN21	7_99633733_G_A_hg19	-13656.0	6.94108406939e-07	-0.136277506882	0.336255380008	0.000858083203797
ENSG00000164707.11	SLC13A4	7_135357476_A_C_hg19	56387.0	1.02365358939e-34	0.363546173224	0.191770188946	2.49621608891e-30
ENSG00000127366.4	TAS2R5	7_141456406_G_A_hg19	-33610.0	8.97613594612e-16	-0.231835283331	0.206100859359	2.9230556944e-12
ENSG00000267368.1	UPK3BL	7_102206171_T_C_hg19	76906.0	1.2623257356e-73	0.531098225887	4.98391144407	1.00171606283e-68
ENSG00000177683.9	THAP5	7_108201783_T_C_hg19	8151.0	7.16596044232e-14	0.206198282257	0.476274199408	2.71169241704e-10
ENSG00000165076.9	PRSS37	7_141526913_T_C_hg19	14342.0	1.19459692359e-05	-0.127470659396	3.23151373676	0.00896215717139
ENSG00000267645.1	POLR2J2	7_102339168_C_T_hg19	-27169.0	3.30217459623e-118	-0.626749573544	11.4443733639	1.05371951075e-112
ENSG00000128590.4	DNAJB9	7_108244234_T_C_hg19	34223.0	2.50281003709e-05	0.119094453945	0.210986228412	0.0214656776513
ENSG00000173678.10	SPDYE2B	7_102214131_C_G_hg19	-76640.0	6.79234400028e-20	0.261654283897	6.37909990023	7.459262031e-16
ENSG00000146830.9	GIGYF1	7_100295908_A_G_hg19	-10081.0	2.39610481125e-06	-0.121267414665	0.207861208902	0.00350976339986
ENSG00000221838.5	AP4M1	7_99716901_C_G_hg19	17730.0	4.01503647712e-09	-0.163243555109	0.206683955107	6.30665907828e-06
ENSG00000235631.1	RNF148	7_122431452_G_A_hg19	-88788.0	7.42786209932e-05	0.113452730634	0.986340820583	0.0497525618635
ENSG00000184903.5	IMMP2L	7_111159896_C_T_hg19	42624.0	6.49577163709e-06	-0.129515909172	0.210750323833	0.0150193886884
ENSG00000166997.3	CNPY4	7_99662733_C_T_hg19	-54502.0	9.95481926373e-06	-0.120013520112	0.226656031629	0.00781849162666
ENSG00000214309.3	MBLAC1	7_99725146_C_G_hg19	830.0	9.69567099924e-12	0.203427179283	0.201491007314	2.17836362687e-08
ENSG00000164715.5	LMTK2	7_97736577_C_G_hg19	381.0	3.49938079944e-08	-0.148912114973	1.03565193707	9.95819721535e-05
ENSG00000170632.9	ARMC10	7_102720730_G_C_hg19	5403.0	5.15542568849e-07	-0.127996996577	4.33106946619	0.000772342471031
ENSG00000105793.11	GTPBP10	7_89902254_G_A_hg19	-62282.0	1.3987241487e-09	-0.179823256467	0.316790567888	3.8785684013e-06
ENSG00000226660.2	TRBV2	7_142045897_C_T_hg19	45151.0	1.19221098618e-05	-0.126605485168	0.218251698201	0.0104513505389
ENSG00000146842.12	TMEM209	7_129845202_C_A_hg19	2377.0	4.87002825766e-09	-0.164902680178	0.20208481788	1.37572114697e-05
ENSG00000211710.3	TRBV4-1	7_142007698_T_C_hg19	-5308.0	1.23526622862e-18	-0.263533211492	0.204994303794	6.76133308301e-15
ENSG00000176125.3	UFSP1	7_100455700_C_T_hg19	30646.0	5.79468579208e-12	-0.199249278584	0.203786549992	2.34698041874e-08
ENSG00000181016.5	LSMEM1	7_112103055_A_G_hg19	-17852.0	5.75169375458e-09	0.160699539295	0.20779014882	1.56514219369e-05
ENSG00000211734.3	TRBV5-1	7_142040446_G_A_hg19	19951.0	1.54806509044e-06	-0.13829632614	0.222042355232	0.00191887528333
ENSG00000211706.2	TRBV6-1	7_142047265_G_A_hg19	19145.0	1.12069128203e-09	0.179816531526	0.215845074974	2.56927151212e-06
ENSG00000158525.11	CPA5	7_130006808_G_C_hg19	22179.0	8.71457976117e-28	0.301407747788	0.211637325517	1.02908293754e-23
ENSG00000211745.3	TRBV4-2	7_142039520_C_T_hg19	-5731.0	1.33389399447e-21	0.276122453331	2.04942406028	9.54145170775e-18
ENSG00000214194.4	LINC00998	7_112758694_A_G_hg19	-111.0	1.4292159696e-05	-0.119500007255	0.219321344415	0.0146695789582
ENSG00000211732.1	TRBV6-9	7_142102671_C_A_hg19	1834.0	4.67843278591e-05	0.116166668053	3.04321298759	0.0426121889634
ENSG00000158623.10	COPG2	7_130273165_G_T_hg19	80307.0	1.05675910961e-40	-0.364401179564	0.196771269701	2.54473809824e-36
ENSG00000106367.9	AP1S1	7_100798728_G_A_hg19	1051.0	2.36953231292e-06	0.139965095914	1.27703624152	0.00448835728186
ENSG00000253534.1	TRBV6-8	7_142039278_T_C_hg19	85239.0	5.75255327635e-11	0.189492928026	0.622417065146	1.75061905942e-07
ENSG00000155530.2	LRGUK	7_133771130_C_T_hg19	-40921.0	8.66319090513e-16	-0.230148183756	1.15608495343	6.53089759965e-12
ENSG00000211721.2	TRBV6-5	7_142180374_A_G_hg19	528.0	1.56979598164e-06	-0.133901132753	1.83967146352	0.00222379724938
ENSG00000205060.6	SLC35B4	7_134010103_C_A_hg19	-8676.0	2.03055314599e-05	0.119588300954	0.207692941226	0.0217647896029
ENSG00000229769.2	TRBV10-2	7_142210427_A_G_hg19	-3515.0	5.26676427012e-17	-0.24733423913	0.208854720369	2.95537943062e-13
ENSG00000211717.3	TRBV10-1	7_142235861_C_T_hg19	-3887.0	1.26782885906e-20	-0.276090286614	2.55553789951	7.74993950276e-17
ENSG00000227471.4	AKR1B15	7_134211308_T_G_hg19	-22579.0	2.29200813274e-06	0.134053278008	0.216719107534	0.00331359062834
ENSG00000213214.3	ARHGEF35	7_143873377_A_G_hg19	117834.0	1.37421004016e-70	-0.491893171064	11.7307078664	1.18514577954e-65
ENSG00000212807.1	OR2A42	7_143927633_C_T_hg19	1371.0	2.76898431659e-05	-0.112872568488	6.13238486521	0.0329637478901
ENSG00000211714.3	TRBV7-3	7_142242846_A_G_hg19	4671.0	1.34696156304e-21	-0.277523289713	0.214034373181	8.41636735769e-18
ENSG00000243896.3	OR2A7	7_143924825_T_A_hg19	30875.0	2.16549166036e-39	0.362376935419	5.39033183765	5.7084720164e-35
ENSG00000244693.1	CTAGE8	7_143873377_A_G_hg19	90417.0	2.04667723083e-11	-0.190758338219	0.20898937776	9.55841089583e-08
ENSG00000106565.13	TMEM176B	7_150476550_A_G_hg19	21531.0	1.94104628803e-05	-0.125321056154	1.41409121725	0.0264804005598
ENSG00000050327.10	ARHGEF5	7_144047834_T_C_hg19	-4546.0	2.30639386696e-06	0.134793610806	0.209867157217	0.00378030994829
ENSG00000204876.4	AC021218.2	7_155753567_T_C_hg19	-1758.0	8.07492108961e-11	0.188107293392	0.213669861106	5.72128346502e-07
ENSG00000211746.3	TRBV19	7_142326783_A_G_hg19	421.0	3.6723818277e-05	0.130659514996	0.199388231429	0.0203938528918
ENSG00000002933.3	TMEM176A	7_150497496_C_A_hg19	6.0	7.99086132888e-06	-0.124227886065	2.64001952681	0.0124296926961
ENSG00000244291.1	C7orf13	7_156448143_C_T_hg19	-17086.0	1.87425884746e-20	-0.258625843791	8.6810972219	2.1617452239e-16
ENSG00000211750.2	TRBV24-1	7_142344750_T_C_hg19	-19447.0	2.66668938937e-18	-0.254881602831	2.04318926481	1.13151472632e-14
ENSG00000146909.3	NOM1	7_156750695_G_A_hg19	8279.0	4.29560952517e-16	-0.215979043124	1.26145214212	4.18808455122e-12
ENSG00000155970.7	MICU3	8_16924115_G_A_hg19	39369.0	1.13148608499e-06	0.140599773534	0.21665526685	0.00456046325187
ENSG00000104219.8	ZDHHC2	8_16973070_A_G_hg19	-40467.0	1.47889380964e-05	-0.14226946523	0.185157442594	0.0320805197477
ENSG00000269446.1	AC006967.1	7_156889975_T_G_hg19	-12698.0	1.90965181756e-05	0.118875734254	0.197961393484	0.0281972425934
ENSG00000211752.3	TRBV27	7_142492887_T_C_hg19	69715.0	1.2254926728e-06	-0.145100347868	0.528013373062	0.00159915685018
ENSG00000020181.13	GPR124	8_37636838_T_A_hg19	-4870.0	3.59525767495e-05	0.150676150413	0.168846825239	0.0377609006143
ENSG00000009335.13	UBE3C	7_157010939_C_T_hg19	79333.0	1.61379443536e-06	-0.112670378638	0.215757215378	0.00534441347723
ENSG00000197362.9	ZNF786	7_148840772_C_T_hg19	-53057.0	2.30261202865e-18	0.245463201442	8.34674514035	1.85033985315e-14
ENSG00000211753.2	TRBV28	7_142429001_C_T_hg19	518.0	3.54662758873e-84	0.531238847217	18.188719496	2.37580844073e-79
ENSG00000204947.4	ZNF425	7_148797384_G_A_hg19	25904.0	1.46076257279e-12	0.194748690103	11.200238671	6.41002656281e-09
ENSG00000147419.12	CCDC25	8_27632829_C_T_hg19	-2799.0	2.78792912189e-06	0.109939992882	0.173343325842	0.00403459511185
ENSG00000176209.7	SMIM19	8_42383870_A_G_hg19	-12427.0	1.13778123389e-16	0.21812204786	0.188407837708	7.79612603931e-13
ENSG00000204983.8	PRSS1	7_142399231_G_A_hg19	-58087.0	5.01441243627e-06	-0.128592049881	0.219077188044	0.00631615390473
ENSG00000147439.7	BIN3	8_22540421_C_T_hg19	-13864.0	2.59057770211e-06	-0.119133519145	0.189209298415	0.00643148661177
ENSG00000146918.15	NCAPG2	7_158471852_T_C_hg19	25563.0	1.08137552759e-06	-0.132088143074	0.190478454428	0.00221085773861
ENSG00000117868.11	ESYT2	7_158539392_G_A_hg19	83120.0	4.09373589984e-08	0.163417519927	0.183725818439	0.000137119607303
ENSG00000134014.12	ELP3	8_27943651_A_G_hg19	-3538.0	3.31068362132e-08	0.147328269157	0.178243790786	0.000112283131052
ENSG00000126870.11	WDR60	7_158665221_T_G_hg19	15953.0	4.71671572366e-28	-0.295265658324	3.01708394552	1.03071988388e-23
ENSG00000250210.3	RP11-585F1.10	8_157937_G_C_hg19	-7545.0	5.82251861649e-35	-0.328904458607	0.202308746842	1.77454392078e-30
ENSG00000104760.12	FGL1	8_17766941_G_C_hg19	453.0	1.55467498023e-06	-0.166157395026	0.170365447189	0.00402383959952
ENSG00000181444.8	ZNF467	7_149472312_C_T_hg19	-2115.0	7.55189379733e-08	-0.151832304182	5.22587122124	0.000235704630052
ENSG00000187260.11	WDR86	7_151106066_C_T_hg19	1613.0	1.13887680892e-06	0.141182444258	1.89553026049	0.00306851171875
ENSG00000104738.12	MCM4	8_48806383_C_T_hg19	-66361.0	2.3038254368e-06	-0.126117619152	1.29215905166	0.0016956461662
ENSG00000147526.15	TACC1	8_38736971_A_G_hg19	151268.0	8.618615748e-06	-0.127474326831	0.209465264291	0.0161693364493
ENSG00000171130.13	ATP6V0E2	7_149571466_A_G_hg19	1410.0	2.41035404357e-13	0.207646672724	1.53421466387	2.21660850571e-09
ENSG00000127377.4	CRYGN	7_151133104_G_C_hg19	4327.0	2.96564363583e-08	0.169389670091	1.73996416562	0.000111708844444
ENSG00000106526.6	ACTR3C	7_149984872_C_A_hg19	35686.0	6.53615509901e-11	-0.185297205512	0.212129961232	5.24736896524e-07
ENSG00000237254.2	TRBV30	7_142510446_G_A_hg19	484.0	1.36391703805e-26	-0.302566279082	0.21226848204	1.50826872591e-22
ENSG00000177710.5	SLC35G5	8_11187434_T_C_hg19	-962.0	1.5124641146e-09	-0.191057517448	20.9277539635	6.29498110998e-06
ENSG00000127399.10	LRRC61	7_150027324_T_A_hg19	7597.0	9.08406811303e-20	0.250709891925	0.211510815948	1.19297441048e-15
ENSG00000188707.4	ZBED6CL	7_150034378_A_G_hg19	7441.0	5.2442225285e-23	-0.275343917074	0.212190294276	7.85094500858e-19
ENSG00000197140.10	ADAM32	8_38966013_A_G_hg19	1505.0	8.13248004421e-08	-0.15098226423	0.210842187118	0.000201226022427
ENSG00000182372.6	CLN8	8_1706206_C_T_hg19	2263.0	1.62858194064e-09	0.157851073614	0.201290338423	1.20466922824e-05
ENSG00000154319.10	FAM167A	8_11309294_C_T_hg19	22824.0	3.16684440542e-06	-0.149081029631	10.2254729689	0.00932334754435
ENSG00000136573.8	BLK	8_11339882_T_C_hg19	-11627.0	1.29751857437e-07	-0.166252981691	0.197202389576	0.000647672537941
ENSG00000177669.3	MBOAT4	8_29942178_C_G_hg19	59821.0	1.71730607629e-06	0.143639583618	0.199719448532	0.00242758762997
ENSG00000214022.7	REPIN1	7_150035526_T_G_hg19	-29751.0	2.94063464895e-05	0.112638925978	0.202157336927	0.0398898666736
ENSG00000104755.10	ADAM2	8_39512457_C_T_hg19	183193.0	2.73363552844e-05	-0.110203770495	0.210604092472	0.0310813192334
ENSG00000196584.2	XRCC2	7_152352139_C_G_hg19	20987.0	2.84680421437e-17	0.228292831463	0.803012833525	3.81620943626e-13
ENSG00000171115.3	GIMAP8	7_150149047_C_T_hg19	1330.0	7.11884725779e-07	-0.143449520036	0.215426921823	0.00144834041473
ENSG00000154328.11	NEIL2	8_11627214_C_A_hg19	67.0	2.75028617646e-06	0.137359626434	10.6630554302	0.00848225454626
ENSG00000134028.10	ADAMDEC1	8_24223031_T_C_hg19	-18766.0	8.69521975414e-11	-0.192273509432	2.05619251103	2.53841502953e-07
ENSG00000036448.5	MYOM2	8_2077072_A_G_hg19	83918.0	2.97619885983e-20	-0.262149949865	0.214631068879	1.20767358406e-15
ENSG00000214106.3	PAXIP1-AS2	7_154769201_A_G_hg19	48994.0	1.40108952134e-11	0.190265593523	0.218062667505	6.46478633322e-08
ENSG00000255046.1	RP11-297N6.4	8_11663287_C_T_hg19	-3357.0	8.08323668013e-17	0.233695078317	0.965334579042	1.08236491758e-12
ENSG00000147533.12	GOLGA7	8_41362203_A_G_hg19	14289.0	3.46213557956e-05	-0.100687277004	0.194152065744	0.0348792754023
ENSG00000036565.10	SLC18A1	8_20026505_A_G_hg19	14069.0	2.83159627644e-12	0.184335967117	0.199883172194	2.31954609438e-08
ENSG00000106560.6	GIMAP2	7_150357717_G_A_hg19	-25067.0	4.31162364808e-07	-0.138420115803	0.226194064653	0.000810522976134
ENSG00000147536.7	GINS4	8_41362203_A_G_hg19	-24521.0	2.06717474826e-05	-0.108894790605	0.204205349395	0.0234862230716
ENSG00000165392.5	WRN	8_31008747_A_G_hg19	117431.0	4.16680087118e-07	0.122253928694	0.186719448965	0.00100104414644
ENSG00000172728.11	FUT10	8_33348000_A_G_hg19	-17418.0	3.23502223424e-32	-0.304190806526	0.188952361801	5.32093279834e-28
ENSG00000147443.8	DOK2	8_21686005_A_G_hg19	85045.0	2.40676384934e-05	-0.140810389621	4.22975626548	0.0286560548744
ENSG00000104237.6	RP1	8_55454506_G_A_hg19	-74120.0	2.67314259841e-09	-0.165920398603	2.90318802225	5.07091930264e-06
ENSG00000070718.7	AP3M2	8_42003224_A_G_hg19	-7239.0	2.29804102977e-08	-0.148179714077	0.200830664838	5.11683882047e-05
ENSG00000223443.2	USP17L2	8_12051121_C_T_hg19	-56444.0	3.50945491575e-12	0.194848430492	0.214263971805	3.17313794417e-08
ENSG00000185899.1	TAS2R60	7_143111112_C_G_hg19	-29433.0	7.82197698868e-10	0.167165079172	0.20977749699	2.70164164241e-06
ENSG00000133878.4	DUSP26	8_33491924_C_G_hg19	-34741.0	2.12439076683e-05	-0.115475698178	0.225457067484	0.0205976109067
ENSG00000186523.10	FAM86B1	8_12038150_C_G_hg19	13334.0	2.06204470743e-12	0.194763016497	0.213750908887	1.8857483591e-08
ENSG00000158815.6	FGF17	8_21896109_G_A_hg19	-3799.0	9.96742185005e-06	0.165103436249	0.150228280017	0.0157546413763
ENSG00000145002.8	FAM86B2	8_12295496_C_A_hg19	-1739.0	2.00218955142e-10	-0.174864606	5.10775245971	1.64134342532e-06
ENSG00000164825.3	DEFB1	8_6731280_C_T_hg19	4039.0	1.16024056414e-06	-0.136394925999	0.217253712189	0.00586368782542
ENSG00000137574.6	TGS1	8_56737984_A_C_hg19	52284.0	4.59050393366e-05	0.140574669057	0.148312637795	0.0492801030242
ENSG00000173566.9	NUDT18	8_21965113_T_C_hg19	1599.0	1.76764352343e-18	0.241105629605	0.330550811403	2.31796213045e-14
ENSG00000168476.7	REEP4	8_22011438_G_A_hg19	-12474.0	3.52956567082e-06	0.115267171777	0.203232929387	0.0090110620054
ENSG00000120910.10	PPP3CC	8_22365185_C_A_hg19	66854.0	6.99289767643e-06	-0.113756909418	0.213635066856	0.0142900705779
ENSG00000066777.4	ARFGEF1	8_68251322_C_T_hg19	4423.0	3.0364963681e-05	0.0957103116763	0.210635673435	0.0342647922324
ENSG00000132541.6	HRSP12	8_99126359_C_T_hg19	2901.0	3.01033053345e-06	0.126882705569	0.212564870394	0.00572275579025
ENSG00000014164.6	ZC3H3	8_144629402_T_A_hg19	-5856.0	1.11815085653e-11	-0.173662685839	0.192360793377	8.74268653829e-08
ENSG00000215114.3	UBXN2B	8_59326600_C_G_hg19	2778.0	3.63592804314e-10	-0.162998849167	0.20504832503	1.09591362277e-06
ENSG00000104518.6	GSDMD	8_144649650_C_A_hg19	14274.0	8.41276594953e-14	0.209723569361	0.766133620121	5.52872347306e-10
ENSG00000214954.4	LRRC69	8_92156541_T_C_hg19	42482.0	6.31425166442e-08	-0.151102440253	0.213821953876	0.000111708844444
ENSG00000071894.10	CPSF1	8_145621556_A_G_hg19	13117.0	1.03314732552e-40	-0.344933795854	0.304477103962	2.46572028232e-36
ENSG00000147813.11	NAPRT1	8_144681777_G_T_hg19	-21021.0	1.87608508043e-41	0.385451376899	0.194593737748	6.11396989127e-37
ENSG00000067167.3	TRAM1	8_71516106_G_C_hg19	4392.0	5.38581585116e-05	-0.0993581823175	0.217642838775	0.0406316079071
ENSG00000035681.3	NSMAF	8_59463619_T_C_hg19	108513.0	5.2209912405e-06	0.125390618476	0.203376842802	0.00887427806182
ENSG00000156795.2	WDYHV1	8_124473082_G_T_hg19	44118.0	3.80012249271e-16	0.216816342429	0.201907721369	2.50434732278e-12
ENSG00000160948.9	VPS28	8_145653903_G_C_hg19	-31.0	1.06979112191e-19	0.240940553172	0.181432176665	8.54443141606e-16
ENSG00000160949.12	TONSL	8_145657958_C_T_hg19	11815.0	3.09262807035e-05	0.112683130369	0.201253823695	0.0362877416724
ENSG00000174417.2	TRHR	8_110194042_T_A_hg19	95193.0	1.91056378628e-05	-0.116959001056	0.199421784964	0.0177457102811
ENSG00000169436.12	COL22A1	8_139926282_G_A_hg19	-420.0	9.78234511867e-06	-0.119526116402	0.226595696294	0.028190046747
ENSG00000104388.10	RAB2A	8_61428200_C_T_hg19	-1215.0	3.41090743411e-05	0.106356791981	0.18797506614	0.0361505510494
ENSG00000221947.3	XKR9	8_71565954_G_T_hg19	-15645.0	4.03595049557e-71	0.522213797768	24.2081865309	1.96263508855e-66
ENSG00000133731.5	IMPA1	8_82553983_A_G_hg19	44504.0	8.23941895176e-14	-0.207542452492	0.183084102384	3.69729506477e-10
ENSG00000183309.7	ZNF623	8_144730048_G_A_hg19	11866.0	2.31481024336e-05	0.113100340031	2.32659163392	0.0371604669362
ENSG00000183808.7	RBM12B	8_94701435_C_T_hg19	51674.0	2.60623437591e-05	0.11951434306	0.203401807351	0.0186995666956
ENSG00000181135.11	ZNF707	8_144777242_T_C_hg19	10621.0	3.13640633112e-08	0.18148735634	6.57923372242	0.000107640378211
ENSG00000174226.4	SNX31	8_101679224_T_G_hg19	-3854.0	5.48971095549e-07	0.138373882309	0.210441130892	0.00164215082495
ENSG00000104231.6	ZFAND1	8_82528321_G_A_hg19	116667.0	2.24129923153e-05	-0.111973954502	0.177470174655	0.0224814361309
ENSG00000160957.8	RECQL4	8_145671291_A_G_hg19	71794.0	2.22814225323e-05	-0.090413023882	0.255739198282	0.0301557714714
ENSG00000164695.4	CHMP4C	8_82659661_G_T_hg19	14993.0	1.20658245996e-26	-0.284605775617	0.199752002888	1.03905464143e-22
ENSG00000183665.4	TRMT12	8_125470047_C_T_hg19	7000.0	6.31282888386e-11	0.178120674203	0.738625530832	1.97628461193e-07
ENSG00000185942.7	NKAIN3	8_63242006_C_T_hg19	80857.0	3.30573675866e-05	-0.113705825034	0.22321075613	0.0482780318774
ENSG00000104497.9	SNX16	8_82778562_A_G_hg19	-23557.0	7.04295839998e-30	-0.317350018924	11.8232820566	7.47522768817e-26
ENSG00000213563.2	C8orf82	8_145754492_T_C_hg19	-347.0	2.61173395162e-05	-0.127135813484	2.88294274744	0.0330191303675
ENSG00000137563.7	GGH	8_63904617_G_A_hg19	46602.0	3.95957761822e-07	0.140222083306	0.213439492649	0.000632720705503
ENSG00000196378.7	ZNF34	8_146006034_C_G_hg19	6630.0	1.33726009635e-12	0.191004766449	0.196469552586	6.21749483851e-09
ENSG00000133739.11	LRRCC1	8_86088106_G_A_hg19	68725.0	4.46723137187e-16	0.236067456019	0.201145117955	1.61749575774e-12
ENSG00000161016.11	RPL8	8_146019613_G_C_hg19	-1862.0	1.16434472733e-09	-0.16401710572	1.60935875265	3.52131277225e-06
ENSG00000105339.6	DENND3	8_142216322_A_G_hg19	88946.0	1.38189432635e-05	-0.120634872014	0.217969898333	0.0313412078099
ENSG00000178209.10	PLEC	8_145014732_C_T_hg19	36139.0	1.51776974023e-08	-0.160321506799	0.203863661195	5.39386612259e-05
ENSG00000170631.10	ZNF16	8_146250723_T_G_hg19	-74540.0	1.67312819199e-05	-0.11662993262	0.202224555397	0.0260177529832
ENSG00000104442.5	ARMC1	8_66525548_T_C_hg19	20685.0	3.63739376724e-05	0.104890632155	0.1888008003	0.0330489740529
ENSG00000258256.1	RP11-219B4.5	8_86098018_A_G_hg19	59606.0	1.67613158748e-05	-0.125525835186	0.203570786418	0.0103085518485
ENSG00000178685.9	PARP10	8_145051414_G_A_hg19	35284.0	4.16121080324e-05	-0.113570836864	0.2085847018	0.0498903948705
ENSG00000253633.1	KB-1980E6.3	8_103636045_G_C_hg19	95078.0	4.0370802515e-07	0.140745859526	0.226038552605	0.000979095806737
ENSG00000257962.1	RP11-219B4.6	8_86255325_G_A_hg19	-93272.0	6.23153245562e-05	-0.111635641199	0.562467961542	0.0301226295374
ENSG00000164944.7	KIAA1429	8_95461275_T_C_hg19	104338.0	2.86668623512e-05	-0.101468665999	0.191242840358	0.0331747330734
ENSG00000170122.4	FOXD4	9_116800_C_G_hg19	-563.0	3.40603727558e-21	-0.262917284879	5.98409275988	9.00325042915e-17
ENSG00000172785.14	CBWD1	9_170391_G_C_hg19	18430.0	4.31717485518e-52	-0.403131318264	12.2026428181	5.41739301949e-47
ENSG00000164879.6	CA3	8_86196326_C_T_hg19	-89338.0	3.88884797808e-05	0.122607321524	1.63745231939	0.0303351467835
ENSG00000147573.12	TRIM55	8_66964682_A_T_hg19	-74448.0	2.52339600757e-05	-0.167158454977	0.152589423881	0.0303426683105
ENSG00000171045.10	TSNARE1	8_143485617_T_C_hg19	-1152.0	2.89492485627e-06	-0.127684514266	0.196893532872	0.0106810292474
ENSG00000156162.12	DPY19L4	8_95809269_T_G_hg19	77339.0	7.32542166032e-06	-0.122042705297	0.193305405148	0.0107781937495
ENSG00000177570.9	SAMD12	8_119633194_C_T_hg19	984.0	4.71687963417e-08	-0.151636704898	0.21541496362	0.000203351922476
ENSG00000253320.1	KB-1507C5.2	8_103864271_T_C_hg19	-12256.0	6.15467314769e-08	-0.153348515799	0.213835663703	0.000174237713806
ENSG00000147576.11	ADHFE1	8_67379569_G_A_hg19	37150.0	5.73249406e-10	0.180591173888	10.2524559148	1.69350285087e-06
ENSG00000155097.7	ATP6V1C1	8_104070255_C_A_hg19	36965.0	6.86988734467e-06	-0.117397275628	1.12155140306	0.0133430081263
ENSG00000169085.7	C8orf46	8_67361018_G_C_hg19	-11219.0	4.22663284558e-05	-0.119066445654	0.212109666874	0.0447520156504
ENSG00000167653.4	PSCA	8_143776668_T_C_hg19	24943.0	1.42724477672e-12	0.20090914699	3.1539869059	6.30298118724e-09
ENSG00000179698.9	KIAA1875	8_145164518_C_A_hg19	1890.0	9.88911202012e-34	0.337978641854	1.49009264501	1.2367351747e-29
ENSG00000147697.4	GSDMC	8_130745525_A_G_hg19	52732.0	2.28196274622e-08	0.1698542381	4.76137822653	5.50223590819e-05
ENSG00000176623.7	RMDN1	8_87558142_T_G_hg19	-31671.0	2.9118747786e-09	-0.152756585605	0.194854021286	5.98675441077e-06
ENSG00000235173.2	FAM203A	8_145226777_G_A_hg19	34106.0	1.8998315846e-17	-0.226302147889	0.531678799209	8.92117041261e-14
ENSG00000164938.9	TP53INP1	8_95882289_T_A_hg19	79093.0	4.73789944726e-05	0.114480886977	0.21587272484	0.0333281924029
ENSG00000179832.13	MROH1	8_145266722_A_G_hg19	63804.0	1.52851609711e-05	0.11093413206	0.204839363563	0.0121977594521
ENSG00000130193.7	THEM6	8_143813988_A_G_hg19	5368.0	1.54571431389e-07	0.147318038268	4.42519595373	0.000343974125668
ENSG00000204775.4	KM-PA-2	8_145282578_C_T_hg19	48522.0	6.40780847037e-22	-0.280462525431	3.71638937463	1.87754270798e-18
ENSG00000156172.5	C8orf37	8_96280742_T_C_hg19	521.0	1.80559486445e-11	0.164339640397	0.521712366936	9.29131652904e-08
ENSG00000230567.3	FAM203B	8_145501949_C_T_hg19	64070.0	1.1863733772e-08	0.147287694028	7.24720398128	7.37231183031e-06
ENSG00000136982.5	DSCC1	8_120801805_C_T_hg19	66049.0	4.82332171843e-12	0.184511799315	0.201030853847	1.40446521354e-08
ENSG00000180155.14	LYNX1	8_143870183_A_T_hg19	-11008.0	1.49403942454e-18	0.259761342402	0.208440510483	1.3787335507e-14
ENSG00000185000.5	DGAT1	8_145505884_C_T_hg19	44216.0	1.94622764555e-07	-0.142122431898	0.210330502546	0.000291368851561
ENSG00000167656.4	LY6D	8_143867425_A_C_hg19	456.0	1.67656383222e-05	0.128667203645	0.197240033847	0.0233786347879
ENSG00000214597.4	TMEM249	8_145519034_G_A_hg19	59243.0	1.36679131655e-05	0.121998388156	0.219912174626	0.0153658683612
ENSG00000180543.3	TSPYL5	8_98289986_C_T_hg19	-4269.0	1.81807972345e-05	-0.120148292199	6.55714038005	0.0254943497002
ENSG00000176956.8	LY6H	8_144272886_G_A_hg19	-30923.0	1.29009992152e-05	0.126955282256	0.211418902804	0.0221666340136
ENSG00000182851.2	GPIHBP1	8_144294559_G_A_hg19	-508.0	2.46209232716e-10	0.178471762256	1.07396665428	1.0342083153e-06
ENSG00000106688.7	SLC1A1	9_4485100_T_C_hg19	-5343.0	1.49657905822e-05	0.126468856402	2.30092013722	0.0459419397977
ENSG00000106686.12	SPATA6L	9_4673417_T_C_hg19	-6982.0	1.35036653069e-06	0.137667898084	0.203771374736	0.00572275579025
ENSG00000205808.4	PPAPDC2	9_4661574_C_G_hg19	-723.0	2.05169694334e-05	-0.10714502443	0.194336771423	0.0408982385312
ENSG00000147894.10	C9orf72	9_27510360_C_T_hg19	63425.0	2.93324824727e-07	-0.145498690909	0.218887095064	0.000907607654189
ENSG00000044459.10	CNTLN	9_17408156_A_G_hg19	273177.0	3.3831109341e-08	0.155114494343	1.70209873868	0.000176560887738
ENSG00000147853.12	AK3	9_4740251_A_C_hg19	1721.0	3.09254324106e-06	0.12054752131	0.198859805203	0.00820397204319
ENSG00000204790.8	CBWD6	9_69198071_G_A_hg19	71325.0	1.03426113077e-06	0.135675178367	0.217683181531	0.00314288999519
ENSG00000204788.3	CR769776.1	9_69476094_G_A_hg19	-96801.0	1.50207154795e-21	0.273149192375	14.9962645476	2.74437392743e-17
ENSG00000205108.5	FAM205A	9_34724786_G_A_hg19	4495.0	4.84505698481e-05	-0.111663623756	0.214100929702	0.0418063893165
ENSG00000155875.9	FAM154A	9_19049217_A_C_hg19	-16348.0	3.77410035692e-06	-0.136245180271	4.52306850408	0.0111443454115
ENSG00000107201.5	DDX58	9_32455320_C_T_hg19	70739.0	3.6704942523e-06	0.129603249056	0.210724190535	0.00661538107411
ENSG00000172014.11	ANKRD20A4	9_69476094_G_A_hg19	94283.0	2.65261142447e-63	0.47804507507	18.6576033845	3.75888301903e-58
ENSG00000147996.12	CBWD5	9_70484827_C_T_hg19	12147.0	6.2330533892e-26	0.29748191851	0.90359264258	6.10073281843e-22
ENSG00000147874.6	HAUS6	9_19029105_T_C_hg19	73417.0	2.26508854496e-06	-0.120646311991	1.5056083372	0.00499293467966
ENSG00000137106.13	GRHPR	9_37419471_C_T_hg19	-3191.0	1.24500142658e-05	0.126079873027	0.194286476507	0.0170718626881
ENSG00000241043.1	GVQW1	9_32564749_T_C_hg19	-2037.0	2.16573287916e-16	-0.249335406926	6.56129270633	1.02662443766e-12
ENSG00000165280.11	VCP	9_35023443_A_T_hg19	48891.0	8.85943121889e-06	-0.108210962081	0.188711009989	0.0105177228818
ENSG00000137054.11	POLR1E	9_37496198_G_A_hg19	10267.0	3.56614217901e-12	-0.181162840577	0.200802538984	1.50162670135e-08
ENSG00000137074.14	APTX	9_32927570_A_G_hg19	97428.0	5.47346071571e-07	-0.121899225976	0.199152011202	0.00116684563596
ENSG00000090054.9	SPTLC1	9_94710847_C_A_hg19	166749.0	2.10225931907e-05	0.111559983381	0.204335200779	0.0339022276528
ENSG00000107020.5	PLGRKT	9_5381870_A_G_hg19	55919.0	7.28821930849e-10	-0.163740536598	0.198794573426	4.38860303422e-06
ENSG00000255872.3	RP11-613M10.9	9_37993696_C_T_hg19	74230.0	4.72475470729e-06	0.13171567439	1.3642927271	0.0111295327199
ENSG00000197646.6	PDCD1LG2	9_5510644_A_G_hg19	100.0	2.48134188084e-06	0.131809139221	0.216668898929	0.00663041391999
ENSG00000188312.9	CENPP	9_95117419_C_T_hg19	29654.0	1.96063107599e-18	0.264223497709	19.0602526882	1.49571622701e-14
ENSG00000165275.5	TRMT10B	9_37752714_T_C_hg19	-1089.0	1.77233396171e-07	-0.137483178251	0.193377884329	0.00032807023067
ENSG00000188152.8	NUTM2G	9_99700465_C_T_hg19	9874.0	5.09802868797e-14	0.332288365019	1.28949341014	3.60872694069e-10
ENSG00000107371.8	EXOSC3	9_37779623_G_A_hg19	21727.0	1.093972554e-05	-0.111899467801	0.189932119624	0.0133593830918
ENSG00000122741.11	DCAF10	9_37880222_G_A_hg19	79724.0	4.56467638705e-09	0.150527472569	0.195309218455	1.20965308541e-05
ENSG00000204711.4	C9orf135	9_72438560_C_T_hg19	2852.0	2.92403392293e-06	0.126987467304	0.213534335302	0.00462714338848
ENSG00000122696.8	SLC25A51	9_37880416_T_C_hg19	23649.0	3.37545101266e-11	0.178250691886	4.57928727098	9.60557213184e-08
ENSG00000159884.7	CCDC107	9_35656875_C_T_hg19	-1425.0	5.37213889603e-07	-0.134246667754	0.370926977742	0.000847767428532
ENSG00000137135.13	ARHGEF39	9_35657063_C_T_hg19	16745.0	1.30343940821e-06	-0.134432357534	0.197726011122	0.00195545133601
ENSG00000185963.9	BICD2	9_95465923_G_A_hg19	60864.0	2.19959554635e-06	0.145498293419	0.194699076055	0.00276059478678
ENSG00000136937.8	NCBP1	9_100345206_A_T_hg19	-50701.0	1.26296883468e-05	-0.133871538942	1.09960944877	0.0169137368435
ENSG00000165271.12	NOL6	9_33430585_A_G_hg19	43202.0	5.02989046187e-06	0.116405194835	0.188514175843	0.00921924534039
ENSG00000178966.11	RMI1	9_86504508_A_G_hg19	-91117.0	9.07417628149e-06	-0.124859413966	0.219802209008	0.0104201756711
ENSG00000083067.18	TRPM3	9_73134633_C_T_hg19	926936.0	7.46474908577e-06	0.124461022686	0.222523040746	0.0167351104543
ENSG00000136783.9	NIPSNAP3A	9_107524390_C_T_hg19	14422.0	8.6469886463e-06	0.128015359362	0.203166058382	0.0130986752064
ENSG00000205274.3	TRBV20OR9-2	9_33595166_C_T_hg19	-22593.0	3.2096904852e-06	0.129805361625	0.207446417998	0.0063191131434
ENSG00000227921.1	AL353791.1	9_40036985_G_A_hg19	8366.0	2.54757883093e-10	0.186881567962	0.201337504242	2.78838672396e-07
ENSG00000136932.9	C9orf156	9_100652058_G_C_hg19	32642.0	3.90909622071e-07	0.149152881756	0.192846382109	0.000513798010394
ENSG00000240240.4	RP11-146D12.2	9_42345330_G_C_hg19	-64658.0	1.70821870462e-10	0.186605958691	0.203635131224	4.18380721177e-07
ENSG00000165233.13	C9orf89	9_95862541_G_A_hg19	4042.0	7.94343594933e-13	-0.214358365871	4.03981791711	4.80193459019e-09
ENSG00000184995.6	IFNE	9_21520081_A_G_hg19	-39240.0	1.20868268236e-05	0.11154476281	0.226139382774	0.0172428551855
ENSG00000010438.12	PRSS3	9_33742780_A_T_hg19	-7734.0	1.79410448947e-05	0.109338840579	0.244102625277	0.0186774382138
ENSG00000132498.7	ANKRD20A3	9_43151656_A_G_hg19	-18426.0	1.35360891578e-07	-0.153333723434	0.204855226095	0.000459508428654
ENSG00000131669.5	NINJ1	9_95882901_T_C_hg19	13524.0	1.99123033998e-10	-0.174308261817	1.30501060197	8.87604003173e-07
ENSG00000154529.10	CNTNAP3B	9_43759640_C_T_hg19	74739.0	1.00968462408e-24	-0.297234849796	0.198636606131	3.05118484092e-20
ENSG00000107077.13	KDM4C	9_6799140_A_G_hg19	78278.0	4.14535869462e-06	0.113904064432	0.200424560137	0.0171441170117
ENSG00000187753.8	C9orf153	9_88921715_C_G_hg19	-47250.0	7.26885988729e-07	-0.137228630795	0.218200414024	0.00105059645113
ENSG00000165091.11	TMC1	9_75152200_T_C_hg19	15484.0	3.18113989604e-05	0.109100512533	0.225564820917	0.0424142009027
ENSG00000268578.1	AL354718.1	9_45367405_A_G_hg19	73868.0	9.30179127113e-26	-0.300675925735	4.04288689813	1.9152030466e-21
ENSG00000165092.8	ALDH1A1	9_75789632_A_G_hg19	-94349.0	2.72801865243e-06	0.133442535062	1.03687689595	0.00598850695452
ENSG00000182368.4	FAM27A	9_45764456_A_G_hg19	37350.0	2.19975388346e-06	-0.133606673558	1.58367236205	0.00505041521566
ENSG00000204930.5	FAM221B	9_35839373_G_A_hg19	-10913.0	1.10486423014e-12	-0.204661968283	0.212562747184	4.13928931679e-09
ENSG00000204807.1	FAM27E2	9_45726192_T_C_hg19	-7366.0	1.31096411016e-20	-0.257559926134	6.23323761179	1.68909101661e-16
ENSG00000186051.4	TAL2	9_108432696_G_C_hg19	7959.0	9.96407052882e-09	-0.165252037362	0.470837542959	2.07651084253e-05
ENSG00000164978.13	NUDT2	9_34340521_G_C_hg19	11018.0	3.64921092048e-57	0.419254239558	15.2326817311	8.18286224419e-53
ENSG00000095209.7	TMEM38B	9_108454343_A_G_hg19	-2481.0	1.18732087429e-09	0.179389602659	3.51615646557	4.380779287e-06
ENSG00000196196.2	HRCT1	9_35906471_C_T_hg19	283.0	3.49192227836e-13	-0.208700098082	0.213871500499	1.59224125175e-09
ENSG00000131668.9	BARX1	9_96792285_T_C_hg19	-75079.0	3.37234311653e-06	-0.160609425862	0.162052639687	0.00492383224983
ENSG00000196774.3	ANKRD20A1	9_67918455_G_T_hg19	-8305.0	1.93652025089e-23	0.278638476166	3.16802449344	3.10720187853e-19
ENSG00000164972.8	C9orf24	9_34378177_C_T_hg19	19320.0	4.46510499821e-05	-0.116872297558	0.313806439836	0.0310004779486
ENSG00000153714.5	LURAP1L	9_12781338_G_A_hg19	6319.0	2.68821754996e-05	-0.124299333213	7.62901147924	0.0482552460357
ENSG00000204291.6	COL15A1	9_101712130_T_C_hg19	6670.0	1.77512901384e-10	0.181537181737	0.214471525394	1.03995494198e-06
ENSG00000130950.9	NUTM2F	9_97101143_C_G_hg19	-10253.0	3.77544294901e-15	0.331010745528	1.92217219522	2.632803354e-11
ENSG00000106733.16	NMRK1	9_77707300_A_T_hg19	-4376.0	3.21046023358e-83	-0.498595988756	3.14651430442	2.25110194535e-78
ENSG00000107186.12	MPDZ	9_13293396_C_A_hg19	-13997.0	1.57129453786e-05	0.152728202151	0.176366281346	0.0331035428139
ENSG00000134996.11	OSTF1	9_77697631_G_T_hg19	-5827.0	3.1637895534e-06	-0.125907508337	0.207530799871	0.00622219377653
ENSG00000070061.10	IKBKAP	9_111647598_G_C_hg19	48546.0	4.23468814965e-07	-0.13509110898	0.206665542296	0.00101125123735
ENSG00000164967.5	RPP25L	9_34574139_G_C_hg19	37922.0	2.93047601632e-05	0.106505851386	0.195005831132	0.0310785389764
ENSG00000119328.7	FAM206A	9_111696389_G_C_hg19	-71.0	4.11744106149e-05	-0.110299843292	0.207290447381	0.0462370336747
ENSG00000136874.6	STX17	9_102792903_A_T_hg19	123989.0	1.94999750201e-07	0.146661719306	0.196687781591	0.000229587035271
ENSG00000147955.12	SIGMAR1	9_34661980_C_T_hg19	-24436.0	2.02061057381e-05	-0.0996764665299	0.21696609359	0.024756257366
ENSG00000119509.8	INVS	9_103050407_C_T_hg19	188870.0	2.09072898967e-08	-0.159785064954	0.199071586964	4.40424076531e-05
ENSG00000106771.8	TMEM245	9_111910051_C_T_hg19	-28436.0	4.81466995784e-07	0.141922343811	0.838053725341	0.00119028270698
ENSG00000155158.16	TTC39B	9_15306292_A_C_hg19	790.0	1.49441075577e-06	-0.13473572574	0.210237858798	0.00570974732232
ENSG00000173258.8	ZNF483	9_114340892_C_T_hg19	53454.0	2.23052528731e-07	0.169918787587	0.705314066287	0.000514782713092
ENSG00000106853.12	PTGR1	9_114325819_T_C_hg19	36064.0	5.695758652e-13	0.18751797644	0.236005389084	3.08810166177e-09
ENSG00000106868.12	SUSD1	9_114940255_T_C_hg19	-2842.0	1.07767888775e-08	-0.167415253599	0.211296621156	5.12504490811e-05
ENSG00000119471.10	HSDL2	9_115150393_T_C_hg19	8177.0	6.66929463085e-06	-0.125264808394	1.97685286692	0.00886157527101
ENSG00000095261.9	PSMD5	9_123603469_A_C_hg19	1546.0	1.21087639098e-12	-0.198026588513	0.205021066923	3.7237181333e-09
ENSG00000119383.15	PPP2R4	9_131899690_C_T_hg19	26462.0	3.08015298765e-07	-0.146451829149	0.215357431421	0.00067977836846
ENSG00000136908.13	DPM2	9_130686549_A_G_hg19	13548.0	6.0947410114e-08	-0.164557522319	0.171175007792	0.000187849823312
ENSG00000106804.6	C5	9_123823924_A_G_hg19	-11464.0	1.00671826904e-05	0.130863725055	0.203675362773	0.0112637938959
ENSG00000180549.7	FUT7	9_139888969_C_A_hg19	37462.0	5.29664298237e-06	-0.133245835657	0.21145426665	0.00898369496516
ENSG00000148339.8	SLC25A25	9_130850583_T_A_hg19	20104.0	2.15156792558e-06	0.137471611874	0.209215059621	0.00433641428851
ENSG00000148180.12	GSN	9_124112337_T_C_hg19	142266.0	1.56458486533e-05	-0.12750477806	0.211410227609	0.019244041892
ENSG00000232850.1	AL590708.2	9_130890107_G_A_hg19	-504.0	3.63212474269e-05	0.118693613314	0.957960867256	0.0429160385239
ENSG00000238227.3	C9orf69	9_138998370_C_G_hg19	11961.0	1.12331042341e-05	-0.126096087136	0.194298105088	0.0259940032723
ENSG00000134463.10	ECHDC3	10_11784088_T_C_hg19	-276.0	5.78354893231e-19	-0.249856787346	0.20934349851	8.80718831411e-15
ENSG00000197355.6	UAP1L1	9_140011036_A_G_hg19	39084.0	7.80183800987e-06	-0.130504978942	0.220612268472	0.0124547297805
ENSG00000136816.11	TOR1B	9_132566666_G_A_hg19	1235.0	5.11171986625e-13	-0.203794757267	0.795144805837	3.31510425494e-09
ENSG00000136935.9	GOLGA1	9_127605442_G_A_hg19	104755.0	4.34071752432e-06	-0.148634318637	0.167073962163	0.00629853201773
ENSG00000175764.10	TTLL11	9_124867488_G_A_hg19	-12522.0	1.26319010735e-05	0.12619815191	0.214327465649	0.0322997563861
ENSG00000176386.4	CDC26	9_116048755_G_C_hg19	-11093.0	1.78207297423e-07	-0.142406121326	0.204897971651	0.000353058066636
ENSG00000177239.10	MAN1B1	9_139950597_G_A_hg19	-30781.0	1.24933183826e-05	0.121201778096	0.1984446708	0.019930871693
ENSG00000136819.10	C9orf78	9_132592115_T_C_hg19	5952.0	1.08129501824e-10	-0.171357872027	0.198411730326	4.79709664735e-07
ENSG00000213221.4	DNLZ	9_139260551_C_T_hg19	-2612.0	7.51258057945e-09	0.162001170618	3.75808980323	2.0751856355e-05
ENSG00000148296.5	SURF6	9_136199466_G_A_hg19	3410.0	1.04417049199e-08	-0.160038985254	1.30597244541	3.79815714864e-05
ENSG00000187796.9	CARD9	9_139358899_C_T_hg19	-90915.0	8.92381835441e-06	0.136972071049	0.203480435128	0.012576143069
ENSG00000148225.11	WDR31	9_116100368_T_C_hg19	2129.0	1.73025654281e-10	-0.186485850581	0.202814725109	7.09148836713e-07
ENSG00000165684.3	SNAPC4	9_139296797_C_T_hg19	-4046.0	5.71863638535e-10	-0.173192933347	0.72112404113	1.97368750305e-06
ENSG00000185736.11	ADARB2	10_1282530_C_A_hg19	496715.0	3.5871774116e-13	0.209077264082	0.209243334946	4.54867815324e-09
ENSG00000165689.12	SDCCAG3	9_139279981_C_T_hg19	24799.0	1.81993165606e-08	-0.150180345517	1.20584693567	5.41709855939e-05
ENSG00000119431.5	HDHD3	9_116139271_A_C_hg19	-262.0	5.90996749712e-11	-0.18670908811	0.202058712063	2.29799064877e-07
ENSG00000148290.5	SURF1	9_136218590_C_A_hg19	4686.0	2.00068261733e-30	-0.320011943508	17.3551786498	3.73380292408e-26
ENSG00000165688.7	PMPCA	9_139286245_T_G_hg19	-18864.0	2.20986506105e-05	0.111454930801	0.206397291684	0.0336387942848
ENSG00000167118.6	URM1	9_131062044_T_C_hg19	-71553.0	2.4567369011e-05	-0.115196182343	1.42429089581	0.0265801129106
ENSG00000107959.11	PITRM1	10_3193412_C_T_hg19	21497.0	4.67942523788e-15	-0.214452902388	0.203352063143	6.64759852966e-11
ENSG00000148357.12	HMCN2	9_133287275_T_C_hg19	240394.0	7.75598310464e-06	0.129433383427	0.212573331322	0.0239807644378
ENSG00000167123.14	CERCAM	9_131200607_T_G_hg19	26578.0	4.94848576615e-05	-0.119451553177	0.378358110188	0.0452315968742
ENSG00000136834.2	OR1J1	9_125168878_C_T_hg19	70342.0	1.13409543727e-15	0.220636995547	4.97139411623	7.08320969962e-12
ENSG00000157653.7	C9orf43	9_116177585_G_A_hg19	5252.0	7.8410922435e-16	-0.225417919199	0.217197588573	4.91337888539e-12
ENSG00000197233.7	OR1J2	9_125178369_G_T_hg19	-94711.0	4.06702978805e-15	0.208702156361	1.35049708093	2.71848328356e-11
ENSG00000151468.9	CCDC3	10_13056193_C_T_hg19	85313.0	7.89022359148e-06	0.127854881589	0.219618123328	0.029749571519
ENSG00000239590.1	OR1J4	9_125254013_A_G_hg19	-27406.0	1.28880307697e-13	-0.209096242903	1.25366550384	7.47268481219e-10
ENSG00000165568.13	AKR1E2	10_4887532_C_T_hg19	58712.0	2.69774557005e-05	-0.121871093945	1.17137258887	0.0478082790236
ENSG00000148300.7	REXO4	9_136201557_A_T_hg19	81183.0	4.67744114058e-07	0.134307480255	0.195454649776	0.00108251203765
ENSG00000160323.14	ADAMTS13	9_136185215_T_C_hg19	-94262.0	3.55001412935e-06	-0.136781624532	0.21275701141	0.00762695429588
ENSG00000136856.13	SLC2A8	9_130170526_C_T_hg19	11106.0	4.8626324081e-15	-0.226907137123	0.203622959378	1.95106214e-11
ENSG00000160447.6	PKN3	9_131465481_C_G_hg19	680.0	1.48433667439e-07	0.153185182814	0.214468889905	0.00027620132018
ENSG00000160325.10	CACFD1	9_136301982_C_G_hg19	-23106.0	9.68775859553e-09	0.164931936638	0.451067499021	3.04639052558e-05
ENSG00000196152.6	ZNF79	9_130219743_T_C_hg19	33083.0	5.08926209043e-27	-0.298353573627	1.06492309659	4.85739111226e-23
ENSG00000165202.2	OR1Q1	9_125386182_T_C_hg19	9235.0	9.88925520642e-07	0.135016821364	3.18410716072	0.00221085773861
ENSG00000197958.8	RPL12	9_130219669_C_T_hg19	-6109.0	2.15568630562e-21	0.259534213295	0.197260622183	1.56409820147e-17
ENSG00000107537.9	PHYH	10_13334321_C_T_hg19	9665.0	1.39974362204e-06	0.128401684889	0.220984077927	0.00438908386841
ENSG00000188163.6	FAM166A	9_140145308_G_A_hg19	-3196.0	1.66061075984e-06	-0.133073424904	0.214525216491	0.00334691214496
ENSG00000187616.4	TMEM8C	9_136350992_G_A_hg19	42553.0	1.55486334392e-05	0.122341812479	0.276174898331	0.0264599324594
ENSG00000197768.6	C9orf173	9_140147152_C_G_hg19	1440.0	2.6859442941e-05	-0.120772598699	1.30264868785	0.0373934337315
ENSG00000204001.5	LCN8	9_139652269_G_A_hg19	90.0	3.81213549359e-22	0.265659269355	0.21215654009	4.32540020625e-18
ENSG00000167136.6	ENDOG	9_131611465_C_T_hg19	30713.0	1.07599374562e-18	0.251261409978	4.22113432408	5.98453747368e-15
ENSG00000188986.4	NELFB	9_140144649_G_A_hg19	-4975.0	1.22594534563e-12	0.176758020698	0.190117478591	7.2679149418e-09
ENSG00000177984.6	LCN15	9_139685128_T_G_hg19	-26283.0	3.07826157395e-08	0.151029411128	0.202930814431	8.56984393589e-05
ENSG00000198917.7	C9orf114	9_131607921_A_G_hg19	-15897.0	9.12093102839e-11	0.170876158682	1.03493179406	2.28330070663e-07
ENSG00000178473.5	UCN3	10_5382248_A_G_hg19	-24723.0	1.0195589625e-05	0.127368648958	0.20409116169	0.0174027874557
ENSG00000244187.3	TMEM141	9_139694613_C_A_hg19	8807.0	3.4133070743e-09	-0.175071357357	0.191985540934	9.29107970891e-06
ENSG00000123454.6	DBH	9_136547195_T_C_hg19	45714.0	1.87029632313e-06	-0.135874969748	0.219430923101	0.00534441347723
ENSG00000178462.7	TUBAL3	10_5509779_C_T_hg19	-63026.0	1.58830614388e-05	0.115953283083	0.219551773643	0.0287395683774
ENSG00000123453.12	SARDH	9_136603492_C_G_hg19	1323.0	1.4203464835e-11	-0.194052591184	0.215814028345	1.22328689139e-07
ENSG00000175287.14	PHYHD1	9_131685015_A_G_hg19	1842.0	1.36843347655e-07	-0.151002808422	3.35749322446	0.000204988736743
ENSG00000188747.4	NOXA1	9_140311092_A_G_hg19	-6709.0	1.33375674073e-08	-0.168164802509	2.94847704584	4.99521528313e-05
ENSG00000054148.13	PHPT1	9_139774381_T_A_hg19	31206.0	2.10569748498e-06	-0.127995351076	0.211498399775	0.0029285224049
ENSG00000130653.11	PNPLA7	9_140441177_A_G_hg19	3443.0	1.85409903787e-14	0.227306517005	0.512975843735	1.59324778612e-10
ENSG00000148341.13	SH3GLB2	9_131785369_G_T_hg19	5002.0	1.99646564635e-05	-0.123693605726	0.204451830951	0.0199474936266
ENSG00000167130.13	DOLPP1	9_131894340_A_C_hg19	50962.0	3.93015539027e-05	-0.107555029493	0.204517899382	0.0341251635771
ENSG00000203993.3	C9orf37	9_140493271_G_A_hg19	19712.0	7.03473770513e-09	-0.165798106634	0.58033093369	1.76104114152e-05
ENSG00000057608.12	GDI2	10_5805858_C_A_hg19	78172.0	8.2655857465e-07	-0.128248795242	0.189309420774	0.00229450838706
ENSG00000173876.9	TUBB8	10_77585_A_G_hg19	42324.0	4.3853554167e-10	-0.197521395329	1.68648724652	1.3073158206e-06
ENSG00000085265.6	FCN1	9_137798445_T_G_hg19	11170.0	2.11426987517e-07	0.153260319702	2.1080778763	0.000872878220263
ENSG00000152457.13	DCLRE1C	10_14897092_C_T_hg19	98809.0	8.09082305723e-06	0.117852556375	0.933932370571	0.0181823072368
ENSG00000134470.15	IL15RA	10_6020101_C_G_hg19	-361.0	1.48197092505e-05	0.124677715342	0.210424111565	0.0320745262802
ENSG00000176236.4	C10orf111	10_15139081_C_A_hg19	5.0	6.18154239185e-14	-0.215620252155	1.35028094209	5.06691837662e-10
ENSG00000165983.10	PTER	10_16523375_A_G_hg19	44434.0	4.03583310167e-08	0.155853905592	0.210500338841	0.000149190712089
ENSG00000165985.8	C1QL3	10_16555431_A_T_hg19	7046.0	9.76944404631e-78	0.507268895866	4.04252136057	7.60051253341e-73
ENSG00000148484.13	RSU1	10_16853076_A_G_hg19	6238.0	1.92239528805e-10	0.179548890542	0.19516824098	1.7054068588e-06
ENSG00000151657.7	KIN	10_7832851_G_A_hg19	-3068.0	1.49717309912e-05	0.11362647994	0.198146397724	0.0247597846339
ENSG00000077420.11	APBB1IP	10_26727934_C_G_hg19	803.0	1.45497683931e-05	-0.126982017969	0.217737862705	0.0325218549939
ENSG00000183675.10	PTPN20B	10_48642348_G_A_hg19	185513.0	3.94374126238e-07	0.150847998868	2.38685704591	0.000417868838898
ENSG00000148483.7	TMEM236	10_17831822_C_T_hg19	37572.0	4.75451924038e-14	-0.206583597056	0.596423799964	1.77350505591e-10
ENSG00000156510.11	HKDC1	10_70989901_G_T_hg19	9843.0	2.31731275258e-06	0.14478347956	0.206648806012	0.0049965123525
ENSG00000196693.10	ZNF33B	10_43132156_C_T_hg19	1766.0	2.76998371304e-05	-0.114706578105	0.226892486831	0.0349119702347
ENSG00000183748.4	MRC1L1	10_17929549_T_C_hg19	78188.0	9.61474430586e-11	-0.188783043762	0.211737741713	1.72937163056e-07
ENSG00000166321.9	NUDT13	10_74909801_A_C_hg19	39585.0	4.22391653613e-31	-0.357112758827	10.3978188324	2.88955217191e-27
ENSG00000128805.10	ARHGAP22	10_49832703_T_G_hg19	30851.0	8.75301724987e-06	-0.127097884706	0.223903435482	0.0195044223152
ENSG00000165443.7	PHYHIPL	10_61081819_T_A_hg19	145470.0	2.00271835324e-05	-0.136238434486	0.19918183768	0.0212695160368
ENSG00000136758.14	YME1L1	10_27482906_G_A_hg19	-39799.0	3.93273376293e-05	0.102199622293	0.191545401205	0.041012539584
ENSG00000075073.10	TACR2	10_71169074_A_G_hg19	6614.0	4.27296112208e-08	0.156554275892	0.205588996568	0.000136656662938
ENSG00000120586.4	MRC1	10_18231002_G_A_hg19	132651.0	1.64851115876e-48	-0.408271368275	0.193422205588	3.44546126478e-44
ENSG00000120539.10	MASTL	10_27465828_G_A_hg19	22076.0	3.79573214248e-47	0.37100964319	0.180190418377	1.19527605167e-42
ENSG00000165383.6	LRRC18	10_50025604_C_T_hg19	117618.0	2.5903547148e-05	-0.117325082531	3.57058373052	0.0328501365604
ENSG00000169826.6	CSGALNACT2	10_43665750_A_G_hg19	31817.0	6.62358510441e-07	-0.153585654815	0.199153884798	0.00138983399258
ENSG00000156042.13	TTC18	10_75110068_G_A_hg19	8468.0	8.42835779852e-11	-0.199484706256	5.67993911655	2.81730258749e-07
ENSG00000172538.6	FAM170B	10_50372347_C_T_hg19	-30495.0	9.44194224315e-07	0.125915622639	0.204865382739	0.00164215082495
ENSG00000241058.1	NSUN6	10_18882040_G_A_hg19	58018.0	8.94973992735e-10	0.172674591409	0.190650977121	4.70397895071e-06
ENSG00000204161.9	C10orf128	10_50387952_C_T_hg19	8387.0	4.88547409617e-10	-0.175174058224	0.222908549616	1.98246649711e-06
ENSG00000148690.10	FRA10AC1	10_95509444_T_C_hg19	-47312.0	8.85892835828e-08	-0.152734956708	0.564917402273	0.000265419195674
ENSG00000165997.4	ARL5B	10_18972474_C_G_hg19	24141.0	2.20407876598e-06	0.130340080772	0.206512432852	0.00377599804963
ENSG00000173239.9	LIPM	10_90579672_A_G_hg19	17186.0	1.28352347772e-10	-0.182105154003	0.212667188275	4.65330780288e-07
ENSG00000188199.6	NUTM2B	10_81569105_G_A_hg19	106123.0	2.84475158479e-43	0.410792566243	19.8544795077	1.49047914533e-38
ENSG00000176273.10	SLC35G1	10_95681224_G_T_hg19	27495.0	8.75252223125e-06	-0.148498106705	1.1043560356	0.0100376421874
ENSG00000196793.9	ZNF239	10_44087671_T_C_hg19	-17683.0	2.91041395564e-09	0.186528528046	0.201738606422	7.16501881642e-06
ENSG00000228570.3	NUTM2E	10_81525997_C_T_hg19	-75116.0	1.61988441294e-105	0.611135700916	20.8169499327	4.32016818e-100
ENSG00000198298.8	ZNF485	10_44090407_A_G_hg19	-11447.0	1.18624569395e-06	0.152757086859	0.190744181646	0.00195668402823
ENSG00000183346.6	C10orf107	10_63426226_A_G_hg19	3508.0	3.78353197257e-12	0.199719088283	2.25147860251	1.98436825414e-08
ENSG00000197444.5	OGDHL	10_50970429_G_A_hg19	-144.0	1.44489949821e-08	0.158486248359	1.213039685	3.32180980052e-05
ENSG00000267964.1	AC022400.2	10_75474261_C_T_hg19	57674.0	2.36042427703e-05	0.132635500465	3.39846021078	0.0112905965292
ENSG00000227345.4	PARG	10_51026705_C_G_hg19	103888.0	1.71319672207e-06	0.133660200435	0.549650802828	0.00192456958618
ENSG00000174194.11	AGAP8	10_51367277_C_T_hg19	3577.0	8.36563237561e-90	-0.534605104725	0.182981367563	3.12357176731e-85
ENSG00000078114.14	NEBL	10_21512946_A_G_hg19	-50252.0	7.01900089143e-06	0.127647525032	0.212875003472	0.0194865800096
ENSG00000180817.7	PPA1	10_71992619_G_C_hg19	865.0	1.59068788361e-05	0.116824988234	0.215523538225	0.0268811254563
ENSG00000204169.6	AGAP7	10_51574606_T_C_hg19	-88627.0	2.55342919899e-40	0.373479080891	5.42879535866	6.07636314295e-36
ENSG00000189129.9	PLAC9	10_81816618_G_A_hg19	-74819.0	7.87942923848e-06	-0.125805656053	0.223405259201	0.0154352665454
ENSG00000107798.13	LIPA	10_91010479_A_C_hg19	163685.0	8.22442159869e-18	0.245410207241	0.21424790805	1.20226090279e-13
ENSG00000108242.8	CYP2C18	10_96588655_G_T_hg19	145405.0	5.70409278581e-07	-0.193693991011	0.157351720801	0.000780232549178
ENSG00000107551.16	RASSF4	10_45459447_T_C_hg19	4593.0	5.75322945306e-06	0.140099203878	0.203982602942	0.0102152240572
ENSG00000172731.9	LRRC20	10_72142370_A_T_hg19	-65.0	1.44949613716e-09	0.172374622167	0.28519903212	6.4464932422e-06
ENSG00000204149.5	AGAP6	10_51748584_A_G_hg19	507.0	1.05701856153e-14	-0.20395200016	0.197426482691	6.29398819684e-11
ENSG00000099290.11	FAM21A	10_51804949_G_A_hg19	-22698.0	1.30111403054e-106	-0.562473602845	4.24487639266	2.28419350581e-101
ENSG00000165511.4	C10orf25	10_45509411_G_A_hg19	-13433.0	1.932679108e-07	-0.16877702601	0.19354042523	0.000426390937634
ENSG00000152778.7	IFIT5	10_91148879_A_G_hg19	-25463.0	1.50509305916e-17	-0.240458525786	0.208767896104	1.16835123858e-13
ENSG00000197604.4	AC022532.1	10_72197145_C_T_hg19	2561.0	8.80363611593e-06	-0.12602988244	0.221454054542	0.0138863726342
ENSG00000269165.1	AC069547.1	10_52094626_C_T_hg19	329.0	2.24787962008e-06	0.138558255423	0.208295074799	0.00298478768759
ENSG00000256574.2	OR13A1	10_45798374_G_A_hg19	12598.0	9.10545472435e-07	-0.139555892637	1.87769366006	0.00152481102733
ENSG00000204147.5	ASAH2B	10_52507396_G_A_hg19	8319.0	1.28483911322e-31	-0.327546303328	6.19088163041	2.60622772766e-27
ENSG00000012779.6	ALOX5	10_45847969_A_G_hg19	-21691.0	3.94020922359e-05	-0.117894679355	0.215917733121	0.0490808315782
ENSG00000119977.16	TCTN3	10_97546426_C_G_hg19	-93025.0	3.3115226639e-06	0.132820407012	3.82552981455	0.0033953701279
ENSG00000165637.9	VDAC2	10_76970613_G_C_hg19	702.0	1.56950034636e-05	-0.117901146249	0.184362746142	0.0143590704393
ENSG00000172661.13	FAM21C	10_46237433_G_A_hg19	14786.0	2.45278723624e-27	-0.285395831574	0.197679755081	3.99287112399e-23
ENSG00000138316.6	ADAMTS14	10_72433137_T_C_hg19	579.0	4.94536732494e-06	0.140891932148	1.32437065901	0.0131051153156
ENSG00000138185.12	ENTPD1	10_97630523_C_T_hg19	158988.0	4.82094567246e-06	0.137188717954	1.11775262318	0.00719770426989
ENSG00000188234.9	AGAP4	10_46327952_G_C_hg19	21151.0	9.4611042036e-97	-0.561505526453	0.182110713064	6.0462299484e-92
ENSG00000204179.6	PTPN20A	10_46590033_G_A_hg19	50907.0	4.61182720043e-10	-0.175948245622	0.202429818223	2.58984828079e-07
ENSG00000156113.16	KCNMA1	10_79311228_T_C_hg19	85795.0	1.27058633892e-05	-0.133680905943	0.923118724289	0.0275130266886
ENSG00000179774.7	ATOH7	10_70022604_G_A_hg19	-32218.0	4.42383461068e-07	-0.142289721148	0.216683213932	0.000875763839311
ENSG00000216937.7	CCDC7	10_32898962_G_A_hg19	163895.0	3.52706797986e-08	0.160866355146	0.197424226132	0.000101530921169
ENSG00000150165.13	ANXA8L1	10_47156679_G_A_hg19	17219.0	9.88589130638e-10	-0.180840398108	1.73613648994	6.39347708604e-06
ENSG00000151208.12	DLG5	10_79588209_C_T_hg19	97766.0	1.29922575525e-14	0.217032557454	4.15110448291	9.85512793761e-11
ENSG00000150076.18	C10orf68	10_33116039_A_G_hg19	283743.0	1.72883205128e-18	-0.272038307945	0.19107633646	1.64683786917e-14
ENSG00000122952.12	ZWINT	10_58120848_G_C_hg19	109.0	5.96496416387e-05	-0.109958284888	0.266974716057	0.0367728687448
ENSG00000204130.8	RUFY2	10_70180927_C_T_hg19	-13984.0	3.3110489344e-05	-0.107963918744	0.449050116395	0.0381022159886
ENSG00000138326.14	RPS24	10_79772854_C_T_hg19	-20663.0	5.10926827423e-08	0.144893506191	0.816931215449	0.000110817682775
ENSG00000152726.14	FAM21B	10_47917284_C_A_hg19	23262.0	1.65930941581e-214	-0.785289057166	17.750382796	8.56927117461e-209
ENSG00000138346.10	DNA2	10_70231701_A_G_hg19	-153.0	3.5764935698e-06	-0.123342232928	0.320621694751	0.00538696159232
ENSG00000107771.11	CCSER2	10_86217717_G_A_hg19	129376.0	1.16627813384e-05	0.127026615141	0.20795339156	0.0204654043962
ENSG00000198035.9	AGAP9	10_48305258_A_G_hg19	115647.0	5.49244691865e-23	-0.279844916354	1.41639043301	1.16633930581e-19
ENSG00000182771.13	GRID1	10_88110140_G_A_hg19	15931.0	1.60973972446e-06	0.144782753166	0.211448480215	0.0046229921978
ENSG00000122375.7	OPN4	10_88426042_G_A_hg19	11729.0	6.4277263692e-10	-0.190671685488	0.192172937148	2.15766049273e-06
ENSG00000165730.10	STOX1	10_70603360_G_A_hg19	16063.0	1.77290711491e-35	0.365192848747	0.195536506904	3.22566660281e-31
ENSG00000138303.13	ASCC1	10_73906150_A_G_hg19	70429.0	3.54848021589e-08	-0.157837839827	8.94110927384	0.000107873662083
ENSG00000187553.5	CYP26C1	10_94746240_G_A_hg19	-74780.0	8.22162046652e-07	-0.152332722236	0.233122842693	0.0012310196897
ENSG00000148719.10	DNAJB12	10_74086265_G_A_hg19	28258.0	7.75531901844e-07	-0.145024787493	1.12522810257	0.00101437456606
ENSG00000138119.12	MYOF	10_95083039_C_T_hg19	158825.0	4.10167521703e-08	-0.150886260093	0.220525479345	0.00018574839419
ENSG00000052749.9	RRP12	10_99135215_T_C_hg19	25635.0	6.78040720551e-14	0.202093089091	0.207214588948	2.90092140821e-10
ENSG00000122376.7	FAM35A	10_88942570_G_A_hg19	88653.0	3.87731763891e-06	-0.152122519776	2.60143480403	0.00825080803064
ENSG00000184923.8	NUTM2A	10_88971523_A_C_hg19	-13681.0	5.71232459465e-32	0.340750988962	4.39336624568	1.15940832224e-27
ENSG00000214562.9	NUTM2D	10_89107856_G_A_hg19	-9568.0	1.05510207784e-15	-0.227228666889	14.7927148778	9.24621352263e-12
ENSG00000055950.12	MRPL43	10_102751706_G_A_hg19	-4636.0	3.74955557191e-10	0.177488610189	0.18579150233	1.10382097066e-06
ENSG00000214435.3	AS3MT	10_104628873_A_G_hg19	-399.0	1.52764319072e-06	-0.139563656666	0.218823322138	0.00190798122495
ENSG00000203942.3	C10orf62	10_99351004_C_T_hg19	1555.0	7.44159281894e-08	0.148858409103	0.21582715276	0.000164496775844
ENSG00000171160.13	MORN4	10_99382407_C_T_hg19	10697.0	5.56858763597e-23	-0.265845317969	1.28591544463	6.83163179893e-19
ENSG00000107819.9	SFXN3	10_102795731_G_A_hg19	4741.0	5.68838710345e-07	-0.139747710683	0.217381744258	0.00095121521629
ENSG00000188690.8	UROS	10_127504389_G_A_hg19	7209.0	5.02618316786e-20	-0.251572201759	10.5991561158	9.38880074406e-16
ENSG00000138172.6	CALHM2	10_105188868_C_T_hg19	23554.0	3.88096029265e-05	-0.11499810726	0.230084456636	0.0348749717927
ENSG00000165806.15	CASP7	10_115439394_C_T_hg19	453.0	2.84381625129e-17	0.240201838488	4.44787259937	2.19623171372e-13
ENSG00000089876.7	DHX32	10_127522988_A_T_hg19	61799.0	2.06524779145e-06	-0.129487868728	0.214665378514	0.00702560360595
ENSG00000269783.1	GOLGA7B	10_99649963_T_G_hg19	22075.0	4.49862654992e-06	-0.134722055392	1.23588495194	0.00718947379736
ENSG00000148824.14	MTG1	10_135235370_C_A_hg19	27773.0	9.67627442323e-09	0.158396014077	0.208885213759	3.84359286318e-05
ENSG00000177234.5	C10orf85	10_122361313_G_A_hg19	3593.0	7.91915684298e-08	0.146847710666	0.21449309411	0.000213109771126
ENSG00000107960.6	OBFC1	10_105675946_T_C_hg19	1912.0	2.51403794832e-05	0.117540642123	3.20826024282	0.0267217605601
ENSG00000119943.6	PYROXD2	10_100172479_A_G_hg19	2287.0	4.09424138669e-40	0.382872048801	2.13742828729	1.43252956964e-35
ENSG00000177951.13	BET1L	11_216957_A_G_hg19	-9654.0	1.28757088127e-05	-0.140727047799	0.168404272579	0.0347003026748
ENSG00000188076.2	SCGB1C1	11_175241_C_A_hg19	-17838.0	1.8420915434e-06	0.133077616014	0.209063624431	0.00596404757275
ENSG00000177947.9	ODF3	11_244961_G_C_hg19	48224.0	2.80329591692e-06	0.132597965502	0.211057005504	0.0090110620054
ENSG00000099204.14	ABLIM1	10_116263703_G_A_hg19	180346.0	2.02169959122e-05	-0.117921672255	0.222899705672	0.0443230345378
ENSG00000177595.13	PIDD	11_810882_G_T_hg19	-1470.0	2.32388725037e-08	0.155499244911	0.210393250838	7.58429133681e-05
ENSG00000175518.6	UBQLNL	11_5636901_G_T_hg19	-101278.0	1.89097413875e-05	0.128227568364	0.212282942375	0.0324453820813
ENSG00000142102.11	ATHL1	11_292798_A_G_hg19	3664.0	5.21915844078e-22	0.293975236438	4.64277023625	1.31310727213e-17
ENSG00000181616.7	OR52H1	11_5624521_A_C_hg19	-58802.0	1.81797901545e-05	0.110584283221	0.240985673117	0.0321586860059
ENSG00000206013.2	IFITM5	11_296203_A_G_hg19	3102.0	8.3042898984e-12	-0.191536893309	0.211993472312	7.1065107423e-08
ENSG00000177685.12	EFCAB4A	11_827713_A_T_hg19	1570.0	1.48875448062e-06	0.141167675862	0.217257696154	0.00281538910227
ENSG00000185201.12	IFITM2	11_308015_T_C_hg19	385.0	7.67854557643e-08	0.155664754718	3.50934818414	0.000347728991585
ENSG00000254636.1	ARMS2	10_124225364_C_T_hg19	11196.0	3.86423593031e-06	0.13271852135	4.01020867835	0.00639102847349
ENSG00000177697.13	CD151	11_833327_A_G_hg19	485.0	2.52689816795e-30	0.315529210664	0.202949651449	4.17511506915e-26
ENSG00000254827.1	SLC22A18AS	11_2925231_G_C_hg19	-542.0	8.07904546705e-08	-0.151149445191	0.220737555591	0.000288310707577
ENSG00000121236.15	TRIM6	11_5623399_A_G_hg19	6061.0	1.03220138728e-05	-0.12991178713	0.442117297884	0.0217494159212
ENSG00000142089.11	IFITM3	11_320836_C_T_hg19	6415.0	1.41269912914e-10	-0.200963372571	4.60550165894	1.01930382405e-06
ENSG00000170430.9	MGMT	10_131342129_A_C_hg19	76682.0	1.2516565815e-27	0.314531190888	9.59363695354	4.64821230586e-23
ENSG00000110628.9	SLC22A18	11_2898425_T_G_hg19	-22525.0	6.19440419497e-07	-0.143879516791	0.213870983564	0.00171868747449
ENSG00000138111.10	TMEM180	10_104334589_G_A_hg19	113441.0	2.66826697554e-08	0.17798507923	0.190873451058	4.87545082939e-05
ENSG00000132256.14	TRIM5	11_5690741_T_C_hg19	268849.0	1.2950647768e-08	-0.162363725279	1.55787669315	8.59936403172e-05
ENSG00000185101.8	ANO9	11_439879_G_A_hg19	2042.0	2.55565265291e-07	-0.152826615763	1.64123075077	0.000922797723955
ENSG00000095485.12	CWF19L1	10_101976501_G_C_hg19	50827.0	1.48424573959e-13	0.203915265546	7.7800091115	7.20687673467e-10
ENSG00000174915.7	PTDSS2	11_564674_G_A_hg19	116407.0	5.6107386994e-06	-0.127160110386	0.202058887849	0.0142895349999
ENSG00000196072.7	BLOC1S2	10_101977362_C_T_hg19	69000.0	1.3187191477e-13	-0.19609396282	2.99254829528	6.05244038299e-10
ENSG00000023191.12	RNH1	11_492617_G_A_hg19	14496.0	6.07666389103e-08	-0.142238950677	0.211728392348	0.000197832883638
ENSG00000107593.15	PKD2L1	10_102050242_C_A_hg19	39424.0	8.55316066576e-15	0.212208717122	1.21485076295	4.92482084322e-11
ENSG00000183562.2	AC131971.1	11_3005187_G_A_hg19	-5905.0	3.65750672276e-13	0.202001337181	0.206728583311	2.02836585725e-09
ENSG00000119965.8	C10orf88	10_124693587_G_T_hg19	19944.0	1.24250820668e-10	-0.176118080946	0.205724724522	3.00633635381e-07
ENSG00000174775.12	HRAS	11_492677_G_C_hg19	44176.0	2.37454822262e-05	-0.112523355818	0.211630878541	0.0378701852424
ENSG00000156398.8	SFXN2	10_104487382_C_T_hg19	13088.0	6.95216064141e-25	-0.317095206868	2.63958510131	5.87422165677e-21
ENSG00000165646.7	SLC18A2	10_119103471_A_C_hg19	102868.0	4.24586576045e-12	0.185392022586	0.215172598645	1.85537261787e-08
ENSG00000181074.3	OR52N4	11_5721770_G_A_hg19	-54152.0	8.00972129808e-08	0.153058006652	0.220315222619	0.000233682440599
ENSG00000165650.7	PDZD8	10_119037071_T_C_hg19	96796.0	7.84077536189e-08	0.146863531389	3.68304110053	0.000259077439477
ENSG00000203867.7	RBM20	10_112316956_A_G_hg19	-87198.0	6.71398393212e-06	0.125407178763	0.213002587467	0.0177648253899
ENSG00000185522.4	C11orf35	11_536170_C_A_hg19	24513.0	1.16200143268e-06	0.165467191524	0.180554322793	0.00299607641882
ENSG00000075826.12	SEC31B	10_102234497_T_C_hg19	55027.0	5.07403624301e-12	-0.194221019433	0.21833315541	1.63087223388e-08
ENSG00000181009.4	OR52N5	11_5832712_G_A_hg19	-33848.0	2.09334213959e-07	-0.141735824856	0.207156645031	0.000539632095784
ENSG00000151640.8	DPYSL4	10_134000962_G_A_hg19	559.0	9.68561116758e-20	-0.275715809469	18.9874228315	1.60175891756e-15
ENSG00000005801.12	ZNF195	11_3385468_G_A_hg19	14800.0	5.68984327159e-08	0.153239472431	0.200985158105	0.000263878931377
ENSG00000151893.10	CACUL1	10_120434830_G_A_hg19	79078.0	2.93835775812e-05	-0.109761739808	0.213926296081	0.0467312216567
ENSG00000119913.4	TECTB	10_114036703_T_G_hg19	-6789.0	2.10092939339e-07	0.14316727908	0.200363206986	0.000456590348452
ENSG00000069696.6	DRD4	11_545276_G_T_hg19	-92016.0	2.04191205066e-05	-0.119282823472	0.21768772941	0.0344927336046
ENSG00000167311.9	ART5	11_3663422_A_G_hg19	-14.0	5.09257207301e-06	-0.126512737352	0.220733551972	0.0135062658546
ENSG00000148814.13	LRRC27	10_134169524_A_G_hg19	23911.0	1.67933149051e-08	-0.155308296616	0.215881875961	7.86633313248e-05
ENSG00000129744.2	ART1	11_3673981_G_A_hg19	7624.0	1.99347620995e-05	0.102238801706	0.277901805814	0.0431022547218
ENSG00000121898.8	CPXM2	10_125650370_A_G_hg19	49295.0	1.44668475094e-08	-0.164601254738	0.213329435473	0.000107651496306
ENSG00000180066.5	C10orf91	10_134270762_G_T_hg19	12932.0	2.19639479842e-05	0.113309935332	0.221900314041	0.0396751069759
ENSG00000177042.10	TMEM80	11_688091_C_T_hg19	-7336.0	5.17265439763e-38	-0.34792746279	1.93923780099	1.47426436692e-33
ENSG00000183605.12	SFXN4	10_120920588_T_C_hg19	4461.0	1.8812408236e-24	0.279008384578	0.206416079446	2.25997222621e-20
ENSG00000255284.1	AP006621.5	11_791462_G_A_hg19	13885.0	2.7708031129e-31	0.321961824627	0.208051648428	5.88395671196e-27
ENSG00000107902.9	LHPP	10_126163164_C_T_hg19	12762.0	9.65240186307e-10	-0.176963790721	0.214512294529	7.40620637994e-06
ENSG00000148908.10	RGS10	10_121262485_G_A_hg19	39617.0	8.41989902743e-06	-0.124512079006	0.221221706585	0.0173075370547
ENSG00000203791.9	METTL10	10_126455808_C_T_hg19	24485.0	6.07031082893e-23	-0.273862707401	5.18787004894	5.57620765002e-19
ENSG00000130640.9	TUBGCP2	10_135158172_G_A_hg19	-33048.0	2.3318880282e-07	0.14886496308	0.198506006964	0.000782093394588
ENSG00000132259.8	CNGA4	11_6256668_A_G_hg19	674.0	1.60111140977e-26	0.296219712326	0.202622413788	2.86486758516e-22
ENSG00000170955.9	PRKCDBP	11_6341365_C_T_hg19	-42.0	1.62142588381e-08	0.15857369137	6.77844413749	5.98360162504e-05
ENSG00000232268.4	OR52I1	11_4620328_T_C_hg19	5292.0	1.5324810243e-07	0.146041349622	0.220170208285	0.000487324946105
ENSG00000167333.8	TRIM68	11_4621485_C_G_hg19	7772.0	2.12968793267e-05	0.10976481892	0.231973369974	0.0381383033016
ENSG00000110171.14	TRIM3	11_6494786_T_C_hg19	546.0	3.77872287313e-06	0.130255620397	0.208873097125	0.00696053384059
ENSG00000167332.7	OR51E2	11_4690741_G_T_hg19	28142.0	8.64493328695e-06	0.124405148732	2.84247079013	0.0157454455791
ENSG00000110665.7	C11orf21	11_2323220_G_A_hg19	892.0	2.48172569716e-17	-0.243391385441	15.9283622774	2.60105268768e-13
ENSG00000132275.6	RRP8	11_6618548_G_A_hg19	6086.0	9.33679359314e-08	0.146404205214	0.195648378464	0.000233682440599
ENSG00000244734.2	HBB	11_5147022_A_G_hg19	103460.0	6.77787231671e-06	0.129871006159	1.73292869849	0.0143056782258
ENSG00000064201.11	TSPAN32	11_2323220_G_A_hg19	-6.0	1.8294086269e-15	-0.227423584762	0.21264771594	1.74766078298e-11
ENSG00000166341.6	DCHS1	11_6683211_C_T_hg19	-6417.0	1.68985050468e-05	0.12930870452	11.6173477587	0.0262436418621
ENSG00000166368.2	OR2D2	11_6948139_T_G_hg19	-35418.0	5.71674707001e-09	0.163301398388	0.209477199352	1.51088520822e-05
ENSG00000166788.5	SAAL1	11_18109440_C_G_hg19	18014.0	4.25123881352e-12	-0.186941772489	1.62809672128	1.47816459221e-08
ENSG00000129151.4	BBOX1	11_27092942_G_A_hg19	30671.0	1.64099415644e-05	0.125132178453	0.219531791011	0.0263531907768
ENSG00000149054.10	ZNF215	11_6948139_T_G_hg19	505.0	2.11495974148e-20	0.262694297834	0.209720473761	2.1312026323e-16
ENSG00000175220.7	ARHGAP1	11_46804583_G_C_hg19	-82482.0	1.25287442907e-05	0.128897233755	0.64453284381	0.00880097300748
ENSG00000148943.7	LIN7C	11_27472777_T_C_hg19	55486.0	5.09951983265e-05	-0.110353577804	0.206558641238	0.0313334399083
ENSG00000254979.1	RP11-872D17.8	11_57283988_C_T_hg19	-92533.0	4.55486143652e-05	-0.118718900753	0.217556376763	0.0443838598507
ENSG00000148965.4	SAA4	11_18269045_C_T_hg19	-10781.0	4.37709668443e-05	0.120841229088	0.20843035042	0.0493105667197
ENSG00000169519.15	METTL15	11_28143924_A_G_hg19	14130.0	3.01272703821e-05	0.112684600284	0.20767602405	0.0259665853776
ENSG00000173432.6	SAA1	11_18280646_T_G_hg19	-7074.0	7.43399423757e-06	0.148457618198	0.190688724914	0.00973470504826
ENSG00000162222.9	TTC9C	11_62513474_C_T_hg19	17934.0	2.51965448947e-07	-0.139218078185	10.9694343384	0.000287018005803
ENSG00000134575.5	ACP2	11_47260272_T_C_hg19	9955.0	2.39705450952e-06	-0.143822218019	0.195912615006	0.00240111241167
ENSG00000152219.4	ARL14EP	11_30339501_A_G_hg19	-5096.0	2.57029015888e-11	-0.197238180548	3.32819739041	5.75562219401e-08
ENSG00000110768.7	GTF2H1	11_18327319_A_G_hg19	-16522.0	2.79707759612e-15	0.205513035095	0.195344920266	1.90185420491e-11
ENSG00000134809.4	TIMM10	11_57283988_C_T_hg19	14212.0	1.60030927852e-73	-0.485369945879	0.186910406977	6.41216888195e-69
ENSG00000110514.14	MADD	11_47306630_C_T_hg19	15919.0	2.33279425268e-14	-0.208084899855	0.203292594343	9.9672179882e-11
ENSG00000168002.7	POLR2G	11_62448857_A_T_hg19	-80158.0	3.29689863145e-05	0.114861228262	0.214631683641	0.02175395126
ENSG00000050165.13	DKK3	11_11989899_T_C_hg19	41286.0	1.3912757604e-07	0.149643089218	0.218508365359	0.000464818126188
ENSG00000134571.6	MYBPC3	11_47382426_A_T_hg19	-8252.0	1.26256392886e-12	-0.202843591895	0.217426636416	3.86361293141e-09
ENSG00000214872.4	SMTNL1	11_57309933_C_T_hg19	955.0	9.16460269834e-19	0.256486080229	9.27761214866	4.55475574115e-15
ENSG00000134824.9	FADS2	11_61556039_A_C_hg19	-4412.0	3.0082982197e-23	0.291197202483	0.208582757029	4.0439920972e-19
ENSG00000110079.12	MS4A4A	11_60088173_C_T_hg19	40160.0	5.92237738295e-11	0.187784855881	1.15873302069	1.93077863688e-07
ENSG00000166796.7	LDHC	11_18432190_T_C_hg19	-1663.0	1.83111481236e-99	0.545174353494	0.183345733849	1.76130605711e-94
ENSG00000156587.11	UBE2L6	11_57327103_A_G_hg19	8219.0	3.55386098389e-05	-0.119560333018	0.213744846377	0.0251056675466
ENSG00000168569.7	TMEM223	11_62554814_A_G_hg19	4337.0	4.6376529366e-05	0.11574698401	0.20374415544	0.0306049195055
ENSG00000149485.12	FADS1	11_61597212_C_T_hg19	-539.0	4.18495903093e-07	-0.154769039385	1.45563015676	0.000847767428532
ENSG00000167994.7	RAB3IL1	11_61675644_T_C_hg19	11869.0	9.05230727881e-07	-0.141003772728	1.74848330132	0.00189325015569
ENSG00000166928.6	MS4A14	11_60143407_A_G_hg19	-2595.0	1.24731461468e-33	0.338603466848	0.201234284304	2.5218638194e-29
ENSG00000179119.10	SPTY2D1	11_18664241_T_G_hg19	-8004.0	3.9086654819e-08	-0.151236055911	0.223308171376	0.000108339042702
ENSG00000175390.8	EIF3F	11_8023690_G_A_hg19	31893.0	6.11056510417e-14	0.195124890377	0.204748877834	6.13781180968e-10
ENSG00000156603.10	MED19	11_57540516_G_A_hg19	-61081.0	1.68929448368e-10	0.196014473953	0.184410414223	2.59374132181e-07
ENSG00000151117.4	TMEM86A	11_18717611_C_G_hg19	2943.0	1.29734753258e-05	0.126736512641	0.213646237954	0.0223506980915
ENSG00000179057.9	IGSF22	11_18728650_T_C_hg19	18971.0	1.31421155587e-05	0.12998975182	0.932955326835	0.0241489568712
ENSG00000110786.13	PTPN5	11_18802126_A_G_hg19	10946.0	5.77494359525e-07	0.139544539259	6.13612920988	0.00177899648297
ENSG00000172247.3	C1QTNF4	11_47669619_G_A_hg19	-53919.0	6.43593925316e-12	-0.19227387839	8.15634214893	1.1790715898e-08
ENSG00000149084.7	HSD17B12	11_43878459_G_A_hg19	300474.0	9.56558408007e-48	-0.392395204585	0.202081426595	5.91208544111e-43
ENSG00000129083.8	COPB1	11_14396485_G_A_hg19	124966.0	6.68722607188e-06	0.120812879815	0.203130787686	0.00676686339724
ENSG00000184999.7	SLC22A10	11_63083439_G_C_hg19	178101.0	1.89691110184e-05	-0.121034297252	0.20493557157	0.0371580530296
ENSG00000176148.11	TCP11L1	11_33077466_T_C_hg19	16504.0	1.3343541756e-08	0.16199391094	0.209307932979	2.64863372264e-05
ENSG00000196600.8	SLC22A25	11_62995409_C_T_hg19	1314.0	1.36813485454e-05	-0.15352081538	0.156391885876	0.0177311104678
ENSG00000176102.7	CSTF3	11_33183043_T_A_hg19	669.0	6.44156293194e-07	0.133623966816	0.21767487586	0.000947641433869
ENSG00000166436.11	TRIM66	11_8704965_C_T_hg19	-11632.0	6.59520474966e-59	0.445886209936	4.62477636378	2.96485382733e-54
ENSG00000110455.9	ACCS	11_44087989_G_T_hg19	515.0	1.32971865256e-84	0.555187415725	17.5032611169	1.2678706549e-79
ENSG00000085063.10	CD59	11_33826317_C_T_hg19	-68389.0	8.23732977113e-07	0.139761784665	0.215466978228	0.00175219460121
ENSG00000176485.6	PLA2G16	11_63381877_G_T_hg19	2182.0	5.26704146199e-10	0.187235107632	0.208069268024	1.27873914015e-06
ENSG00000181903.3	OR4C6	11_55336553_G_C_hg19	-96060.0	7.75894317282e-08	-0.138096370238	0.19093861549	0.000159531071151
ENSG00000186660.14	ZFP91	11_58285345_A_G_hg19	-61238.0	1.10377711883e-06	0.127655952626	0.217417928199	0.00120972111618
ENSG00000149499.7	EML3	11_62378801_T_C_hg19	1245.0	6.94492908615e-08	0.1544040882	0.216824075495	8.73641252981e-05
ENSG00000175348.6	TMEM9B	11_9010134_G_T_hg19	-23697.0	1.41326815959e-06	-0.135414050449	0.194896233011	0.00222379724938
ENSG00000168005.4	C11orf84	11_63561515_C_T_hg19	-19344.0	3.14149951591e-06	0.131062266672	4.68062858556	0.00333662843972
ENSG00000242689.1	CNTF	11_58301855_G_A_hg19	-88290.0	9.20897845559e-09	0.169213188779	0.211099820683	1.4086506301e-05
ENSG00000110700.2	RPS13	11_17099213_G_A_hg19	-47.0	5.20377641427e-08	0.132871797652	0.219725861182	7.94571527152e-05
ENSG00000019505.3	SYT13	11_45276675_T_A_hg19	30901.0	6.00952843188e-06	-0.152429067731	0.190830833136	0.00747117929156
ENSG00000171714.10	ANO5	11_22216276_C_T_hg19	1555.0	6.05381720394e-14	-0.235470248209	0.201592555509	4.28534210087e-10
ENSG00000188211.4	NCR3LG1	11_17308273_T_C_hg19	-64999.0	3.15587213325e-05	-0.121842233522	0.21692865501	0.0340192124233
ENSG00000205106.2	CTD-2210P24.4	11_45763475_G_A_hg19	-29507.0	1.36452269717e-10	0.21110233886	0.188029026309	4.43190414261e-07
ENSG00000121691.4	CAT	11_34484205_C_T_hg19	23734.0	1.83228777943e-14	-0.220706965426	3.81911215144	1.01731992781e-10
ENSG00000166471.6	TMEM41B	11_9274097_G_C_hg19	61771.0	2.09483236195e-06	-0.125996421891	0.212989112511	0.00314041556461
ENSG00000183161.3	FANCF	11_22652247_C_G_hg19	-8168.0	1.96323940311e-07	0.143924133219	0.207473523224	0.000334915264048
ENSG00000006071.7	ABCC8	11_17498057_G_A_hg19	119.0	2.92030518585e-06	0.134380613675	0.218555423414	0.00676752200468
ENSG00000110042.3	DTX4	11_59007882_T_C_hg19	68980.0	4.99157740765e-05	0.138287665839	0.184149579249	0.042679615002
ENSG00000234776.1	C11orf94	11_45949201_C_T_hg19	-20505.0	4.68878074434e-06	-0.131680748449	0.220906797464	0.00498525475481
ENSG00000149089.8	APIP	11_34931589_T_G_hg19	6186.0	3.01757211068e-20	-0.254286201838	2.25739462276	2.43960646575e-16
ENSG00000187049.5	TMEM216	11_61196289_G_A_hg19	37131.0	7.08686433293e-05	-0.104627678847	0.233665190593	0.0460254377529
ENSG00000110435.7	PDHX	11_34930731_A_G_hg19	-6644.0	9.15180129043e-08	-0.161446510612	0.202500385729	0.000260638899299
ENSG00000149743.9	TRPT1	11_64085063_G_C_hg19	-91400.0	4.8584031878e-05	-0.113276468187	0.215078207698	0.0324453820813
ENSG00000198168.4	SVIP	11_22851172_C_T_hg19	538.0	5.95363426719e-07	-0.143646690348	0.214731713734	0.000889095146051
ENSG00000168000.10	BSCL2	11_62543398_C_T_hg19	-66274.0	1.81180076225e-07	0.144975325835	0.217926178945	0.000231325823985
ENSG00000133805.11	AMPD3	11_10490415_T_C_hg19	160556.0	1.7144236717e-07	0.153530603648	0.212640830625	0.000670126849395
ENSG00000254614.1	AP003068.23	11_64947240_T_C_hg19	1456.0	1.29109061084e-129	-0.632355303008	1.00879137894	2.37840193511e-124
ENSG00000014138.4	POLA2	11_65091838_C_A_hg19	62606.0	2.01580749277e-07	-0.140586057825	0.218698920064	0.000343103683636
ENSG00000021300.9	PLEKHB1	11_73358923_C_T_hg19	1701.0	2.99170434118e-09	0.176494995923	0.762772620854	8.07503740318e-06
ENSG00000175581.9	MRPL48	11_73488246_C_T_hg19	-10114.0	3.26395305807e-09	0.160741229005	8.11955851143	8.12954977721e-06
ENSG00000172508.6	CARNS1	11_67160961_A_G_hg19	-21477.0	2.73548874618e-06	0.13210601937	0.221538572518	0.00290100608276
ENSG00000173113.2	TRMT112	11_64085063_G_C_hg19	-142.0	1.20822008807e-06	-0.134299555091	0.213070480982	0.00165389550634
ENSG00000175634.10	RPS6KB2	11_67192555_G_A_hg19	-3375.0	7.41183289189e-09	-0.158755556748	0.214254325972	1.34774540183e-05
ENSG00000175575.8	PAAF1	11_73611349_G_C_hg19	23606.0	5.77496821376e-34	-0.347348767044	0.191092077041	8.70799682957e-30
ENSG00000213402.2	PTPRCAP	11_67204342_A_G_hg19	746.0	3.23790373563e-05	-0.118919165247	2.29374157584	0.0250889735815
ENSG00000187726.4	DNAJB13	11_73690864_A_G_hg19	29501.0	1.32700370505e-05	-0.125889401429	0.218641442717	0.0149112967825
ENSG00000175567.4	UCP2	11_73694754_C_T_hg19	-988.0	4.10432818944e-13	0.203682800939	9.74120539672	1.65817906882e-09
ENSG00000131626.11	PPFIA1	11_70151686_G_A_hg19	34881.0	4.45425585182e-10	-0.158290731333	1.80487722962	1.69330508642e-06
ENSG00000123892.7	RAB38	11_87998952_T_C_hg19	-90546.0	7.03586803179e-06	0.128412485486	1.14968275215	0.012098421362
ENSG00000109861.11	CTSC	11_87990608_C_T_hg19	80268.0	3.9801324533e-05	-0.119174679783	2.52881865505	0.0477532557527
ENSG00000173338.8	KCNK7	11_65332273_C_T_hg19	30652.0	1.15811752059e-05	-0.121689257745	1.07136381716	0.0105333902654
ENSG00000110711.5	AIP	11_67352689_A_G_hg19	102178.0	6.19182873642e-05	-0.112305159341	0.213907001497	0.0475862346741
ENSG00000149380.7	P4HA3	11_74022163_A_G_hg19	294.0	5.98190101204e-11	-0.182347796265	0.222354509742	1.79276335696e-07
ENSG00000149262.12	INTS4	11_77675545_A_G_hg19	30091.0	3.19813375651e-07	0.146642948799	0.204959454054	0.000632845891627
ENSG00000213445.4	SIPA1	11_65508986_G_A_hg19	103419.0	2.92793991285e-05	-0.117013695463	0.215482773979	0.0260776073584
ENSG00000174080.6	CTSF	11_66335308_T_C_hg19	881.0	4.3041261847e-06	0.135602683517	0.216343787897	0.00364023576435
ENSG00000172922.4	RNASEH2C	11_65406179_C_A_hg19	81879.0	3.42315613889e-07	-0.150812660732	4.58263165053	0.000423054280843
ENSG00000151366.8	NDUFC2	11_77890729_A_G_hg19	-100104.0	1.80944457229e-05	-0.119809221433	0.212851635721	0.0209641223932
ENSG00000254997.2	KRTAP5-9	11_71252460_T_C_hg19	-7005.0	8.81467240408e-06	-0.124973741349	0.215711471752	0.0149356562069
ENSG00000166435.11	XRRA1	11_74659789_G_C_hg19	184.0	2.07244023462e-210	0.784581921726	10.7983619736	1.74247251778e-204
ENSG00000178202.8	KDELC2	11_108432472_A_G_hg19	-63580.0	6.79375074731e-10	-0.179742151264	0.203334451785	1.77882827308e-06
ENSG00000172803.13	SNX32	11_65601560_G_C_hg19	449.0	1.34035248308e-45	0.390385945415	0.612171646197	2.91133424649e-41
ENSG00000134640.2	MTNR1B	11_92630993_C_T_hg19	-71892.0	4.09923624236e-06	0.128738888911	0.186582365453	0.00704379349879
ENSG00000168062.5	BATF2	11_64687965_C_T_hg19	76383.0	1.38988819445e-05	-0.136193185052	0.201153247346	0.0139461722878
ENSG00000110723.7	EXPH5	11_108473035_G_T_hg19	-8585.0	6.74474365816e-06	-0.128405499009	0.210337658896	0.0105116029689
ENSG00000180773.10	SLC36A4	11_93018715_G_A_hg19	-87771.0	1.48105056993e-05	-0.129039986135	0.210141479742	0.0190814657131
ENSG00000132746.10	ALDH3B2	11_67435351_T_C_hg19	13296.0	3.78711039294e-07	0.115075300244	6.09636589678	0.00131414872682
ENSG00000165325.9	CCDC67	11_93149923_A_G_hg19	86787.0	3.20022181815e-06	-0.131024369053	0.219040706785	0.00647491449861
ENSG00000172543.3	CTSW	11_65647260_A_G_hg19	-19.0	2.61265944078e-64	0.472035108653	9.88785270651	1.06732081025e-59
ENSG00000137513.5	NARS2	11_78283803_A_G_hg19	2071.0	8.51016671695e-15	0.228228029173	5.18770610319	6.09981373104e-11
ENSG00000185742.6	C11orf87	11_109367937_C_T_hg19	75092.0	4.37534708006e-07	0.133082339085	0.222064106971	0.000719981956101
ENSG00000173715.11	C11orf80	11_66569509_G_T_hg19	57588.0	5.42367803267e-09	-0.161722474107	0.213438716619	1.16802780489e-05
ENSG00000172500.8	FIBP	11_65663239_T_C_hg19	-7425.0	1.36546276352e-06	-0.133406058523	0.214700831564	0.00194186423847
ENSG00000173653.3	RCE1	11_66692824_G_A_hg19	82519.0	4.2925036925e-05	0.112177170438	0.206262858685	0.0275670120589
ENSG00000137486.12	ARRB1	11_74977067_C_T_hg19	85565.0	7.17545130743e-07	0.154204498792	0.198412378157	0.00169787789035
ENSG00000137714.2	FDX1	11_110335659_G_T_hg19	35053.0	5.15512187687e-07	0.135851064919	0.206002967387	0.000889095146051
ENSG00000162300.7	ZFPL1	11_64762356_T_G_hg19	-89338.0	3.94126619322e-05	-0.137461232281	0.167962678015	0.0306860117413
ENSG00000182919.10	C11orf54	11_93486384_C_G_hg19	11628.0	1.4735530647e-41	-0.35754277494	0.535202785768	3.16036510105e-37
ENSG00000165490.8	C11orf82	11_82613021_A_T_hg19	2005.0	5.14498270142e-09	-0.158828262574	0.207542874178	1.24081361285e-05
ENSG00000173227.9	SYT12	11_66851583_A_G_hg19	77335.0	3.34359409254e-05	-0.107590449184	3.71513532709	0.0304428397418
ENSG00000149257.9	SERPINH1	11_75279290_T_C_hg19	6190.0	1.07829743416e-05	-0.14319758923	2.68817805046	0.0139694580548
ENSG00000173156.2	RHOD	11_66840299_C_T_hg19	16011.0	7.04949712592e-09	-0.158893089302	6.73257671381	1.47218770779e-05
ENSG00000175334.3	BANF1	11_65749645_C_T_hg19	-19904.0	2.41944238734e-06	-0.134612632506	0.207400623638	0.00307467911555
ENSG00000175315.2	CST6	11_65858974_G_T_hg19	79663.0	3.06254547894e-05	-0.116592900889	5.25671130797	0.0273415909323
ENSG00000181333.11	HEPHL1	11_93873966_C_T_hg19	119440.0	3.34359172858e-08	0.158259390889	6.48117001427	8.32651688268e-05
ENSG00000166391.10	MOGAT2	11_75432452_C_T_hg19	3589.0	2.34648504871e-05	-0.124578310335	0.769209106856	0.0209265960601
ENSG00000110203.4	FOLR3	11_71849741_C_T_hg19	23827.0	9.91443450361e-07	-0.133819353816	0.226936691983	0.00166698648975
ENSG00000020922.8	MRE11A	11_94197260_A_G_hg19	29697.0	7.67587611288e-26	0.26788219631	0.191003309551	1.07949646452e-21
ENSG00000171202.2	TMEM126A	11_85394461_C_T_hg19	35451.0	1.50515275924e-07	-0.139110317341	0.205664274884	0.000231082728584
ENSG00000134627.7	PIWIL4	11_94177318_G_A_hg19	-99687.0	5.52810036985e-07	0.143047364479	0.217596118202	0.00123851298483
ENSG00000197345.8	MRPL21	11_68653232_C_T_hg19	17959.0	4.39403998753e-59	-0.42243897136	0.189565469205	1.61215181216e-54
ENSG00000132740.4	IGHMBP2	11_68654182_G_T_hg19	-17127.0	7.0748679594e-31	0.304408585703	0.197218282671	1.08750553403e-26
ENSG00000215504.2	AP000974.1	11_85590365_G_A_hg19	-26765.0	4.39103109374e-05	-0.114475170647	0.215249955791	0.0388817021288
ENSG00000150316.7	CWC15	11_94724428_A_C_hg19	-17766.0	3.20819084055e-07	-0.13552097426	1.80005001668	0.000581779347758
ENSG00000186635.10	ARAP1	11_72404893_C_T_hg19	99027.0	4.83283240996e-21	0.408178267398	0.566918277174	5.08049145186e-17
ENSG00000149196.11	C11orf73	11_86055472_A_G_hg19	42220.0	1.08246886233e-07	0.15280345617	0.207161131898	0.000207343501484
ENSG00000166037.6	CEP57	11_95509638_T_C_hg19	-13490.0	5.0605257625e-08	0.146656568012	0.200392682714	0.000102333031874
ENSG00000151376.12	ME3	11_86341186_G_A_hg19	42180.0	1.04601080753e-06	0.142215357916	0.212558281318	0.00347648243718
ENSG00000170903.6	MSANTD4	11_105955543_C_T_hg19	-62621.0	7.92306319015e-06	-0.123558147704	0.206603048869	0.00650077299509
ENSG00000182359.10	KBTBD3	11_105978589_T_C_hg19	-30550.0	3.9694285122e-06	-0.12618699755	0.209232685754	0.00375964232839
ENSG00000149231.7	CCDC82	11_96108105_A_G_hg19	14903.0	7.19977591814e-17	0.240622261795	1.29773064289	4.79376755417e-13
ENSG00000177103.9	DSCAML1	11_117688225_G_C_hg19	-120.0	1.02165385244e-06	0.141242218447	0.214672266737	0.00461844003386
ENSG00000197580.7	BCO2	11_112068593_G_A_hg19	22404.0	2.62012062147e-08	-0.15391209684	0.216510236439	5.18266627423e-05
ENSG00000137747.10	TMPRSS13	11_117692056_A_G_hg19	107946.0	2.50271870242e-05	0.106865708268	3.67755799175	0.0469461774717
ENSG00000149292.12	TTC12	11_113201280_C_G_hg19	16030.0	8.50524634064e-31	-0.347970229324	7.06060762542	1.54843527901e-26
ENSG00000110395.4	CBL	11_119130688_G_T_hg19	53937.0	8.60616703428e-07	-0.139799331963	0.193025425985	0.00144520157115
ENSG00000177098.4	SCN4B	11_117984995_C_T_hg19	38333.0	9.35647447865e-06	0.130114497481	0.21913147456	0.0150251471135
ENSG00000170209.4	ANKK1	11_113191428_C_T_hg19	-67084.0	2.42210569551e-05	0.116053489763	0.224579675786	0.0198754452387
ENSG00000064199.2	SPA17	11_124549521_A_G_hg19	5828.0	4.28460570464e-08	-0.141840581043	0.460084889554	0.000123522751099
ENSG00000160588.5	MPZL3	11_118112841_T_A_hg19	10096.0	7.08021562063e-07	0.138367150777	0.209973337097	0.00123778634667
ENSG00000170322.10	NFRKB	11_129764879_A_T_hg19	512.0	4.01860885616e-07	-0.130038626768	0.197145197258	0.000836224296284
ENSG00000154146.8	NRGN	11_124612932_A_G_hg19	3191.0	2.34053100065e-05	0.12337024657	0.219784075613	0.0299099445114
ENSG00000149418.6	ST14	11_130035085_C_T_hg19	5629.0	6.0365147585e-06	-0.135556733574	0.203052871258	0.0118568807499
ENSG00000154134.10	ROBO3	11_124750028_A_T_hg19	14747.0	2.49106169709e-05	0.127458913232	0.377238678327	0.0383407743627
ENSG00000180425.7	C11orf71	11_114267030_T_C_hg19	3681.0	3.9918781501e-10	-0.166385933894	1.12422436004	1.03995494198e-06
ENSG00000120451.6	SNX19	11_130786345_C_A_hg19	-170.0	4.28635764174e-11	-0.174852403904	0.197725159925	2.1229455482e-07
ENSG00000206044.3	AC005841.1	12_2945647_G_A_hg19	20474.0	2.52668167251e-05	-0.124475760323	0.217549795905	0.0260776073584
ENSG00000171792.6	RHNO1	12_2996174_A_G_hg19	10751.0	1.79022919684e-07	-0.145108806551	1.14123738798	0.000334473804349
ENSG00000150433.5	TMEM218	11_125050703_T_C_hg19	-69220.0	1.92365600196e-05	0.148667768998	0.156957963161	0.027797081612
ENSG00000118096.3	IFT46	11_118420101_A_G_hg19	23210.0	1.54128843858e-13	-0.213913697085	1.61828871475	4.51365066039e-10
ENSG00000109927.5	TECTA	11_120902930_G_A_hg19	-68951.0	4.81439996081e-07	0.14386985907	0.433323905307	0.000899380720383
ENSG00000173262.7	SLC2A14	12_8082367_T_C_hg19	-38775.0	4.29575744813e-19	0.263817363497	0.19571976608	7.66549278234e-15
ENSG00000118094.7	TREH	11_118550522_T_C_hg19	-274.0	5.26437126799e-06	-0.131021272804	0.213991426054	0.00672383607785
ENSG00000171860.4	C3AR1	12_8210697_A_G_hg19	8177.0	3.5351136207e-09	0.174381582763	0.280731647165	1.17660177114e-05
ENSG00000110243.7	APOA5	11_116583864_G_T_hg19	79232.0	3.84236981593e-05	-0.169967210712	0.141968708527	0.0459505896855
ENSG00000111291.4	GPRC5D	12_13054234_G_T_hg19	50807.0	4.51571405783e-08	-0.162836049341	0.556821504466	0.000134547028504
ENSG00000013583.4	HEBP1	12_13154105_A_T_hg19	-1134.0	2.40680600102e-08	-0.154928335626	0.209441042673	6.83322308765e-05
ENSG00000205810.4	KLRC3	12_10524824_T_C_hg19	48139.0	2.03815714781e-06	-0.134240839965	0.214279377861	0.00451034955549
ENSG00000134940.9	ACRV1	11_125510362_G_A_hg19	40262.0	6.46582519589e-09	0.158324771716	0.21829323652	1.15373171022e-05
ENSG00000111224.9	PARP11	12_3957544_A_G_hg19	24834.0	7.42767068565e-06	-0.133663467399	0.198707445247	0.018355281217
ENSG00000205809.5	KLRC2	12_10532434_A_G_hg19	62392.0	4.68476484725e-09	0.164468913024	5.04139906475	1.76111329508e-05
ENSG00000171847.6	FAM90A1	12_8383907_G_C_hg19	-3831.0	1.01035291805e-06	-0.14064436583	3.2952506147	0.00370385373087
ENSG00000134545.9	KLRC1	12_10546140_A_G_hg19	60791.0	4.32698322778e-11	0.187949902052	0.214292208845	1.85073079275e-07
ENSG00000078237.4	C12orf5	12_4546565_G_A_hg19	116195.0	3.93304454663e-06	0.131120246515	0.203695671514	0.00872383414577
ENSG00000180861.5	C12orf36	12_13533658_A_C_hg19	6340.0	8.0593661287e-16	-0.221429861516	0.215860488356	5.9685154591e-12
ENSG00000196655.5	TRAPPC4	11_118895202_A_G_hg19	6061.0	1.05084121908e-47	0.37952547595	0.189338006134	3.09800130412e-43
ENSG00000166527.3	CLEC4D	12_8666801_T_A_hg19	4731.0	3.63112821938e-09	0.167911840402	0.209385773572	1.05508139648e-05
ENSG00000109832.8	DDX25	11_125773418_C_G_hg19	148.0	9.96451293367e-08	0.151642815722	0.230859023822	0.000234780532238
ENSG00000149577.11	SIDT2	11_117027481_G_A_hg19	-21967.0	8.31222185201e-11	0.195627131905	0.201206915661	3.02873749132e-07
ENSG00000111196.5	MAGOHB	12_10760624_T_C_hg19	5516.0	2.39792501555e-05	-0.124280398804	0.179893170584	0.0271225925824
ENSG00000111671.5	SPSB2	12_6977359_A_G_hg19	21111.0	2.30264788028e-59	0.440750625985	8.36298591841	1.30000755852e-54
ENSG00000010626.10	LRRC23	12_7014076_C_G_hg19	31344.0	1.50862958765e-34	0.329089912274	0.872907595189	3.66678280034e-30
ENSG00000120645.7	IQSEC3	12_224000_C_A_hg19	48070.0	1.55612172666e-07	0.152822349043	0.514156246523	0.0013133090805
ENSG00000160695.10	VPS11	11_118959732_C_T_hg19	21330.0	1.55988429964e-07	-0.150997116785	0.193177689044	0.000260864041476
ENSG00000166261.6	ZNF202	11_123626736_C_T_hg19	-14479.0	6.07675149231e-07	-0.136479145072	0.188799492587	0.00116876672205
ENSG00000256269.2	HMBS	11_118954066_T_C_hg19	-1509.0	3.55338938363e-21	0.263069209126	10.7091648874	2.64792609344e-17
ENSG00000167257.6	RNF214	11_117246876_T_C_hg19	143536.0	1.54204336199e-07	0.138427540984	0.200413893882	0.000365626725029
ENSG00000272921.1	RP11-500M8.7	12_4783641_A_C_hg19	69532.0	2.07812346852e-05	0.110350812928	1.27297979698	0.0269695124329
ENSG00000111254.3	AKAP3	12_4745313_C_T_hg19	12620.0	4.89787675494e-28	0.304298757433	4.14895735477	6.52443695969e-24
ENSG00000110074.6	FOXRED1	11_126075219_C_A_hg19	-63730.0	9.59837188062e-35	0.312519534003	2.19549701815	1.52042282625e-30
ENSG00000120647.5	CCDC77	12_435239_T_C_hg19	-63199.0	5.76419155725e-06	-0.119558080045	0.996223596945	0.0143988844211
ENSG00000111215.7	PRR4	12_11035983_G_A_hg19	288038.0	2.2543884775e-19	-0.259513168167	18.265134075	3.3440352829e-15
ENSG00000150455.9	TIRAP	11_126207678_G_A_hg19	54719.0	2.29741861834e-05	0.118779726092	0.203419457071	0.0248368706453
[truncated: 1,534 more rows]

## Sheet: Lymph-BNHL
Ensembl Gene Name	Uniprot Gene Name	Lead eQTL	Distance to TSS	nominal p-Value	Effect Size	Effect Size Error	q-value
ENSG00000189339.7	SLC35E2B	1_1590291_C_G_hg19	33597.0	1.66123680863e-10	-0.497315776344	0.0592694681571	9.88917774118e-06
ENSG00000215790.2	SLC35E2	1_1603236_G_A_hg19	73927.0	8.5357416158e-09	0.573139971304	0.0482003348803	0.000289635592625
ENSG00000158022.6	TRIM63	1_26387625_A_C_hg19	6202.0	1.40557467952e-12	0.61254742659	0.0487123294326	5.01238567498e-08
ENSG00000142684.7	ZNF593	1_26497340_A_C_hg19	979.0	3.52261498176e-07	-0.382436025004	0.0579050231999	0.00328098926489
ENSG00000049247.9	UTS2	1_7970092_C_T_hg19	-56725.0	4.24504425091e-14	1.09437784669	0.0298789349008	2.99908880408e-09
ENSG00000142794.14	NBPF3	1_21806667_C_G_hg19	40047.0	1.80364023807e-15	-0.683556816943	0.0482504497323	2.51888006625e-10
ENSG00000163875.11	MEAF6	1_37971037_A_G_hg19	9221.0	5.87232710592e-06	-0.410144695882	0.0621437533688	0.0377703452596
ENSG00000162620.11	LRRIQ3	1_74476321_C_A_hg19	187359.0	9.38395236913e-10	-0.563346127615	0.053912618674	2.62431309247e-05
ENSG00000168653.6	NDUFS5	1_39453785_G_A_hg19	-38204.0	5.88213934629e-06	-0.386764990638	0.0629211174447	0.0406449001345
ENSG00000116791.9	CRYZ	1_75198740_A_C_hg19	-100.0	7.83956109856e-08	-0.445563324738	0.0629595913649	0.000988349738481
ENSG00000198754.5	OXCT2	1_40230531_C_T_hg19	4664.0	2.93632918378e-06	-0.412617404557	0.0608505964814	0.0295602693936
ENSG00000137944.12	CCBL2	1_89442732_T_C_hg19	15838.0	2.13329201837e-06	-0.437147711532	0.0586856215941	0.0207071703711
ENSG00000117226.7	GBP3	1_89455980_C_A_hg19	32387.0	7.93644617321e-18	-0.712385767377	0.0457524566043	9.12919879572e-13
ENSG00000179178.6	TMEM125	1_43657418_C_G_hg19	-78246.0	5.12564167833e-07	0.793679983706	0.0331653471907	0.00472062486323
ENSG00000213512.1	GBP7	1_89698147_A_G_hg19	-56543.0	3.03423503417e-08	0.525443170401	8.36530880689	0.000449773730539
ENSG00000236624.4	CCDC163P	1_45992460_C_T_hg19	-27256.0	4.16989446663e-22	-0.753837411439	0.0430199920579	8.38617669259e-17
ENSG00000143552.5	NUP210L	1_154127549_C_G_hg19	-231.0	7.89964518738e-07	0.321837157397	0.0802580750704	0.00707455048181
ENSG00000143452.11	HORMAD1	1_150586971_G_A_hg19	106309.0	5.41531460574e-06	-0.418837104303	0.0618408138789	0.0273009848918
ENSG00000197084.4	LCE1C	1_152862826_A_C_hg19	-83749.0	1.64892847541e-08	0.622750395867	0.0440028279236	0.000283973694049
ENSG00000122497.13	NBPF14	1_148011200_T_G_hg19	14561.0	6.62881669093e-10	0.620527511972	7.6333530183	2.31559333647e-05
ENSG00000168765.11	GSTM4	1_110198727_C_G_hg19	25.0	2.74987601983e-12	-0.634347976753	0.0512956838308	1.15099515782e-07
ENSG00000134184.8	GSTM1	1_110217924_G_A_hg19	-12511.0	2.30281905183e-06	-0.446430684773	0.0585337726047	0.0247523303326
ENSG00000134202.6	GSTM3	1_110282972_G_T_hg19	1326.0	1.23869227929e-08	0.543356355843	0.0521403190899	0.000296447496052
ENSG00000143434.11	SEMA6C	1_151098320_C_A_hg19	20589.0	2.48927121829e-06	-0.49146459617	0.0529062677971	0.0172020918123
ENSG00000231360.2	AL592284.1	1_144545398_C_A_hg19	205661.0	2.19001055199e-08	0.60414552335	0.0450945193378	0.00120063426312
ENSG00000132692.14	BCAN	1_156581142_A_C_hg19	-30039.0	2.91304821803e-07	0.371896401178	0.0696636894346	0.00387230161701
ENSG00000134216.14	CHIA	1_111833937_G_A_hg19	454.0	3.21877167589e-07	0.450764879507	0.0550230667587	0.00506453369204
ENSG00000162877.8	PM20D1	1_205809642_G_C_hg19	9390.0	2.36824225572e-09	-0.57864793056	0.0529938444309	5.43253961636e-05
ENSG00000081277.7	PKP1	1_201357489_C_T_hg19	104910.0	3.31554974463e-06	-0.427915937475	0.0598831479887	0.0409810438585
ENSG00000215845.6	TSTD1	1_161022380_G_A_hg19	-13710.0	5.69156329166e-06	-0.429047768176	0.0602114574456	0.0345443556385
ENSG00000171806.7	METTL18	1_169758564_A_G_hg19	5447.0	1.14971818388e-07	-0.542789030644	0.0490327394733	0.00126459719991
ENSG00000116703.12	PDC	1_186315474_C_A_hg19	114717.0	1.10299800546e-05	0.426935259772	0.0548308396936	0.0420526557727
ENSG00000143198.8	MGST3	1_165614749_G_A_hg19	14652.0	3.16808287948e-06	-0.452320096369	0.0556200598613	0.0273009848918
ENSG00000135778.7	NTPCR	1_233070803_T_C_hg19	-15547.0	5.21825313051e-08	-0.479723955869	0.0605802723016	0.000937625709575
ENSG00000143498.13	TAF1A	1_222739901_G_A_hg19	23168.0	8.91907818458e-07	0.42281884658	9.33937020711	0.0110769080267
ENSG00000182551.9	ADI1	2_3609134_A_C_hg19	-85995.0	1.99601834214e-06	-0.355187211104	0.0714268993636	0.0213348039654
ENSG00000135749.14	PCNXL2	1_233028828_A_G_hg19	402244.0	3.08008718214e-06	-0.478650413717	0.0546402295702	0.0421135556008
ENSG00000186453.8	FAM228A	2_24347093_A_C_hg19	-50844.0	4.7334156899e-08	0.45617153287	0.0562241018506	0.000529759102786
ENSG00000179397.13	C1orf101	1_244544034_C_T_hg19	-73644.0	2.48796862067e-06	-0.479219121502	8.53594422837	0.0364490275871
ENSG00000203666.8	EFCAB2	1_245133662_G_C_hg19	656.0	1.85507333225e-09	-0.541127381892	0.0568850465411	0.000109267075657
ENSG00000162885.8	B3GALNT2	1_235684570_T_G_hg19	-17129.0	1.65240690569e-06	0.453224567138	0.0578701574393	0.0172020918123
ENSG00000115816.9	CEBPZ	2_37444617_A_T_hg19	13938.0	5.71878977376e-06	-0.434612741079	0.0497448192525	0.048546502538
ENSG00000084764.6	MAPRE3	2_27336376_T_C_hg19	142897.0	3.29721956865e-08	0.517958887566	0.0550118127236	0.00035549389461
ENSG00000237651.2	C2orf74	2_61350137_A_G_hg19	-22105.0	4.12306573113e-13	0.634046774571	0.0486159522155	1.70005338525e-08
ENSG00000217702.1	MGC10955	2_74344656_G_A_hg19	-16942.0	5.86873995227e-11	0.61102812054	0.0515854629224	1.52015770206e-06
ENSG00000173163.6	COMMD1	2_62212874_A_G_hg19	97016.0	3.78679343121e-06	-3.60574440678	0.00654389195214	0.0415811177939
ENSG00000211630.2	IGKV1D-13	2_90149754_A_C_hg19	-43013.0	2.31504417754e-10	0.644061582401	0.0460795540533	8.22746311318e-06
ENSG00000144026.7	ZNF514	2_95901265_A_G_hg19	-70489.0	2.03783482437e-06	0.486193140375	0.0524814503081	0.00951338045637
ENSG00000125637.11	PSD4	2_113932940_G_C_hg19	18039.0	1.32232018008e-09	0.528484690065	0.0523900241489	4.45633381297e-05
ENSG00000125618.12	PAX8	2_114040583_T_C_hg19	-4175.0	2.72166502336e-07	-0.431446661581	0.0630388012551	0.00451742779123
ENSG00000168878.12	SFTPB	2_85990592_A_G_hg19	-94795.0	3.15002068113e-07	0.469875382008	0.0556136353477	0.00387346412313
ENSG00000132305.16	IMMT	2_86436514_G_A_hg19	-14053.0	1.20811302691e-06	-0.446889343252	0.0539636511825	0.0107732031755
ENSG00000162994.11	CLHC1	2_55459373_T_G_hg19	255.0	3.67614260719e-10	0.624087987183	0.0494836512742	1.47032121253e-05
ENSG00000242766.1	IGKV1D-17	2_90121926_G_T_hg19	450.0	8.63858242488e-11	0.665452023562	0.0475921231769	3.37112382671e-06
ENSG00000144115.12	THNSL2	2_88446892_G_T_hg19	-22942.0	3.93636403383e-13	0.573825580825	0.0552047980753	2.16168226307e-08
ENSG00000169629.7	RGPD8	2_113101920_T_C_hg19	89705.0	3.03475954886e-11	-0.589077135657	0.0545016184735	1.17802593381e-06
ENSG00000115423.14	DNAH6	2_84696003_A_G_hg19	-47575.0	1.26880761587e-07	-0.49232790312	0.0559456368902	0.00238078634552
ENSG00000115850.5	LCT	2_136670298_C_T_hg19	-76198.0	1.45007702596e-05	-0.465603273185	0.0543068636419	0.0499440864385
ENSG00000196151.6	WDSUB1	2_160111065_C_G_hg19	32029.0	2.78666471894e-06	-0.415797099441	0.0620668797396	0.0257012286857
ENSG00000168702.12	LRP1B	2_142896133_T_C_hg19	-7916.0	1.19552814662e-07	0.648230695282	0.0415861387401	0.00283955208984
ENSG00000268821.1	AC068039.1	2_172461182_C_T_hg19	106107.0	1.46922336526e-06	-1.08995589385	3.52060411252	0.0109228241326
ENSG00000226124.2	FTCDNL1	2_200620763_T_C_hg19	94719.0	1.23648697627e-07	-0.527676485995	0.0511608297168	0.00186721632946
ENSG00000197927.8	C2orf27A	2_132425492_A_G_hg19	-54455.0	2.29194247455e-09	-0.51131754635	0.0553283475935	6.5479064808e-05
ENSG00000240344.4	PPIL3	2_201742345_C_T_hg19	11622.0	1.95685535451e-11	-0.574069460226	8.5014278835	4.01954862862e-07
ENSG00000135912.6	TTLL4	2_219555262_G_A_hg19	-20305.0	1.49849052061e-06	0.443682456375	9.0886133691	0.00951592885118
ENSG00000010282.10	HHATL	3_42743545_G_A_hg19	564.0	4.01886020496e-06	0.760229002957	0.027606553055	0.0233861654941
ENSG00000241186.3	TDGF1	3_46611170_A_G_hg19	-4874.0	3.89648589815e-06	-0.470354445253	0.0545386947991	0.0377703452596
ENSG00000196653.7	ZNF502	3_44762830_A_G_hg19	8696.0	4.04914341169e-06	0.385568780036	0.06031690442	0.0172228091498
ENSG00000186235.6	AC016757.3	2_239176386_A_G_hg19	-36411.0	2.21558499767e-06	0.425346583407	0.0600439528373	0.0269411503871
ENSG00000047849.17	MAP4	3_48138082_A_G_hg19	-7628.0	6.86996769845e-06	0.429249262379	0.0585983078978	0.0371563371332
ENSG00000172113.4	NME6	3_48327573_T_C_hg19	15270.0	1.78588236803e-07	-0.510912912383	0.053127217681	0.00111888837546
ENSG00000222020.2	AC062017.1	2_240302179_C_A_hg19	-20950.0	5.77007497969e-07	0.473122604	0.0570676710136	0.00845923765756
ENSG00000168038.6	ULK4	3_41964128_G_A_hg19	39380.0	1.4337733941e-07	-0.686320248864	0.0408142221045	0.00276612568709
ENSG00000163576.13	EFHB	3_19987539_G_T_hg19	872.0	1.11776702014e-20	0.759799383639	0.0423675969015	3.46649360066e-15
ENSG00000182179.6	UBA7	3_49882349_C_T_hg19	-31184.0	4.64652328877e-08	-0.476677685083	0.0594927950727	0.000347405913604
ENSG00000004534.10	RBM6	3_50187596_G_C_hg19	210157.0	7.0331319724e-06	-0.4449152596	0.0566052982544	0.0364593023945
ENSG00000180376.12	CCDC66	3_56591065_A_C_hg19	-123.0	2.63322302307e-06	-0.413309887456	9.45104071977	0.0233998014465
ENSG00000168301.8	KCTD6	3_58431859_C_T_hg19	-45981.0	4.05594273996e-06	-0.348364485843	0.0687858324505	0.0273009848918
ENSG00000214686.3	IQCF6	3_51778414_C_A_hg19	34166.0	9.21484923839e-06	0.353802944319	0.0631136802268	0.0409810438585
ENSG00000114670.9	NEK11	3_130646480_C_T_hg19	-99213.0	1.11390597354e-06	-0.467639931117	0.0542392523911	0.0140158112996
ENSG00000072858.6	SIDT1	3_113208224_G_T_hg19	-42918.0	2.0897639016e-06	-0.396385222633	0.0624553305508	0.021053589818
ENSG00000155890.3	TRIM42	3_140457736_T_A_hg19	60856.0	3.29403438785e-06	0.855246610119	0.0261197836318	0.0218042161454
ENSG00000180767.5	CHST13	3_126249265_G_A_hg19	6140.0	5.98219355648e-08	-0.496745174213	0.0589285476811	0.00108321179596
ENSG00000163870.10	TPRA1	3_127274309_T_C_hg19	42730.0	6.43302934869e-09	0.535389707707	0.0493470964557	0.000120316313666
ENSG00000170819.4	BFSP2	3_133181070_C_T_hg19	62232.0	2.82504455198e-06	0.442534366797	0.0590160022332	0.0349780290055
ENSG00000169087.6	HSPBAP1	3_122421404_C_T_hg19	91060.0	3.80353437647e-06	-0.366280904751	0.0701615305555	0.0258023949921
ENSG00000178750.2	STX19	3_93780109_G_C_hg19	-32898.0	6.92307181127e-08	0.416409963851	0.0668243734141	0.000400806614791
ENSG00000145214.9	DGKQ	4_960713_G_A_hg19	19881.0	8.08316696658e-11	0.612622482204	0.0508969498198	4.03630766239e-06
ENSG00000151552.7	QDPR	4_17515688_T_C_hg19	-2115.0	2.3839406638e-07	-0.49407712038	0.055522033335	0.00389361630182
ENSG00000109610.5	SOD3	4_24735463_G_A_hg19	-56070.0	4.27441935053e-06	0.433452932962	0.0565830008348	0.0345443556385
ENSG00000127249.10	ATP13A4	3_193291405_C_T_hg19	19405.0	2.04494746491e-10	-0.590869295784	0.0515556696198	9.4511190918e-06
ENSG00000125388.15	GRK4	4_3024044_C_T_hg19	58710.0	4.43472480358e-06	-0.461245760098	0.0552522224827	0.0371563371332
ENSG00000250673.1	RP11-6L6.2	4_147095630_C_T_hg19	-50078.0	1.57875639273e-08	0.545824651845	8.39345694378	0.000252316652973
ENSG00000178636.4	RP11-455G16.1	4_120120607_A_C_hg19	13075.0	7.06452536155e-06	0.434109107026	0.0596087031207	0.0410628804371
ENSG00000197888.2	UGT2B17	4_69432279_T_C_hg19	1200.0	2.75284280083e-07	0.691384185846	6.18502264439	0.00472062486323
ENSG00000118804.7	FAM47E-STBD1	4_77227676_A_C_hg19	54791.0	1.30074291122e-07	0.506037686855	8.43124235999	0.00163095133227
ENSG00000205572.5	SERF1B	5_69339977_T_G_hg19	18904.0	1.19461162343e-06	0.488177542906	8.24609299663	0.00385289673492
ENSG00000205571.8	SMN2	5_69280024_C_T_hg19	-65325.0	2.50608977859e-05	-0.355603558166	0.0662230790069	0.0421344455785
ENSG00000049167.9	ERCC8	5_60319731_G_A_hg19	-78972.0	9.5538926459e-06	-0.40724979399	0.0571815993725	0.0499440864385
ENSG00000172058.11	SERF1A	5_70256275_T_C_hg19	59784.0	7.24551773331e-20	-0.81358512638	0.0398118698596	2.89699511581e-15
ENSG00000145736.10	GTF2H2	5_70339872_G_T_hg19	23610.0	2.77808525617e-13	-0.656422885601	0.0475939936053	5.7838880238e-09
ENSG00000066230.6	SLC9A3	5_439479_C_T_hg19	84748.0	3.27101130056e-09	0.49924400644	0.0604887215428	0.000149920968184
ENSG00000164307.8	ERAP1	5_96123125_T_C_hg19	20438.0	3.55470667803e-10	-0.584952689149	0.053692354887	9.88917774118e-06
ENSG00000164346.5	NSA2	5_73997524_A_T_hg19	-65292.0	5.65731040819e-07	0.405563060572	0.0558584058046	0.00516914646132
ENSG00000151725.7	MLF1IP	4_185635311_C_T_hg19	19859.0	2.5757677024e-07	0.50059370709	0.0512461651691	0.00432428435372
ENSG00000164308.12	ERAP2	5_96252432_G_A_hg19	40790.0	1.54337452391e-33	0.860739530967	0.0327826608044	4.02058941075e-27
ENSG00000113318.9	MSH3	5_79913275_G_A_hg19	-37191.0	1.68784285854e-06	0.449375391947	0.0581083657086	0.0233861654941
ENSG00000152348.11	ATG10	5_81610680_G_A_hg19	342837.0	1.44488618243e-08	-0.501146618758	0.055253405487	0.000324531390234
ENSG00000205464.7	ATP6AP1L	5_81579073_G_A_hg19	3793.0	2.19749656135e-08	-0.544820090624	0.0521770366568	0.00041303168702
ENSG00000242110.3	AMACR	5_33994116_A_T_hg19	13762.0	7.74549060309e-08	0.484823901516	0.0542174263201	0.00117860619412
ENSG00000155542.7	SETD9	5_56106526_T_C_hg19	-98560.0	9.3041368735e-16	0.796014065109	0.0399391954928	7.31645136447e-11
ENSG00000269302.1	AC110771.1	4_187112832_C_T_hg19	-919.0	1.64327091209e-08	0.48240347726	0.0612611699083	0.000362119705432
ENSG00000051596.5	THOC3	5_175356734_C_T_hg19	104835.0	5.1960042185e-14	0.647001285386	0.0486488296602	1.09111788447e-08
ENSG00000188573.7	FBLL1	5_167936000_T_G_hg19	-20120.0	1.77554952903e-15	0.64492926448	0.051099282926	1.21642543124e-10
ENSG00000113722.12	CDX1	5_149525189_G_A_hg19	-21168.0	9.55677750455e-07	-0.568514028617	0.0458259940533	0.0144359128116
ENSG00000197375.8	SLC22A5	5_131694077_T_C_hg19	-11366.0	1.07789120632e-05	-0.451557983015	0.0501810045769	0.048546502538
ENSG00000169230.5	PRELID1	5_176731452_G_T_hg19	678.0	8.60709833719e-06	0.441577300732	0.0496747226874	0.0458477786591
ENSG00000168246.5	UBTD2	5_171793550_G_A_hg19	-82950.0	2.35293427411e-06	-0.426424750363	0.0611551797901	0.0275478531202
ENSG00000123643.8	SLC36A1	5_150883158_T_A_hg19	66552.0	3.26598023669e-06	0.39039775198	0.0675219563442	0.0336969479774
ENSG00000161055.3	SCGB3A1	5_179936737_G_A_hg19	81674.0	3.14021291333e-07	0.426339184634	0.0628124849665	0.00614375392654
ENSG00000168903.8	BTNL3	5_180430797_T_C_hg19	14953.0	1.66399859101e-09	0.606081935633	0.0491241266079	5.43253961636e-05
ENSG00000124588.15	NQO2	6_3003970_A_G_hg19	15750.0	1.51663449503e-09	-0.547915984664	0.0534713488043	7.33903113614e-05
ENSG00000186470.9	BTN3A2	6_26354100_G_T_hg19	-11286.0	1.00538437863e-15	-0.479583538645	0.0661710020498	7.33989861162e-11
ENSG00000182952.4	HMGN4	6_26577186_A_G_hg19	38554.0	1.44440704484e-06	0.463515023292	7.83786047448	0.00997770377962
ENSG00000172738.7	TMEM217	6_37253261_C_T_hg19	-27917.0	1.22972136234e-06	0.405482133057	0.0659999709439	0.0145867448476
ENSG00000124613.4	ZNF391	6_27430146_T_A_hg19	87753.0	8.85643337125e-08	0.482653799448	0.054972256945	0.00124055308254
ENSG00000124491.11	F13A1	6_6331873_T_C_hg19	-10701.0	7.453179213e-07	0.425736030213	0.063210864641	0.0200594656566
ENSG00000112139.10	MDGA1	6_37663624_T_C_hg19	3354.0	6.37497043174e-22	-0.769317971352	6.73220364564	4.80961939213e-16
ENSG00000204644.5	ZFP57	6_29647628_T_A_hg19	1211.0	1.03226263626e-19	0.791230585104	6.43053440103	3.41017798744e-14
ENSG00000124780.9	KCNK17	6_39290834_T_G_hg19	-8974.0	3.95725991324e-06	-0.419443668954	0.0621964585548	0.0407013259976
ENSG00000198502.5	HLA-DRB5	6_32522890_G_A_hg19	-24988.0	6.42674951783e-17	-0.651055240861	7.1615216845	9.85124200967e-11
ENSG00000196126.6	HLA-DRB1	6_32541886_A_T_hg19	15534.0	1.3684414755e-12	-0.56657954425	0.0511767877306	9.06703037089e-07
ENSG00000196735.7	HLA-DQA1	6_32513224_G_A_hg19	-82731.0	4.22133062819e-12	-0.57911298505	7.93825133422	2.21437018931e-06
ENSG00000179344.12	HLA-DQB1	6_32603742_A_G_hg19	32303.0	1.06770572461e-14	-0.630801659603	7.94946236333	7.49225418753e-09
ENSG00000237541.3	HLA-DQA2	6_32611450_G_T_hg19	-97668.0	2.17827266621e-18	0.680443946055	7.01626096481	1.22825534739e-12
ENSG00000232629.4	HLA-DQB2	6_32624715_A_C_hg19	106436.0	1.29183215587e-18	0.67223839452	7.09470079309	7.4025793436e-13
ENSG00000204525.10	HLA-C	6_31202486_C_T_hg19	37290.0	2.59726620765e-08	-0.505627164766	0.0560001201356	0.00166915978152
ENSG00000250264.1	TAP2	6_32796793_G_A_hg19	9637.0	9.99340340507e-12	0.608222822726	0.0531471502086	1.14737113677e-06
ENSG00000204516.5	MICB	6_31486307_C_T_hg19	23650.0	2.5251876762e-06	-0.45091470389	0.0544249221698	0.0475024425122
ENSG00000244731.3	C4A	6_32035694_C_T_hg19	85894.0	5.88730221894e-07	-0.391223710106	0.0682983908902	0.00845923765756
ENSG00000188056.7	TREML4	6_41194210_C_T_hg19	-1851.0	1.96310029111e-19	-0.896605908853	0.0330472973476	3.8373463006e-14
ENSG00000031691.6	CENPQ	6_49465989_G_C_hg19	34899.0	4.30878001271e-07	-0.514479738775	0.047428009742	0.00375825257646
ENSG00000118491.7	ZC2HC1B	6_144089216_G_A_hg19	-96356.0	2.46583564628e-07	0.634236013314	0.0411704211535	0.00418706768411
ENSG00000132429.5	POPDC3	6_105509217_G_A_hg19	118491.0	5.0937793879e-06	0.773950393095	0.0300827057913	0.0395170162993
ENSG00000112619.6	PRPH2	6_42672407_T_C_hg19	17085.0	7.2790749967e-08	0.493931689577	0.055963130726	0.000828778681261
ENSG00000135541.16	AHI1	6_135818897_C_A_hg19	-176.0	1.41986137174e-08	-0.478076665625	0.06029046085	0.000360275624465
ENSG00000124587.9	PEX6	6_42901120_G_A_hg19	44887.0	3.2761318563e-10	0.53922082117	0.0552673910871	8.1589151764e-06
ENSG00000188820.8	FAM26F	6_116783619_T_G_hg19	1087.0	7.16597886642e-07	-0.37248097988	0.0669289705276	0.00669675257469
ENSG00000196586.9	MYO6	6_76359641_A_G_hg19	-99267.0	9.78541631106e-07	0.903199839743	0.0272302981707	0.0111745873489
ENSG00000267906.1	AC073333.1	7_16842603_C_T_hg19	13738.0	2.36166416056e-08	-0.993757246848	0.0284433677672	0.000736637382212
ENSG00000132436.7	FIGNL1	7_50489038_C_T_hg19	28961.0	6.54223066213e-07	0.432326779306	0.060348913224	0.00730183085398
ENSG00000267985.1	AC005488.1	7_72392946_T_C_hg19	-66531.0	1.14004492159e-10	-0.514398315513	0.0590754546973	1.53087112558e-06
ENSG00000112031.11	MTRF1L	6_153313148_C_T_hg19	10414.0	6.52899033464e-07	-0.401658563022	0.0547647749803	0.00599895844447
ENSG00000165171.6	WBSCR27	7_73270891_C_T_hg19	-14071.0	2.85749377294e-13	-0.697199783064	0.0473788383663	1.09111788447e-08
ENSG00000122335.9	SERAC1	6_158589039_G_T_hg19	133.0	9.34873184891e-07	0.482235319476	0.0550636474218	0.0115374875239
ENSG00000106153.12	CHCHD2	7_56159691_C_T_hg19	14366.0	6.71232851074e-06	-0.31597689532	0.0632606019666	0.0377703452596
ENSG00000211697.2	TRGV5	7_38388163_A_G_hg19	1220.0	1.44470844491e-13	-0.641399649261	0.0484074395643	1.66340747723e-08
ENSG00000146574.11	CCZ1B	7_6884764_A_C_hg19	-19055.0	1.25255793109e-20	-0.699635655224	0.0423024894481	9.42063079863e-15
ENSG00000211698.2	TRGV4	7_38406877_T_C_hg19	-13135.0	4.09953727551e-18	-0.739926031676	0.042933665033	1.08555936265e-12
ENSG00000211699.2	TRGV3	7_38384564_C_T_hg19	13974.0	1.2449201637e-15	-0.672866053297	0.043043828808	2.02066785813e-10
ENSG00000253534.1	TRBV6-8	7_142025037_C_T_hg19	99480.0	1.83453054979e-08	-0.585739668577	0.0498773678969	0.000293008983728
ENSG00000121716.14	PILRB	7_99895309_C_G_hg19	-38427.0	1.07132536197e-14	0.634044344237	0.0513349732652	4.395679872e-10
ENSG00000188372.10	ZP3	7_76137237_G_A_hg19	110403.0	2.74292166437e-10	0.53176105312	0.0565588339483	1.30397928423e-05
ENSG00000229769.2	TRBV10-2	7_142210427_A_G_hg19	-3515.0	9.51317844647e-09	-0.56104536508	8.25267918963	0.00016407455491
ENSG00000161036.6	LRWD1	7_102136550_G_A_hg19	31175.0	8.02731968185e-08	-0.477467849524	0.0532796948961	0.00133971521795
ENSG00000091140.8	DLD	7_107590738_G_C_hg19	59324.0	5.98934397729e-07	0.370443434813	0.0577067219148	0.00937253124835
ENSG00000211717.3	TRBV10-1	7_142210427_A_G_hg19	21547.0	2.21733029577e-10	-0.61354954405	0.0505464926414	4.71533659561e-06
ENSG00000158525.11	CPA5	7_130006808_G_C_hg19	22179.0	1.1900800203e-07	0.472467885861	0.0599837947358	0.00155197968462
ENSG00000146707.10	POMZP3	7_76177284_C_T_hg19	78741.0	8.22275293421e-19	0.688477339297	0.0485638297488	1.74502365742e-13
ENSG00000211714.3	TRBV7-3	7_142254912_T_G_hg19	-7395.0	1.05153972939e-08	-0.463952622368	0.0585648413261	0.000150420711668
ENSG00000158623.10	COPG2	7_130273165_G_T_hg19	80307.0	1.48759356469e-07	-0.532987623358	0.0527066561755	0.00208808761037
ENSG00000177683.9	THAP5	7_108104517_T_C_hg19	105417.0	3.81800081924e-06	0.363292522101	0.0593851779809	0.0240711623724
ENSG00000267368.1	UPK3BL	7_102313309_C_T_hg19	-30232.0	7.08697922686e-12	0.530777386415	0.0578241018958	3.63983154598e-07
ENSG00000267645.1	POLR2J2	7_102390266_G_A_hg19	-78267.0	6.17194568198e-19	-0.747060474711	0.0443272903295	1.51138135617e-13
ENSG00000173678.10	SPDYE2B	7_102357019_G_A_hg19	66248.0	3.91517391862e-09	-0.519758138442	0.0540105756793	0.000119306289574
ENSG00000211753.2	TRBV28	7_142413749_C_G_hg19	-14734.0	9.3736718343e-12	-0.610428965256	0.0491090704208	3.01660306205e-07
ENSG00000214102.3	WEE2	7_141478800_G_A_hg19	70648.0	1.05087118512e-05	0.453874549597	0.0546099698718	0.0440615018853
ENSG00000237254.2	TRBV30	7_142510446_G_A_hg19	484.0	5.37160209759e-09	-0.466744926359	0.0573203524176	0.000113582526354
ENSG00000211710.3	TRBV4-1	7_142002172_C_T_hg19	-10834.0	7.36412396418e-08	-0.513445176326	0.0492660493202	0.0008124229629
ENSG00000243317.3	C7orf73	7_135340618_C_T_hg19	-6625.0	2.94550463773e-07	-0.495815442101	0.0507027856397	0.00432204160131
ENSG00000159763.3	PIP	7_142736398_C_A_hg19	-92771.0	1.35917979042e-06	0.962478095798	0.026146206676	0.00823358055909
ENSG00000244291.1	C7orf13	7_156442035_T_C_hg19	-10978.0	2.43598369315e-06	-0.488752091592	0.0541282679851	0.0269411503871
ENSG00000036565.10	SLC18A1	8_20012619_T_G_hg19	27955.0	1.67018709181e-08	0.491848807164	0.0565782986931	0.000541162222157
ENSG00000146904.4	EPHA1	7_143104816_G_A_hg19	1001.0	3.93545075669e-08	-0.46416085238	0.0567776103094	0.000704880900002
ENSG00000221947.3	XKR9	8_71607982_T_C_hg19	26383.0	3.538376914e-07	0.469701076141	0.0590654418881	0.00369971018454
ENSG00000172728.11	FUT10	8_33296969_T_G_hg19	33613.0	3.88203857095e-12	-0.543460898085	0.0495015913699	1.60067125886e-07
ENSG00000168546.6	GFRA2	8_21706297_A_C_hg19	-36554.0	1.52814158568e-06	-0.761933311718	0.0339752463198	0.0273009848918
ENSG00000213214.3	ARHGEF35	7_143785137_C_T_hg19	206074.0	4.07888746477e-06	-0.418556943693	0.062685491075	0.0421344455785
ENSG00000196511.9	TPK1	7_144549571_A_G_hg19	-16147.0	2.00543697461e-07	-0.550974040086	0.0506030608193	0.00348663044142
ENSG00000176209.7	SMIM19	8_42385748_A_C_hg19	-10549.0	7.40518237144e-09	-0.552597113739	0.0496846877533	0.00016407455491
ENSG00000178538.5	CA8	8_61011719_A_G_hg19	181888.0	1.39430308487e-07	-0.523294322035	0.0531148683239	0.00246715805269
ENSG00000173566.9	NUDT18	8_21949070_G_T_hg19	17642.0	1.78455772123e-06	0.51206268334	0.046430754828	0.0261625679574
ENSG00000250210.3	RP11-585F1.10	8_162578_C_T_hg19	-12186.0	8.13893438007e-07	-0.407818362934	0.0603479787891	0.013725064188
ENSG00000204947.4	ZNF425	7_148799572_C_A_hg19	23716.0	5.34871797633e-06	0.463808420346	0.0557136352845	0.0391534310863
ENSG00000197181.7	PIWIL2	8_22156670_A_T_hg19	23861.0	3.72060978013e-09	-0.554210125661	0.0542459985014	0.000142687831496
ENSG00000255046.1	RP11-297N6.4	8_11666770_T_C_hg19	-6840.0	9.44040209188e-08	0.44347269963	0.0619940513931	0.00264389389513
ENSG00000186523.10	FAM86B1	8_12038150_C_G_hg19	13334.0	9.83548919032e-07	0.448787541996	0.0586328111438	0.0198822731106
ENSG00000146910.7	CNPY1	7_155212582_A_T_hg19	113873.0	1.36017428573e-06	0.908023686457	0.0233428900872	0.0304003946737
ENSG00000071894.10	CPSF1	8_145625283_T_C_hg19	9390.0	3.50154020921e-10	-0.50641364608	0.0545044454325	9.88917774118e-06
ENSG00000147813.11	NAPRT1	8_144676862_C_T_hg19	-16106.0	6.20941811724e-16	0.710934403417	0.0412317007892	7.31645136447e-11
ENSG00000269305.1	AL158147.2	9_4863551_C_A_hg19	-4431.0	3.54827845897e-06	-0.500938063117	0.0497838070172	0.0421344455785
ENSG00000167701.9	GPT	8_145684976_G_A_hg19	-43379.0	1.17026358749e-06	0.376547406405	0.0690931779146	0.0137899078648
ENSG00000169436.12	COL22A1	8_139926282_G_A_hg19	-420.0	5.68078662356e-07	-0.428585669392	0.0637122611374	0.0140901770425
ENSG00000172785.14	CBWD1	9_193737_C_T_hg19	-4916.0	2.88864201857e-14	-0.679584767897	0.0456150212866	6.49064998939e-09
ENSG00000183665.4	TRMT12	8_125458543_A_G_hg19	-4504.0	2.2132659392e-07	0.506737247006	0.0505939227937	0.00264389389513
ENSG00000205038.7	PKHD1L1	8_110524418_T_C_hg19	149713.0	3.52277315341e-06	0.477167557982	0.053747692256	0.0296509764222
ENSG00000204775.4	KM-PA-2	8_145247168_G_A_hg19	83932.0	1.97004865821e-05	0.39879474427	0.0620647455541	0.0421135556008
ENSG00000167653.4	PSCA	8_143751698_T_C_hg19	-27.0	3.15725602602e-06	0.4334477394	0.058042023804	0.0264991808942
ENSG00000174226.4	SNX31	8_101676642_T_C_hg19	-1272.0	2.33096734964e-09	0.591021302095	0.0516707195983	9.48621282892e-05
ENSG00000180155.14	LYNX1	8_143897882_A_G_hg19	-38707.0	3.51291553072e-06	-0.441899972227	0.0567514699518	0.0328427518907
ENSG00000164978.13	NUDT2	9_34336266_C_T_hg19	6763.0	1.62053962947e-08	0.508647523734	0.0530216857323	0.000189782642576
ENSG00000122735.11	DNAI1	9_34466412_A_G_hg19	9001.0	3.10644244845e-06	0.754521309228	0.0304947530177	0.0269411503871
ENSG00000106733.16	NMRK1	9_77707300_A_T_hg19	-4376.0	7.90990254535e-13	-0.579905179702	0.0541093475946	3.10350739073e-08
ENSG00000204788.3	CR769776.1	9_69450920_G_C_hg19	-71627.0	5.39360769871e-09	-0.743675970925	0.038575661847	0.000218627547445
ENSG00000172014.11	ANKRD20A4	9_69475984_C_A_hg19	94173.0	7.61243841628e-16	0.733979085949	0.045918249153	1.83735670307e-10
ENSG00000239590.1	OR1J4	9_125254013_A_G_hg19	-27406.0	1.50255189378e-06	-0.440361627513	0.0609190487261	0.0172020918123
ENSG00000165275.5	TRMT10B	9_37756833_A_G_hg19	3030.0	1.27036840565e-06	-0.392070998426	0.0658628927758	0.0115868430577
ENSG00000130957.4	FBP2	9_97259069_C_T_hg19	96770.0	1.94842245042e-06	-0.773442644673	0.0340095640537	0.0213348039654
ENSG00000165244.6	ZNF367	9_99055249_G_T_hg19	124646.0	1.08305827607e-06	0.386586851585	0.0645171124916	0.00900934341879
ENSG00000134824.9	FADS2	11_61595564_C_T_hg19	35113.0	9.78603272814e-08	0.485875403402	0.0576909422212	0.00182022920025
ENSG00000177697.13	CD151	11_828784_A_G_hg19	-4058.0	4.15785372701e-13	0.587223168231	7.53229578808	2.17031411251e-08
ENSG00000124939.4	SCGB2A1	11_62080254_T_C_hg19	104115.0	5.49074227224e-06	0.478536846358	0.0463294268439	0.0368543154953
ENSG00000134809.4	TIMM10	11_57289328_A_C_hg19	8872.0	1.22227842265e-08	-0.493588700205	0.0517676208951	0.00016407455491
ENSG00000166436.11	TRIM66	11_8701836_C_T_hg19	-8503.0	6.66597553279e-08	0.509379268203	0.0554327412762	0.00109073177184
ENSG00000156603.10	MED19	11_57525883_A_G_hg19	-46448.0	6.00663171917e-06	0.537736464142	0.0467971791841	0.023154679581
ENSG00000168000.10	BSCL2	11_62543398_C_T_hg19	-66274.0	4.62948455213e-06	0.297252681047	0.086313491978	0.0236180135396
ENSG00000172247.3	C1QTNF4	11_47606483_G_A_hg19	9217.0	3.61271264179e-08	-0.42307571235	0.0653889350918	0.000293008983728
ENSG00000149084.7	HSD17B12	11_43816200_C_T_hg19	238215.0	7.48718207385e-09	0.574049297685	0.047483422543	0.000289635592625
ENSG00000110665.7	C11orf21	11_2324440_C_T_hg19	-328.0	4.64063903952e-07	-0.484233456443	8.6945105393	0.00787689716649
ENSG00000166796.7	LDHC	11_18400811_C_T_hg19	-33042.0	1.97675751142e-25	0.751283528087	0.0391205767707	9.3628724177e-20
ENSG00000110455.9	ACCS	11_44087989_G_T_hg19	515.0	5.10852368045e-09	0.709724798537	0.0423359383263	0.000130223789497
ENSG00000132259.8	CNGA4	11_6287444_A_G_hg19	31450.0	1.49941685809e-06	0.473614733899	0.0546662119508	0.0202629686409
ENSG00000142102.11	ATHL1	11_295343_G_A_hg19	6209.0	1.5920097411e-06	0.392953510936	0.0649409461204	0.0328794406298
ENSG00000188199.6	NUTM2B	10_81439187_T_C_hg19	-23795.0	4.96713868339e-09	-0.544050655997	0.0554265543217	0.000209257516724
ENSG00000228570.3	NUTM2E	10_81570079_C_G_hg19	-31034.0	1.76270666333e-18	-0.803643283246	0.0409394019802	4.75790702239e-13
ENSG00000107593.15	PKD2L1	10_102037971_G_T_hg19	51695.0	4.81248149086e-06	0.464405880425	0.0556412728175	0.0369024588678
ENSG00000151640.8	DPYSL4	10_134026447_T_C_hg19	26044.0	7.67560584073e-10	-0.539150554559	0.0559973563044	4.0179004348e-05
ENSG00000177042.10	TMEM80	11_711970_G_A_hg19	16543.0	5.35079386395e-07	0.525629461764	0.052300843267	0.00819228669275
ENSG00000171160.13	MORN4	10_99436540_T_C_hg19	-43436.0	2.11915220951e-06	-0.417143172934	0.0602950282094	0.0228802952369
ENSG00000184923.8	NUTM2A	10_89028276_T_C_hg19	43072.0	5.71762055128e-09	0.445774613027	0.0647955654163	0.000157569140624
ENSG00000130640.9	TUBGCP2	10_135151215_A_G_hg19	-26091.0	1.94935629507e-06	0.398397031266	8.95282540087	0.0276279633435
ENSG00000107611.10	CUBN	10_17251636_A_G_hg19	-79993.0	1.09621111674e-06	0.438327741175	9.27763670076	0.0228802952369
ENSG00000099290.11	FAM21A	10_51812433_G_C_hg19	-15214.0	6.0166325214e-19	0.781009077697	0.0411984598673	1.13481751641e-13
ENSG00000026025.9	VIM	10_17248902_C_T_hg19	-21355.0	2.91999147917e-06	-0.335103334701	0.0725185981429	0.027067229702
ENSG00000165730.10	STOX1	10_70583555_C_T_hg19	-3742.0	4.29721313028e-13	0.644872743863	0.0497126338947	2.00452751981e-08
ENSG00000204147.5	ASAH2B	10_52567865_A_G_hg19	68788.0	2.52660568239e-08	-0.576385245997	0.0498556761657	0.000532639965195
ENSG00000156510.11	HKDC1	10_70998001_G_A_hg19	17943.0	4.08356061318e-06	0.467947259897	0.0520368599095	0.0415811177939
ENSG00000188234.9	AGAP4	10_46327952_G_C_hg19	21151.0	1.05227001926e-12	-0.675466920297	0.0472103182868	2.88313092855e-08
ENSG00000185736.11	ADARB2	10_1282828_T_C_hg19	496417.0	1.13980560225e-14	0.681595541903	0.0485667754943	2.12476086276e-09
ENSG00000099282.5	TSPAN15	10_71324931_C_T_hg19	113703.0	4.18795701884e-06	0.465344915125	0.0561445212821	0.0469281657121
ENSG00000152726.14	FAM21B	10_47917284_C_A_hg19	23262.0	2.28109899839e-24	-0.88147445583	5.64354760763	3.95517474232e-19
ENSG00000174194.11	AGAP8	10_51367242_T_C_hg19	3612.0	2.72990108246e-11	-0.61193721374	0.0508483249633	4.40558339885e-07
ENSG00000204169.6	AGAP7	10_51541635_A_G_hg19	-55656.0	7.55083540647e-08	0.427170810171	0.0648965623317	0.00116597506493
ENSG00000204001.5	LCN8	9_139648298_G_A_hg19	4061.0	5.07060416047e-15	0.730099530879	0.0433304844397	4.232777212e-10
ENSG00000120539.10	MASTL	10_27475444_T_C_hg19	31692.0	3.46139235208e-13	0.583657208648	0.048972917372	1.80162809316e-08
ENSG00000165985.8	C1QL3	10_16558290_C_T_hg19	4187.0	5.95311069166e-25	0.803686832838	0.0397186637459	3.02108461381e-19
ENSG00000151715.3	TMEM45B	11_129723158_G_A_hg19	37445.0	1.14328214485e-06	0.444253356943	0.0541581925154	0.0149576397437
ENSG00000196655.5	TRAPPC4	11_118892757_C_G_hg19	3616.0	2.69482278947e-11	0.510244669734	0.0467818331581	9.06703037089e-07
ENSG00000149577.11	SIDT2	11_117039797_G_A_hg19	-9651.0	3.17272056226e-06	0.433351954072	0.0580576678638	0.0273009848918
ENSG00000255374.1	TAS2R43	12_11189757_C_T_hg19	54129.0	4.52865374453e-16	-0.714926106807	7.2411502771	3.83033533712e-11
ENSG00000111671.5	SPSB2	12_6980973_G_A_hg19	17497.0	5.2475804142e-07	0.408854146164	9.33303821778	0.00763040604174
ENSG00000010626.10	LRRC23	12_7055380_G_A_hg19	72648.0	2.84742137028e-06	0.454933000622	0.0562524527902	0.0307572281287
ENSG00000154134.10	ROBO3	11_124754611_T_A_hg19	19330.0	1.47920491515e-06	0.450618592566	0.0577856479665	0.0194458475822
ENSG00000111713.2	GYS2	12_21741414_A_G_hg19	15992.0	2.29689118306e-06	0.494651131487	0.0531293740222	0.0242458393978
ENSG00000172322.9	CLEC12A	12_10160527_G_T_hg19	56613.0	2.15938294281e-06	0.491436117073	0.05191696802	0.0257956324479
ENSG00000120645.7	IQSEC3	12_248202_C_G_hg19	72272.0	1.03445788123e-08	-0.553800903679	0.0507849455845	0.000772159736537
ENSG00000139192.7	TAPBPL	12_6562823_C_T_hg19	1968.0	7.59803807177e-13	0.572351125084	0.0498342861966	4.20798499633e-08
ENSG00000139044.6	B4GALNT3	12_661656_A_G_hg19	92127.0	1.6427778536e-16	0.676089918067	0.0481664881408	4.3589392469e-11
ENSG00000110074.6	FOXRED1	11_126176376_A_T_hg19	37427.0	2.42907222713e-07	0.426084508802	0.053495424551	0.00279547985321
ENSG00000188375.3	H3F3C	12_31957694_A_G_hg19	-13571.0	5.21226933696e-06	0.453361953275	0.0571444482047	0.0426632652118
ENSG00000172803.13	SNX32	11_65623739_A_G_hg19	22628.0	1.9892430607e-16	0.708476951976	0.0469624133324	1.63763506659e-11
ENSG00000184743.8	ATL3	11_63407786_G_T_hg19	31322.0	4.53757347263e-06	0.393150619116	0.0667751854602	0.0250555873076
ENSG00000172543.3	CTSW	11_65645580_A_C_hg19	-1699.0	9.0261182344e-10	0.543299896443	0.0507878454109	2.01898599739e-05
ENSG00000150750.6	C11orf53	11_111077824_A_C_hg19	-48882.0	2.2097535643e-06	0.571072491507	0.0441471272035	0.0233998014465
ENSG00000197345.8	MRPL21	11_68635770_C_A_hg19	35421.0	1.45868341461e-13	-0.577965612061	0.0498215315572	7.49225418753e-09
ENSG00000132740.4	IGHMBP2	11_68627912_G_A_hg19	-43397.0	9.54604630067e-08	0.464148858174	0.0584692992048	0.0013779705107
ENSG00000175575.8	PAAF1	11_73611349_G_C_hg19	23606.0	3.36591574302e-07	-0.559050104666	0.0451158794401	0.00370654113634
ENSG00000175229.6	GAL3ST3	11_65710106_G_A_hg19	106376.0	5.66272837265e-06	0.690343762653	0.0323090626317	0.031241095896
ENSG00000254614.1	AP003068.23	11_64944182_A_G_hg19	4514.0	7.01501065293e-15	-0.646518526234	0.0496161911597	3.15543469636e-10
ENSG00000182919.10	C11orf54	11_93488199_G_A_hg19	13443.0	1.93860841684e-06	-0.47340386815	0.0564777428917	0.0163480949451
ENSG00000166435.11	XRRA1	11_74675896_T_G_hg19	-15923.0	1.21499630768e-27	0.876586040276	0.0355868049415	9.14603050562e-22
ENSG00000123901.4	GPR83	11_94134472_A_C_hg19	-445.0	4.85667342229e-07	-0.453339878442	8.99950437373	0.00615537138172
ENSG00000020922.8	MRE11A	11_94186521_T_C_hg19	40436.0	1.19444201775e-07	0.467774266032	0.0535529366998	0.00198597934599
ENSG00000152578.8	GRIA4	11_105577465_G_C_hg19	96745.0	3.5651948237e-06	0.715326403582	0.0323353028917	0.0341986573852
ENSG00000158483.11	FAM86C1	11_71504475_T_C_hg19	5920.0	1.41540144239e-07	-0.482512490693	0.0590692753726	0.00328249857735
ENSG00000149231.7	CCDC82	11_96097932_C_T_hg19	25076.0	1.56017042069e-08	0.551041040028	0.0499041081753	0.000293008983728
ENSG00000135472.4	FAIM2	12_50296301_C_T_hg19	1656.0	1.93607976268e-09	0.608782917366	0.0488665811808	7.33903113614e-05
ENSG00000177627.5	C12orf54	12_48966742_G_A_hg19	90457.0	4.15305748067e-07	0.725238383694	0.0347315566209	0.00469901636548
ENSG00000205057.3	CLLU1OS	12_92813081_T_G_hg19	8790.0	3.47748022869e-16	0.715352965736	0.0454065346452	3.44037446087e-11
ENSG00000180481.6	GLIPR1L2	12_75874913_G_A_hg19	90064.0	6.14346209865e-10	-0.597291212281	8.09429165911	9.00204817032e-06
ENSG00000176422.10	SPRYD4	12_56891649_G_A_hg19	29349.0	2.01880552675e-06	0.478028517118	0.0527601243869	0.0172020918123
ENSG00000123427.11	METTL21B	12_58208164_G_A_hg19	42890.0	5.4423261746e-11	0.625949194437	0.0500726997799	1.01068492897e-06
ENSG00000185664.10	PMEL	12_56356559_A_G_hg19	10469.0	2.99019299934e-13	0.622030873973	0.0519508752991	1.1573871432e-08
ENSG00000197728.5	RPS26	12_56435929_C_G_hg19	293.0	9.28230711938e-29	-0.820285056538	5.65043491994	1.09128557526e-22
ENSG00000166896.3	XRCC6BP1	12_58288793_C_T_hg19	-46530.0	1.09864258499e-05	-0.423605235098	0.0519482344346	0.043071693144
ENSG00000139344.3	AMDHD1	12_96345860_C_A_hg19	8790.0	3.73824385339e-06	0.433101138935	8.44833932353	0.0338551938595
ENSG00000269676.1	MUC8	12_133046199_G_A_hg19	4381.0	1.72298674721e-06	-0.448986027241	9.41820951572	0.0279316253235
ENSG00000187848.8	P2RX2	12_133182037_A_G_hg19	-13328.0	1.19984136228e-06	-0.481372835282	0.0561283749245	0.0152223873633
ENSG00000204954.5	C12orf73	12_104336127_C_T_hg19	23167.0	2.13482046011e-06	-0.429912761164	0.0521530371802	0.0190393198114
ENSG00000076555.11	ACACB	12_109604420_A_G_hg19	50021.0	1.0916051709e-06	-0.461004164564	0.0575107064612	0.0168647630006
ENSG00000088986.6	DYNLL1	12_120922849_G_A_hg19	15197.0	2.91304493247e-06	0.409386831803	0.063425767084	0.0225076337976
ENSG00000110871.10	COQ5	12_121035474_G_A_hg19	-63363.0	6.86646810167e-06	0.39038487738	0.0620604766067	0.0455696888936
ENSG00000126231.9	PROZ	13_113805074_C_A_hg19	-7893.0	1.3090851184e-06	-0.468277090581	0.0575362857178	0.0172020918123
ENSG00000100908.9	EMC9	14_24609147_T_C_hg19	1500.0	5.22741875087e-09	-0.657726789023	0.0453455430166	0.000134774968588
ENSG00000092036.12	HAUS4	14_23420383_G_T_hg19	5855.0	1.82822178557e-07	-0.470387197136	0.0546231978048	0.00214910879443
ENSG00000196497.11	IPO4	14_24628159_A_G_hg19	29766.0	7.49367991542e-06	0.416467944333	0.0607091619783	0.0499440864385
ENSG00000139899.6	CBLN3	14_24898751_G_A_hg19	1194.0	4.95744667101e-08	0.480622634889	0.0572105525498	0.000953859729516
ENSG00000131966.9	ACTR10	14_58677500_C_T_hg19	10703.0	3.88399090012e-06	-0.359048095755	0.0728963344939	0.022434689291
ENSG00000258289.3	CHURC1	14_65354946_A_G_hg19	-26132.0	3.14862235555e-19	0.744333856636	0.0447361029769	5.97096126224e-14
ENSG00000156414.14	TDRD9	14_104363748_A_G_hg19	-31050.0	1.07593863583e-08	0.518291931846	0.0559264204848	0.000309244847196
ENSG00000168229.3	PTGDR	14_52634433_A_G_hg19	-99997.0	1.19048185158e-06	-0.505323500443	0.0509366795293	0.0146904736788
ENSG00000126790.7	L3HYPDH	14_60021222_G_A_hg19	-70695.0	5.88443772938e-07	0.489512694019	0.0531926422115	0.00615537138172
ENSG00000184227.3	ACOT1	14_74030518_T_A_hg19	26701.0	2.34676878244e-14	0.606102045903	8.16888951278	1.74184841951e-09
ENSG00000197119.8	SLC25A29	14_100769163_C_T_hg19	3373.0	2.9591986378e-06	0.42095779918	0.0632287054256	0.0199668769391
ENSG00000183092.11	BEGAIN	14_100998848_A_G_hg19	54738.0	1.70416404239e-08	-0.557217091223	0.0505253779486	0.000389018138398
ENSG00000165502.6	RPL36AL	14_50081803_T_C_hg19	5477.0	6.19181933636e-07	0.527547395312	0.0483037695816	0.00418706768411
ENSG00000165553.4	NGB	14_77656666_T_C_hg19	80526.0	2.28307305065e-06	0.865627908096	0.0244449948234	0.0214206397162
ENSG00000197734.4	C14orf178	14_78199196_G_A_hg19	-27976.0	3.26683779322e-08	0.471669895211	0.0622081011808	0.000440949302019
ENSG00000211939.2	IGHV1-8	14_106573311_C_T_hg19	-33841.0	9.69457275366e-09	-0.486698365721	0.058518440561	0.000272989001264
ENSG00000211940.2	IGHV3-9	14_106573311_C_T_hg19	-20627.0	8.27260856974e-12	-0.563945348709	0.0549276347723	4.40558339885e-07
ENSG00000068793.13	CYFIP1	15_22922576_T_G_hg19	30572.0	4.86266239079e-07	0.526536681789	0.0512792863476	0.0130432117365
ENSG00000211958.2	IGHV3-38	14_106794783_G_A_hg19	72028.0	2.85337929431e-07	1.19120501523	0.02291382154	0.0109560163054
ENSG00000166839.12	ANKDD1A	15_65172961_T_G_hg19	-31139.0	1.07138089937e-12	-0.669376088397	0.0411691366164	5.02624492413e-08
ENSG00000243708.4	PLA2G4B	15_42045160_T_C_hg19	-75122.0	2.16146265308e-11	0.60329831782	0.0523730359539	7.96997824098e-07
ENSG00000166035.6	LIPC	15_58770523_C_T_hg19	67756.0	1.8690785284e-06	0.404965237834	0.0645761221368	0.0408214891478
ENSG00000137877.8	SPTBN5	15_42191519_G_A_hg19	-5422.0	7.036708273e-11	-0.556366202043	0.0566021472069	2.67824153579e-06
ENSG00000104112.4	SCG3	15_51955733_T_C_hg19	-17816.0	3.99304177226e-06	0.400797020334	0.0630850136871	0.0275188607709
ENSG00000211972.2	IGHV3-66	14_107167927_C_T_hg19	-36491.0	2.43283351541e-07	0.529271630147	0.0529028789861	0.00648353034185
ENSG00000166912.12	MTMR10	15_31247645_C_T_hg19	36005.0	3.03779471382e-06	0.467993876486	0.0517467465374	0.028143675122
ENSG00000211934.2	IGHV1-2	14_106436780_A_G_hg19	16281.0	1.0508493107e-06	-0.476490955806	0.0547346278109	0.0160302934011
ENSG00000211935.2	IGHV1-3	14_106484109_C_T_hg19	-12473.0	1.12310636044e-06	0.453541732111	0.0562570083237	0.0172020918123
ENSG00000140400.10	MAN2C1	15_75647964_G_C_hg19	12860.0	1.64118037636e-07	-0.548696122797	0.0499201174358	0.0022842322418
ENSG00000234769.4	WASH4P	16_139381_G_A_hg19	-70779.0	2.01793443614e-06	-0.902056759672	0.0294987722149	0.0198236619801
ENSG00000102854.10	MSLN	16_814275_C_T_hg19	3514.0	6.68529212038e-07	0.315300649388	0.0843635109127	0.0154057552953
ENSG00000059122.12	FLYWCH1	16_2986323_T_C_hg19	24386.0	1.14956933352e-16	0.698413203899	0.0484442792999	2.21199556371e-11
ENSG00000095917.9	TPSD1	16_1328432_A_T_hg19	22373.0	1.79837110442e-13	0.622964212141	0.0477020417617	2.1160660544e-08
ENSG00000188659.5	FAM154B	15_82500125_G_A_hg19	-55025.0	1.47091986663e-08	0.525238344172	0.0524348192966	0.000149920968184
ENSG00000127578.6	WFIKKN1	16_655262_T_G_hg19	-23976.0	6.03503236331e-07	0.536162005875	0.0496190547625	0.00906708026761
ENSG00000197599.8	CCDC154	16_1499408_G_A_hg19	-5091.0	9.78601083845e-07	0.474444753979	0.0528387971744	0.0174604317924
ENSG00000140471.12	LINS	15_101101654_A_G_hg19	41748.0	2.94615137931e-06	-0.39418104419	0.0594300593963	0.0360769702564
ENSG00000155393.8	HEATR3	16_50114458_T_A_hg19	14607.0	8.95668533323e-07	-0.644447005668	0.0363129798082	0.00915999623627
ENSG00000166847.5	DCTN5	16_23692405_A_G_hg19	39693.0	2.30242374401e-07	0.493244467524	7.73192959152	0.0027728269174
ENSG00000181625.13	SLX1B	16_29469934_C_T_hg19	4113.0	7.5521214763e-06	0.515741526238	0.049907953897	0.0273009848918
ENSG00000158865.8	SLC5A11	16_24838497_T_G_hg19	-18664.0	4.09159744655e-06	0.44324817191	0.0515204073138	0.0354115389053
ENSG00000066654.8	THUMPD1	16_20694067_G_A_hg19	58764.0	1.24060671773e-05	0.364453428823	0.0610792076263	0.0471298081171
ENSG00000103479.10	RBL2	16_53429173_C_T_hg19	-38715.0	3.92351317633e-10	-0.541580820114	0.0483084860758	1.40682024999e-05
ENSG00000183793.9	NPIPA5	16_15469765_A_G_hg19	5020.0	2.46116998603e-08	0.550925037512	0.0539630777572	0.000520482777261
ENSG00000184939.11	ZFP90	16_68675673_A_G_hg19	111681.0	2.33100755301e-06	0.500278323205	0.052840596344	0.0198822731106
ENSG00000132207.13	SLX1A	16_30177807_C_T_hg19	-27400.0	1.68521704794e-07	0.552478416873	0.049854591176	0.00111376700138
ENSG00000103226.13	NOMO3	16_16321232_A_T_hg19	-5119.0	8.81271538619e-10	-0.61379719204	0.0488477699456	2.65951393955e-05
ENSG00000197165.6	SULT1A2	16_28506872_A_G_hg19	101446.0	1.36426604525e-07	0.484246892971	0.0584592228177	0.0018502129062
ENSG00000125124.7	BBS2	16_56400976_C_T_hg19	152893.0	1.21478620094e-08	-0.518106906369	0.0551891261269	0.000294736009552
ENSG00000196993.4	NPIPB9	16_28860183_G_A_hg19	97076.0	8.23452910136e-07	-0.434179520248	0.0598830851728	0.00387230161701
ENSG00000196436.7	NPIPB15	16_74425314_G_A_hg19	13539.0	8.73493116983e-14	0.657791162443	0.0506417906424	1.21114832515e-08
ENSG00000154118.8	JPH3	16_87696520_G_A_hg19	61080.0	2.38489865519e-06	0.470330769726	0.0536108286888	0.0499440864385
ENSG00000157322.12	CLEC18A	16_70006938_C_A_hg19	22129.0	1.14709687679e-11	-0.61917690937	0.0517227315898	5.29207930031e-07
ENSG00000090857.9	PDPR	16_70177648_G_A_hg19	30120.0	3.367495135e-10	-0.559713323714	0.0501083690619	1.82761257215e-05
ENSG00000168404.8	MLKL	16_74735338_C_T_hg19	-757.0	3.95218097435e-06	-0.400261154003	0.0603864752949	0.0409135382881
ENSG00000258315.1	C17orf49	17_6933912_C_T_hg19	16099.0	2.70060422661e-06	0.422411670357	0.0533203619735	0.0329093839184
ENSG00000181031.11	RPH3AL	17_65610_G_T_hg19	170378.0	8.6498311738e-09	0.576437148557	0.0523570544822	0.000533338383376
ENSG00000187624.7	C17orf97	17_259304_A_G_hg19	-813.0	5.06546407183e-28	0.824858993166	0.0376019994835	8.54017656051e-22
ENSG00000108556.7	CHRNE	17_4813365_T_C_hg19	-7052.0	1.31908648607e-08	0.469132221454	0.0617607274999	0.000289635592625
ENSG00000109047.7	RCVRN	17_9816226_A_G_hg19	-8109.0	2.67578681943e-07	-0.53362053236	0.0516687090602	0.00611058732803
ENSG00000065457.6	ADAT1	16_75606360_G_T_hg19	50776.0	1.44900262748e-08	0.464176119886	0.0550860141927	0.000293008983728
ENSG00000154099.13	DNAAF1	16_84132285_G_A_hg19	-46579.0	1.04723276119e-06	0.43997785568	0.0568383858558	0.0240638864393
ENSG00000223510.2	CDRT15	17_14139565_T_C_hg19	448.0	1.32612859998e-08	-0.544178981442	0.0537448356126	0.000420614838699
ENSG00000205078.5	SYCE1L	16_77250095_C_A_hg19	16802.0	1.54765752756e-06	-0.437916990527	0.0584097823674	0.0216860302992
ENSG00000170425.3	ADORA2B	17_15873275_T_C_hg19	25045.0	2.58304652735e-12	-0.616354139377	7.86437664646	9.3713879661e-08
ENSG00000185324.17	CDK10	16_89762647_T_C_hg19	15503.0	1.08711274248e-09	-0.377146413993	0.0812760973461	5.43253961636e-05
ENSG00000228157.2	AC007952.5	17_19014831_G_C_hg19	18545.0	1.23793488223e-10	0.73760194417	0.0418802127074	1.88040792772e-06
ENSG00000170160.12	CCDC144A	17_16692784_C_T_hg19	99934.0	5.35533254623e-12	0.661639503977	7.46731675869	4.23112349702e-07
ENSG00000154768.4	C17orf50	17_34163565_G_A_hg19	75650.0	5.45378678938e-08	0.560881231145	0.0518313912777	0.000607429813108
ENSG00000256618.1	MTRNR2L1	17_21965894_G_A_hg19	-56542.0	9.9117052732e-07	0.743548017522	0.0319511648241	0.00846687500767
ENSG00000228696.4	ARL17B	17_44506556_A_G_hg19	-67514.0	3.57556948286e-13	0.652512451958	0.0500261610833	2.1124379118e-08
ENSG00000256515.3	CCL3L3	17_34592853_A_G_hg19	-68856.0	1.70486790875e-14	-0.748919983595	0.0448137614164	1.60419972091e-09
ENSG00000176681.10	LRRC37A	17_44387670_C_T_hg19	17572.0	2.93761438513e-12	-0.672283153084	0.0468392597263	1.42787841533e-07
ENSG00000232859.5	LYRM9	17_26242726_C_G_hg19	-22383.0	5.0648347164e-06	0.452062853417	0.0569963846176	0.0328427518907
ENSG00000161654.5	LSM12	17_42224905_A_C_hg19	-80094.0	2.03378394718e-08	-1.00981501761	0.0260213607727	0.000309244847196
ENSG00000205020.7	CCL4L1	17_34505860_C_A_hg19	-32449.0	4.60264718487e-07	0.462178776241	0.0601705184752	0.00670447159212
ENSG00000238083.3	LRRC37A2	17_44569237_T_C_hg19	-19639.0	2.16653000888e-08	-0.547331863873	0.0518640392761	0.000161545029554
ENSG00000185829.11	ARL17A	17_44577901_G_A_hg19	79066.0	2.0085154608e-05	-0.393977286335	0.0612263767045	0.0499440864385
ENSG00000176974.13	SHMT1	17_18247280_C_T_hg19	19406.0	3.14120101496e-07	0.531684178732	0.0500212844049	0.00469901636548
ENSG00000171916.12	LGALS9C	17_18466815_C_T_hg19	86765.0	7.87264908924e-09	-0.545672786966	0.0548017051725	0.000230998880804
ENSG00000213077.5	FAM106A	17_18466815_C_T_hg19	-38935.0	6.0899852376e-09	-0.530158547399	0.0527813955336	0.000151093345743
ENSG00000171928.9	TVP23B	17_18677329_G_A_hg19	-6978.0	7.61974872366e-07	-0.433013817824	0.0540337151806	0.0100803023512
ENSG00000073605.14	GSDMB	17_37983492_T_C_hg19	91295.0	6.70186171974e-06	-0.425183355466	0.0562636926374	0.0364490275871
ENSG00000172057.5	ORMDL3	17_38038389_A_T_hg19	45348.0	3.22495945546e-13	-0.606076443858	0.0434625117784	1.21114832515e-08
ENSG00000198933.5	TBKBP1	17_45794706_A_G_hg19	23260.0	3.20045733118e-06	-0.443453175201	0.0577443423605	0.021236820283
ENSG00000141698.12	NT5C3B	17_39975164_C_T_hg19	17270.0	3.11835375347e-11	-0.528287609109	0.0556893105666	1.02664118806e-06
ENSG00000141161.7	UNC45B	17_33497715_C_T_hg19	22880.0	1.87869588944e-06	0.468712185065	0.0567820362029	0.0198236619801
ENSG00000141560.10	FN3KRP	17_80675105_G_C_hg19	547.0	2.35542549607e-10	-0.599534921632	0.0504912847281	8.1589151764e-06
ENSG00000173917.9	HOXB2	17_46619102_C_A_hg19	2781.0	2.97241646005e-07	0.4368133553	0.054151504326	0.00337890986752
ENSG00000214087.4	ARL16	17_79686552_G_C_hg19	-35829.0	2.5147530039e-06	-0.475533642185	8.19050362262	0.0209152845585
ENSG00000108950.7	FAM20A	17_66575745_G_A_hg19	20659.0	3.04031831482e-06	-0.462506840387	0.0568973417572	0.0309074667148
ENSG00000136449.9	MYCBPAP	17_48580257_T_C_hg19	-5487.0	2.1411440919e-09	-0.52898779076	0.0551366569419	5.90951261692e-05
ENSG00000108592.12	FTSJ3	17_61852186_G_C_hg19	54918.0	1.04166115102e-06	0.439853970931	0.0554503678275	0.00851863590886
ENSG00000006282.15	SPATA20	17_48636534_G_A_hg19	16116.0	4.19819260503e-20	-0.727200774862	0.0457963502842	1.02263941594e-14
ENSG00000129646.9	QRICH2	17_74257469_T_C_hg19	46077.0	4.44951210441e-09	0.682779463055	0.04373523087	0.000122113032502
ENSG00000158270.10	COLEC12	18_394946_A_C_hg19	105562.0	4.46768939852e-07	-0.500324530181	0.052683441155	0.0149547752467
ENSG00000068097.10	HEATR6	17_58156330_A_G_hg19	-273.0	7.52517116798e-06	0.423288525489	0.0592817906395	0.0482384067074
ENSG00000182534.9	MXRA7	17_74671008_C_T_hg19	35679.0	1.56179764245e-10	-0.678202147673	6.88301819805	7.45225594999e-06
ENSG00000266714.2	MYO15B	17_73573918_G_A_hg19	-10220.0	2.18227204069e-06	0.532733260607	0.0497875905407	0.0270089258224
ENSG00000171298.8	GAA	17_78121170_G_T_hg19	45816.0	4.93369564179e-08	-0.450436181758	0.062113660813	0.00124811654496
ENSG00000215472.5	RPL17-C18orf32	18_47027458_T_C_hg19	-9556.0	2.24568589507e-16	0.688136071648	0.0436479899752	2.09546834347e-11
ENSG00000186496.6	ZNF396	18_32909359_C_T_hg19	47883.0	2.90303915278e-08	-0.451342115743	0.0533115845513	0.000420614838699
ENSG00000167306.14	MYO5B	18_47715721_T_G_hg19	5416.0	9.42480848428e-09	0.541801849109	0.0542373093175	0.000319750791369
ENSG00000183617.4	MRPL54	19_3762698_C_T_hg19	37.0	3.48120205971e-10	0.572983911174	7.76400835919	1.52416036344e-05
ENSG00000188305.4	C19orf35	19_2257230_G_C_hg19	24856.0	4.80324414103e-07	-0.513562822659	0.0539969551795	0.00915999623627
ENSG00000099617.2	EFNA2	19_1268398_G_A_hg19	-17754.0	1.87503004568e-06	0.491837962086	0.0451428388365	0.0273009848918
ENSG00000178078.7	STAP2	19_4247741_T_G_hg19	94677.0	2.98355196428e-07	-0.823212481315	0.0315320389354	0.00510243778302
ENSG00000172006.7	ZNF554	19_2800192_A_T_hg19	-19679.0	8.88437617905e-09	0.488549388986	0.0549787379505	0.000282359474594
ENSG00000101639.14	CEP192	18_13116432_G_T_hg19	125072.0	8.27110880451e-18	-0.642708026352	0.0452995561098	1.43911621581e-12
ENSG00000181240.9	SLC25A41	19_6436191_C_T_hg19	-2693.0	3.43874313506e-06	-0.455449356881	0.0536248496142	0.0368543154953
ENSG00000099785.6	MARCH2	19_8508391_G_A_hg19	30238.0	4.78365710929e-07	-0.467483083777	0.0578825305714	0.0064109427196
ENSG00000105607.8	GCDH	19_13031280_T_C_hg19	29441.0	1.01903976198e-06	-0.46904864953	0.0535902256987	0.00845923765756
ENSG00000188000.2	OR7D2	19_9250984_A_C_hg19	-45294.0	2.46854413271e-13	0.703992835992	0.046936574983	1.70005338525e-08
ENSG00000188321.9	ZNF559	19_9434872_C_T_hg19	425.0	3.70945338667e-07	-0.432249979651	0.0647523008372	0.00359629306557
ENSG00000174652.13	ZNF266	19_9428063_G_A_hg19	117897.0	2.65151376022e-13	0.649999977577	0.0474445804006	9.29097997336e-09
ENSG00000037757.9	MRI1	19_13868117_A_G_hg19	-7228.0	2.48589126714e-08	-0.520379367446	0.0540848367947	0.000416086910257
ENSG00000196268.7	ZNF493	19_21626540_C_T_hg19	46620.0	4.7727775372e-08	-0.466535749125	0.0592212300116	0.000520482777261
ENSG00000197134.7	ZNF257	19_22215441_A_G_hg19	-19812.0	1.69982205842e-06	0.436921540364	0.061503768702	0.0140674344631
ENSG00000126261.8	UBA2	19_35016632_T_C_hg19	97376.0	4.35504705293e-06	0.43260252206	0.049531754431	0.0347694746294
ENSG00000104856.9	RELB	19_45414399_C_A_hg19	-90288.0	2.78325562315e-06	0.360853134299	0.0663466995824	0.0275030849025
ENSG00000105499.9	PLA2G4C	19_48622545_A_G_hg19	-8801.0	2.76703368214e-06	0.475988233899	0.0549635729351	0.0377703452596
ENSG00000182013.13	PNMAL1	19_46974307_C_T_hg19	287.0	4.77979391511e-07	-0.526172629598	0.0497576442655	0.00800299429103
ENSG00000268341.1	L47234.1	19_45862297_G_A_hg19	19853.0	1.36713440258e-08	0.630786253904	6.91392602978	0.000292481517301
ENSG00000167608.7	TMC4	19_54664209_G_C_hg19	12525.0	6.39191865658e-07	-0.49888936365	0.0550638410797	0.0153908648353
ENSG00000089177.13	KIF16B	20_16601211_G_A_hg19	-47337.0	1.96440668872e-07	0.486453619528	0.0543003625931	0.00525636656097
ENSG00000167766.14	ZNF83	19_53133885_A_G_hg19	59811.0	1.34553396816e-08	-0.457854081382	0.0604608225405	0.000695165153465
ENSG00000196209.8	SIRPB2	20_1462889_G_T_hg19	9032.0	1.07396298526e-08	-0.536785555147	8.32012264428	0.000223683131134
ENSG00000171574.13	ZNF584	19_58916048_T_C_hg19	3178.0	6.92778844559e-07	-0.406463608671	9.70736070172	0.00844402708418
ENSG00000170866.7	LILRA3	19_54808174_A_G_hg19	1678.0	1.89277296683e-08	-0.644055725967	0.0448525143553	0.000939198993538
ENSG00000131849.10	ZNF132	19_58953762_C_T_hg19	-2636.0	2.48047630856e-07	-0.454176262439	0.0620749836811	0.00328098926489
ENSG00000171867.12	PRNP	20_4777349_G_A_hg19	110468.0	3.18215715069e-06	0.434355423877	0.0557670544206	0.0433401354513
ENSG00000101307.11	SIRPB1	20_1556758_T_C_hg19	43757.0	1.15594206662e-10	-0.554985923964	0.0547627418198	3.98672073765e-06
ENSG00000189190.7	ZNF600	19_53284720_C_G_hg19	5128.0	1.69957287136e-07	0.459309255003	0.0554020540505	0.00546874518596
ENSG00000254521.2	SIGLEC12	19_52000672_G_A_hg19	3889.0	2.64424538622e-20	-0.794074551493	0.0417541780685	1.02240125607e-14
ENSG00000105501.7	SIGLEC5	19_52133734_G_A_hg19	16242.0	4.26561727959e-08	-0.452648627195	0.0517455114373	0.00137928772484
ENSG00000254415.3	SIGLEC14	19_52130637_T_A_hg19	19339.0	1.00110156925e-08	-0.462982964614	0.0544387410066	0.000359051259477
ENSG00000229292.1	RFPL4AL1	19_56281110_A_C_hg19	604.0	1.6942671207e-07	0.455461788225	9.0385787365	0.00592863088725
ENSG00000022556.11	NLRP2	19_55481669_T_C_hg19	17172.0	3.55682019854e-07	0.467724582147	0.0520412697708	0.00972379109992
ENSG00000170909.9	OSCAR	19_54565112_T_G_hg19	40850.0	1.1932272546e-07	0.448598672468	0.062038002094	0.00328304259306
ENSG00000170373.4	CST1	20_23731589_G_C_hg19	205.0	1.82083510486e-06	0.486192994244	0.0534260054512	0.021349905201
ENSG00000175170.10	FAM182B	20_25832184_A_G_hg19	16565.0	8.42825936048e-07	0.497913595815	8.5827755837	0.0168647630006
ENSG00000125534.5	PPDPF	20_62139177_A_G_hg19	-12899.0	2.28515420029e-07	-0.64114362108	0.0431225895331	0.00486405274619
ENSG00000249624.4	AP000295.9	21_34634878_G_A_hg19	15800.0	2.42456680377e-06	0.452095114838	0.0586579887836	0.0249279726242
ENSG00000214078.7	CPNE1	20_34340275_T_C_hg19	-87474.0	9.45320871463e-12	-0.571839762932	0.0542906770847	2.66517464362e-07
ENSG00000124143.6	ARHGAP40	20_37227625_A_T_hg19	-2951.0	4.26080212914e-06	-0.492651618582	0.0528111854553	0.0368606467007
ENSG00000101180.11	HRH3	20_60700021_T_C_hg19	94756.0	2.08347625816e-06	-0.992374668264	0.0215685380571	0.0241726442627
ENSG00000184674.8	GSTT1	22_24334948_A_C_hg19	49386.0	1.93176942231e-17	-0.793297689511	6.51767806543	1.70149984266e-12
ENSG00000211667.2	IGLV3-12	22_23108794_C_T_hg19	-5522.0	4.94643000402e-10	-0.574856507436	7.93584156732	2.05755270364e-05
ENSG00000128254.9	C22orf24	22_32343847_T_C_hg19	-2628.0	7.61056336376e-07	0.433951239978	0.0626906781912	0.0071473057475
ENSG00000160201.7	U2AF1	21_44500164_C_T_hg19	27397.0	2.83915828958e-06	-0.327361312035	0.0704728311665	0.0321713312331
ENSG00000211638.2	IGLV8-61	22_22520302_G_A_hg19	67193.0	1.64387960533e-07	-0.467116118456	0.0592787720551	0.00340120131193
ENSG00000211639.2	IGLV4-60	22_22522265_C_T_hg19	5674.0	7.6236746837e-08	-0.472076810061	0.0597971929728	0.0017774338983
ENSG00000100079.5	LGALS2	22_37970472_G_A_hg19	7973.0	8.20937029469e-09	0.464457254394	0.0491579918817	0.000210062406261
ENSG00000182362.9	YBEY	21_47682428_A_G_hg19	-23822.0	1.41005628857e-09	-0.567571288972	0.0464872223318	4.37917215758e-05
ENSG00000254709.2	IGLL5	22_23242090_C_G_hg19	12131.0	1.82009996054e-06	0.482784474437	0.0488380899939	0.0240638864393
ENSG00000211677.2	IGLC2	22_23251054_A_C_hg19	7899.0	3.3486898016e-06	0.461025224006	0.0526345633041	0.0368606467007
ENSG00000157578.9	LCA5L	21_40757887_G_A_hg19	59764.0	5.79069650435e-06	-0.453720657122	0.056869747975	0.0421344455785
ENSG00000157617.12	C2CD2	21_43432888_C_T_hg19	-59409.0	2.18062867224e-06	-0.433282860501	0.0587349859899	0.0421344455785
ENSG00000183628.8	DGCR6	22_18880461_T_G_hg19	-13079.0	1.34079149135e-06	-0.42439569099	0.0596915615533	0.0300397418659
ENSG00000189269.8	C22orf43	22_23978031_G_A_hg19	-4028.0	1.27074744408e-12	-0.597584216857	0.0539204932304	1.14459027835e-07
ENSG00000218537.1	AP000350.4	22_24266726_T_C_hg19	-25695.0	1.32648665193e-26	0.824195532321	0.038435845667	1.06808917451e-20
ENSG00000133433.6	GSTT2B	22_24267347_G_C_hg19	35860.0	1.09358008346e-08	-0.566845711973	0.0511146292703	0.000230998880804
ENSG00000167077.8	MEI1	22_42124874_C_A_hg19	29372.0	8.45113383596e-08	-0.506648229692	0.0556074389326	0.00115289822555
ENSG00000198951.7	NAGA	22_42468246_C_T_hg19	-1479.0	2.71297810026e-09	0.582169966486	0.0501313555266	6.4386825808e-05
ENSG00000183172.8	SMDT1	22_42423110_G_C_hg19	-52584.0	1.30045006261e-09	0.524787908641	0.0540689807017	3.26484387258e-05
ENSG00000100376.7	FAM118A	22_45757987_C_T_hg19	53139.0	4.2890295903e-20	-0.712493035584	0.0453549260132	1.17898989893e-14
ENSG00000189306.6	RRP7A	22_42982385_A_T_hg19	-66665.0	9.69924140981e-07	0.453237016174	0.0585637155677	0.0158195148547
ENSG00000188064.5	WNT7B	22_46455296_C_T_hg19	-82732.0	3.10799407418e-06	0.685832370564	0.0330114127622	0.0479162987171
ENSG00000197182.8	FLJ27365	22_46499316_C_T_hg19	49568.0	3.73446785293e-06	-0.405958089184	0.0623568201552	0.0499440864385
ENSG00000130943.5	PKDREJ	22_46646609_T_C_hg19	4951.0	1.91754933712e-08	-0.537328471024	0.05378994468	0.000410641966577
ENSG00000173262.7	SLC2A14	12_8082367_T_C_hg19	-38775.0	1.31766774223e-08	0.689593190964	0.0428260181528	0.000505232463958
ENSG00000180185.7	FAHD1	16_1884656_T_G_hg19	7689.0	1.36800484618e-06	0.413704576687	10.0425912683	0.0186858297811
ENSG00000205809.5	KLRC2	12_10608421_A_G_hg19	-13595.0	2.6766339089e-06	-0.418034383003	0.0585141435524	0.029634466291
ENSG00000027847.9	B4GALT7	5_177080719_G_A_hg19	53619.0	1.22773020739e-06	-0.452150971438	8.66392026837	0.0119417634082
ENSG00000099984.6	GSTT2	22_24342791_C_T_hg19	20453.0	1.10805272917e-10	-0.578662901202	0.0538943473488	3.41799069981e-06
ENSG00000113812.9	ACTR8	3_53976833_A_G_hg19	-60827.0	1.71652108969e-06	-0.4436444055	0.0512454802388	0.0197714082906
ENSG00000154529.10	CNTNAP3B	9_43781320_C_T_hg19	96419.0	1.8651422674e-07	-0.526398800985	8.09927150329	0.00609528760391
ENSG00000187010.14	RHD	1_25561667_G_A_hg19	-37216.0	4.3977150659e-15	-0.667282913745	7.4111011287	3.86837089885e-10
ENSG00000188505.4	NCCRP1	19_39682700_A_G_hg19	-4900.0	2.50296416517e-10	0.555610345282	0.0565185631711	9.00204817032e-06
ENSG00000221962.3	TMEM14E	3_152037098_T_C_hg19	20386.0	1.2768786331e-06	0.452201033457	0.0600113498737	0.006698158283

## Sheet: Panc-AdenoCA
Ensembl Gene Name	Uniprot Gene Name	Lead eQTL	Distance to TSS	nominal p-Value	Effect Size	Effect Size Error	q-value
ENSG00000117481.6	NSUN4	1_46822180_C_T_hg19	16332.0	2.80637957071e-07	-0.544449995625	0.0414981807736	0.00631014396986
ENSG00000116157.5	GPX7	1_53068430_G_A_hg19	387.0	1.71081317619e-10	-0.625805294776	0.0444279100361	9.96464954486e-06
ENSG00000117226.7	GBP3	1_89455980_C_A_hg19	32387.0	3.76551713434e-12	-0.753200407392	0.0365868759393	4.26995696675e-07
ENSG00000152760.5	TCTEX1D1	1_67141277_C_T_hg19	-76864.0	1.72531236501e-06	0.564983632466	6.39475276244	0.0303286151982
ENSG00000162620.11	LRRIQ3	1_74663709_G_A_hg19	-29.0	5.90186720747e-10	-0.717780636824	5.82061449093	4.10747020713e-05
ENSG00000213512.1	GBP7	1_89599037_A_G_hg19	42567.0	1.59237490331e-07	0.601876232516	2.39178270444	0.00443215840134
ENSG00000240563.1	L1TD1	1_62661505_G_A_hg19	1003.0	6.57057615981e-09	0.636980297822	0.0417826637041	0.000523345465696
ENSG00000236624.4	CCDC163P	1_45994349_T_G_hg19	-29145.0	3.8085580273e-10	-0.536146494046	6.70835030387	1.52903289951e-05
ENSG00000007341.14	ST7L	1_113076819_T_A_hg19	85713.0	6.64292842664e-08	0.494396504896	0.0452330011408	0.00253883729136
ENSG00000134202.6	GSTM3	1_110263086_C_A_hg19	21212.0	5.87296450135e-09	0.634009264108	0.043444021561	0.00039309329219
ENSG00000134184.8	GSTM1	1_110212293_C_A_hg19	-18142.0	2.74789050685e-07	-0.546349233611	0.0464007045552	0.00980394987023
ENSG00000117748.5	RPA2	1_28219658_C_G_hg19	21480.0	1.9657212393e-07	0.476113114184	1.43161617103	0.00467820593654
ENSG00000142621.15	FHAD1	1_15581056_G_C_hg19	7289.0	6.99638222682e-07	0.591170961024	0.0426374595658	0.032209522229
ENSG00000142794.14	NBPF3	1_21759128_G_A_hg19	-7492.0	4.44354086045e-07	-0.551026231423	6.0440808933	0.0189400004456
ENSG00000188672.12	RHCE	1_25698354_T_C_hg19	58077.0	5.51270731031e-07	0.505482470057	6.82489697842	0.0134283204517
ENSG00000189339.7	SLC35E2B	1_1592638_A_G_hg19	31250.0	2.96587492365e-07	-0.526517700654	0.0456730093606	0.0149713606586
ENSG00000215790.2	SLC35E2	1_1603434_G_T_hg19	73729.0	1.00009827494e-06	0.480952174285	0.0482535854009	0.035091896591
ENSG00000162994.11	CLHC1	2_55442390_A_G_hg19	17238.0	1.62208786778e-06	0.578339618032	0.0414776226995	0.0433545260487
ENSG00000186453.8	FAM228A	2_24372449_C_T_hg19	-25488.0	4.98485860872e-09	-0.684593582777	0.0393261004729	0.00018969075426
ENSG00000203666.8	EFCAB2	1_245133662_G_C_hg19	656.0	5.97805846576e-14	-0.720185958595	5.61509377269	2.36862632531e-08
ENSG00000242441.3	GTF2A1L	2_48822381_G_A_hg19	-22555.0	7.04419453851e-09	0.612716379911	5.3215934798	0.000709447711137
ENSG00000125551.14	PLGLB2	2_88034243_T_G_hg19	-13362.0	4.39683897477e-07	0.522566729933	6.84406115693	0.0134283204517
ENSG00000144115.12	THNSL2	2_88446892_G_T_hg19	-22942.0	3.07866667293e-15	0.81098385172	5.11763498874	1.24200802386e-09
ENSG00000169629.7	RGPD8	2_113225155_A_G_hg19	-33530.0	6.92325363557e-09	0.613377156506	0.0422597002919	0.000399734411159
ENSG00000211630.2	IGKV1D-13	2_90201315_T_C_hg19	8548.0	6.24394317885e-08	0.543991719547	0.0493072598357	0.00260119519325
ENSG00000217702.1	MGC10955	2_74343423_A_T_hg19	-18175.0	6.4372217648e-08	0.645183239273	0.0414365534242	0.00189359461174
ENSG00000242766.1	IGKV1D-17	2_90121845_A_G_hg19	369.0	1.22567562524e-09	0.65926610413	6.41784981017	8.86782654563e-05
ENSG00000240344.4	PPIL3	2_201763866_A_G_hg19	-9899.0	1.32772860004e-08	-0.610999408706	0.042133541934	0.000375240614284
ENSG00000163576.13	EFHB	3_20042834_C_T_hg19	-54423.0	7.73101040979e-10	0.684215988574	0.0352366141405	5.46996597243e-05
ENSG00000168038.6	ULK4	3_41905196_T_G_hg19	98312.0	1.29557802306e-08	0.528250325774	0.039796736885	0.00083636459921
ENSG00000173421.12	CCDC36	3_49193081_A_G_hg19	-42779.0	4.25197006569e-06	0.454245267331	7.20260786948	0.0387192038173
ENSG00000178252.13	WDR6	3_49007638_T_A_hg19	-36856.0	5.00328987469e-06	-0.423398093104	0.0421889533324	0.028193691919
ENSG00000129055.8	ANAPC13	3_134173091_T_C_hg19	32338.0	2.87186333748e-07	0.478665052021	0.0502413672484	0.00612500432069
ENSG00000163389.6	POGLUT1	3_119254089_A_G_hg19	66305.0	3.90405908669e-07	0.493183643019	0.0502888978542	0.0100686933145
ENSG00000125388.15	GRK4	4_2950717_G_A_hg19	-14617.0	5.7097887088e-07	-0.544066192184	7.23723851928	0.0156766840788
ENSG00000050730.11	TNIP3	4_122235906_G_C_hg19	-87366.0	1.53984431352e-06	-0.593412570762	6.32827881643	0.0395406425417
ENSG00000109323.4	MANBA	4_103569283_A_G_hg19	112592.0	2.18355386937e-08	-0.630478795117	0.0421480475823	0.000857100882289
ENSG00000177432.6	NAP1L5	4_89517266_T_C_hg19	99800.0	1.40763360602e-07	-0.600159846259	0.0414497758125	0.00330776469571
ENSG00000145736.10	GTF2H2	5_70339872_G_T_hg19	23610.0	1.10264109044e-07	-0.527316411951	0.0465100507249	0.00146086003044
ENSG00000155542.7	SETD9	5_56205357_A_G_hg19	271.0	7.23017625036e-12	0.650107989516	6.14934600597	7.22485857233e-07
ENSG00000164308.12	ERAP2	5_96252432_G_A_hg19	40790.0	1.16457425179e-16	0.81113610132	0.0331124410332	6.45998654063e-11
ENSG00000164307.8	ERAP1	5_96101944_A_G_hg19	41619.0	6.34750699909e-11	-0.675766170488	0.0405333701134	5.54005528184e-06
ENSG00000172058.11	SERF1A	5_70307464_T_C_hg19	110973.0	9.96178609121e-06	-0.446757070621	8.01873210039	0.0284433289943
ENSG00000182230.7	FAM153B	5_175476944_G_A_hg19	-10747.0	1.74577995457e-07	-0.556103844021	0.393339755168	0.0123644788325
ENSG00000188573.7	FBLL1	5_167965132_C_T_hg19	9012.0	1.42720045343e-10	0.712356592278	0.0388482743558	9.25339685987e-06
ENSG00000113734.13	BNIP1	5_172616029_A_G_hg19	44585.0	2.34563564651e-06	-0.457445061211	0.0537519218743	0.0415635286711
ENSG00000182230.7	FAM153B	5_175476944_G_A_hg19	-10747.0	1.74577995457e-07	-0.556103844021	0.393339755168	0.0123644788325
ENSG00000188573.7	FBLL1	5_167965132_C_T_hg19	9012.0	1.42720045343e-10	0.712356592278	0.0388482743558	9.25339685987e-06
ENSG00000250120.2	PCDHA10	5_140221098_C_G_hg19	-14496.0	3.59167234388e-08	-0.480244399028	0.0564240599227	0.00128619874816
ENSG00000124588.15	NQO2	6_3003970_A_G_hg19	15750.0	6.01850690713e-09	-0.531302618128	0.0404637146211	0.000580572383211
ENSG00000186470.9	BTN3A2	6_26354100_G_T_hg19	-11286.0	3.0982478293e-07	-0.507286687123	0.0504760287126	0.0076900073265
ENSG00000204644.5	ZFP57	6_29643877_A_G_hg19	4962.0	6.55794231041e-15	0.758655523804	0.0366129040726	3.01631043197e-09
ENSG00000198502.5	HLA-DRB5	6_32492320_G_A_hg19	5582.0	4.38093531934e-12	-0.841260101828	5.18969426687	6.80085072652e-06
ENSG00000204525.10	HLA-C	6_31239681_A_T_hg19	95.0	6.38009808446e-08	-0.580170224133	0.0417820339429	0.00826180519471
ENSG00000196735.7	HLA-DQA1	6_32626977_T_C_hg19	31022.0	4.40812614004e-09	-0.629588619807	6.58582936028	0.00253883729136
ENSG00000179344.12	HLA-DQB1	6_32607666_G_A_hg19	28379.0	4.09754113772e-14	-0.798681700677	5.43194031793	7.0014634201e-08
ENSG00000237541.3	HLA-DQA2	6_32609169_T_C_hg19	-99949.0	2.22762321011e-11	0.694925955906	5.88682769113	8.3971033983e-06
ENSG00000124588.15	NQO2	6_3003970_A_G_hg19	15750.0	6.01850690713e-09	-0.531302618128	0.0404637146211	0.000580572383211
ENSG00000179344.12	HLA-DQB1	6_32607666_G_A_hg19	28379.0	4.09754113772e-14	-0.798681700677	5.43194031793	7.0014634201e-08
ENSG00000186470.9	BTN3A2	6_26354100_G_T_hg19	-11286.0	3.0982478293e-07	-0.507286687123	0.0504760287126	0.0076900073265
ENSG00000196735.7	HLA-DQA1	6_32626977_T_C_hg19	31022.0	4.40812614004e-09	-0.629588619807	6.58582936028	0.00253883729136
ENSG00000198502.5	HLA-DRB5	6_32492320_G_A_hg19	5582.0	4.38093531934e-12	-0.841260101828	5.18969426687	6.80085072652e-06
ENSG00000204525.10	HLA-C	6_31239681_A_T_hg19	95.0	6.38009808446e-08	-0.580170224133	0.0417820339429	0.00826180519471
ENSG00000204644.5	ZFP57	6_29643877_A_G_hg19	4962.0	6.55794231041e-15	0.758655523804	0.0366129040726	3.01631043197e-09
ENSG00000237541.3	HLA-DQA2	6_32609169_T_C_hg19	-99949.0	2.22762321011e-11	0.694925955906	5.88682769113	8.3971033983e-06
ENSG00000124587.9	PEX6	6_42917017_A_G_hg19	28990.0	6.81952068228e-08	0.657889623503	5.83209867472	0.00212264252506
ENSG00000146276.7	GABRR1	6_89925951_A_G_hg19	14984.0	1.11415649964e-06	0.517156244336	0.0469101820587	0.0334821517808
ENSG00000124587.9	PEX6	6_42917017_A_G_hg19	28990.0	6.81952068228e-08	0.657889623503	5.83209867472	0.00212264252506
ENSG00000146276.7	GABRR1	6_89925951_A_G_hg19	14984.0	1.11415649964e-06	0.517156244336	0.0469101820587	0.0334821517808
ENSG00000188056.7	TREML4	6_41185474_G_A_hg19	-10587.0	6.61855999418e-16	-0.750194145371	0.0378760082878	2.75485058033e-10
ENSG00000196247.7	ZNF107	7_64113313_G_A_hg19	-13197.0	2.0317181245e-08	-0.519627008092	0.048409024442	0.000948661866503
ENSG00000092820.13	EZR	6_159167566_C_T_hg19	72783.0	5.89953777297e-09	-0.601015268614	1.17220344433	0.000428038434745
ENSG00000211697.2	TRGV5	7_38384841_G_A_hg19	4542.0	8.45934323805e-07	0.520599688627	0.0444910660499	0.0365300395822
ENSG00000211698.2	TRGV4	7_38438399_A_G_hg19	-44657.0	5.43184897466e-07	-0.451536374951	0.0510330806482	0.0250414045369
ENSG00000211699.2	TRGV3	7_38382362_A_G_hg19	16176.0	2.31683958488e-07	-0.5536082687	6.87814049657	0.0123644788325
ENSG00000164849.7	GPR146	7_1143127_C_T_hg19	58916.0	1.37115506687e-06	-0.527938623911	7.1114354197	0.0460438719902
ENSG00000165171.6	WBSCR27	7_73236266_G_A_hg19	20554.0	7.14383853292e-11	-0.66162469997	0.0376210552269	4.3676864803e-06
ENSG00000146574.11	CCZ1B	7_6884764_A_C_hg19	-19055.0	1.44655835405e-14	-0.72082393474	5.80754317531	8.6279424259e-09
ENSG00000092820.13	EZR	6_159167566_C_T_hg19	72783.0	5.89953777297e-09	-0.601015268614	1.17220344433	0.000428038434745
ENSG00000146574.11	CCZ1B	7_6884764_A_C_hg19	-19055.0	1.44655835405e-14	-0.72082393474	5.80754317531	8.6279424259e-09
ENSG00000164849.7	GPR146	7_1143127_C_T_hg19	58916.0	1.37115506687e-06	-0.527938623911	7.1114354197	0.0460438719902
ENSG00000165171.6	WBSCR27	7_73236266_G_A_hg19	20554.0	7.14383853292e-11	-0.66162469997	0.0376210552269	4.3676864803e-06
ENSG00000211697.2	TRGV5	7_38384841_G_A_hg19	4542.0	8.45934323805e-07	0.520599688627	0.0444910660499	0.0365300395822
ENSG00000211698.2	TRGV4	7_38438399_A_G_hg19	-44657.0	5.43184897466e-07	-0.451536374951	0.0510330806482	0.0250414045369
ENSG00000196247.7	ZNF107	7_64113313_G_A_hg19	-13197.0	2.0317181245e-08	-0.519627008092	0.048409024442	0.000948661866503
ENSG00000211699.2	TRGV3	7_38382362_A_G_hg19	16176.0	2.31683958488e-07	-0.5536082687	6.87814049657	0.0123644788325
ENSG00000005981.8	ASB4	7_95068684_T_G_hg19	-39071.0	1.36992889981e-06	0.524802408396	0.0464011486212	0.0339424036854
ENSG00000146707.10	POMZP3	7_76177284_C_T_hg19	78741.0	1.57995549419e-16	0.70829288022	6.06762104614	1.16711156978e-10
ENSG00000158457.4	TSPAN33	7_128784594_A_T_hg19	-117.0	1.82828696313e-06	-0.496938075004	2.09013150953	0.0424359091852
ENSG00000211753.2	TRBV28	7_142391065_G_T_hg19	-37418.0	8.98875673546e-10	-0.587360993107	0.0479641187027	4.59171843157e-05
ENSG00000267368.1	UPK3BL	7_102368966_A_G_hg19	-85889.0	3.38771962737e-10	-0.668116901706	0.0417720453799	3.01475162416e-05
ENSG00000267645.1	POLR2J2	7_102339168_C_T_hg19	-27169.0	1.99425237218e-11	-0.686994960066	6.37166457389	3.21135632582e-06
ENSG00000188707.4	ZBED6CL	7_150021599_G_C_hg19	-5338.0	3.50617428454e-07	-0.47614129485	7.44163119643	0.0133667136283
ENSG00000204876.4	AC021218.2	7_155747907_T_C_hg19	-7418.0	9.68289793861e-07	0.531620328525	0.0484272100412	0.0395406425417
ENSG00000213214.3	ARHGEF35	7_143785137_C_T_hg19	206074.0	3.70193512142e-07	-0.509098253013	7.52083443534	0.0134772385606
ENSG00000243896.3	OR2A7	7_144022794_A_G_hg19	-67094.0	1.97308162456e-10	0.589394750351	0.0426842034544	1.65594032272e-05
ENSG00000244693.1	CTAGE8	7_143993416_C_T_hg19	-29622.0	9.58229323354e-07	0.487779146366	0.0485899538038	0.0259944258586
ENSG00000050327.10	ARHGEF5	7_144047834_T_C_hg19	-4546.0	1.94800552933e-06	0.481238088581	6.78377433129	0.0393955279119
ENSG00000255394.2	C8orf49	8_11620461_G_A_hg19	1566.0	1.35038731339e-06	-0.520346564451	0.0470814268469	0.0498817916158
ENSG00000174226.4	SNX31	8_101673916_C_T_hg19	1454.0	4.23105113044e-08	0.587094494901	0.0447781076277	0.00258151108626
ENSG00000164978.13	NUDT2	9_34390330_T_G_hg19	60827.0	4.01420208419e-08	0.525598834145	6.44519903644	0.000952188315845
ENSG00000172785.14	CBWD1	9_189547_T_A_hg19	-726.0	2.39680475884e-08	-0.507827181999	6.69856193334	0.00295040615626
ENSG00000106733.16	NMRK1	9_77707300_A_T_hg19	-4376.0	9.23051609986e-07	-0.456632725421	0.0430416113705	0.0186324472202
ENSG00000155282.7	RP11-195B21.3	9_67921250_A_T_hg19	-47542.0	3.88128208206e-07	0.558969400084	7.17012139203	0.0117586900734
ENSG00000172014.11	ANKRD20A4	9_69481707_T_C_hg19	99896.0	4.04032697717e-12	0.720680892926	0.0397492789501	1.28994784795e-06
ENSG00000099290.11	FAM21A	10_51806645_G_C_hg19	-21002.0	4.99317812623e-12	0.815408498953	5.32656043081	6.91508682273e-07
ENSG00000185736.11	ADARB2	10_1282530_C_A_hg19	496715.0	3.74117691628e-08	0.681500235909	0.0382015210332	0.00349152302652
ENSG00000165730.10	STOX1	10_70516744_A_G_hg19	-70553.0	3.67530474389e-11	0.753187875726	0.0379918974525	3.44199639875e-06
ENSG00000188234.9	AGAP4	10_46298980_A_C_hg19	50123.0	4.62832736521e-16	-0.738304528649	5.76325712203	1.19824502781e-10
ENSG00000152726.14	FAM21B	10_47917284_C_A_hg19	23262.0	1.85266294494e-19	-0.848067537201	4.70610343647	2.73604969034e-13
ENSG00000077327.11	SPAG6	10_22695910_A_G_hg19	61512.0	6.83227171309e-07	0.413610476992	9.6517426871	0.0229427243333
ENSG00000204169.6	AGAP7	10_51570152_G_A_hg19	-84173.0	5.44321811583e-07	0.550641025718	0.0456918197441	0.0138357725496
ENSG00000156398.8	SFXN2	10_104595420_T_G_hg19	121126.0	1.35058097937e-06	0.605474804928	0.042043694508	0.0227444852931
ENSG00000151640.8	DPYSL4	10_133967770_A_G_hg19	-32633.0	6.34663596649e-09	-0.585882633105	7.24847898426	0.000598947268084
ENSG00000167311.9	ART5	11_3663201_A_G_hg19	207.0	9.35537127219e-08	0.513164701485	0.0472213016332	0.00577041783796
ENSG00000166796.7	LDHC	11_18407867_C_T_hg19	-25986.0	4.66311648207e-11	0.605142154858	0.0421817907117	3.91919396596e-06
ENSG00000019485.8	PRDM11	11_45274894_C_T_hg19	159331.0	1.0223606984e-07	-0.53294838337	0.0475449111643	0.00443215840134
ENSG00000166928.6	MS4A14	11_60118851_G_A_hg19	-27151.0	6.20367857478e-09	0.609556271751	0.0392048702032	0.00038766317438
ENSG00000134809.4	TIMM10	11_57283988_C_T_hg19	14212.0	1.28009991717e-07	-0.522096335917	0.0459118693768	0.00283571573951
ENSG00000254614.1	AP003068.23	11_64977424_C_T_hg19	-28728.0	2.18800819736e-10	-0.639424322489	0.0442522405215	9.96464954486e-06
ENSG00000182919.10	C11orf54	11_93500659_G_A_hg19	25903.0	7.33069561832e-10	0.571919567033	0.0485373174886	4.10747020713e-05
ENSG00000166435.11	XRRA1	11_74513449_G_T_hg19	146524.0	2.54845341492e-16	0.750165269057	0.036462029244	1.16711156978e-10
ENSG00000149292.12	TTC12	11_113231614_C_T_hg19	46364.0	4.9290758142e-09	-0.617070744977	0.871414815321	0.000321800875874
ENSG00000255374.1	TAS2R43	12_11300863_T_C_hg19	-56977.0	1.47577440644e-17	-0.869705263723	4.74978589033	1.50612616673e-11
ENSG00000180861.5	C12orf36	12_13535853_C_T_hg19	4145.0	6.34733239922e-07	-0.496199087344	7.64906791295	0.0180742005563
ENSG00000013573.12	DDX11	12_31268062_A_G_hg19	41284.0	1.04153414925e-06	-0.56255403849	0.0380979383683	0.0398736266715
ENSG00000173262.7	SLC2A14	12_8082367_T_C_hg19	-38775.0	2.03022315423e-07	0.57681324362	1.45210245738	0.0122497213507
ENSG00000185664.10	PMEL	12_56280892_C_G_hg19	86136.0	9.62229362884e-07	0.450384973405	0.0460592264023	0.0162466413989
ENSG00000197728.5	RPS26	12_56401085_G_A_hg19	-34551.0	2.06577313346e-14	-0.703530337469	5.64283927834	3.67029576618e-09
ENSG00000167768.4	KRT1	12_53071382_A_C_hg19	2160.0	1.86434829912e-07	0.603806092972	0.0434367337276	0.00631014396986
ENSG00000180481.6	GLIPR1L2	12_75827193_A_C_hg19	42344.0	1.44067217136e-11	-0.664882927422	0.0416552257255	7.78395174188e-07
ENSG00000177169.5	ULK1	12_132293255_T_C_hg19	-85940.0	9.94913919803e-07	-0.525228164833	0.0385030132138	0.0289285007134
ENSG00000120675.4	DNAJC15	13_43607650_A_G_hg19	10312.0	3.9452931821e-10	-0.607948564845	0.0440535277787	4.10747020713e-05
ENSG00000185684.8	EP400NL	12_132625643_C_T_hg19	56816.0	5.09360512466e-07	-0.528638041181	0.0444957667209	0.0177855177307
ENSG00000092036.12	HAUS4	14_23416138_A_G_hg19	10100.0	2.88531246258e-06	-0.46502736117	0.0473411735753	0.0450908693226
ENSG00000139899.6	CBLN3	14_24900209_C_G_hg19	-264.0	2.14812270935e-08	0.520910066876	0.0497258425201	0.00111868019264
ENSG00000187105.4	HEATR4	14_73972289_A_G_hg19	53166.0	8.96348257497e-07	-0.51356549212	7.48075326547	0.0264708899318
ENSG00000211934.2	IGHV1-2	14_106474284_C_G_hg19	-21223.0	8.74284506571e-07	-0.500063181409	7.91898569472	0.0289151320054
ENSG00000211935.2	IGHV1-3	14_106483523_G_A_hg19	-11887.0	2.82954073563e-08	0.605939697377	0.0424718431946	0.00178646392566
ENSG00000211939.2	IGHV1-8	14_106523874_T_C_hg19	15596.0	2.76822709135e-08	-0.583539314372	7.00480690635	0.00154666195305
ENSG00000211940.2	IGHV3-9	14_106593179_G_A_hg19	-40495.0	3.3286218225e-12	-0.676358099074	6.18791664305	5.8021563626e-07
ENSG00000258289.3	CHURC1	14_65375180_A_G_hg19	-5898.0	1.14643832143e-06	0.488018463103	0.0424840075667	0.0271474471481
ENSG00000211959.2	IGHV4-39	14_106918871_G_A_hg19	-40861.0	4.2529932047e-07	-0.529606775857	0.0474399598309	0.0322155479093
ENSG00000137841.7	PLCB2	15_40597229_G_A_hg19	2561.0	5.03038275426e-07	-0.50561173539	2.86869108519	0.0163699756358
ENSG00000069869.11	NEDD4	15_56252609_C_T_hg19	33100.0	2.1068071588e-07	0.486243700776	0.0440228565469	0.0115159985615
ENSG00000234719.4	RP11-166B2.1	16_12070422_T_C_hg19	3.0	1.30072140011e-13	-0.732686548107	5.71175609778	2.36862632531e-08
ENSG00000095917.9	TPSD1	16_1293158_C_T_hg19	-12901.0	6.46275166519e-15	0.867621367543	5.03047054549	3.67029576618e-09
ENSG00000242612.2	DECR2	16_480096_T_C_hg19	28271.0	5.31441874411e-08	0.581386758979	0.138035343362	0.00295040615626
ENSG00000103226.13	NOMO3	16_16326171_G_A_hg19	-180.0	1.96825157527e-12	-0.652170517724	0.584603877398	3.04036577852e-07
ENSG00000103356.11	EARS2	16_23624964_C_T_hg19	-56362.0	5.67233788842e-07	-0.525442135355	0.0447826216564	0.00980394987023
ENSG00000166847.5	DCTN5	16_23698457_A_C_hg19	45745.0	1.58513616291e-07	0.577560252304	1.72651397061	0.00444942008726
ENSG00000185928.7	PAGR1	16_29911416_G_A_hg19	84132.0	3.18693174463e-06	-0.511265581197	0.0466059843529	0.0415635286711
ENSG00000157315.4	TMED6	16_69285637_T_C_hg19	99807.0	1.5022527114e-06	0.542879941052	0.208957265843	0.0242806409393
ENSG00000196436.7	NPIPB15	16_74444361_C_T_hg19	32586.0	2.35812973653e-12	0.728973538292	5.93364703009	7.07831942579e-07
ENSG00000090857.9	PDPR	16_70182375_T_C_hg19	34847.0	5.38795854884e-08	0.674933197316	3.02170695108	0.00349152302652
ENSG00000161960.10	EIF4A1	17_7467461_A_C_hg19	-8562.0	4.27530530207e-07	0.444014769644	0.0482790705714	0.0122497213507
ENSG00000170160.12	CCDC144A	17_16692784_C_T_hg19	99934.0	7.96264759035e-10	0.702543724693	5.68729657981	9.51015740755e-05
ENSG00000108556.7	CHRNE	17_4813457_C_T_hg19	-7144.0	2.14099243132e-07	0.598097357495	2.38600914301	0.00715159178658
ENSG00000187624.7	C17orf97	17_260142_G_T_hg19	25.0	5.92591557009e-15	0.804634448122	5.52017081421	2.90099964417e-09
ENSG00000221882.2	OR3A2	17_3211814_A_G_hg19	-30621.0	7.51451874329e-07	-0.503699135485	6.32032296635	0.0201223980658
ENSG00000213077.5	FAM106A	17_18466815_C_T_hg19	-38935.0	1.75705352082e-08	-0.612601641852	2.68436979058	0.000881240184834
ENSG00000256515.3	CCL3L3	17_34477887_G_A_hg19	46110.0	2.25151959061e-08	0.631376094798	5.18765101588	0.00127374290703
ENSG00000205020.7	CCL4L1	17_34486675_C_T_hg19	-51634.0	5.83079105128e-07	0.592642141807	6.15815322892	0.0177855177307
ENSG00000176681.10	LRRC37A	17_44339003_G_T_hg19	-31095.0	7.43296840621e-08	0.594165115925	6.74827104612	0.00295040615626
ENSG00000238083.3	LRRC37A2	17_44569237_T_C_hg19	-19639.0	3.1818483995e-06	-0.520754012345	0.0480615711317	0.0244550382689
ENSG00000224383.3	C17orf72	17_62108467_A_G_hg19	32757.0	1.25859727855e-06	-0.452310048129	0.0455571900316	0.0315723622315
ENSG00000231824.3	C18orf42	18_5239716_G_T_hg19	-42265.0	1.59682091278e-06	0.523480076112	0.0486740393914	0.045559905981
ENSG00000215472.5	RPL17-C18orf32	18_47016046_A_G_hg19	1856.0	5.16086149299e-07	-0.546800517791	0.0411344197379	0.0122261205758
ENSG00000134490.9	TMEM241	18_20780506_G_A_hg19	237239.0	4.05513953973e-08	-5.15015202715	0.00446666265011	0.00257498016328
ENSG00000141429.9	GALNT1	18_33215015_G_A_hg19	53935.0	1.24216481449e-06	-0.470177248086	0.0393138354464	0.0371592551573
ENSG00000141560.10	FN3KRP	17_80679455_T_A_hg19	4897.0	1.8548090179e-06	-0.557663488759	0.037431810426	0.0401224423975
ENSG00000188000.2	OR7D2	19_9250984_A_C_hg19	-45294.0	2.03259659322e-08	0.705127994324	5.81618844217	0.00112871782652
ENSG00000037757.9	MRI1	19_13870153_C_A_hg19	-5192.0	1.04216162351e-09	-0.573052081694	7.00123790752	6.19058631195e-05
ENSG00000197020.6	ZNF100	19_21908053_C_T_hg19	42176.0	2.62449199781e-09	0.599289291709	6.54880945889	0.000186743792003
ENSG00000197134.7	ZNF257	19_22287970_T_C_hg19	52717.0	5.01567534685e-07	0.512707342224	7.15924132595	0.0113990775924
ENSG00000189068.5	VSTM1	19_54549026_T_C_hg19	17972.0	6.58720668302e-08	-0.621409746362	6.24907771445	0.00443215840134
ENSG00000267757.1	AC006132.1	19_46145025_G_T_hg19	274.0	7.87331346958e-07	-0.503732420212	0.0498338936256	0.0195324914716
ENSG00000126467.6	TSKS	19_50265230_C_T_hg19	1105.0	1.96646227701e-06	0.573960735493	0.0426713759774	0.0460438719902
ENSG00000198633.6	ZNF534	19_52909303_C_T_hg19	-23136.0	8.56295218051e-10	-0.69635474121	0.0389077160932	9.51015740755e-05
ENSG00000170866.7	LILRA3	19_54793239_G_A_hg19	16613.0	1.73876502003e-09	-0.591764188165	0.0435723193907	0.000306192656105
ENSG00000213822.5	CEACAM18	19_51976425_T_G_hg19	-3412.0	1.56694815009e-10	0.660620269334	0.0424357716005	1.63565083184e-05
ENSG00000254521.2	SIGLEC12	19_52000672_G_A_hg19	3889.0	6.00248498257e-14	-0.668994338687	0.0418987935344	1.72967607258e-08
ENSG00000239998.1	LILRA2	19_55081755_A_G_hg19	-2631.0	3.89129430127e-07	-0.567368609663	6.13064008538	0.0207040255459
ENSG00000022556.11	NLRP2	19_55481398_G_A_hg19	16901.0	2.41943254289e-08	0.502552248479	0.383411699247	0.00234737247622
ENSG00000214078.7	CPNE1	20_34199977_G_A_hg19	52824.0	1.27968393165e-07	-0.603850473623	1.76994484583	0.0029916918531
ENSG00000269430.1	LRRC3DN	21_45902320_T_C_hg19	22507.0	1.50784091492e-06	0.551104570209	0.0462817898378	0.0395406425417
ENSG00000211638.2	IGLV8-61	22_22465050_T_A_hg19	11941.0	1.86845105028e-07	-0.557989751603	6.88339617262	0.00846786610539
ENSG00000218537.1	AP000350.4	22_24266726_T_C_hg19	-25695.0	3.42560587094e-17	0.791728357428	5.41613306917	3.67086212327e-11
ENSG00000133433.6	GSTT2B	22_24342791_C_T_hg19	-39584.0	4.26888702278e-14	-0.725677407926	6.06640677114	8.6279424259e-09
ENSG00000099974.7	DDTL	22_24299072_T_C_hg19	-10016.0	2.71484333183e-19	-0.846201821588	4.56284013318	4.57161970598e-13
ENSG00000099984.6	GSTT2	22_24255296_C_T_hg19	-67042.0	1.00749533431e-12	-0.697742550931	0.0401570909868	1.34998732824e-07
ENSG00000184674.8	GSTT1	22_24334948_A_C_hg19	49386.0	7.88183197852e-14	-0.802661027582	3.61065612948	1.12814320442e-08
ENSG00000103111.10	MON1B	16_77140359_C_G_hg19	-84372.0	1.7341785966e-06	-0.497400705557	0.047072265458	0.0460438719902
ENSG00000122497.13	NBPF14	1_148025606_C_T_hg19	155.0	9.74705729764e-09	-0.603130074351	0.0434853865164	0.000598947268084
ENSG00000143452.11	HORMAD1	1_150738759_T_C_hg19	-45479.0	4.35347022222e-06	0.547716823463	0.0437395075316	0.0482498453552
ENSG00000151883.12	PARP8	5_50050811_G_C_hg19	89079.0	3.52784807259e-07	-0.583683980828	0.0444788635693	0.0115159985615

## Sheet: Breast-AdenoCA
Ensembl Gene Name	Uniprot Gene Name	Lead eQTL	Distance to TSS	nominal p-Value	Effect Size	Effect Size Error	q-value
ENSG00000049247.9	UTS2	1_7958574_C_T_hg19	-45207.0	2.50960327314e-07	0.509348332972	0.0495258805156	0.0121242046033
ENSG00000142794.14	NBPF3	1_21810855_T_G_hg19	44235.0	3.35281303958e-11	-0.595185910223	0.045851697908	1.88103070117e-05
ENSG00000188004.5	C1orf204	1_159801074_A_G_hg19	23892.0	2.15497481856e-09	0.523220465389	0.0533738169951	0.000301891689964
ENSG00000117226.7	GBP3	1_89508501_G_A_hg19	-20134.0	9.41513731952e-10	-0.675848154656	0.043068500845	0.000108909412641
ENSG00000181754.6	AMIGO1	1_110075608_G_A_hg19	-23566.0	2.15933750352e-06	0.4802360164	0.311959804677	0.0443984012857
ENSG00000168765.11	GSTM4	1_110193645_T_G_hg19	-5057.0	1.02630456688e-08	-0.62893637288	0.90810218515	0.000765791847394
ENSG00000122497.13	NBPF14	1_148000672_A_G_hg19	25089.0	7.07901621005e-09	-0.454806521245	6.46855907388	0.00071132490154
ENSG00000236624.4	CCDC163P	1_45994385_G_A_hg19	-29181.0	4.50822535548e-08	-0.530015327864	0.0507404158559	0.00160331093852
ENSG00000116791.9	CRYZ	1_75195243_T_C_hg19	3397.0	1.93567604526e-07	-0.428336223407	8.22806010773	0.00713923974484
ENSG00000137944.12	CCBL2	1_89396447_T_A_hg19	62123.0	1.41849848507e-06	-0.4822626478	0.0503407543597	0.0436034737919
ENSG00000117650.8	NEK2	1_211815412_A_C_hg19	33457.0	7.74824439343e-07	-0.37675295041	0.0410064619879	0.0318420931009
ENSG00000183891.5	TTC32	2_20090677_G_A_hg19	10790.0	6.94905476963e-07	0.486846486564	7.10846032219	0.0206211424419
ENSG00000035115.17	SH3YL1	2_254215_G_A_hg19	12079.0	3.64708668757e-07	-0.461372030872	0.0449602598705	0.0166734090039
ENSG00000242766.1	IGKV1D-17	2_90121845_A_G_hg19	369.0	5.89385873431e-08	0.538644384791	0.071140311589	0.00392343999601
ENSG00000211630.2	IGKV1D-13	2_90196373_C_T_hg19	3606.0	2.11102388338e-09	0.421367965963	0.882705033918	0.000256985426474
ENSG00000144115.12	THNSL2	2_88469770_G_C_hg19	-64.0	9.75101270536e-11	0.659338279165	0.0414937040817	2.85814483672e-05
ENSG00000169629.7	RGPD8	2_113114004_C_T_hg19	77621.0	6.4537258341e-08	-0.510826952474	0.051006993393	0.00392343999601
ENSG00000237651.2	C2orf74	2_61458206_A_T_hg19	85964.0	1.83165425995e-08	-0.556514847084	0.0503764243873	0.00105521140514
ENSG00000240344.4	PPIL3	2_201749852_G_C_hg19	4115.0	2.98746245642e-08	-0.504374176244	0.0510301487988	0.00107991913173
ENSG00000197927.8	C2orf27A	2_132425492_A_G_hg19	-54455.0	1.93332231467e-10	-0.617723453547	6.88201803641	4.68650379002e-05
ENSG00000180767.5	CHST13	3_126249265_G_A_hg19	6140.0	3.07700383118e-08	-0.524920317272	0.0526331484938	0.00221003406949
ENSG00000151806.9	GUF1	4_44666034_T_C_hg19	-14409.0	1.13630702697e-06	0.329440274976	1.22275240208	0.0253702559719
ENSG00000151458.7	ANKRD50	4_125512252_C_T_hg19	121361.0	1.26139877626e-06	-0.502931282063	0.040895762259	0.0425251699917
ENSG00000152348.11	ATG10	5_81600339_G_A_hg19	332496.0	1.27911391144e-06	-0.605993290018	0.0429961668793	0.0444478855782
ENSG00000164346.5	NSA2	5_74037989_C_T_hg19	-24827.0	4.44239010385e-10	0.487502479418	0.968023863091	6.18708999084e-05
ENSG00000155542.7	SETD9	5_56205357_A_G_hg19	271.0	8.41885859423e-10	0.563395392055	0.0438683108402	0.000107413408798
ENSG00000172058.11	SERF1A	5_70307464_T_C_hg19	110973.0	1.04159188999e-08	-0.666473499478	2.79538619046	0.000168773387939
ENSG00000145736.10	GTF2H2	5_70339872_G_T_hg19	23610.0	1.13455607459e-07	-0.546102004707	0.0493309370457	0.00224581043024
ENSG00000150627.11	WDR17	4_176948503_T_C_hg19	-38481.0	7.87094815257e-07	0.530933061061	0.0491822940156	0.0373889046329
ENSG00000164307.8	ERAP1	5_96121524_C_T_hg19	22039.0	1.47466333611e-07	-0.527549381766	0.0480119560333	0.00697569052047
ENSG00000164308.12	ERAP2	5_96252432_G_A_hg19	40790.0	2.55512664408e-18	0.721664306088	5.8359327218	6.69364993873e-12
ENSG00000124588.15	NQO2	6_3003970_A_G_hg19	15750.0	3.07349822645e-08	-0.630876328986	0.210307677643	0.00352461410811
ENSG00000198502.5	HLA-DRB5	6_32542020_G_A_hg19	-44118.0	4.42646934211e-11	-0.749323797215	0.0367077479532	0.000108909412641
ENSG00000196735.7	HLA-DQA1	6_32560288_A_C_hg19	-35667.0	9.20059064278e-08	-0.478634854742	0.0487945803248	0.0432377045062
ENSG00000179344.12	HLA-DQB1	6_32609253_G_A_hg19	26792.0	8.22157176023e-13	-0.623181330926	0.0431704680108	4.11195169155e-06
ENSG00000237541.3	HLA-DQA2	6_32627967_A_G_hg19	-81151.0	1.61366723647e-10	0.60233008719	0.045125417401	0.000107413408798
ENSG00000204538.3	PSORS1C2	6_31156188_A_G_hg19	-49439.0	3.21825938774e-07	0.521658178803	0.051044102787	0.0230631286556
ENSG00000124688.9	MAD2L1BP	6_43648803_A_G_hg19	51527.0	5.6542086113e-07	-0.4590891744	0.432839145108	0.0169736016506
ENSG00000106113.14	CRHR2	7_30599408_C_G_hg19	140152.0	9.83680323842e-07	-0.498140360199	8.0016345434	0.0400680159918
ENSG00000211697.2	TRGV5	7_38402517_C_T_hg19	-13134.0	5.68472716959e-07	-0.513778759248	0.0514361999273	0.0377857603872
ENSG00000165171.6	WBSCR27	7_73236266_G_A_hg19	20554.0	9.89345506841e-10	-0.6381154568	1.68412612743	0.000103382789418
ENSG00000121716.14	PILRB	7_99873778_A_C_hg19	-59958.0	4.29918766716e-08	0.625436218811	0.0393746146049	0.00160331093852
ENSG00000146707.10	POMZP3	7_76255998_T_C_hg19	27.0	1.07983736563e-14	0.840210144516	0.129936154313	1.68995843526e-08
ENSG00000267985.1	AC005488.1	7_72392946_T_C_hg19	-66531.0	1.54066545123e-09	-0.602720327055	7.09968947483	0.000100901800965
ENSG00000158623.10	COPG2	7_130330324_C_T_hg19	23148.0	5.50827312035e-07	-0.395977201361	0.158015020811	0.0205300456627
ENSG00000267645.1	POLR2J2	7_102195510_C_T_hg19	116489.0	4.00115283625e-11	-0.685660682718	0.54567303319	1.88103070117e-05
ENSG00000164707.11	SLC13A4	7_135349273_A_T_hg19	64590.0	7.47047219917e-07	-0.61976788909	0.0392006183457	0.0326421696823
ENSG00000213214.3	ARHGEF35	7_143869221_T_A_hg19	121990.0	1.52498560717e-10	-0.647655118824	0.0431839216103	4.68650379002e-05
ENSG00000243896.3	OR2A7	7_144021307_G_A_hg19	-65607.0	5.07391658199e-07	0.527749964077	0.0486984473231	0.021631208662
ENSG00000211753.2	TRBV28	7_142429001_C_T_hg19	518.0	5.1492357802e-07	0.467698423845	3.34094432699	0.0168698881206
ENSG00000221947.3	XKR9	8_71612304_A_T_hg19	30705.0	4.95191209844e-09	0.597811795421	1.97655045112	0.000357437982241
ENSG00000167653.4	PSCA	8_143759137_C_T_hg19	7412.0	3.31637394545e-09	0.579902097332	0.0479493171602	0.00031269938326
ENSG00000164978.13	NUDT2	9_34275509_C_G_hg19	-53994.0	1.34036498087e-06	0.463899819108	0.0464763917084	0.0253866232833
ENSG00000184434.7	LRRC19	9_26948332_G_A_hg19	57258.0	5.81903975513e-09	0.561235608647	4.79270015623	0.000427210010132
ENSG00000165985.8	C1QL3	10_16555431_A_T_hg19	7046.0	1.39672002665e-07	0.524736383864	7.06451735462	0.00712288729789
ENSG00000185736.11	ADARB2	10_1282530_C_A_hg19	496715.0	1.53435708724e-07	0.646566807798	0.042054128621	0.0169736016506
ENSG00000188234.9	AGAP4	10_46294509_C_T_hg19	54594.0	2.5317936918e-07	-0.467096871601	0.0554428966312	0.00712288729789
ENSG00000152726.14	FAM21B	10_47917284_C_A_hg19	23262.0	9.72637857464e-15	-0.742941588088	0.922661697109	6.78367246326e-09
ENSG00000204001.5	LCN8	9_139649379_C_T_hg19	2980.0	7.45800627538e-10	0.524039874924	0.0544875548952	0.000110765649455
ENSG00000099290.11	FAM21A	10_51808725_C_A_hg19	-18922.0	1.04739046884e-07	-0.542933355373	7.04932638019	0.00620816643154
ENSG00000138193.10	PLCE1	10_95995579_A_C_hg19	241834.0	3.70391427644e-08	0.450725845969	0.833802873499	0.00270820789655
ENSG00000119943.6	PYROXD2	10_100145913_A_G_hg19	28853.0	1.47435107537e-09	0.633436520905	1.80554328623	0.000242711478804
ENSG00000228570.3	NUTM2E	10_81525997_C_T_hg19	-75116.0	3.8176523376e-08	0.663856517955	0.0409542635882	0.00392343999601
ENSG00000107593.15	PKD2L1	10_102048269_G_A_hg19	41397.0	1.23667616488e-07	0.453674915184	0.0585026905269	0.0063430038635
ENSG00000075073.10	TACR2	10_71169074_A_G_hg19	6614.0	6.96101728369e-08	0.530222549341	0.404885850617	0.00517583184169
ENSG00000177042.10	TMEM80	11_690741_G_A_hg19	-4686.0	5.19854978143e-07	-0.476075331382	7.43659152109	0.0248541953669
ENSG00000151348.9	EXT2	11_44297253_A_G_hg19	180155.0	3.30332165215e-07	0.372351552865	0.0614731108758	0.021631208662
ENSG00000166796.7	LDHC	11_18436295_A_T_hg19	2442.0	4.34900030509e-07	0.495939776955	0.0514513420841	0.016141275096
ENSG00000134809.4	TIMM10	11_57330650_G_C_hg19	-32450.0	4.18425866524e-09	-0.620158087797	0.0336302485029	0.000265301399121
ENSG00000166435.11	XRRA1	11_74659302_A_T_hg19	671.0	6.35829717949e-09	0.615652235643	0.040054001856	0.000481316420276
ENSG00000254614.1	AP003068.23	11_64947240_T_C_hg19	1456.0	1.89919099316e-07	-0.545149655747	1.70931071414	0.0059998970543
ENSG00000197345.8	MRPL21	11_68678634_C_T_hg19	-7443.0	1.9426555719e-07	-0.420815847467	0.0467121462574	0.00745779436068
ENSG00000073614.7	KDM5A	12_546836_C_G_hg19	-48743.0	6.46288971778e-08	-0.369130054469	0.0546255172558	0.00712288729789
ENSG00000197728.5	RPS26	12_56401085_G_A_hg19	-34551.0	6.38983710461e-08	-0.526954037444	6.35910936139	0.00269802770342
ENSG00000139055.2	ERP27	12_15004165_A_G_hg19	87184.0	1.7839609844e-06	-0.488179844071	0.0524180025206	0.0432377045062
ENSG00000075188.4	NUP37	12_102603624_G_A_hg19	-89796.0	1.69335836984e-06	0.392619155886	0.0473970254495	0.0367615845404
ENSG00000185684.8	EP400NL	12_132604248_A_G_hg19	35421.0	3.56710673881e-07	-0.466330648044	0.906180237817	0.0196520625331
ENSG00000151287.12	TEX30	13_103343844_C_T_hg19	82188.0	4.04644801184e-07	0.617800828857	0.0317914285444	0.0168727555525
ENSG00000129538.9	RNASE1	14_21202369_G_A_hg19	68587.0	7.07636578412e-09	-0.521505799487	0.0542636632369	0.00105521140514
ENSG00000258289.3	CHURC1	14_65375444_T_G_hg19	-5634.0	8.0192396161e-13	0.640106515003	2.58649202205	4.84274262139e-07
ENSG00000211972.2	IGHV3-66	14_107141916_C_T_hg19	-10480.0	3.08878049053e-09	0.574389724556	0.0455070362519	0.000575412609051
ENSG00000140323.4	DISP2	15_40644246_T_A_hg19	-6189.0	3.56503259566e-07	0.501885811879	0.053561738859	0.0166734090039
ENSG00000128891.11	C15orf57	15_40848984_C_T_hg19	8191.0	2.05034698738e-07	0.518230521295	0.0439570095954	0.00697569052047
ENSG00000211935.2	IGHV1-3	14_106445681_A_G_hg19	25955.0	8.90384438706e-10	0.580578994952	1.56385514406	0.000168773387939
ENSG00000211940.2	IGHV3-9	14_106587347_T_C_hg19	-34663.0	2.39698564334e-08	-0.468393984876	1.33088154395	0.0020849166553
ENSG00000180185.7	FAHD1	16_1886522_T_C_hg19	9555.0	1.02675958691e-09	0.676210949621	0.0323725560601	0.000169241526226
ENSG00000095917.9	TPSD1	16_1279704_A_G_hg19	-26355.0	4.08833999494e-12	0.668746431232	0.0443551111866	4.11195169155e-06
ENSG00000188659.5	FAM154B	15_82571201_G_T_hg19	16051.0	2.45006085595e-06	0.371370402089	0.0676402597178	0.0356667373523
ENSG00000234719.4	RP11-166B2.1	16_12070422_T_C_hg19	3.0	3.18456747629e-10	-0.728358685483	0.0383173387869	6.18708999084e-05
ENSG00000102879.11	CORO1A	16_30119525_C_A_hg19	-74622.0	2.63669252052e-06	0.373478151459	0.0575015449866	0.0377266344112
ENSG00000103226.13	NOMO3	16_16321232_A_T_hg19	-5119.0	8.14884685468e-14	-0.600221646931	7.19014592123	6.18245350947e-08
ENSG00000185924.6	RTN4RL1	17_1916913_A_C_hg19	11234.0	4.12828129048e-07	-0.559135617898	0.0455963531181	0.026872267742
ENSG00000167230.6	C17orf78	17_35845580_A_G_hg19	112653.0	2.29697150548e-06	0.464804991869	0.0429187678058	0.0432377045062
ENSG00000108264.12	TADA2A	17_35731332_G_A_hg19	-35632.0	1.75068065663e-07	-1.11983042505	0.0206084179453	0.00713923974484
ENSG00000167914.6	GSDMA	17_38127112_G_A_hg19	7887.0	2.93014126524e-08	-0.543964808277	0.0420061206706	0.00151568374008
ENSG00000166750.5	SLFN5	17_33562776_C_T_hg19	-7278.0	1.05144750322e-07	0.527952606368	0.390251054639	0.00621888493211
ENSG00000176681.10	LRRC37A	17_44410243_A_T_hg19	40145.0	7.30718656234e-07	-0.428387156305	0.0563344498252	0.0285016959484
ENSG00000215472.5	RPL17-C18orf32	18_47006386_G_C_hg19	11516.0	4.92246338565e-07	-0.524908109054	0.0495289394309	0.0169736016506
ENSG00000214087.4	ARL16	17_79637065_T_C_hg19	13658.0	5.09773322415e-07	-0.437187740667	1.16238703064	0.0178153206885
ENSG00000065268.6	WDR18	19_1001100_G_A_hg19	17927.0	1.94687110439e-07	-0.534301359453	0.0466354856683	0.0178153206885
ENSG00000188000.2	OR7D2	19_9264401_G_A_hg19	-31877.0	1.3320042894e-11	0.606304725009	0.0479091560193	6.52067751828e-06
ENSG00000104918.4	RETN	19_7733855_G_A_hg19	-74.0	1.73741272631e-07	0.527213375452	7.55406757383	0.0144275690081
ENSG00000101307.11	SIRPB1	20_1549402_A_T_hg19	51113.0	1.45135645669e-06	-0.484384293669	0.0515716823508	0.0444478855782
ENSG00000254521.2	SIGLEC12	19_52000672_G_A_hg19	3889.0	3.09142851796e-09	-0.583503114413	0.0462710310141	0.000431493665797
ENSG00000198440.5	ZNF583	19_56839935_G_C_hg19	-69399.0	8.81566804227e-07	-0.506399082169	1.97220249403	0.0314922991041
ENSG00000214078.7	CPNE1	20_34212327_C_A_hg19	40474.0	1.35338860474e-10	-0.467690652711	0.0486536200076	2.59003052497e-05
ENSG00000170373.4	CST1	20_23731589_G_C_hg19	205.0	2.49297782649e-14	0.744314884751	0.038779278255	2.68230889726e-08
ENSG00000218537.1	AP000350.4	22_24250795_C_G_hg19	-9764.0	2.90703852982e-09	0.542244781626	0.0528739844621	0.000326930236626
ENSG00000133433.6	GSTT2B	22_24336170_G_A_hg19	-32963.0	1.15446487666e-08	0.512616228586	4.88658096309	0.000881555023867
ENSG00000099984.6	GSTT2	22_24255296_C_T_hg19	-67042.0	2.79284382464e-10	-0.549340923435	3.20288358512	5.19805078352e-05
ENSG00000184674.8	GSTT1	22_24294903_T_G_hg19	89431.0	3.09443542702e-08	0.530727945859	0.0530146527872	0.00158971111968
ENSG00000160194.13	NDUFV3	21_44372904_A_G_hg19	73151.0	4.32011550005e-07	0.49637184046	0.0459609790654	0.0214007840268
ENSG00000211677.2	IGLC2	22_23242844_G_A_hg19	-311.0	1.2517074402e-09	0.52143105401	0.044593052873	0.00020228155502
ENSG00000188511.8	C22orf34	22_50050468_G_A_hg19	585.0	4.72033028698e-07	0.568724131983	6.86004297677	0.0494714495746
ENSG00000100336.13	APOL4	22_36597744_A_C_hg19	2930.0	2.14646846847e-07	-0.4043420116	1.81972143709	0.0166734090039
ENSG00000146574.11	CCZ1B	7_6833957_T_C_hg19	31752.0	2.72237183263e-09	-0.480695612824	1.17891292997	0.000637317487322
ENSG00000163576.13	EFHB	3_19988437_G_C_hg19	-26.0	9.78180828003e-07	0.545227045495	0.0459893944232	0.0355413931489
ENSG00000187010.14	RHD	1_25583610_C_G_hg19	-15273.0	1.13892516653e-10	-0.636498051353	2.56868020241	3.23826850417e-05

## Sheet: Ovary-AdenoCA
Ensembl Gene Name	Uniprot Gene Name	Lead eQTL	Distance to TSS	nominal p-Value	Effect Size	Effect Size Error	q-value
ENSG00000187010.14	RHD	1_25561667_G_A_hg19	-37216.0	6.08281811591e-13	-0.707790946215	5.38463471822	1.77647920998e-07
ENSG00000049247.9	UTS2	1_7975595_A_G_hg19	-62228.0	6.07196335187e-10	0.761606606344	4.78610413625	6.27731209247e-05
ENSG00000236624.4	CCDC163P	1_45994349_T_G_hg19	-29145.0	8.57074170675e-13	-0.671038387399	6.59808549871	1.33532941442e-07
ENSG00000189280.3	GJB5	1_35220730_A_G_hg19	83.0	2.3337636638e-08	0.547151619752	0.0493257707705	0.00163619706953
ENSG00000221986.2	MYBPHL	1_109840629_G_A_hg19	8840.0	3.28799401351e-08	-0.54246319498	0.0513601364064	0.00163619706953
ENSG00000134184.8	GSTM1	1_110217924_G_A_hg19	-12511.0	2.53292749648e-07	-0.456064737664	0.0575582667878	0.0111329004986
ENSG00000116874.7	WARS2	1_119638200_C_T_hg19	44978.0	4.09872117532e-08	-0.473547427626	1.92394567244	0.00232516161972
ENSG00000122497.13	NBPF14	1_148023927_G_C_hg19	1834.0	2.68083326603e-09	-0.573418674828	6.69841931429	0.000270407243477
ENSG00000197106.6	SLC6A17	1_110696515_A_T_hg19	3408.0	7.27158638117e-07	-0.314353052516	0.0775716711349	0.0274195910215
ENSG00000231360.2	AL592284.1	1_144553244_G_C_hg19	213507.0	2.8375473878e-09	0.564952220127	0.303510428945	0.000721446365439
ENSG00000117226.7	GBP3	1_89557477_T_G_hg19	-69110.0	1.7109218281e-11	-0.588422881629	0.0506081708794	2.5410696537e-06
ENSG00000198734.6	F5	1_169564167_G_C_hg19	-8700.0	5.44594396091e-07	-0.492451816846	0.054003341308	0.0208613376664
ENSG00000035115.17	SH3YL1	2_242793_G_C_hg19	23501.0	8.44075600655e-08	-0.439914473913	0.0502505319922	0.0040138412514
ENSG00000272195.1	RP11-156E8.1	1_245196324_C_T_hg19	-63672.0	9.883736208e-07	0.48319680247	0.0505035503301	0.0342469951918
ENSG00000203666.8	EFCAB2	1_245126010_A_C_hg19	-6996.0	1.14264356946e-11	-0.671777938489	0.0405598924473	4.39239043962e-06
ENSG00000170745.7	KCNS3	2_18033944_G_A_hg19	-25169.0	3.09888160755e-07	0.481723044146	2.35555334814	0.0230889950609
ENSG00000242766.1	IGKV1D-17	2_90097125_G_C_hg19	-24351.0	1.71744715541e-08	0.687744096813	0.0381947237634	0.00127128842112
ENSG00000237651.2	C2orf74	2_61381528_T_C_hg19	9286.0	9.02171790732e-11	0.598513481753	7.33269917085	9.83651616445e-06
ENSG00000211630.2	IGKV1D-13	2_90256261_A_G_hg19	63494.0	8.02755975147e-07	0.499733988627	0.0522248360489	0.0286792958055
ENSG00000144115.12	THNSL2	2_88446892_G_T_hg19	-22942.0	4.96560248152e-13	0.73284285366	3.54403005594	1.49500998183e-07
ENSG00000240344.4	PPIL3	2_201754063_T_C_hg19	-96.0	9.96135864685e-10	-0.648543972462	1.02625410596	5.2216445891e-05
ENSG00000169629.7	RGPD8	2_113192136_G_A_hg19	-511.0	7.00872151483e-08	-0.505038209373	0.0529582812885	0.00351276569002
ENSG00000197927.8	C2orf27A	2_132440073_G_C_hg19	-39874.0	2.32608519758e-08	0.526104876265	0.0518421988045	0.00162574746629
ENSG00000177483.7	RBM44	2_238690424_A_T_hg19	-16607.0	1.20173318038e-07	0.525274731523	3.49254451898	0.00849247747258
ENSG00000118017.3	A4GNT	3_137844645_G_A_hg19	6409.0	3.9838918855e-07	0.486667317288	0.0515598251081	0.00945795420046
ENSG00000036828.9	CASR	3_121853079_A_G_hg19	-49450.0	1.34019627104e-07	0.483485915939	6.92864434883	0.00623519533386
ENSG00000035720.3	STAP1	4_68419485_C_T_hg19	-4960.0	1.98628845647e-06	-0.490331414849	0.0479604931153	0.0427376554693
ENSG00000228716.2	DHFR	5_79934417_T_C_hg19	15806.0	9.27506462698e-07	-0.457041689243	0.0517789500728	0.0245366720419
ENSG00000164308.12	ERAP2	5_96252432_G_A_hg19	40790.0	4.04719710734e-18	0.778933135823	6.10206633057	5.44518397935e-12
ENSG00000172058.11	SERF1A	5_70307464_T_C_hg19	110973.0	1.75796639388e-11	-0.608790311323	0.0420383252976	4.99150385505e-07
ENSG00000124588.15	NQO2	6_3003970_A_G_hg19	15750.0	2.13641098021e-07	-0.608778206768	0.0446977493708	0.0145958380414
ENSG00000186470.9	BTN3A2	6_26354100_G_T_hg19	-11286.0	1.56088635478e-07	-0.426755846047	9.59721634835	0.00547935570211
ENSG00000169220.13	RGS14	5_176799992_T_C_hg19	15155.0	2.65267752012e-08	-0.514484300032	0.0515855774259	0.00145672164971
ENSG00000123643.8	SLC36A1	5_150809089_T_C_hg19	-7517.0	7.26268819611e-07	0.445698817076	8.98746568325	0.0288443970698
ENSG00000204644.5	ZFP57	6_29654700_C_T_hg19	-5861.0	7.05682882162e-18	0.754330428187	0.040003617478	1.36456393467e-11
ENSG00000124587.9	PEX6	6_42925683_C_T_hg19	20324.0	3.54962712573e-08	0.454231128087	0.0550521415184	0.00163619706953
ENSG00000204536.9	CCHCR1	6_31117578_A_G_hg19	8370.0	4.56114006582e-10	-0.507220373127	3.31611475983	9.72300964515e-05
ENSG00000198502.5	HLA-DRB5	6_32534576_T_C_hg19	-36674.0	9.40437830504e-12	-0.593502693572	0.0443113555662	2.00247044588e-05
ENSG00000196735.7	HLA-DQA1	6_32623050_C_T_hg19	27095.0	1.95340326755e-08	-0.533906637044	0.0484687332452	0.0109150700992
ENSG00000179344.12	HLA-DQB1	6_32627082_A_G_hg19	8963.0	1.40475537341e-12	-0.598228677507	0.0471938822	2.66141079935e-06
ENSG00000237541.3	HLA-DQA2	6_32620422_G_T_hg19	-88696.0	7.63804018599e-11	0.609659628968	7.31628990836	3.63980389554e-05
ENSG00000232629.4	HLA-DQB2	6_32629297_T_C_hg19	101854.0	2.42205746547e-09	0.583864573306	0.0492852884545	0.000716805333471
ENSG00000267985.1	AC005488.1	7_72418963_T_C_hg19	-40514.0	1.5370827946e-09	-0.579580776203	0.0494757736027	5.9086384874e-05
ENSG00000243566.2	UPK3B	7_76131586_G_A_hg19	-8158.0	1.00084770925e-07	-0.615726950211	0.0419270912024	0.013301335812
ENSG00000146707.10	POMZP3	7_76186880_C_A_hg19	69145.0	2.88470207046e-12	0.646096957417	3.72904736627	8.18330247088e-07
ENSG00000165171.6	WBSCR27	7_73246461_A_G_hg19	10359.0	1.01654759511e-06	-0.557127643603	6.20170560758	0.0218220529589
ENSG00000211697.2	TRGV5	7_38424039_A_G_hg19	-34656.0	3.24591201138e-08	-0.521454567764	0.0516858898371	0.00323433463278
ENSG00000211698.2	TRGV4	7_38398781_G_T_hg19	-5039.0	2.76929409338e-08	-0.555711904303	0.0513324078602	0.00277378386019
ENSG00000211699.2	TRGV3	7_38384564_C_T_hg19	13974.0	1.03471106149e-09	-0.578952881545	0.0486280538631	0.000173477168335
ENSG00000005421.4	PON1	7_94953949_T_C_hg19	71640.0	7.37267057045e-08	-0.46616248631	0.0585138743411	0.00394725882279
ENSG00000121716.14	PILRB	7_99987805_C_T_hg19	54069.0	1.49598782971e-10	0.563800048223	0.0502940181601	1.10366335916e-05
ENSG00000267368.1	UPK3BL	7_102313309_C_T_hg19	-30232.0	5.12359706978e-08	0.519430507574	7.81905720564	0.00309043864701
ENSG00000267645.1	POLR2J2	7_102339168_C_T_hg19	-27169.0	5.92229763919e-14	-0.667334290933	6.4109139298	3.14580132214e-08
ENSG00000213214.3	ARHGEF35	7_143812775_G_A_hg19	178436.0	9.4126884294e-09	-0.53401906985	1.97086345441	0.000895084944121
ENSG00000221947.3	XKR9	8_71649290_C_G_hg19	67691.0	4.70947423036e-15	0.670708752671	6.37719290417	1.61491462333e-09
ENSG00000164695.4	CHMP4C	8_82653644_A_G_hg19	8976.0	3.47258877089e-07	-0.334167231197	1.85432104111	0.00893478773798
ENSG00000164978.13	NUDT2	9_34268702_C_T_hg19	-60801.0	2.77553879877e-07	0.53933223713	1.74703403907	0.00623532721254
ENSG00000172014.11	ANKRD20A4	9_69450920_G_C_hg19	69109.0	3.06783895115e-10	-0.685113335227	0.0402577996528	8.2522486174e-05
ENSG00000172785.14	CBWD1	9_193737_C_T_hg19	-4916.0	1.63447483439e-07	-0.427074935383	0.0447918129395	0.0195200600602
ENSG00000204775.4	KM-PA-2	8_145259037_A_G_hg19	72063.0	2.97335287824e-07	-0.48445986426	7.57230638062	0.00391337259845
ENSG00000147813.11	NAPRT1	8_144663075_G_A_hg19	-2319.0	6.01062589031e-11	-0.648508949393	0.219908758371	1.03811854649e-05
ENSG00000106733.16	NMRK1	9_77707300_A_T_hg19	-4376.0	1.14576677425e-07	-0.431386112809	0.0491132476885	0.00417917141921
ENSG00000152726.14	FAM21B	10_47917284_C_A_hg19	23262.0	4.45137264454e-18	-0.784306278109	3.39121875667	5.44518397935e-12
ENSG00000165985.8	C1QL3	10_16555862_T_A_hg19	6615.0	9.31665557154e-10	0.619162303193	0.0455964687521	8.76561122776e-05
ENSG00000174194.11	AGAP8	10_51359340_C_T_hg19	11514.0	7.89239419784e-10	-0.556917134774	0.0473385706087	3.60847262971e-05
ENSG00000120586.4	MRC1	10_18249664_T_A_hg19	151313.0	1.08902666328e-08	-0.573235806378	7.64815342786	0.000517080513247
ENSG00000188234.9	AGAP4	10_46327952_G_C_hg19	21151.0	5.74656173379e-10	-0.632463167446	0.0459031030195	3.60847262971e-05
ENSG00000188199.6	NUTM2B	10_81416836_T_C_hg19	-46146.0	7.48387618814e-09	-0.560370929504	7.16094920089	0.000964705953517
ENSG00000228570.3	NUTM2E	10_81560572_A_T_hg19	-40541.0	2.53115230957e-17	0.751253495354	6.03019412449	4.05781112999e-11
ENSG00000149084.7	HSD17B12	11_43808274_T_C_hg19	230289.0	7.92348823013e-07	-0.449979417961	1.76183366868	0.0437045229436
ENSG00000134809.4	TIMM10	11_57330650_G_C_hg19	-32450.0	2.96991855063e-07	-0.497772673992	0.0484656193046	0.0073366512422
ENSG00000166435.11	XRRA1	11_74572572_C_T_hg19	87401.0	3.30446634139e-14	0.705872936069	6.32118287512	1.14194793202e-08
ENSG00000204710.2	SPDYC	11_64988541_C_G_hg19	50917.0	7.52439534896e-07	0.362757954913	10.8780502385	0.0152301286258
ENSG00000254614.1	AP003068.23	11_64944965_G_A_hg19	3731.0	1.08179257829e-11	-0.69156726555	6.05521421337	1.22864051183e-06
ENSG00000165895.13	ARHGAP42	11_100650559_C_A_hg19	92176.0	4.66975175165e-07	-0.485569697125	0.0530539712887	0.0288443970698
ENSG00000255374.1	TAS2R43	12_11165394_C_T_hg19	78492.0	1.38809258629e-09	-0.591346028341	7.33700697646	0.00010056595364
ENSG00000197728.5	RPS26	12_56435929_C_G_hg19	293.0	1.93510902946e-16	-0.649358733739	5.16982376852	9.11787173006e-11
ENSG00000258053.1	CTD-2021H9.3	12_71386340_G_A_hg19	125510.0	1.64521405893e-06	-0.483430894086	0.0510329896869	0.0437045229436
ENSG00000180481.6	GLIPR1L2	12_75880006_A_G_hg19	95157.0	6.4001480312e-11	-0.626222003385	0.0486009861505	4.66767804727e-06
ENSG00000257921.1	RP11-571M6.15	12_58208164_G_A_hg19	41354.0	1.18971864837e-07	-0.585671251773	0.0444387725231	0.00288721582541
ENSG00000123297.12	TSFM	12_58208164_G_A_hg19	31793.0	2.05470205674e-06	-0.501956814703	3.78226414017	0.0327376134786
ENSG00000168778.7	TCTN2	12_124196614_A_G_hg19	40955.0	2.10232525522e-07	-0.442275405511	7.08945793312	0.00687693325429
ENSG00000158023.5	WDR66	12_122362442_G_A_hg19	6675.0	5.71976319354e-07	-0.474000328229	1.59447246614	0.0188125030176
ENSG00000228985.1	TRDD3	14_22821242_C_T_hg19	-96862.0	1.11867533546e-08	0.506318875576	0.0456229648106	0.000785773888285
ENSG00000211875.1	TRAJ14	14_22973367_G_A_hg19	-25910.0	6.49952592824e-07	0.464989719333	0.0403321263484	0.0274195910215
ENSG00000258289.3	CHURC1	14_65375180_A_G_hg19	-5898.0	8.18214686096e-12	0.657645771113	0.0452836640033	1.60273141566e-06
ENSG00000211934.2	IGHV1-2	14_106421729_T_C_hg19	31332.0	2.38010122025e-09	-0.526447952592	0.0491028885021	0.000280022558051
ENSG00000211940.2	IGHV3-9	14_106577893_A_C_hg19	-25209.0	1.99496498688e-07	0.505958392245	0.0525152919005	0.0101575530016
ENSG00000095917.9	TPSD1	16_1306642_C_T_hg19	583.0	5.43644162529e-08	0.527201265994	0.0491524479017	0.00547935570211
ENSG00000184206.7	GOLGA6L4	15_84833634_C_T_hg19	-70890.0	3.05771104984e-07	-0.413536327433	4.02477019787	0.0126481156738
ENSG00000234719.4	RP11-166B2.1	16_12071213_C_T_hg19	-788.0	3.11401416404e-13	0.769096309164	5.84454284291	1.07338397991e-07
ENSG00000224712.6	NPIPA3	16_14914434_G_C_hg19	111634.0	8.72642358843e-08	0.511461787901	0.0530797426099	0.00264924528216
ENSG00000198848.8	CES1	16_55866900_T_C_hg19	16.0	6.70521339787e-07	0.454188713507	8.31219111429	0.0376094067175
ENSG00000196436.7	NPIPB15	16_74425314_G_A_hg19	13539.0	6.50046794334e-13	0.659958505026	6.38896560383	3.78608921247e-07
ENSG00000181031.11	RPH3AL	17_66675_G_A_hg19	169313.0	5.07098432367e-08	-0.530501253136	7.91693556189	0.0073401443551
ENSG00000167914.6	GSDMA	17_38129996_A_T_hg19	10771.0	2.10131414183e-16	-0.76719802097	0.0398927921898	9.11787173006e-11
ENSG00000126581.8	BECN1	17_41040370_G_A_hg19	-55235.0	1.56981829055e-06	-0.338371766191	1.93769094219	0.0290990527728
ENSG00000256515.3	CCL3L3	17_34592853_A_G_hg19	-68856.0	1.16540480353e-08	-0.601732231853	7.04253280428	0.0010068430632
ENSG00000205020.7	CCL4L1	17_34592853_A_G_hg19	54544.0	2.34252601094e-07	-0.553939507051	7.27830096413	0.0107550192694
ENSG00000214087.4	ARL16	17_79643468_C_A_hg19	7255.0	1.67443921593e-10	-0.503445208851	1.22043196562	1.84949047369e-05
ENSG00000215472.5	RPL17-C18orf32	18_47015320_G_A_hg19	2582.0	6.20664094784e-08	0.515970076504	0.0526824152592	0.00264924528216
ENSG00000099331.9	MYO9B	19_17281134_A_G_hg19	94544.0	4.34247955301e-07	-1.44536550412	2.05323158939	0.0274195910215
ENSG00000174652.13	ZNF266	19_9510387_A_G_hg19	35573.0	4.92424870496e-08	0.436307428103	0.0465353145282	0.00163619706953
ENSG00000171903.12	CYP4F11	19_16066093_C_T_hg19	-20451.0	1.05766476162e-08	-0.597526468317	7.1699119709	0.000880545109862
ENSG00000141994.11	DUS3L	19_5780411_T_C_hg19	10644.0	8.5107184187e-07	-0.443552657669	0.0452453223833	0.0427376554693
ENSG00000105185.7	PDCD5	19_33156974_C_T_hg19	85001.0	6.00477693529e-07	-2.27180813128	1.41961889209	0.0248702737517
ENSG00000105186.10	ANKRD27	19_33156974_C_T_hg19	9718.0	2.45300211926e-08	-2.62170440081	0.417888700996	0.00197978413566
ENSG00000142273.6	CBLC	19_45386029_G_A_hg19	104904.0	9.03168595787e-07	-0.960702190398	2.40045363156	0.0472169461035
ENSG00000126246.5	IGFLR1	19_36230174_T_C_hg19	3123.0	1.562194946e-06	0.399331300813	9.32239099171	0.0498264557701
ENSG00000254521.2	SIGLEC12	19_52002729_G_A_hg19	1832.0	1.87673885185e-10	-0.629671430738	6.70771165227	3.49784084889e-05
ENSG00000104901.2	DKKL1	19_49837246_C_T_hg19	-27793.0	1.48116583617e-06	-0.479186545025	0.0546812841089	0.0327376134786
ENSG00000105501.7	SIGLEC5	19_52138563_A_G_hg19	11413.0	8.84366781609e-08	0.556465109489	0.0497542996557	0.00750055911778
ENSG00000101307.11	SIRPB1	20_1597433_G_T_hg19	3082.0	2.10773251952e-09	0.595409954808	0.049254990313	0.000179859678276
ENSG00000214078.7	CPNE1	20_34350306_T_C_hg19	-97505.0	1.38664469498e-08	-0.456687593312	7.56285423683	0.0006959348451
ENSG00000124116.14	WFDC3	20_44438974_G_T_hg19	-18503.0	8.12770047967e-10	0.540911885051	0.0512631083805	8.06032843272e-05
ENSG00000218537.1	AP000350.4	22_24266831_G_C_hg19	-25800.0	4.33763206399e-08	0.568944374369	0.0466838090121	0.00264924528216
ENSG00000133433.6	GSTT2B	22_24258777_C_T_hg19	44430.0	3.4036481064e-15	-0.77673814054	1.43604463089	1.61491462333e-09
ENSG00000099984.6	GSTT2	22_24258777_C_T_hg19	-63561.0	4.47574217504e-11	-0.668642885692	0.879374299503	6.06085983439e-06
ENSG00000184674.8	GSTT1	22_24366987_G_A_hg19	17347.0	4.64672823649e-08	-1.03367081473	4.09093772647	0.00197742494418
ENSG00000189306.6	RRP7A	22_42908743_G_A_hg19	6977.0	1.00917802458e-06	-0.397187930997	0.0538436968643	0.0459320785676
ENSG00000100299.13	ARSA	22_51063477_T_C_hg19	2942.0	9.26226832144e-08	-0.427311694589	8.40821507638	0.00626414507425
ENSG00000075234.12	TTC38	22_46686383_G_C_hg19	22526.0	1.9754935232e-07	0.418903312266	0.0577155490369	0.0107550192694
ENSG00000188511.8	C22orf34	22_49988815_C_T_hg19	62238.0	1.20807860602e-08	0.562423336726	0.0501102652044	0.00232516161972
ENSG00000179750.11	APOBEC3B	22_39358037_A_C_hg19	-20314.0	5.33616756402e-08	-0.553109689621	4.0369664763	0.00351276569002
ENSG00000100376.7	FAM118A	22_45731050_A_G_hg19	26202.0	3.18355147508e-08	-0.556292646664	3.06364292065	0.00225981416879
ENSG00000119943.6	PYROXD2	10_100176997_A_G_hg19	-2231.0	3.40021443459e-08	0.565716536305	0.0479480973656	0.00264924528216

## Sheet: Liver-HCC
Ensembl Gene Name	Uniprot Gene Name	Lead eQTL	Distance to TSS	nominal p-Value	Effect Size	Effect Size Error	q-value
ENSG00000125945.10	ZNF436	1_23680630_C_T_hg19	15229.0	1.88442786503e-12	0.513096806809	0.0582190671249	2.35918523727e-07
ENSG00000249087.3	C1orf213	1_23680630_C_T_hg19	-14859.0	5.34369964328e-12	0.517801161804	0.0603344948116	6.22214556973e-07
ENSG00000142794.14	NBPF3	1_21766663_G_C_hg19	43.0	6.22065227724e-14	-0.723992336576	0.0453666029095	2.48113411694e-08
ENSG00000049247.9	UTS2	1_7974544_C_G_hg19	-61177.0	3.98805280863e-11	0.48790492036	3.04222315263	4.61802235437e-06
ENSG00000171357.5	LURAP1	1_46732948_C_G_hg19	63943.0	5.95400324683e-07	0.416778765001	0.0634076694007	0.00880872055165
ENSG00000142856.12	ITGB3BP	1_63845218_C_T_hg19	213978.0	1.25725983833e-07	-0.513842691854	0.0489745539817	0.00476274726909
ENSG00000117226.7	GBP3	1_89456659_C_G_hg19	31708.0	1.69005899384e-06	-0.518052236521	0.0495736674771	0.0288216423687
ENSG00000181754.6	AMIGO1	1_110045880_A_C_hg19	6162.0	1.377261846e-06	0.424175574182	0.0594752707432	0.02124340188
ENSG00000162836.7	ACP6	1_147081187_G_A_hg19	61328.0	2.46684761882e-06	-0.410483773787	9.10616308796	0.0499283230283
ENSG00000134184.8	GSTM1	1_110250168_G_A_hg19	19733.0	7.85236730186e-07	-0.484607447705	0.0547657153214	0.02124340188
ENSG00000134202.6	GSTM3	1_110282972_G_T_hg19	1326.0	4.21657469741e-07	0.507658553469	0.0514607307557	0.0127297995759
ENSG00000198890.6	PRMT6	1_107616641_T_C_hg19	17375.0	4.32015885833e-09	0.504517829003	7.30787144496	0.000161794749421
ENSG00000160752.10	FDPS	1_155190282_T_G_hg19	-88256.0	5.73950104606e-06	-0.623471302772	0.0385397379895	0.0443443121441
ENSG00000143036.12	SLC44A3	1_95247441_T_C_hg19	-38456.0	1.08118825192e-07	-0.479918223009	4.1522457481	0.00479506989727
ENSG00000116785.9	CFHR3	1_196815711_T_C_hg19	71787.0	5.74336774461e-07	-0.500323612413	0.0502992923344	0.0180326641336
ENSG00000244414.2	CFHR1	1_196824773_T_C_hg19	35887.0	1.43266246006e-08	-0.541509662274	0.0459737310967	0.000929937355456
ENSG00000117280.8	RAB7L1	1_205660940_C_T_hg19	83562.0	1.26240338627e-06	0.379270665798	0.0597528916004	0.0211334490403
ENSG00000203666.8	EFCAB2	1_245206459_T_C_hg19	73453.0	7.96069695685e-08	-0.458170952533	0.0578947110122	0.00545969643883
ENSG00000183891.5	TTC32	2_20095847_T_C_hg19	5620.0	2.21066630575e-07	-0.386931501483	0.0674991480084	0.00500567081137
ENSG00000115750.12	TAF1B	2_10041284_A_C_hg19	57802.0	5.51832528823e-08	0.538772767007	0.0500743972913	0.0032332827124
ENSG00000186453.8	FAM228A	2_24314176_G_A_hg19	-83761.0	3.77072810446e-06	0.261880389356	0.0921498242012	0.0426912747565
ENSG00000115944.10	COX7A2L	2_42562140_G_C_hg19	89821.0	1.59900240898e-06	-0.486357837037	0.0472580885155	0.0333920715895
ENSG00000125630.11	POLR1B	2_113303228_T_G_hg19	3737.0	3.53070665506e-07	0.386448838028	5.93087037699	0.00763699911733
ENSG00000237651.2	C2orf74	2_61366704_T_C_hg19	-5538.0	6.64102142957e-12	0.581356488084	0.0536846550794	6.9838787711e-07
ENSG00000144115.12	THNSL2	2_88446892_G_T_hg19	-22942.0	3.13838191861e-19	0.762102068519	0.0424997528968	3.94920590209e-13
ENSG00000172073.3	TEX37	2_88753047_A_G_hg19	-71121.0	8.64714216782e-08	0.734313168014	0.0328678027722	0.00202237949242
ENSG00000217702.1	MGC10955	2_74334462_G_A_hg19	-27136.0	3.78584728542e-09	-0.568365064359	0.0519903886261	0.000167482571291
ENSG00000186889.5	TMEM17	2_62722176_C_A_hg19	16746.0	9.18152668872e-07	0.430615287815	0.0609634109635	0.0258848944297
ENSG00000243244.1	STON1	2_48831901_T_A_hg19	75380.0	1.09086810711e-06	0.385972391233	0.066712129238	0.031063296905
ENSG00000115239.17	GPR75-ASB3	2_53804684_A_G_hg19	282281.0	8.22411788987e-07	-0.427578272065	0.0599726911329	0.0346873238061
ENSG00000226124.2	FTCDNL1	2_200625581_T_C_hg19	89901.0	1.3182555578e-06	-0.515277737274	0.051909774538	0.0280824871593
ENSG00000197927.8	C2orf27A	2_132535802_T_C_hg19	55855.0	9.36073554446e-07	0.488816611954	2.85497208196	0.0226216833697
ENSG00000163449.6	TMEM169	2_216860550_A_T_hg19	-86038.0	1.7850210549e-06	-0.438893988462	0.0611836554176	0.035683510872
ENSG00000172478.13	C2orf54	2_241835543_A_C_hg19	683.0	1.57952198398e-13	0.625372954342	0.0485905860916	3.71109712179e-08
ENSG00000154767.10	XPC	3_14113458_G_A_hg19	106526.0	1.04823053417e-06	0.444653455065	0.0558654784698	0.0237384579773
ENSG00000163576.13	EFHB	3_19988437_G_C_hg19	-26.0	2.84291853671e-08	0.592988366463	0.0489238704974	0.00115830498262
ENSG00000132394.6	EEFSEC	3_128135657_G_C_hg19	263361.0	2.05527856352e-06	-0.69281111018	0.0353377671134	0.0437343555947
ENSG00000109519.8	GRPEL1	4_7154964_G_C_hg19	-85266.0	6.02165964777e-07	-0.63669193488	0.0360021027017	0.0214905240093
ENSG00000163682.11	RPL9	4_39451798_G_A_hg19	8713.0	2.57831013099e-06	-0.384716135699	0.0525709539768	0.0405254244288
ENSG00000109220.6	CHIC2	4_54813751_G_A_hg19	116598.0	2.73010513865e-06	0.259708366328	0.0886938527985	0.0390609650519
ENSG00000197465.9	GYPE	4_144714396_T_G_hg19	112228.0	7.20351232538e-07	0.5779242058	0.0454845911225	0.0288948086786
ENSG00000145736.10	GTF2H2	5_70339872_G_T_hg19	23610.0	1.2440704393e-10	-0.629744418008	0.0470658306827	4.47281474422e-06
ENSG00000164307.8	ERAP1	5_96123055_A_G_hg19	20508.0	5.53835593233e-09	-0.474532481968	9.75090589549	0.00026728584042
ENSG00000164308.12	ERAP2	5_96221011_C_T_hg19	9369.0	6.24339197948e-26	-0.778081971734	5.89490955942	1.62038622946e-19
ENSG00000151725.7	MLF1IP	4_185588347_G_C_hg19	66823.0	2.15060655709e-08	0.473257768145	0.0570802459399	0.00107103565356
ENSG00000155542.7	SETD9	5_56213410_T_G_hg19	8324.0	3.17063269203e-08	0.45530790635	9.03195279345	0.00104440496756
ENSG00000051596.5	THOC3	5_175385414_A_G_hg19	76155.0	3.5761351063e-08	-0.49566898643	8.1164231577	0.00398104546436
ENSG00000188573.7	FBLL1	5_167975236_C_A_hg19	19116.0	2.90322305349e-08	0.532005090505	6.4753229192	0.000929937355456
ENSG00000169230.5	PRELID1	5_176699811_A_G_hg19	-30963.0	2.41664310696e-06	0.400026876444	0.0605560996635	0.0333920715895
ENSG00000168903.8	BTNL3	5_180375296_T_C_hg19	-40548.0	1.54375253847e-07	0.517467155608	0.051551423854	0.00545969643883
ENSG00000196126.6	HLA-DRB1	6_32548661_G_T_hg19	8759.0	5.05601770139e-09	-0.469322013726	0.0572685447194	0.0028906161356
ENSG00000196735.7	HLA-DQA1	6_32620487_T_G_hg19	24532.0	4.26014292661e-14	-0.636588612703	0.048214993797	1.1600752602e-07
ENSG00000179344.12	HLA-DQB1	6_32604274_A_G_hg19	31771.0	2.10243180318e-16	-0.66034545857	7.28831254019	1.00849135998e-09
ENSG00000204644.5	ZFP57	6_29628094_C_T_hg19	20745.0	2.06900011184e-15	0.67332132412	0.0473749012366	1.28627346109e-09
ENSG00000237541.3	HLA-DQA2	6_32719200_G_T_hg19	10082.0	1.66990913547e-16	0.66050343635	7.52553949875	3.61838297057e-10
ENSG00000204632.7	HLA-G	6_29884369_A_G_hg19	89626.0	6.12121405946e-10	0.717832273942	5.06441822514	0.000210791943312
ENSG00000232629.4	HLA-DQB2	6_32719200_G_T_hg19	11951.0	1.38816903353e-14	0.625100651298	0.0485378030907	1.46307559562e-08
ENSG00000204531.11	POU5F1	6_31142297_C_A_hg19	6099.0	4.92475441038e-07	-0.459484485224	0.056362436152	0.0288216423687
ENSG00000204520.8	MICA	6_31363522_C_T_hg19	-7833.0	1.84759506257e-08	-0.518626539853	0.0517756894226	0.00280237676305
ENSG00000137285.9	TUBB2B	6_3144063_C_G_hg19	87728.0	3.05681305981e-08	0.469588125269	0.0608351797265	0.00157232560996
ENSG00000112139.10	MDGA1	6_37663624_T_C_hg19	3354.0	4.78252348601e-07	-0.428232367264	0.0622433052712	0.0226216833697
ENSG00000124587.9	PEX6	6_42928758_T_G_hg19	17249.0	2.23465657791e-06	0.408530644765	0.0568165177782	0.0333920715895
ENSG00000156711.12	MAPK13	6_36085325_G_A_hg19	-10260.0	2.47696182693e-06	0.597816079054	0.0437467965356	0.0280824871593
ENSG00000122674.8	CCZ1	7_5929938_T_G_hg19	-8417.0	8.08953125443e-09	-0.445830484502	0.0603169061284	0.000909440000198
ENSG00000146574.11	CCZ1B	7_6843367_C_G_hg19	22342.0	1.60887423982e-09	-0.519573363795	0.0526394898694	0.000241109210336
ENSG00000003147.13	ICA1	7_8286660_A_G_hg19	15410.0	4.86022709183e-10	0.567607970685	0.0511671568114	0.000105458361742
ENSG00000106258.9	CYP3A5	7_99326309_T_G_hg19	-48860.0	2.58989215959e-06	-0.394351531138	0.0523572228908	0.0324238219059
ENSG00000269558.1	AC104057.1	7_65185167_A_T_hg19	-71919.0	1.21344932943e-07	0.235247178548	0.113064051904	0.00338944149745
ENSG00000165055.11	METTL2B	7_128148001_A_C_hg19	31219.0	2.02625742346e-06	-0.389068745842	0.0486175585206	0.0331838690028
ENSG00000132436.7	FIGNL1	7_50573325_C_T_hg19	-55326.0	2.60751939432e-06	0.480777458035	0.0547777566203	0.0428291810948
ENSG00000164713.5	BRI3	7_98013107_A_C_hg19	131417.0	3.16361528389e-08	-0.450820729367	0.0585026655337	0.000929937355456
ENSG00000121716.14	PILRB	7_99906300_C_T_hg19	-27436.0	3.32093371985e-09	0.825079226026	0.0314648439972	0.000127606346836
ENSG00000146707.10	POMZP3	7_76207594_C_T_hg19	48431.0	2.18700702947e-07	0.682717419314	4.1332535712	0.00794742635397
ENSG00000267645.1	POLR2J2	7_102339168_C_T_hg19	-27169.0	1.49034015047e-14	-0.571705410792	0.0558394593144	6.94134325181e-09
ENSG00000267985.1	AC005488.1	7_72392946_T_C_hg19	-66531.0	2.40491993176e-10	-0.614654058346	0.047534762559	9.17887912345e-06
ENSG00000165171.6	WBSCR27	7_73301774_G_T_hg19	-44954.0	6.57643418406e-08	-0.520219420477	0.054571284285	0.00150499065729
ENSG00000164707.11	SLC13A4	7_135306789_T_G_hg19	107074.0	8.09462690106e-07	0.378262850785	0.0668038089485	0.0226216833697
ENSG00000204876.4	AC021218.2	7_155753567_T_C_hg19	-1758.0	7.09538954067e-07	0.477539179847	0.0572944045114	0.0288948086786
ENSG00000211753.2	TRBV28	7_142413125_T_C_hg19	-15358.0	5.11030532479e-07	-0.503712089766	4.41072162353	0.00988817880167
ENSG00000221947.3	XKR9	8_71651134_C_A_hg19	69535.0	4.45986338699e-16	0.830115364377	4.10907233792	1.96674103213e-10
ENSG00000071894.10	CPSF1	8_145580984_A_G_hg19	53689.0	1.80996300402e-07	-0.428730754696	0.0487260649201	0.00500567081137
ENSG00000014164.6	ZC3H3	8_144565680_A_G_hg19	57866.0	7.77152567284e-11	-0.529408227087	0.0477098014697	1.45889951078e-05
ENSG00000172785.14	CBWD1	9_194940_C_T_hg19	-6119.0	4.95322938177e-09	-0.487185706774	0.0451031745799	0.000753431403062
ENSG00000235173.2	FAM203A	8_145126375_G_A_hg19	-66296.0	2.85830071385e-06	-0.40638945805	0.0532879821107	0.0333920715895
ENSG00000174226.4	SNX31	8_101676642_T_C_hg19	-1272.0	1.50285195556e-06	0.429495878886	0.0541049151581	0.0428291810948
ENSG00000164978.13	NUDT2	9_34287840_G_A_hg19	-41663.0	3.72205324373e-07	0.424977393836	0.0602930080663	0.0055529495395
ENSG00000165233.13	C9orf89	9_95857937_G_C_hg19	-562.0	4.35429325034e-07	0.40850907442	0.0559451561289	0.0137855027078
ENSG00000148053.11	NTRK2	9_87216872_G_A_hg19	-66593.0	4.36270761305e-07	0.454129429216	0.0581576469881	0.0183561694455
ENSG00000188152.8	NUTM2G	9_99672925_T_G_hg19	-17666.0	5.02465772671e-12	0.464928623306	0.0613959919182	8.76118067064e-07
ENSG00000106733.16	NMRK1	9_77707300_A_T_hg19	-4376.0	1.60565020429e-08	-0.495448009547	0.058028120555	0.00061904435933
ENSG00000188234.9	AGAP4	10_46327952_G_C_hg19	21151.0	4.05560443941e-10	-0.564131639243	0.0539164719215	1.9650366715e-05
ENSG00000152726.14	FAM21B	10_47917284_C_A_hg19	23262.0	2.3291103022e-13	-0.813772898308	4.59937103659	2.2990747612e-08
ENSG00000136819.10	C9orf78	9_132515954_T_A_hg19	82113.0	2.35631864416e-06	-0.368845989929	0.0481648348338	0.0489193947732
ENSG00000128815.13	WDFY4	10_49929969_C_T_hg19	37049.0	7.75550054809e-07	0.43956498143	0.0611584881232	0.031063296905
ENSG00000174194.11	AGAP8	10_51359383_G_A_hg19	11471.0	9.58636281326e-09	-0.480919499128	0.0562260795315	0.000219339417225
ENSG00000160447.6	PKN3	9_131465481_C_G_hg19	680.0	2.01436686369e-06	0.511167846033	0.0515765352694	0.0325979152466
ENSG00000099290.11	FAM21A	10_51812375_T_C_hg19	-15272.0	8.97236752188e-07	-0.564518553011	0.0407761507699	0.021896183179
ENSG00000165985.8	C1QL3	10_16555431_A_T_hg19	7046.0	4.14960659907e-12	0.672103236895	0.046162830258	6.38521617521e-07
ENSG00000120586.4	MRC1	10_18229566_G_A_hg19	131215.0	1.30571594165e-06	-0.462171968201	0.0578250131785	0.0185854989566
ENSG00000166321.9	NUDT13	10_74890032_G_A_hg19	19816.0	3.73034329189e-07	-0.412327435438	10.1499556797	0.00471506066237
ENSG00000188199.6	NUTM2B	10_81431800_A_G_hg19	-31182.0	1.39565735539e-07	-0.478572358234	0.0559352324848	0.00735737299476
ENSG00000165806.15	CASP7	10_115408679_G_T_hg19	-30262.0	1.69055136641e-06	-0.475159055929	0.0534998705704	0.0333920715895
ENSG00000110436.7	SLC1A2	11_35210866_T_G_hg19	230617.0	1.67697050497e-07	0.505496199689	0.0530863731574	0.00817423534925
ENSG00000172247.3	C1QTNF4	11_47606483_G_A_hg19	9217.0	1.82912295221e-07	-0.511673511224	0.0526717482219	0.00253324292715
ENSG00000110455.9	ACCS	11_44078247_T_C_hg19	-9227.0	1.34036868401e-07	0.468584891241	0.0555947836544	0.00441609338258
ENSG00000133317.10	LGALS12	11_63190465_A_C_hg19	-83090.0	3.13816263103e-07	0.785380606953	0.0261902063892	0.00747140234769
ENSG00000166928.6	MS4A14	11_60168200_C_T_hg19	22198.0	2.09758698912e-10	0.550883895914	0.0529833124327	1.9744622141e-05
ENSG00000172543.3	CTSW	11_65656282_G_A_hg19	9003.0	1.29773003828e-06	-0.418997525853	0.059641779986	0.0225761489911
ENSG00000197345.8	MRPL21	11_68637539_G_A_hg19	33652.0	3.23986848943e-06	-0.37178740593	9.37991449131	0.0449184783741
ENSG00000186635.10	ARAP1	11_72404893_C_T_hg19	99027.0	1.29517691928e-09	0.394649308394	0.0734500771999	0.000103100657229
ENSG00000132740.4	IGHMBP2	11_68790667_C_G_hg19	119358.0	1.98020925332e-06	0.404807990489	8.95896545396	0.0346352085236
ENSG00000254614.1	AP003068.23	11_64944182_A_G_hg19	4514.0	1.75010325942e-08	-0.519302288701	0.0525324240879	0.000492979336718
ENSG00000175575.8	PAAF1	11_73611349_G_C_hg19	23606.0	1.57209931779e-08	-0.430593946631	0.0637209559836	0.00061904435933
ENSG00000166435.11	XRRA1	11_74603181_G_A_hg19	56792.0	3.15739916469e-14	0.633746570598	0.0496425440453	7.89306113818e-09
ENSG00000168496.3	FEN1	11_61514757_G_T_hg19	-45351.0	2.16772436524e-07	-0.391537140465	5.85700514634	0.00545969643883
ENSG00000149485.12	FADS1	11_61588305_A_G_hg19	8368.0	1.64962802202e-07	-0.4631681037	0.0540015470397	0.00500567081137
ENSG00000255798.1	RP11-817J15.3	11_102511736_G_A_hg19	-40304.0	1.41739766062e-11	0.805904555047	0.0368519373842	1.86980704476e-06
ENSG00000111671.5	SPSB2	12_7015707_G_T_hg19	-17237.0	1.22353945498e-08	0.305637597041	0.0967385565634	0.000681012884096
ENSG00000111215.7	PRR4	12_11020296_C_T_hg19	303725.0	1.22894597243e-08	-0.540477203789	0.04906523986	0.000909440000198
ENSG00000197728.5	RPS26	12_56468706_A_T_hg19	33070.0	2.77247167907e-10	-0.660027322992	6.56010348639	1.75532450374e-05
ENSG00000121350.11	PYROXD1	12_21627287_A_G_hg19	36739.0	5.2150191877e-07	-0.465913271482	0.051535406823	0.0162064303378
ENSG00000013573.12	DDX11	12_31249225_T_C_hg19	22447.0	6.8179613211e-09	-0.557079847258	0.0527211438325	0.00061904435933
ENSG00000166268.6	MYRFL	12_70227852_C_A_hg19	8769.0	2.26478587506e-08	-0.477138237039	0.0606449109634	0.0011616480629
ENSG00000139620.8	KANSL2	12_49054715_C_T_hg19	21255.0	2.1925795737e-06	0.457018303124	0.0539353909472	0.0333920715895
ENSG00000155957.12	TMBIM4	12_66509607_T_C_hg19	54028.0	2.57752494919e-09	-0.506017523228	0.0522426641919	0.000167437707807
ENSG00000180481.6	GLIPR1L2	12_75866368_A_G_hg19	81519.0	1.09230724498e-09	-0.615271838712	0.0498837873968	3.92717951992e-05
ENSG00000139405.11	C12orf52	12_113602897_G_C_hg19	-20433.0	1.12974204234e-07	-0.413307676831	0.0632947775761	0.0028906161356
ENSG00000100908.9	EMC9	14_24616783_G_A_hg19	-6136.0	1.54537472313e-08	-0.436139485974	0.0562138547669	0.000747502369633
ENSG00000120675.4	DNAJC15	13_43597706_C_T_hg19	368.0	1.3916284859e-10	-0.578243454637	0.049521132725	1.87023557063e-05
ENSG00000258744.1	RP11-80A15.1	14_24922163_C_G_hg19	-48636.0	2.86297822481e-09	0.469366056535	0.0629291567662	0.00018792016472
ENSG00000258289.3	CHURC1	14_65375180_A_G_hg19	-5898.0	1.92699186835e-07	0.532098068822	0.0463597622381	0.00562382236822
ENSG00000100890.11	KIAA0391	14_35505520_T_C_hg19	-85531.0	1.6595190164e-06	0.41426052031	0.0561968277082	0.037586454983
ENSG00000140323.4	DISP2	15_40655444_C_T_hg19	5009.0	2.08998001929e-07	0.439660686287	0.0627819258404	0.00622073619763
ENSG00000211934.2	IGHV1-2	14_106484807_G_A_hg19	-31746.0	2.48675159433e-07	-0.508861704401	0.0493560343813	0.00954774064634
ENSG00000215252.7	GOLGA8B	15_34946409_G_A_hg19	-65817.0	4.20383468197e-08	-0.314803775926	0.0713383432386	0.00243005984821
ENSG00000156232.6	WHAMM	15_83485804_G_A_hg19	7425.0	4.83673308675e-07	0.468013053945	0.053818382492	0.010947793532
ENSG00000136425.8	CIB2	15_78419476_A_G_hg19	4031.0	1.90726920826e-06	0.474364728666	0.0558220777367	0.0333920715895
ENSG00000257108.1	NHLRC4	16_642610_T_C_hg19	25615.0	3.37181604165e-07	0.546636183411	0.0500146891697	0.0112003323797
ENSG00000157823.12	AP3S2	15_90428894_A_C_hg19	8219.0	4.71996606669e-07	-0.45509720206	0.0514241049088	0.0172901174181
ENSG00000127578.6	WFIKKN1	16_677629_T_C_hg19	-1609.0	7.43267917825e-08	0.489430105022	0.0548111680282	0.00319065984827
ENSG00000198794.7	SCAMP5	15_75293839_A_G_hg19	44280.0	1.50222734323e-10	0.531027724298	2.89855892829	1.10671620702e-05
ENSG00000259363.1	CTD-2054N24.2	15_100336786_T_C_hg19	-10441.0	6.61689813717e-08	-0.405171997722	0.0704164450254	0.00441609338258
ENSG00000175318.7	GRAMD2	15_72419528_A_G_hg19	70544.0	2.52953275211e-06	0.517440572257	0.0438722886294	0.0288216423687
ENSG00000156222.7	SLC28A1	15_85427982_G_A_hg19	98.0	1.02658952062e-06	-0.277219966282	0.0973920772349	0.0346873238061
ENSG00000059122.12	FLYWCH1	16_2982547_G_C_hg19	20610.0	1.92582761119e-09	0.507760370642	0.0555343405168	0.000200236848716
ENSG00000259332.2	ST20-MTHFS	15_80211796_G_A_hg19	3998.0	4.95057150503e-08	0.306855673186	0.0917340995101	0.00257657590155
ENSG00000180185.7	FAHD1	16_1895438_A_G_hg19	18471.0	1.00737647183e-08	0.498782833878	0.0508423589137	0.000636083427467
ENSG00000103226.13	NOMO3	16_16317742_A_G_hg19	-8609.0	1.75780940147e-07	-0.37791470409	0.0720622239277	0.00545969643883
ENSG00000234719.4	RP11-166B2.1	16_12071341_T_C_hg19	-916.0	2.10917019317e-08	0.583039370544	2.86154745852	0.000929331135255
ENSG00000183793.9	NPIPA5	16_15469765_A_G_hg19	5020.0	2.34424687825e-06	0.50417517167	0.0521352641224	0.0471789698506
ENSG00000157315.4	TMED6	16_69377553_A_G_hg19	7891.0	1.27776387021e-06	-0.425596368593	9.84954331368	0.0202334337627
ENSG00000196436.7	NPIPB15	16_74425314_G_A_hg19	13539.0	4.70021242816e-12	0.673201135523	0.0413361189371	1.46690148244e-06
ENSG00000090857.9	PDPR	16_70198750_C_T_hg19	51222.0	4.79597505713e-11	0.507283958007	0.0588407224491	9.17887912345e-06
ENSG00000212734.4	C17orf100	17_6462820_A_G_hg19	-92150.0	8.47173545796e-07	-0.45715584218	0.0581376874393	0.0226216833697
ENSG00000187624.7	C17orf97	17_259304_A_G_hg19	-813.0	7.83524263771e-13	0.622722114783	0.0510410415686	1.9741077954e-07
ENSG00000205047.3	FLJ00104	16_87831223_A_C_hg19	-95979.0	2.94643316292e-07	0.456650792201	0.0543892199023	0.0167852072433
ENSG00000154099.13	DNAAF1	16_84209498_T_C_hg19	30634.0	1.6366297435e-09	0.567277026243	0.049144464378	0.000221949880463
ENSG00000259803.2	SLC22A31	16_89248299_T_A_hg19	19528.0	2.09862031781e-07	0.488076305124	0.0574912445043	0.00951186145205
ENSG00000166750.5	SLFN5	17_33571546_G_A_hg19	1492.0	6.39193383994e-07	0.485259377896	0.0551243861047	0.0170247950959
ENSG00000167525.9	PROCA1	17_27048296_C_T_hg19	-9708.0	7.15827857423e-06	-0.428042333586	0.0583477469781	0.0443443121441
ENSG00000228696.4	ARL17B	17_44444802_G_A_hg19	-5760.0	1.83999760691e-06	-0.476802280604	0.0557167676595	0.0381906223295
ENSG00000267596.1	CCL15	17_34327923_G_T_hg19	533.0	1.28990972433e-06	-0.3813586799	0.0668546787285	0.0309652203669
ENSG00000178852.11	EFCAB13	17_45405144_G_A_hg19	4489.0	8.97373122262e-10	0.576559086236	1.82846505232	6.80554315326e-05
ENSG00000167914.6	GSDMA	17_38127112_G_A_hg19	7887.0	7.20340554239e-15	-0.659117416965	0.0487750786698	1.80884500473e-09
ENSG00000173917.9	HOXB2	17_46592858_G_A_hg19	29025.0	1.49416475831e-06	-0.493805223025	0.0516691490712	0.0259535868519
ENSG00000125454.7	SLC25A19	17_73272551_C_T_hg19	12884.0	6.04267724641e-08	0.541440468408	0.0517028277034	0.00178477636472
ENSG00000182534.9	MXRA7	17_74706433_G_A_hg19	254.0	2.62994130349e-07	-0.456930167063	0.0588821234258	0.00988817880167
ENSG00000186407.4	CD300E	17_72684455_A_G_hg19	-64734.0	2.28245621895e-06	-0.402213316598	0.065531079603	0.0452543937153
ENSG00000185332.2	TMEM105	17_79288124_C_T_hg19	15820.0	1.29895509657e-06	0.535545219439	0.047225201443	0.0389687889134
ENSG00000134278.10	SPIRE1	18_12515912_C_A_hg19	141617.0	2.14010529639e-09	0.557834143425	0.0522953269373	0.000190285543713
ENSG00000175691.8	ZNF77	19_2936535_G_A_hg19	8301.0	1.99239815426e-09	0.417197103105	0.066088212116	0.000219339417225
ENSG00000181240.9	SLC25A41	19_6434023_T_C_hg19	-525.0	4.8016574466e-08	-0.496741119697	4.78218715149	0.0022560165549
ENSG00000215472.5	RPL17-C18orf32	18_47046688_C_T_hg19	-28786.0	1.00696738882e-08	0.518261318236	0.0535867395739	0.00042057131305
ENSG00000116032.5	GRIN3B	19_1011894_G_A_hg19	11477.0	6.11147767435e-07	0.597188800031	0.0375550943202	0.0288878411589
ENSG00000104918.4	RETN	19_7733855_G_A_hg19	-74.0	1.09505270132e-10	0.401958456675	0.077459927406	1.80178328896e-05
ENSG00000178297.8	TMPRSS9	19_2396243_C_T_hg19	6475.0	1.81918289603e-09	-0.525735533423	0.0553579089455	0.000221423867505
ENSG00000205517.8	RGL3	19_11399372_C_G_hg19	130550.0	3.28677010584e-08	-0.457866879852	0.0584037139402	0.00150499065729
ENSG00000188000.2	OR7D2	19_9264401_G_A_hg19	-31877.0	1.2573944617e-09	0.490422481293	8.90704801321	0.000112008878276
ENSG00000105695.10	MAG	19_35809800_A_G_hg19	26773.0	8.32299375485e-12	-0.613994106044	8.20778353368	1.86980704476e-06
ENSG00000196209.8	SIRPB2	20_1417378_G_A_hg19	54543.0	1.97242425901e-09	-0.531471077545	4.54543265593	0.000128402537437
ENSG00000186230.6	ZNF749	19_57943697_A_G_hg19	-2999.0	2.71384192601e-08	0.599934018981	0.0470069337303	0.000935755779342
ENSG00000178201.3	VN1R1	19_57979815_C_A_hg19	-13273.0	3.13484198043e-06	0.521401103212	0.0498943505695	0.0411214189501
ENSG00000152439.8	ZNF773	19_57966462_C_A_hg19	-44820.0	3.42910175966e-06	0.507173841042	0.0503696248496	0.0443443121441
ENSG00000254521.2	SIGLEC12	19_52013042_T_G_hg19	-8481.0	3.07734243175e-12	-0.556387228406	0.0569704663288	6.9149936003e-07
ENSG00000089177.13	KIF16B	20_16555032_G_A_hg19	-1158.0	1.83437761281e-07	0.509031927056	0.0542531792305	0.00988817880167
ENSG00000125870.6	SNRPB2	20_16709576_G_A_hg19	-1029.0	1.33657627363e-08	-0.456088604259	0.0529292019222	0.0008240275269
ENSG00000124116.14	WFDC3	20_44374806_G_C_hg19	45665.0	1.33854517555e-08	0.573555830784	0.0516479852098	0.000636083427467
ENSG00000149596.6	JPH2	20_42679568_C_T_hg19	135399.0	1.57743851384e-06	0.449370329458	0.0543338296232	0.0442185582493
ENSG00000249624.4	AP000295.9	21_34625413_A_G_hg19	6335.0	3.17793274174e-10	-0.573511780196	0.0529201243382	2.93805533589e-05
ENSG00000214078.7	CPNE1	20_34199977_G_A_hg19	52824.0	4.3352272659e-08	-0.530694189067	0.050402862028	0.00109592377668
ENSG00000142197.8	DOPEY2	21_37577033_A_G_hg19	47954.0	2.04235572879e-08	0.524827449963	0.0525342302135	0.00133238017151
ENSG00000182362.9	YBEY	21_47726332_C_G_hg19	20082.0	6.64653599086e-07	-0.399359956387	8.98396458681	0.0180326641336
ENSG00000218537.1	AP000350.4	22_24266726_T_C_hg19	-25695.0	2.17783317605e-18	0.758067723501	0.0422482999903	2.1838298397e-12
ENSG00000133433.6	GSTT2B	22_24249458_A_C_hg19	53749.0	3.79737998815e-10	-0.581303669079	0.0535466649672	2.93805533589e-05
ENSG00000099974.7	DDTL	22_24274119_G_C_hg19	-34969.0	4.9460269057e-13	-0.607439452691	0.0462767920138	8.65969899978e-08
ENSG00000099977.9	DDT	22_24269459_G_T_hg19	53144.0	4.0547432936e-10	-0.561933228299	0.0497642712564	2.93805533589e-05
ENSG00000099984.6	GSTT2	22_24251517_C_T_hg19	-70821.0	9.91101215569e-11	-0.589579792049	0.0526514631554	9.17887912345e-06
ENSG00000179750.11	APOBEC3B	22_39358037_A_C_hg19	-20314.0	1.62912907706e-09	-0.46663131042	0.0654741095162	0.000147121175535
ENSG00000184674.8	GSTT1	22_24334948_A_C_hg19	49386.0	5.27449878153e-24	-0.789751732404	6.16192390195	6.71128016137e-18
ENSG00000205853.6	RFPL3S	22_32798571_A_G_hg19	-20599.0	1.72037519952e-06	-0.355960221122	0.0651089516428	0.0453995518012
ENSG00000183255.7	PTTG1IP	21_46271452_C_T_hg19	21965.0	3.14768650404e-09	-0.505950303182	0.0549513720662	0.000296860297852
ENSG00000100079.5	LGALS2	22_37970426_G_C_hg19	8019.0	5.01170973467e-09	-0.579896111158	0.0481468238974	0.000296860297852
ENSG00000100197.16	CYP2D6	22_42525756_G_A_hg19	858.0	3.44047558472e-07	0.385724764921	0.0653369308714	0.00809055837618
ENSG00000189306.6	RRP7A	22_42946371_C_T_hg19	-30651.0	1.21409316806e-08	0.566313237951	0.0460763179196	0.000826117403512
ENSG00000100376.7	FAM118A	22_45726345_A_G_hg19	21497.0	1.52590214666e-09	-0.52341149236	0.0553315878694	0.000128580144388
ENSG00000166762.12	CATSPER2	15_43951594_C_T_hg19	8632.0	1.65575610533e-06	-0.361107730338	4.09217934238	0.0251313438401
ENSG00000166796.7	LDHC	11_18415815_C_T_hg19	-18038.0	2.22665988693e-13	0.723123157114	0.0439942709563	3.71109712179e-08
ENSG00000177483.7	RBM44	2_238683862_T_C_hg19	-23169.0	1.67175969881e-06	0.371272297327	0.0617389293016	0.0493047908571
ENSG00000198502.5	HLA-DRB5	6_32554144_G_A_hg19	-56242.0	8.34280075783e-18	-0.613053755422	0.0486356601464	9.93769431243e-11

## Sheet: Lymph-CLL
Ensembl Gene Name	Uniprot Gene Name	Lead eQTL	Distance to TSS	nominal p-Value	Effect Size	Effect Size Error	q-value
ENSG00000189339.7	SLC35E2B	1_1592638_A_G_hg19	31250.0	1.21101969287e-09	-0.553305253425	0.0484123370803	5.32229209941e-05
ENSG00000187010.14	RHD	1_25561667_G_A_hg19	-37216.0	1.73968365556e-12	-0.768651176843	0.0337357728977	1.21095615866e-07
ENSG00000158022.6	TRIM63	1_26416376_A_G_hg19	-22549.0	4.13174355714e-12	0.681734914165	0.0382921287046	1.74614927944e-07
ENSG00000176092.9	AIM1L	1_26643593_A_G_hg19	36934.0	1.74489227069e-09	0.809629108772	0.0329367376229	3.64480791515e-05
ENSG00000162441.7	LZIC	1_10003320_G_A_hg19	87.0	3.24904455025e-07	-0.634469618305	0.0403607023686	0.00278081213706
ENSG00000184389.8	A3GALT2	1_33767290_G_A_hg19	19387.0	5.24349042547e-09	0.560863530316	0.0466555226264	7.1121538911e-05
ENSG00000198912.6	C1orf174	1_3808171_T_C_hg19	8565.0	3.58580346524e-09	0.6579524376	0.0394959409491	6.98107288118e-05
ENSG00000169914.5	OTUD3	1_20177398_T_A_hg19	-31607.0	1.77858351974e-06	-0.603335422306	0.0404207041198	0.0183840549235
ENSG00000204084.8	INPP5B	1_38260503_C_T_hg19	152159.0	5.19580548916e-14	0.843036194039	0.0316857025568	4.43267002975e-09
ENSG00000117174.6	ZNHIT6	1_86110576_G_C_hg19	63161.0	5.54865641005e-08	0.576594342743	0.0445268628279	0.000781553864539
ENSG00000179902.8	C1orf194	1_109631056_C_T_hg19	25199.0	2.16382244017e-06	0.738427926324	0.0333467315698	0.0154561083331
ENSG00000236624.4	CCDC163P	1_45956700_C_A_hg19	8504.0	2.85909953179e-18	-0.901987831511	0.0274559743907	7.43190520162e-13
ENSG00000116791.9	CRYZ	1_75195243_T_C_hg19	3397.0	4.27760952582e-06	-0.527557288331	0.0458081469908	0.0224917099517
ENSG00000084072.12	PPIE	1_40203722_T_C_hg19	45869.0	1.80600761203e-20	0.929547801029	0.0259226595366	2.799157686e-14
ENSG00000198754.5	OXCT2	1_40230055_C_T_hg19	5140.0	6.74456313741e-06	0.499370971694	0.0479895474981	0.0449201040431
ENSG00000168765.11	GSTM4	1_110198727_C_G_hg19	25.0	1.19237435685e-10	-0.712666427491	0.0382671918626	3.76893189293e-06
ENSG00000134202.6	GSTM3	1_110310025_A_G_hg19	-25727.0	2.30325517823e-06	0.586600774228	0.0404873873105	0.0196814418795
ENSG00000162694.9	EXTL2	1_101360215_C_T_hg19	-26.0	1.26419874666e-05	-0.465713092286	0.0506738668781	0.0365614304193
ENSG00000142856.12	ITGB3BP	1_63856651_A_G_hg19	202545.0	3.94306810966e-12	-0.648481729437	0.0396637284202	2.4743113279e-07
ENSG00000243480.3	AMY2A	1_104211322_G_A_hg19	51324.0	2.31646982022e-09	0.537241717602	0.0500418987385	2.02589184597e-05
ENSG00000171517.5	LPAR3	1_85392324_C_T_hg19	-33625.0	2.73405108307e-17	0.891195132679	0.029097057425	1.18830012513e-11
ENSG00000186275.7	NBPF12	1_146477626_C_G_hg19	104081.0	1.51815999717e-06	-0.527364284928	0.0450748640508	0.0190275283682
ENSG00000143631.10	FLG	1_152181028_A_G_hg19	116637.0	3.57352735507e-06	0.483025763671	7.78969137543	0.0237510663994
ENSG00000122497.13	NBPF14	1_147966040_A_G_hg19	59721.0	3.31992322194e-09	-0.577833338432	0.0454843793795	8.19424334952e-05
ENSG00000163468.10	CCT3	1_156309372_G_C_hg19	28163.0	6.38197346375e-06	-0.493857434871	0.0483856859521	0.0338267800756
ENSG00000187862.7	TTC24	1_156551848_A_G_hg19	2330.0	8.76999323855e-11	-0.778824270044	0.0348753193813	2.58635666645e-06
ENSG00000116874.7	WARS2	1_119601139_A_T_hg19	82039.0	1.74836788988e-06	-0.500323525418	0.0455872034196	0.0139122985144
ENSG00000160716.4	CHRNB2	1_154549470_T_C_hg19	9214.0	1.9789525997e-09	0.680532159584	0.0374478941855	3.0922068436e-05
ENSG00000231360.2	AL592284.1	1_144521102_T_A_hg19	181365.0	5.62620684846e-09	0.659927086662	0.0395162797052	0.000329344157536
ENSG00000198771.6	RCSD1	1_167541582_G_A_hg19	-57747.0	7.18923381052e-07	0.52327763238	0.0469795278442	0.0103392355861
ENSG00000213240.7	NOTCH2NL	1_145374737_G_A_hg19	165619.0	5.2566340215e-07	-0.474736395905	0.0528678914104	0.0277708922903
ENSG00000143149.8	ALDH9A1	1_165701744_A_C_hg19	-34129.0	6.41500836583e-06	-0.566378962123	0.0420479563158	0.0376874278746
ENSG00000094963.9	FMO2	1_171133107_C_T_hg19	-21239.0	2.98545940557e-06	0.623254793319	0.0386300910361	0.0174699496077
ENSG00000118197.9	DDX59	1_200592295_C_T_hg19	46600.0	2.12177600015e-06	-0.501464193542	7.38149169531	0.013362788226
ENSG00000203666.8	EFCAB2	1_245133662_G_C_hg19	656.0	2.96268400953e-12	-0.714804160727	0.0346383104219	3.26579621054e-07
ENSG00000135778.7	NTPCR	1_233123883_C_T_hg19	37533.0	1.25911884564e-07	0.555504716586	0.0467507720135	0.00166299894583
ENSG00000143498.13	TAF1A	1_222726093_G_A_hg19	36976.0	4.65718703284e-06	-0.515829934632	0.0469082121418	0.0320932850624
ENSG00000176393.6	RNPEP	1_201953968_T_C_hg19	2469.0	2.29074270877e-06	0.524398145651	0.0468866005813	0.0194182197822
ENSG00000162877.8	PM20D1	1_205767885_G_A_hg19	51147.0	2.57388645889e-13	-0.705588846291	0.0374872127804	1.59893748939e-08
ENSG00000162779.16	AXDND1	1_179323919_A_G_hg19	-10935.0	1.07805632609e-07	0.552776858279	0.0461653082411	0.00191297814024
ENSG00000162885.8	B3GALNT2	1_235641636_A_G_hg19	25805.0	6.40372017172e-06	0.57336126488	0.0417876440771	0.0386488526313
ENSG00000135773.8	CAPN9	1_230897273_T_A_hg19	14144.0	7.63648863393e-07	0.530249780219	0.0462420754666	0.00938001053328
ENSG00000118004.13	COLEC11	2_3628383_C_A_hg19	-14042.0	4.90929241451e-07	0.602037145921	0.0396771264078	0.00700845964584
ENSG00000135636.9	DYSF	2_71966065_G_A_hg19	285214.0	3.02723386096e-06	-0.421707192845	0.0509705707253	0.0415938922626
ENSG00000152683.10	SLC30A6	2_32524912_G_A_hg19	133980.0	7.1861296666e-06	-0.534667387475	0.042257729957	0.0380703925614
ENSG00000057935.9	MTA3	2_42820900_G_C_hg19	99192.0	2.44964908439e-06	-0.505439154751	0.0460129538107	0.0260243398245
ENSG00000125551.14	PLGLB2	2_88058301_C_T_hg19	10696.0	3.92561553056e-06	0.517000014118	0.0444343076123	0.0286182997164
ENSG00000162994.11	CLHC1	2_55459373_T_G_hg19	255.0	2.24762142303e-09	0.627237720241	0.0407842750738	6.48256101526e-05
ENSG00000115423.14	DNAH6	2_84686757_A_G_hg19	-56821.0	8.98841981362e-09	-0.708341160033	0.0374595829999	0.00020345891001
ENSG00000217075.1	AC007401.2	2_36781708_T_A_hg19	-2509.0	2.18827664851e-06	0.531822918198	0.0428926624061	0.0197204416702
ENSG00000217702.1	MGC10955	2_74343423_A_T_hg19	-18175.0	3.66239756072e-13	0.868193520516	0.0288906131637	1.82495737354e-08
ENSG00000115486.7	GGCX	2_85767735_C_T_hg19	20774.0	3.06403813602e-06	0.548710156709	0.0418747322369	0.0208351196625
ENSG00000171150.7	SOCS5	2_46910064_A_C_hg19	-16026.0	4.14384501502e-07	0.590774820889	0.0402528421227	0.00583873287742
ENSG00000132313.10	MRPL35	2_86437898_C_T_hg19	11421.0	1.15447737486e-05	-0.628198979097	0.0355068739994	0.0427065669874
ENSG00000162869.11	PPP1R21	2_48638822_A_G_hg19	-28914.0	7.47788819439e-08	0.806561375489	0.0307818313885	0.0014153470321
ENSG00000197927.8	C2orf27A	2_132440073_G_C_hg19	-39874.0	9.43662312559e-21	0.877162088969	0.0274607773009	1.56804969293e-14
ENSG00000135951.10	TSGA10	2_99707307_C_T_hg19	63993.0	5.68299946583e-11	0.749478000743	0.034693983278	1.94305259762e-06
ENSG00000155368.12	DBI	2_120113520_A_G_hg19	-10976.0	4.22781614764e-06	-0.53088355782	0.0457743078359	0.0265831815627
ENSG00000118263.10	KLF7	2_208059640_C_A_hg19	-27776.0	4.53594996477e-06	0.541762997672	0.0447672251469	0.0376874278746
ENSG00000144118.9	RALB	2_121013675_A_G_hg19	16036.0	2.21939838376e-07	-0.665922130554	0.0386299352986	0.0026860970013
ENSG00000169629.7	RGPD8	2_113186756_G_C_hg19	4869.0	3.17276265486e-11	-0.683652264424	0.0393734383251	1.36238771401e-06
ENSG00000125630.11	POLR1B	2_113300283_C_G_hg19	792.0	1.02367671802e-06	0.744102118558	0.0316694764419	0.00712672342747
ENSG00000064012.17	CASP8	2_202145612_C_T_hg19	47447.0	8.06046886761e-08	0.61083443119	0.041165676861	0.000947712649612
ENSG00000138376.6	BARD1	2_215672793_G_C_hg19	1343.0	3.81325212073e-06	0.47340444774	0.0476945663508	0.0312209272251
ENSG00000144233.5	AMMECR1L	2_128680604_C_T_hg19	-37220.0	4.681376043e-07	-0.625088918658	5.97819931831	0.00354647754607
ENSG00000125637.11	PSD4	2_113939763_T_A_hg19	24862.0	3.01590672273e-07	0.63423901839	0.0396959171269	0.00375338308717
ENSG00000152086.7	TUBA3E	2_130958243_G_A_hg19	-2312.0	5.48599480604e-08	0.603433010666	0.0431730463487	0.0011259485261
ENSG00000136682.10	CBWD2	2_114227704_G_C_hg19	32437.0	2.5746600425e-10	-0.775977636595	0.0349968946925	2.30846009904e-05
ENSG00000071909.14	MYO3B	2_171027730_C_A_hg19	-6924.0	1.56309798946e-11	0.64374378683	0.0418873662823	1.66680871838e-06
ENSG00000119041.6	GTF3C3	2_197664437_C_T_hg19	-203.0	1.14153686241e-06	-0.469932700035	0.0525660961428	0.00484169397057
ENSG00000122085.12	MTERFD2	2_242042107_G_A_hg19	-439.0	1.19849047953e-07	-0.663040313808	0.0345122994323	0.00211224514032
ENSG00000131389.12	SLC6A6	3_14522194_T_C_hg19	78119.0	1.8178201426e-06	-0.432213506534	0.0519648776318	0.0250802499318
ENSG00000131379.5	C3orf20	3_14702272_G_A_hg19	-14333.0	1.65633952773e-09	-0.721760132769	0.0370830170001	5.92918886424e-05
ENSG00000085982.9	USP40	2_234361802_G_T_hg19	113528.0	3.17009381686e-09	-0.51738977881	0.0473274996336	7.2975647115e-05
ENSG00000168385.13	SEPT2	2_242294913_A_G_hg19	40399.0	5.02432953386e-07	0.458809750947	0.049278164087	0.0043468294905
ENSG00000152642.6	GPD1L	3_32206874_C_T_hg19	59694.0	3.11725241593e-06	-0.646060330819	0.0377959473698	0.0303860413747
ENSG00000171135.10	JAGN1	3_9964687_A_G_hg19	32450.0	2.58521729754e-07	0.52060948176	0.0477099135007	0.00286596461375
ENSG00000153558.9	FBXL2	3_33498747_A_G_hg19	180231.0	1.52139897366e-07	0.69135931255	0.0367226982346	0.00191861815818
ENSG00000186235.6	AC016757.3	2_239132558_T_C_hg19	7417.0	1.05760207844e-08	0.675397124026	0.0381678291931	0.000252174395051
ENSG00000114812.8	VIPR1	3_42521903_G_A_hg19	-8887.0	2.70158103968e-09	0.621290212332	0.042970301452	6.09356787568e-05
ENSG00000163576.13	EFHB	3_19987539_G_T_hg19	872.0	5.55415651956e-14	0.694763012813	0.0385346831872	5.08874994124e-09
ENSG00000169087.6	HSPBAP1	3_122473354_C_T_hg19	39110.0	1.13418196421e-11	-0.820077149003	0.0306281660821	3.96764071448e-07
ENSG00000168268.6	NT5DC2	3_52628056_C_A_hg19	-59507.0	3.28122307255e-10	-0.648321891454	0.0410079205056	5.90206858579e-06
ENSG00000163320.6	CGGBP1	3_88001713_G_A_hg19	197148.0	1.17971053302e-06	0.578717444783	0.042389274864	0.00763141484816
ENSG00000163389.6	POGLUT1	3_119248301_G_A_hg19	60517.0	2.3877067217e-06	-0.53170158172	0.044138147047	0.0154584991524
ENSG00000183833.12	MAATS1	3_119418072_A_C_hg19	-3796.0	1.63815997442e-06	-0.519740080105	0.0436680098439	0.0126918832427
ENSG00000091986.11	CCDC80	3_112240599_G_A_hg19	127564.0	2.67915843647e-07	-0.701195684716	0.0351921863519	0.00309995755618
ENSG00000189366.5	ALG1L	3_125654975_C_T_hg19	766.0	2.55509860909e-07	0.612221057353	0.0411691384951	0.00347351632974
ENSG00000197980.7	LEKR1	3_156547846_G_A_hg19	4577.0	5.63974623502e-06	0.530910007391	0.0417841323651	0.0463942975518
ENSG00000114547.5	ROPN1B	3_125703352_C_T_hg19	15366.0	1.61251312548e-07	-0.609833617101	0.0414240168041	0.00226203826209
ENSG00000154917.6	RAB6B	3_133532767_G_A_hg19	81474.0	1.72162317942e-07	0.740303549221	0.0334352365822	0.0026942335836
ENSG00000163833.6	FBXO40	3_121339966_G_A_hg19	28001.0	4.46991450275e-07	-0.587829223374	0.0417210090975	0.00316842235564
ENSG00000145107.11	TM4SF19	3_196052557_G_A_hg19	12578.0	5.11189875304e-06	0.549753082361	0.0430196881249	0.026518119879
ENSG00000134852.10	CLOCK	4_56424425_A_T_hg19	-11476.0	3.10165695301e-08	0.618735524054	0.0403782939457	0.000461716613587
ENSG00000163945.11	UVSSA	4_1407472_A_G_hg19	66419.0	6.34240701578e-07	-0.530582804388	0.0467402437225	0.00615384649107
ENSG00000145284.7	SCD5	4_83735400_A_T_hg19	-15941.0	1.77945470558e-09	0.636778023301	0.0375445980072	6.25879093158e-05
ENSG00000180834.3	MAP6D1	3_183443634_C_T_hg19	99301.0	5.22134166073e-06	-0.53377057632	0.043183322556	0.0269095943506
ENSG00000174792.6	C4orf26	4_76480880_G_A_hg19	-377.0	1.84613378037e-08	0.61687011883	0.0395698645586	0.00018099671405
ENSG00000163281.7	GNPDA2	4_44614810_T_C_hg19	113681.0	4.54210619932e-07	0.562849482427	0.044591345775	0.00308040595653
ENSG00000138744.10	NAAA	4_76916146_G_A_hg19	-54249.0	2.02843891043e-07	-0.548032230998	0.0433591296583	0.00203907072817
ENSG00000127249.10	ATP13A4	3_193293157_T_C_hg19	17653.0	1.97680900886e-12	-0.758527670145	0.0346184301659	1.6955912005e-07
ENSG00000109163.6	GNRHR	4_68506040_C_G_hg19	113492.0	1.02342489601e-05	0.540959432801	0.0435818144883	0.0352051614308
ENSG00000153802.7	TMPRSS11D	4_68589918_G_A_hg19	159726.0	2.50277045562e-07	0.600948356853	0.0419548115276	0.00249883936415
ENSG00000041802.6	LSG1	3_194369579_C_A_hg19	23288.0	7.17597422789e-10	0.725427724952	0.0367771039296	2.85498369796e-05
ENSG00000109667.7	SLC2A9	4_10099674_G_A_hg19	-43217.0	3.02721210546e-08	0.470194551779	0.056017578314	0.00102425077792
ENSG00000185477.4	GPRIN3	4_90228238_C_T_hg19	528.0	1.45270419339e-06	0.5003373746	0.0432626711294	0.0152605090207
ENSG00000176945.12	MUC20	3_195455593_A_G_hg19	7841.0	2.43564022869e-07	-0.592868354628	6.61359281148	0.0111439181344
ENSG00000185619.13	PCGF3	4_741742_T_C_hg19	42206.0	2.87935888499e-10	0.637691920745	0.0392903214153	1.3422689156e-05
ENSG00000145476.11	CYP4V2	4_187122009_C_A_hg19	9336.0	1.01584123722e-07	-0.661217228317	0.0352064021292	0.00165060545478
ENSG00000145736.10	GTF2H2	5_70339872_G_T_hg19	23610.0	3.31158106382e-10	-0.684668183394	0.0393557711556	3.5105167699e-06
ENSG00000164344.11	KLKB1	4_187120753_A_G_hg19	-9379.0	1.90600967743e-07	-0.51989440891	0.0455584477754	0.00309543358226
ENSG00000063438.12	AHRR	5_313762_G_A_hg19	9472.0	1.84750910591e-09	-0.712845341219	0.037852674136	9.46813349406e-05
ENSG00000145428.10	RNF175	4_154676555_A_G_hg19	4476.0	3.55020153536e-07	0.708202505445	0.0352868857818	0.00390228840763
ENSG00000145423.4	SFRP2	4_154676555_A_G_hg19	32931.0	1.06830751444e-06	0.677909127378	0.0355500278971	0.00668014585184
ENSG00000123219.8	CENPK	5_64927884_G_A_hg19	-68959.0	6.08575200189e-09	-0.555872240312	0.0465201565104	7.97154561951e-05
ENSG00000113595.10	TRIM23	5_64828512_A_G_hg19	93232.0	1.16688130139e-07	0.508518716063	0.0507169458729	0.000947712649612
ENSG00000164039.10	BDH2	4_103987899_T_C_hg19	33041.0	2.1194356766e-06	0.560677055354	0.0429276689812	0.00840146703833
ENSG00000164306.6	PRIMPOL	4_185570384_G_A_hg19	-382.0	2.45886836358e-07	-0.481856482693	0.0476838565973	0.00326709003119
ENSG00000113504.15	SLC12A7	5_1103495_T_C_hg19	8488.0	3.19184141129e-07	-0.574109874525	0.0428034201074	0.0072567026297
ENSG00000113231.9	PDE8B	5_76722895_A_G_hg19	216622.0	5.83216145255e-07	-0.639008552719	0.0392351023887	0.00954576907924
ENSG00000109762.11	SNX25	4_186139277_C_T_hg19	13887.0	1.28895451182e-08	-0.616188535996	0.0411623623805	0.000379862642447
ENSG00000250673.1	RP11-6L6.2	4_147102472_T_C_hg19	-43236.0	5.86473501683e-08	0.624215333577	0.0392639774978	0.000654954932897
ENSG00000083720.8	OXCT1	5_41698254_T_G_hg19	172129.0	2.58486553314e-06	0.487729803357	0.0490748797678	0.0162927567615
ENSG00000164300.11	SERINC5	5_79366249_T_G_hg19	185466.0	3.76085943601e-06	-0.554502331093	0.0435371440332	0.0430271838678
ENSG00000197375.8	SLC22A5	5_131623358_A_G_hg19	-82085.0	1.56593044686e-07	-0.604489238969	0.0418296742559	0.00127139266604
ENSG00000164308.12	ERAP2	5_96223880_T_G_hg19	12238.0	5.30962176555e-08	-0.603122811521	0.0416558732416	0.000605001483026
ENSG00000123643.8	SLC36A1	5_150847121_T_A_hg19	30515.0	1.26873939786e-12	-0.755303329645	0.0351496317637	1.06027367322e-07
ENSG00000188573.7	FBLL1	5_167912171_T_C_hg19	-43949.0	3.11409503463e-08	0.755842127974	0.0306128951068	0.000399638585566
ENSG00000205464.7	ATP6AP1L	5_81579073_G_A_hg19	3793.0	9.30721955603e-15	-0.706191512573	0.0376344975134	1.4994224617e-09
ENSG00000040275.12	SPDL1	5_169002997_C_T_hg19	-7640.0	6.10006057112e-06	-0.550238799434	0.0435442847692	0.0298856612618
ENSG00000164334.11	FAM170A	5_118865325_C_T_hg19	-99928.0	5.53328976309e-07	0.55512809052	0.0444413629191	0.00559129764989
ENSG00000253731.1	PCDHGA6	5_140678342_T_C_hg19	-75308.0	1.64324683462e-06	0.563143800882	0.0427351534911	0.0126918832427
ENSG00000253953.1	PCDHGB4	5_140678342_T_C_hg19	-89109.0	3.81679240677e-06	0.55148248965	0.0436839735802	0.0254678102688
ENSG00000113356.6	POLR3G	5_89806729_G_A_hg19	39165.0	1.16714870099e-06	0.546314364688	0.0446206165726	0.00814266777841
ENSG00000113621.10	TXNDC15	5_134223593_A_G_hg19	14101.0	1.16096147495e-05	0.485157709817	0.0454421718867	0.0399324039455
ENSG00000198721.8	ECI2	6_4109593_C_A_hg19	26152.0	5.46902963249e-06	-0.46128776863	0.0452318063107	0.0338267800756
ENSG00000214113.6	LYRM4	6_5260694_C_T_hg19	187.0	4.42269644627e-07	0.616493623358	0.0398210221959	0.0066378138042
ENSG00000124795.10	DEK	6_18333008_T_C_hg19	-68392.0	6.66342324451e-06	-0.420740776359	0.0559186447932	0.0403129388042
ENSG00000137393.8	RNF144B	6_18297361_A_C_hg19	-71417.0	8.8727250077e-10	0.619346786257	0.0436544626297	2.87046936922e-05
ENSG00000204428.8	LY6G5C	6_31653120_G_A_hg19	-1355.0	2.77670571061e-10	-0.692350473395	0.038445417967	7.8141447281e-06
ENSG00000145949.8	MYLK4	6_2680732_C_T_hg19	70238.0	8.22109860792e-07	0.538564749431	0.0437402174917	0.0112383196673
ENSG00000187987.5	ZSCAN23	6_28408258_A_G_hg19	2918.0	1.19287226578e-05	0.493316997116	0.0442383951358	0.0466644613478
ENSG00000112139.10	MDGA1	6_37663624_T_C_hg19	3354.0	2.52986631201e-19	-0.847283035089	0.0293385588229	4.0862110592e-13
ENSG00000124588.15	NQO2	6_3028369_G_A_hg19	40149.0	8.61813709979e-08	-0.556518598501	0.0391207794572	0.00191861815818
ENSG00000204644.5	ZFP57	6_29664590_C_T_hg19	-15751.0	1.43055354761e-07	0.649336912725	0.0394598600327	0.00252656222822
ENSG00000096654.11	ZNF184	6_27336489_T_C_hg19	104263.0	9.16907799385e-08	0.651493981926	0.0397501422209	0.000849354831494
ENSG00000188056.7	TREML4	6_41183511_A_T_hg19	-12550.0	1.23331619511e-11	-0.790061687365	0.0342118633321	5.49879103951e-07
ENSG00000198502.5	HLA-DRB5	6_32521117_T_C_hg19	-23215.0	1.78169859275e-15	-0.828672397403	0.0321658373147	3.51852755708e-09
ENSG00000196126.6	HLA-DRB1	6_32541011_A_G_hg19	16409.0	1.28332859652e-09	0.623071539836	6.6400268902	0.000368121829462
ENSG00000196735.7	HLA-DQA1	6_32604718_A_G_hg19	8763.0	1.70699022913e-10	-0.653793999248	6.44766987255	5.7003690306e-05
ENSG00000179344.12	HLA-DQB1	6_32621778_A_G_hg19	14267.0	5.24139943172e-17	-0.824182099646	0.0309101161915	1.15973132661e-10
ENSG00000237541.3	HLA-DQA2	6_32637772_A_G_hg19	-71346.0	1.15825014158e-15	0.811144722444	4.95885998471	8.44132703182e-10
ENSG00000137411.12	VARS2	6_30897774_A_G_hg19	21756.0	1.10125931806e-07	0.617023113555	0.040646279951	0.00189183765022
ENSG00000232629.4	HLA-DQB2	6_32626492_G_A_hg19	104659.0	4.8440703456e-13	0.808662035539	5.20427408925	1.19675453223e-07
ENSG00000204531.11	POU5F1	6_31154897_G_A_hg19	-6501.0	1.52261529172e-09	0.788677714224	5.23455440378	8.55410514332e-05
ENSG00000206344.6	HCG27	6_31235505_G_A_hg19	69969.0	1.93076750666e-06	0.50404603493	0.0483481455032	0.0344156749215
ENSG00000204525.10	HLA-C	6_31231454_A_G_hg19	8322.0	3.66588587638e-07	0.560093447329	0.0442309231165	0.0124298231831
ENSG00000204351.7	SKIV2L	6_31947086_G_A_hg19	20230.0	2.3427164553e-08	0.520158368105	0.0503574249879	0.000464332847009
ENSG00000244731.3	C4A	6_31870326_G_A_hg19	-79474.0	2.39783906577e-06	-0.571926197557	0.0428455167998	0.0205498360291
ENSG00000198945.3	L3MBTL3	6_130374461_T_A_hg19	39618.0	2.28699584446e-12	-0.734801159242	0.0355320807123	1.94058785104e-07
ENSG00000112031.11	MTRF1L	6_153313832_G_A_hg19	9730.0	9.38112516396e-10	-0.647166588396	0.0388087391734	1.81119573148e-05
ENSG00000178425.9	NT5DC1	6_116349041_C_T_hg19	-72970.0	4.13295546927e-06	-0.483973383411	0.04359147876	0.025512669964
ENSG00000124713.5	GNMT	6_42879289_G_A_hg19	-49206.0	3.79814406087e-07	0.628072635952	0.0402359171525	0.00292303309108
ENSG00000124587.9	PEX6	6_42928461_C_T_hg19	17546.0	4.46497720416e-08	0.615574631442	0.037980111846	0.000538956235871
ENSG00000226524.2	RP1-102H19.8	6_88026249_C_A_hg19	-6073.0	2.13472690949e-11	-0.782252094599	0.0314635057451	7.5566892908e-07
ENSG00000203872.6	C6orf163	6_88026249_C_A_hg19	-28317.0	8.32379310627e-08	-0.649817744625	0.0348680213355	0.000801110523819
ENSG00000172348.10	RCAN2	6_46378269_C_A_hg19	81338.0	2.58032978976e-06	0.711371453626	0.0343629598746	0.0210966814524
ENSG00000203871.4	C6orf164	6_88026249_C_A_hg19	-80590.0	1.56798790662e-11	-0.805669753011	0.0321086972877	4.70911301278e-07
ENSG00000118514.9	ALDH8A1	6_135271946_A_G_hg19	-892.0	8.52940816622e-06	-0.533572718818	0.0437500873902	0.0340890178763
ENSG00000111886.9	GABRR2	6_90067072_T_C_hg19	-42300.0	3.5401322818e-06	0.455331664732	0.0495016340417	0.0320932850624
ENSG00000198833.6	UBE2J1	6_90067072_T_C_hg19	-4814.0	1.99806926211e-09	0.575366348629	0.0456363126308	5.67148805203e-05
ENSG00000025039.10	RRAGD	6_90067072_T_C_hg19	54493.0	2.77277709845e-06	0.454030454257	0.0487408357941	0.0232781490764
ENSG00000135541.16	AHI1	6_135676404_C_T_hg19	142317.0	2.24846260934e-06	0.563607408416	0.042473948179	0.0208421915075
ENSG00000146733.9	PSPH	7_56088786_A_T_hg19	30221.0	8.66527885341e-08	0.630924525322	6.31101237664	0.000947712649612
ENSG00000005471.11	ABCB4	7_87140808_A_G_hg19	-32333.0	6.35439937496e-06	-0.448537133661	0.0513363819988	0.0356095477707
ENSG00000121716.14	PILRB	7_99895309_C_G_hg19	-38427.0	5.13657093713e-14	0.80044362419	5.23553885896	3.41410200387e-09
ENSG00000085514.11	PILRA	7_99905684_A_G_hg19	-59468.0	3.19369047878e-10	0.724070984921	0.0373128507828	5.55611483708e-06
ENSG00000122678.10	POLM	7_44077439_G_A_hg19	44411.0	7.71140875757e-08	0.638593236746	0.0403000513799	0.00122845880666
ENSG00000006453.9	BAIAP2L1	7_97937981_T_A_hg19	92133.0	7.21190731042e-06	-0.511775007938	0.0444819742502	0.040479939266
ENSG00000187037.4	GPR141	7_37871910_G_A_hg19	148512.0	2.22524269634e-06	-0.518191271559	0.0437370627874	0.0225571638359
ENSG00000196247.7	ZNF107	7_64203547_A_T_hg19	77037.0	6.13817453505e-08	-0.5921859493	0.0440639344223	0.000869847533556
ENSG00000015676.13	NUDCD3	7_44374331_G_A_hg19	155677.0	1.20580735756e-07	0.498851750167	0.0515456597865	0.00147696202049
ENSG00000105793.11	GTPBP10	7_89983454_A_G_hg19	18918.0	8.24470009154e-11	-0.543154122703	0.0498880144288	2.53073882208e-06
ENSG00000188372.10	ZP3	7_76066586_T_G_hg19	39752.0	3.74519403459e-11	0.68955487113	0.0396097814244	2.17028330841e-06
ENSG00000146707.10	POMZP3	7_76254810_C_T_hg19	1215.0	3.81859669601e-07	0.54926088458	0.0463287430287	0.00484169397057
ENSG00000211697.2	TRGV5	7_38397709_C_A_hg19	-8326.0	3.00516071219e-07	-0.603548717824	0.042387830977	0.00565289293951
ENSG00000211698.2	TRGV4	7_38384304_C_G_hg19	9438.0	6.08967841613e-08	-0.632664581137	0.0413349347918	0.00150968809056
[truncated: 364 more rows]

## Sheet: Kidney-RCC
Ensembl Gene Name	Uniprot Gene Name	Lead eQTL	Distance to TSS	nominal p-Value	Effect Size	Effect Size Error	q-value
[truncated: 507 more rows]
