# Supplementary material for: Genomic basis for RNA alterations in cancer
Source: Nature. 2020 Feb 5;578(7793):129–36. doi: 10.1038/s41586-020-1970-0 (PMC7054216; doi:10.1038/s41586-020-1970-0)
Supplement: Supplementary file 3 — This zipped file contains Supplementary Tables 1-24 and a Supplementary Table Guide. [file 41586_2020_1970_MOESM3_ESM.zip › Supplementary_Tables/S20_het_mechanisms.tsv]

gene	is_cancer_gene_census	Pathway	is_PCAWG_CDS_Driver	is_recurrently_altered	eQTL	ase	fusions	splicing	number_RNA_alt_w_cis_association
A1BG						1			1
AADAC								1	1
AAED1						1			1
AAK1							1		1
AAMDC							1		1
AAMP							1		1
AARS							1		1
AARS2							1		1
AATF							1		1
ABCA4							1		1
ABCA7				1			1		1
ABCA9							1		1
ABCB10							1		1
ABCB11							1		1
ABCB4							1		1
ABCB5							1		1
ABCC11							1		1
ABCC3							1		1
ABCC4							1		1
ABCC9							1		1
ABCD3							1		1
ABCF1							1		1
ABCG1							1		1
ABHD12B					1				1
ABHD16A							1		1
ABHD2							1		1
ABHD3							1		1
ABI1								1	1
ABI2							1		1
ABI3							1		1
ABI3BP							1		1
ABLIM1							1		1
ABR						1	1		2
ABTB1							1		1
ABTB2							1		1
AC000067.1							1		1
AC002429.5							1		1
AC003051.1							1		1
AC003088.1							1		1
AC003090.1							1		1
AC003665.1							1		1
AC004540.4							1		1
AC004837.5							1		1
AC004893.11							1		1
AC004901.1							1		1
AC005042.4							1		1
AC005537.2							1		1
AC005785.2							1		1
AC006538.4							1		1
AC006547.14							1		1
AC007131.2							1		1
AC007390.5							1		1
AC007950.1							1		1
AC008746.3							1		1
AC009299.2							1		1
AC009518.4							1		1
AC009948.5							1		1
AC011523.2							1		1
AC011525.2							1		1
AC012499.1							1		1
AC017048.4							1		1
AC017104.2							1		1
AC025263.3							1		1
AC026167.1							1		1
AC060834.3							1		1
AC061992.2							1		1
AC069368.3							1		1
AC074091.13							1		1
AC079354.1							1		1
AC079807.4							1		1
AC084121.17							1		1
AC087491.2							1		1
AC090627.1							1		1
AC091878.1							1		1
AC092415.1							1		1
AC092431.3							1		1
AC093415.2							1		1
AC093838.4							1		1
AC096579.13							1		1
AC096670.3							1		1
AC097500.2							1		1
AC097662.2							1		1
AC104389.28							1		1
AC104820.2							1		1
AC106876.2							1		1
AC106900.6							1		1
AC129929.5							1		1
AC144525.1							1		1
ACAA1						1	1		2
ACACB								1	1
ACAD10				1			1	1	2
ACADM							1		1
ACADVL						1			1
ACAP2				1			1		1
ACAP3							1		1
ACAT2								1	1
ACCSL					1				1
ACE						1			1
ACER2							1		1
ACER3							1		1
ACKR2							1		1
ACKR3							1		1
ACO1							1		1
ACO2				1			1		1
ACOT7						1	1		2
ACOT9							1		1
ACOXL					1				1
ACP6							1		1
ACP7					1				1
ACSBG1					1				1
ACSF2							1		1
ACSL5							1		1
ACSS3							1		1
ACTB				1			1		1
ACTG1						1	1		2
ACTG2							1		1
ACTL6A							1		1
ACTL6B							1		1
ACTN1							1		1
ACTN2							1		1
ACTN4				1			1		1
ACTR10				1			1	1	2
ACTR1A							1		1
ACTR2							1		1
ACTR3B							1		1
ACVR1B			1				1		1
ACVR2A			1				1		1
ACYP2							1		1
AD000090.2							1		1
ADAM12						1			1
ADAM15								1	1
ADAM17							1		1
ADAM18						1			1
ADAM22							1		1
ADAM32							1		1
ADAM5							1		1
ADAM9				1			1		1
ADAMDEC1						1			1
ADAMTS17							1		1
ADAMTS6							1		1
ADAMTS7					1		1		2
ADAMTS9-AS2							1		1
ADAR							1		1
ADARB2-AS1							1		1
ADC							1		1
ADCK2							1		1
ADCK4							1		1
ADCY10						1	1		2
ADCY2							1		1
ADD1							1	1	2
ADD3				1			1		1
ADGRA1						1			1
ADGRE2					1				1
ADH1C							1		1
ADH7					1	1	1		3
ADHFE1							1		1
ADI1							1		1
ADIPOR2							1		1
ADK							1		1
ADM5						1			1
ADNP				1			1		1
ADRA1A							1		1
ADRBK2							1		1
ADSL							1		1
ADSS							1		1
AEBP2				1	1				1
AF196779.12								1	1
AFAP1							1		1
AFAP1L1							1		1
AFAP1L2							1		1
AFF4							1		1
AFG3L2							1		1
AFM							1		1
AFMID							1		1
AFP							1		1
AFTPH							1		1
AGAP1				1			1	1	2
AGAP2							1		1
AGAP3							1		1
AGBL2							1		1
AGO1							1		1
AGO2				1			1		1
AGPAT3							1		1
AGPAT5							1		1
AGRN						1			1
AGTRAP						1	1	1	3
AHCTF1				1			1		1
AHCY							1		1
AHDC1							1		1
AHI1							1		1
AHNAK				1			1		1
AHR							1		1
AHRR							1		1
AHSP							1		1
AICDA					1				1
AIDA							1		1
AIF1				1			1		1
AIFM2								1	1
AIG1							1		1
AIMP1								1	1
AIRE							1		1
AK5						1			1
AK8							1		1
AKAP1							1		1
AKAP10					1	1	1		3
AKAP11						1			1
AKAP12				1		1	1		2
AKAP13				1			1		1
AKAP8							1		1
AKAP8L							1		1
AKAP9	1			1			1		1
AKIRIN1				1			1		1
AKR1A1							1		1
AKR1B10							1		1
AKR1C4							1		1
AKR1D1							1		1
AKR7A2						1			1
AKT3		PI3K					1		1
AL035610.2							1		1
AL163953.3							1		1
ALAD								1	1
ALAS1						1			1
ALB			1	1			1		1
ALCAM							1		1
ALDH1L2					1				1
ALDH3A1							1		1
ALDH3A2						1			1
ALDH3B1								1	1
ALDH8A1							1		1
ALDH9A1							1	1	2
ALG13							1		1
ALG14							1		1
ALG1L						1			1
ALG8				1			1		1
ALG9							1		1
ALK	1	RTK		1			1		1
ALKBH3				1			1		1
ALKBH5						1	1		2
ALMS1							1		1
ALOX15B						1			1
ALPK2							1		1
ALPL				1		1	1		2
ALPPL2						1			1
ALS2CR12							1		1
ALYREF						1	1		2
AMDHD1							1		1
AMHR2					1				1
AMMECR1L								1	1
AMOTL1							1		1
AMOTL2							1		1
ANAPC5							1		1
ANAPC7							1		1
ANGPT1					1				1
ANGPT2						1			1
ANGPTL2						1			1
ANK2								1	1
ANKDD1A							1		1
ANKFN1				1			1		1
ANKFY1				1		1	1		2
ANKH							1		1
ANKHD1				1			1		1
ANKIB1					1				1
ANKLE2							1		1
ANKRD10				1		1			1
ANKRD11				1			1		1
ANKRD12				1			1		1
ANKRD13B								1	1
ANKRD13C							1		1
ANKRD13D							1		1
ANKRD17				1	1		1		2
ANKRD24							1		1
ANKRD26								1	1
ANKRD27							1		1
ANKRD29							1		1
ANKRD30B					1				1
ANKRD33							1		1
ANKRD44							1		1
ANKRD52							1		1
ANKRD61							1		1
ANKRD65						1			1
ANKS1A							1		1
ANKS1B				1			1		1
ANKUB1							1		1
ANLN							1		1
ANO1				1			1		1
ANO10						1			1
ANO2							1		1
ANO3							1		1
ANO4				1			1		1
ANO6							1	1	2
ANXA2							1		1
ANXA4							1		1
AOC3						1			1
AP000235.2							1		1
AP000345.1							1		1
AP000345.4							1		1
AP000402.3							1		1
AP000431.2							1		1
AP000487.5							1		1
AP000688.14							1		1
AP000696.2							1		1
AP000721.4							1		1
AP001462.6							1		1
AP001476.2							1		1
AP001607.1							1		1
AP002387.1							1		1
AP1B1							1		1
AP1G1							1		1
AP1M1							1		1
AP1M2							1		1
AP2A1				1			1		1
AP2A2							1		1
AP2B1							1		1
AP2S1							1		1
AP3D1							1		1
AP4E1							1		1
AP4M1							1		1
APBA2					1		1		2
APC	1	WNT	1	1			1		1
APCDD1L					1				1
APH1A							1		1
APIP							1		1
APLP2							1		1
APOA5							1		1
APOBEC3B						1			1
APOBEC3C								1	1
APOLD1							1		1
APOO							1		1
APP							1		1
APPL1				1			1		1
APPL2							1		1
APTX							1		1
AQP4							1		1
AQR							1		1
ARAP3								1	1
ARF6							1		1
ARFGAP1								1	1
ARFGAP2							1		1
ARFGAP3							1		1
ARFGEF2				1			1		1
ARG2							1		1
ARHGAP10						1	1		2
ARHGAP12							1	1	2
ARHGAP18					1	1			2
ARHGAP19					1			1	2
ARHGAP23							1		1
ARHGAP26							1		1
ARHGAP28							1		1
ARHGAP29							1		1
ARHGAP32					1				1
ARHGAP33								1	1
ARHGAP35			1	1			1		1
ARHGAP36							1		1
ARHGAP39							1		1
ARHGAP4							1		1
ARHGAP5							1		1
ARHGAP6							1		1
ARHGDIA							1		1
ARHGDIB							1		1
ARHGEF1				1			1		1
ARHGEF10						1		1	2
ARHGEF10L				1			1		1
ARHGEF11							1		1
ARHGEF15						1			1
ARHGEF16							1	1	2
ARHGEF18							1		1
ARHGEF2				1			1		1
ARHGEF25							1		1
ARHGEF26							1		1
ARHGEF28							1		1
ARHGEF3				1		1	1		2
ARHGEF33					1				1
ARHGEF40								1	1
ARHGEF7						1	1		2
ARID1A	1	SWI/SNF	1	1			1		1
ARID1B				1			1		1
ARID5B							1		1
ARIH1							1		1
ARIH2							1		1
ARL1					1				1
ARL11						1			1
ARL15							1		1
ARL16						1			1
ARL2						1			1
ARL5B							1		1
ARL5C							1		1
ARL6IP5						1			1
ARL6IP6							1		1
ARMC5							1		1
ARMC6							1		1
ARMC7							1		1
ARMC8								1	1
ARNT	1						1		1
ARNTL							1		1
ARPC1A					1		1		2
ARPC1B					1				1
ARPC5								1	1
ARRB1							1		1
ARRB2						1			1
ARSB							1		1
ARSG							1		1
ARSI						1			1
ART3					1		1		2
ASAH1						1			1
ASAP1							1		1
ASAP2							1		1
ASB4					1		1		2
ASCC2							1		1
ASF1B							1		1
ASGR2						1	1		2
ASH1L				1			1		1
ASH2L					1		1		2
ASIC2							1		1
ASIC5							1		1
ASL								1	1
ASPA							1		1
ASPH				1			1		1
ASPM							1		1
ASRGL1							1		1
ASTN1							1		1
ASUN								1	1
ASXL1	1						1		1
ATAD2				1			1		1
ATAD2B							1		1
ATAD3B								1	1
ATAD3C							1		1
ATAD5					1				1
ATCAY							1		1
ATE1				1			1		1
ATF1	1			1			1		1
ATF6				1			1		1
ATF7IP							1		1
ATF7IP2							1		1
ATG2B							1		1
ATG4B							1		1
ATG5							1		1
ATG7							1		1
ATIC	1						1		1
ATN1							1		1
ATOH1					1	1			2
ATP10B							1		1
ATP11A						1			1
ATP11C							1		1
ATP13A2						1			1
ATP13A3							1		1
ATP1B1				1				1	1
ATP23					1				1
ATP2A3				1		1	1		2
ATP2B4							1		1
ATP2C1				1			1		1
ATP2C2							1		1
ATP5I					1	1			2
ATP5J							1		1
ATP5J2					1				1
ATP5L							1		1
ATP6AP2							1		1
ATP6V0A1							1		1
ATP6V1C1							1		1
ATP6V1E1							1		1
ATP6V1H					1				1
ATP7A							1		1
ATP8A1							1		1
ATP8A2				1	1		1		2
ATP9B							1		1
ATR				1			1		1
ATRN							1		1
ATRX	1		1				1	1	2
ATXN1							1		1
ATXN10				1			1		1
ATXN2							1		1
ATXN3								1	1
ATXN7L1							1		1
AUH							1	1	2
AURKB						1			1
AVIL							1		1
AVL9							1		1
AXIN1			1				1	1	2
AXL							1		1
AZI1							1		1
AZIN1				1			1		1
B3GALT1					1				1
B3GALT2					1				1
B3GALTL							1		1
B3GNT5				1			1		1
B3GNT9						1			1
B4GALNT1							1		1
B4GALNT2							1		1
B4GALNT3					1		1		2
B4GALT3							1		1
B4GAT1					1				1
B9D1							1	1	2
BAALC							1		1
BABAM1							1		1
BACE1					1				1
BAD							1		1
BAG3							1		1
BAG6							1		1
BAI2							1		1
BAIAP2L1					1		1		2
BARHL2					1				1
BARX2							1		1
BAZ1B				1			1		1
BBOX1							1		1
BBS9							1	1	2
BCAN					1				1
BCAR1							1		1
BCAR4							1		1
BCAS1							1		1
BCAS3				1			1		1
BCAT2							1		1
BCHE				1	1				1
BCL11B	1						1		1
BCL2	1			1	1		1		2
BCL2L10							1		1
BCL2L13							1		1
BCL6	1			1			1		1
BCL6B						1			1
BCL7B							1		1
BCL9	1						1		1
BCR	1						1		1
BDNF							1		1
BDNF-AS							1		1
BECN1								1	1
BEST3							1		1
BFSP2							1		1
BHLHE40						1			1
BICC1				1			1		1
BICD1							1		1
BICRA					1				1
BIN3					1	1			2
BIRC2							1		1
BIRC5							1		1
BIRC6				1			1		1
BLMH							1		1
BLNK								1	1
BLOC1S1							1		1
BLOC1S5					1				1
BMP1						1			1
BMPR2				1			1		1
BNIP3L				1		1	1		2
BOP1							1		1
BORA					1				1
BPIFB4							1		1
BPNT1							1		1
BPTF				1			1		1
BRAF	1	MAPK	1	1			1		1
BRD1				1			1		1
BRD4	1						1		1
BRDT					1		1		2
BRE							1		1
BRI3BP							1		1
BRIP1	1						1		1
BRIX1								1	1
BRK1							1		1
BROX							1		1
BRSK1							1		1
BRSK2					1				1
BRWD1							1		1
BSCL2							1		1
BSG						1			1
BSND						1			1
BSX					1				1
BTAF1					1				1
BTBD11				1			1		1
BTBD2							1		1
BTBD7							1		1
BTBD9							1		1
BTN1A1					1				1
BTN2A1								1	1
BUD31					1				1
BZRAP1							1		1
C10orf54							1		1
C10orf90							1		1
C11orf24							1		1
C11orf80				1			1		1
C11orf83							1		1
C11orf91						1	1		2
C12orf29							1		1
C12orf4							1		1
C12orf42							1		1
C12orf44							1		1
C12orf49								1	1
C12orf5							1		1
C12orf50							1		1
C12orf55							1		1
C12orf65							1		1
C12orf66							1		1
C12orf75							1		1
C14orf166B							1		1
C15orf43							1		1
C15orf59							1		1
C16orf62				1			1		1
C16orf70							1		1
C16orf71							1		1
C17orf49						1			1
C17orf64							1		1
C17orf67							1		1
C17orf75							1		1
C17orf85							1		1
C17orf98							1		1
C18orf25							1		1
C19orf12				1			1		1
C19orf18							1		1
C19orf24						1			1
C19orf25							1		1
C19orf38							1		1
C19orf44								1	1
C19orf53							1		1
C19orf57							1		1
C19orf70						1			1
C19orf84					1				1
C1D							1		1
C1QA						1			1
C1QB						1			1
C1QBP						1			1
C1QC						1			1
C1QTNF1				1		1			1
C1QTNF1-AS1						1			1
C1orf112							1		1
C1orf131					1				1
C1orf132							1		1
C1orf159							1		1
C1orf174							1		1
C1orf186							1		1
C1orf21							1		1
C1orf222							1		1
C1orf61							1		1
C20orf112							1		1
C20orf187					1				1
C20orf24								1	1
C21orf2							1		1
C21orf58					1				1
C21orf90							1		1
C21orf91							1		1
C2CD3				1			1		1
C2CD5							1		1
C2CD6					1				1
C2orf15							1		1
C2orf42							1	1	2
C3				1			1		1
C3orf14								1	1
C3orf52							1		1
C3orf55							1		1
C3orf67					1				1
C3orf70							1		1
C4orf40							1		1
C4orf46					1				1
C5orf52					1				1
C6orf132					1		1		2
C6orf226							1		1
C6orf48							1		1
C6orf62							1		1
C6orf89							1		1
C7orf10							1		1
C7orf33					1				1
C7orf55-LUC7L2							1		1
C7orf72							1		1
C8B							1		1
C8orf12							1		1
C8orf22							1		1
C8orf44-SGK3							1		1
C8orf46				1			1		1
C8orf74					1				1
C8orf76							1		1
C9orf3							1		1
C9orf50						1			1
C9orf78						1		1	2
C9orf85							1	1	2
CA10							1		1
CA12							1		1
CA13							1		1
CA14							1		1
CA4							1		1
CABLES2							1		1
CABP2					1				1
CACHD1							1		1
CACNA1C							1		1
CACNA1G-AS1							1		1
CACNA1S						1			1
CACNB1							1		1
CACNB2							1		1
CACNG2							1		1
CACNG4							1		1
CACNG8						1			1
CACUL1							1		1
CADM4					1				1
CADPS							1		1
CADPS2								1	1
CALB2						1			1
CALCOCO2							1		1
CALD1							1		1
CALM3							1		1
CALR							1		1
CALR3							1		1
CAMK1			1		1				1
CAMK2A							1		1
CAMK2G							1		1
CAMK4							1		1
CAMKK2							1		1
CAMLG							1		1
CAMP							1		1
CAMSAP1							1		1
CAMTA1	1			1			1		1
CAMTA2						1	1		2
CAND1							1		1
CANX							1		1
CAP1							1		1
CAPNS1							1		1
CAPRIN2								1	1
CAPS2							1		1
CAPZB							1		1
CARD10							1		1
CARD16					1				1
CARD17					1				1
CARD8							1		1
CARD9						1			1
CARM1							1		1
CARS	1						1		1
CASC11							1		1
CASC16							1		1
CASC17							1		1
CASC3						1	1		2
CASC8							1		1
CASD1							1		1
CASKIN2						1			1
CASP1					1				1
CASP8			1				1		1
CASS4							1		1
CAST				1			1		1
CAT				1			1		1
CAV1							1		1
CBARP					1				1
CBFA2T2				1			1		1
CBFA2T3	1						1		1
CBFB	1		1					1	1
CBLB	1						1		1
CBLC	1						1		1
CBX1							1		1
CBX4							1		1
CBX7							1		1
CCAR2						1			1
CCDC107							1	1	2
CCDC12						1			1
CCDC127							1		1
CCDC130							1		1
CCDC134							1		1
CCDC135							1		1
CCDC14								1	1
CCDC144A							1		1
CCDC146							1		1
CCDC147							1		1
CCDC155							1		1
CCDC162P							1		1
CCDC170							1		1
CCDC175					1				1
CCDC178							1		1
CCDC179							1		1
CCDC23							1		1
CCDC25						1			1
CCDC28B							1		1
CCDC36					1				1
CCDC39				1			1		1
CCDC40							1		1
CCDC41							1		1
CCDC47								1	1
CCDC50				1			1		1
CCDC53							1		1
CCDC57							1		1
CCDC58								1	1
CCDC6	1			1			1		1
CCDC63							1		1
CCDC66				1		1			1
CCDC67							1		1
CCDC68							1		1
CCDC71						1			1
CCDC77							1		1
CCDC85C							1		1
CCDC88B							1		1
CCDC88C							1		1
CCDC91							1		1
CCDC92							1		1
CCK					1				1
CCL11					1				1
CCL13						1			1
CCL2				1		1			1
CCL8						1			1
CCNA1						1			1
CCNA2							1		1
CCNB1								1	1
CCNC					1	1			2
CCND1	1	Cell cycle		1			1		1
CCND3	1		1	1			1		1
CCNE1	1	Cell cycle					1	1	2
CCNI								1	1
CCNT2							1		1
CCNY							1		1
CCP110							1		1
CCR1						1			1
CCR2						1			1
CCR3						1			1
CCR5						1			1
CCRL2						1			1
CCSAP							1		1
CCSER1							1		1
CCT2							1		1
CCT3							1		1
CCT5							1		1
CCT6A					1				1
CD101							1		1
CD109							1		1
CD164						1			1
CD177							1		1
CD1C							1		1
CD209						1	1		2
CD226							1		1
CD27-AS1							1		1
CD2AP							1		1
CD300A								1	1
CD300E						1			1
CD300LF								1	1
CD302							1		1
CD36							1		1
CD38								1	1
CD3EAP							1		1
CD44				1			1		1
CD48				1			1		1
CD55							1		1
CD59							1		1
CD68						1			1
CD70							1	1	2
CD74	1						1		1
CD79A	1						1		1
CD81							1		1
CD83							1		1
CD9							1		1
CD99L2							1		1
CDADC1							1		1
CDC123								1	1
CDC16								1	1
CDC20							1	1	2
CDC25A							1		1
CDC25C							1		1
CDC27							1		1
CDC37							1		1
CDC42		Other signaling					1		1
CDC42BPA							1		1
CDC42EP1							1		1
CDC42EP4						1	1		2
CDC45								1	1
CDC5L							1		1
CDC6							1	1	2
CDC73					1		1		2
CDCA5								1	1
CDCP1						1			1
CDH1	1		1	1			1		1
CDH12							1		1
CDH13							1		1
CDH15					1				1
CDH18				1			1		1
CDH22							1		1
CDH23				1			1		1
CDH6							1		1
CDIP1							1		1
CDK10								1	1
CDK12	1		1	1	1		1		2
CDK13				1			1		1
CDK17							1		1
CDK18					1				1
CDK19							1		1
CDK2					1				1
CDK4	1						1		1
CDK5RAP1							1		1
CDK5RAP2							1		1
CDK5RAP3							1		1
CDK8							1		1
CDKAL1							1		1
CDKL3							1		1
CDKN1A			1				1		1
CDKN1B		Cell cycle	1				1		1
CDKN2A	1	Cell cycle	1	1				1	1
CDKN2B		Cell cycle				1			1
CDKN2D						1			1
CDR2L						1	1		2
CDRT4							1		1
CDV3							1		1
CDYL				1	1		1		2
CDYL2							1		1
CECR2							1		1
CECR5							1		1
CELA2A						1			1
CELF1					1				1
CELF5							1		1
CELF6							1		1
CELSR1							1		1
CENPL							1		1
CENPP					1				1
CENPV							1		1
CENPW						1			1
CEP112				1			1		1
CEP135					1				1
CEP170				1			1		1
CEP290				1			1		1
CEP295NL						1			1
CEP350							1		1
CEP41								1	1
CEP57								1	1
CEP78							1		1
CEP85L							1		1
CEP89							1		1
CERK							1		1
CERS3							1		1
CERS4					1		1		2
CERS5							1		1
CERS6							1		1
CFAP61					1				1
CFH				1			1		1
CFLAR							1		1
CGB5					1				1
CGGBP1							1		1
CGN							1		1
CHAF1B					1				1
CHAMP1							1		1
CHCHD3					1		1		2
CHCHD7	1				1		1		2
CHD1L					1				1
CHD2		Chromatin other		1			1		1
CHD3						1	1		2
CHD4		Chromatin other		1			1		1
CHD6							1		1
CHD7				1			1		1
CHD9				1			1		1
CHEK2	1							1	1
CHERP							1		1
CHID1							1		1
CHMP1A							1		1
CHMP4B							1		1
CHMP5							1		1
CHMP6						1			1
CHMP7						1			1
CHN1	1						1		1
CHP2					1				1
CHPT1							1		1
CHRM2						1			1
CHRM3							1		1
CHRNA4							1		1
CHRNA7							1		1
CHRNA9							1		1
CHRNB1						1			1
CHRND						1	1		2
CHRNE						1			1
CHST11							1		1
CHST8							1		1
CHSY3					1				1
CHTOP				1	1				1
CHUK							1	1	2
CHURC1-FNTB							1		1
CIB2							1		1
CIB3						1			1
CIC	1		1	1			1	1	2
CILP						1			1
CIRBP						1			1
CISD3							1		1
CISH						1			1
CITED2						1			1
CKMT2-AS1								1	1
CKS1B				1			1		1
CLASRP							1		1
CLCN2				1				1	1
CLCN6							1		1
CLCNKA						1			1
CLDN1							1		1
CLDN10							1		1
CLDN12							1		1
CLDN23						1			1
CLDN24					1				1
CLDN6						1			1
CLDN7						1			1
CLEC10A						1			1
CLEC16A							1		1
CLEC3B						1			1
CLEC4A						1			1
CLGN							1		1
CLIC1							1		1
CLIC4				1		1	1		2
CLIP1							1	1	2
CLIP2							1		1
CLK1							1		1
CLK3								1	1
CLMP						1			1
CLNS1A							1		1
CLP1							1		1
CLPB							1		1
CLPP							1		1
CLPTM1							1		1
CLPTM1L							1		1
CLSPN							1		1
CLSTN2							1		1
CLTC	1						1		1
CLTCL1	1						1		1
CLU				1		1			1
CLUAP1							1		1
CLUH						1			1
CMC4							1		1
CMKLR1							1		1
CMTM7							1		1
CMTR1					1				1
CNBD2							1		1
CNGA3					1				1
CNIH1						1	1		2
CNIH3					1				1
CNKSR2							1		1
CNN1							1		1
CNNM2							1		1
CNOT2							1		1
CNOT7						1			1
CNP						1			1
CNRIP1					1				1
CNTD1						1			1
CNTN2							1		1
CNTN5							1		1
CNTNAP2				1			1		1
CNTRL								1	1
COA1							1		1
COG2								1	1
COG5							1		1
COIL							1		1
COL10A1						1			1
COL11A2					1				1
COL12A1				1		1	1		2
COL14A1				1			1		1
COL15A1				1		1			1
COL19A1							1		1
COL1A1	1			1		1			1
COL22A1				1	1		1		2
COL23A1							1		1
COL27A1							1		1
COL4A1				1		1	1		2
COL4A2				1		1			1
COL4A3							1		1
COL4A3BP							1		1
COL5A1				1		1		1	2
COL5A3				1			1		1
COL6A6				1			1		1
COL7A1						1			1
COL8A2							1		1
COL9A1							1		1
COL9A2							1		1
COLGALT2							1		1
COMMD4					1				1
COMMD7							1		1
COMMD9							1		1
COPA				1			1		1
COPB1					1		1		2
COPB2							1		1
COPG2							1		1
COPZ1							1		1
COPZ2						1	1		2
COQ10A							1		1
COQ3					1				1
COQ4							1		1
CORO1B							1		1
COX10						1			1
COX14							1		1
COX18					1				1
COX6B1							1		1
COX7B							1		1
COX7B2							1		1
CPAMD8							1	1	2
CPB2							1		1
CPD							1		1
CPE							1		1
CPM							1		1
CPN1							1		1
CPNE2							1		1
CPNE4							1		1
CPNE7							1		1
CPNE8				1			1		1
CPQ							1		1
CPS1				1			1		1
CPSF4					1		1		2
CPSF6							1		1
CPSF7							1		1
CPT1A							1		1
CPT1C							1		1
CPTP						1			1
CPVL				1			1		1
CPZ						1			1
CR1							1		1
CRADD							1		1
CRAT							1		1
CRB3							1		1
CREB3L3							1		1
CREB5							1		1
CREBBP	1		1	1			1		1
CREBL2							1		1
CREM								1	1
CRIM1							1		1
CRIP1								1	1
CRIP2						1			1
CRISP1							1		1
CRK						1			1
CRKL		RTK			1		1		2
CRLF3							1		1
CRTAC1							1		1
CRTAP						1			1
CRTC1				1			1		1
CRTC2								1	1
CRX							1		1
CRYAA						1			1
CRYL1							1		1
CRYZL1							1		1
CS							1		1
CSAD							1		1
CSDE1				1			1		1
CSF1R				1			1		1
CSF2						1			1
CSGALNACT1						1			1
CSK					1				1
CSMD1							1		1
CSMD2				1			1		1
CSMD3				1			1		1
CSN1S1					1				1
CSN2							1		1
CSN3						1			1
CSNK1A1				1			1		1
CSNK1E							1		1
CSNK1G1							1		1
CSNK1G2						1	1		2
CSNK2A1				1			1		1
CSPG4					1				1
CSRNP2							1		1
CSRP2							1		1
CSTF1							1		1
CTA-292E10.6							1		1
CTA-392C11.1							1		1
CTA-941F9.9							1		1
CTB-111H14.1							1		1
CTB-12O2.1							1		1
CTB-171A8.1							1		1
CTB-180A7.3							1		1
CTB-41I6.2							1		1
CTB-58E17.3							1		1
CTBP1							1		1
CTBP2							1		1
CTC-260E6.6							1		1
CTC-281M20.1							1		1
CTC-360P9.3							1		1
CTC-425F1.2							1		1
CTC-512J12.6			1				1		1
CTC-523E23.4							1		1
CTC-554D6.1							1		1
CTC1						1			1
CTCF			1				1		1
CTD-2006C1.2							1		1
CTD-2021H9.1							1		1
CTD-2021H9.2							1		1
CTD-2021H9.3							1		1
CTD-2043I16.1							1		1
CTD-2047H16.4							1		1
CTD-2081C10.1							1		1
CTD-2113L7.1							1		1
CTD-2127H9.1							1		1
CTD-2134A5.3							1		1
CTD-2134A5.4							1		1
CTD-2192J16.22							1		1
CTD-2195B23.3							1		1
CTD-2231H16.1							1		1
CTD-2265O21.7							1		1
CTD-2267D19.2							1		1
CTD-2315E11.1							1		1
CTD-2319I12.1							1		1
CTD-2330K9.2							1		1
CTD-2337A12.1							1		1
CTD-2378E21.1							1		1
CTD-2501M5.1							1		1
CTD-2507G9.1							1		1
CTD-2525I3.6							1		1
CTD-2528L19.4							1		1
CTD-2529P6.3							1		1
CTD-2533K21.4							1		1
CTD-2537O9.1							1		1
CTD-2538C1.3							1		1
CTD-2545M3.6							1		1
CTD-2552K11.2							1		1
CTD-2560E9.3							1		1
CTD-2639E6.9							1		1
CTD-2651B20.1							1		1
CTD-2655K5.1							1		1
CTD-3049M7.1							1		1
CTD-3222D19.2							1		1
CTDNEP1			1			1			1
CTDSP2				1			1		1
CTDSPL							1		1
CTIF							1		1
CTLA4							1		1
CTNNA1				1			1		1
CTNNAL1				1			1		1
CTNNB1	1	WNT	1			1	1		2
CTNNBIP1							1		1
CTNNBL1				1			1		1
CTNND2							1		1
CTNS						1			1
CTPS1							1		1
CTRC						1			1
CTSA							1		1
CTSB						1			1
CTSE							1		1
CTSL					1				1
CTSS				1			1		1
CTTN				1			1		1
CTXN1					1				1
CUEDC1							1	1	2
CUL2					1		1		2
CUL4A							1		1
CUL5				1			1		1
CUTA							1		1
CUX1							1		1
CUZD1							1		1
CWC22							1		1
CWC25								1	1
CWC27							1		1
CWF19L2							1		1
CX3CL1					1				1
CXADR							1		1
CXCL16						1			1
CXCL17							1		1
CXCR6						1			1
CYB561							1		1
CYB5D2						1			1
CYFIP1							1		1
CYHR1				1			1		1
CYLD	1							1	1
CYP1A1					1				1
CYP20A1							1		1
CYP27B1							1		1
CYP2R1							1		1
CYP3A7							1		1
CYP4F22							1		1
CYSLTR2							1		1
CYTIP							1		1
CYTL1					1				1
CYYR1							1		1
DAB1					1		1		2
DACT3						1			1
DAG1						1			1
DAGLA					1		1		2
DALRD3						1			1
DAND5							1		1
DAP				1			1		1
DAPK1								1	1
DAPK2							1		1
DAXX	1		1				1		1
DAZAP1				1			1		1
DAZL							1		1
DBF4							1		1
DCAF10								1	1
DCAF12							1		1
DCAF17							1		1
DCAF4							1		1
DCAF4L2				1		1			1
DCAF5							1		1
DCAF6							1		1
DCAF7							1		1
DCAF8				1			1		1
DCDC2							1		1
DCLK1							1		1
DCP1A							1		1
DCPS							1		1
DCT					1				1
DCTD						1			1
DCTN2							1	1	2
DCTN3							1		1
DCTN6						1			1
DCTPP1						1			1
DCUN1D1							1		1
DCX							1		1
DDB1							1		1
DDB2	1						1		1
DDI2							1		1
DDR1							1		1
DDX17							1		1
DDX19A							1		1
DDX31							1		1
DDX39A							1		1
DDX39B							1		1
DDX3X			1					1	1
DDX42							1		1
DDX46				1			1		1
DDX52							1		1
DDX6	1						1		1
DDX60L				1			1		1
DEAF1							1		1
DECR1							1	1	2
DEF8							1		1
DEFA5						1			1
DEFB1						1			1
DEFB118							1		1
DEFB123							1		1
DEFB124							1		1
DEFB132							1		1
DEK	1						1		1
DENND1A							1	1	2
DENND1B							1		1
DENND2C							1		1
DENND4C				1		1	1		2
DEPDC4							1		1
DEPDC5				1			1		1
DEPTOR				1			1		1
DERA							1		1
DERL1							1		1
DGCR2							1		1
DGCR5							1		1
DGKA							1		1
DGKG							1		1
DGKH							1		1
DGUOK							1		1
DHDDS							1		1
DHH					1				1
DHRS1								1	1
DHRS12							1		1
DHRS3						1			1
DHRS7							1		1
DHX15							1		1
DHX29				1	1				1
DHX30							1		1
DHX33						1			1
DHX34								1	1
DHX36								1	1
DHX37							1		1
DIAPH2							1		1
DIDO1							1		1
DIP2A				1			1		1
DIP2B							1		1
DIP2C							1		1
DIRAS3						1			1
DIS3		RNA abundance			1				1
DIS3L				1			1		1
DIS3L2							1		1
DISC1							1		1
DIXDC1							1		1
DKK2						1			1
DKK4						1			1
DLC1				1		1			1
DLEU2							1		1
DLG1				1			1		1
DLG4						1	1		2
DLGAP1							1		1
DMAC1						1			1
DMC1							1		1
DMRT1						1			1
DMRT2							1		1
DMXL2							1		1
DNAH14							1		1
DNAH3							1		1
DNAH5							1		1
DNAH6				1			1		1
DNAH9					1		1		2
DNAJA2							1		1
DNAJA3							1		1
DNAJA4							1		1
DNAJB6							1		1
DNAJB7						1			1
DNAJC1							1		1
DNAJC11				1		1	1		2
DNAJC15				1		1			1
DNAJC17							1		1
DNAJC24							1		1
DNAJC3							1	1	2
DNAJC3-AS1							1		1
DNAJC5B							1		1
DNAL4							1		1
DNASE2							1		1
DNM1							1		1
DNM1L							1		1
DNM2	1			1			1		1
DNM3				1			1		1
DNM3OS							1		1
DNTTIP1							1		1
DOC2B						1			1
DOCK1				1			1		1
DOCK2		Other signaling		1			1		1
DOCK5				1		1			1
DOCK6							1		1
DOCK7							1		1
DOK3							1		1
DOK7							1		1
DOLPP1							1		1
DPCD							1		1
DPF1						1			1
DPH1						1			1
DPH7								1	1
DPM1							1		1
DPP10							1		1
DPP6							1		1
DPP7						1	1		2
DPP9							1		1
DPPA2					1				1
DPT							1		1
DPYD				1			1		1
DPYSL2				1		1			1
DRAM1					1		1		2
DRAP1							1		1
DRG2						1			1
DSC2								1	1
DSCAM							1		1
DSCC1							1		1
DSCR3							1		1
DSE						1			1
DST				1			1		1
DSTN							1		1
DSTYK							1		1
DTNA							1		1
DTNB							1		1
DTX3							1		1
DUOXA1								1	1
DUPD1					1				1
DUS4L							1		1
DUSP11								1	1
DUSP18							1		1
DUSP22							1		1
DUSP4						1			1
DUSP7						1			1
DVL1						1			1
DVL2						1			1
DYNC1I2							1	1	2
DYNC1LI2							1		1
DYNC2LI1								1	1
DYRK1A			1	1			1		1
DYRK1B							1		1
DYRK2							1		1
E2F7							1		1
EAF1							1		1
EAF2							1		1
EBAG9								1	1
EBF1	1		1				1		1
EBNA1BP2							1		1
ECE1				1		1	1		2
ECE2				1			1		1
ECSIT							1		1
ECT2				1	1		1		2
EDA							1		1
EDC3					1				1
EDEM2							1		1
EDF1						1			1
EDNRA				1		1	1		2
EEA1				1			1		1
EEF1AKMT1						1			1
EEF1D							1		1
EEF1E1					1		1		2
EEF1E1-BLOC1S5							1		1
EEF2						1			1
EEF2K							1		1
EEFSEC							1		1
EFCAB12							1		1
EFCAB3							1		1
EFCAB5							1		1
EFCC1							1		1
EFEMP1								1	1
EFHD1							1		1
EFHD2						1	1		2
EFNA3							1		1
EFNB2						1			1
EFNB3						1			1
EGFEM1P							1		1
EGFLAM-AS2							1		1
EGFLAM-AS4							1		1
EGFR	1	RTK	1	1			1		1
EGFR-AS1							1		1
EHBP1							1		1
EHBP1L1							1		1
EHD2					1		1		2
EHF				1			1		1
EHHADH							1		1
EHMT2							1		1
EIF1						1			1
EIF2A							1		1
EIF2AK2							1		1
EIF2AK3							1		1
EIF2B3							1		1
EIF2S3L							1		1
EIF3B							1		1
EIF3D							1		1
EIF3E							1		1
EIF3K				1			1	1	2
EIF3L							1		1
EIF3M							1		1
EIF4A1						1			1
EIF4E2							1		1
EIF4EBP1							1		1
EIF4ENIF1							1		1
EIF4G1				1				1	1
EIF4G3				1			1		1
EIF5							1		1
EIF5A						1			1
EIF5B							1		1
ELAC2					1	1			2
ELAVL1							1		1
ELF1						1			1
ELF2							1		1
ELF5							1		1
ELK3							1		1
ELL3								1	1
ELMOD3								1	1
ELMSAN1							1		1
ELOF1						1			1
ELOVL1							1		1
ELOVL7							1		1
ELP2								1	1
ELP3							1		1
ELP5						1			1
EMC6						1			1
EMCN								1	1
EML4	1						1		1
EMSY					1				1
EMX2OS							1		1
EN2					1				1
ENDOV							1		1
ENO2							1		1
ENO3						1			1
ENO4							1		1
ENOX1							1		1
ENOX2								1	1
ENSA				1			1		1
ENTPD4						1			1
ENY2								1	1
EP300	1	Histone acetyltransferases		1			1		1
EPB41							1	1	2
EPB41L1							1	1	2
EPB41L2				1		1			1
EPB41L4B							1		1
EPHA2			1	1			1		1
EPHB2							1		1
EPHB4					1		1		2
EPN2						1	1		2
EPPK1							1		1
EPRS							1		1
EPS15L1								1	1
EPS8L2							1		1
EPSTI1						1			1
EPYC							1		1
ERAS							1		1
ERBB2	1	RTK		1			1		1
ERBB2IP							1		1
ERBB3				1			1		1
ERBB4							1		1
ERC1				1			1		1
ERC2							1		1
ERCC1								1	1
ERCC8							1		1
ERG	1	Lineage TF		1			1		1
ERGIC1							1		1
ERGIC3							1		1
ERI1							1		1
ERICH1				1	1		1		2
ERICH4						1			1
ERLIN2							1		1
ERMP1						1	1		2
ERN1							1		1
ERO1LB							1		1
ERP44							1		1
ERRFI1							1		1
ESCO1							1		1
ESCO2					1				1
ESD								1	1
ESR1				1			1		1
ESRP2							1		1
ESRRG							1		1
ETF1							1		1
ETFA							1		1
ETHE1							1		1
ETS1							1		1
ETV4	1						1		1
ETV6	1						1		1
EVI5							1		1
EVL							1		1
EVPL							1		1
EVX1							1		1
EWSR1	1			1			1		1
EXO1							1		1
EXOC2								1	1
EXOC4					1		1		2
EXOC6B							1		1
EXOSC1							1		1
EXOSC7						1			1
EXT1	1			1			1		1
EXTL3				1		1	1		2
EYA1							1		1
EYA2							1	1	2
EYA4							1		1
EYS							1		1
EZH1							1		1
EZH2	1	Histone methyltransferases	1				1	1	2
EZR	1						1		1
F11R				1			1		1
F12							1		1
F13A1				1			1		1
F2RL2						1			1
F3							1		1
F7							1		1
FAAP100						1			1
FADD				1	1		1		2
FAF1							1		1
FAF2								1	1
FAIM3							1		1
FAM102A							1		1
FAM107B							1		1
FAM110B							1		1
FAM114A1							1		1
FAM129B							1		1
FAM160B2						1			1
FAM161A							1		1
FAM161B							1		1
FAM163A					1				1
FAM168A							1		1
FAM169A							1		1
FAM171A1							1		1
FAM172A							1		1
FAM178B							1		1
FAM179A							1		1
FAM179B							1		1
FAM180A						1	1		2
FAM184A							1		1
FAM189A1							1		1
FAM193A							1		1
FAM193B							1		1
FAM196B					1				1
FAM198B						1			1
FAM19A2							1		1
FAM19A3					1				1
FAM19A5							1		1
FAM208A				1		1			1
FAM213B						1			1
FAM219A							1		1
FAM222B							1		1
FAM227A							1		1
FAM26F						1			1
FAM30A					1				1
FAM35A							1		1
FAM65B							1		1
FAM65C							1		1
FAM78A					1				1
FAM78B							1		1
FAM83H							1		1
FAM91A1				1			1		1
FAM96A							1	1	2
FAM9B							1		1
FANCA	1						1	1	2
FANCD2	1							1	1
FANCL								1	1
FANK1							1		1
FAR1							1		1
FARP1				1		1	1		2
FARS2					1		1		2
FARSA							1		1
FAXC					1				1
FBLIM1				1		1			1
FBLN1						1			1
FBLN2						1			1
FBLN7					1				1
FBN1				1			1		1
FBN2						1			1
FBRS							1		1
FBXL12								1	1
FBXL18							1		1
FBXL19							1		1
FBXL20				1			1		1
FBXL5							1		1
FBXL7				1	1		1		2
FBXO10								1	1
FBXO17							1		1
FBXO25					1				1
FBXO3							1		1
FBXO31								1	1
FBXO36							1		1
FBXO7							1		1
FBXO9								1	1
FBXW11							1		1
FCAR						1			1
FCGRT							1		1
FCHSD2							1		1
FCRL4							1		1
FCRLA					1				1
FDCSP							1		1
FDFT1					1	1	1		3
FDXR								1	1
FERMT1							1		1
FERMT2							1		1
FERMT3					1				1
FGD4							1		1
FGD5						1			1
FGF12							1		1
FGF19							1		1
FGF23							1		1
FGF3							1		1
FGF5					1				1
FGF7							1		1
FGFR1	1	RTK	1				1		1
FGFR3	1		1				1		1
FGGY				1			1		1
FGL1						1			1
FGR				1			1	1	2
FHIT	1			1			1		1
FIG4							1	1	2
FILIP1							1		1
FILIP1L							1		1
FIP1L1	1						1		1
FKBP10						1			1
FKBP8							1		1
FLII						1			1
FLNB						1			1
FLOT1								1	1
FLOT2							1		1
FLT1						1	1		2
FMN2							1		1
FMNL2					1		1		2
FMNL3							1		1
FMO3							1		1
FMO6P							1		1
FMR1								1	1
FNDC1				1		1			1
FNDC3A				1		1	1		2
FNDC3B				1			1		1
FOCAD				1	1		1		2
FOXB1					1				1
FOXD2-AS1							1		1
FOXE1					1				1
FOXF2					1	1			2
FOXJ3				1			1		1
FOXK2								1	1
FOXP1	1			1			1		1
FOXP2							1		1
FOXP4							1		1
FPR2							1		1
FREM2-AS1							1		1
FRMD4B				1			1		1
FRMD5							1		1
FRMD8				1			1		1
FRS2							1		1
FRS3					1				1
FSCN1							1		1
FSTL1							1		1
FSTL5					1				1
FTL							1		1
FUBP1	1		1	1			1		1
FUBP3							1		1
FUS	1						1		1
FUT5							1		1
FUT6					1				1
FUT8							1		1
FXN							1		1
FXR2						1			1
FYB							1		1
FYCO1						1			1
FYN				1			1		1
FZD2						1			1
FZD6				1			1		1
FZD9					1				1
FZR1							1		1
G3BP2					1				1
GAA						1			1
GAB2							1		1
GABARAP						1			1
GABBR1				1				1	1
GABPB2							1		1
GABRA3							1		1
GABRA4						1			1
GABRB3							1		1
GABRD						1			1
GADD45GIP1							1		1
GALK1							1		1
GALK2							1		1
GALNT11							1		1
GALNT13							1		1
GALNT14							1		1
GALNT15						1			1
GALNT18							1		1
GALNT5							1		1
GALNT6								1	1
GALNT7							1	1	2
GALNT9							1		1
GAMT								1	1
GANAB				1			1		1
GAP43					1		1		2
GAPDHS					1		1		2
GAREM							1		1
GART				1				1	1
GAS1						1			1
GAS5							1		1
GAS6				1		1			1
GAS6-AS1							1		1
GATA4						1	1		2
GATAD2A							1		1
GATAD2B				1			1		1
GBAS							1	1	2
GBE1							1		1
GBF1							1		1
GCC2							1		1
GCH1							1		1
GCLC							1		1
GCNT2							1		1
GDA							1		1
GDF15							1		1
GDI2				1			1	1	2
GDPD1							1		1
GDPD4							1		1
GDPD5							1		1
GFM1							1	1	2
GFRA3						1			1
GGA3							1		1
GGT6						1			1
GGTLC1					1				1
GIGYF2							1		1
GIN1							1		1
GIPC1							1		1
GIT2							1		1
GJA1						1			1
GJD2						1			1
GJE1							1		1
GK								1	1
GK5							1		1
GKAP1							1		1
GLB1L							1		1
GLDC							1		1
GLI1							1		1
GLI3					1		1		2
GLI4					1				1
GLIPR1L1							1		1
GLIPR2							1		1
GLO1							1		1
GLOD4						1			1
GLP2R						1			1
GLRX2						1			1
GLT8D1						1			1
GLT8D2							1		1
GLTP							1		1
GLTPD1							1		1
GLYR1								1	1
GMDS							1		1
GMEB1							1		1
GMPS	1						1		1
GNA11	1					1			1
GNA13			1		1	1	1		3
GNAI3							1		1
GNAO1							1		1
GNAZ					1				1
GNB1L							1		1
GNB5							1	1	2
GNE							1		1
GNG7							1		1
GNGT1							1		1
GNL1							1		1
GNL3						1			1
GNPTAB							1		1
GNS							1		1
GOLGA3							1		1
GOLGA4								1	1
GOLGA5	1						1		1
GOLGA8B						1			1
GOLGB1								1	1
GOLPH3L							1		1
GON4L				1			1		1
GOPC	1							1	1
GORASP2							1		1
GPATCH1							1		1
GPATCH2							1		1
GPATCH3							1		1
GPATCH4								1	1
GPBAR1						1	1		2
GPBP1							1	1	2
GPC1							1		1
GPC3	1						1		1
GPC6						1	1		2
GPD1L							1		1
GPD2							1		1
GPHN	1						1		1
GPLD1							1		1
GPR116							1		1
GPR124							1		1
GPR125							1		1
GPR132					1				1
GPR137C							1		1
GPR143								1	1
GPR160				1			1		1
GPR161					1				1
GPR183						1			1
GPR19							1		1
GPR3						1			1
GPR37L1							1		1
GPR50							1		1
GPR56							1		1
GPR78						1			1
GPRC5B					1				1
GPRC6A							1		1
GPS2						1			1
GPT2							1		1
GPX6					1				1
GRAMD2							1		1
GRAMD4				1			1		1
GRAP2							1		1
GRB10							1		1
GRB2			1			1	1		2
GRB7				1			1		1
GREB1L				1			1		1
GRHL2								1	1
GRHPR					1				1
GRID1							1		1
GRIK4							1		1
GRIK5							1		1
GRIN2A							1		1
GRIN2B							1		1
GRIN2D							1		1
GRIP1							1		1
GRK5							1		1
GRM1							1		1
GRM4							1		1
GRM7-AS3							1		1
GRM8							1		1
GRP						1			1
GS1-18A18.2							1		1
GS1-204I12.4							1		1
GSK3A							1		1
GSK3B							1		1
GSKIP								1	1
GSR							1		1
GSTM1						1			1
GTDC1							1		1
GTF2E2								1	1
GTF2F1							1		1
GTF2I							1		1
GTF2IRD1							1		1
GTF3C6						1			1
GTPBP1							1		1
GTPBP2							1		1
GTPBP8								1	1
GTSF1							1		1
GUCA2A					1				1
GUF1								1	1
GUK1				1			1		1
GYG2							1		1
H2AFY2							1		1
H2BFM							1		1
H6PD						1			1
HAT1				1			1		1
HAUS4							1		1
HAUS6							1		1
HAUS8							1		1
HBP1				1			1		1
HCFC1							1		1
HCG18							1		1
HCST							1		1
HDAC10							1		1
HDAC11							1	1	2
HDAC4				1			1		1
HDAC7							1		1
HDDC2							1		1
HDGFL1					1				1
HDGFRP2							1		1
HDX							1		1
HEATR1							1		1
HEATR3							1		1
HEATR4							1		1
HEATR6							1		1
HECTD1								1	1
HECTD4				1			1		1
HECW1				1			1		1
HECW2							1		1
HELZ							1		1
HEPACAM							1		1
HERC1				1			1		1
HERC2				1				1	1
HERC4								1	1
HERC5					1			1	2
HES4						1			1
HEXB				1			1		1
HEXDC							1		1
HEXIM2							1		1
HEY1	1				1				1
HEYL							1		1
HGS						1			1
HHIPL2							1		1
HIATL1								1	1
HIBADH							1		1
HID1							1		1
HIGD1B								1	1
HIKESHI					1				1
HIP1	1						1		1
HIPK2							1		1
HIPK3					1				1
HIPK4							1		1
HIRA							1		1
HIST1H1B			1			1			1
HIST1H1D						1			1
HIST1H1E						1			1
HIST1H2AC							1		1
HIST1H2AD						1			1
HIST1H2AG			1			1			1
HIST1H2BK							1		1
HIST1H2BL						1			1
HIST1H3D						1			1
[truncated: 3,414 more rows]
