# Supplementary material for: Genomic basis for RNA alterations in cancer
Source: Nature. 2020 Feb 5;578(7793):129–36. doi: 10.1038/s41586-020-1970-0 (PMC7054216; doi:10.1038/s41586-020-1970-0)
Supplement: Supplementary file 3 — This zipped file contains Supplementary Tables 1-24 and a Supplementary Table Guide. [file 41586_2020_1970_MOESM3_ESM.zip › Supplementary_Tables/S21_recurrence_analysis_Revised_v2.xlsx]

## Sheet: Sheet 1
Table 1
Ensembl_Gene_ID	hgnc_symbol	alt_chosen	sum_order	alt_prom_rank	expr_outlier_rank	rna_edit_rank	variants_rank	ase_all_rank	fusion_rank	isSplice_rank	cn_rank	alt_prom	expr_outlier	rna_edit	variants	ase_all	fusion	isSplice	cn	pval
ENSG00000128604	IRF5	alt_prom	11	11	12288	16797	10997	9	16797	4364.5	4153	124	3	0	69.7472	262	0	32	12	8.5729594570459e-06
ENSG00000066827	ZFAT	cn	48.5	21	12288	16797	2188	5569.5	16797	2093.5	48.5	118	3	0	305.744	39	0	48	65	0.000182413526224921
ENSG00000131759	RARA	fusion	50	18.5	906.5	16797	7649	13756	50	6343.5	2465.5	119	12	0	120.961	4	6	22	19	0.000206346371375841
ENSG00000141376	BCAS3	fusion	50	23	16797	16797	2041	8575	50	4162	2727	117	0	0	318.237	24	6	33	17	0.000206346371375841
ENSG00000146872	TLK2	alt_prom	52	52	7014	35	2987.5	13010.5	16797	2317.5	2881.5	105	6	87	254.807	6	0	46	16	0.000243376793475025
ENSG00000177570	SAMD12	cn	52	4969.5	5422.5	16797	8942.5	10323.5	50	11439	52	17	7	0	98.4737	16	6	3	64	0.000243376793475025
ENSG00000131018	SYNE1	ase_all	54	1860.5	7014	16797	12	54	2478	2800.5	6006.5	48	6	0	2638.92	192	1	42	8	0.000276299339167709
ENSG00000147724	FAM135B	cn	58.5	9174	13703	16797	45	13756	16797	16797	58.5	1	2	0	1431.87	4	0	0	63	0.000339763052926118
ENSG00000167632	TRAPPC9	cn	58.5	1860.5	14910	16797	2747	2832	13	2201	58.5	48	1	0	268.097	58	9	47	63	0.000339763052926118
ENSG00000038427	VCAN	variants	61	16797	8843	16797	61	34	16797	6343.5	15823.5	0	5	0	1334.38	209	0	22	1	0.000370899565398583
ENSG00000110321	EIF4G2	expr_outlier	64	16797	64	16797	4011.5	7112	16797	13	11871.5	0	18	0	210.379	31	0	156	3	0.00040221468119307
ENSG00000135218	CD36	expr_outlier	64	44.5	64	16797	2322	3953	2478	4939.5	4582	106	18	0	297.056	49	1	29	11	0.00040221468119307
ENSG00000173575	CHD2	isSplice	75.5	1958.5	8843	57.5	650	1473.5	310	75.5	5484	47	5	59	550.551	76	3	112	9	0.000500267904983033
ENSG00000164050	PLXNB1	alt_prom	76.5	76.5	10659	16797	1460	7745.5	2478	66	9894.5	98	4	0	378.289	28	1	115	4	0.000506519021253795
ENSG00000090382	LYZ	fusion	77.5	16797	13703	16797	8464.5	14.5	77.5	9006	1461	0	2	0	106.355	248	5	11	29	0.000513484550812645
ENSG00000055609	KMT2C	rna_edit	78.5	184	13703	78.5	70	9668	2478	393.5	4153	83	2	45	1286.25	19	1	80	12	0.000519676132642734
ENSG00000162551	ALPL	ase_all	79	16	2901.5	16797	9193	79	2478	7022	11871.5	120	9	0	94.9848	176	1	19	3	0.000523188664642496
ENSG00000167522	ANKRD11	rna_edit	82.5	880.5	10659	82.5	1425	3521	50	16797	11871.5	61	4	43	383.215	52	6	0	3	0.000538608084777044
ENSG00000169398	PTK2	cn	84	993	7014	16797	1378	7112	35	334	84	59	6	0	389.579	31	7	83	59	0.000547359647556111
ENSG00000169436	COL22A1	variants	84	4969.5	2016	16797	84	9882	2478	10113.5	64	17	10	0	1220.8	18	1	7	62	0.000547359647556111
ENSG00000128731	HERC2	isSplice	87	16797	5422.5	44.5	156	3405.5	16797	87	11871.5	0	7	74	983.46	53	0	109	3	0.000564862773114247
ENSG00000163359	COL6A3	variants	88	8177	13703	16797	88	32	16797	2317.5	14092.5	2	2	0	1206.93	213	0	46	2	0.000571292492707031
ENSG00000132294	EFR3A	alt_prom	88.5	88.5	5422.5	16797	2637	8154.5	2478	4562.5	52	96	7	0	275.33	26	1	31	64	0.000573435732571293
ENSG00000161381	PLXDC1	ase_all	89.5	1425.5	4059	16797	4504	89.5	77.5	5929	1879.5	53	8	0	192.79	170	5	24	25	0.000579865452164077
ENSG00000115464	USP34	isSplice	94	1777	8843	16797	581	2384	50	94	4153	49	5	0	578.471	63	6	107	12	0.000615050306602369
ENSG00000075420	FNDC3B	cn	94.5	597	14910	16797	849	1697	77.5	865.5	94.5	66	1	0	490.677	72	5	65	58	0.000618265166398762
ENSG00000004534	RBM6	isSplice	98.5	756.5	8843	16797	2438	1230	77.5	98.5	8486.5	63	5	0	287.993	81	5	106	5	0.000663035065785557
ENSG00000149256	TENM4	variants	99	5099.5	10659	16797	99	4387.5	77.5	10758	2590	16	4	0	1144.11	46	5	5	18	0.000668035958802167
ENSG00000106948	AKNA	isSplice	104	76.5	7014	16797	3041	379	16797	104	8486.5	98	6	0	251.694	118	0	105	5	0.000741977734119188
ENSG00000083857	FAT1	rna_edit	105.5	3016.5	8843	105.5	80	219.5	16797	6343.5	6006.5	36	5	34	1246.18	137	0	22	8	0.000770197058998631
ENSG00000104413	ESRP1	expr_outlier	105.5	3016.5	105.5	61	1389	9882	16797	1528	410.5	36	17	56	387.222	18	0	54	46	0.000770197058998631
ENSG00000180155	LYNX1	alt_prom	107	107	4059	16797	13714	1074	2478	10113.5	94.5	93	8	0	31.5956	85	1	7	58	0.000803953086860749
ENSG00000180900	SCRIB	isSplice	111	820.5	10659	16797	2757	5930.5	16797	111	94.5	62	4	0	267.717	37	0	104	58	0.000909388581294279
ENSG00000150961	SEC24D	alt_prom	114	114	12288	26	10524.5	1371.5	16797	4364.5	14092.5	92	3	108	75.1503	78	0	32	2	0.00101672917782937
ENSG00000147813	NAPRT	cn	115	16797	2901.5	16797	16797	39	16797	133	115	0	9	0	0	203	0	101	57	0.00105322378996249
ENSG00000178209	PLEC	cn	115	2	7014	16797	303	4387.5	16797	16797	115	173	6	0	742.804	46	0	0	57	0.00105322378996249
ENSG00000185803	SLC52A2	cn	115	16797	2901.5	16797	10569	7745.5	16797	75.5	115	0	9	0	74.6938	28	0	112	57	0.00105322378996249
ENSG00000111799	COL12A1	ase_all	120	2625.5	13703	16797	113	120	2478	7252.5	15823.5	40	2	0	1109.06	156	1	18	1	0.00128987319164136
ENSG00000007237	GAS7	alt_prom	120.5	120.5	8843	16797	8711.5	54	16797	9283	8486.5	91	5	0	102.103	192	0	10	5	0.00130868607489433
ENSG00000008710	PKD1	rna_edit	123.5	2254.5	8843	123.5	1939	4549	16797	46	7446	44	5	28	327.613	45	0	123	6	0.00145406917902006
ENSG00000119681	LTBP2	rna_edit	123.5	9174	8843	123.5	651	120	16797	1787	11871.5	1	5	28	550.18	156	0	51	3	0.00145406917902006
ENSG00000103550	KNOP1	alt_prom	128	128	12288	115.5	9312.5	8154.5	16797	8728.5	14092.5	90	3	30	93.3881	26	0	12	2	0.00166422575459904
ENSG00000136960	ENPP2	alt_prom	128	128	8843	16797	1326	1003.5	16797	8463.5	58.5	90	5	0	397.219	87	0	13	63	0.00166422575459904
ENSG00000168036	CTNNB1	variants	130	5378	105.5	16797	130	881.5	2478	579.5	8486.5	14	17	0	1051.09	91	1	73	5	0.00174304935405132
ENSG00000135596	MICAL1	ase_all	131.5	2057.5	5422.5	16797	2670.5	131.5	16797	37.5	7446	46	7	0	272.586	154	0	128	6	0.00180317913913199
ENSG00000173715	C11orf80	isSplice	133	880.5	8843	41.5	4122	9882	782	133	7446	61	5	79	205.714	18	2	101	6	0.0018636661308567
ENSG00000103657	HERC1	variants	135	2057.5	8843	16797	135	2298	2478	71	9894.5	46	5	0	1029.89	64	1	113	4	0.00191968803953087
ENSG00000079819	EPB41L2	alt_prom	137.5	137.5	7014	16797	1931	62	16797	4162	9894.5	89	6	0	328.283	186	0	33	4	0.00197844853247604
ENSG00000064787	BCAS1	fusion	141.5	3579.5	105.5	16797	1424	7310.5	141.5	11858.5	1130	30	17	0	383.234	30	4	2	33	0.00205203310114901
ENSG00000071564	TCF3	fusion	141.5	3579.5	13703	16797	5490	548	141.5	40	16797	30	2	0	165.098	107	4	127	0	0.00205203310114901
ENSG00000071626	DAZAP1	fusion	141.5	5689	4059	16797	7817	7745.5	141.5	80	16797	12	8	0	117.194	28	4	111	0	0.00205203310114901
ENSG00000127603	MACF1	fusion	141.5	16797	12288	16797	76	1042	141.5	370	3102	0	3	0	1262.34	86	4	81	15	0.00205203310114901
ENSG00000132549	VPS13B	fusion	141.5	8177	8843	16797	63	8359	141.5	196.5	229	2	5	0	1328.02	25	4	93	51	0.00205203310114901
ENSG00000155792	DEPTOR	fusion	141.5	16797	8843	16797	5802	2298	141.5	7022	46.5	0	5	0	158.443	64	4	19	66	0.00205203310114901
ENSG00000167258	CDK12	fusion	141.5	2720	1363	38	796	3812	141.5	1110.5	831	39	11	83	506.72	50	4	60	38	0.00205203310114901
ENSG00000177694	NAALADL2	fusion	141.5	3976	12288	16797	1242	9438	141.5	7720.5	78	26	3	0	414.022	20	4	16	60	0.00205203310114901
ENSG00000187955	COL14A1	fusion	141.5	2625.5	5422.5	16797	225	855.5	141.5	11082.5	43	40	7	0	829.563	92	4	4	67	0.00205203310114901
ENSG00000198382	UVRAG	fusion	141.5	25.5	7014	16797	6140.5	6136	141.5	2673.5	4153	115	6	0	151.019	36	4	43	12	0.00205203310114901
ENSG00000054654	SYNE2	isSplice	142	2434	13703	16797	64	2217	16797	142	9894.5	42	2	0	1317.05	65	0	100	4	0.00205941537179258
ENSG00000167548	KMT2D	isSplice	142	7819.5	12288	16797	29	5377.5	16797	142	11871.5	3	3	0	1741.34	40	0	100	3	0.00205941537179258
ENSG00000155897	ADCY8	variants	144	8177	906.5	16797	144	13756	16797	16797	52	2	12	0	1010.59	4	0	0	64	0.00208746
ENSG00000085276	MECOM	cn	147	5851	10659	16797	360	6525.5	141.5	4364.5	147	11	4	0	702.211	34	4	32	56	0.00212365303327975
ENSG00000179832	MROH1	cn	147	2339.5	14910	16797	13356.5	10323.5	16797	75.5	147	43	1	0	36.9208	16	0	112	56	0.00212365303327975
ENSG00000204370	SDHD	rna_edit	150.5	16797	105.5	150.5	10948	14191	2478	9563.5	11871.5	0	17	21	70.2576	3	1	9	3	0.00215449187354885
ENSG00000134201	GSTM5	rna_edit	154.5	16797	7014	154.5	13116.5	143	16797	10758	9894.5	0	6	20	40.0962	151	0	5	4	0.00220557242364708
ENSG00000101745	ANKRD12	alt_prom	156.5	156.5	10659	150.5	747	3073.5	782	3983.5	6630	86	4	21	521.785	56	2	34	7	0.00223599452283146
ENSG00000149311	ATM	isSplice	156.5	16797	5422.5	16797	68	1535.5	16797	156.5	8486.5	0	7	0	1298.03	75	0	98	5	0.00223599452283146
ENSG00000026297	RNASET2	rna_edit	161.5	1183.5	12288	161.5	10136	120	16797	778	7446	56	3	19	80.4829	156	0	67	6	0.00232172411740192
ENSG00000254709	IGLL5	variants	162	16797	7014	16	162	3521	2478	16797	1199.5	0	6	175	964.243	52	1	0	32	0.00233571471096029
ENSG00000073910	FRY	variants	163	128	13703	16797	163	5377.5	16797	3343.5	5484	90	2	0	953.098	40	0	38	9	0.00234976483895934
ENSG00000185420	SMYD3	alt_prom	164.5	164.5	1363	16797	4520.5	1182.5	141.5	5707	1461	85	11	0	192.308	82	4	25	29	0.00238244924688933
ENSG00000012223	LTF	expr_outlier	167	597	167	16797	3072	153.5	16797	9563.5	14092.5	66	16	0	250.261	149	0	9	2	0.00244079299874978
ENSG00000163631	ALB	expr_outlier	167	7197	167	16797	325	9882	50	16797	9894.5	5	16	0	724.234	18	6	0	4	0.00244079299874978
ENSG00000164754	RAD21	expr_outlier	167	16797	167	16797	2708	8154.5	16797	3343.5	70	0	16	0	270.124	26	0	38	61	0.00244079299874978
ENSG00000171475	WIPF2	expr_outlier	167	6665.5	167	16797	3369.5	8997	141.5	5493	2008	7	16	0	236.254	22	4	26	24	0.00244079299874978
ENSG00000132530	XAF1	ase_all	169	16797	12288	16797	11242	169	16797	118	11871.5	0	3	0	66.357	146	0	103	3	0.00248175269393344
ENSG00000134744	TUT4	isSplice	171	9174	13703	101.5	3024	2733.5	2478	171	9894.5	1	2	35	252.589	59	1	96	4	0.00252932071203191
ENSG00000173064	HECTD4	isSplice	171	3299.5	12288	16797	166	10102	310	171	14092.5	33	3	0	949.367	17	3	96	2	0.00252932071203191
ENSG00000177479	ARIH2	isSplice	171	6914.5	13703	16797	6004.5	9207.5	141.5	171	14092.5	6	2	0	153.812	21	4	96	2	0.00252932071203191
ENSG00000013297	CLDN11	cn	171.5	16797	105.5	16797	6582.5	9882	16797	11439	171.5	0	17	0	141.044	18	0	3	55	0.00253783413704828
ENSG00000162458	FBLIM1	ase_all	175	100.5	12288	16797	9423.5	175	2478	7022	9894.5	94	3	0	91.6926	145	1	19	4	0.00263070786449961
ENSG00000147889	CDKN2A	variants	176	2057.5	13703	16797	176	3521	16797	8463.5	1	46	2	0	924.39	52	0	13	136	0.00265386676192177
ENSG00000107798	LIPA	ase_all	180	164.5	10659	16797	9244	180	16797	8463.5	8486.5	85	4	0	94.2729	144	0	13	5	0.00274483538727154
ENSG00000176406	RIMS2	cn	181	3876.5	10659	16797	38	12093.5	16797	16797	181	27	4	0	1483.92	9	0	0	54	0.00275959992855867
ENSG00000104765	BNIP3L	alt_prom	184	184	10659	16797	9565.5	153.5	2478	8210	11871.5	83	4	0	89.6057	149	1	14	3	0.00281693159492767
ENSG00000137513	NARS2	alt_prom	184	184	167	16797	8814	6525.5	782	4562.5	2465.5	83	16	0	100.578	34	2	31	19	0.00281693159492767
ENSG00000164808	SPIDR	alt_prom	184	184	2901.5	10	2831.5	10551.5	16797	349.5	1130	83	9	237	263.284	15	0	82	33	0.00281693159492767
ENSG00000115760	BIRC6	isSplice	184.5	9174	7014	16797	50	4549	310	184.5	11871.5	1	6	0	1374.48	45	3	94	3	0.00282568315770673
ENSG00000142102	PGGHG	ase_all	184.5	1595.5	13703	16797	16797	184.5	16797	133	14092.5	51	2	0	0	143	0	101	2	0.00282568315770673
ENSG00000134516	DOCK2	variants	189	2434	7014	16797	189	75.5	310	1528	7446	42	6	0	901.104	178	3	54	6	0.00289968446746443
ENSG00000137936	BCAR3	rna_edit	192	4	14910	192	1965	5749.5	16797	6343.5	9894.5	157	1	14	325.521	38	0	22	4	0.00293969161159731
ENSG00000135250	SRPK2	ase_all	194	1595.5	8843	16797	4602	194	141.5	2201	5017	51	5	0	190.204	141	4	47	10	0.00296535095552777
ENSG00000104375	STK3	cn	194.5	6914.5	14910	16797	7475.5	8791	77.5	3983.5	194.5	6	1	0	123.885	23	5	34	53	0.00296838721200214
ENSG00000169946	ZFPM2	cn	194.5	3688	12288	16797	114	8575	16797	12373	194.5	29	3	0	1106.02	24	0	1	53	0.00296838721200214
ENSG00000196378	ZNF34	cn	194.5	9174	10659	16797	7765	14191	16797	57	194.5	1	4	0	118.273	3	0	118	53	0.00296838721200214
ENSG00000092964	DPYSL2	alt_prom	195.5	195.5	5422.5	16797	8307	26	16797	9840	11871.5	82	7	0	108.885	227	0	8	3	0.00298053223789963
ENSG00000181143	MUC16	rna_edit	199.5	6431.5	4059	199.5	3	8997	782	16797	6006.5	8	8	13	4114.26	22	2	0	8	0.00304506757159016
ENSG00000104447	TRPS1	variants	204	2531.5	7014	16797	204	5206	782	7252.5	70	41	6	0	869.329	41	2	18	61	0.00311579448711079
ENSG00000100150	DEPDC5	alt_prom	206	206	13703	16797	3883	7745.5	2478	75.5	5017	81	2	0	216.31	28	1	112	10	0.00314788355063404
ENSG00000151150	ANK3	alt_prom	206	206	14910	283	81	3405.5	2478	7720.5	14092.5	81	1	3	1238.71	53	1	16	2	0.00314788355063404
ENSG00000143669	LYST	isSplice	208	3688	13703	16797	134	3812	782	208	2008	29	2	0	1031.73	50	2	92	24	0.00318461630052986
ENSG00000121879	PIK3CA	cn	211.5	7197	10659	16797	8	7745.5	782	3343.5	211.5	5	4	0	2990.76	28	2	38	52	0.0032516520807287
ENSG00000147650	LRP12	cn	211.5	4969.5	8843	16797	448	13010.5	141.5	10758	211.5	17	5	0	654.129	6	4	5	52	0.0032516520807287
ENSG00000164796	CSMD3	cn	211.5	7502	16797	16797	5	14657.5	782	16797	211.5	4	0	0	3396.66	2	2	0	52	0.0032516520807287
ENSG00000133030	MPRIP	ase_all	214.5	1341	7014	209	4013	214.5	2478	913.5	5484	54	6	12	210.365	138	1	64	9	0.00330338750967435
ENSG00000104133	SPG11	rna_edit	219.5	2339.5	4059	219.5	754	3405.5	16797	7	11871.5	43	8	11	520.341	53	0	169	3	0.00338494969339763
ENSG00000126883	NUP214	alt_prom	219.5	219.5	7014	140.5	631	5930.5	2478	1612	11871.5	80	6	23	556.974	37	1	53	3	0.00338494969339763
ENSG00000071894	CPSF1	isSplice	221	16797	7014	16797	3565	6136	2478	221	115	0	6	0	229.058	36	1	91	57	0.00341346669048044
ENSG00000079805	DNM2	isSplice	221	4602.5	2016	16797	2595	4233	50	221	2465.5	20	10	0	277.418	47	6	91	19	0.00341346669048044
ENSG00000099991	CABIN1	isSplice	221	82	7014	16797	2377	7952.5	16797	221	6006.5	97	6	0	293.083	27	0	91	8	0.00341346669048044
ENSG00000100429	HDAC10	isSplice	221	16797	10659	16797	12685	16797	2	221	7446	0	4	0	45.8015	0	42	91	6	0.00341346669048044
ENSG00000111271	ACAD10	isSplice	221	9174	8843	16797	3084.5	11808	22.5	221	11871.5	1	5	0	249.377	10	8	91	3	0.00341346669048044
ENSG00000112159	MDN1	isSplice	221	2254.5	7014	16797	107	1107.5	2478	221	14092.5	44	6	0	1128.35	84	1	91	2	0.00341346669048044
ENSG00000142173	COL6A2	isSplice	221	6024	7014	16797	1529	46	16797	221	6630	10	6	0	369.198	199	0	91	7	0.00341346669048044
ENSG00000180376	CCDC66	isSplice	221	820.5	14910	192	1756	410.5	16797	221	11871.5	62	1	14	343.137	115	0	91	3	0.00341346669048044
ENSG00000164692	COL1A2	ase_all	224	16797	13703	16797	171	224	16797	16797	2727	0	2	0	933.368	136	0	0	17	0.0034660951360362
ENSG00000104490	NCALD	cn	229	70.5	10659	16797	10796	2832	2478	7961.5	229	100	4	0	72.1501	58	1	15	51	0.00354682383759005
ENSG00000135837	CEP350	variants	229	1425.5	8843	185.5	229	4717	2478	3671	2227.5	53	5	15	827.329	44	1	36	22	0.00354682383759005
ENSG00000131016	AKAP12	ase_all	230	44.5	8843	16797	630	230	782	10425.5	7446	106	5	0	557.165	135	2	6	6	0.00356224325772459
ENSG00000197363	ZNF517	rna_edit	230	7819.5	10659	230	12125	11012	16797	6132	211.5	3	4	10	52.4751	13	0	23	52	0.00356224325772459
ENSG00000179889	PDXDC1	isSplice	233.5	9174	1363	96.5	8519	4387.5	16797	233.5	8486.5	1	11	38	105.285	46	0	90	5	0.00362785021134726
ENSG00000196712	NF1	isSplice	233.5	2339.5	8843	16797	212	616.5	310	233.5	2881.5	43	5	0	854.48	103	3	90	16	0.00362785021134726
ENSG00000105576	TNPO2	alt_prom	235	235	10659	16797	8293	5749.5	141.5	744	3403.5	79	4	0	109.071	38	4	68	14	0.00365094957432875
ENSG00000117713	ARID1A	alt_prom	235	235	2901.5	16797	57	11528.5	310	4562.5	14092.5	79	9	0	1342.42	11	3	31	2	0.00365094957432875
ENSG00000122515	ZMIZ2	alt_prom	235	235	2901.5	16797	8580.5	4549	16797	87	3403.5	79	9	0	104.312	45	0	109	14	0.00365094957432875
ENSG00000125730	C3	alt_prom	235	235	12288	16797	2183	120	2478	16797	6630	79	3	0	306.162	156	1	0	7	0.00365094957432875
ENSG00000139117	CPNE8	alt_prom	235	235	5422.5	32	1272	10551.5	310	7022	6630	79	7	90	404.749	15	3	19	7	0.00365094957432875
ENSG00000010810	FYN	ase_all	239	370.5	8843	16797	7925.5	239	141.5	2553.5	14092.5	72	5	0	115.154	133	4	44	2	0.00374120378639043
ENSG00000155636	RBM45	rna_edit	239	206	16797	239	4787	14657.5	2478	8210	6006.5	81	0	9	184.453	2	1	14	8	0.00374120378639043
ENSG00000163219	ARHGAP25	rna_edit	239	38	10659	239	1681	1003.5	16797	963	14092.5	108	4	9	350.222	87	0	63	2	0.00374120378639043
ENSG00000123636	BAZ2B	variants	243	1777	10659	154.5	243	4233	16797	3983.5	8486.5	49	4	20	807.32	47	0	34	5	0.00386461868190748
ENSG00000167653	PSCA	ase_all	243.5	16797	5422.5	16797	12116.5	243.5	16797	16797	84	0	7	0	52.5578	132	0	0	59	0.00388230041078764
ENSG00000132466	ANKRD17	variants	244	3876.5	2016	140.5	244	1955	2478	3824	6630	27	10	23	807.103	68	1	35	7	0.00389539798773591
ENSG00000066032	CTNNA2	variants	245	1777	167	16797	245	11528.5	16797	16797	8486.5	49	16	0	807.062	11	0	0	5	0.00392064059058165
ENSG00000104517	UBR5	isSplice	246.5	2158	4059	283	568	8154.5	2478	246.5	229	45	8	3	584.053	26	1	89	51	0.00397267369173067
ENSG00000124587	PEX6	isSplice	246.5	16797	7014	16797	9241.5	106.5	16797	246.5	3102	0	6	0	94.2863	161	0	89	15	0.00397267369173067
ENSG00000127914	AKAP9	isSplice	246.5	2158	5422.5	16797	111	6331.5	782	246.5	3102	45	7	0	1113.47	35	2	89	15	0.00397267369173067
ENSG00000072832	CRMP1	expr_outlier	249	3106.5	249	16797	2900.5	158.5	16797	10758	8486.5	35	15	0	260.104	148	0	5	5	0.00406858367565637
ENSG00000143702	CEP170	expr_outlier	249	756.5	249	22	6881	13756	2478	4364.5	1742.5	63	15	127	134.12	4	1	32	26	0.00406858367565637
ENSG00000147676	MAL2	expr_outlier	249	16797	249	16797	8945	10775	16797	8728.5	78	0	15	0	98.4252	14	0	12	60	0.00406858367565637
ENSG00000182759	MAFA	expr_outlier	249	16797	249	16797	13776	14191	16797	16797	115	0	15	0	30.3214	3	0	0	57	0.00406858367565637
ENSG00000184792	OSBP2	expr_outlier	249	76.5	249	16797	8749.5	9207.5	16797	9006	6630	98	15	0	101.688	21	0	11	7	0.00406858367565637
ENSG00000180448	ARHGAP45	alt_prom	249.5	249.5	10659	16797	16797	158.5	2478	2926	14092.5	78	4	0	0	148	1	41	2	0.00408519378460439
ENSG00000160752	FDPS	rna_edit	258	16797	386.5	258	10325	11269.5	16797	233.5	546	0	14	6	77.7001	12	0	90	43	0.00442858843841162
ENSG00000197102	DYNC1H1	variants	259	7502	8843	192	259	4879.5	16797	370	11871.5	4	5	14	792.657	43	0	81	3	0.00447186997678157
ENSG00000087460	GNAS	variants	260	7502	7014	16797	260	16797	2478	61	938.5	4	6	0	790.185	0	1	117	36	0.00451687801393106
ENSG00000104365	IKBKB	isSplice	263	16797	12288	16797	5601.5	8791	77.5	263	1461	0	3	0	162.404	23	5	88	29	0.00463564922307555
ENSG00000117523	PRRC2C	isSplice	263	1183.5	8843	105.5	390	4089	2478	263	884.5	56	5	34	687.023	48	1	88	37	0.00463564922307555
ENSG00000157554	ERG	alt_prom	264.5	264.5	16797	16797	2959	8154.5	35	10113.5	8486.5	77	0	0	256.351	26	7	7	5	0.00469321902720724
ENSG00000175198	PCCA	alt_prom	264.5	264.5	5422.5	16797	3183	5377.5	2478	184.5	4582	77	7	0	244.858	40	1	94	11	0.00469321902720724
ENSG00000186635	ARAP1	alt_prom	264.5	264.5	2901.5	16797	3922	2384	16797	26	4582	77	9	0	214.631	63	0	138	11	0.00469321902720724
ENSG00000102452	NALCN	rna_edit	267	4969.5	10659	267	177	10551.5	16797	11439	4582	17	4	5	923.314	15	0	3	11	0.00478561647913318
ENSG00000136531	SCN2A	rna_edit	267	6431.5	5422.5	267	188	12093.5	16797	16797	8486.5	8	7	5	901.886	9	0	0	5	0.00478561647913318
ENSG00000152818	UTRN	rna_edit	267	2818.5	12288	267	218	272	310	2437	7446	38	3	5	846.154	128	3	45	6	0.00478561647913318
ENSG00000126777	KTN1	isSplice	276	249.5	2016	16797	1192	6136	782	276	9894.5	78	10	0	420.61	36	2	87	4	0.00503030303030303
ENSG00000173821	RNF213	variants	278	2434	10659	16797	278	1697	16797	36	4153	42	4	0	765.757	72	0	129	12	0.00507287015538489
ENSG00000133731	IMPA1	cn	278.5	7819.5	5422.5	111.5	8619	4387.5	16797	4364.5	278.5	3	7	31	103.654	46	0	32	49	0.00508168125260463
ENSG00000143224	PPOX	cn	278.5	1425.5	4059	16797	8174.5	10551.5	16797	22.5	278.5	53	8	0	111.091	15	0	141	49	0.00508168125260463
ENSG00000143252	SDHC	cn	278.5	16797	105.5	16797	14135	16797	16797	4364.5	278.5	0	17	0	23.0574	0	0	32	49	0.00508168125260463
ENSG00000164830	OXR1	cn	278.5	25.5	13703	16797	1033	8154.5	310	3671	278.5	115	2	0	451.287	26	3	36	49	0.00508168125260463
ENSG00000171109	MFN1	cn	278.5	2158	12288	267	2586	8997	16797	3343.5	278.5	45	3	5	278.059	22	0	38	49	0.00508168125260463
ENSG00000268387	ENSG00000268387	cn	278.5	7197	16797	16797	16797	14657.5	35	16797	278.5	5	0	0	0	2	7	0	49	0.00508168125260463
ENSG00000187688	TRPV2	isSplice	287.5	597	5422.5	16797	6306.5	72.5	16797	287.5	5484	66	7	0	147.493	181	0	86	9	0.00535970709055188
ENSG00000164190	NIPBL	variants	292	2254.5	8843	16797	292	6921	77.5	778	1461	44	5	0	749.168	32	5	67	29	0.00557033994165625
ENSG00000165025	SYK	ase_all	292.5	88.5	8843	16797	2141	292.5	2478	1303.5	14092.5	96	5	0	309.94	126	1	57	2	0.00559189140918021
ENSG00000196569	LAMA2	ase_all	292.5	16797	5422.5	16797	37	292.5	2478	9283	9894.5	0	7	0	1512.7	126	1	10	4	0.00559189140918021
ENSG00000182871	COL18A1	alt_prom	299.5	299.5	13703	16797	1453	125.5	16797	16797	6630	75	2	0	379.163	155	0	0	7	0.00599493957254272
ENSG00000198089	SFI1	alt_prom	299.5	299.5	5422.5	16797	3033	5042.5	2478	8.5	6630	75	7	0	252.207	42	1	162	7	0.00599493957254272
ENSG00000140853	NLRC5	ase_all	300.5	2720	7014	16797	1103	300.5	16797	44	9894.5	39	6	0	436.162	125	0	125	4	0.00605405727213193
ENSG00000155926	SLA	ase_all	300.5	3976	10659	16797	7341	300.5	16797	8463.5	34	26	4	0	126.156	125	0	13	69	0.00605405727213193
ENSG00000204463	BAG6	isSplice	302	1507.5	906.5	16797	6196	3073.5	1	302	4153	52	12	0	149.925	56	43	85	12	0.00615145561707448
ENSG00000004866	ST7	fusion	310	156.5	10659	16797	3675	11528.5	310	2201	4153	86	4	0	224.159	11	3	47	12	0.00669952967791868
ENSG00000008294	SPAG9	fusion	310	4475	4059	115.5	2741.5	8997	310	1991.5	5017	21	8	30	268.293	22	3	49	10	0.00669952967791868
ENSG00000038382	TRIO	fusion	310	1692.5	8843	16797	277	2950.5	310	370	1363	50	5	0	766.629	57	3	81	30	0.00669952967791868
ENSG00000053747	LAMA3	fusion	310	993	8843	16797	127	2832	310	3671	6006.5	59	5	0	1058.44	58	3	36	8	0.00669952967791868
ENSG00000065534	MYLK	fusion	310	264.5	7014	16797	572	2121.5	310	6343.5	4582	77	6	0	582.65	66	3	22	11	0.00669952967791868
ENSG00000066933	MYO9A	fusion	310	4075.5	10659	16797	274	4233	310	4748.5	7446	25	4	0	770.614	47	3	30	6	0.00669952967791868
ENSG00000067798	NAV3	fusion	310	6024	7014	16797	78	11269.5	310	11858.5	4582	10	6	0	1251.04	12	3	2	11	0.00669952967791868
ENSG00000070366	SMG6	fusion	310	299.5	10659	16797	4516	326.5	310	2317.5	9894.5	75	4	0	192.513	123	3	46	4	0.00669952967791868
ENSG00000072657	TRHDE	fusion	310	16797	2901.5	16797	246	13756	310	16797	2590	0	9	0	806.452	4	3	0	18	0.00669952967791868
ENSG00000099810	MTAP	fusion	310	8177	12288	16797	14014.5	911	310	2553.5	4	2	3	0	24.2365	90	3	44	112	0.00669952967791868
ENSG00000099917	MED15	fusion	310	7819.5	601.5	16797	9060	4879.5	310	156.5	3753.5	3	13	0	97.0874	43	3	98	13	0.00669952967791868
ENSG00000101040	ZMYND8	fusion	310	4602.5	7014	16797	2324	9668	310	75.5	1461	20	6	0	296.988	19	3	112	29	0.00669952967791868
ENSG00000101596	SMCHD1	fusion	310	2625.5	10659	16797	437	1819	310	246.5	3753.5	40	4	0	661.376	70	3	89	13	0.00669952967791868
ENSG00000102531	FNDC3A	fusion	310	58.5	5422.5	16797	2422	5749.5	310	1233	5484	104	7	0	288.866	38	3	58	9	0.00669952967791868
ENSG00000110075	PPP6R3	fusion	310	6216.5	601.5	16797	2954.5	5042.5	310	104	3753.5	9	13	0	256.47	42	3	105	13	0.00669952967791868
ENSG00000112851	ERBIN	fusion	310	6431.5	601.5	172	16797	3521	310	2201	15823.5	8	13	17	0	52	3	47	1	0.00669952967791868
ENSG00000116580	GON4L	fusion	310	2057.5	10659	16797	955	7745.5	310	171	498	46	4	0	466.356	28	3	96	44	0.00669952967791868
ENSG00000121858	TNFSF10	fusion	310	16797	10659	16797	10825	3521	310	7252.5	94.5	0	4	0	71.7189	52	3	18	58	0.00669952967791868
ENSG00000123104	ITPR2	fusion	310	5378	7014	16797	182	2558.5	310	817.5	2124	14	6	0	916.73	61	3	66	23	0.00669952967791868
ENSG00000125386	FAM193A	fusion	310	6914.5	5422.5	192	1551.5	7523.5	310	3983.5	6630	6	7	14	366.143	29	3	34	7	0.00669952967791868
ENSG00000127324	TSPAN8	fusion	310	1958.5	41.5	16797	4794	6525.5	310	12373	2465.5	47	19	0	184.114	34	3	1	19	0.00669952967791868
ENSG00000127616	SMARCA4	fusion	310	3579.5	8843	16797	300	6136	310	2437	2881.5	30	5	0	744.186	36	3	45	16	0.00669952967791868
ENSG00000128340	RAC2	fusion	310	16797	8843	16797	8696	189	310	5707	9894.5	0	5	0	102.302	142	3	25	4	0.00669952967791868
ENSG00000130489	SCO2	fusion	310	4370	7014	16797	15009.5	16797	310	16.5	7446	22	6	0	14.6778	0	3	149	6	0.00669952967791868
ENSG00000130702	LAMA5	fusion	310	2818.5	13703	16797	503	3953	310	28	1273.5	38	2	0	620.13	49	3	137	31	0.00669952967791868
ENSG00000137075	RNF38	fusion	310	62	10659	16797	10899.5	11528.5	310	6803.5	6630	103	4	0	70.9052	11	3	20	7	0.00669952967791868
ENSG00000138688	KIAA1109	fusion	310	7197	10659	16797	89	3073.5	310	744	15823.5	5	4	0	1202.46	56	3	68	1	0.00669952967791868
ENSG00000143774	GUK1	fusion	310	1054.5	4059	16797	16797	2950.5	310	21	2124	58	8	0	0	57	3	143	23	0.00669952967791868
ENSG00000144744	UBA3	fusion	310	16797	906.5	90.5	8526	9882	310	963	8486.5	0	12	40	105.097	18	3	63	5	0.00669952967791868
ENSG00000145685	LHFPL2	fusion	310	1425.5	7014	16797	12758.5	163	310	7022	15823.5	53	6	0	45.1365	147	3	19	1	0.00669952967791868
ENSG00000147485	PXDNL	fusion	310	5525.5	2901.5	16797	157	9438	310	16797	611	13	9	0	982.615	20	3	0	42	0.00669952967791868
ENSG00000154240	CEP112	fusion	310	184	16797	16797	2512	4387.5	310	4162	2374	83	0	0	282.341	46	3	33	20	0.00669952967791868
ENSG00000155093	PTPRN2	fusion	310	5689	64	16797	698	2384	310	10758	3403.5	12	18	0	534.453	63	3	5	14	0.00669952967791868
ENSG00000157110	RBPMS	fusion	310	149	10659	16797	14128	410.5	310	3507.5	9894.5	87	4	0	23.1481	115	3	37	4	0.00669952967791868
ENSG00000157985	AGAP1	fusion	310	206	10659	16797	1887	3073.5	310	6803.5	14092.5	81	4	0	331.057	56	3	20	2	0.00669952967791868
ENSG00000159063	ALG8	fusion	310	508.5	906.5	16797	9349	7112	310	68.5	2590	68	12	0	92.6999	31	3	114	18	0.00669952967791868
ENSG00000166986	MARS	fusion	310	16797	4059	16797	3822.5	5930.5	310	208	2465.5	0	8	0	218.558	37	3	92	19	0.00669952967791868
ENSG00000181555	SETD2	fusion	310	3299.5	2016	16797	152	3073.5	310	416	14092.5	33	10	0	994.422	56	3	79	2	0.00669952967791868
ENSG00000187954	CYHR1	fusion	310	16797	8843	16797	11425	7112	310	3191.5	147	0	5	0	63.5526	31	3	39	56	0.00669952967791868
ENSG00000198162	MAN1A2	fusion	310	3579.5	7014	90.5	6728	1042	310	8463.5	8486.5	30	6	40	137.589	86	3	13	5	0.00669952967791868
ENSG00000198846	TOX	fusion	310	16797	249	16797	1236	7112	310	16797	546	0	15	0	414.83	31	3	0	43	0.00669952967791868
ENSG00000204217	BMPR2	fusion	310	16797	8843	64.5	1444	2558.5	310	5125.5	11871.5	0	5	53	380.59	61	3	28	3	0.00669952967791868
ENSG00000225485	ENSG00000225485	fusion	310	4851	2901.5	209	16797	3183.5	310	7482.5	4582	18	9	12	0	55	3	17	11	0.00669952967791868
ENSG00000270149	ENSG00000270149	fusion	310	9174	16797	16797	16797	131.5	310	1787	320.5	1	0	0	0	154	3	51	48	0.00669952967791868
ENSG00000107104	KANK1	ase_all	313.5	184	8843	16797	1079	313.5	16797	2800.5	2727	83	5	0	441.552	124	0	42	17	0.00693754837173305
ENSG00000117676	RPS6KA1	ase_all	313.5	65	12288	16797	6338.5	313.5	16797	2800.5	15823.5	102	3	0	146.762	124	0	42	1	0.00693754837173305
ENSG00000103932	RPAP1	isSplice	317.5	9174	13703	16797	2391	2950.5	310	317.5	15823.5	1	2	0	291.715	57	3	84	1	0.00718925998690242
ENSG00000153107	ANAPC1	isSplice	317.5	597	12288	239	2648.5	12093.5	16797	317.5	9894.5	66	3	9	274.52	9	0	84	4	0.00718925998690242
ENSG00000164329	TENT2	isSplice	317.5	16797	249	16797	5674.5	7523.5	16797	317.5	15823.5	0	15	0	160.944	29	0	84	1	0.00718925998690242
ENSG00000165525	NEMF	isSplice	317.5	1595.5	2016	19	5354	10323.5	782	317.5	7446	51	10	150	168.919	16	2	84	6	0.00718925998690242
ENSG00000197969	VPS13A	isSplice	317.5	756.5	12288	16797	195	1144	2478	317.5	16797	63	3	0	894.551	83	1	84	0	0.00718925998690242
ENSG00000150995	ITPR1	variants	319	3976	13703	16797	319	239	16797	3191.5	6630	26	2	0	728.929	133	0	39	7	0.00727629933916771
ENSG00000091656	ZFHX4	cn	320.5	4075.5	13703	16797	11	11808	16797	12373	320.5	25	2	0	2701.98	10	0	1	48	0.00737262606417813
ENSG00000143457	GOLPH3L	cn	320.5	16797	167	16797	16797	6921	2478	6132	320.5	0	16	0	0	32	1	23	48	0.00737262606417813
ENSG00000143537	ADAM15	cn	320.5	16797	12288	16797	7774	2384	16797	196.5	320.5	0	3	0	118.143	63	0	93	48	0.00737262606417813
ENSG00000164879	CA3	cn	320.5	4181	249	16797	12228	10551.5	16797	16797	320.5	24	15	0	51.0856	15	0	0	48	0.00737262606417813
ENSG00000205038	PKHD1L1	cn	320.5	4731.5	5422.5	16797	13	7523.5	16797	12373	320.5	19	7	0	2552.84	29	0	1	48	0.00737262606417813
ENSG00000087245	MMP2	alt_prom	323	323	14910	16797	2269	81.5	16797	9006	14092.5	74	1	0	299.979	175	0	11	2	0.00749270703101744
ENSG00000113448	PDE4D	alt_prom	323	323	8843	16797	2117	1421	310	9563.5	3753.5	74	5	0	312.744	77	3	9	13	0.00749270703101744
ENSG00000114346	ECT2	alt_prom	323	323	8843	16797	3071	6331.5	2478	5707	115	74	5	0	250.278	35	1	25	57	0.00749270703101744
ENSG00000127328	RAB3IP	alt_prom	323	323	2901.5	16797	4187	8359	141.5	1691.5	1461	74	9	0	203.407	25	4	52	29	0.00749270703101744
ENSG00000166938	DIS3L	alt_prom	323	323	14910	283	5758	2733.5	2478	5929	7446	74	1	3	159.381	59	1	24	6	0.00749270703101744
ENSG00000170832	USP32	alt_prom	323	323	7014	16797	7626.5	16797	310	3824	2727	74	6	0	121.389	0	3	35	17	0.00749270703101744
ENSG00000198589	LRBA	variants	323	3976	4059	16797	323	2832	22.5	817.5	9894.5	26	8	0	725.222	58	8	66	4	0.00749270703101744
ENSG00000042832	TG	variants	324	5378	8843	16797	324	349.5	782	5707	34	14	5	0	724.947	121	2	25	69	0.00754735964755611
ENSG00000158863	FAM160B2	ase_all	326.5	16797	12288	16797	5236	326.5	16797	171	15823.5	0	3	0	171.91	123	0	96	1	0.00766398761683634
ENSG00000162105	SHANK2	variants	328	2434	8843	16797	328	9207.5	77.5	11439	1066.5	42	5	0	722.296	21	5	3	34	0.00773227362028934
ENSG00000157873	TNFRSF14	isSplice	334	6431.5	8843	16797	3527	272	16797	334	9894.5	8	5	0	230.556	128	0	83	4	0.00800500089301661
ENSG00000160948	VPS28	isSplice	334	1860.5	8843	16797	14961	7310.5	16797	334	147	48	5	0	15.5715	30	0	83	56	0.00800500089301661
ENSG00000166278	C2	isSplice	334	32	7014	16797	4391	3183.5	16797	334	6006.5	111	6	0	196.58	55	0	83	8	0.00800500089301661
ENSG00000213923	CSNK1E	isSplice	334	3106.5	8843	16797	5531.5	3660.5	310	334	11871.5	35	5	0	163.901	51	3	83	3	0.00800500089301661
ENSG00000188352	FOCAD	ase_all	337	2057.5	10659	219.5	2066.5	337	2478	1691.5	831	46	4	11	316.456	122	1	52	38	0.00812984461510984
ENSG00000146648	EGFR	variants	341	5851	2016	16797	341	4549	141.5	6803.5	783	11	10	0	716.146	45	4	20	39	0.00828415788533667
ENSG00000072195	SPEG	variants	342	1958.5	13703	250	342	8154.5	16797	8463.5	11871.5	47	2	7	715.746	26	0	13	3	0.00833279752336727
ENSG00000163531	NFASC	variants	344	3579.5	12288	16797	344	6921	310	11858.5	1461	30	3	0	715.454	32	3	2	29	0.00841751503244627
ENSG00000017260	ATP2C1	alt_prom	345.5	345.5	2901.5	16797	2908	10102	2478	142	3753.5	73	9	0	259.336	17	1	100	13	0.0084713341668155
ENSG00000111907	TPD52L1	alt_prom	345.5	345.5	5422.5	16797	7440	10775	310	6581	7446	73	7	0	124.502	14	3	21	6	0.0084713341668155
ENSG00000130558	OLFM1	alt_prom	345.5	345.5	249	16797	8439	8359	16797	16797	8486.5	73	15	0	106.686	25	0	0	5	0.0084713341668155
ENSG00000130844	ZNF331	alt_prom	345.5	345.5	2901.5	16797	1885	83.5	16797	3671	11871.5	73	9	0	331.272	173	0	36	3	0.0084713341668155
ENSG00000152894	PTPRK	variants	346	8177	10659	16797	346	1955	310	3507.5	8486.5	2	4	0	714.09	68	3	37	5	0.00848758706911949
ENSG00000010327	STAB1	isSplice	349.5	2434	8843	16797	1092	18	16797	349.5	15823.5	42	5	0	437.956	240	0	82	1	0.0086423766148717
ENSG00000041982	TNC	ase_all	349.5	3299.5	10659	16797	295	349.5	2478	5493	8486.5	33	4	0	746.617	121	1	26	5	0.0086423766148717
ENSG00000078674	PCM1	isSplice	349.5	3016.5	12288	161.5	1167.5	744.5	16797	349.5	11871.5	36	3	19	425.872	97	0	82	3	0.0086423766148717
ENSG00000107957	SH3PXD2A	ase_all	349.5	3199	7014	16797	4052	349.5	141.5	6132	15823.5	34	6	0	208.689	121	4	23	1	0.0086423766148717
ENSG00000168016	TRANK1	variants	361	2720	7014	16797	361	349.5	16797	5929	11871.5	39	6	0	701.675	121	0	24	3	0.0092032505804608
ENSG00000172869	DMXL1	variants	363	2625.5	8843	16797	363	5930.5	16797	334	11871.5	40	5	0	699.844	37	0	83	3	0.00929225456926832
ENSG00000040341	STAU2	cn	364.5	2434	5422.5	16797	6054	7745.5	310	2926	364.5	42	7	0	152.866	28	3	41	47	0.00936054057272132
ENSG00000123124	WWP1	cn	364.5	1595.5	2016	16797	837	4089	310	3507.5	364.5	51	10	0	493.891	48	3	37	47	0.00936054057272132
ENSG00000155096	AZIN1	cn	364.5	6431.5	2901.5	8	12503.5	8154.5	2478	6132	364.5	8	9	278	47.824	26	1	23	47	0.00936054057272132
ENSG00000156482	RPL30	cn	364.5	16797	8843	16797	12675	2470.5	16797	276	364.5	0	5	0	45.9137	62	0	87	47	0.00936054057272132
ENSG00000156931	VPS8	cn	364.5	4851	5422.5	16797	571	6331.5	2478	287.5	364.5	18	7	0	583.016	35	1	86	47	0.00936054057272132
ENSG00000158769	F11R	cn	364.5	16797	1363	16797	8614	153.5	16797	8210	364.5	0	11	0	103.691	149	0	14	47	0.00936054057272132
ENSG00000175166	PSMD2	cn	364.5	16797	249	16797	3793.5	8359	16797	1787	364.5	0	15	0	220	25	0	51	47	0.00936054057272132
ENSG00000128512	DOCK4	variants	369	3106.5	5422.5	136.5	369	3405.5	16797	4364.5	5484	35	7	24	696.864	53	0	32	9	0.00956664880633446
ENSG00000107077	KDM4C	isSplice	370	427	8843	16797	4491	424.5	310	370	4582	70	5	0	193.377	114	3	81	11	0.00960635827826397
ENSG00000114416	FXR1	isSplice	370	4370	5422.5	16797	3069	11269.5	2478	370	278.5	22	7	0	250.376	12	1	81	49	0.00960635827826397
ENSG00000122033	MTIF3	isSplice	370	6665.5	12288	78.5	7958	5042.5	2478	370	5484	7	3	45	114.574	42	1	81	9	0.00960635827826397
ENSG00000149182	ARFGAP2	isSplice	370	16797	2901.5	16797	10651	5749.5	310	370	15823.5	0	9	0	73.8144	38	3	81	1	0.00960635827826397
ENSG00000166888	STAT6	isSplice	370	4602.5	249	16797	2405	3294.5	16797	370	4153	20	15	0	290.923	54	0	81	12	0.00960635827826397
ENSG00000177084	POLE	isSplice	370	4851	13703	16797	751	7952.5	310	370	15823.5	18	2	0	520.733	27	3	81	1	0.00960635827826397
ENSG00000054523	KIF1B	alt_prom	370.5	370.5	12288	16797	1075.5	1473.5	310	1612	14092.5	72	3	0	441.963	76	3	53	2	0.00962529023039829
ENSG00000131378	RFTN1	alt_prom	370.5	370.5	13703	16797	2714	66	782	3983.5	9894.5	72	2	0	269.663	184	2	34	4	0.00962529023039829
ENSG00000160145	KALRN	alt_prom	370.5	370.5	14910	16797	124	1230	16797	10425.5	5017	72	1	0	1076.01	81	0	6	10	0.00962529023039829
ENSG00000163297	ANTXR2	alt_prom	370.5	370.5	8843	16797	4604.5	214.5	16797	5493	15823.5	72	5	0	190.166	138	0	26	1	0.00962529023039829
ENSG00000182578	CSF1R	alt_prom	370.5	370.5	10659	16797	3681	81.5	2478	5929	11871.5	72	4	0	224.033	175	1	24	3	0.00962529023039829
ENSG00000183087	GAS6	alt_prom	370.5	370.5	14910	16797	6780.5	234.5	16797	16797	2727	72	1	0	136.519	134	0	0	17	0.00962529023039829
ENSG00000107736	CDH23	variants	375	2720	5422.5	16797	375	201	2478	8728.5	15823.5	39	7	0	694.184	140	1	12	1	0.00980306007025064
ENSG00000154310	TNIK	variants	383	7502	8843	16797	383	7310.5	2478	10758	181	4	5	0	690.506	30	1	5	54	0.010106268976603
ENSG00000058673	ZC3H11A	expr_outlier	386.5	2339.5	386.5	16797	7712	5569.5	2478	221	1549.5	43	14	0	119.474	39	1	91	28	0.0101861046615467
ENSG00000101413	RPRD1B	expr_outlier	386.5	7197	386.5	16797	10979	10775	310	4162	1549.5	5	14	0	69.9301	14	3	33	28	0.0101861046615467
ENSG00000105176	URI1	expr_outlier	386.5	3479.5	386.5	16797	7216	10775	141.5	1893	546	31	14	0	128.436	14	4	50	43	0.0101861046615467
ENSG00000108270	ENSG00000108270	expr_outlier	386.5	1595.5	386.5	16797	16797	6728.5	77.5	8210	4153	51	14	0	0	33	5	14	12	0.0101861046615467
ENSG00000118217	ATF6	expr_outlier	386.5	16797	386.5	16797	2871.5	5377.5	310	4562.5	683	0	14	0	261.712	40	3	31	41	0.0101861046615467
ENSG00000125686	MED1	expr_outlier	386.5	16797	386.5	16797	2886	7310.5	310	4162	1549.5	0	14	0	260.813	30	3	33	28	0.0101861046615467
ENSG00000127314	RAP1B	expr_outlier	386.5	16797	386.5	16797	12347.5	12378	141.5	2437	1879.5	0	14	0	49.6894	8	4	45	25	0.0101861046615467
ENSG00000130175	PRKCSH	expr_outlier	386.5	16797	386.5	16797	6694	6525.5	16797	184.5	3753.5	0	14	0	138.289	34	0	94	13	0.0101861046615467
ENSG00000131779	PEX11B	expr_outlier	386.5	128	386.5	16797	9792	13361.5	16797	7961.5	1879.5	90	14	0	86.04	5	0	15	25	0.0101861046615467
ENSG00000131943	C19orf12	expr_outlier	386.5	16797	386.5	16797	16797	2384	2478	9563.5	364.5	0	14	0	0	63	1	9	47	0.0101861046615467
ENSG00000135506	OS9	expr_outlier	386.5	16797	386.5	16797	4275.5	6525.5	13	2317.5	1199.5	0	14	0	200.044	34	9	46	32	0.0101861046615467
ENSG00000161905	ALOX15	expr_outlier	386.5	4475	386.5	161.5	10810	12093.5	16797	16797	14092.5	21	14	19	71.9554	9	0	0	2	0.0101861046615467
ENSG00000162613	FUBP1	expr_outlier	386.5	9174	386.5	16797	2751	8154.5	2478	370	6630	1	14	0	267.953	26	1	81	7	0.0101861046615467
ENSG00000162736	NCSTN	expr_outlier	386.5	1777	386.5	108	6360	8154.5	16797	393.5	739	49	14	33	146.29	26	0	80	40	0.0101861046615467
ENSG00000170558	CDH2	expr_outlier	386.5	3393.5	386.5	16797	353	8575	16797	11858.5	5484	32	14	0	706.436	24	0	2	9	0.0101861046615467
ENSG00000175215	CTDSP2	expr_outlier	386.5	6024	386.5	16797	11796	14191	35	16797	1130	10	14	0	57.4603	3	7	0	33	0.0101861046615467
ENSG00000198642	KLHL9	expr_outlier	386.5	16797	386.5	16797	3700.5	5377.5	16797	9840	211.5	0	14	0	223.214	40	0	8	52	0.0101861046615467
ENSG00000198734	F5	expr_outlier	386.5	9174	386.5	16797	178	7523.5	16797	16797	938.5	1	14	0	920.716	29	0	0	36	0.0101861046615467
ENSG00000198825	INPP5F	expr_outlier	386.5	1054.5	386.5	16797	2892	379	782	1528	11871.5	58	14	0	260.602	118	2	54	3	0.0101861046615467
ENSG00000228300	C19orf24	expr_outlier	386.5	4370	386.5	16797	16797	7523.5	16797	16.5	15823.5	22	14	0	0	29	0	149	1	0.0101861046615467
ENSG00000091831	ESR1	ase_all	389	1860.5	12288	16797	4385	389	35	9563.5	5484	48	3	0	196.754	117	7	9	9	0.0102466511877121
ENSG00000134028	ADAMDEC1	ase_all	389	16797	167	16797	3266	389	16797	10113.5	14092.5	0	16	0	240.964	117	0	7	2	0.0102466511877121
ENSG00000169855	ROBO1	ase_all	389	1425.5	7014	16797	294	389	16797	9283	9894.5	53	6	0	747.922	117	0	10	4	0.0102466511877121
ENSG00000075568	TMEM131	isSplice	393.5	7819.5	5422.5	115.5	938	4879.5	16797	393.5	5484	3	7	30	471.581	43	0	80	9	0.0103352979698756
ENSG00000084636	COL16A1	isSplice	393.5	1958.5	8843	16797	1535	337	16797	393.5	14092.5	47	5	0	368.421	122	0	80	2	0.0103352979698756
ENSG00000076928	ARHGEF1	alt_prom	395.5	395.5	5422.5	16797	4216	9207.5	310	963	5484	71	7	0	202.497	21	3	63	9	0.0103698279454665
ENSG00000107263	RAPGEF1	alt_prom	395.5	395.5	5422.5	16797	5642	1277.5	16797	349.5	11871.5	71	7	0	161.649	80	0	82	3	0.0103698279454665
ENSG00000133740	E2F5	alt_prom	395.5	395.5	4059	16797	13982	10775	16797	4364.5	229	71	8	0	24.6975	14	0	32	51	0.0103698279454665
ENSG00000197603	CPLANE1	variants	410	4731.5	8843	16797	410	11808	16797	287.5	1635.5	19	5	0	676.014	10	0	86	27	0.0105370601893195
ENSG00000104320	NBN	cn	410.5	2625.5	7014	75	1779	4879.5	16797	2437	410.5	40	6	48	340.76	43	0	45	46	0.0105386676192177
ENSG00000104321	TRPA1	cn	410.5	6216.5	7014	16797	370	2470.5	16797	16797	410.5	9	6	0	695.931	62	0	0	46	0.0105386676192177
ENSG00000116521	SCAMP3	cn	410.5	16797	167	16797	9231	9207.5	16797	1058.5	410.5	0	16	0	94.4287	21	0	61	46	0.0105386676192177
ENSG00000131620	ANO1	cn	410.5	1860.5	4059	16797	4360	2950.5	310	7482.5	410.5	48	8	0	197.451	57	3	17	46	0.0105386676192177
ENSG00000137573	SULF1	cn	410.5	880.5	14910	16797	987	180	16797	4162	410.5	61	1	0	459.603	144	0	33	46	0.0105386676192177
ENSG00000143374	TARS2	cn	410.5	16797	7014	16797	4225	169	16797	2673.5	410.5	0	6	0	201.979	146	0	43	46	0.0105386676192177
ENSG00000143387	CTSK	cn	410.5	7502	4059	132	9490	13361.5	16797	7961.5	410.5	4	8	26	90.9091	5	0	15	46	0.0105386676192177
ENSG00000156170	NDUFAF6	cn	410.5	549.5	13703	16797	6771.5	2832	3	1691.5	410.5	67	2	0	136.737	58	18	52	46	0.0105386676192177
ENSG00000164944	VIRMA	cn	410.5	1860.5	8843	136.5	911	6921	16797	2317.5	410.5	48	5	24	478.108	32	0	46	46	0.0105386676192177
ENSG00000164949	GEM	cn	410.5	5238.5	5422.5	16797	6957	248.5	16797	8728.5	410.5	15	7	0	132.743	131	0	12	46	0.0105386676192177
ENSG00000168040	FADD	cn	410.5	16797	249	16797	13451	8154.5	782	10758	410.5	0	15	0	35.7079	26	2	5	46	0.0105386676192177
ENSG00000179914	ITLN1	cn	410.5	9174	14.5	16797	5493	14657.5	16797	16797	410.5	1	21	0	164.982	2	0	0	46	0.0105386676192177
ENSG00000187535	IFT140	ase_all	410.5	120.5	7014	16797	4334	410.5	2478	1691.5	11871.5	91	6	0	198.413	115	1	52	3	0.0105386676192177
ENSG00000184156	KCNQ3	variants	414	5525.5	8843	16797	414	8359	2478	16797	39.5	13	5	0	673.25	25	1	0	68	0.0105699827350122
ENSG00000116044	NFE2L2	variants	415	1118.5	4059	16797	415	8575	310	4939.5	4153	57	8	0	672.592	24	3	29	12	0.0105783770911472
ENSG00000072609	CHFR	isSplice	416	3199	12288	25	5672	1955	16797	416	15823.5	34	3	118	160.998	68	0	79	1	0.0105864737750789
ENSG00000141736	ERBB2	isSplice	416	1507.5	601.5	16797	2825	6921	35	416	546	52	13	0	263.703	32	7	79	43	0.0105864737750789
ENSG00000186470	BTN3A2	isSplice	416	16797	8843	16797	5973.5	23	16797	416	5484	0	5	0	154.355	231	0	79	9	0.0105864737750789
ENSG00000197081	IGF2R	isSplice	416	3393.5	7014	16797	690	361	2478	416	11871.5	32	6	0	537.057	120	1	79	3	0.0105864737750789
ENSG00000100393	EP300	variants	422	16797	5422.5	250	422	4549	782	3983.5	9894.5	0	7	7	669.282	45	2	34	4	0.0106579746383283
ENSG00000171634	BPTF	variants	423	3393.5	4059	16797	423	11012	141.5	579.5	2124	32	8	0	668.896	13	4	73	23	0.0106648210990058
ENSG00000163131	CTSS	ase_all	424.5	4851	8843	16797	4345	424.5	782	6581	410.5	18	5	0	198.069	114	2	21	46	0.0106735726617848
ENSG00000008128	CDK11A	alt_prom	427	427	13703	16797	11835.5	12378	2478	349.5	11871.5	70	2	0	56.6145	8	1	82	3	0.0107074477585283
ENSG00000100364	KIAA0930	alt_prom	427	427	5422.5	16797	10774.5	264.5	16797	8463.5	14092.5	70	7	0	72.4506	129	0	13	2	0.0107074477585283
ENSG00000105875	WDR91	alt_prom	427	427	7014	16797	6438.5	5930.5	16797	416	4153	70	6	0	144.598	37	0	79	12	0.0107074477585283
ENSG00000115966	ATF2	alt_prom	427	427	167	16797	4639	11269.5	16797	2437	6630	70	16	0	188.934	12	0	45	7	0.0107074477585283
ENSG00000122359	ANXA11	alt_prom	427	427	5422.5	16797	4449	2832	16797	80	14092.5	70	7	0	194.59	58	0	111	2	0.0107074477585283
ENSG00000141646	SMAD4	alt_prom	427	427	2901.5	16797	247	1421	16797	2553.5	1742.5	70	9	0	804.094	77	0	44	26	0.0107074477585283
ENSG00000145703	IQGAP2	alt_prom	427	427	5422.5	16797	1588	98	16797	6132	15823.5	70	7	0	361.707	166	0	23	1	0.0107074477585283
ENSG00000151092	NGLY1	alt_prom	427	427	7014	16797	3442	13361.5	16797	156.5	14092.5	70	6	0	233.463	5	0	98	2	0.0107074477585283
ENSG00000167613	LAIR1	alt_prom	427	427	10659	16797	8935	379	16797	5707	7446	70	4	0	98.5999	118	0	25	6	0.0107074477585283
ENSG00000170889	RPS9	alt_prom	427	427	7014	16797	14561	63.5	16797	16797	8486.5	70	6	0	18.943	185	0	0	5	0.0107074477585283
ENSG00000115414	FN1	variants	428	2057.5	10659	16797	428	102.5	16797	16797	14092.5	46	4	0	667.656	163	0	0	2	0.0107200690599512
ENSG00000188641	DPYD	variants	429	16797	10659	16797	429	230	2478	3671	14092.5	0	4	0	665.004	135	1	36	2	0.0107385842710008
ENSG00000184445	KNTC1	variants	431	2158	10659	16797	431	8359	2478	118	15823.5	45	4	0	662.879	25	1	103	1	0.0107688277668631
ENSG00000116539	ASH1L	variants	439	9174	7014	16797	439	10323.5	77.5	1991.5	611	1	6	0	660.689	16	5	49	42	0.0111237125677204
ENSG00000011304	PTBP1	isSplice	441	6431.5	4059	16797	11376	2733.5	77.5	441	15823.5	8	8	0	64.3397	59	5	78	1	0.0112680835863547
ENSG00000089053	ANAPC5	isSplice	441	1054.5	5422.5	16797	3260.5	12378	310	441	11871.5	58	7	0	241.493	8	3	78	3	0.0112680835863547
ENSG00000106565	TMEM176B	isSplice	441	5378	5422.5	16797	9196.5	46	16797	441	5017	14	7	0	94.9127	199	0	78	10	0.0112680835863547
ENSG00000120899	PTK2B	isSplice	441	4851	7014	16797	3550.5	96	16797	441	14092.5	18	6	0	229.597	167	0	78	2	0.0112680835863547
ENSG00000130254	SAFB2	isSplice	441	5099.5	5422.5	16797	2934	4717	310	441	8486.5	16	7	0	258.244	44	3	78	5	0.0112680835863547
ENSG00000179912	R3HDM2	isSplice	441	1958.5	7014	16797	4194	6921	141.5	441	2727	47	6	0	203.206	32	4	78	17	0.0112680835863547
ENSG00000087303	NID2	variants	442	16797	4059	16797	442	313.5	16797	7022	9894.5	0	8	0	656.703	124	0	19	4	0.0113538727153658
ENSG00000000971	CFH	ase_all	444	16797	8843	16797	430	444	2478	1233	2124	0	5	0	662.983	113	1	58	23	0.0115741501458594
ENSG00000164695	CHMP4C	ase_all	444	16797	8843	16797	6017.5	444	16797	16797	278.5	0	5	0	153.531	113	0	0	49	0.0115741501458594
ENSG00000167766	ZNF83	ase_all	444	219.5	5422.5	16797	6030	444	16797	1528	11871.5	80	7	0	153.307	113	0	54	3	0.0115741501458594
ENSG00000197943	PLCG2	ase_all	444	7819.5	8843	16797	1000	444	16797	334	15823.5	3	5	0	457.38	113	0	83	1	0.0115741501458594
ENSG00000080603	SRCAP	variants	449	2057.5	2016	16797	449	11269.5	16797	221	6006.5	46	10	0	651.402	12	0	91	8	0.0123159492766565
ENSG00000110799	VWF	variants	450	16797	12288	16797	450	175	16797	2673.5	2590	0	3	0	651.397	145	0	43	18	0.0124853247603739
ENSG00000164741	DLC1	variants	454	1425.5	4059	16797	454	208	16797	9283	11871.5	53	8	0	649.351	139	0	10	3	0.0132546288027624
ENSG00000047249	ATP6V1H	cn	454.5	4731.5	249	16797	5142	10775	16797	6132	454.5	19	15	0	174.129	14	0	23	45	0.0133328570578079
ENSG00000143393	PI4KB	cn	454.5	3876.5	386.5	16797	11595	6921	2478	778	454.5	27	14	0	60.6673	32	1	67	45	0.0133328570578079
ENSG00000143418	CERS2	cn	454.5	647	386.5	16797	10546	7523.5	16797	2093.5	454.5	65	14	0	74.9344	29	0	48	45	0.0133328570578079
ENSG00000163125	RPRD2	cn	454.5	16797	10659	16797	1943	5930.5	141.5	6581	454.5	0	4	0	327.409	37	4	21	45	0.0133328570578079
ENSG00000163346	PBXIP1	cn	454.5	16797	2901.5	16797	3855	9438	782	416	454.5	0	9	0	217.234	20	2	79	45	0.0133328570578079
ENSG00000169231	THBS3	cn	454.5	597	5422.5	16797	5023.5	8997	16797	163	454.5	66	7	0	177.651	22	0	97	45	0.0133328570578079
ENSG00000176566	DCAF4L2	cn	454.5	6665.5	10659	16797	298	14657.5	16797	16797	454.5	7	4	0	745.226	2	0	0	45	0.0133328570578079
ENSG00000048707	VPS13D	variants	461	13.5	2901.5	16797	461	1421	2478	465.5	14092.5	122	9	0	646.204	77	1	77	2	0.0147541822944573
ENSG00000165671	NSD1	variants	462	395.5	10659	16797	462	4717	2478	2673.5	6630	71	4	0	646.054	44	1	43	7	0.0149957135202715
ENSG00000008853	RHOBTB2	ase_all	465	264.5	2016	16797	6338.5	465	16797	7720.5	15823.5	77	10	0	146.762	112	0	16	1	0.0155002083705424
ENSG00000133026	MYH10	ase_all	465	16797	10659	230	855	465	782	3343.5	9894.5	0	4	10	488.372	112	2	38	4	0.0155002083705424
ENSG00000162402	USP24	variants	465	16797	5422.5	59.5	465	3953	16797	1381.5	9894.5	0	7	58	644.662	49	0	56	4	0.0155002083705424
ENSG00000182606	TRAK1	ase_all	465	468	10659	16797	5141	465	782	287.5	15823.5	69	4	0	174.14	112	2	86	1	0.0155002083705424
ENSG00000214078	CPNE1	ase_all	465	1054.5	906.5	16797	12740	465	16797	142	1066.5	58	12	0	45.3309	112	0	100	34	0.0155002083705424
ENSG00000102606	ARHGEF7	isSplice	465.5	38	7014	16797	2167	1230	2478	465.5	3403.5	108	6	0	307.355	81	1	77	14	0.0155686729773174
ENSG00000105483	CARD8	isSplice	465.5	2057.5	12288	16797	4338	444	2478	465.5	11871.5	46	3	0	198.282	113	1	77	3	0.0155686729773174
ENSG00000162341	TPCN2	isSplice	465.5	16797	386.5	16797	9982	4717	2478	465.5	1549.5	0	14	0	82.8912	44	1	77	28	0.0155686729773174
ENSG00000198707	CEP290	isSplice	465.5	3782	8843	16797	126	10775	782	465.5	7446	28	5	0	1059.87	14	2	77	6	0.0155686729773174
ENSG00000102710	SUPT20H	alt_prom	468	468	4059	94	1440	5206	16797	638	7446	69	8	39	381.575	41	0	71	6	0.0159282014645472
ENSG00000103544	VPS35L	alt_prom	468	468	7014	16797	7110	2470.5	310	3052	14092.5	69	6	0	130.152	62	3	40	2	0.0159282014645472
ENSG00000116584	ARHGEF2	alt_prom	468	468	10659	16797	2425	7952.5	141.5	3343.5	683	69	4	0	288.739	27	4	38	41	0.0159282014645472
ENSG00000131626	PPFIA1	alt_prom	468	468	1363	16797	1003	6525.5	77.5	2673.5	498	69	11	0	456.522	34	5	43	44	0.0159282014645472
ENSG00000140386	SCAPER	alt_prom	468	468	14910	16797	848	5569.5	310	1612	7446	69	1	0	490.956	39	3	53	6	0.0159282014645472
ENSG00000141524	TMC6	alt_prom	468	468	10659	16797	7292	1697	16797	18.5	3102	69	4	0	127.024	72	0	148	15	0.0159282014645472
ENSG00000159214	CCDC24	alt_prom	468	468	5422.5	16797	13578	10775	16797	221	7446	69	7	0	33.9271	14	0	91	6	0.0159282014645472
ENSG00000164932	CTHRC1	alt_prom	468	468	10659	16797	10703.5	1955	16797	11082.5	278.5	69	4	0	73.278	68	0	4	49	0.0159282014645472
ENSG00000167711	SERPINF2	alt_prom	468	468	4059	276.5	14800	3073.5	16797	4562.5	9894.5	69	8	4	17.2206	56	0	31	4	0.0159282014645472
ENSG00000171189	GRIK1	variants	472.5	16797	12288	105.5	472.5	14657.5	16797	16797	14092.5	0	3	34	640.369	2	0	0	2	0.0165815919509436
ENSG00000171791	BCL2	variants	474	16797	2901.5	16797	474	1421	13	7022	14092.5	0	9	0	640.146	77	9	19	2	0.0167582901708638
ENSG00000064225	ST3GAL6	ase_all	482	395.5	10659	16797	3638	482	16797	3983.5	4582	71	4	0	225.677	111	0	34	11	0.0175297374531166
ENSG00000172403	SYNPO2	variants	482	698.5	601.5	16797	482	264.5	16797	11858.5	14092.5	64	13	0	634.357	129	0	2	2	0.0175297374531166
ENSG00000214814	FER1L6	variants	483	16797	1363	16797	483	12685	16797	9563.5	10	0	11	0	633.654	7	0	9	75	0.017579151038876
ENSG00000142798	HSPG2	variants	490	4075.5	14910	16797	490	29	16797	16797	11871.5	25	1	0	630.583	217	0	0	3	0.0179926177293564
ENSG00000075275	CELSR1	isSplice	490.5	16797	13703	16797	444	3294.5	2478	490.5	9894.5	0	2	0	655.38	54	1	76	4	0.0180305411680657
ENSG00000104714	ERICH1	isSplice	490.5	7819.5	13703	16797	6026	337	782	490.5	4153	3	2	0	153.345	122	2	76	12	0.0180305411680657
ENSG00000108292	ENSG00000108292	isSplice	490.5	16797	906.5	16797	16797	5569.5	310	490.5	3403.5	0	12	0	0	39	3	76	14	0.0180305411680657
ENSG00000108523	RNF167	isSplice	490.5	2434	2901.5	16797	10564	399	2478	490.5	11871.5	42	9	0	74.7105	116	1	76	3	0.0180305411680657
ENSG00000113810	SMC4	isSplice	490.5	16797	7014	37	882.5	7310.5	16797	490.5	1879.5	0	6	84	483.481	30	0	76	25	0.0180305411680657
ENSG00000124574	ABCC10	isSplice	490.5	235	10659	16797	2585	6525.5	16797	490.5	3403.5	79	4	0	278.087	34	0	76	14	0.0180305411680657
ENSG00000160218	TRAPPC10	isSplice	490.5	16797	5422.5	16797	3428	2645	310	490.5	8486.5	0	7	0	233.993	60	3	76	5	0.0180305411680657
ENSG00000197694	SPTAN1	isSplice	490.5	16797	386.5	16797	891	5749.5	782	490.5	9894.5	0	14	0	481.071	38	2	76	4	0.0180305411680657
ENSG00000225697	SLC26A6	isSplice	490.5	2158	4059	16797	6967	10323.5	50	490.5	11871.5	45	8	0	132.516	16	6	76	3	0.0180305411680657
ENSG00000175054	ATR	variants	492	2434	14910	16797	492	5206	2478	61	2590	42	1	0	629.261	41	1	117	18	0.018163600642972
ENSG00000171094	ALK	variants	493	6216.5	10659	16797	493	12685	310	16797	14092.5	9	4	0	629.072	7	3	0	2	0.0182205751026969
ENSG00000118007	STAG1	variants	496	6665.5	8843	16797	496	4387.5	22.5	1058.5	2881.5	7	5	0	626.096	46	8	61	16	0.0184271000773948
ENSG00000235531	MSC-AS1	ase_all	496	3782	7014	16797	16797	496	16797	12373	454.5	28	6	0	0	110	0	1	45	0.0184271000773948
ENSG00000104218	CSPP1	cn	498	7819.5	5422.5	16797	1256	12093.5	16797	104	498	3	7	0	410.151	9	0	105	44	0.0186082038459249
ENSG00000143373	ZNF687	cn	498	1507.5	386.5	16797	9864	7523.5	2478	2437	498	52	14	0	84.7601	29	1	45	44	0.0186082038459249
ENSG00000143546	S100A8	cn	498	16797	249	16797	11983	14191	16797	10758	498	0	15	0	54.4366	3	0	5	44	0.0186082038459249
ENSG00000143556	S100A7	cn	498	5378	105.5	16797	7936	15188.5	16797	12373	498	14	17	0	115.053	1	0	1	44	0.0186082038459249
ENSG00000147488	ST18	cn	498	16797	14910	16797	426	13361.5	16797	16797	498	0	1	0	668.151	5	0	0	44	0.0186082038459249
ENSG00000160691	SHC1	cn	498	1341	5422.5	16797	6368	10323.5	2478	184.5	498	54	7	0	146.012	16	1	94	44	0.0186082038459249
ENSG00000162344	FGF19	cn	498	9174	167	16797	12032	13010.5	2478	16797	498	1	16	0	53.7634	6	1	0	44	0.0186082038459249
ENSG00000163221	S100A12	cn	498	16797	249	16797	14454.5	13010.5	16797	16797	498	0	15	0	19.8689	6	0	0	44	0.0186082038459249
ENSG00000145246	ATP10D	variants	499	2531.5	7014	16797	499	465	16797	3343.5	9894.5	41	6	0	621.762	112	0	38	4	0.0187151872358159
ENSG00000134532	SOX5	variants	504	4731.5	13703	16797	504	12378	310	11439	2374	19	2	0	619.718	8	3	3	20	0.0191595523010061
ENSG00000073350	LLGL2	alt_prom	508.5	508.5	5422.5	16797	2841	6525.5	2478	118	2727	68	7	0	262.881	34	1	103	17	0.0196031434184676
ENSG00000078699	CBFA2T2	alt_prom	508.5	508.5	2901.5	16797	3525	7523.5	141.5	3052	1363	68	9	0	230.627	29	4	40	30	0.0196031434184676
ENSG00000101391	CDK5RAP1	alt_prom	508.5	508.5	2901.5	16797	3780.5	9668	2478	334	1549.5	68	9	0	220.264	19	1	83	28	0.0196031434184676
ENSG00000105339	DENND3	alt_prom	508.5	508.5	5422.5	16797	4608	594.5	16797	963	84	68	7	0	190.15	104	0	63	59	0.0196031434184676
ENSG00000121864	ZNF639	alt_prom	508.5	508.5	5422.5	16797	9209	10323.5	16797	3343.5	278.5	68	7	0	94.7194	16	0	38	49	0.0196031434184676
ENSG00000136630	HLX	alt_prom	508.5	508.5	2901.5	16797	3492	410.5	16797	10425.5	2124	68	9	0	231.688	115	0	6	23	0.0196031434184676
ENSG00000156795	WDYHV1	alt_prom	508.5	508.5	2901.5	16797	11339.5	8154.5	2478	7482.5	12.5	68	9	0	64.9773	26	1	17	74	0.0196031434184676
ENSG00000196549	MME	alt_prom	508.5	508.5	601.5	16797	456	1819	16797	9006	1742.5	68	13	0	649.013	70	0	11	26	0.0196031434184676
ENSG00000204852	TCTN1	alt_prom	508.5	508.5	5422.5	16797	6995	12378	16797	94	14092.5	68	7	0	132.1	8	0	107	2	0.0196031434184676
ENSG00000047849	MAP4	ase_all	510.5	1692.5	2901.5	16797	6841.5	510.5	77.5	710.5	11871.5	50	9	0	135.014	109	5	69	3	0.0198018098469965
ENSG00000116774	OLFML3	ase_all	510.5	508.5	7014	16797	9231	510.5	16797	10113.5	14092.5	68	6	0	94.4287	109	0	7	2	0.0198018098469965
ENSG00000133816	MICAL2	ase_all	510.5	468	2901.5	16797	4105	510.5	782	5125.5	11871.5	69	9	0	206.398	109	2	28	3	0.0198018098469965
ENSG00000171988	JMJD1C	variants	514	1183.5	10659	12	514	5042.5	2478	913.5	14092.5	56	4	214	614.125	42	1	64	2	0.0201844972316485
ENSG00000100239	PPP6R2	isSplice	516	4279.5	4059	16797	3086	16797	141.5	516	6630	23	8	0	249.377	0	4	75	7	0.0204460320295291
ENSG00000133313	CNDP2	isSplice	516	508.5	4059	16797	5213.5	1074	16797	516	15823.5	68	8	0	172.447	85	0	75	1	0.0204460320295291
ENSG00000143379	SETDB1	isSplice	516	16797	2901.5	16797	863	8791	16797	516	454.5	0	9	0	487.157	23	0	75	45	0.0204460320295291
ENSG00000153310	FAM49B	isSplice	516	820.5	4059	16797	6645	8575	16797	516	34	62	8	0	139.405	24	0	75	69	0.0204460320295291
ENSG00000160688	FLAD1	isSplice	516	16797	2016	16797	9152.5	13010.5	16797	516	454.5	0	10	0	95.6938	6	0	75	45	0.0204460320295291
ENSG00000171298	GAA	isSplice	516	3393.5	10659	16797	7783	389	16797	516	4582	32	4	0	117.984	117	0	75	11	0.0204460320295291
ENSG00000178104	PDE4DIP	isSplice	516	1507.5	13703	16797	164	11808	2478	516	1549.5	52	2	0	952.608	10	1	75	28	0.0204460320295291
ENSG00000164694	FNDC1	variants	521	3479.5	10659	16797	521	109	16797	10113.5	15823.5	31	4	0	608.245	159	0	7	1	0.0210092278383045
ENSG00000009413	REV3L	variants	526	3579.5	10659	16797	526	1144	310	2800.5	7446	30	4	0	606.86	83	3	42	6	0.0217006012978508
ENSG00000112419	PHACTR2	ase_all	528	2818.5	10659	16797	2745	528	310	7482.5	6006.5	38	4	0	268.162	108	3	17	8	0.0219707685896291
ENSG00000169248	CXCL11	ase_all	528	16797	249	16797	10146.5	528	16797	11858.5	11871.5	0	15	0	80.3213	108	0	2	3	0.0219707685896291
ENSG00000065883	CDK13	variants	529	16797	4059	36	529	7952.5	782	5493	4153	0	8	85	601.956	27	2	26	12	0.0221216288622968
ENSG00000197386	HTT	variants	530	16797	10659	16797	530	968.5	2478	196.5	7446	0	4	0	601.892	88	1	93	6	0.022281181163303
ENSG00000182674	KCNB2	variants	531	16797	14910	16797	531	14191	16797	16797	454.5	0	1	0	601.805	3	0	0	45	0.0224289456450557
ENSG00000177200	CHD9	variants	534	935.5	10659	219.5	534	1697	782	4364.5	11871.5	60	4	11	601.202	72	2	32	3	0.022868905161636
ENSG00000164418	GRIK2	variants	535	6024	14910	123.5	535	14191	16797	16797	7446	10	1	28	601.03	3	0	0	6	0.0229977376912544
ENSG00000105976	MET	variants	539	5525.5	10659	16797	539	5206	310	7022	3753.5	13	4	0	599.55	41	3	19	13	0.023603798297315
ENSG00000117322	CR2	variants	542	16797	105.5	16797	542	7952.5	16797	8463.5	2374	0	17	0	597.461	27	0	13	20	0.0241525272370066
ENSG00000136631	VPS45	cn	546	9174	4059	239	4296	9438	16797	4364.5	546	1	8	9	199.402	20	0	32	43	0.0249745192593916
ENSG00000143631	FLG	cn	546	16797	1363	16797	19	13756	16797	16797	546	0	11	0	2155.56	4	0	0	43	0.0249745192593916
ENSG00000162747	FCGR3B	cn	546	2818.5	14.5	16797	16797	16797	16797	10758	546	38	21	0	0	0	0	5	43	0.0249745192593916
ENSG00000165078	CPA6	cn	546	16797	64	16797	2752	14657.5	16797	16797	546	0	18	0	267.835	2	0	0	43	0.0249745192593916
ENSG00000173110	HSPA6	cn	546	16797	7	16797	13648	16797	16797	16797	546	0	22	0	32.8785	0	0	0	43	0.0249745192593916
ENSG00000188015	S100A3	cn	546	3299.5	249	16797	16797	8997	16797	16797	546	33	15	0	0	22	0	0	43	0.0249745192593916
ENSG00000013573	DDX11	isSplice	547	6024	12288	250	10531.5	8154.5	16797	547	2727	10	3	7	75.0751	26	0	74	17	0.0251870572125975
ENSG00000055917	PUM2	isSplice	547	4075.5	386.5	16797	1369	3521	2478	547	9894.5	25	14	0	390.422	52	1	74	4	0.0251870572125975
ENSG00000064012	CASP8	isSplice	547	34	10659	16797	1855	4089	2478	547	11871.5	110	4	0	334.076	48	1	74	3	0.0251870572125975
ENSG00000127481	UBR4	isSplice	547	2531.5	2901.5	16797	145	1323	782	547	9894.5	41	9	0	1005.81	79	2	74	4	0.0251870572125975
ENSG00000172765	TMCC1	isSplice	547	95	12288	16797	3708.5	9438	16797	547	3753.5	95	3	0	222.938	20	0	74	13	0.0251870572125975
ENSG00000179526	SHARPIN	isSplice	547	2921	2901.5	16797	11351	10323.5	16797	547	147	37	9	0	64.7773	16	0	74	56	0.0251870572125975
ENSG00000196605	ZNF846	isSplice	547	149	7014	16797	6209	11012	2478	547	5017	87	6	0	149.637	13	1	74	10	0.0251870572125975
ENSG00000221978	CCNL2	isSplice	547	1341	14910	185.5	5238.5	8575	2478	547	14092.5	54	1	15	171.854	24	1	74	2	0.0251870572125975
ENSG00000107186	MPDZ	ase_all	548	2158	12288	16797	404	548	2478	3191.5	4153	45	3	0	679.163	107	1	39	12	0.0254267428707507
ENSG00000137076	TLN1	ase_all	548	16797	4059	16797	1186	548	16797	416	6630	0	8	0	421.537	107	0	79	7	0.0254267428707507
ENSG00000152689	RASGRP3	ase_all	548	34	10659	16797	1840	548	16797	1303.5	9894.5	110	4	0	335.249	107	0	57	4	0.0254267428707507
ENSG00000069943	PIGB	alt_prom	549.5	549.5	14910	16797	3194	6136	16797	441	14092.5	67	1	0	243.962	36	0	78	2	0.0258084181699113
ENSG00000110514	MADD	alt_prom	549.5	549.5	7014	16797	2402	3812	2478	196.5	14092.5	67	6	0	291.06	50	1	93	2	0.0258084181699113
ENSG00000114859	CLCN2	alt_prom	549.5	549.5	8843	16797	3126	12093.5	16797	2093.5	364.5	67	5	0	247.831	9	0	48	47	0.0258084181699113
ENSG00000116701	NCF2	alt_prom	549.5	549.5	13703	16797	4020	482	2478	3983.5	2008	67	2	0	210.128	111	1	34	24	0.0258084181699113
ENSG00000168216	LMBRD1	alt_prom	549.5	549.5	4059	16797	3723	4233	310	5493	14092.5	67	8	0	222.222	47	3	26	2	0.0258084181699113
ENSG00000172456	FGGY	alt_prom	549.5	549.5	2016	16797	6452	5377.5	2478	24	7446	67	10	0	144.265	40	1	139	6	0.0258084181699113
ENSG00000187498	COL4A1	variants	559	16797	2016	16797	559	14.5	2478	4364.5	3102	0	10	0	588.235	248	1	32	15	0.0282736798237781
ENSG00000153827	TRIP12	variants	561	3106.5	4059	16797	561	2950.5	77.5	1612	11871.5	35	8	0	586.884	57	5	53	3	0.028819432041436
ENSG00000103335	PIEZO1	ase_all	565	16797	12288	16797	7293	565	16797	317.5	16797	0	3	0	127.004	106	0	84	0	0.0300036911353218
ENSG00000165752	STK32C	ase_all	565	128	5422.5	16797	13453	565	16797	6132	11871.5	90	7	0	35.6506	106	0	23	3	0.0300036911353218
ENSG00000204291	COL15A1	variants	570	16797	12288	16797	570	60	2478	9283	9894.5	0	3	0	583.455	188	1	10	4	0.0316911353217837
ENSG00000049323	LTBP1	variants	574	2720	8843	16797	574	282.5	16797	9006	8486.5	39	5	0	581.818	127	0	11	5	0.0329362981484789
ENSG00000163539	CLASP2	variants	575	184	13703	16797	575	1107.5	16797	1381.5	11871.5	83	2	0	581.703	84	0	56	3	0.0332349229028993
ENSG00000158560	DYNC1I1	variants	576	3579.5	386.5	16797	576	11269.5	16797	16797	3102	30	14	0	581.102	12	0	0	15	0.0336052271238912
ENSG00000140937	CDH11	variants	577	3976	13703	16797	577	180	16797	10758	11871.5	26	2	0	579.99	144	0	5	3	0.0339515389652914
ENSG00000130635	COL5A1	variants	579	4602.5	13703	16797	579	30.5	16797	4562.5	9894.5	20	2	0	578.947	216	0	31	4	0.0344867535869501
ENSG00000038358	EDC4	isSplice	579.5	1183.5	105.5	16797	2944	13361.5	16797	579.5	11871.5	56	17	0	257.202	5	0	73	3	0.0345860570339942
ENSG00000075413	MARK3	isSplice	579.5	16797	10659	16797	7888	5206	310	579.5	8486.5	0	4	0	115.875	41	3	73	5	0.0345860570339942
ENSG00000081237	PTPRC	isSplice	579.5	16797	7014	16797	401	2558.5	16797	579.5	1879.5	0	6	0	680.851	61	0	73	25	0.0345860570339942
ENSG00000104518	GSDMD	isSplice	579.5	2434	4059	16797	10213	703.5	16797	579.5	94.5	42	8	0	79.1891	99	0	73	58	0.0345860570339942
ENSG00000114867	EIF4G1	isSplice	579.5	4851	906.5	16797	1156	6136	16797	579.5	364.5	18	12	0	427.748	36	0	73	47	0.0345860570339942
ENSG00000122417	ODF2L	isSplice	579.5	2339.5	7014	119	2580	659	16797	579.5	14092.5	43	6	29	278.319	101	0	73	2	0.0345860570339942
ENSG00000180198	RCC1	isSplice	579.5	3199	12288	16797	10266.5	4089	35	579.5	16797	34	3	0	78.4314	48	7	73	0	0.0345860570339942
ENSG00000185189	NRBP2	isSplice	579.5	597	13703	16797	8213	9882	2478	579.5	115	66	2	0	110.323	18	1	73	57	0.0345860570339942
ENSG00000197622	CDC42SE1	isSplice	579.5	16797	601.5	16797	14351	7523.5	16797	579.5	546	0	13	0	20.8507	29	0	73	43	0.0345860570339942
ENSG00000049618	ARID1B	variants	586	8177	7014	16797	586	6728.5	310	1787	9894.5	2	6	0	573.751	33	3	51	4	0.0364407334643091
ENSG00000166710	B2M	variants	588	5099.5	8843	16797	588	3183.5	4	16797	7446	16	5	0	573	55	12	0	6	0.0367440019051021
ENSG00000141252	VPS53	ase_all	594.5	7819.5	12288	16797	5287	594.5	141.5	744	11871.5	3	3	0	170.721	104	4	68	3	0.0378649163541109
ENSG00000169504	CLIC4	ase_all	594.5	16797	2901.5	16797	9284	594.5	310	10113.5	11871.5	0	9	0	93.7427	104	3	7	3	0.0378649163541109
ENSG00000240583	AQP1	ase_all	594.5	323	8843	16797	12023.5	594.5	16797	7022	3102	74	5	0	53.8793	104	0	19	15	0.0378649163541109
ENSG00000204301	NOTCH4	variants	596	3976	2901.5	16797	596	214.5	16797	4939.5	7446	26	9	0	568.074	138	0	29	6	0.0380472108114544
ENSG00000054267	ARID4B	alt_prom	597	597	8843	230	2379	3953	16797	913.5	1879.5	66	5	10	293.04	49	0	64	25	0.0381925343811395
ENSG00000056972	TRAF3IP2	alt_prom	597	597	8843	16797	8234	2384	141.5	10113.5	8486.5	66	5	0	110.011	63	4	7	5	0.0381925343811395
ENSG00000080503	SMARCA2	alt_prom	597	597	5422.5	16797	1115	184.5	2478	3507.5	3102	66	7	0	433.109	143	1	37	15	0.0381925343811395
ENSG00000089094	KDM2B	alt_prom	597	597	12288	16797	1707	10102	77.5	1110.5	11871.5	66	3	0	347.692	17	5	60	3	0.0381925343811395
ENSG00000093072	ADA2	alt_prom	597	597	16797	16797	4346	46	16797	5493	14092.5	66	0	0	197.981	199	0	26	2	0.0381925343811395
ENSG00000099998	GGT5	alt_prom	597	597	13703	16797	6153	444	16797	2317.5	6630	66	2	0	150.744	113	0	46	7	0.0381925343811395
ENSG00000106034	CPED1	alt_prom	597	597	10659	16797	382	3183.5	16797	9283	4582	66	4	0	691.489	55	0	10	11	0.0381925343811395
ENSG00000107789	MINPP1	alt_prom	597	597	167	16797	10387.5	13010.5	2478	8728.5	4582	66	16	0	76.8246	6	1	12	11	0.0381925343811395
ENSG00000114861	FOXP1	alt_prom	597	597	12288	16797	2882.5	3521	782	441	4153	66	3	0	261.221	52	2	78	12	0.0381925343811395
ENSG00000127527	EPS15L1	alt_prom	597	597	2016	16797	3491	8154.5	2478	393.5	3403.5	66	10	0	231.705	26	1	80	14	0.0381925343811395
ENSG00000131773	KHDRBS3	alt_prom	597	597	12288	16797	4994.5	9668	2478	7961.5	78	66	3	0	178.48	19	1	15	60	0.0381925343811395
ENSG00000166974	MAPRE2	alt_prom	597	597	4059	16797	10616	444	16797	10425.5	8486.5	66	8	0	74.1107	113	0	6	5	0.0381925343811395
ENSG00000175193	PARL	alt_prom	597	597	14910	16797	5554.5	15188.5	16797	7252.5	229	66	1	0	163.551	1	0	18	51	0.0381925343811395
ENSG00000111642	CHD4	variants	598	16797	601.5	16797	598	4233	141.5	1381.5	2374	0	13	0	567.376	47	4	56	20	0.0382910043460142
ENSG00000007923	DNAJC11	expr_outlier	601.5	3579.5	601.5	16797	4636	2950.5	310	2201	14092.5	30	13	0	189.076	57	3	47	2	0.0385786152289099
ENSG00000008394	MGST1	expr_outlier	601.5	395.5	601.5	16797	13866	7523.5	16797	4364.5	3102	71	13	0	26.3574	29	0	32	15	0.0385786152289099
ENSG00000012124	CD22	expr_outlier	601.5	9174	601.5	16797	3002	2384	16797	416	1879.5	1	13	0	253.708	63	0	79	25	0.0385786152289099
ENSG00000049656	CLPTM1L	expr_outlier	601.5	395.5	601.5	16797	12125	7952.5	2478	1787	938.5	71	13	0	52.4751	27	1	51	36	0.0385786152289099
ENSG00000068724	TTC7A	expr_outlier	601.5	647	601.5	16797	6848	4233	310	1171.5	6006.5	65	13	0	134.927	47	3	59	8	0.0385786152289099
ENSG00000079112	CDH17	expr_outlier	601.5	6024	601.5	16797	1121	11528.5	16797	10425.5	410.5	10	13	0	432.588	11	0	6	46	0.0385786152289099
ENSG00000090621	PABPC4	expr_outlier	601.5	16797	601.5	16797	8622	6525.5	16797	276	3403.5	0	13	0	103.584	34	0	87	14	0.0385786152289099
ENSG00000111605	CPSF6	expr_outlier	601.5	16797	601.5	16797	6802.5	6136	310	1612	1273.5	0	13	0	135.943	36	3	53	31	0.0385786152289099
ENSG00000117335	CD46	expr_outlier	601.5	7197	601.5	16797	3554	5569.5	16797	133	2124	5	13	0	229.533	39	0	101	23	0.0385786152289099
ENSG00000120992	LYPLA1	expr_outlier	601.5	16797	601.5	16797	10930.5	11528.5	16797	1452	410.5	0	13	0	70.5053	11	0	55	46	0.0385786152289099
ENSG00000134759	ELP2	expr_outlier	601.5	468	601.5	16797	5336	2384	16797	865.5	7446	69	13	0	169.615	63	0	65	6	0.0385786152289099
ENSG00000144224	UBXN4	expr_outlier	601.5	16797	601.5	16797	4408	9438	310	2673.5	9894.5	0	13	0	195.934	20	3	43	4	0.0385786152289099
ENSG00000152092	ASTN1	expr_outlier	601.5	16797	601.5	16797	205	13361.5	2478	16797	2008	0	13	0	867.73	5	1	0	24	0.0385786152289099
ENSG00000153233	PTPRR	expr_outlier	601.5	7819.5	601.5	16797	1578.5	14191	141.5	12373	2227.5	3	13	0	362.225	3	4	1	22	0.0385786152289099
ENSG00000155097	ATP6V1C1	expr_outlier	601.5	16797	601.5	16797	5018.5	6136	2478	5493	278.5	0	13	0	177.71	36	1	26	49	0.0385786152289099
ENSG00000160410	SHKBP1	expr_outlier	601.5	427	601.5	16797	9423.5	3521	16797	1691.5	2124	70	13	0	91.6926	52	0	52	23	0.0385786152289099
ENSG00000163395	IGFN1	expr_outlier	601.5	6914.5	601.5	16797	221	11012	16797	16797	2227.5	6	13	0	841.593	13	0	0	22	0.0385786152289099
ENSG00000168385	SEPT2	expr_outlier	601.5	9174	601.5	16797	7847	1074	2478	57	15823.5	1	13	0	116.577	85	1	118	1	0.0385786152289099
ENSG00000169994	MYO7B	expr_outlier	601.5	3688	601.5	16797	583	8791	16797	9840	14092.5	29	13	0	576.701	23	0	8	2	0.0385786152289099
ENSG00000170881	RNF139	expr_outlier	601.5	9174	601.5	16797	16797	13361.5	16797	12373	21.5	1	13	0	0	5	0	1	71	0.0385786152289099
ENSG00000175203	DCTN2	expr_outlier	601.5	1425.5	601.5	16797	10062	12685	310	675.5	2374	53	13	0	81.4996	7	3	70	20	0.0385786152289099
ENSG00000177565	TBL1XR1	expr_outlier	601.5	3976	601.5	16797	623	5042.5	782	675.5	194.5	26	13	0	560.367	42	2	70	53	0.0385786152289099
ENSG00000183077	AFMID	expr_outlier	601.5	16797	601.5	16797	9128.5	7523.5	2478	465.5	3403.5	0	13	0	96.0061	29	1	77	14	0.0385786152289099
ENSG00000196090	PTPRT	expr_outlier	601.5	16797	601.5	16797	132	12093.5	2478	16797	1461	0	13	0	1038.3	9	1	0	29	0.0385786152289099
ENSG00000197226	TBC1D9B	expr_outlier	601.5	1054.5	601.5	16797	7307	2645	2478	302	7446	58	13	0	126.766	60	1	85	6	0.0385786152289099
ENSG00000198492	YTHDF2	expr_outlier	601.5	16797	601.5	16797	5861.5	12093.5	310	7252.5	16797	0	13	0	157.056	9	3	18	0	0.0385786152289099
ENSG00000221983	UBA52	expr_outlier	601.5	16797	601.5	16797	14630	1535.5	2478	94	3102	0	13	0	18.4366	75	1	107	15	0.0385786152289099
ENSG00000166268	MYRFL	variants	602	16797	7014	16797	602	13010.5	50	16797	1273.5	0	6	0	565.527	6	6	0	31	0.0386249925581949
ENSG00000125107	CNOT1	variants	603	2818.5	4059	16797	603	3405.5	16797	441	11871.5	38	8	0	565.504	53	0	78	3	0.0387111388938501
ENSG00000116962	NID1	variants	604	16797	12288	16797	604	163	2478	9006	1879.5	0	3	0	565.463	147	1	11	25	0.038770494731202
ENSG00000184347	SLIT3	variants	606	16797	5422.5	16797	606	379	2478	6803.5	7446	0	7	0	565.095	118	1	20	6	0.0388537834137048
ENSG00000068878	PSME4	variants	607.5	2254.5	7014	209	607.5	7310.5	16797	675.5	5017	44	6	12	564.392	30	0	70	10	0.0388890278025838
ENSG00000085788	DDHD2	isSplice	607.5	235	4059	16797	3509.5	2645	16797	607.5	1742.5	79	8	0	231.214	60	0	72	26	0.0388890278025838
ENSG00000091592	NLRP1	isSplice	607.5	7819.5	12288	16797	2373.5	86.5	2478	607.5	14092.5	3	3	0	293.255	171	1	72	2	0.0388890278025838
ENSG00000140968	IRF8	isSplice	607.5	2720	12288	16797	7801	208	16797	607.5	14092.5	39	3	0	117.601	139	0	72	2	0.0388890278025838
ENSG00000142687	KIAA0319L	isSplice	607.5	6665.5	5422.5	16797	2954.5	9438	310	607.5	6006.5	7	7	0	256.47	20	3	72	8	0.0388890278025838
ENSG00000165699	TSC1	isSplice	607.5	820.5	7014	16797	2655	2558.5	310	607.5	9894.5	62	6	0	274.098	61	3	72	4	0.0388890278025838
ENSG00000167792	NDUFV1	isSplice	607.5	16797	386.5	16797	13494	10323.5	16797	607.5	6630	0	14	0	35.1124	16	0	72	7	0.0388890278025838
ENSG00000152952	PLOD2	variants	609	370.5	7014	16797	609	3812	16797	2673.5	2374	72	6	0	564.213	50	0	43	20	0.0389759480859677
ENSG00000046889	PREX2	cn	611	9174	14910	16797	137	2121.5	16797	8728.5	611	1	1	0	1022.01	66	0	12	42	0.0390489968446746
ENSG00000073849	ST6GAL1	cn	611	698.5	8843	16797	11262.5	719.5	141.5	963	611	64	5	0	66.1084	98	4	63	42	0.0390489968446746
ENSG00000113916	BCL6	cn	611	2625.5	5422.5	16797	1527	4089	6	4748.5	611	40	7	0	369.762	48	11	30	42	0.0390489968446746
ENSG00000117360	PRPF3	cn	611	16797	7014	16797	8200	7952.5	141.5	1233	611	0	6	0	110.644	27	4	58	42	0.0390489968446746
ENSG00000125459	MSTO1	cn	611	16797	8843	16797	14294	6921	16797	607.5	611	0	5	0	21.6591	32	0	72	42	0.0390489968446746
ENSG00000131748	STARD3	cn	611	4279.5	1363	16797	10842.5	5930.5	310	3671	611	23	11	0	71.5564	37	3	36	42	0.0390489968446746
ENSG00000132716	DCAF8	cn	611	6216.5	7014	16797	9512	6331.5	782	233.5	611	9	6	0	90.6413	35	2	90	42	0.0390489968446746
ENSG00000137574	TGS1	cn	611	9174	601.5	16797	3200	7952.5	782	5929	611	1	13	0	243.784	27	2	24	42	0.0390489968446746
ENSG00000141738	GRB7	cn	611	597	4059	16797	9961	13361.5	782	3052	611	66	8	0	83.1947	5	2	40	42	0.0390489968446746
ENSG00000160678	S100A1	cn	611	9174	167	16797	14740	4717	2478	9006	611	1	16	0	17.6616	44	1	11	42	0.0390489968446746
ENSG00000160679	CHTOP	cn	611	4370	10659	16797	12842	6331.5	2478	124.5	611	22	4	0	44.1404	35	1	102	42	0.0390489968446746
ENSG00000161395	PGAP3	cn	611	8177	1363	16797	10448	6728.5	141.5	1171.5	611	2	11	0	76.0312	33	4	59	42	0.0390489968446746
ENSG00000169469	SPRR1B	cn	611	6216.5	105.5	16797	16797	11528.5	16797	16797	611	9	17	0	0	11	0	0	42	0.0390489968446746
ENSG00000169474	SPRR1A	cn	611	5525.5	386.5	16797	12894	9882	16797	16797	611	13	14	0	43.3651	18	0	0	42	0.0390489968446746
ENSG00000188643	S100A16	cn	611	3976	386.5	16797	16797	6921	16797	6132	611	26	14	0	0	32	0	23	42	0.0390489968446746
ENSG00000100154	TTC28	variants	613	5689	14910	16797	613	1421	310	9283	9894.5	12	1	0	562.21	77	3	10	4	0.0391072215276537
ENSG00000074755	ZZEF1	ase_all	616.5	5689	12288	16797	547	616.5	2478	963	9894.5	12	3	0	593.537	103	1	63	4	0.0391746145144966
ENSG00000099331	MYO9B	ase_all	616.5	4075.5	4059	16797	1489.5	616.5	310	744	4582	25	8	0	374.813	103	3	68	11	0.0391746145144966
ENSG00000100345	MYH9	ase_all	616.5	16797	2016	16797	1248	616.5	50	16797	8486.5	0	10	0	412.217	103	6	0	5	0.0391746145144966
ENSG00000116731	PRDM2	ase_all	616.5	1259	8843	16797	1433.5	616.5	2478	490.5	7446	55	5	0	382.538	103	1	76	6	0.0391746145144966
ENSG00000148400	NOTCH1	ase_all	616.5	16797	13703	16797	427	616.5	2478	3507.5	9894.5	0	2	0	667.806	103	1	37	4	0.0391746145144966
ENSG00000166441	RPL27A	ase_all	616.5	16797	8843	16797	13220.5	616.5	16797	263	15823.5	0	5	0	38.7822	103	0	88	1	0.0391746145144966
ENSG00000128567	PODXL	ase_all	637.5	16797	8843	15	4456	637.5	2478	7720.5	3403.5	0	5	182	194.288	102	1	16	14	0.0398430672143835
ENSG00000133195	SLC39A11	ase_all	637.5	3299.5	10659	16797	8445.5	637.5	310	6803.5	4153	33	4	0	106.587	102	3	20	12	0.0398430672143835
ENSG00000158717	RNF166	ase_all	637.5	52	12288	16797	14952	637.5	16797	7022	15823.5	105	3	0	15.7406	102	0	19	1	0.0398430672143835
ENSG00000166377	ATP9B	ase_all	637.5	1341	14910	16797	2549	637.5	2478	416	11871.5	54	1	0	280.243	102	1	79	3	0.0398430672143835
ENSG00000184922	FMNL1	ase_all	637.5	16797	5422.5	28	6159	637.5	16797	1171.5	11871.5	0	7	103	150.577	102	0	59	3	0.0398430672143835
ENSG00000114270	COL7A1	isSplice	638	2339.5	2901.5	16797	389	6136	16797	638	11871.5	43	9	0	687.06	36	0	71	3	0.0398858724772281
ENSG00000132478	UNK	isSplice	638	8177	7014	16797	4511	6525.5	310	638	2590	2	6	0	192.678	34	3	71	18	0.0398858724772281
ENSG00000168958	MFF	isSplice	638	3976	249	16797	6977	2733.5	16797	638	14092.5	26	15	0	132.31	59	0	71	2	0.0398858724772281
ENSG00000185201	IFITM2	isSplice	638	9174	7014	16797	16797	578	2478	638	15823.5	1	6	0	0	105	1	71	1	0.0398858724772281
ENSG00000147459	DOCK5	variants	640	6914.5	16797	16797	640	510.5	16797	8463.5	9894.5	6	0	0	553.378	109	0	13	4	0.0399786866702387
ENSG00000156103	MMP16	variants	641	7502	10659	16797	641	12093.5	16797	12373	454.5	4	4	0	553.25	9	0	1	45	0.0400645353336905
ENSG00000074181	NOTCH3	variants	642	4602.5	12288	172	642	1182.5	16797	2553.5	2590	20	3	17	553.176	82	0	44	18	0.0401469309995833
ENSG00000134871	COL4A2	variants	644	16797	2901.5	16797	644	17	16797	2800.5	3102	0	9	0	552.939	243	0	42	15	0.0402939810680479
ENSG00000145075	CCDC39	variants	645	7502	16797	16797	645	8791	2478	11082.5	278.5	4	0	0	552.923	23	1	4	49	0.0403453592903495
ENSG00000055483	USP36	alt_prom	647	647	2016	16797	5875.5	3521	16797	465.5	2881.5	65	10	0	156.771	52	0	77	16	0.0405284872298625
ENSG00000082805	ERC1	alt_prom	647	647	7014	16797	1997	3294.5	141.5	5707	2124	65	6	0	322.181	54	4	25	23	0.0405284872298625
ENSG00000130640	TUBGCP2	alt_prom	647	647	2016	6	3135	6331.5	16797	1171.5	11871.5	65	10	352	247.394	35	0	59	3	0.0405284872298625
ENSG00000159322	ADPGK	alt_prom	647	647	7014	16797	12783	2470.5	16797	71	9894.5	65	6	0	44.9135	62	0	113	4	0.0405284872298625
ENSG00000159352	PSMD4	alt_prom	647	647	2901.5	16797	13040	8359	2478	2553.5	498	65	9	0	41.0931	25	1	44	44	0.0405284872298625
ENSG00000188677	PARVB	alt_prom	647	647	8843	16797	6832	264.5	16797	6343.5	14092.5	65	5	0	135.161	129	0	22	2	0.0405284872298625
ENSG00000072163	LIMS2	ase_all	659	58.5	7014	16797	7590	659	16797	2800.5	11871.5	104	6	0	122.036	101	0	42	3	0.0418512234327559
ENSG00000087266	SH3BP2	ase_all	659	107	8843	16797	7870	659	2478	2093.5	6006.5	93	5	0	116.221	101	1	48	8	0.0418512234327559
ENSG00000112297	CRYBG1	ase_all	659	4731.5	5422.5	258	785	659	16797	3507.5	5017	19	7	6	510.452	101	0	37	10	0.0418512234327559
ENSG00000116678	LEPR	ase_all	659	7502	8843	16797	505	659	2478	4748.5	9894.5	4	5	0	618.716	101	1	30	4	0.0418512234327559
ENSG00000121440	PDZRN3	ase_all	659	114	8843	16797	763	659	16797	12373	7446	92	5	0	517.525	101	0	1	6	0.0418512234327559
ENSG00000139687	RB1	ase_all	659	16797	7014	16797	279	659	2478	2093.5	2727	0	6	0	764.97	101	1	48	17	0.0418512234327559
ENSG00000153113	CAST	ase_all	659	935.5	4059	16797	7484	659	2478	124.5	14092.5	60	8	0	123.732	101	1	102	2	0.0418512234327559
ENSG00000170776	AKAP13	ase_all	659	2339.5	7014	16797	481	659	2478	817.5	9894.5	43	6	0	635.386	101	1	66	4	0.0418512234327559
ENSG00000136997	MYC	variants	665	16797	14910	16797	665	10775	2478	4364.5	5	0	1	0	547.345	14	1	32	85	0.0427475144371019
ENSG00000005483	KMT2E	variants	668	7502	12288	16797	668	10323.5	22.5	778	4582	4	3	0	546.022	16	8	67	11	0.0432277787700185
ENSG00000153930	ANKFN1	variants	670	7502	10659	16797	670	16797	310	16797	3403.5	4	4	0	545.229	0	3	0	14	0.043554325177115
ENSG00000138771	SHROOM3	variants	672	16797	4059	16797	672	3405.5	310	8463.5	11871.5	0	8	0	544.121	53	3	13	3	0.0438828957551944
ENSG00000073614	KDM5A	variants	674	9174	5422.5	55	674	3183.5	2478	1303.5	2227.5	1	7	61	543.747	55	1	57	22	0.0441200214323986
ENSG00000150760	DOCK1	variants	675	16797	8843	16797	675	256	782	1303.5	8486.5	0	5	0	543.478	130	2	57	5	0.0443092814193011
ENSG00000083223	TUT7	isSplice	675.5	2158	10659	192	4144	2832	2478	675.5	15823.5	45	4	14	205.181	58	1	70	1	0.0443888194320414
ENSG00000092439	TRPM7	isSplice	675.5	16797	4059	145.5	727	2645	16797	675.5	14092.5	0	8	22	526.448	60	0	70	2	0.0443888194320414
ENSG00000100425	BRD1	isSplice	675.5	280.5	12288	16797	4277.5	16797	782	675.5	6630	76	3	0	200	0	2	70	7	0.0443888194320414
ENSG00000128815	WDFY4	isSplice	675.5	7197	12288	16797	154	2950.5	16797	675.5	9894.5	5	3	0	991.593	57	0	70	4	0.0443888194320414
ENSG00000138964	PARVG	isSplice	675.5	4602.5	4059	16797	8008.5	153.5	16797	675.5	14092.5	20	8	0	113.679	149	0	70	2	0.0443888194320414
ENSG00000143258	USP21	isSplice	675.5	9174	7014	16797	11931	12685	16797	675.5	278.5	1	6	0	55.1167	7	0	70	49	0.0443888194320414
ENSG00000158850	B4GALT3	isSplice	675.5	16797	5422.5	16797	10438	10551.5	2478	675.5	278.5	0	7	0	76.1325	15	1	70	49	0.0443888194320414
ENSG00000176915	ANKLE2	isSplice	675.5	7197	5422.5	16797	7917	3660.5	310	675.5	15823.5	5	7	0	115.296	51	3	70	1	0.0443888194320414
ENSG00000182446	NPLOC4	isSplice	675.5	9174	5422.5	16797	2651	939.5	141.5	675.5	2590	1	7	0	274.241	89	4	70	18	0.0443888194320414
ENSG00000185187	SIGIRR	isSplice	675.5	249.5	4059	16797	11614	2121.5	16797	675.5	15823.5	78	8	0	60.4047	66	0	70	1	0.0443888194320414
ENSG00000170921	TANC2	variants	676	4731.5	14910	16797	676	6525.5	141.5	7252.5	2590	19	1	0	542.916	34	4	18	18	0.044461570518545
ENSG00000152061	RABGAP1L	variants	680	76.5	13703	16797	680	3660.5	16797	1528	1363	98	2	0	539.707	51	0	54	30	0.0450395904030482
ENSG00000018625	ATP1A2	cn	683	6431.5	386.5	16797	1047	10775	16797	16797	683	8	14	0	447.645	14	0	0	41	0.0454832410549503
ENSG00000023902	PLEKHO1	cn	683	5238.5	10659	5	7994	11808	16797	6581	683	15	4	380	114.047	10	0	21	41	0.0454832410549503
ENSG00000066855	MTFR1	cn	683	370.5	10659	16797	12439.5	7523.5	2478	5306	683	72	4	0	48.5201	29	1	27	41	0.0454832410549503
ENSG00000105193	RPS16	cn	683	16797	2016	16797	16797	3812	16797	370	683	0	10	0	0	50	0	81	41	0.0454832410549503
ENSG00000112659	CUL9	variants	683	1860.5	8843	16797	683	5749.5	16797	42.5	3403.5	48	5	0	539.03	38	0	126	14	0.0454832410549503
ENSG00000113889	KNG1	cn	683	16797	386.5	16797	1676	10775	2478	9563.5	683	0	14	0	350.713	14	1	9	41	0.0454832410549503
ENSG00000122218	COPA	cn	683	16797	2901.5	9	1265	6728.5	2478	1011.5	683	0	9	260	407.967	33	1	62	41	0.0454832410549503
ENSG00000136527	TRA2B	cn	683	3299.5	2016	16797	5081	8575	782	208	683	33	10	0	176.456	24	2	92	41	0.0454832410549503
ENSG00000143569	UBAP2L	cn	683	2158	906.5	16797	3147	5042.5	16797	90	683	45	12	0	246.747	42	0	108	41	0.0454832410549503
ENSG00000160741	CRTC2	cn	683	7819.5	4059	16797	2933	9207.5	16797	370	683	3	8	0	258.303	21	0	81	41	0.0454832410549503
ENSG00000162745	OLFML2B	cn	683	1425.5	12288	16797	2489	158.5	16797	10113.5	683	53	3	0	284.437	148	0	7	41	0.0454832410549503
ENSG00000179134	SAMD4B	cn	683	2057.5	167	16797	13176.5	11269.5	2478	1528	683	46	16	0	39.3546	12	1	54	41	0.0454832410549503
ENSG00000196754	S100A2	cn	683	206	2901.5	16797	16797	11269.5	16797	8463.5	683	81	9	0	0	12	0	13	41	0.0454832410549503
ENSG00000198597	ZNF536	cn	683	8177	12288	16797	165	13010.5	2478	16797	683	2	3	0	951.374	6	1	0	41	0.0454832410549503
ENSG00000198837	DENND4B	cn	683	7197	8843	16797	3628	9438	16797	196.5	683	5	5	0	226.166	20	0	93	41	0.0454832410549503
ENSG00000205268	PDE7A	cn	683	16797	10659	230	4909.5	9207.5	782	2201	683	0	4	10	180.879	21	2	47	41	0.0454832410549503
ENSG00000100908	EMC9	ase_all	684	16797	12288	16797	16797	684	16797	465.5	7446	0	3	0	0	100	0	77	6	0.0455938560457224
ENSG00000104415	WISP1	ase_all	684	9174	2901.5	16797	4876	684	16797	11439	34	1	9	0	182.002	100	0	3	69	0.0455938560457224
ENSG00000107521	HPS1	ase_all	684	8177	2016	16797	5833	684	16797	246.5	15823.5	2	10	0	157.76	100	0	89	1	0.0455938560457224
ENSG00000111961	SASH1	ase_all	684	16797	7014	276.5	1417	684	782	7961.5	7446	0	6	4	383.834	100	2	15	6	0.0455938560457224
ENSG00000119535	CSF3R	ase_all	684	5238.5	167	16797	2603	684	16797	5493	6006.5	15	16	0	276.957	100	0	26	8	0.0455938560457224
ENSG00000266714	MYO15B	ase_all	684	2720	12288	16797	12295	684	16797	133	2590	39	3	0	50.2344	100	0	101	18	0.0455938560457224
ENSG00000145734	BDP1	variants	685	2720	8843	64.5	685	1819	16797	1110.5	15823.5	39	5	53	538.688	70	0	60	1	0.0456973269036137
ENSG00000091157	WDR7	variants	692	5099.5	14910	16797	692	594.5	16797	2437	9894.5	16	1	0	536.913	104	0	45	4	0.046311484193606
ENSG00000108387	SEPT4	alt_prom	698.5	698.5	13703	16797	10544.5	578	16797	3191.5	3403.5	64	2	0	74.9625	105	0	39	14	0.046751503244627
ENSG00000116874	WARS2	alt_prom	698.5	698.5	2016	16797	4981	201	16797	9563.5	5017	64	10	0	178.982	140	0	9	10	0.046751503244627
ENSG00000134470	IL15RA	alt_prom	698.5	698.5	8843	16797	13064	399	16797	6343.5	3403.5	64	5	0	40.7581	116	0	22	14	0.046751503244627
ENSG00000163482	STK36	alt_prom	698.5	698.5	2901.5	16797	5312.5	6525.5	16797	675.5	11871.5	64	9	0	170.032	34	0	70	3	0.046751503244627
ENSG00000164924	YWHAZ	alt_prom	698.5	698.5	906.5	16797	3916	7112	16797	16797	246.5	64	12	0	214.951	31	0	0	50	0.046751503244627
ENSG00000164930	FZD6	alt_prom	698.5	698.5	2901.5	16797	3463	3294.5	2478	7022	278.5	64	9	0	232.859	54	1	19	49	0.046751503244627
ENSG00000173918	C1QTNF1	alt_prom	698.5	698.5	10659	16797	10762.5	337	16797	8210	3403.5	64	4	0	72.5689	122	0	14	14	0.046751503244627
ENSG00000184465	WDR27	alt_prom	698.5	698.5	5422.5	16797	3471	2384	16797	263	5484	64	7	0	232.504	63	0	88	9	0.046751503244627
ENSG00000185046	ANKS1B	alt_prom	698.5	698.5	10659	16797	854	8359	310	16797	7446	64	4	0	489.186	25	3	0	6	0.046751503244627
ENSG00000113361	CDH6	variants	699	9174	386.5	16797	699	8997	2478	8728.5	2307.5	1	14	0	534.351	22	1	12	21	0.0467711496100494
ENSG00000006715	VPS41	variants	700	6431.5	386.5	16797	700	5749.5	2478	3052	4153	8	14	0	533.672	38	1	40	12	0.0468055009823183
ENSG00000132842	AP3B1	variants	701	1507.5	2016	230	701	3183.5	2478	5306	15823.5	52	10	10	532.907	55	1	27	1	0.0468337203071977
ENSG00000157617	C2CD2	ase_all	703.5	299.5	8843	16797	8700	703.5	16797	6803.5	9894.5	75	5	0	102.27	99	0	20	4	0.0469427874025124
ENSG00000187764	SEMA4D	ase_all	703.5	1507.5	12288	16797	4569	703.5	16797	675.5	15823.5	52	3	0	191.058	99	0	70	1	0.0469427874025124
ENSG00000213625	LEPROT	ase_all	703.5	16797	601.5	16797	16797	703.5	16797	7720.5	9894.5	0	13	0	0	99	0	16	4	0.0469427874025124
ENSG00000133110	POSTN	variants	706	16797	13703	16797	706	444	16797	8728.5	7446	0	2	0	530.348	113	0	12	6	0.0470034529975591
ENSG00000068903	SIRT2	isSplice	710.5	8177	105.5	16797	11946.5	2645	16797	710.5	831	2	17	0	55.0055	60	0	69	38	0.0471178781925344
ENSG00000104835	SARS2	isSplice	710.5	549.5	12288	16797	9191	1697	16797	710.5	884.5	67	3	0	95.0209	72	0	69	37	0.0471178781925344
ENSG00000129003	VPS13C	isSplice	710.5	9174	10659	16797	110	1819	2478	710.5	8486.5	1	4	0	1114.83	70	1	69	5	0.0471178781925344
ENSG00000143119	CD53	isSplice	710.5	16797	12288	16797	8884.5	114	16797	710.5	15823.5	0	3	0	99.4283	157	0	69	1	0.0471178781925344
ENSG00000152223	EPG5	isSplice	710.5	1595.5	8843	16797	543	1323	16797	710.5	11871.5	51	5	0	597.086	79	0	69	3	0.0471178781925344
ENSG00000152977	ZIC1	variants	710.5	4075.5	8843	244	710.5	10551.5	16797	16797	2227.5	25	5	8	529.101	15	0	0	22	0.0471178781925344
ENSG00000160957	RECQL4	isSplice	710.5	16797	8843	16797	14989	6331.5	16797	710.5	147	0	5	0	15.0331	35	0	69	56	0.0471178781925344
ENSG00000223865	HLA-DPB1	isSplice	710.5	1958.5	14910	16797	10065	3	2478	710.5	7446	47	1	0	81.4498	369	1	69	6	0.0471178781925344
ENSG00000112742	TTK	variants	715	9174	13703	219.5	715	9882	16797	5493	15823.5	1	2	11	528.071	18	0	26	1	0.0472468297910341
ENSG00000164116	GUCY1A1	variants	716	3976	7014	16797	716	496	16797	7482.5	16797	26	6	0	527.983	110	0	17	0	0.0472609989879145
ENSG00000144824	PHLDB2	variants	717	52	8843	16797	717	1421	16797	5493	5484	105	5	0	527.903	77	0	26	9	0.0472846341608621
ENSG00000067066	SP100	ase_all	719.5	5378	10659	16797	1702	719.5	2478	177	14092.5	14	4	0	348.259	98	1	95	2	0.0473326189200452
ENSG00000106066	CPVL	ase_all	719.5	219.5	13703	16797	4590	719.5	2478	7720.5	3102	80	2	0	190.476	98	1	16	15	0.0473326189200452
ENSG00000135636	DYSF	ase_all	719.5	2434	4059	16797	261	719.5	16797	1893	14092.5	42	8	0	789.889	98	0	50	2	0.0473326189200452
ENSG00000141480	ARRB2	ase_all	719.5	9174	4059	16797	13529	719.5	16797	465.5	11871.5	1	8	0	34.626	98	0	77	3	0.0473326189200452
ENSG00000141503	MINK1	ase_all	719.5	508.5	1363	16797	2814	719.5	16797	1171.5	11871.5	68	11	0	264.5	98	0	59	3	0.0473326189200452
ENSG00000166341	DCHS1	ase_all	719.5	16797	7014	16797	512	719.5	16797	16797	14092.5	0	6	0	614.869	98	0	0	2	0.0473326189200452
ENSG00000174652	ZNF266	ase_all	719.5	1507.5	2901.5	16797	3311	719.5	16797	196.5	6006.5	52	9	0	239.13	98	0	93	8	0.0473326189200452
ENSG00000144724	PTPRG	variants	728	16797	12288	16797	728	300.5	782	7252.5	8486.5	0	3	0	526.442	125	2	18	5	0.0475454545454545
ENSG00000159140	SON	variants	729	2339.5	7014	86	729	3660.5	16797	16797	14092.5	43	6	42	525.92	51	0	0	2	0.047559802345657
ENSG00000135074	ADAM19	variants	730	2339.5	7014	16797	730	272	16797	3983.5	11871.5	43	6	0	525.624	128	0	34	3	0.0475851044829434
ENSG00000184305	CCSER1	variants	732	4075.5	14910	16797	732	8359	310	10113.5	4153	25	1	0	525.442	25	3	7	12	0.047628802762398
ENSG00000080573	COL5A3	variants	735	16797	4059	16797	735	219.5	2478	3671	5017	0	8	0	524.934	137	1	36	10	0.047702030124427
ENSG00000073282	TP63	variants	737	3479.5	2901.5	16797	737	8997	16797	10425.5	498	31	9	0	524.521	22	0	6	44	0.0477611478240162
ENSG00000107290	SETX	variants	738	2818.5	12288	16797	738	1323	16797	675.5	11871.5	38	3	0	523.81	79	0	70	3	0.0477981782461154
ENSG00000085733	CTTN	cn	739	3393.5	1363	16797	5418	5377.5	310	1381.5	739	32	11	0	167.255	40	3	56	40	0.0478277668631303
ENSG00000113838	TBCCD1	cn	739	323	2901.5	16797	5405	11528.5	16797	3191.5	739	74	9	0	167.705	11	0	39	40	0.0478277668631303
ENSG00000118292	C1orf54	cn	739	647	7014	16797	12985	10323.5	16797	7022	739	65	6	0	42.1408	16	0	19	40	0.0478277668631303
ENSG00000189283	FHIT	cn	739	4475	10659	16797	8838.5	3073.5	141.5	2437	739	21	4	0	100.226	56	4	45	40	0.0478277668631303
ENSG00000072121	ZFYVE26	variants	742	5689	14910	16797	742	1592.5	16797	263	8486.5	12	1	0	522.727	74	0	88	5	0.0479147466809549
ENSG00000010803	SCMH1	isSplice	744	1183.5	2016	16797	12377	2558.5	141.5	744	5017	56	10	0	49.3827	61	4	68	10	0.0480067273917962
ENSG00000039068	CDH1	variants	744	16797	906.5	16797	744	3660.5	141.5	6803.5	8486.5	0	12	0	522.03	51	4	20	5	0.0480067273917962
ENSG00000074370	ATP2A3	isSplice	744	6914.5	12288	16797	8618	85	2478	744	11871.5	6	3	0	103.663	172	1	68	3	0.0480067273917962
ENSG00000116062	MSH6	isSplice	744	468	5422.5	16797	1923	5377.5	2478	744	5017	69	7	0	328.587	40	1	68	10	0.0480067273917962
ENSG00000124570	SERPINB6	isSplice	744	44.5	7014	16797	5444	2217	16797	744	6630	106	6	0	166.216	65	0	68	7	0.0480067273917962
ENSG00000131503	ANKHD1	isSplice	744	2625.5	16797	16797	453	10551.5	782	744	11871.5	40	0	0	650.163	15	2	68	3	0.0480067273917962
ENSG00000138246	DNAJC13	isSplice	744	1507.5	8843	128.5	1330.5	4549	16797	744	4582	52	5	27	396.825	45	0	68	11	0.0480067273917962
ENSG00000140398	NEIL1	isSplice	744	16797	10659	2	11168	13756	16797	744	11871.5	0	4	847	67.7163	4	0	68	3	0.0480067273917962
ENSG00000141510	TP53	isSplice	744	5378	10659	16797	1	3953	16797	744	11871.5	14	4	0	8224.67	49	0	68	3	0.0480067273917962
ENSG00000158106	RHPN1	isSplice	744	9174	10659	16797	5426	9668	16797	744	115	1	4	0	166.742	19	0	68	57	0.0480067273917962
ENSG00000160949	TONSL	isSplice	744	9174	13703	16797	4186	8154.5	16797	744	147	1	2	0	203.411	26	0	68	56	0.0480067273917962
ENSG00000163374	YY1AP1	isSplice	744	1054.5	2901.5	16797	6023.5	7952.5	16797	744	546	58	9	0	153.374	27	0	68	43	0.0480067273917962
ENSG00000219481	NBPF1	isSplice	744	4731.5	10659	67	4275.5	16797	2478	744	8486.5	19	4	52	200.044	0	1	68	5	0.0480067273917962
ENSG00000004399	PLXND1	ase_all	744.5	427	12288	16797	1825	744.5	2478	963	3753.5	70	3	0	336.757	97	1	63	13	0.048033220217896
ENSG00000077044	DGKD	ase_all	744.5	1595.5	12288	16797	3162	744.5	16797	334	14092.5	51	3	0	246.103	97	0	83	2	0.048033220217896
ENSG00000111801	BTN3A3	ase_all	744.5	16797	13703	119	5934.5	744.5	16797	2553.5	5484	0	2	29	155.314	97	0	44	9	0.048033220217896
ENSG00000123243	ITIH5	ase_all	744.5	549.5	2016	16797	1171.5	744.5	16797	9563.5	3753.5	67	10	0	424.866	97	0	9	13	0.048033220217896
ENSG00000126860	EVI2A	ase_all	744.5	264.5	5422.5	16797	7857	744.5	16797	12373	4582	77	7	0	116.482	97	0	1	11	0.048033220217896
ENSG00000166164	BRD7	ase_all	744.5	508.5	1363	16797	2355	744.5	16797	3507.5	11871.5	68	11	0	294.695	97	0	37	3	0.048033220217896
ENSG00000120594	PLXDC2	variants	748	16797	8843	16797	748	214.5	2478	8210	5017	0	5	0	521.648	138	1	14	10	0.0481934869321903
ENSG00000169760	NLGN1	variants	753	4370	16797	16797	753	12093.5	2478	16797	147	22	0	0	520.691	9	1	0	56	0.0484800857295946
ENSG00000008838	MED24	alt_prom	756.5	756.5	601.5	16797	7871	5749.5	2478	1787	1273.5	63	13	0	116.212	38	1	51	31	0.0486886348752753
ENSG00000068305	MEF2A	alt_prom	756.5	756.5	5422.5	209	6245	1371.5	2478	2201	6630	63	7	12	148.957	78	1	47	7	0.0486886348752753
ENSG00000081791	DELE1	alt_prom	756.5	756.5	5422.5	16797	7595.5	3073.5	16797	710.5	14092.5	63	7	0	121.951	56	0	69	2	0.0486886348752753
ENSG00000102890	ELMO3	alt_prom	756.5	756.5	601.5	16797	12657	6921	16797	1893	9894.5	63	13	0	46.1396	32	0	50	4	0.0486886348752753
ENSG00000110719	TCIRG1	alt_prom	756.5	756.5	7014	16797	7485	6921	16797	149.5	5484	63	6	0	123.724	32	0	99	9	0.0486886348752753
ENSG00000111144	LTA4H	alt_prom	756.5	756.5	906.5	16797	7426.5	2384	77.5	5125.5	7446	63	12	0	124.688	63	5	28	6	0.0486886348752753
ENSG00000112640	PPP2R5D	alt_prom	756.5	756.5	386.5	16797	11697.5	12685	2478	4364.5	3102	63	14	0	58.9507	7	1	32	15	0.0486886348752753
ENSG00000129422	MTUS1	alt_prom	756.5	756.5	13703	16797	4573	337	16797	3824	11871.5	63	2	0	190.976	122	0	35	3	0.0486886348752753
ENSG00000136536	MARCH7	alt_prom	756.5	756.5	601.5	16797	3531	2384	16797	2800.5	7446	63	13	0	230.356	63	0	42	6	0.0486886348752753
ENSG00000149091	DGKZ	alt_prom	756.5	756.5	12288	16797	3673	9438	16797	317.5	9894.5	63	3	0	224.215	20	0	84	4	0.0486886348752753
ENSG00000157216	SSBP3	alt_prom	756.5	756.5	12288	128.5	9114	5569.5	2478	7022	11871.5	63	3	27	96.2835	39	1	19	3	0.0486886348752753
ENSG00000158796	DEDD	alt_prom	756.5	756.5	4059	16797	12978.5	11012	16797	6581	278.5	63	8	0	42.2297	13	0	21	49	0.0486886348752753
ENSG00000163536	SERPINI1	alt_prom	756.5	756.5	601.5	16797	5797	9438	16797	11439	999.5	63	13	0	158.562	20	0	3	35	0.0486886348752753
ENSG00000165156	ZHX1	alt_prom	756.5	756.5	10659	16797	3054	12093.5	16797	10113.5	21.5	63	4	0	251.13	9	0	7	71	0.0486886348752753
ENSG00000166619	BLCAP	alt_prom	756.5	756.5	8843	27	13057	11808	16797	5125.5	1635.5	63	5	105	40.833	10	0	28	27	0.0486886348752753
ENSG00000196776	CD47	alt_prom	756.5	756.5	4059	16797	5805	3294.5	16797	22.5	4153	63	8	0	158.395	54	0	141	12	0.0486886348752753
ENSG00000197912	SPG7	alt_prom	756.5	756.5	4059	16797	8076.5	3812	2478	163	16797	63	8	0	112.591	50	1	97	0	0.0486886348752753
ENSG00000172578	KLHL6	variants	759	16797	8843	16797	759	3660.5	2478	9840	211.5	0	5	0	519.143	51	1	8	52	0.0488574150145859
ENSG00000197555	SIPA1L1	variants	761	2625.5	7014	16797	761	6921	2478	317.5	11871.5	40	6	0	517.751	32	1	84	3	0.049003095790915
ENSG00000146426	TIAM2	variants	766	3876.5	12288	16797	766	968.5	310	9563.5	11871.5	27	3	0	516.97	88	3	9	3	0.0493074953860808
ENSG00000145715	RASA1	variants	767	16797	10659	16797	767	10323.5	782	370	15823.5	0	4	0	516.726	16	2	81	1	0.0493942966005834
ENSG00000088448	ANKRD10	ase_all	769	16797	10659	16797	10710.5	769	16797	34	3753.5	0	4	0	73.1707	96	0	130	13	0.0495590879323689
ENSG00000099139	PCSK5	ase_all	769	6665.5	8843	16797	489	769	16797	8728.5	11871.5	7	5	0	631.988	96	0	12	3	0.0495590879323689
ENSG00000168542	COL3A1	ase_all	769	9174	7014	16797	179	769	16797	16797	9894.5	1	6	0	919.54	96	0	0	4	0.0495590879323689
ENSG00000173517	PEAK1	ase_all	769	3479.5	14910	16797	2160	769	310	5929	8486.5	31	1	0	308.246	96	3	24	5	0.0495590879323689
ENSG00000189067	LITAF	ase_all	769	820.5	8843	16797	7706.5	769	141.5	11439	8486.5	62	5	0	119.593	96	4	3	5	0.0495590879323689
ENSG00000000938	FGR	isSplice	778	249.5	2016	16797	4176	11012	782	778	16797	78	10	0	203.817	13	2	67	0	0.0503186283264869
ENSG00000076944	STXBP2	isSplice	778	1507.5	601.5	16797	7196	3294.5	16797	778	9894.5	52	13	0	128.679	54	0	67	4	0.0503186283264869
ENSG00000077809	ENSG00000077809	isSplice	778	16797	5422.5	16797	16797	14191	310	778	5017	0	7	0	0	3	3	67	10	0.0503186283264869
ENSG00000107959	PITRM1	isSplice	778	698.5	5422.5	16797	2626.5	1697	16797	778	5017	64	7	0	275.716	72	0	67	10	0.0503186283264869
ENSG00000136643	RPS6KC1	isSplice	778	9174	13703	134	2469	9438	2478	778	2465.5	1	2	25	285.64	20	1	67	19	0.0503186283264869
ENSG00000136754	ABI1	isSplice	778	16797	601.5	16797	5032.5	6331.5	16797	778	6006.5	0	13	0	177.485	35	0	67	8	0.0503186283264869
ENSG00000143612	C1orf43	isSplice	778	16797	4059	16797	11399	5930.5	16797	778	683	0	8	0	64.0068	37	0	67	41	0.0503186283264869
ENSG00000159788	RGS12	isSplice	778	264.5	8843	16797	2163.5	1107.5	16797	778	8486.5	77	5	0	307.929	84	0	67	5	0.0503186283264869
ENSG00000196352	CD55	isSplice	778	16797	4059	16797	8412	3953	310	778	2307.5	0	8	0	107.152	49	3	67	21	0.0503186283264869
ENSG00000000419	DPM1	fusion	782	16797	386.5	16797	7565	14191	782	4748.5	999.5	0	14	0	122.399	3	2	30	35	0.050639042686194
ENSG00000002746	HECW1	fusion	782	6914.5	16797	16797	302	14191	782	16797	3102	6	0	0	743.667	3	2	0	15	0.050639042686194
ENSG00000002834	LASP1	fusion	782	16797	105.5	16797	9450	2217	782	16797	2590	0	17	0	91.4244	65	2	0	18	0.050639042686194
ENSG00000005339	CREBBP	fusion	782	5378	12288	16797	36	3294.5	782	1452	14092.5	14	3	0	1543.14	54	2	55	2	0.050639042686194
ENSG00000012232	EXTL3	fusion	782	6024	8843	16797	2156.5	578	782	5493	11871.5	10	5	0	308.642	105	2	26	3	0.050639042686194
ENSG00000021826	CPS1	fusion	782	4181	1363	16797	248	3183.5	782	11082.5	9894.5	24	11	0	804.074	55	2	4	4	0.050639042686194
ENSG00000024048	UBR2	fusion	782	3299.5	2901.5	16797	1494	2470.5	782	638	2590	33	9	0	374.065	62	2	71	18	0.050639042686194
ENSG00000029725	RABEP1	fusion	782	7502	12288	16797	2905	369.5	782	1893	11871.5	4	3	0	259.618	119	2	50	3	0.050639042686194
ENSG00000047936	ROS1	fusion	782	6431.5	10659	16797	316	10102	782	16797	11871.5	8	4	0	732.218	17	2	0	3	0.050639042686194
ENSG00000049860	HEXB	fusion	782	698.5	2901.5	16797	7881.5	2950.5	782	4162	15823.5	64	9	0	115.982	57	2	33	1	0.050639042686194
ENSG00000054118	THRAP3	fusion	782	16797	601.5	16797	1171.5	5569.5	782	2317.5	6006.5	0	13	0	424.866	39	2	46	8	0.050639042686194
ENSG00000057608	GDI2	fusion	782	8177	601.5	16797	9583.5	2733.5	782	5493	3403.5	2	13	0	89.4055	59	2	26	14	0.050639042686194
ENSG00000059588	TARBP1	fusion	782	16797	5422.5	16797	6399	224	782	963	1549.5	0	7	0	145.384	136	2	63	28	0.050639042686194
ENSG00000063978	RNF4	fusion	782	6216.5	601.5	16797	9999	6136	782	3343.5	6630	9	13	0	82.6788	36	2	38	7	0.050639042686194
ENSG00000064313	TAF2	fusion	782	3688	906.5	16797	2466	9882	782	1110.5	58.5	29	12	0	285.714	18	2	60	63	0.050639042686194
ENSG00000069667	RORA	fusion	782	549.5	10659	16797	6595	2298	782	10758	9894.5	67	4	0	140.713	64	2	5	4	0.050639042686194
ENSG00000072786	STK10	fusion	782	5525.5	1363	16797	6622	369.5	782	3191.5	7446	13	11	0	139.916	119	2	39	6	0.050639042686194
ENSG00000074201	CLNS1A	fusion	782	6665.5	249	16797	12598	9668	782	6132	2307.5	7	15	0	46.7727	19	2	23	21	0.050639042686194
ENSG00000075151	EIF4G3	fusion	782	4075.5	8843	16797	1720	8997	782	516	9894.5	25	5	0	346.878	22	2	75	4	0.050639042686194
ENSG00000076924	XAB2	fusion	782	9174	601.5	16797	4460	3521	782	5306	9894.5	1	13	0	194.112	52	2	27	4	0.050639042686194
ENSG00000077463	SIRT6	fusion	782	8177	601.5	16797	11149	7952.5	782	2093.5	11871.5	2	13	0	67.9002	27	2	48	3	0.050639042686194
ENSG00000078304	PPP2R5C	fusion	782	2625.5	2016	16797	8261.5	5749.5	782	302	9894.5	40	10	0	109.577	38	2	85	4	0.050639042686194
ENSG00000078618	NRDC	fusion	782	756.5	2016	16797	16797	2217	782	817.5	9894.5	63	10	0	0	65	2	66	4	0.050639042686194
ENSG00000079432	CIC	fusion	782	2921	2901.5	16797	966	9668	782	710.5	6006.5	37	9	0	463.852	19	2	69	8	0.050639042686194
ENSG00000080371	RAB21	fusion	782	16797	601.5	16797	13874	5749.5	782	6803.5	2590	0	13	0	26.2192	38	2	20	18	0.050639042686194
ENSG00000080823	MOK	fusion	782	184	12288	16797	9906	4717	782	2800.5	8486.5	83	3	0	84.1928	44	2	42	5	0.050639042686194
ENSG00000087253	LPCAT2	fusion	782	3393.5	7014	16797	3812	349.5	782	6343.5	14092.5	32	6	0	219.058	121	2	22	2	0.050639042686194
ENSG00000088808	PPP1R13B	fusion	782	549.5	7014	16797	6004.5	8359	782	1011.5	9894.5	67	6	0	153.812	25	2	62	4	0.050639042686194
ENSG00000089597	GANAB	fusion	782	16797	386.5	16797	8963	11528.5	782	2800.5	15823.5	0	14	0	98.1547	11	2	42	1	0.050639042686194
ENSG00000090565	RAB11FIP3	fusion	782	647	10659	16797	8151	2217	782	1058.5	8486.5	65	4	0	111.421	65	2	61	5	0.050639042686194
ENSG00000091127	PUS7	fusion	782	16797	8843	219.5	6785	8997	782	913.5	5017	0	5	11	136.364	22	2	64	10	0.050639042686194
ENSG00000095637	SORBS1	fusion	782	5378	8843	250	1086	911	782	8210	15823.5	14	5	7	439.85	90	2	14	1	0.050639042686194
ENSG00000099326	MZF1	fusion	782	3199	8843	16797	7456	2832	782	744	15823.5	34	5	0	124.268	58	2	68	1	0.050639042686194
ENSG00000099942	CRKL	fusion	782	16797	601.5	16797	7222.5	6136	782	7252.5	3403.5	0	13	0	128.315	36	2	18	14	0.050639042686194
ENSG00000100354	TNRC6B	fusion	782	144.5	10659	16797	1214	5930.5	782	3824	11871.5	88	4	0	417.149	37	2	35	3	0.050639042686194
ENSG00000100412	ACO2	fusion	782	16797	906.5	16797	7827.5	3812	782	370	11871.5	0	12	0	117.028	50	2	81	3	0.050639042686194
ENSG00000100867	DHRS2	fusion	782	2158	386.5	16797	8907	10551.5	782	10758	8486.5	45	14	0	99.0099	15	2	5	5	0.050639042686194
ENSG00000101294	HM13	fusion	782	16797	2901.5	16797	5783	4233	782	208	1635.5	0	9	0	158.888	47	2	92	27	0.050639042686194
ENSG00000101337	TM9SF4	fusion	782	16797	249	16797	5489	8791	782	2437	1742.5	0	15	0	165.119	23	2	45	26	0.050639042686194
ENSG00000101577	LPIN2	fusion	782	7502	4059	16797	1667	510.5	782	4748.5	3753.5	4	8	0	351.865	109	2	30	13	0.050639042686194
ENSG00000102893	PHKB	fusion	782	1507.5	4059	16797	4164	10551.5	782	638	9894.5	52	8	0	204.134	15	2	71	4	0.050639042686194
ENSG00000103194	USP10	fusion	782	6665.5	906.5	16797	6868	93.5	782	3671	14092.5	7	12	0	134.469	168	2	36	2	0.050639042686194
ENSG00000103197	TSC2	fusion	782	1958.5	4059	16797	4936	5749.5	782	40	7446	47	8	0	180.151	38	2	127	6	0.050639042686194
ENSG00000104361	NIPAL2	fusion	782	9174	7014	16797	6201	3294.5	782	2437	364.5	1	6	0	149.888	54	2	45	47	0.050639042686194
ENSG00000104973	MED25	fusion	782	6024	2901.5	16797	8521	9438	782	778	9894.5	10	9	0	105.226	20	2	67	4	0.050639042686194
ENSG00000105397	TYK2	fusion	782	2339.5	12288	16797	4315	3953	782	57	3102	43	3	0	198.771	49	2	118	15	0.050639042686194
ENSG00000105662	CRTC1	fusion	782	195.5	10659	16797	9700	7745.5	782	4364.5	3102	82	4	0	87.6578	28	2	32	15	0.050639042686194
ENSG00000108344	PSMD3	fusion	782	16797	41.5	16797	5838	7952.5	782	2553.5	1066.5	0	19	0	157.635	27	2	44	34	0.050639042686194
ENSG00000108395	TRIM37	fusion	782	2720	5422.5	16797	2354	8359	782	263	3102	39	7	0	294.768	25	2	88	15	0.050639042686194
ENSG00000109927	TECTA	fusion	782	16797	14910	16797	468	13756	782	16797	11871.5	0	1	0	642.873	4	2	0	3	0.050639042686194
ENSG00000111186	WNT5B	fusion	782	1259	249	16797	7490	5042.5	782	16797	1879.5	55	15	0	123.635	42	2	0	25	0.050639042686194
ENSG00000111647	UHRF1BP1L	fusion	782	468	7014	16797	1144	9668	782	3671	15823.5	69	6	0	429.51	19	2	36	1	0.050639042686194
ENSG00000112739	PRPF4B	fusion	782	2057.5	8843	16797	4192.5	3812	782	317.5	6630	46	5	0	203.252	50	2	84	7	0.050639042686194
ENSG00000112902	SEMA5A	fusion	782	6216.5	1363	16797	628	2384	782	11858.5	1461	9	11	0	558.659	63	2	2	29	0.050639042686194
ENSG00000113594	LIFR	fusion	782	3393.5	8843	16797	758	7745.5	782	8210	1742.5	32	5	0	519.159	28	2	14	26	0.050639042686194
ENSG00000113621	TXNDC15	fusion	782	345.5	5422.5	16797	11420	2121.5	782	3671	14092.5	73	7	0	63.5997	66	2	36	2	0.050639042686194
ENSG00000113905	HRG	fusion	782	16797	14910	16797	3152	11808	782	12373	739	0	1	0	246.526	10	2	1	40	0.050639042686194
ENSG00000114127	XRN1	fusion	782	9174	14910	16797	724	8997	782	1893	2590	1	1	0	526.593	22	2	50	18	0.050639042686194
ENSG00000114541	FRMD4B	fusion	782	52	14910	16797	3977	2121.5	782	4562.5	7446	105	1	0	212.164	66	2	31	6	0.050639042686194
ENSG00000114757	PEX5L	fusion	782	6665.5	12288	16797	1878	12378	782	16797	364.5	7	3	0	332.141	8	2	0	47	0.050639042686194
ENSG00000114956	DGUOK	fusion	782	16797	7014	16797	12704.5	7112	782	778	11871.5	0	6	0	45.6517	31	2	67	3	0.050639042686194
ENSG00000115423	DNAH6	fusion	782	6914.5	16797	16797	51	15188.5	782	11439	11871.5	6	0	0	1371.6	1	2	3	3	0.050639042686194
ENSG00000115970	THADA	fusion	782	1860.5	10659	16797	1223	3294.5	782	416	6630	48	4	0	415.608	54	2	79	7	0.050639042686194
ENSG00000116871	MAP7D1	fusion	782	370.5	7014	16797	4953.5	1473.5	782	3824	6006.5	72	6	0	179.662	76	2	35	8	0.050639042686194
ENSG00000117091	CD48	fusion	782	9174	5422.5	16797	9354.5	1230	782	9283	546	1	7	0	92.6355	81	2	10	43	0.050639042686194
ENSG00000117298	ECE1	fusion	782	4602.5	13703	16797	3189	565	782	2317.5	11871.5	20	2	0	244.407	106	2	46	3	0.050639042686194
ENSG00000118308	LRMP	fusion	782	16797	2901.5	16797	2555.5	10323.5	782	233.5	1742.5	0	9	0	279.969	16	2	90	26	0.050639042686194
ENSG00000119326	CTNNAL1	fusion	782	549.5	12288	16797	3089.5	4387.5	782	4364.5	14092.5	67	3	0	249.314	46	2	32	2	0.050639042686194
ENSG00000119685	TTLL5	fusion	782	7502	16797	16797	2747	7523.5	782	547	11871.5	4	0	0	268.097	29	2	74	3	0.050639042686194
ENSG00000120526	NUDCD1	fusion	782	880.5	5422.5	16797	4731.5	7745.5	782	8210	320.5	61	7	0	186.17	28	2	14	48	0.050639042686194
ENSG00000120549	KIAA1217	fusion	782	1054.5	10659	16797	366.5	1277.5	782	1991.5	5484	58	4	0	697.786	80	2	49	9	0.050639042686194
ENSG00000120885	CLU	fusion	782	6665.5	4059	16797	8958	637.5	782	16797	11871.5	7	8	0	98.2318	102	2	0	3	0.050639042686194
ENSG00000121289	CEP89	fusion	782	3688	601.5	16797	2911	1640	782	2553.5	999.5	29	13	0	259.291	73	2	44	35	0.050639042686194
ENSG00000121741	ZMYM2	fusion	782	16797	8843	16797	1384	8791	782	263	6006.5	0	5	0	388.4	23	2	88	8	0.050639042686194
ENSG00000121904	CSMD2	fusion	782	5851	16797	16797	44	11012	782	12373	11871.5	11	0	0	1449.9	13	2	1	3	0.050639042686194
ENSG00000122299	ZC3H7A	fusion	782	1692.5	5422.5	140.5	3580.5	3660.5	782	3671	8486.5	50	7	23	228.467	51	2	36	5	0.050639042686194
ENSG00000122566	HNRNPA2B1	fusion	782	16797	2016	16797	4445	9438	782	1	4582	0	10	0	194.789	20	2	267	11	0.050639042686194
ENSG00000122870	BICC1	fusion	782	7197	7014	16797	554	8154.5	782	10425.5	7446	5	6	0	590.349	26	2	6	6	0.050639042686194
ENSG00000123815	COQ8B	fusion	782	395.5	1363	16797	16797	1697	782	2093.5	2465.5	71	11	0	0	72	2	48	19	0.050639042686194
ENSG00000123908	AGO2	fusion	782	7502	7014	16797	6981.5	11269.5	782	6581	64	4	6	0	132.275	12	2	21	62	0.050639042686194
ENSG00000124225	PMEPA1	fusion	782	24	5422.5	16797	13429.5	3660.5	782	10425.5	1199.5	116	7	0	35.9777	51	2	6	32	0.050639042686194
ENSG00000124491	F13A1	fusion	782	16797	13703	16797	2545	16	782	7482.5	7446	0	2	0	280.767	247	2	17	6	0.050639042686194
ENSG00000126217	MCF2L	fusion	782	206	12288	16797	4322	2217	782	2673.5	4153	81	3	0	198.699	65	2	43	12	0.050639042686194
ENSG00000128487	SPECC1	fusion	782	44.5	7014	16797	1099	810	782	6132	3102	106	6	0	436.782	94	2	23	15	0.050639042686194
ENSG00000130402	ACTN4	fusion	782	468	906.5	16797	9359	1881.5	782	16797	783	69	12	0	92.5754	69	2	0	39	0.050639042686194
ENSG00000130779	CLIP1	fusion	782	1425.5	13703	16797	5913	5749.5	782	638	14092.5	53	2	0	155.971	38	2	71	2	0.050639042686194
ENSG00000131747	TOP2A	fusion	782	280.5	7014	16797	2719	9207.5	782	7720.5	2727	76	6	0	269.41	21	2	16	17	0.050639042686194
ENSG00000131966	ACTR10	fusion	782	370.5	906.5	16797	6146.5	9668	782	5929	11871.5	72	12	0	150.867	19	2	24	3	0.050639042686194
ENSG00000132405	TBC1D14	fusion	782	13.5	13703	16797	10210	2298	782	3983.5	9894.5	122	2	0	79.2079	64	2	34	4	0.050639042686194
ENSG00000132561	MATN2	fusion	782	1259	8843	16797	2491	1323	782	6132	278.5	55	5	0	284.215	79	2	23	49	0.050639042686194
ENSG00000132589	FLOT2	fusion	782	16797	10659	16797	9530.5	7952.5	782	744	5484	0	4	0	90.3342	27	2	68	9	0.050639042686194
ENSG00000132792	CTNNBL1	fusion	782	597	2016	16797	4741	12378	782	9006	1742.5	66	10	0	185.917	8	2	11	26	0.050639042686194
ENSG00000132932	ATP8A2	fusion	782	5525.5	2901.5	16797	689	11808	782	16797	6006.5	13	9	0	537.886	10	2	0	8	0.050639042686194
ENSG00000133027	PEMT	fusion	782	345.5	5422.5	16797	12052.5	3073.5	782	5707	6630	73	7	0	53.3618	56	2	25	7	0.050639042686194
ENSG00000134982	APC	fusion	782	1692.5	12288	16797	33	1819	782	7961.5	8486.5	50	3	0	1630.86	70	2	15	5	0.050639042686194
ENSG00000136044	APPL2	fusion	782	3579.5	4059	96.5	4978	3405.5	782	963	11871.5	30	8	38	179.171	53	2	63	3	0.050639042686194
ENSG00000136167	LCP1	fusion	782	3016.5	13703	16797	3828	57.5	782	6803.5	6630	36	2	0	218.394	190	2	20	7	0.050639042686194
ENSG00000136205	TNS3	fusion	782	195.5	13703	16797	1278	1144	782	1171.5	3403.5	82	2	0	404.367	83	2	59	14	0.050639042686194
ENSG00000136828	RALGPS1	fusion	782	2434	12288	16797	9903.5	194	782	4162	7446	42	3	0	84.2283	141	2	33	6	0.050639042686194
ENSG00000137145	DENND4C	fusion	782	4181	12288	16797	907.5	3660.5	782	416	6630	24	3	0	478.469	51	2	79	7	0.050639042686194
ENSG00000138207	RBP4	fusion	782	1958.5	26.5	16797	11657	10551.5	782	11439	15823.5	47	20	0	59.6659	15	2	3	1	0.050639042686194
ENSG00000138760	SCARB2	fusion	782	16797	7014	16797	9213	465	782	5707	14092.5	0	6	0	94.697	112	2	25	2	0.050639042686194
ENSG00000139865	TTC6	fusion	782	6665.5	16797	16797	276	12378	782	16797	5484	7	0	0	769.428	8	2	0	9	0.050639042686194
ENSG00000141447	OSBPL1A	fusion	782	508.5	8843	16797	3317	5749.5	782	2673.5	6630	68	5	0	238.834	38	2	43	7	0.050639042686194
ENSG00000141449	GREB1L	fusion	782	5378	16797	16797	235	14657.5	782	16797	7446	14	0	0	818.488	2	2	0	6	0.050639042686194
ENSG00000141556	TBCD	fusion	782	993	1363	16797	4167	16797	782	276	6006.5	59	11	0	204.044	0	2	87	8	0.050639042686194
ENSG00000143217	NECTIN4	fusion	782	6914.5	2901.5	16797	16797	10551.5	782	9283	278.5	6	9	0	0	15	2	10	49	0.050639042686194
ENSG00000143256	PFDN2	fusion	782	16797	10659	16797	12833	14191	782	9006	278.5	0	4	0	44.3066	3	2	11	49	0.050639042686194
ENSG00000143294	PRCC	fusion	782	299.5	2901.5	16797	5384	8154.5	782	4364.5	999.5	75	9	0	168.279	26	2	32	35	0.050639042686194
ENSG00000143376	SNX27	fusion	782	6914.5	2016	16797	4496	6525.5	782	3824	546	6	10	0	193.19	34	2	35	43	0.050639042686194
ENSG00000143420	ENSA	fusion	782	7819.5	8843	16797	16797	8575	782	2800.5	364.5	3	5	0	0	24	2	42	47	0.050639042686194
ENSG00000143614	GATAD2B	fusion	782	16797	8843	16797	5868	4717	782	7720.5	683	0	5	0	156.88	44	2	16	41	0.050639042686194
ENSG00000144668	ITGA9	fusion	782	2625.5	12288	16797	3810	208	782	8210	14092.5	40	3	0	219.106	139	2	14	2	0.050639042686194
ENSG00000144959	NCEH1	fusion	782	16797	5422.5	16797	6602.5	1881.5	782	9006	115	0	7	0	140.449	69	2	11	57	0.050639042686194
ENSG00000145012	LPP	fusion	782	1425.5	7014	16797	2291	1042	782	2926	546	53	6	0	298.73	86	2	41	43	0.050639042686194
ENSG00000145192	AHSG	fusion	782	16797	7014	16797	4125	11808	782	10113.5	739	0	6	0	205.55	10	2	7	40	0.050639042686194
ENSG00000145526	CDH18	fusion	782	3876.5	4059	16797	146	15188.5	782	16797	1549.5	27	8	0	1003.06	1	2	0	28	0.050639042686194
ENSG00000146414	SHPRH	fusion	782	2818.5	14910	16797	655	2558.5	782	2926	7446	38	1	0	548.998	61	2	41	6	0.050639042686194
ENSG00000147481	SNTG1	fusion	782	8177	14910	16797	354	14657.5	782	16797	783	2	1	0	704.798	2	2	0	39	0.050639042686194
ENSG00000147677	EIF3H	fusion	782	3976	2016	16797	10351.5	5042.5	782	3507.5	70	26	10	0	77.3395	42	2	37	61	0.050639042686194
ENSG00000149269	PAK1	fusion	782	235	906.5	16797	7571.5	3405.5	782	1691.5	2307.5	79	12	0	122.309	53	2	52	21	0.050639042686194
ENSG00000149418	ST14	fusion	782	16797	8843	16797	5316	744.5	782	3824	9894.5	0	5	0	169.972	97	2	35	4	0.050639042686194
ENSG00000151572	ANO4	fusion	782	4969.5	14910	16797	455	12685	782	16797	7446	17	1	0	649.026	7	2	0	6	0.050639042686194
ENSG00000151914	DST	fusion	782	1595.5	12288	16797	17	2558.5	782	4162	5017	51	3	0	2226.77	61	2	33	10	0.050639042686194
ENSG00000152767	FARP1	fusion	782	3976	7014	16797	2166	744.5	782	4364.5	4582	26	6	0	307.557	97	2	32	11	0.050639042686194
ENSG00000153046	CDYL	fusion	782	508.5	5422.5	16797	4045	4549	782	4364.5	6006.5	68	7	0	209.108	45	2	32	8	0.050639042686194
ENSG00000153207	AHCTF1	fusion	782	2057.5	2901.5	16797	639	3405.5	782	913.5	1461	46	9	0	553.459	53	2	64	29	0.050639042686194
ENSG00000154556	SORBS2	fusion	782	2531.5	10659	16797	2102	444	782	6132	11871.5	41	4	0	314.086	113	2	23	3	0.050639042686194
ENSG00000155313	USP25	fusion	782	7197	8843	16797	1908	9438	782	579.5	4582	5	5	0	329.58	20	2	73	11	0.050639042686194
ENSG00000156650	KAT6B	fusion	782	172	4059	16797	1600	13010.5	782	1893	8486.5	84	8	0	360.577	6	2	50	5	0.050639042686194
ENSG00000156802	ATAD2	fusion	782	6431.5	13703	16797	1118	12378	782	2317.5	14	8	2	0	432.9	8	2	46	73	0.050639042686194
ENSG00000156831	NSMCE2	fusion	782	2625.5	2016	16797	7574	11808	782	4748.5	16	40	10	0	122.279	10	2	30	72	0.050639042686194
ENSG00000157764	BRAF	fusion	782	2254.5	4059	16797	123	6921	782	2926	3753.5	44	8	0	1077.75	32	2	41	13	0.050639042686194
ENSG00000157827	FMNL2	fusion	782	2057.5	8843	161.5	1599	1371.5	782	3507.5	14092.5	46	5	19	360.837	78	2	37	2	0.050639042686194
ENSG00000158545	ZC3H18	fusion	782	549.5	7014	16797	4057	8575	782	865.5	15823.5	67	6	0	208.531	24	2	65	1	0.050639042686194
ENSG00000159479	MED8	fusion	782	16797	10659	219.5	8556	3521	782	1991.5	6630	0	4	11	104.646	52	2	49	7	0.050639042686194
ENSG00000160007	ARHGAP35	fusion	782	16797	8843	16797	413	5930.5	782	6803.5	14092.5	0	5	0	674.02	37	2	20	2	0.050639042686194
ENSG00000160087	UBE2J2	fusion	782	1054.5	10659	161.5	12135.5	8791	782	3052	11871.5	58	4	19	52.3286	23	2	40	3	0.050639042686194
ENSG00000160199	PKNOX1	fusion	782	698.5	13703	16797	9960	3660.5	782	4162	11871.5	64	2	0	83.212	51	2	33	3	0.050639042686194
ENSG00000160285	LSS	fusion	782	16797	10659	16797	5467	3073.5	782	156.5	6006.5	0	4	0	165.654	56	2	98	8	0.050639042686194
ENSG00000160294	MCM3AP	fusion	782	5378	4059	16797	1895	2298	782	675.5	6630	14	8	0	330.579	64	2	70	7	0.050639042686194
ENSG00000160305	DIP2A	fusion	782	9174	8843	16797	1947	1421	782	83.5	6006.5	1	5	0	326.94	77	2	110	8	0.050639042686194
ENSG00000161835	GRASP	fusion	782	149	12288	16797	9926	13756	782	6581	7446	87	3	0	83.8082	4	2	21	6	0.050639042686194
ENSG00000162337	LRP5	fusion	782	647	906.5	16797	3434	5569.5	782	1381.5	5484	65	12	0	233.729	39	2	56	9	0.050639042686194
ENSG00000163681	SLMAP	fusion	782	4851	8843	219.5	3646	1230	782	1787	14092.5	18	5	11	225.282	81	2	51	2	0.050639042686194
ENSG00000163947	ARHGEF3	fusion	782	1692.5	8843	16797	3676.5	99.5	782	7720.5	14092.5	50	5	0	224.115	165	2	16	2	0.050639042686194
ENSG00000164047	CAMP	fusion	782	16797	601.5	16797	14747	15188.5	782	16797	9894.5	0	13	0	17.6056	1	2	0	4	0.050639042686194
ENSG00000164684	ZNF704	fusion	782	3579.5	14910	16797	3244.5	7310.5	782	7961.5	278.5	30	1	0	242.365	30	2	15	49	0.050639042686194
ENSG00000165929	TC2N	fusion	782	370.5	7014	16797	3515.5	7112	782	4364.5	11871.5	72	6	0	230.947	31	2	32	3	0.050639042686194
ENSG00000166526	ZNF3	fusion	782	698.5	7014	16797	7680	7523.5	782	4162	2881.5	64	6	0	120.12	29	2	33	16	0.050639042686194
ENSG00000166689	PLEKHA7	fusion	782	549.5	10659	16797	7323	7310.5	782	2926	8486.5	67	4	0	126.609	30	2	41	5	0.050639042686194
ENSG00000166750	SLFN5	fusion	782	16797	14910	16797	5518.5	256	782	9840	7446	0	1	0	164.242	130	2	8	6	0.050639042686194
ENSG00000167642	SPINT2	fusion	782	7197	601.5	16797	7945	6331.5	782	3052	1130	5	13	0	114.899	35	2	40	33	0.050639042686194
ENSG00000167881	SRP68	fusion	782	756.5	2901.5	16797	3969.5	8997	782	7022	2881.5	63	9	0	212.45	22	2	19	16	0.050639042686194
ENSG00000167986	DDB1	fusion	782	16797	167	16797	2442	10551.5	782	817.5	14092.5	0	16	0	287.652	15	2	66	2	0.050639042686194
ENSG00000168014	C2CD3	fusion	782	2921	10659	16797	989	6921	782	393.5	3403.5	37	4	0	459.492	32	2	80	14	0.050639042686194
ENSG00000168297	PXK	fusion	782	3106.5	14910	16797	8107	548	782	3052	14092.5	35	1	0	112.082	107	2	40	2	0.050639042686194
ENSG00000168300	PCMTD1	fusion	782	6914.5	7014	16797	6969	8154.5	782	6803.5	683	6	6	0	132.485	26	2	20	41	0.050639042686194
ENSG00000168754	FAM178B	fusion	782	3688	601.5	16797	4435	12685	782	12373	6630	29	13	0	195.046	7	2	1	7	0.050639042686194
ENSG00000170421	KRT8	fusion	782	6431.5	601.5	16797	5941	7310.5	782	16797	14092.5	8	13	0	155.099	30	2	0	2	0.050639042686194
ENSG00000170471	RALGAPB	fusion	782	4279.5	8843	16797	3708.5	12378	782	675.5	1549.5	23	5	0	222.938	8	2	70	28	0.050639042686194
ENSG00000170727	ENSG00000170727	fusion	782	7502	12288	16797	16797	14657.5	782	4562.5	115	4	3	0	0	2	2	31	57	0.050639042686194
ENSG00000171045	TSNARE1	fusion	782	7197	4059	16797	8492.5	3521	782	817.5	94.5	5	8	0	105.82	52	2	66	58	0.050639042686194
ENSG00000171056	SOX7	fusion	782	16797	5422.5	16797	4991	337	782	7482.5	9894.5	0	7	0	178.611	122	2	17	4	0.050639042686194
ENSG00000171105	INSR	fusion	782	6665.5	13703	16797	4103	234.5	782	5493	5017	7	2	0	206.441	134	2	26	10	0.050639042686194
ENSG00000171316	CHD7	fusion	782	1595.5	12288	16797	173	8575	782	1381.5	884.5	51	3	0	927.282	24	2	56	37	0.050639042686194
ENSG00000171456	ASXL1	fusion	782	1341	14910	16797	970	8359	782	675.5	1742.5	54	1	0	463.285	25	2	70	26	0.050639042686194
ENSG00000171757	LRRC34	fusion	782	2531.5	13703	16797	6187.5	10775	782	10425.5	147	41	2	0	150.038	14	2	6	56	0.050639042686194
ENSG00000172057	ORMDL3	fusion	782	7197	601.5	16797	11078	11012	782	7482.5	884.5	5	13	0	68.8587	13	2	17	37	0.050639042686194
ENSG00000173207	CKS1B	fusion	782	16797	5422.5	16797	12847.5	16797	782	10758	546	0	7	0	44.0529	0	2	5	43	0.050639042686194
ENSG00000173482	PTPRM	fusion	782	1595.5	2901.5	16797	485	1535.5	782	5306	6006.5	51	9	0	632.603	75	2	27	8	0.050639042686194
ENSG00000173890	GPR160	fusion	782	3976	5422.5	16797	11052	8997	782	7482.5	194.5	26	7	0	69.1722	22	2	17	53	0.050639042686194
ENSG00000174469	CNTNAP2	fusion	782	3016.5	8843	16797	119	6136	782	12373	3753.5	36	5	0	1090.34	36	2	1	13	0.050639042686194
ENSG00000174574	AKIRIN1	fusion	782	16797	167	16797	11221	2950.5	782	9840	4582	0	16	0	66.8151	57	2	8	11	0.050639042686194
ENSG00000175575	PAAF1	fusion	782	597	5422.5	16797	11116	13361.5	782	1452	4153	66	7	0	68.3216	5	2	55	12	0.050639042686194
ENSG00000175920	DOK7	fusion	782	16797	601.5	16797	7394	5749.5	782	11082.5	8486.5	0	13	0	125.235	38	2	4	5	0.050639042686194
ENSG00000176407	KCMF1	fusion	782	756.5	4059	16797	4692	11808	782	8210	11871.5	63	8	0	187.266	10	2	14	3	0.050639042686194
ENSG00000176853	FAM91A1	fusion	782	7502	1363	16797	1758	9668	782	3052	7.5	4	11	0	342.917	19	2	40	76	0.050639042686194
ENSG00000177469	CAVIN1	fusion	782	16797	5422.5	16797	7099.5	349.5	782	16797	8486.5	0	7	0	130.354	121	2	0	5	0.050639042686194
ENSG00000178764	ZHX2	fusion	782	7502	5422.5	16797	2643	2950.5	782	4364.5	27.5	4	7	0	274.783	57	2	32	70	0.050639042686194
ENSG00000179583	CIITA	fusion	782	5689	2016	16797	2364	1371.5	782	675.5	9894.5	12	10	0	294.002	78	2	70	4	0.050639042686194
ENSG00000179950	PUF60	fusion	782	6665.5	8843	16797	11427	13756	782	4364.5	94.5	7	5	0	63.4518	4	2	32	58	0.050639042686194
ENSG00000181617	FDCSP	fusion	782	9174	14.5	16797	9745.5	12685	782	16797	11871.5	1	21	0	86.7303	7	2	0	3	0.050639042686194
ENSG00000182197	EXT1	fusion	782	16797	7014	16797	2485	5930.5	782	7022	78	0	6	0	284.63	37	2	19	60	0.050639042686194
ENSG00000182621	PLCB1	fusion	782	993	13703	16797	239	16797	782	8728.5	4582	59	2	0	814.664	0	2	12	11	0.050639042686194
ENSG00000182704	TSKU	fusion	782	647	8843	16797	12064	7112	782	12373	2727	65	5	0	53.2387	31	2	1	17	0.050639042686194
ENSG00000183580	FBXL7	fusion	782	5378	7014	16797	436	7112	782	11858.5	2124	14	6	0	661.44	31	2	2	23	0.050639042686194
ENSG00000184640	SEPT9	fusion	782	219.5	2016	16797	6490	2121.5	782	16797	3403.5	80	10	0	143.498	66	2	0	14	0.050639042686194
ENSG00000186081	KRT5	fusion	782	16797	386.5	16797	4507	2121.5	782	16797	7446	0	14	0	192.753	66	2	0	6	0.050639042686194
ENSG00000187109	NAP1L1	fusion	782	3976	4059	16797	2812.5	4879.5	782	75.5	6630	26	8	0	264.55	43	2	112	7	0.050639042686194
ENSG00000187676	B3GLCT	fusion	782	9174	8843	16797	16797	578	782	2926	5484	1	5	0	0	105	2	41	9	0.050639042686194
ENSG00000188994	ZNF292	fusion	782	8177	8843	16797	326	1371.5	782	5707	14092.5	2	5	0	724.076	78	2	25	2	0.050639042686194
ENSG00000196576	PLXNB2	fusion	782	6665.5	1363	16797	1344	16797	782	12	6630	7	11	0	394.119	0	2	159	7	0.050639042686194
ENSG00000197249	SERPINA1	fusion	782	2625.5	10659	16797	11829	131.5	782	16797	9894.5	40	4	0	56.8182	154	2	0	4	0.050639042686194
ENSG00000197747	S100A10	fusion	782	5099.5	7014	16797	12953	13010.5	782	11082.5	546	16	6	0	42.5804	6	2	4	43	0.050639042686194
ENSG00000198363	ASPH	fusion	782	3876.5	2901.5	16797	4162	2950.5	782	963	739	27	9	0	204.29	57	2	63	40	0.050639042686194
ENSG00000198929	NOS1AP	fusion	782	4602.5	16797	16797	4829.5	11528.5	782	10758	739	20	0	0	182.983	11	2	5	40	0.050639042686194
ENSG00000204764	RANBP17	fusion	782	6216.5	13703	16797	750	12378	782	9006	7446	9	2	0	520.833	8	2	11	6	0.050639042686194
ENSG00000206384	COL6A6	fusion	782	8177	16797	16797	101	13010.5	782	16797	3102	2	0	0	1142.57	6	2	0	15	0.050639042686194
ENSG00000213366	GSTM2	fusion	782	16797	2016	16797	9923	637.5	782	2317.5	9894.5	0	10	0	83.8574	102	2	46	4	0.050639042686194
ENSG00000215262	KCNU1	fusion	782	7819.5	12288	16797	691	15188.5	782	16797	2727	3	3	0	536.947	1	2	0	17	0.050639042686194
ENSG00000215421	ZNF407	fusion	782	6665.5	16797	16797	378.5	2470.5	782	6343.5	15823.5	7	0	0	693.018	62	2	22	1	0.050639042686194
ENSG00000250588	ENSG00000250588	fusion	782	195.5	10659	16797	16797	12685	782	11082.5	1635.5	82	4	0	0	7	2	4	27	0.050639042686194
ENSG00000254087	LYN	fusion	782	9174	7014	16797	2061	6728.5	782	4748.5	546	1	6	0	316.885	33	2	30	43	0.050639042686194
ENSG00000028310	BRD9	cn	783	1692.5	4059	16797	8426.5	9882	16797	111	783	50	8	0	106.876	18	0	104	39	0.0507451925939156
ENSG00000066230	SLC9A3	cn	783	16797	386.5	16797	4056	16797	16797	11082.5	783	0	14	0	208.534	0	0	4	39	0.0507451925939156
ENSG00000075711	DLG1	cn	783	1507.5	8843	16797	1737	6331.5	77.5	913.5	783	52	5	0	345.837	35	5	64	39	0.0507451925939156
ENSG00000117362	APH1A	cn	783	16797	167	16797	13387	11012	2478	1691.5	783	0	16	0	36.4697	13	1	52	39	0.0507451925939156
ENSG00000143248	RGS5	cn	783	4969.5	14910	16797	8632	137.5	16797	10425.5	783	17	1	0	103.439	153	0	6	39	0.0507451925939156
ENSG00000152492	CCDC50	cn	783	16797	4059	16797	8456.5	2298	782	2317.5	783	0	8	0	106.411	64	2	46	39	0.0507451925939156
ENSG00000153404	PLEKHG4B	cn	783	9174	13703	16797	776	16797	16797	9840	783	1	2	0	513.761	0	0	8	39	0.0507451925939156
ENSG00000161405	IKZF3	cn	783	7502	4059	16797	4451	7952.5	310	9006	783	4	8	0	194.553	27	3	11	39	0.0507451925939156
ENSG00000185728	YTHDF3	cn	783	7819.5	386.5	16797	3442	6525.5	16797	7482.5	783	3	14	0	233.463	34	0	17	39	0.0507451925939156
ENSG00000198198	SZT2	variants	786	3106.5	8843	16797	786	1371.5	16797	133	6630	35	5	0	510.204	78	0	101	7	0.0509825564088825
ENSG00000133392	MYH11	variants	789	16797	386.5	16797	789	1042	2478	7022	8486.5	0	14	0	508.44	86	1	19	5	0.0512359945228315
ENSG00000010818	HIVEP2	ase_all	790	4969.5	10659	16797	564	790	16797	6803.5	8486.5	17	4	0	584.944	95	0	20	5	0.0513088646782163
ENSG00000026508	CD44	ase_all	790	5238.5	4059	16797	10932	790	2478	5	5484	15	8	0	70.4887	95	1	173	9	0.0513088646782163
ENSG00000112576	CCND3	ase_all	790	3688	5422.5	16797	2126	790	782	4562.5	2727	29	7	0	312.11	95	2	31	17	0.0513088646782163
ENSG00000140416	TPM1	ase_all	790	2531.5	7014	16797	16797	790	16797	233.5	9894.5	41	6	0	0	95	0	90	4	0.0513088646782163
ENSG00000156011	PSD3	ase_all	790	2158	4059	16797	1549	790	782	10425.5	11871.5	45	8	0	366.479	95	2	6	3	0.0513088646782163
ENSG00000168685	IL7R	ase_all	790	1425.5	2016	16797	664	790	16797	8728.5	1635.5	53	10	0	547.536	95	0	12	27	0.0513088646782163
ENSG00000170310	STX8	ase_all	790	6024	8843	16797	12773.5	790	782	9563.5	7446	10	5	0	45.0146	95	2	9	6	0.0513088646782163
ENSG00000250151	ARPC4-TTLL3	ase_all	790	6431.5	16797	16797	16797	790	16797	246.5	11871.5	8	0	0	0	95	0	89	3	0.0513088646782163
ENSG00000066777	ARFGEF1	variants	791	5099.5	2901.5	16797	791	10775	16797	1787	546	16	9	0	508.13	14	0	51	43	0.0513791748526523
ENSG00000083799	CYLD	variants	793	1958.5	10659	52	793	6331.5	16797	1381.5	9894.5	47	4	66	507.75	35	0	56	4	0.0515567065547419
ENSG00000081051	AFP	variants	794	16797	10659	16797	794	14191	782	12373	9894.5	0	4	0	506.899	3	2	1	4	0.0516098112758231
ENSG00000072041	SLC6A15	variants	797	9174	906.5	16797	797	16797	782	16797	4582	1	12	0	506.329	0	2	0	11	0.0518198487825207
ENSG00000100888	CHD8	variants	800	4075.5	4059	16797	800	8575	2478	675.5	7446	25	8	0	505.515	24	1	70	6	0.0519882121807466
ENSG00000101605	MYOM1	variants	802	5238.5	4059	16797	802	5206	782	7961.5	3753.5	15	8	0	505.415	41	2	15	13	0.0521143061260939
ENSG00000141298	SSH2	variants	807	9174	12288	16797	807	2832	782	5707	5484	1	3	0	504.081	58	2	25	9	0.0523451806870274
ENSG00000066056	TIE1	ase_all	810	370.5	10659	16797	1336	810	16797	5306	6630	72	4	0	395.755	94	0	27	7	0.0524953860808478
ENSG00000066294	CD84	ase_all	810	9174	2901.5	16797	5514.5	810	16797	7961.5	611	1	9	0	164.319	94	0	15	42	0.0524953860808478
ENSG00000130508	PXDN	ase_all	810	6665.5	12288	16797	321	810	16797	5929	9894.5	7	3	0	726.916	94	0	24	4	0.0524953860808478
ENSG00000135549	PKIB	ase_all	810	468	5422.5	16797	8569	810	16797	10425.5	11871.5	69	7	0	104.493	94	0	6	3	0.0524953860808478
ENSG00000138835	RGS3	ase_all	810	235	13703	16797	1773	810	16797	4562.5	8486.5	79	2	0	341.434	94	0	31	5	0.0524953860808478
ENSG00000182095	TNRC18	variants	811	880.5	7014	16797	811	5930.5	2478	675.5	3753.5	61	6	0	502.874	37	1	70	13	0.0525638506876228
ENSG00000089199	CHGB	variants	814	16797	26.5	16797	814	16797	16797	12373	4582	0	20	0	501.482	0	0	1	11	0.0526865511698518
ENSG00000013288	MAN2B2	isSplice	817.5	16797	5422.5	16797	4943	744.5	16797	817.5	9894.5	0	7	0	179.921	97	0	66	4	0.0528220515568256
ENSG00000100225	FBXO7	isSplice	817.5	2057.5	105.5	16797	4255	3405.5	2478	817.5	9894.5	46	17	0	200.955	53	1	66	4	0.0528220515568256
ENSG00000103126	AXIN1	isSplice	817.5	8177	10659	16797	2170	4089	782	817.5	7446	2	4	0	307.081	48	2	66	6	0.0528220515568256
ENSG00000111670	GNPTAB	isSplice	817.5	5525.5	10659	16797	3323	4549	310	817.5	9894.5	13	4	0	238.436	45	3	66	4	0.0528220515568256
ENSG00000119321	FKBP15	isSplice	817.5	16797	2901.5	16797	3949	424.5	16797	817.5	11871.5	0	9	0	213.321	114	0	66	3	0.0528220515568256
ENSG00000120910	PPP3CC	isSplice	817.5	8177	10659	16797	8880.5	616.5	16797	817.5	15823.5	2	4	0	99.5025	103	0	66	1	0.0528220515568256
ENSG00000136152	COG3	isSplice	817.5	16797	8843	7	4297	3660.5	16797	817.5	6630	0	5	343	199.352	51	0	66	7	0.0528220515568256
ENSG00000151726	ACSL1	isSplice	817.5	2720	7014	16797	8274.5	313.5	16797	817.5	14092.5	39	6	0	109.385	124	0	66	2	0.0528220515568256
ENSG00000160271	RALGDS	isSplice	817.5	4075.5	7014	16797	6097	565	16797	817.5	11871.5	25	6	0	152.027	106	0	66	3	0.0528220515568256
ENSG00000162804	SNED1	isSplice	817.5	3299.5	10659	16797	3493	410.5	16797	817.5	15823.5	33	4	0	231.66	115	0	66	1	0.0528220515568256
ENSG00000163781	TOPBP1	isSplice	817.5	16797	14910	199.5	1093	6331.5	2478	817.5	4153	0	1	13	437.919	35	1	66	12	0.0528220515568256
ENSG00000166387	PPFIBP2	isSplice	817.5	5	13703	16797	1992	3521	16797	817.5	15823.5	140	2	0	322.858	52	0	66	1	0.0528220515568256
ENSG00000168610	STAT3	isSplice	817.5	16797	5422.5	16797	1709	5042.5	782	817.5	8486.5	0	7	0	347.675	42	2	66	5	0.0528220515568256
ENSG00000176444	CLK2	isSplice	817.5	6024	2901.5	16797	7841	14657.5	16797	817.5	410.5	10	9	0	116.709	2	0	66	46	0.0528220515568256
ENSG00000204634	TBC1D8	isSplice	817.5	16797	2901.5	16797	2809	292.5	16797	817.5	9894.5	0	9	0	264.784	126	0	66	4	0.0528220515568256
ENSG00000214021	TTLL3	isSplice	817.5	16797	10659	16797	9014.5	790	16797	817.5	11871.5	0	4	0	97.6753	95	0	66	3	0.0528220515568256
ENSG00000214160	ALG3	isSplice	817.5	6914.5	10659	16797	11809.5	13361.5	16797	817.5	364.5	6	4	0	57.241	5	0	66	47	0.0528220515568256
ENSG00000249141	ENSG00000249141	isSplice	817.5	16797	16797	16797	16797	565	16797	817.5	6630	0	0	0	0	106	0	66	7	0.0528220515568256
ENSG00000100852	ARHGAP5	variants	820	323	5422.5	16797	820	9438	2478	4939.5	6630	74	7	0	500.659	20	1	29	7	0.0529355242007501
ENSG00000050555	LAMC3	alt_prom	820.5	820.5	8843	16797	1416	637.5	16797	12373	11871.5	62	5	0	383.982	102	0	1	3	0.0529446329701732
ENSG00000061938	TNK2	alt_prom	820.5	820.5	13703	16797	2017	16797	2478	393.5	1066.5	62	2	0	320.567	0	1	80	34	0.0529446329701732
ENSG00000066455	GOLGA5	alt_prom	820.5	820.5	249	16797	8941	10775	2478	5707	11871.5	62	15	0	98.4979	14	1	25	3	0.0529446329701732
ENSG00000069020	MAST4	alt_prom	820.5	820.5	5422.5	16797	590	7952.5	2478	7252.5	15823.5	62	7	0	572.139	27	1	18	1	0.0529446329701732
ENSG00000105221	AKT2	alt_prom	820.5	820.5	105.5	16797	6352	2950.5	2478	1787	1363	62	17	0	146.493	57	1	51	30	0.0529446329701732
ENSG00000105223	PLD3	alt_prom	820.5	820.5	4059	16797	9282.5	3294.5	310	2673.5	1742.5	62	8	0	93.7559	54	3	43	26	0.0529446329701732
ENSG00000123240	OPTN	alt_prom	820.5	820.5	13703	16797	6700.5	2121.5	16797	710.5	3753.5	62	2	0	138.217	66	0	69	13	0.0529446329701732
ENSG00000133048	CHI3L1	alt_prom	820.5	820.5	7014	16797	5659	337	16797	3824	1879.5	62	6	0	161.348	122	0	35	25	0.0529446329701732
ENSG00000135373	EHF	alt_prom	820.5	820.5	10659	16797	12804	9207.5	782	7720.5	5017	62	4	0	44.6329	21	2	16	10	0.0529446329701732
ENSG00000135655	USP15	alt_prom	820.5	820.5	12288	16797	1858	3953	782	1991.5	4153	62	3	0	333.983	49	2	49	12	0.0529446329701732
ENSG00000136935	GOLGA1	alt_prom	820.5	820.5	8843	16797	8192	7523.5	16797	638	7446	62	5	0	110.816	29	0	71	6	0.0529446329701732
ENSG00000138193	PLCE1	alt_prom	820.5	820.5	8843	16797	242	4879.5	16797	7482.5	15823.5	62	5	0	807.409	43	0	17	1	0.0529446329701732
ENSG00000138413	IDH1	alt_prom	820.5	820.5	10659	16797	228	10323.5	16797	7022	11871.5	62	4	0	828.01	16	0	19	3	0.0529446329701732
ENSG00000163930	BAP1	alt_prom	820.5	820.5	2901.5	16797	2116	11528.5	16797	71	14092.5	62	9	0	312.772	11	0	113	2	0.0529446329701732
ENSG00000183309	ZNF623	alt_prom	820.5	820.5	16797	16797	5759	7952.5	16797	12373	147	62	0	0	159.363	27	0	1	56	0.0529446329701732
ENSG00000196628	TCF4	alt_prom	820.5	820.5	7014	16797	1598	180	16797	2201	8486.5	62	6	0	361.011	144	0	47	5	0.0529446329701732
ENSG00000197971	MBP	alt_prom	820.5	820.5	8843	16797	8765	548	16797	7252.5	11871.5	62	5	0	101.399	107	0	18	3	0.0529446329701732
ENSG00000198815	FOXJ3	alt_prom	820.5	820.5	2901.5	16797	6116.5	2950.5	310	4939.5	6630	62	9	0	151.63	57	3	29	7	0.0529446329701732
ENSG00000100578	KIAA0586	variants	821	1860.5	13703	16797	821	11269.5	16797	675.5	11871.5	48	2	0	500.395	12	0	70	3	0.0529781508602727
ENSG00000102763	VWA8	variants	825	16797	7014	16797	825	8997	2478	441	5484	0	6	0	497.904	22	1	78	9	0.0531406798833125
ENSG00000198646	NCOA6	variants	829	4969.5	1363	16797	829	8997	2478	490.5	1130	17	11	0	496.951	22	1	76	33	0.0533832231946181
ENSG00000007908	SELE	cn	831	9174	601.5	16797	2320	8791	16797	16797	831	1	13	0	297.324	23	0	0	38	0.053535155087218
ENSG00000042980	ADAM28	ase_all	831	2921	13703	16797	1656	831	16797	490.5	14092.5	37	2	0	354.127	93	0	76	2	0.053535155087218
ENSG00000073578	SDHA	cn	831	508.5	2016	16797	3969.5	16797	16797	5929	831	68	10	0	212.45	0	0	24	38	0.053535155087218
ENSG00000075240	GRAMD4	ase_all	831	4181	7014	16797	4687	831	782	1452	9894.5	24	6	0	187.457	93	2	55	4	0.053535155087218
ENSG00000104814	MAP4K1	cn	831	4370	4059	94	3505.5	11012	16797	1893	831	22	8	39	231.348	13	0	50	38	0.053535155087218
ENSG00000112584	FAM120B	ase_all	831	219.5	5422.5	16797	2822	831	16797	865.5	6630	80	7	0	263.794	93	0	65	7	0.053535155087218
ENSG00000112936	C7	ase_all	831	16797	8843	16797	475	831	16797	11439	1742.5	0	5	0	638.896	93	0	3	26	0.053535155087218
ENSG00000114200	BCHE	cn	831	16797	2901.5	16797	264	10551.5	16797	16797	831	0	9	0	780.781	15	0	0	38	0.053535155087218
ENSG00000121871	SLITRK3	cn	831	6431.5	13703	16797	272	13361.5	16797	16797	831	8	2	0	773.694	5	0	0	38	0.053535155087218
ENSG00000132698	RAB25	cn	831	16797	64	16797	14545	15188.5	16797	9840	831	0	18	0	19.1424	1	0	8	38	0.053535155087218
ENSG00000135048	CEMIP2	ase_all	831	4370	8843	219.5	1395	831	16797	1058.5	15823.5	22	5	11	385.914	93	0	61	1	0.053535155087218
ENSG00000136153	LMO7	ase_all	831	6431.5	13703	16797	903.5	831	16797	490.5	6006.5	8	2	0	478.951	93	0	76	8	0.053535155087218
ENSG00000139679	LPAR6	ase_all	831	4075.5	10659	16797	7022.5	831	782	16797	3403.5	25	4	0	131.648	93	2	0	14	0.053535155087218
ENSG00000143772	ITPKB	ase_all	831	4075.5	8843	16797	2630	831	782	3343.5	1742.5	25	5	0	275.482	93	2	38	26	0.053535155087218
ENSG00000160789	LMNA	cn	831	8177	4059	16797	8179	10551.5	782	16797	831	2	8	0	111.029	15	2	0	38	0.053535155087218
ENSG00000164362	TERT	cn	831	16797	7014	16797	6862.5	14191	310	16797	831	0	6	0	134.522	3	3	0	38	0.053535155087218
ENSG00000166147	FBN1	ase_all	831	3479.5	10659	16797	115	831	2478	9006	14092.5	31	4	0	1102.2	93	1	11	2	0.053535155087218
ENSG00000169021	UQCRFS1	cn	831	16797	41.5	16797	14176	8359	16797	16797	831	0	19	0	22.6655	25	0	0	38	0.053535155087218
ENSG00000172349	IL16	ase_all	831	9174	12288	16797	620	831	16797	1528	11871.5	1	3	0	560.664	93	0	54	3	0.053535155087218
ENSG00000172927	MYEOV	cn	831	16797	601.5	16797	13129	9882	16797	11082.5	831	0	13	0	39.9281	18	0	4	38	0.053535155087218
ENSG00000178982	EIF3K	cn	831	16797	2016	16797	13211	13361.5	782	2201	831	0	10	0	38.9408	5	2	47	38	0.053535155087218
ENSG00000197959	DNM3	cn	831	4181	10659	16797	1791	4233	77.5	10113.5	831	24	4	0	339.603	47	5	7	38	0.053535155087218
ENSG00000204472	AIF1	ase_all	831	3479.5	12288	16797	14666	831	782	9006	3753.5	31	3	0	18.1917	93	2	11	13	0.053535155087218
ENSG00000204681	GABBR1	ase_all	831	508.5	10659	16797	2213	831	16797	1787	8486.5	68	4	0	304.282	93	0	51	5	0.053535155087218
ENSG00000183495	EP400	variants	834	16797	8843	16797	834	8997	16797	638	9894.5	0	5	0	495.356	22	0	71	4	0.053705125915342
ENSG00000138081	FBXO11	variants	836	323	4059	16797	836	5569.5	16797	1991.5	5017	74	8	0	494.315	39	0	49	10	0.0538230041078764
ENSG00000172817	CYP7B1	variants	840	16797	10659	16797	840	2298	16797	10425.5	739	0	4	0	492.866	64	0	6	40	0.0542156932785616
ENSG00000149294	NCAM1	variants	843	5378	601.5	16797	843	9882	2478	11082.5	14092.5	14	13	0	491.688	18	1	4	2	0.0545527177472168
ENSG00000171735	CAMTA1	variants	851	6665.5	5422.5	16797	851	2733.5	782	2673.5	9894.5	7	7	0	489.796	59	2	43	4	0.0555005060427457
ENSG00000142185	TRPM2	variants	852	2531.5	13703	16797	852	790	16797	7252.5	11871.5	41	2	0	489.751	95	0	18	3	0.0556573792939215
ENSG00000074964	ARHGEF10L	ase_all	855.5	206	2901.5	16797	3867.5	855.5	2478	865.5	8486.5	81	9	0	216.763	92	1	65	5	0.0562493302375424
ENSG00000138185	ENTPD1	ase_all	855.5	40.5	12288	16797	6502	855.5	16797	2201	15823.5	107	3	0	143.335	92	0	47	1	0.0562493302375424
ENSG00000163638	ADAMTS9	ase_all	855.5	3479.5	4059	16797	625	855.5	16797	7022	11871.5	31	8	0	559.747	92	0	19	3	0.0562493302375424
ENSG00000204956	PCDHGA1	ase_all	855.5	16797	16797	16797	746	855.5	16797	11082.5	14092.5	0	0	0	521.853	92	0	4	2	0.0562493302375424
ENSG00000163618	CADPS	variants	857	4602.5	8843	46	857	13756	2478	10113.5	11871.5	20	5	71	487.805	4	1	7	3	0.0565159254628803
ENSG00000145555	MYO10	variants	858	3393.5	4059	16797	858	7112	782	4364.5	1549.5	32	8	0	487.697	31	2	32	28	0.0566981603857832
ENSG00000196247	ZNF107	variants	860	3479.5	8843	16797	860	256	16797	4748.5	5484	31	5	0	487.448	130	0	30	9	0.0570454843126749
ENSG00000083097	DOPEY1	isSplice	865.5	2434	7014	16797	678	3521	16797	865.5	14092.5	42	6	0	541.126	52	0	65	2	0.0580912067631125
ENSG00000084072	PPIE	isSplice	865.5	16797	7014	16797	11326	790	16797	865.5	3753.5	0	6	0	65.1607	95	0	65	13	0.0580912067631125
ENSG00000111077	TNS2	isSplice	865.5	235	10659	16797	16797	3660.5	16797	865.5	15823.5	79	4	0	0	51	0	65	1	0.0580912067631125
ENSG00000111596	CNOT2	isSplice	865.5	16797	2901.5	16797	5455.5	11528.5	22.5	865.5	1461	0	9	0	165.975	11	8	65	29	0.0580912067631125
ENSG00000112992	NNT	isSplice	865.5	235	7014	16797	1851	4549	2478	865.5	2124	79	6	0	334.362	45	1	65	23	0.0580912067631125
ENSG00000116127	ALMS1	isSplice	865.5	6216.5	14910	16797	349	6921	2478	865.5	11871.5	9	1	0	713.012	32	1	65	3	0.0580912067631125
ENSG00000116698	SMG7	isSplice	865.5	16797	4059	55	876	881.5	2478	865.5	1879.5	0	8	61	484.496	91	1	65	25	0.0580912067631125
ENSG00000127415	IDUA	isSplice	865.5	95	13703	16797	8511.5	1182.5	16797	865.5	6630	95	2	0	105.438	82	0	65	7	0.0580912067631125
ENSG00000134851	TMEM165	isSplice	865.5	8177	386.5	16797	7374.5	2217	16797	865.5	9894.5	2	14	0	125.565	65	0	65	4	0.0580912067631125
ENSG00000135446	CDK4	isSplice	865.5	16797	64	16797	7178.5	9438	2478	865.5	1130	0	18	0	129.056	20	1	65	33	0.0580912067631125
ENSG00000145901	TNIP1	isSplice	865.5	120.5	8843	16797	7800	1881.5	16797	865.5	14092.5	91	5	0	117.624	69	0	65	2	0.0580912067631125
ENSG00000148180	GSN	isSplice	865.5	647	16797	16797	9939.5	5042.5	16797	865.5	9894.5	65	0	0	83.5596	42	0	65	4	0.0580912067631125
ENSG00000157637	SLC38A10	isSplice	865.5	7819.5	5422.5	16797	7633	2298	310	865.5	3403.5	3	7	0	121.254	64	3	65	14	0.0580912067631125
ENSG00000164889	SLC4A2	isSplice	865.5	647	906.5	16797	4914.5	3953	16797	865.5	4153	65	12	0	180.832	49	0	65	12	0.0580912067631125
ENSG00000169241	SLC50A1	isSplice	865.5	16797	7014	16797	13479.5	13361.5	16797	865.5	454.5	0	6	0	35.292	5	0	65	45	0.0580912067631125
ENSG00000176978	DPP7	isSplice	865.5	9174	601.5	16797	12921	2217	2478	865.5	9894.5	1	13	0	43.0416	65	1	65	4	0.0580912067631125
ENSG00000204842	ATXN2	isSplice	865.5	1860.5	13703	16797	1075.5	12685	782	865.5	11871.5	48	2	0	441.963	7	2	65	3	0.0580912067631125
ENSG00000064607	SUGP2	alt_prom	880.5	880.5	4059	16797	6745	2950.5	16797	302	4582	61	8	0	137.255	57	0	85	11	0.0612205155682562
ENSG00000076554	TPD52	alt_prom	880.5	880.5	5422.5	16797	10764	8359	2478	3343.5	211.5	61	7	0	72.5514	25	1	38	52	0.0612205155682562
ENSG00000109452	INPP4B	alt_prom	880.5	880.5	12288	16797	1015	2832	782	3824	11871.5	61	3	0	454.424	58	2	35	3	0.0612205155682562
ENSG00000119688	ABCD4	alt_prom	880.5	880.5	12288	16797	9175	2121.5	16797	31.5	11871.5	61	3	0	95.2925	66	0	132	3	0.0612205155682562
ENSG00000124787	RPP40	alt_prom	880.5	880.5	8843	136.5	6834.5	7523.5	16797	8728.5	6630	61	5	24	135.105	29	0	12	7	0.0612205155682562
ENSG00000126214	KLC1	alt_prom	880.5	880.5	10659	16797	13105	1640	2478	34	9894.5	61	4	0	40.1929	73	1	130	4	0.0612205155682562
ENSG00000141002	TCF25	alt_prom	880.5	880.5	5422.5	16797	10824	5042.5	2478	11	16797	61	7	0	71.7489	42	1	160	0	0.0612205155682562
ENSG00000162591	MEGF6	alt_prom	880.5	880.5	14910	16797	1738	148	16797	1612	9894.5	61	1	0	345.803	150	0	53	4	0.0612205155682562
ENSG00000164733	CTSB	alt_prom	880.5	880.5	7014	16797	8058	23	2478	16797	8486.5	61	6	0	112.931	231	1	0	5	0.0612205155682562
ENSG00000166949	SMAD3	alt_prom	880.5	880.5	10659	16797	10085	1640	310	2800.5	8486.5	61	4	0	81.0701	73	3	42	5	0.0612205155682562
ENSG00000179094	PER1	alt_prom	880.5	880.5	4059	16797	8850	594.5	16797	1233	9894.5	61	8	0	100.033	104	0	58	4	0.0612205155682562
ENSG00000221914	PPP2R2A	alt_prom	880.5	880.5	5422.5	16797	3455.5	7523.5	310	4162	11871.5	61	7	0	233.1	29	3	33	3	0.0612205155682562
ENSG00000060718	COL11A1	ase_all	881.5	5689	2016	16797	28	881.5	16797	9840	15823.5	12	10	0	1787.28	91	0	8	1	0.0614596058820027
ENSG00000132182	NUP210	ase_all	881.5	16797	5422.5	16797	1500	881.5	2478	196.5	8486.5	0	7	0	373.134	91	1	93	5	0.0614596058820027
ENSG00000157916	RER1	ase_all	881.5	4602.5	7014	16797	14662	881.5	16797	490.5	11871.5	20	6	0	18.2349	91	0	76	3	0.0614596058820027
ENSG00000158859	ADAMTS4	ase_all	881.5	16797	7014	16797	3575	881.5	16797	9283	278.5	0	6	0	228.659	91	0	10	49	0.0614596058820027
ENSG00000169439	SDC2	ase_all	881.5	3976	8843	16797	7787	881.5	16797	10425.5	320.5	26	5	0	117.925	91	0	6	48	0.0614596058820027
ENSG00000184613	NELL2	variants	882.5	6665.5	386.5	16797	882.5	10551.5	2478	9563.5	6630	7	14	0	483.481	15	1	9	7	0.0616579746383283
ENSG00000010165	METTL13	cn	884.5	16797	249	16797	4973	6331.5	2478	5306	884.5	0	15	0	179.292	35	1	27	37	0.0620769
ENSG00000090402	SI	cn	884.5	8177	4059	16797	23	14191	16797	16797	884.5	2	8	0	2014.88	3	0	0	37	0.0620769
ENSG00000104824	HNRNPL	cn	884.5	1425.5	2016	16797	4843	6525.5	16797	675.5	884.5	53	10	0	182.715	34	0	70	37	0.0620769
ENSG00000130876	SLC7A10	cn	884.5	16797	64	16797	8720	14191	2478	16797	884.5	0	18	0	102.041	3	1	0	37	0.0620769
ENSG00000132694	ARHGEF11	cn	884.5	4969.5	8843	16797	2165	3660.5	141.5	963	884.5	17	5	0	307.625	51	4	63	37	0.0620769
ENSG00000143153	ATP1B1	cn	884.5	114	5422.5	16797	12775	9207.5	2478	8728.5	884.5	92	7	0	44.964	21	1	12	37	0.0620769
ENSG00000143156	NME7	cn	884.5	16797	12288	16797	8464.5	6921	310	7252.5	884.5	0	3	0	106.355	32	3	18	37	0.0620769
ENSG00000160856	FCRL3	cn	884.5	16797	14910	16797	714	6921	16797	6132	884.5	0	1	0	528.338	32	0	23	37	0.0620769
ENSG00000161267	BDH1	cn	884.5	395.5	8843	16797	7640.5	5377.5	16797	5929	884.5	71	5	0	121.163	40	0	24	37	0.0620769
ENSG00000162706	CADM3	cn	884.5	9174	249	16797	2631	8575	16797	12373	884.5	1	15	0	275.424	24	0	1	37	0.0620769
ENSG00000163568	AIM2	cn	884.5	4181	386.5	16797	4448	11528.5	16797	6343.5	884.5	24	14	0	194.647	11	0	22	37	0.0620769
ENSG00000179639	FCER1A	cn	884.5	2434	386.5	16797	1872	11012	16797	16797	884.5	42	14	0	333.077	13	0	0	37	0.0620769
ENSG00000180370	PAK2	cn	884.5	5238.5	8843	16797	6601	4879.5	782	4939.5	884.5	15	5	0	140.515	43	2	29	37	0.0620769
ENSG00000187527	ATP13A5	cn	884.5	16797	12288	16797	548	12685	16797	16797	884.5	0	3	0	593.178	7	0	0	37	0.0620769
ENSG00000188921	HACD4	cn	884.5	9174	12288	16797	16797	379	16797	4562.5	884.5	1	3	0	0	118	0	31	37	0.0620769
ENSG00000196218	RYR1	cn	884.5	3106.5	5422.5	16797	35	11012	2478	8210	884.5	35	7	0	1599.55	13	1	14	37	0.0620769
ENSG00000023516	AKAP11	variants	893.5	16797	8843	16797	893.5	881.5	16797	7022	6006.5	0	5	0	480.641	91	0	19	8	0.0639662439721379
ENSG00000174776	WDR49	variants	896	5689	8843	16797	896	14657.5	16797	16797	884.5	12	5	0	479.872	2	0	0	37	0.0644600821575281
ENSG00000061918	GUCY1B1	variants	898.5	7819.5	7014	16797	898.5	616.5	16797	8463.5	16797	3	6	0	479.744	103	0	13	0	0.0650113115437281
ENSG00000163946	FAM208A	variants	905	2158	8843	16797	905	369.5	16797	963	11871.5	45	5	0	478.589	119	0	63	3	0.0667043519676133
ENSG00000006831	ADIPOR2	expr_outlier	906.5	16797	906.5	16797	7482	4387.5	310	2673.5	2008	0	12	0	123.762	46	3	43	24	0.0670284574626421
ENSG00000018280	SLC11A1	expr_outlier	906.5	16797	906.5	16797	5031	637.5	16797	6581	9894.5	0	12	0	177.494	102	0	21	4	0.0670284574626421
ENSG00000034152	MAP2K3	expr_outlier	906.5	820.5	906.5	16797	14788	11269.5	16797	4939.5	3102	62	12	0	17.2503	12	0	29	15	0.0670284574626421
ENSG00000034971	MYOC	expr_outlier	906.5	16797	906.5	16797	6205	16797	16797	16797	884.5	0	12	0	149.861	0	0	0	37	0.0670284574626421
ENSG00000047410	TPR	expr_outlier	906.5	16797	906.5	16797	393	4879.5	16797	2437	1635.5	0	12	0	682.594	43	0	45	27	0.0670284574626421
ENSG00000065559	MAP2K4	expr_outlier	906.5	16797	906.5	16797	2852	6136	782	3507.5	4153	0	12	0	262.536	36	2	37	12	0.0670284574626421
ENSG00000077522	ACTN2	expr_outlier	906.5	9174	906.5	16797	823	9668	2478	16797	1879.5	1	12	0	499.319	19	1	0	25	0.0670284574626421
ENSG00000078725	BRINP1	expr_outlier	906.5	16797	906.5	16797	722	13010.5	16797	16797	11871.5	0	12	0	526.82	6	0	0	3	0.0670284574626421
ENSG00000078747	ITCH	expr_outlier	906.5	16797	906.5	16797	3869	10102	77.5	2093.5	1066.5	0	12	0	216.711	17	5	48	34	0.0670284574626421
ENSG00000090060	PAPOLA	expr_outlier	906.5	4602.5	906.5	16797	3298.5	8791	16797	817.5	9894.5	20	12	0	239.553	23	0	66	4	0.0670284574626421
ENSG00000090924	PLEKHG2	expr_outlier	906.5	1425.5	906.5	16797	2359	1323	16797	2093.5	739	53	12	0	294.27	79	0	48	40	0.0670284574626421
ENSG00000103534	TMC5	expr_outlier	906.5	820.5	906.5	16797	2515	6331.5	16797	7022	14092.5	62	12	0	282.241	35	0	19	2	0.0670284574626421
ENSG00000104267	CA2	expr_outlier	906.5	16797	906.5	16797	13939	1592.5	16797	10425.5	320.5	0	12	0	25.1889	74	0	6	48	0.0670284574626421
ENSG00000104327	CALB1	expr_outlier	906.5	2625.5	906.5	16797	10130	12378	16797	16797	498	40	12	0	80.5369	8	0	0	44	0.0670284574626421
ENSG00000104904	OAZ1	expr_outlier	906.5	6431.5	906.5	16797	12659	3660.5	22.5	1303.5	15823.5	8	12	0	46.1184	51	8	57	1	0.0670284574626421
ENSG00000104946	TBC1D17	expr_outlier	906.5	4602.5	906.5	16797	8684	2217	16797	744	14092.5	20	12	0	102.582	65	0	68	2	0.0670284574626421
ENSG00000105171	POP4	expr_outlier	906.5	16797	906.5	16797	13170	3521	16797	5306	454.5	0	12	0	39.4011	52	0	27	45	0.0670284574626421
ENSG00000107372	ZFAND5	expr_outlier	906.5	7197	906.5	16797	10701	1421	16797	149.5	14092.5	5	12	0	73.3496	77	0	99	2	0.0670284574626421
ENSG00000107862	GBF1	expr_outlier	906.5	16797	906.5	16797	1041.5	6921	2478	817.5	16797	0	12	0	448.33	32	1	66	0	0.0670284574626421
ENSG00000108349	CASC3	expr_outlier	906.5	7197	906.5	16797	8389.5	12093.5	310	2800.5	1879.5	5	12	0	107.504	9	3	42	25	0.0670284574626421
ENSG00000111679	PTPN6	expr_outlier	906.5	1777	906.5	16797	8706	8575	16797	490.5	2590	49	12	0	102.197	24	0	76	18	0.0670284574626421
ENSG00000112280	COL9A1	expr_outlier	906.5	3688	906.5	16797	607.5	10551.5	2478	11858.5	14092.5	29	12	0	564.392	15	1	2	2	0.0670284574626421
ENSG00000113716	HMGXB3	expr_outlier	906.5	7819.5	906.5	16797	4929.5	184.5	16797	1233	11871.5	3	12	0	180.261	143	0	58	3	0.0670284574626421
ENSG00000115523	GNLY	expr_outlier	906.5	16797	906.5	16797	12946.5	313.5	16797	7961.5	11871.5	0	12	0	42.6803	124	0	15	3	0.0670284574626421
ENSG00000117152	RGS4	expr_outlier	906.5	4731.5	906.5	16797	7494	13361.5	2478	11858.5	783	19	12	0	123.548	5	1	2	39	0.0670284574626421
ENSG00000118816	CCNI	expr_outlier	906.5	5851	906.5	276.5	10553	9207.5	16797	4162	15823.5	11	12	4	74.8316	21	0	33	1	0.0670284574626421
ENSG00000119487	MAPKAP1	expr_outlier	906.5	1259	906.5	185.5	4709	2558.5	2478	4162	6630	55	12	15	186.829	61	1	33	7	0.0670284574626421
ENSG00000120675	DNAJC15	expr_outlier	906.5	16797	906.5	16797	13918.5	272	2478	3191.5	5484	0	12	0	25.5428	128	1	39	9	0.0670284574626421
ENSG00000125447	GGA3	expr_outlier	906.5	6665.5	906.5	16797	6965	8791	2478	302	3102	7	12	0	132.551	23	1	85	15	0.0670284574626421
ENSG00000129103	SUMF2	expr_outlier	906.5	16797	906.5	16797	10190	5749.5	16797	208	2124	0	12	0	79.5387	38	0	92	23	0.0670284574626421
ENSG00000130294	KIF1A	expr_outlier	906.5	3876.5	906.5	16797	638	9438	16797	10113.5	14092.5	27	12	0	553.598	20	0	7	2	0.0670284574626421
ENSG00000130706	ADRM1	expr_outlier	906.5	16797	906.5	16797	12664	8575	16797	370	1363	0	12	0	46.09	24	0	81	30	0.0670284574626421
ENSG00000131236	CAP1	expr_outlier	906.5	9174	906.5	16797	16797	11269.5	2478	778	3753.5	1	12	0	0	12	1	67	13	0.0670284574626421
ENSG00000132434	LANCL2	expr_outlier	906.5	16797	906.5	16797	11116	4879.5	782	4162	1461	0	12	0	68.3216	43	2	33	29	0.0670284574626421
ENSG00000132514	CLEC10A	expr_outlier	906.5	2625.5	906.5	16797	10657	744.5	16797	12373	11871.5	40	12	0	73.7871	97	0	1	3	0.0670284574626421
ENSG00000134644	PUM1	expr_outlier	906.5	5525.5	906.5	16797	2154	3953	141.5	913.5	14092.5	13	12	0	309.156	49	4	64	2	0.0670284574626421
ENSG00000135387	CAPRIN1	expr_outlier	906.5	4851	906.5	16797	4462	11012	16797	710.5	6006.5	18	12	0	194.081	13	0	69	8	0.0670284574626421
ENSG00000135454	B4GALNT1	expr_outlier	906.5	3299.5	906.5	16797	8601	9668	310	12373	1879.5	33	12	0	103.932	19	3	1	25	0.0670284574626421
ENSG00000135677	GNS	expr_outlier	906.5	1860.5	906.5	16797	7895	2645	141.5	7720.5	4153	48	12	0	115.741	60	4	16	12	0.0670284574626421
ENSG00000137474	MYO7A	expr_outlier	906.5	4851	906.5	16797	888	4879.5	2478	4748.5	2227.5	18	12	0	481.713	43	1	30	22	0.0670284574626421
ENSG00000138074	SLC5A6	expr_outlier	906.5	16797	906.5	16797	6332	6728.5	16797	607.5	14092.5	0	12	0	146.843	33	0	72	2	0.0670284574626421
ENSG00000139180	NDUFA9	expr_outlier	906.5	468	906.5	16797	10541	11808	16797	10758	2307.5	69	12	0	75	10	0	5	21	0.0670284574626421
ENSG00000140521	POLG	expr_outlier	906.5	1692.5	906.5	16797	4128	6136	16797	61	7446	50	12	0	205.492	36	0	117	6	0.0670284574626421
ENSG00000141741	MIEN1	expr_outlier	906.5	16797	906.5	16797	14795	16797	2478	16797	611	0	12	0	17.2354	0	1	0	42	0.0670284574626421
ENSG00000141744	PNMT	expr_outlier	906.5	5525.5	906.5	16797	13692	16797	16797	16797	611	13	12	0	32.0102	0	0	0	42	0.0670284574626421
ENSG00000142449	FBN3	expr_outlier	906.5	5099.5	906.5	16797	257	11269.5	16797	11439	6630	16	12	0	798.07	12	0	3	7	0.0670284574626421
ENSG00000143341	HMCN1	expr_outlier	906.5	4370	906.5	16797	25	2030	2478	8728.5	1549.5	22	12	0	1839.33	67	1	12	28	0.0670284574626421
ENSG00000143398	PIP5K1A	expr_outlier	906.5	9174	906.5	16797	8345.5	12685	16797	3671	454.5	1	12	0	108.202	7	0	36	45	0.0670284574626421
ENSG00000143621	ILF2	expr_outlier	906.5	16797	906.5	16797	16797	10775	16797	3824	546	0	12	0	0	14	0	35	43	0.0670284574626421
ENSG00000146374	RSPO3	expr_outlier	906.5	16797	906.5	16797	5636	5930.5	782	11858.5	11871.5	0	12	0	161.812	37	2	2	3	0.0670284574626421
ENSG00000146555	SDK1	expr_outlier	906.5	4181	906.5	16797	172	2645	2478	10758	4153	24	12	0	929.284	60	1	5	12	0.0670284574626421
ENSG00000152102	FAM168B	expr_outlier	906.5	16797	906.5	16797	9822	10323.5	782	4364.5	14092.5	0	12	0	85.4884	16	2	32	2	0.0670284574626421
ENSG00000152558	TMEM123	expr_outlier	906.5	3199	906.5	16797	14034.5	7952.5	50	7482.5	2465.5	34	12	0	24.0269	27	6	17	19	0.0670284574626421
ENSG00000154269	ENPP3	expr_outlier	906.5	4851	906.5	16797	612	10775	16797	10758	9894.5	18	12	0	562.228	14	0	5	4	0.0670284574626421
ENSG00000156642	NPTN	expr_outlier	906.5	16797	906.5	16797	10886.5	11528.5	782	6581	7446	0	12	0	71.09	11	2	21	6	0.0670284574626421
ENSG00000158258	CLSTN2	expr_outlier	906.5	16797	906.5	16797	1251	8997	782	16797	2307.5	0	12	0	411.805	22	2	0	21	0.0670284574626421
ENSG00000158481	CD1C	expr_outlier	906.5	2818.5	906.5	16797	3683	14191	2478	16797	831	38	12	0	224.014	3	1	0	38	0.0670284574626421
ENSG00000162746	FCRLB	expr_outlier	906.5	4181	906.5	16797	4865	9882	16797	12373	683	24	12	0	182.216	18	0	1	41	0.0670284574626421
ENSG00000162777	DENND2D	expr_outlier	906.5	2158	906.5	68.5	11711	3521	16797	1452	15823.5	45	12	51	58.7199	52	0	55	1	0.0670284574626421
ENSG00000162923	WDR26	expr_outlier	906.5	7197	906.5	16797	5018.5	4233	16797	675.5	2227.5	5	12	0	177.71	47	0	70	22	0.0670284574626421
ENSG00000163017	ACTG2	expr_outlier	906.5	9174	906.5	16797	8340.5	12093.5	782	9283	11871.5	1	12	0	108.272	9	2	10	3	0.0670284574626421
ENSG00000163159	VPS72	expr_outlier	906.5	16797	906.5	16797	14368	13361.5	16797	8210	454.5	0	12	0	20.6782	5	0	14	45	0.0670284574626421
ENSG00000163207	IVL	expr_outlier	906.5	9174	906.5	16797	1275	12685	16797	16797	611	1	12	0	404.502	7	0	0	42	0.0670284574626421
ENSG00000163348	PYGO2	expr_outlier	906.5	7819.5	906.5	16797	6494	13361.5	16797	7252.5	498	3	12	0	143.446	5	0	18	44	0.0670284574626421
ENSG00000163888	CAMK2N2	expr_outlier	906.5	16797	906.5	16797	16797	8997	16797	16797	320.5	0	12	0	0	22	0	0	48	0.0670284574626421
ENSG00000164091	WDR82	expr_outlier	906.5	16797	906.5	16797	12880.5	465	16797	7961.5	14092.5	0	12	0	43.592	112	0	15	2	0.0670284574626421
ENSG00000164761	TNFRSF11B	expr_outlier	906.5	9174	906.5	16797	8627	7745.5	16797	10425.5	78	1	12	0	103.52	28	0	6	60	0.0670284574626421
ENSG00000166226	CCT2	expr_outlier	906.5	16797	906.5	16797	3731	11012	310	3507.5	1461	0	12	0	222.058	13	3	37	29	0.0670284574626421
ENSG00000166855	CLPX	expr_outlier	906.5	9174	906.5	86	5285.5	4717	16797	4364.5	9894.5	1	12	42	170.732	44	0	32	4	0.0670284574626421
ENSG00000167244	IGF2	expr_outlier	906.5	2625.5	906.5	16797	13671	16797	6	16797	14092.5	40	12	0	32.5521	0	11	0	2	0.0670284574626421
ENSG00000167656	LY6D	expr_outlier	906.5	9174	906.5	16797	16797	7310.5	16797	11858.5	94.5	1	12	0	0	30	0	2	58	0.0670284574626421
ENSG00000170323	FABP4	expr_outlier	906.5	16797	906.5	16797	13825.5	9438	16797	11439	278.5	0	12	0	27.8862	20	0	3	49	0.0670284574626421
ENSG00000170906	NDUFA3	expr_outlier	906.5	16797	906.5	16797	13449	131.5	16797	2437	8486.5	0	12	0	35.7334	154	0	45	5	0.0670284574626421
ENSG00000171759	PAH	expr_outlier	906.5	6216.5	906.5	16797	3405.5	10775	782	7252.5	9894.5	9	12	0	235.018	14	2	18	4	0.0670284574626421
ENSG00000171766	GATM	expr_outlier	906.5	16797	906.5	16797	7636	361	16797	6343.5	15823.5	0	12	0	121.212	120	0	22	1	0.0670284574626421
ENSG00000172172	MRPL13	expr_outlier	906.5	16797	906.5	16797	8328	9207.5	16797	9840	52	0	12	0	108.519	21	0	8	64	0.0670284574626421
ENSG00000172725	CORO1B	expr_outlier	906.5	880.5	906.5	16797	13770	12093.5	2478	1011.5	7446	61	12	0	30.4136	9	1	62	6	0.0670284574626421
ENSG00000173391	OLR1	expr_outlier	906.5	1958.5	906.5	258	13943	1421	16797	10425.5	3102	47	12	6	25.1383	77	0	6	15	0.0670284574626421
ENSG00000180104	EXOC3	expr_outlier	906.5	1692.5	906.5	16797	6039	16797	16797	1110.5	783	50	12	0	153.139	0	0	60	39	0.0670284574626421
ENSG00000181449	SOX2	expr_outlier	906.5	16797	906.5	16797	11761	15188.5	16797	16797	211.5	0	12	0	58.0046	1	0	0	52	0.0670284574626421
ENSG00000182149	IST1	expr_outlier	906.5	1341	906.5	16797	12917	2121.5	310	1110.5	6630	54	12	0	43.0942	66	3	60	7	0.0670284574626421
ENSG00000182580	EPHB3	expr_outlier	906.5	16797	906.5	16797	2722.5	9668	16797	9006	364.5	0	12	0	269.224	19	0	11	47	0.0670284574626421
ENSG00000186895	FGF3	expr_outlier	906.5	7502	906.5	16797	9073	16797	2478	16797	611	4	12	0	96.8679	0	1	0	42	0.0670284574626421
ENSG00000196074	SYCP2	expr_outlier	906.5	5099.5	906.5	16797	288	12093.5	16797	8728.5	1199.5	16	12	0	753.187	9	0	12	32	0.0670284574626421
ENSG00000196611	MMP1	expr_outlier	906.5	16797	906.5	16797	7536	243.5	16797	16797	3102	0	12	0	122.88	132	0	0	15	0.0670284574626421
ENSG00000197006	METTL9	expr_outlier	906.5	4969.5	906.5	16797	12708.5	831	16797	10425.5	8486.5	17	12	0	45.6308	93	0	6	5	0.0670284574626421
ENSG00000198131	ZNF544	expr_outlier	906.5	3016.5	906.5	16797	6427	1535.5	782	2926	11871.5	36	12	0	144.748	75	2	41	3	0.0670284574626421
ENSG00000198431	TXNRD1	expr_outlier	906.5	8177	906.5	16797	1232	7745.5	782	5125.5	11871.5	2	12	0	415.033	28	2	28	3	0.0670284574626421
ENSG00000198522	GPN1	expr_outlier	906.5	468	906.5	16797	9209	5749.5	16797	8728.5	14092.5	69	12	0	94.7194	38	0	12	2	0.0670284574626421
ENSG00000198680	TUSC1	expr_outlier	906.5	9174	906.5	16797	14610	224	16797	16797	1635.5	1	12	0	18.5805	136	0	0	27	0.0670284574626421
ENSG00000204580	DDR1	expr_outlier	906.5	6431.5	906.5	16797	10883.5	5569.5	2478	104	4582	8	12	0	71.1111	39	1	105	11	0.0670284574626421
ENSG00000211450	SELENOH	expr_outlier	906.5	16797	906.5	16797	16797	8154.5	16797	710.5	9894.5	0	12	0	0	26	0	69	4	0.0670284574626421
ENSG00000213639	PPP1CB	expr_outlier	906.5	16797	906.5	16797	6184.5	7745.5	141.5	3983.5	11871.5	0	12	0	150.075	28	4	34	3	0.0670284574626421
ENSG00000214212	C19orf38	expr_outlier	906.5	7819.5	906.5	16797	13172	13756	782	10425.5	2590	3	12	0	39.3933	4	2	6	18	0.0670284574626421
ENSG00000000460	C1orf112	ase_all	911	7819.5	14910	16797	3690	911	2478	1058.5	884.5	3	1	0	223.769	90	1	61	37	0.0681402631422278
ENSG00000095370	SH2D3C	ase_all	911	9	13703	16797	10747	911	2478	3191.5	7446	126	2	0	72.7405	90	1	39	6	0.0681402631422278
ENSG00000122786	CALD1	ase_all	911	1118.5	13703	16797	1241	911	782	6343.5	4582	57	2	0	414.129	90	2	22	11	0.0681402631422278
ENSG00000132424	PNISR	ase_all	911	16797	13703	16797	2706	911	16797	638	15823.5	0	2	0	270.27	90	0	71	1	0.0681402631422278
ENSG00000175155	YPEL2	ase_all	911	6431.5	8843	16797	11457	911	782	10113.5	3102	8	5	0	62.9987	90	2	7	15	0.0681402631422278
ENSG00000178950	GAK	ase_all	911	1054.5	7014	16797	6655	911	16797	465.5	6630	58	6	0	139.13	90	0	77	7	0.0681402631422278
ENSG00000189171	S100A13	ase_all	911	16797	4059	16797	11778.5	911	16797	2317.5	611	0	8	0	57.7145	90	0	46	42	0.0681402631422278
ENSG00000262576	PCDHGA4	ase_all	911	16797	13703	16797	756	911	16797	16797	14092.5	0	2	0	519.593	90	0	0	2	0.0681402631422278
ENSG00000138674	SEC31A	variants	913	2434	1363	16797	913	1144	2478	98.5	15823.5	42	11	0	477.627	83	1	106	1	0.068518902184914
ENSG00000011028	MRC2	isSplice	913.5	2625.5	8843	16797	1812	399	16797	913.5	2727	40	5	0	338.092	116	0	64	17	0.0686163600642972
ENSG00000047188	YTHDC2	isSplice	913.5	16797	5422.5	161.5	3031.5	2950.5	16797	913.5	11871.5	0	7	19	252.313	57	0	64	3	0.0686163600642972
ENSG00000049239	H6PD	isSplice	913.5	7197	5422.5	16797	6181	214.5	16797	913.5	11871.5	5	7	0	150.122	138	0	64	3	0.0686163600642972
ENSG00000065000	AP3D1	isSplice	913.5	7502	4059	16797	6648	3183.5	782	913.5	15823.5	4	8	0	139.349	55	2	64	1	0.0686163600642972
ENSG00000076555	ACACB	isSplice	913.5	3479.5	10659	16797	889	4879.5	16797	913.5	11871.5	31	4	0	481.373	43	0	64	3	0.0686163600642972
ENSG00000088179	PTPN4	isSplice	913.5	468	10659	16797	3361	7523.5	2478	913.5	9894.5	69	4	0	236.593	29	1	64	4	0.0686163600642972
ENSG00000106462	EZH2	isSplice	913.5	7502	12288	16797	417	11528.5	2478	913.5	5484	4	3	0	671.475	11	1	64	9	0.0686163600642972
ENSG00000109118	PHF12	isSplice	913.5	3579.5	8843	16797	9862	13010.5	310	913.5	5484	30	5	0	84.7817	6	3	64	9	0.0686163600642972
ENSG00000120254	MTHFD1L	isSplice	913.5	1425.5	13703	16797	2715	424.5	16797	913.5	7446	53	2	0	269.602	114	0	64	6	0.0686163600642972
ENSG00000125089	SH3TC1	isSplice	913.5	4969.5	14910	16797	2953	169	16797	913.5	14092.5	17	1	0	256.498	146	0	64	2	0.0686163600642972
ENSG00000131508	UBE2D2	isSplice	913.5	2720	2016	16797	16797	11269.5	141.5	913.5	11871.5	39	10	0	0	12	4	64	3	0.0686163600642972
ENSG00000141027	NCOR1	isSplice	913.5	4731.5	13703	16797	769	6136	16797	913.5	6006.5	19	2	0	515.717	36	0	64	8	0.0686163600642972
ENSG00000141867	BRD4	isSplice	913.5	7197	4059	16797	2384	4387.5	310	913.5	2227.5	5	8	0	292.683	46	3	64	22	0.0686163600642972
ENSG00000157106	SMG1	isSplice	913.5	3782	2901.5	16797	352	5569.5	2478	913.5	14092.5	28	9	0	708.181	39	1	64	2	0.0686163600642972
ENSG00000160255	ITGB2	isSplice	913.5	9174	12288	16797	7698.5	60	16797	913.5	7446	1	3	0	119.76	188	0	64	6	0.0686163600642972
ENSG00000160685	ZBTB7B	isSplice	913.5	7502	7014	16797	4977	6136	2478	913.5	410.5	4	6	0	179.182	36	1	64	46	0.0686163600642972
ENSG00000185658	BRWD1	isSplice	913.5	9174	14910	16797	263	1760	2478	913.5	8486.5	1	1	0	781.841	71	1	64	5	0.0686163600642972
ENSG00000143297	FCRL5	variants	914	16797	12288	16797	914	5042.5	16797	4364.5	884.5	0	3	0	477.598	42	0	32	37	0.0687241769363577
ENSG00000082898	XPO1	variants	915	7819.5	4059	16797	915	8575	782	1612	4153	3	8	0	477.327	24	2	53	12	0.0689464785378341
ENSG00000127249	ATP13A4	variants	917	3782	12288	16797	917	13010.5	16797	10113.5	831	28	3	0	476.071	6	0	7	38	0.069524557956778
ENSG00000186340	THBS2	variants	919	16797	14910	16797	919	10	16797	5929	6006.5	0	1	0	474.965	261	0	24	8	0.0700210751919986
ENSG00000124151	NCOA3	variants	923	16797	5422.5	16797	923	6525.5	310	1381.5	1363	0	7	0	474.383	34	3	56	30	0.0708203845924868
ENSG00000123200	ZC3H13	variants	929	1507.5	10659	16797	929	3521	782	5125.5	6630	52	4	0	473.538	52	2	28	7	0.0719863666130857
ENSG00000112769	LAMA4	variants	930	16797	8843	16797	930	69	16797	4364.5	14092.5	0	5	0	473.343	183	0	32	2	0.0721307
ENSG00000165029	ABCA1	variants	932	9174	12288	16797	932	424.5	16797	2926	14092.5	1	3	0	472.76	114	0	41	2	0.0724572245043758
ENSG00000090989	EXOC1	variants	935	16797	2016	50.5	935	3521	16797	3507.5	9894.5	0	10	67	472.353	52	0	37	4	0.0730108352682027
ENSG00000003056	M6PR	alt_prom	935.5	935.5	105.5	16797	14154	3953	16797	2201	3102	60	17	0	22.8781	49	0	47	15	0.0730702506399952
ENSG00000009790	TRAF3IP3	alt_prom	935.5	935.5	8843	16797	3380	881.5	16797	16797	2008	60	5	0	236.001	91	0	0	24	0.0730702506399952
ENSG00000067369	TP53BP1	alt_prom	935.5	935.5	4059	16797	1065	7112	782	1612	15823.5	60	8	0	444.861	31	2	53	1	0.0730702506399952
ENSG00000068793	ENSG00000068793	alt_prom	935.5	935.5	5422.5	16797	16797	594.5	2478	2673.5	9894.5	60	7	0	0	104	1	43	4	0.0730702506399952
ENSG00000088930	XRN2	alt_prom	935.5	935.5	105.5	16797	1787	11269.5	16797	2317.5	3403.5	60	17	0	340.136	12	0	46	14	0.0730702506399952
ENSG00000100359	SGSM3	alt_prom	935.5	935.5	7014	16797	7538.5	9207.5	16797	490.5	14092.5	60	6	0	122.85	21	0	76	2	0.0730702506399952
ENSG00000105127	AKAP8	alt_prom	935.5	935.5	7014	16797	4207	9882	782	2437	2465.5	60	6	0	202.802	18	2	45	19	0.0730702506399952
ENSG00000109099	PMP22	alt_prom	935.5	935.5	8843	16797	9797	37	16797	7720.5	6630	60	5	0	85.966	204	0	16	7	0.0730702506399952
ENSG00000111652	COPS7A	alt_prom	935.5	935.5	386.5	16797	14509	6331.5	16797	3507.5	2465.5	60	14	0	19.3986	35	0	37	19	0.0730702506399952
ENSG00000114013	CD86	alt_prom	935.5	935.5	12288	16797	6482.5	790	16797	6581	5484	60	3	0	143.644	95	0	21	9	0.0730702506399952
ENSG00000132334	PTPRE	alt_prom	935.5	935.5	8843	16797	5546	369.5	2478	7252.5	15823.5	60	5	0	163.633	119	1	18	1	0.0730702506399952
ENSG00000133612	AGAP3	alt_prom	935.5	935.5	13703	16797	4691	13756	310	2673.5	4153	60	2	0	187.298	4	3	43	12	0.0730702506399952
ENSG00000142186	SCYL1	alt_prom	935.5	935.5	4059	16797	6779	13756	2478	302	9894.5	60	8	0	136.542	4	1	85	4	0.0730702506399952
ENSG00000143409	MINDY1	alt_prom	935.5	935.5	8843	16797	16797	11808	16797	1612	498	60	5	0	0	10	0	53	44	0.0730702506399952
ENSG00000143442	POGZ	alt_prom	935.5	935.5	5422.5	16797	5552	10775	2478	2553.5	546	60	7	0	163.59	14	1	44	43	0.0730702506399952
ENSG00000147642	SYBU	alt_prom	935.5	935.5	8843	16797	1742	10775	16797	7252.5	320.5	60	5	0	345.253	14	0	18	48	0.0730702506399952
ENSG00000166833	NAV2	alt_prom	935.5	935.5	13703	16797	479	4387.5	16797	5493	7446	60	2	0	637.223	46	0	26	6	0.0730702506399952
ENSG00000170525	PFKFB3	alt_prom	935.5	935.5	8843	16797	13293	565	16797	4939.5	3403.5	60	5	0	37.7358	106	0	29	14	0.0730702506399952
ENSG00000178904	DPY19L3	alt_prom	935.5	935.5	4059	16797	4500	3073.5	2478	4562.5	884.5	60	8	0	193.004	56	1	31	37	0.0730702506399952
ENSG00000184489	PTP4A3	alt_prom	935.5	935.5	8843	16797	12542	9882	16797	3824	70	60	5	0	47.3709	18	0	35	61	0.0730702506399952
ENSG00000204351	SKIV2L	alt_prom	935.5	935.5	1363	16797	4901	3521	16797	744	6006.5	60	11	0	181.225	52	0	68	8	0.0730702506399952
ENSG00000000457	SCYL3	cn	938.5	299.5	12288	16797	6377.5	7745.5	16797	4562.5	938.5	75	3	0	145.843	28	0	31	36	0.0735122343275585
ENSG00000073605	GSDMB	cn	938.5	16797	2901.5	16797	10151.5	4089	16797	184.5	938.5	0	9	0	80.2407	48	0	94	36	0.0735122343275585
ENSG00000101126	ADNP	cn	938.5	206	7014	16797	1316	8359	2478	2437	938.5	81	6	0	398.406	25	1	45	36	0.0735122343275585
ENSG00000116604	MEF2D	cn	938.5	235	8843	16797	7308	5042.5	16797	2800.5	938.5	79	5	0	126.743	42	0	42	36	0.0735122343275585
ENSG00000117501	MROH9	cn	938.5	16797	16797	16797	593	13756	2478	16797	938.5	0	0	0	570.096	4	1	0	36	0.0735122343275585
ENSG00000135678	CPM	cn	938.5	2057.5	10659	16797	9251.5	1697	13	7482.5	938.5	46	4	0	94.2063	72	9	17	36	0.0735122343275585
ENSG00000143320	CRABP2	cn	938.5	6024	601.5	16797	13471	13010.5	16797	9563.5	938.5	10	13	0	35.4484	6	0	9	36	0.0735122343275585
ENSG00000145494	NDUFS6	cn	938.5	16797	906.5	16797	10093	10551.5	16797	4162	938.5	0	12	0	81.0209	15	0	33	36	0.0735122343275585
ENSG00000153395	LPCAT1	cn	938.5	16797	7014	16797	7559	148	16797	2437	938.5	0	6	0	122.506	150	0	45	36	0.0735122343275585
ENSG00000163468	CCT3	cn	938.5	16797	4059	16797	11401	10102	310	9283	938.5	0	8	0	63.925	17	3	10	36	0.0735122343275585
ENSG00000169064	ZBBX	cn	938.5	16797	8843	16797	617	16797	16797	16797	938.5	0	5	0	561.798	0	0	0	36	0.0735122343275585
ENSG00000171862	PTEN	cn	938.5	9174	4059	16797	71	1640	2478	1893	938.5	1	8	0	1278.22	73	1	50	36	0.0735122343275585
ENSG00000183853	KIRREL1	cn	938.5	5689	10659	16797	4969	810	2478	7720.5	938.5	12	4	0	179.426	94	1	16	36	0.0735122343275585
ENSG00000188404	SELL	cn	938.5	16797	5422.5	16797	4260	855.5	16797	6132	938.5	0	7	0	200.753	92	0	23	36	0.0735122343275585
ENSG00000136813	ECPAS	variants	939	7502	7014	16797	939	8997	16797	370	11871.5	4	6	0	471.113	22	0	81	3	0.0735677204262666
ENSG00000100422	CERK	ase_all	939.5	16797	8843	16797	6068	939.5	782	6132	9894.5	0	5	0	152.555	89	2	23	4	0.0735993332142645
ENSG00000112234	FBXL4	ase_all	939.5	16797	5422.5	16797	3974	939.5	16797	817.5	15823.5	0	7	0	212.258	89	0	66	1	0.0735993332142645
ENSG00000128294	TPST2	ase_all	939.5	935.5	8843	16797	8809	939.5	16797	5306	7446	60	5	0	100.664	89	0	27	6	0.0735993332142645
ENSG00000137177	KIF13A	ase_all	939.5	2158	10659	16797	654	939.5	16797	2317.5	5017	45	4	0	549.057	89	0	46	10	0.0735993332142645
ENSG00000162413	KLHL21	ase_all	939.5	6665.5	10659	16797	5610	939.5	782	9006	14092.5	7	4	0	162.279	89	2	11	2	0.0735993332142645
ENSG00000175899	A2M	ase_all	939.5	16797	2901.5	16797	528	939.5	16797	3052	3102	0	9	0	602.41	89	0	40	15	0.0735993332142645
ENSG00000180902	D2HGDH	ase_all	939.5	4475	8843	16797	13534	939.5	2478	57	14092.5	21	5	0	34.5543	89	1	118	2	0.0735993332142645
ENSG00000241484	ARHGAP8	ase_all	939.5	1958.5	16797	14	9331	939.5	16797	3671	14092.5	47	0	186	93.0752	89	0	36	2	0.0735993332142645
ENSG00000214944	ARHGEF28	variants	940	698.5	12288	16797	940	2470.5	2478	5707	15823.5	64	3	0	470.763	62	1	25	1	0.0736388640828719
ENSG00000196935	SRGAP1	variants	943	6914.5	10659	16797	943	5930.5	141.5	9563.5	3102	6	4	0	470.064	37	4	9	15	0.0740267904983033
ENSG00000102755	FLT1	variants	945	9174	13703	16797	945	57.5	2478	7482.5	6006.5	1	2	0	469.373	190	1	17	8	0.074264928260999
ENSG00000070019	GUCY2C	variants	948	16797	906.5	16797	948	11269.5	16797	11858.5	4153	0	12	0	468.326	12	0	2	12	0.0745905221170447
ENSG00000096968	JAK2	variants	951	1507.5	5422.5	16797	951	616.5	2478	5306	3102	52	7	0	467.168	103	1	27	15	0.0749174257307853
ENSG00000113211	PCDHB6	variants	952	16797	906.5	16797	952	8359	16797	16797	14092.5	0	12	0	467.108	25	0	0	2	0.0750122045603381
ENSG00000121989	ACVR2A	variants	956	16797	14910	16797	956	8997	310	5929	14092.5	0	1	0	466.264	22	3	24	2	0.0753370840030958
ENSG00000169851	PCDH7	variants	962	16797	14910	16797	962	1473.5	782	10425.5	11871.5	0	1	0	464.862	76	2	6	3	0.0756444007858546
ENSG00000114126	TFDP2	isSplice	963	1860.5	7014	64.5	10697.5	6136	2478	963	2465.5	48	6	53	73.3676	36	1	63	19	0.0757050068464607
ENSG00000132676	DAP3	isSplice	963	16797	1363	16797	11312	8997	16797	963	611	0	11	0	65.3737	22	0	63	42	0.0757050068464607
ENSG00000143303	RRNAD1	isSplice	963	1860.5	14910	199.5	6000.5	8359	16797	963	999.5	48	1	13	153.846	25	0	63	35	0.0757050068464607
ENSG00000158773	USF1	isSplice	963	1341	4059	16797	9083	6331.5	16797	963	364.5	54	8	0	96.6931	35	0	63	47	0.0757050068464607
ENSG00000160753	RUSC1	isSplice	963	5378	7014	16797	7749	13010.5	16797	963	546	14	6	0	118.584	6	0	63	43	0.0757050068464607
ENSG00000160972	PPP1R16A	isSplice	963	16797	7014	16797	6757	7745.5	16797	963	147	0	6	0	136.986	28	0	63	56	0.0757050068464607
ENSG00000170638	TRABD	isSplice	963	647	5422.5	16797	10272	16797	2478	963	7446	65	7	0	78.3699	0	1	63	6	0.0757050068464607
ENSG00000172661	WASHC2C	isSplice	963	16797	12288	230	16797	16797	16797	963	9894.5	0	3	10	0	0	0	63	4	0.0757050068464607
ENSG00000182325	FBXL6	isSplice	963	16797	14910	16797	10612	8791	16797	963	115	0	1	0	74.184	23	0	63	57	0.0757050068464607
ENSG00000183020	AP2A2	isSplice	963	4851	5422.5	16797	6298.5	2030	782	963	11871.5	18	7	0	147.874	67	2	63	3	0.0757050068464607
ENSG00000185722	ANKFY1	isSplice	963	8177	7014	16797	4404	1592.5	310	963	14092.5	2	6	0	196.036	74	3	63	2	0.0757050068464607
ENSG00000187239	FNBP1	isSplice	963	3106.5	5422.5	16797	6885	703.5	16797	963	9894.5	35	7	0	134.048	99	0	63	4	0.0757050068464607
ENSG00000198399	ITSN2	variants	964	2339.5	10659	16797	964	5206	16797	156.5	14092.5	43	4	0	464.548	41	0	98	2	0.0757655533726261
ENSG00000142207	URB1	variants	965	16797	12288	16797	965	5930.5	16797	913.5	14092.5	0	3	0	464.037	37	0	64	2	0.0758128832529618
ENSG00000132554	RGS22	variants	968	6431.5	12288	16797	968	16797	16797	12373	229	8	3	0	463.44	0	0	1	51	0.0759078406858368
ENSG00000089351	GRAMD1A	ase_all	968.5	4969.5	10659	16797	5082	968.5	16797	778	1461	17	4	0	176.429	88	0	67	29	0.0759398702149193
ENSG00000108669	CYTH1	ase_all	968.5	5099.5	5422.5	16797	8351	968.5	16797	913.5	3102	16	7	0	108.085	88	0	64	15	0.0759398702149193
ENSG00000117115	PADI2	ase_all	968.5	16797	906.5	16797	4618	968.5	16797	7482.5	8486.5	0	12	0	189.573	88	0	17	5	0.0759398702149193
ENSG00000127329	PTPRB	ase_all	968.5	2531.5	13703	16797	282.5	968.5	16797	4748.5	2124	41	2	0	759.618	88	0	30	23	0.0759398702149193
ENSG00000135905	DOCK10	ase_all	968.5	2434	8843	16797	424	968.5	16797	2201	15823.5	42	5	0	668.813	88	0	47	1	0.0759398702149193
ENSG00000147862	NFIB	ase_all	968.5	52	12288	16797	5008	968.5	2478	5929	3102	105	3	0	178.162	88	1	24	15	0.0759398702149193
ENSG00000162929	KIAA1841	ase_all	968.5	107	14910	16797	7725	968.5	16797	1171.5	3753.5	93	1	0	119.246	88	0	59	13	0.0759398702149193
ENSG00000163565	IFI16	ase_all	968.5	16797	4059	16797	1642	968.5	16797	607.5	999.5	0	8	0	355.872	88	0	72	35	0.0759398702149193
ENSG00000168528	SERINC2	ase_all	968.5	4475	8843	16797	7114.5	968.5	310	5707	15823.5	21	5	0	130.112	88	3	25	1	0.0759398702149193
ENSG00000178860	MSC	ase_all	968.5	9174	4059	16797	6874	968.5	16797	16797	498	1	8	0	134.228	88	0	0	44	0.0759398702149193
ENSG00000019169	MARCO	variants	971	16797	906.5	16797	971	8791	16797	8728.5	15823.5	0	12	0	463.269	23	0	12	1	0.0760127403703042
ENSG00000198788	MUC2	variants	973	5851	386.5	16797	973	10323.5	16797	16797	14092.5	11	14	0	462.82	16	0	0	2	0.0760572721319283
ENSG00000135976	ANKRD36	variants	982	2254.5	14910	16797	982	16797	16797	98.5	7446	44	1	0	460.455	0	0	106	6	0.0762550455438471
ENSG00000205726	ITSN1	variants	986	2434	16797	41.5	986	7310.5	2478	4364.5	14092.5	42	0	79	460.087	30	1	32	2	0.0763358933142823
ENSG00000140396	NCOA2	variants	992	4279.5	5422.5	16797	992	7523.5	16797	2437	454.5	23	7	0	458.716	29	0	45	45	0.0764479
ENSG00000044115	CTNNA1	alt_prom	993	993	1363	16797	3208	6525.5	77.5	2437	8486.5	59	11	0	243.632	34	5	45	5	0.0764647853783414
ENSG00000084070	SMAP2	alt_prom	993	993	8843	16797	6628	4717	2478	416	5017	59	5	0	139.697	44	1	79	10	0.0764647853783414
ENSG00000101639	CEP192	variants	993	3199	8843	16797	993	2030	16797	349.5	6630	34	5	0	458.494	67	0	82	7	0.0764647853783414
ENSG00000115310	RTN4	alt_prom	993	993	2901.5	16797	1281	6728.5	310	4162	4153	59	9	0	404.04	33	3	33	12	0.0764647853783414
ENSG00000128159	TUBGCP6	alt_prom	993	993	10659	16797	2921	16797	16797	276	7446	59	4	0	258.933	0	0	87	6	0.0764647853783414
ENSG00000131634	TMEM204	alt_prom	993	993	13703	16797	13584	361	2478	10425.5	11871.5	59	2	0	33.8753	120	1	6	3	0.0764647853783414
ENSG00000148337	CIZ1	alt_prom	993	993	2901.5	16797	8066	6331.5	16797	34	8486.5	59	9	0	112.803	35	0	130	5	0.0764647853783414
ENSG00000155363	MOV10	alt_prom	993	993	10659	16797	4238	5749.5	16797	744	14092.5	59	4	0	201.572	38	0	68	2	0.0764647853783414
ENSG00000157483	MYO1E	alt_prom	993	993	4059	16797	3658.5	881.5	16797	4364.5	8486.5	59	8	0	224.719	91	0	32	5	0.0764647853783414
ENSG00000158716	DUSP23	alt_prom	993	993	8843	16797	16797	10551.5	16797	9563.5	783	59	5	0	0	15	0	9	39	0.0764647853783414
ENSG00000161013	MGAT4B	alt_prom	993	993	5422.5	16797	13755	9207.5	16797	675.5	7446	59	7	0	30.7503	21	0	70	6	0.0764647853783414
ENSG00000167491	GATAD2A	alt_prom	993	993	5422.5	16797	10370.5	5749.5	77.5	2800.5	3753.5	59	7	0	77.1159	38	5	42	13	0.0764647853783414
ENSG00000168802	CHTF8	alt_prom	993	993	249	16797	14402	14657.5	16797	2553.5	9894.5	59	15	0	20.3376	2	0	44	4	0.0764647853783414
ENSG00000179364	PACS2	alt_prom	993	993	5422.5	16797	8674	8575	16797	963	7446	59	7	0	102.74	24	0	63	6	0.0764647853783414
ENSG00000185033	SEMA4B	alt_prom	993	993	12288	16797	9079	3660.5	310	1058.5	7446	59	3	0	96.768	51	3	61	6	0.0764647853783414
ENSG00000185624	P4HB	alt_prom	993	993	12288	16797	8499	6728.5	782	16797	2881.5	59	3	0	105.652	33	2	0	16	0.0764647853783414
ENSG00000196639	HRH1	alt_prom	993	993	5422.5	16797	6274	465	2478	16797	6630	59	7	0	148.337	112	1	0	7	0.0764647853783414
ENSG00000134313	KIDINS220	variants	994	16797	1363	179	994	4549	2478	1691.5	11871.5	0	11	16	458.365	45	1	52	3	0.0764806215395606
ENSG00000174175	SELP	variants	997	2434	8843	16797	997	3660.5	16797	10113.5	938.5	42	5	0	458.052	51	0	7	36	0.076530213728642
ENSG00000101158	NELFCD	cn	999.5	16797	2901.5	16797	11606	7745.5	16797	778	999.5	0	9	0	60.5205	28	0	67	35	0.0765713520271477
ENSG00000114279	FGF12	cn	999.5	427	5422.5	16797	2466	11528.5	2478	11858.5	999.5	70	7	0	285.714	11	1	2	35	0.0765713520271477
ENSG00000116132	PRRX1	cn	999.5	16797	4059	16797	6230	578	16797	10425.5	999.5	0	8	0	149.365	105	0	6	35	0.0765713520271477
ENSG00000124222	STX16	cn	999.5	16797	4059	16797	5430.5	3405.5	16797	817.5	999.5	0	8	0	166.706	53	0	66	35	0.0765713520271477
ENSG00000132688	NES	cn	999.5	16797	7014	16797	1869	424.5	16797	8728.5	999.5	0	6	0	333.333	114	0	12	35	0.0765713520271477
ENSG00000133657	ATP13A3	cn	999.5	1958.5	5422.5	16797	1022	7112	2478	547	999.5	47	7	0	452.944	31	1	74	35	0.0765713520271477
ENSG00000135845	PIGC	cn	999.5	16797	2901.5	16797	6048.5	3953	782	5493	999.5	0	9	0	152.983	49	2	26	35	0.0765713520271477
ENSG00000143157	POGK	cn	999.5	1425.5	7014	209	4688	6728.5	16797	7961.5	999.5	53	6	12	187.422	33	0	15	35	0.0765713520271477
ENSG00000143164	DCAF6	cn	999.5	9174	8843	16797	2695.5	10551.5	77.5	4748.5	999.5	1	5	0	270.929	15	5	30	35	0.0765713520271477
ENSG00000145014	TMEM44	cn	999.5	508.5	10659	16797	9109.5	2217	16797	8210	999.5	68	4	0	96.3948	65	0	14	35	0.0765713520271477
ENSG00000163961	RNF168	cn	999.5	16797	8843	219.5	4074	6136	2478	1011.5	999.5	0	5	11	207.565	36	1	62	35	0.0765713520271477
ENSG00000171940	ZNF217	cn	999.5	1860.5	2016	16797	2429	6525.5	782	7252.5	999.5	48	10	0	288.632	34	2	18	35	0.0765713520271477
ENSG00000173809	TDRD12	cn	999.5	3579.5	601.5	16797	1945	16797	16797	16797	999.5	30	13	0	327.082	0	0	0	35	0.0765713520271477
ENSG00000180611	MB21D2	cn	999.5	16797	12288	16797	3574	5569.5	782	16797	999.5	0	3	0	228.676	39	2	0	35	0.0765713520271477
ENSG00000182463	TSHZ2	cn	999.5	3393.5	7014	16797	856	5206	2478	11439	999.5	32	6	0	488.145	41	1	3	35	0.0765713520271477
ENSG00000198715	GLMP	cn	999.5	647	7014	16797	16797	4549	16797	2093.5	999.5	65	6	0	0	45	0	48	35	0.0765713520271477
ENSG00000198952	SMG5	cn	999.5	16797	4059	16797	3374	7310.5	782	3191.5	999.5	0	8	0	236.128	30	2	39	35	0.0765713520271477
ENSG00000215440	NPEPL1	cn	999.5	156.5	8843	16797	8606	4717	16797	3052	999.5	86	5	0	103.824	44	0	40	35	0.0765713520271477
ENSG00000253729	PRKDC	cn	999.5	2921	7014	16797	105	9207.5	16797	1991.5	999.5	37	6	0	1141.39	21	0	49	35	0.0765713520271477
ENSG00000163803	PLB1	variants	1001	4475	4059	16797	1001	5042.5	782	8210	9894.5	21	8	0	457.285	42	2	14	4	0.076601238316366
ENSG00000006016	CRLF1	ase_all	1003.5	4279.5	386.5	16797	12061	1003.5	16797	11439	3102	23	14	0	53.267	87	0	3	15	0.0766410668571769
ENSG00000079263	SP140	ase_all	1003.5	6914.5	10659	16797	743	1003.5	16797	2926	11871.5	6	4	0	522.689	87	0	41	3	0.0766410668571769
ENSG00000085871	MGST2	ase_all	1003.5	16797	8843	16797	16797	1003.5	782	9563.5	11871.5	0	5	0	0	87	2	9	3	0.0766410668571769
ENSG00000088387	DOCK9	ase_all	1003.5	4279.5	7014	16797	447	1003.5	16797	2926	4582	23	6	0	654.511	87	0	41	11	0.0766410668571769
ENSG00000119185	ITGB1BP1	ase_all	1003.5	16797	12288	16797	12892	1003.5	16797	66	11871.5	0	3	0	43.3934	87	0	115	3	0.0766410668571769
ENSG00000127084	FGD3	ase_all	1003.5	100.5	2016	16797	8903	1003.5	16797	4364.5	15823.5	94	10	0	99.0884	87	0	32	1	0.0766410668571769
ENSG00000131711	MAP1B	ase_all	1003.5	7819.5	5422.5	16797	536	1003.5	16797	16797	15823.5	3	7	0	600.601	87	0	0	1	0.0766410668571769
ENSG00000133943	DGLUCY	ase_all	1003.5	2625.5	8843	16797	9952	1003.5	16797	710.5	11871.5	40	5	0	83.455	87	0	69	3	0.0766410668571769
ENSG00000146122	DAAM2	ase_all	1003.5	468	4059	16797	4120	1003.5	16797	7720.5	4582	69	8	0	205.846	87	0	16	11	0.0766410668571769
ENSG00000158714	SLAMF8	ase_all	1003.5	16797	8843	16797	10234	1003.5	16797	7720.5	739	0	5	0	78.8177	87	0	16	40	0.0766410668571769
ENSG00000198121	LPAR1	ase_all	1003.5	82	12288	16797	3566	1003.5	16797	7961.5	11871.5	97	3	0	229.008	87	0	15	3	0.0766410668571769
ENSG00000214063	TSPAN4	ase_all	1003.5	68	12288	16797	13779	1003.5	16797	2926	15823.5	101	3	0	30.2984	87	0	41	1	0.0766410668571769
ENSG00000159450	TCHH	variants	1006	16797	13703	16797	1006	13361.5	16797	16797	611	0	2	0	455.789	5	0	0	42	0.0766885753408347
ENSG00000005156	LIG3	isSplice	1011.5	7197	13703	16797	5520	5206	782	1011.5	6630	5	2	0	164.237	41	2	62	7	0.0767840685836757
ENSG00000006282	SPATA20	isSplice	1011.5	16797	8843	16797	2383	369.5	16797	1011.5	4582	0	5	0	292.851	119	0	62	11	0.0767840685836757
ENSG00000035115	SH3YL1	isSplice	1011.5	1054.5	10659	16797	4551	79	16797	1011.5	9894.5	58	4	0	191.479	176	0	62	4	0.0767840685836757
ENSG00000038219	BOD1L1	isSplice	1011.5	1958.5	7014	16797	268	2217	16797	1011.5	8486.5	47	6	0	777.332	65	0	62	5	0.0767840685836757
ENSG00000061987	MON2	isSplice	1011.5	2158	12288	16797	693	3521	2478	1011.5	3403.5	45	3	0	536.769	52	1	62	14	0.0767840685836757
ENSG00000113712	CSNK1A1	isSplice	1011.5	4475	1363	16797	10583	3660.5	782	1011.5	11871.5	21	11	0	74.6083	51	2	62	3	0.0767840685836757
ENSG00000114166	KAT2B	isSplice	1011.5	16797	8843	16797	3234.5	769	16797	1011.5	14092.5	0	5	0	242.718	96	0	62	2	0.0767840685836757
ENSG00000137207	YIPF3	isSplice	1011.5	16797	906.5	16797	10555.5	10102	16797	1011.5	3403.5	0	12	0	74.8223	17	0	62	14	0.0767840685836757
ENSG00000140105	WARS	isSplice	1011.5	3976	5422.5	16797	9944.5	1760	310	1011.5	9894.5	26	7	0	83.5247	71	3	62	4	0.0767840685836757
ENSG00000142197	DOPEY2	isSplice	1011.5	8177	7014	16797	909	2384	16797	1011.5	14092.5	2	6	0	478.27	63	0	62	2	0.0767840685836757
ENSG00000165392	WRN	isSplice	1011.5	16797	13703	16797	1972.5	968.5	16797	1011.5	11871.5	0	2	0	324.588	88	0	62	3	0.0767840685836757
ENSG00000178685	PARP10	isSplice	1011.5	16797	5422.5	16797	4353	4879.5	16797	1011.5	171.5	0	7	0	197.771	43	0	62	55	0.0767840685836757
ENSG00000181135	ZNF707	isSplice	1011.5	16797	14910	16797	8563	10323.5	16797	1011.5	147	0	1	0	104.566	16	0	62	56	0.0767840685836757
ENSG00000185404	SP140L	isSplice	1011.5	3688	12288	16797	3039.5	125.5	16797	1011.5	14092.5	29	3	0	251.699	155	0	62	2	0.0767840685836757
ENSG00000184863	RBM33	variants	1013	1259	10659	16797	1013	2733.5	16797	865.5	4582	55	4	0	454.763	59	0	65	11	0.0768137762695719
ENSG00000108821	COL1A1	variants	1016.5	6665.5	14910	16797	1016.5	163	16797	16797	3753.5	7	1	0	454.087	147	0	0	13	0.0768698577126868
ENSG00000146463	ZMYM4	variants	1016.5	2254.5	7014	16797	1016.5	10102	2478	465.5	6630	44	6	0	454.087	17	1	77	7	0.0768698577126868
ENSG00000149177	PTPRJ	variants	1027	16797	7014	16797	1027	5569.5	782	4939.5	14092.5	0	6	0	452.489	39	2	29	2	0.0770973388105019
ENSG00000197705	KLHL14	variants	1036	6216.5	4059	16797	1036	10102	782	7482.5	7446	9	8	0	450	17	2	17	6	0.0773308924212657
ENSG00000132681	ATP1A4	variants	1037	16797	13703	16797	1037	13010.5	16797	16797	683	0	2	0	449.006	6	0	0	41	0.0773548252664166
ENSG00000197321	SVIL	variants	1040	3106.5	7014	16797	1040	1003.5	16797	1110.5	11871.5	35	6	0	448.43	87	0	60	3	0.0774241828898018
ENSG00000022556	NLRP2	ase_all	1042	156.5	12288	16797	2027	1042	16797	11439	6006.5	86	3	0	319.425	86	0	3	8	0.0774911591355599
ENSG00000056558	TRAF1	ase_all	1042	137.5	7014	16797	13186.5	1042	16797	4364.5	9894.5	89	6	0	39.2542	86	0	32	4	0.0774911591355599
ENSG00000069974	RAB27A	ase_all	1042	88.5	12288	16797	10938	1042	16797	4162	14092.5	96	3	0	70.4225	86	0	33	2	0.0774911591355599
ENSG00000125257	ABCC4	ase_all	1042	16797	5422.5	16797	2268	1042	782	5125.5	5017	0	7	0	300.023	86	2	28	10	0.0774911591355599
ENSG00000133121	STARD13	ase_all	1042	100.5	7014	16797	3914	1042	16797	8210	6630	94	6	0	215.002	86	0	14	7	0.0774911591355599
ENSG00000152104	PTPN14	ase_all	1042	16797	10659	16797	1463	1042	782	7482.5	2307.5	0	4	0	378.251	86	2	17	21	0.0774911591355599
ENSG00000154889	MPPE1	ase_all	1042	5689	12288	16797	8443	1042	16797	490.5	7446	12	3	0	106.655	86	0	76	6	0.0774911591355599
ENSG00000164253	WDR41	ase_all	1042	2625.5	12288	16797	3408.5	1042	16797	1011.5	15823.5	40	3	0	234.926	86	0	62	1	0.0774911591355599
ENSG00000165124	SVEP1	ase_all	1042	4475	7014	16797	97	1042	16797	9563.5	9894.5	21	6	0	1157.41	86	0	9	4	0.0774911591355599
ENSG00000187244	BCAM	ase_all	1042	7197	13703	16797	4807	1042	782	16797	4582	5	2	0	183.578	86	2	0	11	0.0774911591355599
ENSG00000196262	PPIA	ase_all	1042	16797	4059	16797	14357	1042	16797	49	3403.5	0	8	0	20.8073	86	0	121	14	0.0774911591355599
ENSG00000107099	DOCK8	variants	1051	2818.5	8843	16797	1051	42	16797	1691.5	2590	38	5	0	447.059	201	0	52	18	0.0779026611894981
ENSG00000055118	KCNH2	alt_prom	1054.5	1054.5	249	16797	3130	7310.5	2478	9006	3753.5	58	15	0	247.647	30	1	11	13	0.078106447579925
ENSG00000065357	DGKA	alt_prom	1054.5	1054.5	5422.5	16797	8812.5	7745.5	2478	913.5	5017	58	7	0	100.583	28	1	64	10	0.078106447579925
ENSG00000069424	KCNAB2	alt_prom	1054.5	1054.5	4059	16797	8523	49	16797	3343.5	11871.5	58	8	0	105.171	198	0	38	3	0.078106447579925
ENSG00000104067	TJP1	alt_prom	1054.5	1054.5	4059	16797	573	6136	16797	3507.5	11871.5	58	8	0	582.383	36	0	37	3	0.078106447579925
ENSG00000105173	CCNE1	alt_prom	1054.5	1054.5	5422.5	16797	6445.5	6331.5	2478	9006	246.5	58	7	0	144.449	35	1	11	50	0.078106447579925
ENSG00000117408	IPO13	alt_prom	1054.5	1054.5	5422.5	16797	6100	6728.5	2478	963	7446	58	7	0	151.918	33	1	63	6	0.078106447579925
ENSG00000117543	DPH5	alt_prom	1054.5	1054.5	8843	16797	8639	13010.5	16797	1011.5	15823.5	58	5	0	103.332	6	0	62	1	0.078106447579925
ENSG00000120071	KANSL1	alt_prom	1054.5	1054.5	12288	16797	658	4717	2478	1691.5	11871.5	58	3	0	548.664	44	1	52	3	0.078106447579925
ENSG00000126803	HSPA2	alt_prom	1054.5	1054.5	906.5	16797	10252.5	9438	16797	16797	9894.5	58	12	0	78.6164	20	0	0	4	0.078106447579925
ENSG00000130176	CNN1	alt_prom	1054.5	1054.5	601.5	16797	9588	9438	2478	11439	4153	58	13	0	89.3495	20	1	3	12	0.078106447579925
ENSG00000133794	ARNTL	alt_prom	1054.5	1054.5	12288	16797	7163.5	12378	782	3191.5	7446	58	3	0	129.227	8	2	39	6	0.078106447579925
ENSG00000138496	PARP9	alt_prom	1054.5	1054.5	8843	16797	2284	5569.5	16797	1011.5	5484	58	5	0	299.126	39	0	62	9	0.078106447579925
ENSG00000151247	EIF4E	alt_prom	1054.5	1054.5	14910	185.5	10576.5	10551.5	16797	9563.5	16797	58	1	15	74.6454	15	0	9	0	0.078106447579925
ENSG00000163399	ATP1A1	alt_prom	1054.5	1054.5	386.5	16797	3253	6921	16797	2093.5	14092.5	58	14	0	241.971	32	0	48	2	0.078106447579925
ENSG00000169756	LIMS1	alt_prom	1054.5	1054.5	5422.5	199.5	12556	4549	2478	4748.5	11871.5	58	7	13	47.2032	45	1	30	3	0.078106447579925
ENSG00000171681	ATF7IP	alt_prom	1054.5	1054.5	14910	16797	600	6728.5	2478	3343.5	3753.5	58	1	0	566.19	33	1	38	13	0.078106447579925
ENSG00000175354	PTPN2	alt_prom	1054.5	1054.5	5422.5	16797	4765	8154.5	782	3507.5	6630	58	7	0	185.228	26	2	37	7	0.078106447579925
ENSG00000176170	SPHK1	alt_prom	1054.5	1054.5	7014	16797	14906.5	968.5	16797	9563.5	3403.5	58	6	0	16.3372	88	0	9	14	0.078106447579925
ENSG00000011275	RNF216	isSplice	1058.5	8177	7014	16797	6162	9207.5	782	1058.5	4582	2	6	0	150.473	21	2	61	11	0.0783604810382807
ENSG00000013810	TACC3	isSplice	1058.5	8177	12288	16797	6612	1640	35	1058.5	5484	2	3	0	140.154	73	7	61	9	0.0783604810382807
ENSG00000028528	SNX1	isSplice	1058.5	4475	906.5	16797	9574	4387.5	16797	1058.5	9894.5	21	12	0	89.5255	46	0	61	4	0.0783604810382807
ENSG00000110713	NUP98	isSplice	1058.5	2921	906.5	16797	1064	2950.5	16797	1058.5	15823.5	37	12	0	445.069	57	0	61	1	0.0783604810382807
ENSG00000110717	NDUFS8	isSplice	1058.5	7197	249	16797	12221	8997	16797	1058.5	6006.5	5	15	0	51.1683	22	0	61	8	0.0783604810382807
ENSG00000124508	BTN2A2	isSplice	1058.5	5525.5	7014	128.5	9819	4089	16797	1058.5	5484	13	6	27	85.5066	48	0	61	9	0.0783604810382807
ENSG00000136560	TANK	isSplice	1058.5	549.5	2901.5	16797	5565	11528.5	16797	1058.5	8486.5	67	9	0	163.221	11	0	61	5	0.0783604810382807
ENSG00000137216	TMEM63B	isSplice	1058.5	184	2016	16797	6430.5	5377.5	16797	1058.5	3102	83	10	0	144.718	40	0	61	15	0.0783604810382807
ENSG00000137802	MAPKBP1	isSplice	1058.5	16797	13703	179	2565	2298	16797	1058.5	14092.5	0	2	16	279.497	64	0	61	2	0.0783604810382807
ENSG00000143624	INTS3	isSplice	1058.5	16797	5422.5	16797	6553	9438	2478	1058.5	683	0	7	0	142.103	20	1	61	41	0.0783604810382807
ENSG00000176225	RTTN	isSplice	1058.5	2531.5	8843	16797	633	7523.5	2478	1058.5	11871.5	41	5	0	555.85	29	1	61	3	0.0783604810382807
ENSG00000198901	PRC1	isSplice	1058.5	820.5	12288	16797	5170	6525.5	16797	1058.5	8486.5	62	3	0	173.348	34	0	61	5	0.0783604810382807
ENSG00000249915	PDCD6	isSplice	1058.5	7197	2016	16797	14524.5	16797	16797	1058.5	783	5	10	0	19.2901	0	0	61	39	0.0783604810382807
ENSG00000151136	BTBD11	variants	1060	2158	2016	16797	1060	10775	782	16797	11871.5	45	10	0	445.671	14	2	0	3	0.0784444841340716
ENSG00000183098	GPC6	variants	1061	16797	8843	16797	1061	482	2478	16797	4582	0	5	0	445.609	111	1	0	11	0.0785203310114901
ENSG00000196498	NCOR2	variants	1062	16797	12288	16797	1062	1955	2478	57	8486.5	0	3	0	445.434	68	1	118	5	0.0785942132523665
ENSG00000155849	ELMO1	variants	1063	88.5	7014	16797	1063	10102	16797	2800.5	4153	96	6	0	445.278	17	0	42	12	0.0786644043579211
ENSG00000010932	FMO1	cn	1066.5	3106.5	249	16797	1438	6331.5	16797	12373	1066.5	35	15	0	381.679	35	0	1	34	0.078958921235935
ENSG00000037897	METTL1	cn	1066.5	820.5	5422.5	16797	16797	14657.5	16797	5929	1066.5	62	7	0	0	2	0	24	34	0.078958921235935
ENSG00000075945	KIFAP3	cn	1066.5	2434	8843	16797	3613	6331.5	782	8210	1066.5	42	5	0	226.822	35	2	14	34	0.078958921235935
ENSG00000094963	FMO2	cn	1066.5	16797	8843	16797	7385	1003.5	16797	9563.5	1066.5	0	5	0	125.408	87	0	9	34	0.078958921235935
ENSG00000101166	PRELID3B	cn	1066.5	16797	906.5	16797	16797	9438	16797	7720.5	1066.5	0	12	0	0	20	0	16	34	0.078958921235935
ENSG00000123427	EEF1AKMT3	cn	1066.5	6914.5	5422.5	16797	11586	5569.5	77.5	11858.5	1066.5	6	7	0	60.7533	39	5	2	34	0.078958921235935
ENSG00000124172	ATP5F1E	cn	1066.5	16797	906.5	16797	16797	12093.5	16797	10113.5	1066.5	0	12	0	0	9	0	7	34	0.078958921235935
ENSG00000124209	RAB22A	cn	1066.5	16797	906.5	16797	14084.5	5569.5	16797	6803.5	1066.5	0	12	0	23.5516	39	0	20	34	0.078958921235935
ENSG00000125991	ERGIC3	cn	1066.5	935.5	2016	16797	7899	6728.5	2478	3191.5	1066.5	60	10	0	115.674	33	1	39	34	0.078958921235935
ENSG00000131941	RHPN2	cn	1066.5	16797	7014	16797	4210	2470.5	141.5	6343.5	1066.5	0	6	0	202.716	62	4	22	34	0.078958921235935
ENSG00000135679	MDM2	cn	1066.5	5378	2901.5	16797	2274	3183.5	22.5	1612	1066.5	14	9	0	299.551	55	8	53	34	0.078958921235935
ENSG00000143194	MAEL	cn	1066.5	16797	5422.5	16797	922	13756	16797	16797	1066.5	0	7	0	474.433	4	0	0	34	0.078958921235935
ENSG00000143199	ADCY10	cn	1066.5	7502	14910	16797	1066	13361.5	2478	16797	1066.5	4	1	0	444.341	5	1	0	34	0.078958921235935
ENSG00000145113	MUC4	cn	1066.5	4731.5	7014	16797	782	16797	16797	16797	1066.5	19	6	0	511.322	0	0	0	34	0.078958921235935
ENSG00000170549	IRX1	cn	1066.5	16797	601.5	16797	2012	13756	16797	16797	1066.5	0	13	0	320.838	4	0	0	34	0.078958921235935
ENSG00000197965	MPZL1	cn	1066.5	16797	1363	16797	14070	3183.5	141.5	4364.5	1066.5	0	11	0	23.6742	55	4	32	34	0.078958921235935
ENSG00000198771	RCSD1	cn	1066.5	9174	10659	16797	7371	1473.5	782	1787	1066.5	1	4	0	125.602	76	2	51	34	0.078958921235935
ENSG00000198842	DUSP27	cn	1066.5	9174	1363	16797	446	11012	16797	16797	1066.5	1	11	0	654.879	13	0	0	34	0.078958921235935
ENSG00000257921	ENSG00000257921	cn	1066.5	16797	16797	16797	16797	5042.5	782	7720.5	1066.5	0	0	0	0	42	2	16	34	0.078958921235935
ENSG00000139219	COL2A1	variants	1070	16797	26.5	16797	1070	12378	16797	16797	6630	0	20	0	443.734	8	0	0	7	0.0792648091921176
ENSG00000095564	BTAF1	variants	1071	6431.5	4059	16797	1071	8791	16797	913.5	15823.5	8	8	0	443.054	23	0	64	1	0.0793764362683813
ENSG00000121413	ZSCAN18	ase_all	1074	820.5	4059	16797	2661	1074	16797	4364.5	9894.5	62	8	0	273.544	85	0	32	4	0.0796465440257189
ENSG00000128918	ALDH1A2	ase_all	1074	3199	105.5	16797	3346	1074	16797	16797	11871.5	34	17	0	237.192	85	0	0	3	0.0796465440257189
ENSG00000129219	PLD2	ase_all	1074	5378	13703	16797	9525	1074	16797	416	11871.5	14	2	0	90.465	85	0	79	3	0.0796465440257189
ENSG00000131374	TBC1D5	ase_all	1074	4181	2901.5	16797	2482.5	1074	16797	416	9894.5	24	9	0	284.827	85	0	79	4	0.0796465440257189
ENSG00000142627	EPHA2	ase_all	1074	16797	4059	16797	1343	1074	782	5306	6006.5	0	8	0	394.308	85	2	27	8	0.0796465440257189
ENSG00000162290	ENSG00000162290	ase_all	1074	16797	13703	16797	16797	1074	782	8463.5	11871.5	0	2	0	0	85	2	13	3	0.0796465440257189
ENSG00000162576	MXRA8	ase_all	1074	4475	10659	16797	6148	1074	782	6803.5	11871.5	21	4	0	150.83	85	2	20	3	0.0796465440257189
ENSG00000166783	MARF1	variants	1074	6431.5	10659	16797	1074	8997	16797	638	8486.5	8	4	0	442.674	22	0	71	5	0.0796465440257189
ENSG00000197442	MAP3K5	ase_all	1074	1692.5	12288	16797	2371	1074	2478	913.5	8486.5	50	3	0	293.47	85	1	64	5	0.0796465440257189
ENSG00000113360	DROSHA	variants	1077	3479.5	2901.5	16797	1077	4717	16797	607.5	2124	31	9	0	441.718	44	0	72	23	0.0799826159433232
ENSG00000175267	VWA3A	variants	1083	7197	10659	16797	1083	16797	782	16797	9894.5	5	4	0	440.067	0	2	0	4	0.080633744120974
ENSG00000171560	FGA	variants	1089	8177	601.5	16797	1089	7745.5	16797	16797	14092.5	2	13	0	438.81	28	0	0	2	0.0812870750729297
ENSG00000133710	SPINK5	variants	1095	8177	601.5	16797	1095	2733.5	2478	9840	14092.5	2	13	0	437.756	59	1	8	2	0.0818918259212955
ENSG00000215853	RPTN	variants	1096	9174	7014	16797	1096	14191	16797	16797	683	1	6	0	437.158	3	0	0	41	0.0820001190688813
ENSG00000047315	POLR2B	variants	1097	7197	386.5	16797	1097	4717	2478	1991.5	8486.5	5	14	0	436.999	44	1	49	5	0.0821427635887361
ENSG00000138434	SSFA2	variants	1105	698.5	2016	16797	1105	6331.5	2478	3507.5	9894.5	64	10	0	435.849	35	1	37	4	0.0829127820444127
ENSG00000077157	PPP1R12B	ase_all	1107.5	1595.5	906.5	16797	4377.5	1107.5	16797	3671	1879.5	51	12	0	196.899	84	0	36	25	0.0831271655652795
ENSG00000109332	UBE2D3	ase_all	1107.5	16797	2016	16797	12257.5	1107.5	16797	913.5	15823.5	0	10	0	50.6586	84	0	64	1	0.0831271655652795
ENSG00000109794	FAM149A	ase_all	1107.5	647	13703	16797	3747	1107.5	16797	7961.5	11871.5	65	2	0	221.435	84	0	15	3	0.0831271655652795
ENSG00000137642	SORL1	ase_all	1107.5	4370	12288	16797	371	1107.5	2478	1787	14092.5	22	3	0	695.691	84	1	51	2	0.0831271655652795
ENSG00000142046	TMEM91	ase_all	1107.5	345.5	2016	16797	14605.5	1107.5	16797	9006	8486.5	73	10	0	18.6289	84	0	11	5	0.0831271655652795
ENSG00000160796	NBEAL2	ase_all	1107.5	2720	8843	16797	2845	1107.5	16797	26	14092.5	39	5	0	262.726	84	0	138	2	0.0831271655652795
ENSG00000262209	PCDHGB3	ase_all	1107.5	16797	13703	16797	618	1107.5	16797	16797	14092.5	0	2	0	561.555	84	0	0	2	0.0831271655652795
ENSG00000156414	TDRD9	variants	1108	5851	41.5	16797	1108	12093.5	2478	16797	9894.5	11	19	0	434.783	9	1	0	4	0.0831812823718521
ENSG00000013441	CLK1	isSplice	1110.5	597	13703	16797	2211.5	9207.5	2478	1110.5	11871.5	66	2	0	304.307	21	1	60	3	0.0835098529499315
ENSG00000075539	FRYL	isSplice	1110.5	3199	2901.5	16797	486	9438	16797	1110.5	15823.5	34	9	0	632.578	20	0	60	1	0.0835098529499315
ENSG00000100403	ZC3H7B	isSplice	1110.5	1692.5	601.5	16797	4310	5206	2478	1110.5	9894.5	50	13	0	198.951	41	1	60	4	0.0835098529499315
ENSG00000105639	JAK3	isSplice	1110.5	7819.5	5422.5	16797	2217	881.5	16797	1110.5	3403.5	3	7	0	303.951	91	0	60	14	0.0835098529499315
ENSG00000109113	RAB34	isSplice	1110.5	820.5	5422.5	16797	13600.5	9668	16797	1110.5	5484	62	7	0	33.6984	19	0	60	9	0.0835098529499315
ENSG00000121210	TMEM131L	isSplice	1110.5	2158	2016	16797	1677	3183.5	782	1110.5	15823.5	45	10	0	350.631	55	2	60	1	0.0835098529499315
ENSG00000143549	TPM3	isSplice	1110.5	6914.5	1363	16797	9748	11012	16797	1110.5	611	6	11	0	86.6927	13	0	60	42	0.0835098529499315
ENSG00000143742	SRP9	isSplice	1110.5	16797	2901.5	4	14028.5	5377.5	16797	1110.5	2008	0	9	404	24.0674	40	0	60	24	0.0835098529499315
ENSG00000144028	SNRNP200	isSplice	1110.5	2625.5	2901.5	179	1253	5042.5	16797	1110.5	8486.5	40	9	16	411.523	42	0	60	5	0.0835098529499315
ENSG00000151503	NCAPD3	isSplice	1110.5	8177	10659	16797	3120	855.5	16797	1110.5	14092.5	2	4	0	248.139	92	0	60	2	0.0835098529499315
ENSG00000154265	ABCA5	isSplice	1110.5	4731.5	10659	267	1823	5042.5	16797	1110.5	2881.5	19	4	5	336.984	42	0	60	16	0.0835098529499315
ENSG00000158941	CCAR2	isSplice	1110.5	1507.5	8843	16797	5975	968.5	16797	1110.5	15823.5	52	5	0	154.351	88	0	60	1	0.0835098529499315
ENSG00000160584	SIK3	isSplice	1110.5	7502	8843	111.5	3862	6331.5	2478	1110.5	14092.5	4	5	31	216.972	35	1	60	2	0.0835098529499315
ENSG00000168066	SF1	isSplice	1110.5	16797	906.5	16797	5780	10323.5	16797	1110.5	14092.5	0	12	0	158.951	16	0	60	2	0.0835098529499315
ENSG00000185000	DGAT1	isSplice	1110.5	16797	10659	16797	10292	9438	16797	1110.5	115	0	4	0	78.0396	20	0	60	57	0.0835098529499315
ENSG00000197892	KIF13B	isSplice	1110.5	8177	8843	16797	1686	565	2478	1110.5	8486.5	2	5	0	349.487	106	1	60	5	0.0835098529499315
ENSG00000189233	NUGGC	variants	1111	9174	14910	16797	1111	7112	782	9283	11871.5	1	1	0	434.122	31	2	10	3	0.0835473001131154
ENSG00000102699	PARP4	variants	1117	16797	4059	16797	1117	1371.5	2478	302	7446	0	8	0	432.999	78	1	85	6	0.0841079359409418
ENSG00000048052	HDAC9	alt_prom	1118.5	1118.5	2901.5	16797	286	8997	16797	5929	3753.5	57	9	0	754.107	22	0	24	13	0.0842042626659523
ENSG00000100697	DICER1	alt_prom	1118.5	1118.5	2901.5	16797	557	2298	16797	2317.5	8486.5	57	9	0	589.744	64	0	46	5	0.0842042626659523
ENSG00000104529	EEF1D	alt_prom	1118.5	1118.5	7014	16797	13703.5	7310.5	2478	16797	115	57	6	0	31.7511	30	1	0	57	0.0842042626659523
ENSG00000128829	EIF2AK4	alt_prom	1118.5	1118.5	8843	16797	2396	1074	16797	1787	15823.5	57	5	0	291.474	85	0	51	1	0.0842042626659523
ENSG00000130714	POMT1	alt_prom	1118.5	1118.5	7014	16797	5466	4879.5	16797	710.5	11871.5	57	6	0	165.715	43	0	69	3	0.0842042626659523
ENSG00000144357	UBR3	alt_prom	1118.5	1118.5	1363	16797	636	6525.5	2478	1171.5	8486.5	57	11	0	554.382	34	1	59	5	0.0842042626659523
ENSG00000146094	DOK3	alt_prom	1118.5	1118.5	7014	16797	11174	326.5	2478	5493	6630	57	6	0	67.6476	123	1	26	7	0.0842042626659523
ENSG00000148841	ITPRIP	alt_prom	1118.5	1118.5	10659	16797	11884	769	2478	12373	15823.5	57	4	0	55.6586	96	1	1	1	0.0842042626659523
ENSG00000152217	SETBP1	alt_prom	1118.5	1118.5	13703	16797	582	3953	16797	9006	8486.5	57	2	0	578.436	49	0	11	5	0.0842042626659523
ENSG00000156299	TIAM1	alt_prom	1118.5	1118.5	8843	16797	629	3812	16797	6581	14092.5	57	5	0	557.289	50	0	21	2	0.0842042626659523
ENSG00000166415	WDR72	alt_prom	1118.5	1118.5	8843	16797	906	4717	2478	9563.5	14092.5	57	5	0	478.469	44	1	9	2	0.0842042626659523
ENSG00000166922	SCG5	alt_prom	1118.5	1118.5	2901.5	16797	11043.5	11269.5	782	10425.5	15823.5	57	9	0	69.2681	12	2	6	1	0.0842042626659523
ENSG00000171806	METTL18	alt_prom	1118.5	1118.5	12288	16797	9144.5	9668	16797	11858.5	884.5	57	3	0	95.7625	19	0	2	37	0.0842042626659523
ENSG00000173175	ADCY5	alt_prom	1118.5	1118.5	5422.5	16797	1084	8575	16797	8210	5484	57	7	0	440.023	24	0	14	9	0.0842042626659523
ENSG00000177575	CD163	alt_prom	1118.5	1118.5	8843	16797	356	1760	16797	4364.5	2727	57	5	0	702.759	71	0	32	17	0.0842042626659523
ENSG00000186007	LEMD1	alt_prom	1118.5	1118.5	8843	16797	9933	10551.5	782	9283	1742.5	57	5	0	83.647	15	2	10	26	0.0842042626659523
ENSG00000188001	TPRG1	alt_prom	1118.5	1118.5	7014	16797	6259.5	8575	2478	9283	454.5	57	6	0	148.662	24	1	10	45	0.0842042626659523
ENSG00000196407	THEM5	alt_prom	1118.5	1118.5	7014	16797	11842	7745.5	16797	16797	611	57	6	0	56.444	28	0	0	42	0.0842042626659523
ENSG00000253731	PCDHGA6	variants	1122	16797	14910	16797	1122	1107.5	16797	11439	14092.5	0	1	0	432.526	84	0	3	2	0.0843267250104185
ENSG00000133812	SBF2	variants	1123.5	5238.5	13703	16797	1123.5	3183.5	2478	1058.5	6630	15	2	0	432.46	55	1	61	7	0.0843751265106864
ENSG00000065361	ERBB3	variants	1126	16797	5422.5	16797	1126	3953	782	2093.5	6006.5	0	7	0	432.05	49	2	48	8	0.0845089003988807
ENSG00000007933	FMO3	cn	1130	9174	2016	16797	3287	3953	782	11082.5	1130	1	10	0	240	49	2	4	33	0.0846784544859201
ENSG00000019186	CYP24A1	cn	1130	6024	167	16797	5830	9882	16797	16797	1130	10	16	0	157.8	18	0	0	33	0.0846784544859201
ENSG00000100813	ACIN1	variants	1130	2720	7014	16797	1130	7952.5	16797	40	6630	39	6	0	431.406	27	0	127	7	0.0846784544859201
ENSG00000100979	PLTP	cn	1130	647	10659	16797	9215.5	11808	16797	9283	1130	65	4	0	94.6611	10	0	10	33	0.0846784544859201
ENSG00000100985	MMP9	cn	1130	16797	8843	16797	1937	1003.5	16797	7961.5	1130	0	5	0	327.925	87	0	15	33	0.0846784544859201
ENSG00000101146	RAE1	cn	1130	7819.5	906.5	16797	9698	10102	16797	5493	1130	3	12	0	87.7001	17	0	26	33	0.0846784544859201
ENSG00000101444	AHCY	cn	1130	16797	8843	16797	10309	13010.5	782	8728.5	1130	0	5	0	77.8513	6	2	12	33	0.0846784544859201
ENSG00000114331	ACAP2	cn	1130	6665.5	2901.5	16797	3545	5377.5	310	2673.5	1130	7	9	0	229.768	40	3	43	33	0.0846784544859201
ENSG00000123297	TSFM	cn	1130	9174	8843	16797	16797	11528.5	77.5	10113.5	1130	1	5	0	0	11	5	7	33	0.0846784544859201
ENSG00000124107	SLPI	cn	1130	16797	906.5	16797	16797	13361.5	16797	9840	1130	0	12	0	0	5	0	8	33	0.0846784544859201
ENSG00000124140	SLC12A5	cn	1130	8177	12288	16797	827	16797	16797	16797	1130	2	3	0	497.421	0	0	0	33	0.0846784544859201
ENSG00000124299	PEPD	cn	1130	8177	2901.5	16797	8280.5	2645	310	4939.5	1130	2	9	0	109.31	60	3	29	33	0.0846784544859201
ENSG00000130589	HELZ2	cn	1130	16797	12288	16797	976	4233	16797	2093.5	1130	0	3	0	462.135	47	0	48	33	0.0846784544859201
ENSG00000131051	RBM39	cn	1130	7819.5	4059	16797	9053	9882	2478	31.5	1130	3	8	0	97.229	18	1	132	33	0.0846784544859201
ENSG00000132432	SEC61G	cn	1130	16797	1363	16797	13964.5	9207.5	310	4364.5	1130	0	11	0	24.8509	21	3	32	33	0.0846784544859201
ENSG00000135407	AVIL	cn	1130	7502	5422.5	16797	6457.5	12378	310	10113.5	1130	4	7	0	144.122	8	3	7	33	0.0846784544859201
ENSG00000143183	TMCO1	cn	1130	9174	249	16797	12417	14191	2478	7961.5	1130	1	15	0	48.7567	3	1	15	33	0.0846784544859201
ENSG00000162836	ACP6	cn	1130	16797	7014	16797	5885	1535.5	310	2926	1130	0	6	0	156.635	75	3	41	33	0.0846784544859201
ENSG00000175782	SLC35E3	cn	1130	2434	2901.5	16797	16797	11012	782	7720.5	1130	42	9	0	0	13	2	16	33	0.0846784544859201
ENSG00000189058	APOD	cn	1130	9174	906.5	16797	12957	10102	16797	10425.5	1130	1	12	0	42.5532	17	0	6	33	0.0846784544859201
ENSG00000240849	TMEM189	cn	1130	698.5	8843	16797	14412.5	9438	16797	6581	1130	64	5	0	20.2184	20	0	21	33	0.0846784544859201
ENSG00000267748	ENSG00000267748	cn	1130	16797	386.5	16797	16797	11808	16797	8210	1130	0	14	0	0	10	0	14	33	0.0846784544859201
ENSG00000173546	CSPG4	variants	1131	16797	2901.5	16797	1131	1003.5	16797	16797	8486.5	0	9	0	431.249	87	0	0	5	0.0847126272548669
ENSG00000079308	TNS1	variants	1133	4370	8843	16797	1133	201	16797	2437	9894.5	22	5	0	430.873	140	0	45	4	0.0847849616002858
ENSG00000141367	CLTC	variants	1135	5689	249	16797	1135	9882	2478	4162	3403.5	12	15	0	430.707	18	1	33	14	0.0848447937131631
ENSG00000144810	COL8A1	variants	1137	16797	7014	16797	1137	684	16797	9563.5	4582	0	6	0	430.598	100	0	9	11	0.0849004584151932
ENSG00000136861	CDK5RAP2	variants	1140	3016.5	4059	16797	1140	3812	2478	302	9894.5	36	8	0	429.767	50	1	85	4	0.0849821396677978
ENSG00000105928	GSDME	ase_all	1144	280.5	4059	16797	11321	1144	16797	7252.5	3753.5	76	8	0	65.2316	83	0	18	13	0.0851356194558552
ENSG00000119139	TJP2	ase_all	1144	756.5	2901.5	16797	2086	1144	16797	3507.5	14092.5	63	9	0	315.032	83	0	37	2	0.0851356194558552
ENSG00000122085	MTERF4	ase_all	1144	5099.5	13703	16797	16797	1144	16797	52	15823.5	16	2	0	0	83	0	120	1	0.0851356194558552
ENSG00000130158	DOCK6	ase_all	1144	2625.5	10659	16797	1297	1144	2478	490.5	3753.5	40	4	0	401.753	83	1	76	13	0.0851356194558552
ENSG00000156535	CD109	variants	1144	9174	12288	16797	1144	703.5	2478	7720.5	11871.5	1	3	0	429.51	99	1	16	3	0.0851356194558552
ENSG00000196405	EVL	ase_all	1144	1860.5	7014	16797	11366.5	1144	2478	675.5	9894.5	48	6	0	64.5439	83	1	70	4	0.0851356194558552
ENSG00000082438	COBLL1	variants	1146	597	5422.5	16797	1146	7523.5	16797	5306	7446	66	7	0	429.3	29	0	27	6	0.0851850925760552
ENSG00000164794	KCNV1	variants	1151	6024	16797	16797	1151	16797	16797	16797	454.5	10	0	0	428.878	0	0	0	45	0.0852902899327261
ENSG00000133706	LARS	variants	1153	16797	7014	48	1153	5749.5	2478	1303.5	14092.5	0	6	70	428.319	38	1	57	2	0.0853324403167232
ENSG00000175455	CCDC14	variants	1155	2158	12288	16797	1155	5377.5	2478	465.5	4582	45	3	0	427.922	40	1	77	11	0.0853792939215336
ENSG00000094975	SUCO	variants	1157	6024	2016	16797	1157	7523.5	310	5306	1199.5	10	10	0	427.579	29	3	27	32	0.0854304935405132
ENSG00000116991	SIPA1L2	variants	1158	1054.5	10659	16797	1158	1230	16797	5125.5	1742.5	58	4	0	427.452	81	0	28	26	0.0854471631839019
ENSG00000139218	SCAF11	variants	1164	1958.5	2901.5	16797	1164	5569.5	16797	1011.5	5484	47	9	0	426.439	39	0	62	9	0.0855703399416562
ENSG00000196305	IARS	variants	1165	7502	7014	16797	1165	7310.5	16797	1110.5	15823.5	4	6	0	426.237	30	0	60	1	0.0855868309817229
ENSG00000244754	N4BP2L2	variants	1170	16797	8843	16797	1170	1182.5	16797	18.5	5484	0	5	0	424.894	82	0	148	9	0.0856741680061916
ENSG00000027001	MIPEP	isSplice	1171.5	323	4059	16797	3177	10102	16797	1171.5	7446	74	8	0	245.339	17	0	59	6	0.0856986961957492
ENSG00000047056	WDR37	isSplice	1171.5	370.5	5422.5	16797	9794	3294.5	2478	1171.5	5484	72	7	0	86.0215	54	1	59	9	0.0856986961957492
ENSG00000067057	PFKP	isSplice	1171.5	597	4059	16797	6920	1592.5	16797	1171.5	5484	66	8	0	133.486	74	0	59	9	0.0856986961957492
ENSG00000070061	ELP1	isSplice	1171.5	820.5	5422.5	16797	3188	3660.5	2478	1171.5	14092.5	62	7	0	244.439	51	1	59	2	0.0856986961957492
ENSG00000085382	HACE1	isSplice	1171.5	1054.5	16797	16797	1560	6136	16797	1171.5	6630	58	0	0	364.678	36	0	59	7	0.0856986961957492
ENSG00000087157	PGS1	isSplice	1171.5	8177	4059	16797	9246.5	4233	77.5	1171.5	3102	2	8	0	94.2685	47	5	59	15	0.0856986961957492
ENSG00000092330	TINF2	isSplice	1171.5	1118.5	2901.5	16797	10666	13756	16797	1171.5	7446	57	9	0	73.6648	4	0	59	6	0.0856986961957492
ENSG00000096384	HSP90AB1	isSplice	1171.5	16797	601.5	16797	6386.5	8154.5	2478	1171.5	3403.5	0	13	0	145.651	26	1	59	14	0.0856986961957492
ENSG00000100280	AP1B1	isSplice	1171.5	2625.5	8843	16797	10194.5	2733.5	310	1171.5	8486.5	40	5	0	79.4755	59	3	59	5	0.0856986961957492
ENSG00000100376	FAM118A	isSplice	1171.5	2158	7014	16797	11674	214.5	2478	1171.5	14092.5	45	6	0	59.312	138	1	59	2	0.0856986961957492
ENSG00000104763	ASAH1	isSplice	1171.5	3876.5	4059	16797	12503.5	52	16797	1171.5	11871.5	27	8	0	47.824	193	0	59	3	0.0856986961957492
ENSG00000105738	SIPA1L3	isSplice	1171.5	2625.5	7014	16797	1847	1819	35	1171.5	1199.5	40	6	0	334.909	70	7	59	32	0.0856986961957492
ENSG00000105856	HBP1	isSplice	1171.5	4731.5	10659	16797	4133	7523.5	782	1171.5	3753.5	19	4	0	205.392	29	2	59	13	0.0856986961957492
ENSG00000108021	FAM208B	isSplice	1171.5	16797	4059	16797	1031	3294.5	16797	1171.5	3102	0	8	0	451.921	54	0	59	15	0.0856986961957492
ENSG00000114209	PDCD10	isSplice	1171.5	16797	1363	16797	10051	14191	16797	1171.5	999.5	0	11	0	81.6771	3	0	59	35	0.0856986961957492
ENSG00000117054	ACADM	isSplice	1171.5	9174	906.5	16797	7656.5	4387.5	2478	1171.5	7446	1	12	0	120.627	46	1	59	6	0.0856986961957492
ENSG00000118705	RPN2	isSplice	1171.5	2339.5	167	16797	12844	11528.5	2478	1171.5	1461	43	16	0	44.0917	11	1	59	29	0.0856986961957492
ENSG00000127663	KDM4B	isSplice	1171.5	3106.5	10659	16797	3703	1955	141.5	1171.5	8486.5	35	4	0	223.138	68	4	59	5	0.0856986961957492
ENSG00000132153	DHX30	isSplice	1171.5	1341	2901.5	16797	5084	6728.5	782	1171.5	14092.5	54	9	0	176.367	33	2	59	2	0.0856986961957492
ENSG00000136709	WDR33	isSplice	1171.5	9174	8843	16797	850	4879.5	2478	1171.5	11871.5	1	5	0	490.425	43	1	59	3	0.0856986961957492
ENSG00000142599	RERE	isSplice	1171.5	1595.5	10659	16797	1501	1277.5	141.5	1171.5	14092.5	51	4	0	372.96	80	4	59	2	0.0856986961957492
ENSG00000158805	ZNF276	isSplice	1171.5	427	10659	16797	7615	1421	16797	1171.5	16797	70	4	0	121.57	77	0	59	0	0.0856986961957492
ENSG00000163872	YEATS2	isSplice	1171.5	4851	8843	16797	2009	6921	16797	1171.5	229	18	5	0	321.248	32	0	59	51	0.0856986961957492
ENSG00000163933	RFT1	isSplice	1171.5	16797	5422.5	16797	11390.5	4717	782	1171.5	14092.5	0	7	0	64.1437	44	2	59	2	0.0856986961957492
ENSG00000164941	INTS8	isSplice	1171.5	3782	7014	16797	3236	8575	2478	1171.5	454.5	28	6	0	242.66	24	1	59	45	0.0856986961957492
ENSG00000175216	CKAP5	isSplice	1171.5	2254.5	5422.5	16797	795	10323.5	16797	1171.5	11871.5	44	7	0	506.879	16	0	59	3	0.0856986961957492
ENSG00000196367	TRRAP	isSplice	1171.5	4969.5	2901.5	16797	230	10102	16797	1171.5	2881.5	17	9	0	826.096	17	0	59	16	0.0856986961957492
ENSG00000204256	BRD2	isSplice	1171.5	1777	601.5	16797	2463	1371.5	16797	1171.5	7446	49	13	0	285.932	78	0	59	6	0.0856986961957492
ENSG00000154822	PLCL2	variants	1174	1860.5	8843	16797	1174	528	16797	8463.5	9894.5	48	5	0	424.363	108	0	13	4	0.0857463832827291
ENSG00000008083	JARID2	variants	1180	5238.5	4059	16797	1180	2384	2478	1011.5	5484	15	8	0	422.974	63	1	62	9	0.0858519378460439
ENSG00000048471	SNX29	ase_all	1182.5	1958.5	14910	16797	4069	1182.5	782	1233	6630	47	1	0	207.771	82	2	58	7	0.0858917068524141
ENSG00000091490	SEL1L3	ase_all	1182.5	1692.5	4059	16797	1833	1182.5	16797	349.5	11871.5	50	8	0	336.022	82	0	82	3	0.0858917068524141
ENSG00000108559	NUP88	ase_all	1182.5	7197	13703	16797	9438	1182.5	16797	441	14092.5	5	2	0	91.5122	82	0	78	2	0.0858917068524141
ENSG00000114026	OGG1	ase_all	1182.5	1860.5	14910	75	6710	1182.5	16797	3671	11871.5	48	1	48	137.958	82	0	36	3	0.0858917068524141
ENSG00000116473	RAP1A	ase_all	1182.5	647	5422.5	16797	12360	1182.5	16797	4162	14092.5	65	7	0	49.6155	82	0	33	2	0.0858917068524141
ENSG00000136098	NEK3	ase_all	1182.5	647	13703	16797	5235	1182.5	16797	2673.5	9894.5	65	2	0	171.948	82	0	43	4	0.0858917068524141
ENSG00000142733	MAP3K6	ase_all	1182.5	16797	13703	16797	7154	1182.5	16797	638	15823.5	0	2	0	129.471	82	0	71	1	0.0858917068524141
ENSG00000145147	SLIT2	ase_all	1182.5	3579.5	10659	16797	180	1182.5	16797	10425.5	14092.5	30	4	0	918.671	82	0	6	2	0.0858917068524141
ENSG00000157933	SKI	ase_all	1182.5	16797	7014	16797	7702	1182.5	782	8463.5	9894.5	0	6	0	119.699	82	2	13	4	0.0858917068524141
ENSG00000160310	PRMT2	ase_all	1182.5	16797	7014	16797	8391	1182.5	16797	913.5	7446	0	6	0	107.481	82	0	64	6	0.0858917068524141
ENSG00000161671	EMC10	ase_all	1182.5	16797	249	16797	13674	1182.5	16797	6343.5	11871.5	0	15	0	32.4517	82	0	22	3	0.0858917068524141
ENSG00000196782	MAML3	ase_all	1182.5	4279.5	5422.5	16797	3412	1182.5	782	10425.5	14092.5	23	7	0	234.742	82	2	6	2	0.0858917068524141
ENSG00000048991	R3HDM1	alt_prom	1183.5	1183.5	5422.5	16797	1865	8997	16797	1110.5	11871.5	56	7	0	333.504	22	0	60	3	0.0859090313746502
ENSG00000109756	RAPGEF2	alt_prom	1183.5	1183.5	13703	16797	902	2217	2478	6132	16797	56	2	0	479.106	65	1	23	0	0.0859090313746502
ENSG00000110066	KMT5B	alt_prom	1183.5	1183.5	7014	16797	16797	5749.5	782	2437	5484	56	6	0	0	38	2	45	9	0.0859090313746502
ENSG00000112983	BRD8	alt_prom	1183.5	1183.5	12288	16797	3077	10323.5	16797	1171.5	9894.5	56	3	0	249.886	16	0	59	4	0.0859090313746502
ENSG00000132781	MUTYH	alt_prom	1183.5	1183.5	10659	16797	9123	11269.5	16797	63.5	11871.5	56	4	0	96.0984	12	0	116	3	0.0859090313746502
ENSG00000138468	SENP7	alt_prom	1183.5	1183.5	10659	16797	1234	2950.5	782	1787	4153	56	4	0	414.938	57	2	51	12	0.0859090313746502
ENSG00000143179	UCK2	alt_prom	1183.5	1183.5	7014	16797	9644.5	4089	2478	8210	1130	56	6	0	88.4564	48	1	14	33	0.0859090313746502
ENSG00000143578	CREB3L4	alt_prom	1183.5	1183.5	12288	16797	10495.5	9438	16797	1991.5	683	56	3	0	75.4432	20	0	49	41	0.0859090313746502
ENSG00000148143	ZNF462	alt_prom	1183.5	1183.5	13703	16797	396.5	8791	16797	8728.5	15823.5	56	2	0	681.597	23	0	12	1	0.0859090313746502
ENSG00000149499	EML3	alt_prom	1183.5	1183.5	10659	16797	5315	6136	16797	744	15823.5	56	4	0	169.981	36	0	68	1	0.0859090313746502
ENSG00000153879	CEBPG	alt_prom	1183.5	1183.5	2901.5	16797	14274	3073.5	16797	9563.5	1130	56	9	0	21.8293	56	0	9	33	0.0859090313746502
ENSG00000154814	OXNAD1	alt_prom	1183.5	1183.5	7014	16797	5595	99.5	16797	1991.5	9894.5	56	6	0	162.526	165	0	49	4	0.0859090313746502
ENSG00000156110	ADK	alt_prom	1183.5	1183.5	4059	16797	13890	10102	141.5	5306	14092.5	56	8	0	26.0281	17	4	27	2	0.0859090313746502
ENSG00000159216	RUNX1	alt_prom	1183.5	1183.5	12288	16797	6582.5	2217	141.5	2093.5	8486.5	56	3	0	141.044	65	4	48	5	0.0859090313746502
ENSG00000159267	HLCS	alt_prom	1183.5	1183.5	7014	16797	4332	10551.5	2478	744	11871.5	56	6	0	198.456	15	1	68	3	0.0859090313746502
ENSG00000162129	CLPB	alt_prom	1183.5	1183.5	10659	16797	9837	11012	782	6803.5	5484	56	4	0	85.2515	13	2	20	9	0.0859090313746502
ENSG00000162909	CAPN2	alt_prom	1183.5	1183.5	601.5	16797	4904	2645	16797	2553.5	1879.5	56	13	0	180.977	60	0	44	25	0.0859090313746502
ENSG00000164010	ERMAP	alt_prom	1183.5	1183.5	4059	53	5793.5	1819	16797	7252.5	6630	56	8	62	158.622	70	0	18	7	0.0859090313746502
ENSG00000165006	UBAP1	alt_prom	1183.5	1183.5	601.5	16797	11103	3183.5	2478	4748.5	5017	56	13	0	68.4932	55	1	30	10	0.0859090313746502
ENSG00000178971	CTC1	alt_prom	1183.5	1183.5	10659	16797	5681	1760	16797	607.5	9894.5	56	4	0	160.804	71	0	72	4	0.0859090313746502
ENSG00000184012	TMPRSS2	alt_prom	1183.5	1183.5	4059	16797	7698.5	3660.5	35	9840	6006.5	56	8	0	119.76	51	7	8	8	0.0859090313746502
ENSG00000184428	TOP1MT	alt_prom	1183.5	1183.5	10659	16797	4914.5	5377.5	16797	3191.5	115	56	4	0	180.832	40	0	39	57	0.0859090313746502
ENSG00000187145	ENSG00000187145	alt_prom	1183.5	1183.5	4059	16797	16797	1473.5	16797	6803.5	739	56	8	0	0	76	0	20	40	0.0859090313746502
ENSG00000196526	AFAP1	alt_prom	1183.5	1183.5	10659	16797	6302	326.5	2478	6343.5	9894.5	56	4	0	147.71	123	1	22	4	0.0859090313746502
ENSG00000204859	ZBTB48	alt_prom	1183.5	1183.5	5422.5	16797	7729	4233	16797	90	14092.5	56	7	0	119.088	47	0	108	2	0.0859090313746502
ENSG00000188452	CERKL	variants	1190	16797	13703	16797	1190	594.5	16797	16797	9894.5	0	2	0	420.942	104	0	0	4	0.0860248853962017
ENSG00000182050	MGAT4C	variants	1193	6665.5	10659	16797	1193	15188.5	782	16797	5017	7	4	0	420.521	1	2	0	10	0.0860873370244686
ENSG00000120868	APAF1	variants	1197	1183.5	12288	16797	1197	7523.5	16797	4748.5	14092.5	56	3	0	419.96	29	0	30	2	0.0861596118354468
ENSG00000127980	PEX1	variants	1198	9174	2901.5	16797	1198	11808	2478	1171.5	2881.5	1	9	0	419.837	10	1	59	16	0.086178007977615
ENSG00000029534	ANK1	cn	1199.5	5099.5	4059	16797	345	9438	16797	10425.5	1199.5	16	8	0	715.421	20	0	6	32	0.0862012859439186
ENSG00000083168	KAT6A	cn	1199.5	9174	7014	16797	647	4233	16797	4748.5	1199.5	1	6	0	551.517	47	0	30	32	0.0862012859439186
ENSG00000088298	EDEM2	cn	1199.5	6431.5	1363	16797	6255.5	2470.5	2478	233.5	1199.5	8	11	0	148.715	62	1	90	32	0.0862012859439186
ENSG00000090920	ENSG00000090920	cn	1199.5	6914.5	2901.5	16797	16797	855.5	16797	6581	1199.5	6	9	0	0	92	0	21	32	0.0862012859439186
ENSG00000124155	PIGT	cn	1199.5	16797	906.5	16797	10112	8791	16797	1612	1199.5	0	12	0	80.7918	23	0	53	32	0.0862012859439186
ENSG00000124203	ZNF831	cn	1199.5	16797	16797	16797	86	11808	16797	16797	1199.5	0	0	0	1212.79	10	0	0	32	0.0862012859439186
ENSG00000126001	CEP250	cn	1199.5	3393.5	8843	16797	1129	8997	16797	1787	1199.5	32	5	0	431.655	22	0	51	32	0.0862012859439186
ENSG00000131778	CHD1L	cn	1199.5	16797	10659	16797	4470	5206	16797	865.5	1199.5	0	4	0	193.892	41	0	65	32	0.0862012859439186
ENSG00000135452	TSPAN31	cn	1199.5	6431.5	2901.5	16797	16797	8359	77.5	4748.5	1199.5	8	9	0	0	25	5	30	32	0.0862012859439186
ENSG00000143140	ENSG00000143140	cn	1199.5	3016.5	5422.5	16797	16797	1003.5	16797	11858.5	1199.5	36	7	0	0	87	0	2	32	0.0862012859439186
ENSG00000175063	UBE2C	cn	1199.5	16797	8843	16797	13260	13756	782	7482.5	1199.5	0	5	0	38.2263	4	2	17	32	0.0862012859439186
ENSG00000198026	ZNF335	cn	1199.5	16797	10659	16797	2369	9438	2478	171	1199.5	0	4	0	293.74	20	1	96	32	0.0862012859439186
ENSG00000204070	SYS1	cn	1199.5	6914.5	601.5	16797	13159	8359	16797	9006	1199.5	6	13	0	39.5726	25	0	11	32	0.0862012859439186
ENSG00000087116	ADAMTS2	variants	1200	16797	13703	16797	1200	69	16797	9563.5	6006.5	0	2	0	419.173	183	0	9	8	0.0862133119009347
ENSG00000160299	PCNT	variants	1207	1507.5	8843	16797	1207	2121.5	16797	87	5484	52	5	0	418.41	66	0	109	9	0.0863379174852652
ENSG00000137558	PI15	variants	1210	5525.5	7014	16797	1210	5749.5	16797	16797	454.5	13	6	0	418.06	38	0	0	45	0.0863982258736679
ENSG00000170579	DLGAP1	variants	1211	4370	7014	16797	1211	1535.5	782	16797	3753.5	22	6	0	417.999	75	2	0	13	0.0864166815502768
ENSG00000116128	BCL9	variants	1212	16797	8843	16797	1212	5569.5	2478	6581	1130	0	5	0	417.827	39	1	21	33	0.0864416264809192
ENSG00000184661	CDCA2	variants	1213	9174	14910	80.5	1213	7523.5	16797	8463.5	9894.5	1	1	44	417.28	29	0	13	4	0.0864577007799012
ENSG00000140945	CDH13	variants	1215	9174	5422.5	16797	1215	313.5	2478	9840	14092.5	1	7	0	416.378	124	1	8	2	0.0864940763231529
ENSG00000138346	DNA2	variants	1219	4181	13703	16797	1219	9207.5	16797	963	15823.5	24	2	0	416.089	21	0	63	1	0.0865850449485027
ENSG00000075624	ACTB	variants	1221	16797	2901.5	16797	1221	5042.5	35	16797	4582	0	9	0	415.945	42	7	0	11	0.0866277311424659
ENSG00000137809	ITGA11	variants	1222	16797	4059	16797	1222	313.5	16797	9563.5	11871.5	0	8	0	415.759	124	0	9	3	0.0866456510091088
ENSG00000120278	PLEKHG1	variants	1226	1425.5	12288	16797	1226	399	16797	2317.5	7446	53	3	0	415.417	116	0	46	6	0.0867737095909984
ENSG00000178295	GEN1	variants	1228	820.5	8843	16797	1228	4549	16797	3507.5	9894.5	62	5	0	415.397	45	0	37	4	0.0868438411621123
ENSG00000008130	NADK	ase_all	1230	880.5	2016	16797	10717.5	1230	2478	1303.5	11871.5	61	10	0	73.1261	81	1	57	3	0.0868982556408883
ENSG00000064687	ABCA7	ase_all	1230	2531.5	8843	16797	1621	1230	2478	52	15823.5	41	5	0	357.84	81	1	120	1	0.0868982556408883
ENSG00000100242	SUN2	ase_all	1230	3479.5	2901.5	16797	7372	1230	16797	287.5	9894.5	31	9	0	125.583	81	0	86	4	0.0868982556408883
ENSG00000101574	METTL4	ase_all	1230	1054.5	12288	16797	5785	1230	2478	3824	4582	58	3	0	158.814	81	1	35	11	0.0868982556408883
ENSG00000108946	PRKAR1A	ase_all	1230	219.5	1363	16797	10992	1230	2478	5125.5	2307.5	80	11	0	69.8162	81	1	28	21	0.0868982556408883
ENSG00000110455	ACCS	ase_all	1230	9174	13703	16797	3795	1230	16797	710.5	9894.5	1	2	0	219.912	81	0	69	4	0.0868982556408883
ENSG00000112561	TFEB	ase_all	1230	137.5	5422.5	16797	9508.5	1230	16797	8210	3102	89	7	0	90.6783	81	0	14	15	0.0868982556408883
ENSG00000119917	IFIT3	ase_all	1230	508.5	8843	16797	11158	1230	16797	10758	8486.5	68	5	0	67.8273	81	0	5	5	0.0868982556408883
ENSG00000123552	USP45	ase_all	1230	427	14910	16797	4955.5	1230	16797	2553.5	15823.5	70	1	0	179.625	81	0	44	1	0.0868982556408883
ENSG00000132330	SCLY	ase_all	1230	427	16797	16797	6283.5	1230	16797	1691.5	11871.5	70	0	0	148.148	81	0	52	3	0.0868982556408883
ENSG00000133800	LYVE1	ase_all	1230	16797	906.5	16797	12773.5	1230	16797	10758	7446	0	12	0	45.0146	81	0	5	6	0.0868982556408883
ENSG00000144747	TMF1	ase_all	1230	9174	7014	16797	2789	1230	2478	1171.5	8486.5	1	6	0	265.957	81	1	59	5	0.0868982556408883
ENSG00000162849	KIF26B	ase_all	1230	3579.5	5422.5	16797	669	1230	16797	9840	1363	30	7	0	545.852	81	0	8	30	0.0868982556408883
ENSG00000168421	RHOH	ase_all	1230	3579.5	10659	16797	7969.5	1230	782	4364.5	7446	30	4	0	114.39	81	2	32	6	0.0868982556408883
ENSG00000180011	ZADH2	ase_all	1230	249.5	12288	16797	5410	1230	16797	8463.5	14092.5	78	3	0	167.539	81	0	13	2	0.0868982556408883
ENSG00000183963	SMTN	ase_all	1230	468	7014	16797	4974	1230	16797	3507.5	6630	69	6	0	179.244	81	0	37	7	0.0868982556408883
ENSG00000006114	ENSG00000006114	isSplice	1233	7197	2016	16797	16797	2950.5	310	1233	3403.5	5	10	0	0	57	3	58	14	0.0869954158480681
ENSG00000048028	USP28	isSplice	1233	935.5	10659	16797	2915	5042.5	2478	1233	8486.5	60	4	0	259.128	42	1	58	5	0.0869954158480681
ENSG00000066322	ELOVL1	isSplice	1233	16797	7014	16797	12279	11808	782	1233	6630	0	6	0	50.4032	10	2	58	7	0.0869954158480681
ENSG00000099949	LZTR1	isSplice	1233	1118.5	5422.5	16797	4228.5	3183.5	16797	1233	3753.5	57	7	0	201.884	55	0	58	13	0.0869954158480681
ENSG00000104907	TRMT1	isSplice	1233	16797	601.5	16797	11954.5	9438	16797	1233	2727	0	13	0	54.8847	20	0	58	17	0.0869954158480681
ENSG00000115207	GTF3C2	isSplice	1233	698.5	1363	16797	7319.5	12378	16797	1233	14092.5	64	11	0	126.636	8	0	58	2	0.0869954158480681
ENSG00000127952	STYXL1	isSplice	1233	756.5	5422.5	16797	11591.5	4549	2478	1233	4582	63	7	0	60.7042	45	1	58	11	0.0869954158480681
ENSG00000133858	ZFC3H1	isSplice	1233	16797	8843	16797	362	6728.5	2478	1233	2727	0	5	0	700.054	33	1	58	17	0.0869954158480681
ENSG00000137764	MAP2K5	isSplice	1233	18.5	10659	16797	6294	9882	2478	1233	9894.5	119	4	0	147.965	18	1	58	4	0.0869954158480681
ENSG00000139546	TARBP2	isSplice	1233	1054.5	8843	16797	16797	13756	16797	1233	14092.5	58	5	0	0	4	0	58	2	0.0869954158480681
ENSG00000141458	NPC1	isSplice	1233	3479.5	8843	16797	1515	2217	310	1233	5017	31	5	0	371.585	65	3	58	10	0.0869954158480681
ENSG00000163728	TTC14	isSplice	1233	7819.5	8843	16797	6688	8575	16797	1233	278.5	3	5	0	138.389	24	0	58	49	0.0869954158480681
ENSG00000165119	HNRNPK	isSplice	1233	1860.5	601.5	16797	3689	5042.5	16797	1233	14092.5	48	13	0	223.825	42	0	58	2	0.0869954158480681
ENSG00000165802	NSMF	isSplice	1233	184	8843	16797	12744	9882	16797	1233	11871.5	83	5	0	45.3035	18	0	58	3	0.0869954158480681
ENSG00000166340	TPP1	isSplice	1233	16797	5422.5	16797	10294.5	881.5	16797	1233	14092.5	0	7	0	78.0031	91	0	58	2	0.0869954158480681
ENSG00000167280	ENGASE	isSplice	1233	1054.5	12288	16797	9907.5	1535.5	16797	1233	3403.5	58	3	0	84.1751	75	0	58	14	0.0869954158480681
ENSG00000167716	WDR81	isSplice	1233	1777	2901.5	16797	2173	125.5	16797	1233	9894.5	49	9	0	306.853	155	0	58	4	0.0869954158480681
ENSG00000168394	TAP1	isSplice	1233	1118.5	7014	16797	3453	1473.5	16797	1233	7446	57	6	0	233.191	76	0	58	6	0.0869954158480681
ENSG00000170791	CHCHD7	isSplice	1233	16797	5422.5	16797	7807.5	10775	2478	1233	546	0	7	0	117.481	14	1	58	43	0.0869954158480681
ENSG00000182670	TTC3	isSplice	1233	6024	13703	16797	907.5	1592.5	16797	1233	9894.5	10	2	0	478.469	74	0	58	4	0.0869954158480681
ENSG00000182899	RPL35A	isSplice	1233	16797	2016	16797	14280	6728.5	16797	1233	831	0	10	0	21.7817	33	0	58	38	0.0869954158480681
ENSG00000186001	LRCH3	isSplice	1233	4181	8843	16797	1856	3294.5	16797	1233	783	24	5	0	334.049	54	0	58	39	0.0869954158480681
ENSG00000189079	ARID2	isSplice	1233	2625.5	12288	16797	209	10323.5	2478	1233	5017	40	3	0	862.766	16	1	58	10	0.0869954158480681
ENSG00000198925	ATG9A	isSplice	1233	3688	601.5	16797	7426.5	10102	16797	1233	9894.5	29	13	0	124.688	17	0	58	4	0.0869954158480681
ENSG00000091136	LAMB1	variants	1237	16797	13703	16797	1237	659	16797	4162	4153	0	2	0	414.556	101	0	33	12	0.0871188307435852
ENSG00000137571	SLCO5A1	variants	1239	6216.5	16797	16797	1239	11808	16797	16797	410.5	9	0	0	414.23	10	0	0	46	0.0871919390367328
ENSG00000121005	CRISPLD1	variants	1240	3876.5	2901.5	16797	1240	10551.5	16797	10758	364.5	27	9	0	414.136	15	0	5	47	0.0872442102756445
ENSG00000073803	MAP3K13	variants	1243	4731.5	7014	16797	1243	8154.5	2478	6803.5	498	19	6	0	413.927	26	1	20	44	0.0873829255224147
ENSG00000154258	ABCA9	variants	1245	16797	5422.5	16797	1245	8359	782	6581	2727	0	7	0	413.65	25	2	21	17	0.0874963981663392
ENSG00000167880	EVPL	variants	1246	1118.5	1363	16797	1246	9438	2478	16797	2881.5	57	11	0	413.36	20	1	0	16	0.0875596237423349
ENSG00000134369	NAV1	variants	1247	1341	13703	16797	1247	939.5	2478	7022	1742.5	54	2	0	413.138	89	1	19	26	0.0876122521878907
ENSG00000083896	YTHDC1	variants	1250	7819.5	4059	16797	1250	6525.5	16797	1011.5	11871.5	3	8	0	412.088	34	0	62	3	0.0877403107697803
ENSG00000162733	DDR2	variants	1257	4969.5	10659	16797	1257	2645	16797	9283	999.5	17	4	0	409.935	60	0	10	35	0.0882420075013395
ENSG00000009830	POMT2	alt_prom	1259	1259	13703	16797	4695.5	4549	2478	516	9894.5	55	2	0	187.188	45	1	75	4	0.0884213252366494
ENSG00000012822	CALCOCO1	alt_prom	1259	1259	8843	16797	6660.5	4233	16797	817.5	11871.5	55	5	0	138.944	47	0	66	3	0.0884213252366494
ENSG00000033327	GAB2	alt_prom	1259	1259	7014	16797	7825.5	3521	141.5	7482.5	2465.5	55	6	0	117.069	52	4	17	19	0.0884213252366494
ENSG00000039560	RAI14	alt_prom	1259	1259	13703	16797	3488	2645	782	7252.5	2008	55	2	0	231.857	60	2	18	24	0.0884213252366494
ENSG00000077549	CAPZB	alt_prom	1259	1259	5422.5	16797	8879	594.5	2478	6132	9894.5	55	7	0	99.5619	104	1	23	4	0.0884213252366494
ENSG00000100138	SNU13	alt_prom	1259	1259	4059	16797	16797	1042	16797	7252.5	11871.5	55	8	0	0	86	0	18	3	0.0884213252366494
ENSG00000100568	VTI1B	alt_prom	1259	1259	906.5	16797	14168.5	1819	16797	6803.5	11871.5	55	12	0	22.7428	70	0	20	3	0.0884213252366494
ENSG00000107742	SPOCK2	alt_prom	1259	1259	5422.5	16797	10950	410.5	16797	16797	14092.5	55	7	0	70.2124	115	0	0	2	0.0884213252366494
ENSG00000109320	NFKB1	alt_prom	1259	1259	906.5	16797	1850	6525.5	2478	3191.5	15823.5	55	12	0	334.534	34	1	39	1	0.0884213252366494
ENSG00000122507	BBS9	alt_prom	1259	1259	12288	16797	947	4717	2478	4748.5	3403.5	55	3	0	468.994	44	1	30	14	0.0884213252366494
ENSG00000130669	PAK4	alt_prom	1259	1259	2901.5	16797	10975.5	1760	16797	5306	783	55	9	0	69.9668	71	0	27	39	0.0884213252366494
ENSG00000137871	ZNF280D	alt_prom	1259	1259	7014	16797	3436	2950.5	16797	1011.5	11871.5	55	6	0	233.645	57	0	62	3	0.0884213252366494
ENSG00000138735	PDE5A	alt_prom	1259	1259	8843	16797	1716	703.5	2478	10425.5	15823.5	55	5	0	347.13	99	1	6	1	0.0884213252366494
ENSG00000138758	SEPT11	alt_prom	1259	1259	10659	16797	7684	744.5	16797	4364.5	15823.5	55	4	0	120.019	97	0	32	1	0.0884213252366494
ENSG00000139174	PRICKLE1	alt_prom	1259	1259	5422.5	16797	1169	4879.5	16797	8463.5	4582	55	7	0	425.03	43	0	13	11	0.0884213252366494
ENSG00000141013	GAS8	alt_prom	1259	1259	8843	16797	11866.5	16797	782	6581	16797	55	5	0	55.9388	0	2	21	0	0.0884213252366494
ENSG00000144674	GOLGA4	alt_prom	1259	1259	5422.5	16797	853	3953	16797	2317.5	14092.5	55	7	0	489.438	49	0	46	2	0.0884213252366494
ENSG00000145675	PIK3R1	alt_prom	1259	1259	7014	16797	1320	744.5	16797	6132	14092.5	55	6	0	397.812	97	0	23	2	0.0884213252366494
ENSG00000146147	MLIP	alt_prom	1259	1259	16797	16797	5772	9882	782	16797	5484	55	0	0	159.067	18	2	0	9	0.0884213252366494
ENSG00000153234	NR4A2	alt_prom	1259	1259	601.5	16797	11337.5	5377.5	16797	5929	9894.5	55	13	0	65.0054	40	0	24	4	0.0884213252366494
ENSG00000154222	CC2D1B	alt_prom	1259	1259	8843	16797	4550	6921	16797	778	9894.5	55	5	0	191.498	32	0	67	4	0.0884213252366494
ENSG00000164751	PEX2	alt_prom	1259	1259	2901.5	16797	6076.5	6921	16797	8728.5	364.5	55	9	0	152.4	32	0	12	47	0.0884213252366494
ENSG00000167785	ZNF558	alt_prom	1259	1259	2901.5	16797	6091	2645	782	5707	7446	55	9	0	152.174	60	2	25	6	0.0884213252366494
ENSG00000169813	HNRNPF	alt_prom	1259	1259	167	16797	8671	4387.5	16797	7482.5	14092.5	55	16	0	102.754	46	0	17	2	0.0884213252366494
ENSG00000172932	ANKRD13D	alt_prom	1259	1259	7014	16797	10695	9207.5	2478	579.5	8486.5	55	6	0	73.381	21	1	73	5	0.0884213252366494
ENSG00000182979	MTA1	alt_prom	1259	1259	10659	16797	6245	7745.5	16797	710.5	7446	55	4	0	148.957	28	0	69	6	0.0884213252366494
ENSG00000186104	CYP2R1	alt_prom	1259	1259	13703	16797	5269.5	9207.5	2478	638	11871.5	55	2	0	171.065	21	1	71	3	0.0884213252366494
ENSG00000188312	CENPP	alt_prom	1259	1259	13703	16797	10719	410.5	16797	4364.5	15823.5	55	2	0	73.1172	115	0	32	1	0.0884213252366494
ENSG00000196141	SPATS2L	alt_prom	1259	1259	8843	145.5	5317	1535.5	2478	2317.5	11871.5	55	5	22	169.944	75	1	46	3	0.0884213252366494
ENSG00000196154	S100A4	alt_prom	1259	1259	8843	16797	13510.5	6728.5	16797	4562.5	546	55	5	0	34.904	33	0	31	43	0.0884213252366494
ENSG00000197879	MYO1C	alt_prom	1259	1259	4059	16797	8956	659	16797	1303.5	9894.5	55	8	0	98.2479	101	0	57	4	0.0884213252366494
ENSG00000138002	IFT172	variants	1261	2921	10659	16797	1261	7112	2478	149.5	15823.5	37	4	0	408.514	31	1	99	1	0.088597963922129
ENSG00000115267	IFIH1	variants	1264	16797	8843	230	1264	2733.5	16797	2317.5	11871.5	0	5	10	408.052	59	0	46	3	0.0888736083824492
ENSG00000179295	PTPN11	variants	1266	16797	1363	16797	1266	14657.5	782	5707	14092.5	0	11	0	407.609	2	2	25	2	0.0890767994284694
ENSG00000022277	RTF2	cn	1273.5	16797	167	16797	9569.5	7310.5	16797	4562.5	1273.5	0	16	0	89.5656	30	0	31	31	0.0898812883252962
ENSG00000078295	ADCY2	cn	1273.5	2818.5	13703	16797	818	11269.5	2478	16797	1273.5	38	2	0	500.954	12	1	0	31	0.0898812883252962
ENSG00000080845	DLGAP4	cn	1273.5	1183.5	12288	16797	2423	9438	2478	2673.5	1273.5	56	3	0	288.795	20	1	43	31	0.0898812883252962
ENSG00000088367	EPB41L1	cn	1273.5	1425.5	8843	16797	2645	10323.5	782	2093.5	1273.5	53	5	0	274.617	16	2	48	31	0.0898812883252962
ENSG00000089356	FXYD3	cn	1273.5	4851	386.5	16797	11968	7952.5	16797	4162	1273.5	18	14	0	54.6747	27	0	33	31	0.0898812883252962
ENSG00000100991	TRPC4AP	cn	1273.5	6665.5	1363	16797	3602	8154.5	2478	208	1273.5	7	11	0	227.531	26	1	92	31	0.0898812883252962
ENSG00000101017	CD40	cn	1273.5	16797	10659	16797	10180	4717	16797	1171.5	1273.5	0	4	0	79.6654	44	0	59	31	0.0898812883252962
ENSG00000101084	RAB5IF	cn	1273.5	16797	10659	16797	14447	14191	16797	963	1273.5	0	4	0	19.9164	3	0	63	31	0.0898812883252962
ENSG00000101187	SLCO4A1	cn	1273.5	3579.5	601.5	16797	6836	3953	16797	2800.5	1273.5	30	13	0	135.089	49	0	42	31	0.0898812883252962
ENSG00000101197	BIRC7	cn	1273.5	5525.5	386.5	16797	6717	10323.5	16797	16797	1273.5	13	14	0	137.825	16	0	0	31	0.0898812883252962
ENSG00000101199	ARFGAP1	cn	1273.5	4602.5	7014	16797	7019	8154.5	16797	865.5	1273.5	20	6	0	131.731	26	0	65	31	0.0898812883252962
ENSG00000101203	COL20A1	cn	1273.5	7197	14910	16797	832	16797	16797	16797	1273.5	5	1	0	495.868	0	0	0	31	0.0898812883252962
ENSG00000108342	CSF3	cn	1273.5	16797	64	16797	14906.5	11269.5	16797	16797	1273.5	0	18	0	16.3372	12	0	0	31	0.0898812883252962
ENSG00000111581	NUP107	cn	1273.5	2254.5	2016	16797	2300.5	10323.5	22.5	1612	1273.5	44	10	0	298.137	16	8	53	31	0.0898812883252962
ENSG00000124214	STAU1	cn	1273.5	16797	601.5	16797	8047.5	9668	2478	2317.5	1273.5	0	13	0	113.097	19	1	46	31	0.0898812883252962
ENSG00000125970	RALY	cn	1273.5	5851	2901.5	16797	14278	10775	2478	111	1273.5	11	9	0	21.8055	14	1	104	31	0.0898812883252962
ENSG00000130700	GATA5	cn	1273.5	16797	386.5	16797	11407	12093.5	16797	16797	1273.5	0	14	0	63.8366	9	0	0	31	0.0898812883252962
ENSG00000131043	AAR2	cn	1273.5	16797	906.5	16797	13024	11269.5	16797	9563.5	1273.5	0	12	0	41.3138	12	0	9	31	0.0898812883252962
ENSG00000135870	RC3H1	cn	1273.5	3688	2901.5	16797	705	8575	16797	7961.5	1273.5	29	9	0	530.571	24	0	15	31	0.0898812883252962
ENSG00000167641	PPP1R14A	cn	1273.5	2434	906.5	16797	12268.5	12378	16797	10758	1273.5	42	12	0	50.5136	8	0	5	31	0.0898812883252962
ENSG00000171858	RPS21	cn	1273.5	16797	2901.5	16797	14882	143	16797	3824	1273.5	0	9	0	16.5289	151	0	35	31	0.0898812883252962
ENSG00000188295	ZNF669	cn	1273.5	16797	12288	82.5	2673.5	11808	2478	9283	1273.5	0	3	43	272.294	10	1	10	31	0.0898812883252962
ENSG00000164880	INTS1	variants	1274	16797	4059	16797	1274	2558.5	2478	263	4582	0	8	0	404.543	61	1	88	11	0.089978448532476
ENSG00000047365	ARAP2	ase_all	1277.5	4851	10659	16797	491	1277.5	16797	2673.5	8486.5	18	4	0	629.619	80	0	43	5	0.0906190391141275
ENSG00000074410	CA12	ase_all	1277.5	16797	8843	16797	14411	1277.5	782	7961.5	9894.5	0	5	0	20.2224	80	2	15	4	0.0906190391141275
ENSG00000077782	FGFR1	ase_all	1277.5	107	7014	16797	4465.5	1277.5	2478	1612	1635.5	93	6	0	193.986	80	1	53	27	0.0906190391141275
ENSG00000099204	ABLIM1	ase_all	1277.5	3106.5	8843	16797	5698	1277.5	782	2800.5	14092.5	35	5	0	160.587	80	2	42	2	0.0906190391141275
ENSG00000107242	PIP5K1B	ase_all	1277.5	1958.5	7014	16797	6384	1277.5	782	5707	15823.5	47	6	0	145.666	80	2	25	1	0.0906190391141275
ENSG00000112249	ASCC3	ase_all	1277.5	16797	10659	16797	445	1277.5	16797	3343.5	15823.5	0	4	0	655.084	80	0	38	1	0.0906190391141275
ENSG00000135299	ANKRD6	ase_all	1277.5	1054.5	7014	16797	3606	1277.5	16797	8210	14092.5	58	6	0	227.118	80	0	14	2	0.0906190391141275
ENSG00000159363	ATP13A2	ase_all	1277.5	993	5422.5	16797	4640	1277.5	16797	1452	7446	59	7	0	188.906	80	0	55	6	0.0906190391141275
ENSG00000186318	BACE1	ase_all	1277.5	698.5	8843	16797	5826	1277.5	16797	6803.5	14092.5	64	5	0	157.884	80	0	20	2	0.0906190391141275
ENSG00000186517	ARHGAP30	ase_all	1277.5	9174	10659	16797	6678	1277.5	16797	4748.5	320.5	1	4	0	138.559	80	0	30	48	0.0906190391141275
ENSG00000162753	SLC9C2	variants	1279	16797	16797	16797	1279	13756	16797	16797	1273.5	0	0	0	404.142	4	0	0	31	0.0908221110912663
ENSG00000115687	PASK	variants	1282	1259	12288	16797	1282	2298	2478	3507.5	15823.5	55	3	0	404.002	64	1	37	1	0.0912655236054057
ENSG00000101115	SALL4	variants	1283	9174	2901.5	16797	1283	14657.5	16797	16797	938.5	1	9	0	403.145	2	0	0	36	0.0914256117163779
ENSG00000134853	PDGFRA	variants	1284	299.5	5422.5	16797	1284	2298	16797	8463.5	7446	75	7	0	403.135	64	0	13	6	0.0915964160266714
ENSG00000257923	CUX1	variants	1285	1425.5	4059	16797	1285	3183.5	782	3671	3102	53	8	0	403.063	55	2	36	15	0.0917387033398821
ENSG00000138722	MMRN1	variants	1287	6431.5	2016	16797	1287	8154.5	782	11858.5	16797	8	10	0	402.878	26	2	2	0	0.0920759064118593
ENSG00000108510	MED13	variants	1288.5	3976	7014	16797	1288.5	7523.5	2478	1058.5	3102	26	6	0	402.718	29	1	61	15	0.0924830624516283
ENSG00000171951	SCG2	variants	1290	16797	601.5	16797	1290	14657.5	16797	11858.5	14092.5	0	13	0	402.685	2	0	2	2	0.0927395963564922
ENSG00000136040	PLXNC1	variants	1292	2818.5	13703	16797	1292	3405.5	782	6803.5	8486.5	38	2	0	402.235	53	2	20	5	0.0929717806751206
ENSG00000143512	HHIPL2	variants	1293	16797	601.5	16797	1293	12093.5	2478	16797	2124	0	13	0	402.145	9	1	0	23	0.093144609156397
ENSG00000011451	WIZ	variants	1294	597	1363	16797	1294	7310.5	16797	5707	2465.5	66	11	0	401.943	30	0	25	19	0.0932670119664226
ENSG00000088827	SIGLEC1	variants	1298	2921	906.5	16797	1298	16797	16797	9840	3403.5	37	12	0	401.747	0	0	8	14	0.0939408227659701
ENSG00000168918	INPP5D	variants	1302	3479.5	8843	16797	1302	292.5	16797	4364.5	14092.5	31	5	0	401.365	126	0	32	2	0.0944649044472227
ENSG00000119684	MLH3	variants	1303	4181	8843	16797	1303	4717	16797	263	11871.5	24	5	0	401.227	44	0	88	3	0.0945445019944038
ENSG00000010244	ZNF207	isSplice	1303.5	16797	906.5	16797	2575	6728.5	16797	1303.5	4153	0	12	0	278.693	33	0	57	12	0.0945772459367744
ENSG00000032444	PNPLA6	isSplice	1303.5	16797	8843	16797	2824	1182.5	16797	1303.5	9894.5	0	5	0	263.713	82	0	57	4	0.0945772459367744
ENSG00000035681	NSMAF	isSplice	1303.5	6216.5	10659	16797	6085	6525.5	2478	1303.5	739	9	4	0	152.246	34	1	57	40	0.0945772459367744
ENSG00000075292	ZNF638	isSplice	1303.5	1860.5	7014	16797	871	7523.5	2478	1303.5	14092.5	48	6	0	485.189	29	1	57	2	0.0945772459367744
ENSG00000078070	MCCC1	isSplice	1303.5	2339.5	13703	16797	2198.5	8997	2478	1303.5	194.5	43	2	0	305.021	22	1	57	53	0.0945772459367744
ENSG00000090905	TNRC6A	isSplice	1303.5	1860.5	10659	16797	1116	5206	16797	1303.5	9894.5	48	4	0	433.005	41	0	57	4	0.0945772459367744
ENSG00000104852	SNRNP70	isSplice	1303.5	16797	8843	16797	10678	1144	16797	1303.5	11871.5	0	5	0	73.5565	83	0	57	3	0.0945772459367744
ENSG00000107890	ANKRD26	isSplice	1303.5	3016.5	8843	16797	783	8791	16797	1303.5	6630	36	5	0	510.856	23	0	57	7	0.0945772459367744
ENSG00000108306	FBXL20	isSplice	1303.5	7197	1363	16797	6828	12378	13	1303.5	1549.5	5	11	0	135.41	8	9	57	28	0.0945772459367744
ENSG00000113282	CLINT1	isSplice	1303.5	6665.5	601.5	16797	8652	4233	16797	1303.5	11871.5	7	13	0	103.173	47	0	57	3	0.0945772459367744
ENSG00000119772	DNMT3A	isSplice	1303.5	299.5	8843	16797	4231	10323.5	16797	1303.5	8486.5	75	5	0	201.835	16	0	57	5	0.0945772459367744
ENSG00000121940	CLCC1	isSplice	1303.5	756.5	10659	16797	5525.5	2121.5	16797	1303.5	15823.5	63	4	0	164.011	66	0	57	1	0.0945772459367744
ENSG00000126870	WDR60	isSplice	1303.5	36	10659	16797	2981	2470.5	2478	1303.5	4582	109	4	0	255.156	62	1	57	11	0.0945772459367744
ENSG00000129351	ILF3	isSplice	1303.5	4731.5	7014	16797	4511	5042.5	310	1303.5	2465.5	19	6	0	192.678	42	3	57	19	0.0945772459367744
ENSG00000130939	UBE4B	isSplice	1303.5	8177	8843	16797	1313.5	5377.5	782	1303.5	11871.5	2	5	0	398.936	40	2	57	3	0.0945772459367744
ENSG00000131069	ACSS2	isSplice	1303.5	549.5	10659	16797	3353	8791	16797	1303.5	1363	67	4	0	236.967	23	0	57	30	0.0945772459367744
ENSG00000136021	SCYL2	isSplice	1303.5	7502	2901.5	16797	1863.5	8997	782	1303.5	9894.5	4	9	0	333.59	22	2	57	4	0.0945772459367744
ENSG00000136068	FLNB	isSplice	1303.5	2254.5	10659	16797	2085	1182.5	2478	1303.5	14092.5	44	4	0	315.06	82	1	57	2	0.0945772459367744
ENSG00000137103	TMEM8B	isSplice	1303.5	156.5	7014	16797	11697.5	4387.5	16797	1303.5	7446	86	6	0	58.9507	46	0	57	6	0.0945772459367744
ENSG00000137478	FCHSD2	isSplice	1303.5	6024	4059	16797	10515	6921	782	1303.5	4153	10	8	0	75.2445	32	2	57	12	0.0945772459367744
ENSG00000143437	ARNT	isSplice	1303.5	16797	7014	16797	4620	5042.5	2478	1303.5	410.5	0	6	0	189.529	42	1	57	46	0.0945772459367744
ENSG00000145214	DGKQ	isSplice	1303.5	6431.5	10659	16797	5597	769	16797	1303.5	7446	8	4	0	162.496	96	0	57	6	0.0945772459367744
ENSG00000161204	ABCF3	isSplice	1303.5	16797	7014	16797	6990	5749.5	16797	1303.5	278.5	0	6	0	132.2	38	0	57	49	0.0945772459367744
ENSG00000168538	TRAPPC11	isSplice	1303.5	7502	906.5	16797	5051	1421	16797	1303.5	15823.5	4	12	0	177.17	77	0	57	1	0.0945772459367744
ENSG00000169180	XPO6	isSplice	1303.5	1425.5	5422.5	16797	4256.5	7745.5	782	1303.5	6630	53	7	0	200.893	28	2	57	7	0.0945772459367744
ENSG00000170004	CHD3	isSplice	1303.5	1118.5	10659	16797	2607	3812	2478	1303.5	11871.5	57	4	0	276.906	50	1	57	3	0.0945772459367744
ENSG00000179091	CYC1	isSplice	1303.5	16797	7014	16797	12611	12685	16797	1303.5	147	0	6	0	46.649	7	0	57	56	0.0945772459367744
ENSG00000184402	SS18L1	isSplice	1303.5	935.5	4059	16797	7410	10775	2478	1303.5	1363	60	8	0	124.933	14	1	57	30	0.0945772459367744
ENSG00000196684	HSH2D	isSplice	1303.5	16797	5422.5	16797	11819	6331.5	782	1303.5	2881.5	0	7	0	57.0885	35	2	57	16	0.0945772459367744
ENSG00000198862	LTN1	isSplice	1303.5	16797	2016	16797	1177	4089	16797	1303.5	14092.5	0	10	0	423.953	48	0	57	2	0.0945772459367744
ENSG00000213445	SIPA1	isSplice	1303.5	1183.5	10659	16797	5629	1881.5	2478	1303.5	11871.5	56	4	0	161.996	69	1	57	3	0.0945772459367744
ENSG00000213995	NAXD	isSplice	1303.5	3579.5	167	16797	16797	3953	16797	1303.5	3403.5	30	16	0	0	49	0	57	14	0.0945772459367744
ENSG00000249115	HAUS5	isSplice	1303.5	1054.5	2901.5	16797	5606	11808	16797	1303.5	1742.5	58	9	0	162.367	10	0	57	26	0.0945772459367744
ENSG00000112367	FIG4	variants	1304	6024	10659	16797	1304	1760	782	1991.5	8486.5	10	4	0	400.902	71	2	49	5	0.0946524379353456
ENSG00000091129	NRCAM	variants	1307	4279.5	167	16797	1307	7310.5	2478	10758	3753.5	23	16	0	400	30	1	5	13	0.0951322855271775
ENSG00000133104	SPART	variants	1309	820.5	8843	16797	1309	1592.5	16797	7961.5	6630	62	5	0	399.6	74	0	15	7	0.0954757397154254
ENSG00000139209	SLC38A4	variants	1311	5378	601.5	16797	1311	12685	16797	11858.5	6006.5	14	13	0	399.361	7	0	2	8	0.0958554503780437
ENSG00000113569	NUP155	variants	1321	16797	5422.5	16797	1321	5569.5	782	1787	1635.5	0	7	0	397.568	39	2	51	27	0.0973393463118414
ENSG00000055163	CYFIP2	variants	1322	1259	8843	16797	1322	1640	16797	1691.5	11871.5	55	5	0	397.439	73	0	52	3	0.0974718699767816
ENSG00000027075	PRKCH	ase_all	1323	820.5	12288	16797	6709	1323	16797	7252.5	9894.5	62	3	0	137.994	79	0	18	4	0.0975778412811812
ENSG00000064999	ANKS1A	ase_all	1323	16797	2901.5	16797	5140	1323	782	3343.5	8486.5	0	9	0	174.178	79	2	38	5	0.0975778412811812
ENSG00000090686	USP48	ase_all	1323	16797	10659	16797	2226	1323	2478	441	11871.5	0	4	0	303.455	79	1	78	3	0.0975778412811812
ENSG00000107554	DNMBP	ase_all	1323	993	13703	16797	2739	1323	16797	5125.5	16797	59	2	0	268.456	79	0	28	0	0.0975778412811812
ENSG00000124422	USP22	ase_all	1323	1341	906.5	16797	7556.5	1323	2478	7482.5	2374	54	12	0	122.549	79	1	17	20	0.0975778412811812
ENSG00000128791	TWSG1	ase_all	1323	16797	5422.5	16797	10447	1323	782	7482.5	6006.5	0	7	0	76.0456	79	2	17	8	0.0975778412811812
ENSG00000128928	IVD	ase_all	1323	3199	4059	16797	10381	1323	16797	817.5	15823.5	34	8	0	76.9083	79	0	66	1	0.0975778412811812
ENSG00000129187	DCTD	ase_all	1323	16797	906.5	16797	9852.5	1323	16797	6132	15823.5	0	12	0	84.9257	79	0	23	1	0.0975778412811812
ENSG00000132199	ENOSF1	ase_all	1323	8177	7014	16797	7272	1323	16797	287.5	5017	2	6	0	127.389	79	0	86	10	0.0975778412811812
ENSG00000135932	CAB39	ase_all	1323	16797	906.5	16797	9148.5	1323	16797	5707	14092.5	0	12	0	95.7396	79	0	25	2	0.0975778412811812
ENSG00000141258	SGSM2	ase_all	1323	1777	8843	16797	5682	1323	16797	334	9894.5	49	5	0	160.743	79	0	83	4	0.0975778412811812
ENSG00000156265	MAP3K7CL	ase_all	1323	1259	13703	16797	14027	1323	16797	5707	14092.5	55	2	0	24.0906	79	0	25	2	0.0975778412811812
ENSG00000156467	UQCRB	ase_all	1323	16797	5422.5	16797	12232	1323	2478	5493	320.5	0	7	0	51.0465	79	1	26	48	0.0975778412811812
ENSG00000176463	SLCO3A1	ase_all	1323	5378	8843	16797	6110	1323	310	6343.5	8486.5	14	5	0	151.778	79	3	22	5	0.0975778412811812
ENSG00000177409	SAMD9L	ase_all	1323	9174	8843	16797	551	1323	16797	4162	3403.5	1	5	0	591.424	79	0	33	14	0.0975778412811812
ENSG00000196586	MYO6	ase_all	1323	1692.5	5422.5	16797	1087	1323	16797	4939.5	14092.5	50	7	0	439.731	79	0	29	2	0.0975778412811812
ENSG00000205336	ADGRG1	ase_all	1323	27.5	7014	16797	16797	1323	2478	16797	11871.5	114	6	0	0	79	1	0	3	0.0975778412811812
ENSG00000248905	FMN1	ase_all	1323	3393.5	13703	16797	1208	1323	16797	10758	14092.5	32	2	0	418.307	79	0	5	2	0.0975778412811812
ENSG00000110002	VWA5A	variants	1329	16797	12288	16797	1329	790	16797	7022	14092.5	0	3	0	397.121	95	0	19	2	0.0984885396201703
ENSG00000066084	DIP2B	variants	1330.5	4969.5	8843	16797	1330.5	1592.5	310	3343.5	8486.5	17	5	0	396.825	74	3	38	5	0.0987355480145264
ENSG00000092148	HECTD1	variants	1333	2158	2016	16797	1333	4233	16797	817.5	6630	45	10	0	396.53	47	0	66	7	0.0992414121569328
ENSG00000038945	MSR1	alt_prom	1341	1341	12288	16797	1924.5	25	16797	8728.5	14092.5	54	3	0	328.587	228	0	12	2	0.100934273977496
ENSG00000078269	SYNJ2	alt_prom	1341	1341	12288	16797	7759	496	16797	3507.5	14092.5	54	3	0	118.413	110	0	37	2	0.100934273977496
ENSG00000093144	ECHDC1	alt_prom	1341	1341	601.5	16797	12010	1819	16797	7482.5	11871.5	54	13	0	54.0541	70	0	17	3	0.100934273977496
ENSG00000100600	LGMN	alt_prom	1341	1341	906.5	16797	9987	2470.5	16797	4939.5	11871.5	54	12	0	82.85	62	0	29	3	0.100934273977496
ENSG00000102935	ZNF423	alt_prom	1341	1341	10659	16797	622	9207.5	16797	10113.5	14092.5	54	4	0	560.495	21	0	7	2	0.100934273977496
ENSG00000105726	ATP13A1	alt_prom	1341	1341	5422.5	16797	3342	7745.5	16797	710.5	3753.5	54	7	0	237.369	28	0	69	13	0.100934273977496
ENSG00000105778	AVL9	alt_prom	1341	1341	4059	16797	12522.5	7112	782	2926	3403.5	54	8	0	47.5511	31	2	41	14	0.100934273977496
ENSG00000106052	TAX1BP1	alt_prom	1341	1341	4059	16797	3330	8154.5	782	1612	3102	54	8	0	238.032	26	2	53	15	0.100934273977496
ENSG00000108963	DPH1	alt_prom	1341	1341	8843	16797	13519	2733.5	16797	1171.5	9894.5	54	5	0	34.7584	59	0	59	4	0.100934273977496
ENSG00000109775	UFSP2	alt_prom	1341	1341	2016	16797	12252.5	1003.5	16797	5493	15823.5	54	10	0	50.7357	87	0	26	1	0.100934273977496
ENSG00000115459	ELMOD3	alt_prom	1341	1341	12288	16797	11418	6525.5	16797	516	9894.5	54	3	0	63.6402	34	0	75	4	0.100934273977496
ENSG00000129292	PHF20L1	alt_prom	1341	1341	4059	16797	1570	5930.5	16797	1452	43	54	8	0	363.535	37	0	55	67	0.100934273977496
ENSG00000138162	TACC2	alt_prom	1341	1341	13703	16797	719	4233	2478	6803.5	15823.5	54	2	0	527.49	47	1	20	1	0.100934273977496
ENSG00000140931	CMTM3	alt_prom	1341	1341	5422.5	16797	14866	292.5	16797	7961.5	11871.5	54	7	0	16.7112	126	0	15	3	0.100934273977496
ENSG00000144331	ZNF385B	alt_prom	1341	1341	7014	16797	3348	11012	310	16797	9894.5	54	6	0	237.154	13	3	0	4	0.100934273977496
ENSG00000148985	PGAP2	alt_prom	1341	1341	7014	16797	7846	3183.5	16797	370	15823.5	54	6	0	116.595	55	0	81	1	0.100934273977496
ENSG00000153814	JAZF1	alt_prom	1341	1341	10659	16797	16797	8154.5	310	8728.5	3403.5	54	4	0	0	26	3	12	14	0.100934273977496
ENSG00000156469	MTERF3	alt_prom	1341	1341	8843	16797	16797	11808	2478	2317.5	320.5	54	5	0	0	10	1	46	48	0.100934273977496
ENSG00000159674	SPON2	alt_prom	1341	1341	10659	16797	7246	137.5	16797	4162	7446	54	4	0	127.877	153	0	33	6	0.100934273977496
ENSG00000160613	PCSK7	alt_prom	1341	1341	8843	16797	6851	3294.5	16797	817.5	14092.5	54	5	0	134.849	54	0	66	2	0.100934273977496
ENSG00000165060	FXN	alt_prom	1341	1341	13703	16797	14297.5	9668	310	7482.5	14092.5	54	2	0	21.6357	19	3	17	2	0.100934273977496
ENSG00000170915	PAQR8	alt_prom	1341	1341	2901.5	16797	12672.5	881.5	16797	12373	6630	54	9	0	45.9453	91	0	1	7	0.100934273977496
ENSG00000173638	SLC19A1	alt_prom	1341	1341	13703	16797	13634	424.5	16797	9006	6006.5	54	2	0	33.1455	114	0	11	8	0.100934273977496
ENSG00000182319	ENSG00000182319	alt_prom	1341	1341	8843	16797	16797	510.5	16797	8728.5	9894.5	54	5	0	0	109	0	12	4	0.100934273977496
ENSG00000182944	EWSR1	alt_prom	1341	1341	5422.5	16797	8177	5042.5	2478	30	8486.5	54	7	0	111.062	42	1	134	5	0.100934273977496
ENSG00000239713	APOBEC3G	alt_prom	1341	1341	8843	16797	11806	1003.5	16797	4939.5	14092.5	54	5	0	57.2956	87	0	29	2	0.100934273977496
ENSG00000242372	EIF6	alt_prom	1341	1341	2901.5	16797	14574	11269.5	16797	1991.5	1199.5	54	9	0	18.8501	12	0	49	32	0.100934273977496
ENSG00000114770	ABCC5	variants	1345	7502	13703	16797	1345	4089	16797	1528	320.5	4	2	0	393.873	48	0	54	48	0.101941358575936
ENSG00000163563	MNDA	variants	1352	2720	8843	16797	1352	11528.5	16797	7252.5	999.5	39	5	0	392.707	11	0	18	35	0.104123355361076
ENSG00000174485	DENND4A	variants	1359	3479.5	4059	16797	1359	4549	16797	1058.5	7446	31	8	0	391.543	45	0	61	6	0.106120438173483
ENSG00000006712	PAF1	expr_outlier	1363	16797	1363	16797	16797	11808	2478	5707	683	0	11	0	0	10	1	25	41	0.107461272846342
ENSG00000008988	RPS20	expr_outlier	1363	16797	1363	16797	7838	8154.5	16797	2437	611	0	11	0	116.768	26	0	45	42	0.107461272846342
ENSG00000023330	ALAS1	expr_outlier	1363	468	1363	16797	11365	2950.5	16797	5125.5	14092.5	69	11	0	64.5578	57	0	28	2	0.107461272846342
ENSG00000026036	RTEL1-TNFRSF6B	cn	1363	16797	16797	16797	16797	4089	16797	276	1363	0	0	0	0	48	0	87	30	0.107461272846342
ENSG00000027869	SH2D2A	expr_outlier	1363	9174	1363	16797	7482	6525.5	16797	8728.5	999.5	1	11	0	123.762	34	0	12	35	0.107461272846342
ENSG00000040633	PHF23	expr_outlier	1363	1341	1363	16797	11264	13756	16797	7961.5	11871.5	54	11	0	66.1048	4	0	15	3	0.107461272846342
ENSG00000054282	SDCCAG8	expr_outlier	1363	1507.5	1363	16797	6324.5	3812	16797	675.5	1742.5	52	11	0	147.023	50	0	70	26	0.107461272846342
ENSG00000054611	TBC1D22A	expr_outlier	1363	3479.5	1363	16797	4335	2384	310	3671	8486.5	31	11	0	198.413	63	3	36	5	0.107461272846342
ENSG00000054803	CBLN4	expr_outlier	1363	16797	1363	16797	8176	14657.5	16797	16797	1199.5	0	11	0	111.086	2	0	0	32	0.107461272846342
ENSG00000058335	RASGRF1	expr_outlier	1363	5851	1363	16797	558	9207.5	16797	8210	11871.5	11	11	0	588.813	21	0	14	3	0.107461272846342
ENSG00000060491	OGFR	cn	1363	5689	1363	16797	11504	5749.5	16797	16797	1363	12	11	0	62.0636	38	0	0	30	0.107461272846342
ENSG00000064655	EYA2	expr_outlier	1363	3688	1363	16797	2930	5042.5	2478	7961.5	1273.5	29	11	0	258.398	42	1	15	31	0.107461272846342
ENSG00000066044	ELAVL1	expr_outlier	1363	935.5	1363	16797	9265	3405.5	2478	8210	6630	60	11	0	93.9673	53	1	14	7	0.107461272846342
ENSG00000066735	KIF26A	expr_outlier	1363	16797	1363	16797	1301	3953	16797	16797	9894.5	0	11	0	401.42	49	0	0	4	0.107461272846342
ENSG00000072818	ACAP1	expr_outlier	1363	597	1363	16797	5631.5	1421	16797	3191.5	11871.5	66	11	0	161.987	77	0	39	3	0.107461272846342
ENSG00000075043	KCNQ2	expr_outlier	1363	16797	1363	16797	3012.5	14191	16797	16797	1199.5	0	11	0	253.165	3	0	0	32	0.107461272846342
ENSG00000077097	TOP2B	expr_outlier	1363	5689	1363	16797	1073	2384	16797	2093.5	14092.5	12	11	0	442.723	63	0	48	2	0.107461272846342
ENSG00000079999	KEAP1	expr_outlier	1363	280.5	1363	16797	1568	5749.5	16797	6581	2881.5	76	11	0	363.57	38	0	21	16	0.107461272846342
ENSG00000080189	SLC35C2	cn	1363	6216.5	2901.5	16797	9498	12685	16797	547	1363	9	9	0	90.7771	7	0	74	30	0.107461272846342
ENSG00000080839	RBL1	cn	1363	7819.5	13703	16797	1784	13756	16797	1233	1363	3	2	0	340.368	4	0	58	30	0.107461272846342
ENSG00000082074	FYB1	cn	1363	2531.5	4059	16797	977	1955	2478	6343.5	1363	41	8	0	461.894	68	1	22	30	0.107461272846342
ENSG00000085563	ABCB1	expr_outlier	1363	3688	1363	16797	312	6331.5	16797	8210	4582	29	11	0	735.874	35	0	14	11	0.107461272846342
ENSG00000087088	BAX	expr_outlier	1363	16797	1363	16797	6345	4549	16797	1110.5	9894.5	0	11	0	146.601	45	0	60	4	0.107461272846342
ENSG00000087884	AAMDC	expr_outlier	1363	5238.5	1363	16797	16797	5042.5	310	4748.5	2307.5	15	11	0	0	42	3	30	21	0.107461272846342
ENSG00000089063	TMEM230	expr_outlier	1363	16797	1363	73	12734.5	16797	2478	4162	4582	0	11	49	45.3721	0	1	33	11	0.107461272846342
ENSG00000090932	DLL3	expr_outlier	1363	16797	1363	16797	7645.5	12685	16797	11858.5	783	0	11	0	121.024	7	0	2	39	0.107461272846342
ENSG00000092108	SCFD1	expr_outlier	1363	468	1363	16797	4657	8997	16797	3983.5	6630	69	11	0	188.324	22	0	34	7	0.107461272846342
ENSG00000092758	COL9A3	cn	1363	6216.5	105.5	16797	6509	5206	16797	6581	1363	9	17	0	143.221	41	0	21	30	0.107461272846342
ENSG00000094755	GABRP	expr_outlier	1363	52	1363	16797	7153	3812	2478	10425.5	7446	105	11	0	129.478	50	1	6	6	0.107461272846342
ENSG00000095002	MSH2	expr_outlier	1363	16797	1363	16797	5107	10323.5	782	4562.5	6006.5	0	11	0	175.208	16	2	31	8	0.107461272846342
ENSG00000095787	WAC	expr_outlier	1363	993	1363	16797	2496	7310.5	2478	1612	8486.5	59	11	0	283.578	30	1	53	5	0.107461272846342
ENSG00000100336	APOL4	expr_outlier	1363	16797	1363	16797	6629.5	410.5	16797	10113.5	9894.5	0	11	0	139.693	115	0	7	4	0.107461272846342
ENSG00000101052	IFT52	expr_outlier	1363	16797	1363	16797	7009.5	10323.5	16797	4562.5	1273.5	0	11	0	131.839	16	0	31	31	0.107461272846342
ENSG00000101104	PABPC1L	cn	1363	1860.5	13703	16797	7444.5	7310.5	16797	1110.5	1363	48	2	0	124.43	30	0	60	30	0.107461272846342
ENSG00000101138	CSTF1	cn	1363	9174	906.5	16797	14071	8359	2478	6581	1363	1	12	0	23.6686	25	1	21	30	0.107461272846342
ENSG00000101182	PSMA7	cn	1363	6665.5	1363	16797	13309	11012	16797	2553.5	1363	7	11	0	37.5375	13	0	44	30	0.107461272846342
ENSG00000101190	TCFL5	cn	1363	16797	7014	16797	11631	7523.5	16797	184.5	1363	0	6	0	60.1443	29	0	94	30	0.107461272846342
ENSG00000101246	ARFRP1	cn	1363	508.5	7014	16797	11452	8154.5	16797	5306	1363	68	6	0	63.0616	26	0	27	30	0.107461272846342
ENSG00000101266	CSNK2A1	expr_outlier	1363	16797	1363	16797	7716.5	16797	782	5707	2590	0	11	0	119.389	0	2	25	18	0.107461272846342
ENSG00000101310	SEC23B	expr_outlier	1363	219.5	1363	16797	2341	16797	16797	3983.5	2590	80	11	0	295.589	0	0	34	18	0.107461272846342
ENSG00000101353	MROH8	cn	1363	5099.5	16797	16797	1128	15188.5	2478	10425.5	1363	16	0	0	431.686	1	1	6	30	0.107461272846342
ENSG00000101417	PXMP4	cn	1363	9174	601.5	16797	13164	5042.5	16797	7252.5	1363	1	13	0	39.5257	42	0	18	30	0.107461272846342
ENSG00000101421	CHMP4B	expr_outlier	1363	16797	1363	16797	14332	13361.5	782	16797	1363	0	11	0	21.0837	5	2	0	30	0.107461272846342
ENSG00000101470	TNNC2	expr_outlier	1363	4969.5	1363	16797	9223	10102	16797	16797	1199.5	17	11	0	94.5895	17	0	0	32	0.107461272846342
ENSG00000101680	LAMA1	expr_outlier	1363	16797	1363	16797	139	5930.5	16797	12373	6006.5	0	11	0	1019.48	37	0	1	8	0.107461272846342
ENSG00000104412	EMC2	expr_outlier	1363	7502	1363	16797	6617	11808	16797	8463.5	364.5	4	11	0	140.095	10	0	13	47	0.107461272846342
ENSG00000104442	ARMC1	expr_outlier	1363	16797	1363	16797	7957	7310.5	16797	8728.5	683	0	11	0	114.653	30	0	12	41	0.107461272846342
ENSG00000105219	CNTD2	cn	1363	4851	386.5	16797	12212.5	12093.5	16797	16797	1363	18	14	0	51.2996	9	0	0	30	0.107461272846342
ENSG00000105220	GPI	cn	1363	16797	4059	16797	7064	8359	782	16797	1363	0	8	0	130.964	25	2	0	30	0.107461272846342
ENSG00000105701	FKBP8	expr_outlier	1363	6216.5	1363	16797	8593	9438	782	3671	3102	9	11	0	104.094	20	2	36	15	0.107461272846342
ENSG00000105717	PBX4	expr_outlier	1363	16797	1363	16797	11694	13756	782	7022	3753.5	0	11	0	58.9739	4	2	19	13	0.107461272846342
ENSG00000108515	ENO3	expr_outlier	1363	184	1363	16797	9882.5	5569.5	16797	7252.5	11871.5	83	11	0	84.4309	39	0	18	3	0.107461272846342
ENSG00000109919	MTCH2	expr_outlier	1363	16797	1363	16797	14193	7310.5	310	7482.5	11871.5	0	11	0	22.4871	30	3	17	3	0.107461272846342
ENSG00000111700	SLCO1B3	expr_outlier	1363	5238.5	1363	16797	861	12093.5	16797	16797	2374	15	11	0	487.277	9	0	0	20	0.107461272846342
ENSG00000112062	MAPK14	expr_outlier	1363	16797	1363	16797	7570	5206	16797	516	8486.5	0	11	0	122.339	41	0	75	5	0.107461272846342
ENSG00000113212	PCDHB7	expr_outlier	1363	16797	1363	16797	1023	8575	16797	16797	14092.5	0	11	0	452.768	24	0	0	2	0.107461272846342
ENSG00000113600	C9	cn	1363	16797	13703	16797	1640	659	2478	4562.5	1363	0	2	0	356.234	101	1	31	30	0.107461272846342
ENSG00000115677	HDLBP	expr_outlier	1363	120.5	1363	16797	2697	1535.5	16797	16797	15823.5	91	11	0	270.89	75	0	0	1	0.107461272846342
ENSG00000116729	WLS	expr_outlier	1363	16797	1363	16797	3987.5	684	16797	7252.5	14092.5	0	11	0	211.416	100	0	18	2	0.107461272846342
ENSG00000117153	KLHL12	expr_outlier	1363	172	1363	16797	4726	12093.5	16797	5707	1879.5	84	11	0	186.393	9	0	25	25	0.107461272846342
ENSG00000117475	BLZF1	expr_outlier	1363	16797	1363	16797	8316	7523.5	16797	7720.5	884.5	0	11	0	108.755	29	0	16	37	0.107461272846342
ENSG00000117479	SLC19A2	expr_outlier	1363	16797	1363	16797	10486.5	10551.5	16797	5707	938.5	0	11	0	75.5287	15	0	25	36	0.107461272846342
ENSG00000117528	ABCD3	expr_outlier	1363	16797	1363	16797	2420	2832	782	3824	11871.5	0	11	0	288.941	58	2	35	3	0.107461272846342
ENSG00000117586	TNFSF4	expr_outlier	1363	4370	1363	16797	8995.5	9438	2478	16797	1273.5	22	11	0	97.8234	20	1	0	31	0.107461272846342
ENSG00000117859	OSBPL9	expr_outlier	1363	1777	1363	16797	4418	4717	2478	963	9894.5	49	11	0	195.743	44	1	63	4	0.107461272846342
ENSG00000117868	ESYT2	expr_outlier	1363	4851	1363	16797	4932.5	6921	16797	1011.5	4582	18	11	0	180.221	32	0	62	11	0.107461272846342
ENSG00000117906	RCN2	expr_outlier	1363	16797	1363	16797	7314	9882	782	6343.5	8486.5	0	11	0	126.678	18	2	22	5	0.107461272846342
ENSG00000119335	SET	expr_outlier	1363	345.5	1363	16797	14461	14191	2478	7961.5	9894.5	73	11	0	19.8138	3	1	15	4	0.107461272846342
ENSG00000120370	GORAB	expr_outlier	1363	9174	1363	16797	5720	4233	16797	7720.5	1066.5	1	11	0	160.043	47	0	16	34	0.107461272846342
ENSG00000120963	ZNF706	expr_outlier	1363	1595.5	1363	16797	14010	11012	16797	3191.5	229	51	11	0	24.3665	13	0	39	51	0.107461272846342
ENSG00000121067	SPOP	expr_outlier	1363	7502	1363	16797	3856	9207.5	782	4364.5	4153	4	11	0	217.181	21	2	32	12	0.107461272846342
ENSG00000121892	PDS5A	expr_outlier	1363	7197	1363	16797	2097	4717	16797	817.5	9894.5	5	11	0	314.389	44	0	66	4	0.107461272846342
ENSG00000122643	NT5C3A	expr_outlier	1363	820.5	1363	16797	4959.5	8575	16797	3983.5	3753.5	62	11	0	179.533	24	0	34	13	0.107461272846342
ENSG00000124102	PI3	expr_outlier	1363	16797	1363	16797	11798	9668	16797	16797	1199.5	0	11	0	57.4383	19	0	0	32	0.107461272846342
ENSG00000124198	ARFGEF2	expr_outlier	1363	16797	1363	16797	1584	7745.5	310	1452	1461	0	11	0	362.073	28	3	55	29	0.107461272846342
ENSG00000124216	SNAI1	expr_outlier	1363	16797	1363	16797	14724	8359	16797	16797	1273.5	0	11	0	17.8063	25	0	0	31	0.107461272846342
ENSG00000124440	HIF3A	expr_outlier	1363	3199	1363	41.5	3421	11528.5	16797	12373	9894.5	34	11	79	234.375	11	0	1	4	0.107461272846342
ENSG00000125652	ALKBH7	expr_outlier	1363	698.5	1363	16797	14979	9207.5	16797	11082.5	11871.5	64	11	0	15.2068	21	0	4	3	0.107461272846342
ENSG00000126267	COX6B1	expr_outlier	1363	6431.5	1363	16797	14439.5	9882	782	12373	1879.5	8	11	0	19.976	18	2	1	25	0.107461272846342
ENSG00000127325	BEST3	cn	1363	4370	13703	16797	890	13361.5	2478	16797	1363	22	2	0	481.348	5	1	0	30	0.107461272846342
ENSG00000127337	YEATS4	expr_outlier	1363	16797	1363	16797	12364.5	10102	77.5	8728.5	1363	0	11	0	49.554	17	5	12	30	0.107461272846342
ENSG00000127920	GNG11	expr_outlier	1363	16797	1363	16797	10443.5	911	16797	16797	3102	0	11	0	76.0842	90	0	0	15	0.107461272846342
ENSG00000128335	APOL2	expr_outlier	1363	8177	1363	16797	13160.5	616.5	16797	4748.5	8486.5	2	11	0	39.5491	103	0	30	5	0.107461272846342
ENSG00000129636	ITFG1	expr_outlier	1363	2434	1363	16797	8604	13010.5	310	6581	9894.5	42	11	0	103.869	6	3	21	4	0.107461272846342
ENSG00000130703	OSBPL2	cn	1363	16797	1363	16797	10490	10102	2478	2800.5	1363	0	11	0	75.5002	17	1	42	30	0.107461272846342
ENSG00000132155	RAF1	expr_outlier	1363	7819.5	1363	16797	2312	8154.5	782	2317.5	7446	3	11	0	297.551	26	2	46	6	0.107461272846342
ENSG00000132740	IGHMBP2	expr_outlier	1363	16797	1363	16797	3953	3405.5	16797	1233	2124	0	11	0	212.972	53	0	58	23	0.107461272846342
ENSG00000134419	RPS15A	expr_outlier	1363	16797	1363	16797	12983.5	8997	16797	246.5	14092.5	0	11	0	42.1852	22	0	89	2	0.107461272846342
ENSG00000135372	NAT10	expr_outlier	1363	756.5	1363	16797	4519	7952.5	2478	3507.5	6006.5	63	11	0	192.349	27	1	37	8	0.107461272846342
ENSG00000136279	DBNL	expr_outlier	1363	4181	1363	16797	10656	3812	16797	302	3753.5	24	11	0	73.8007	50	0	85	13	0.107461272846342
ENSG00000136383	ALPK3	expr_outlier	1363	9174	1363	16797	1048	1421	16797	10758	8486.5	1	11	0	447.427	77	0	5	5	0.107461272846342
ENSG00000137547	MRPL15	expr_outlier	1363	3199	1363	16797	14184	13756	16797	11082.5	364.5	34	11	0	22.5938	4	0	4	47	0.107461272846342
ENSG00000138041	ENSG00000138041	expr_outlier	1363	16797	1363	21	16797	5377.5	16797	1612	4582	0	11	130	0	40	0	53	11	0.107461272846342
ENSG00000139842	CUL4A	expr_outlier	1363	4370	1363	16797	6268	2950.5	2478	547	3753.5	22	11	0	148.462	57	1	74	13	0.107461272846342
ENSG00000140403	DNAJA4	expr_outlier	1363	3876.5	1363	16797	11487	1107.5	2478	4939.5	14092.5	27	11	0	62.396	84	1	29	2	0.107461272846342
ENSG00000140455	USP3	expr_outlier	1363	647	1363	16797	8759.5	3073.5	16797	3191.5	9894.5	65	11	0	101.497	56	0	39	4	0.107461272846342
ENSG00000141551	CSNK1D	expr_outlier	1363	6665.5	1363	16797	12059	16797	16797	171	5017	7	11	0	53.2765	0	0	96	10	0.107461272846342
ENSG00000142949	PTPRF	expr_outlier	1363	4181	1363	16797	2051	3953	782	1612	6006.5	24	11	0	317.516	49	2	53	8	0.107461272846342
ENSG00000143412	ANXA9	expr_outlier	1363	9174	1363	16797	10256.5	7745.5	16797	7482.5	454.5	1	11	0	78.5546	28	0	17	45	0.107461272846342
ENSG00000143570	SLC39A1	expr_outlier	1363	5525.5	1363	16797	11846.5	8997	16797	10113.5	683	13	11	0	56.338	22	0	7	41	0.107461272846342
ENSG00000145287	PLAC8	expr_outlier	1363	137.5	1363	16797	9292	12685	16797	10113.5	15823.5	89	11	0	93.633	7	0	7	1	0.107461272846342
ENSG00000145495	MARCH6	cn	1363	4602.5	4059	16797	1509	10323.5	2478	465.5	1363	20	8	0	372.024	16	1	77	30	0.107461272846342
ENSG00000145536	ADAMTS16	expr_outlier	1363	16797	1363	16797	338	8791	16797	16797	1363	0	11	0	716.929	23	0	0	30	0.107461272846342
ENSG00000145740	SLC30A5	expr_outlier	1363	1777	1363	16797	12362.5	3073.5	16797	1058.5	15823.5	49	11	0	49.5663	56	0	61	1	0.107461272846342
ENSG00000145982	FARS2	expr_outlier	1363	9174	1363	16797	4651	2217	310	4562.5	7446	1	11	0	188.501	65	3	31	6	0.107461272846342
ENSG00000146282	RARS2	expr_outlier	1363	8177	1363	16797	6057.5	4387.5	16797	516	14092.5	2	11	0	152.788	46	0	75	2	0.107461272846342
ENSG00000147408	CSGALNACT1	expr_outlier	1363	2339.5	1363	16797	7829	153.5	16797	7252.5	14092.5	43	11	0	116.986	149	0	18	2	0.107461272846342
ENSG00000147573	TRIM55	expr_outlier	1363	16797	1363	16797	1627	12378	2478	11858.5	611	0	11	0	357.313	8	1	2	42	0.107461272846342
ENSG00000148396	SEC16A	expr_outlier	1363	2057.5	1363	16797	1380	2950.5	2478	184.5	9894.5	46	11	0	389.249	57	1	94	4	0.107461272846342
ENSG00000148484	RSU1	expr_outlier	1363	16797	1363	16797	12532	1323	16797	9006	5017	0	11	0	47.4496	79	0	11	10	0.107461272846342
ENSG00000149090	PAMR1	expr_outlier	1363	7197	1363	16797	1338	3073.5	16797	12373	5484	5	11	0	395.717	56	0	1	9	0.107461272846342
ENSG00000149636	DSN1	cn	1363	9174	13703	16797	8291.5	12093.5	16797	1233	1363	1	2	0	109.075	9	0	58	30	0.107461272846342
ENSG00000149639	SOGA1	cn	1363	2720	16797	16797	1984	9438	782	9006	1363	39	0	0	323.378	20	2	11	30	0.107461272846342
ENSG00000149948	HMGA2	expr_outlier	1363	6431.5	1363	16797	12347.5	11528.5	77.5	11082.5	2227.5	8	11	0	49.6894	11	5	4	22	0.107461272846342
ENSG00000150556	LYPD6B	expr_outlier	1363	1054.5	1363	16797	14005	13010.5	2478	7252.5	14092.5	58	11	0	24.42	6	1	18	2	0.107461272846342
ENSG00000151327	FAM177A1	expr_outlier	1363	5851	1363	44.5	16797	6728.5	16797	6581	5484	11	11	74	0	33	0	21	9	0.107461272846342
[truncated: 14,799 more rows]
