# Supplementary material for: Genomic basis for RNA alterations in cancer
Source: Nature. 2020 Feb 5;578(7793):129–36. doi: 10.1038/s41586-020-1970-0 (PMC7054216; doi:10.1038/s41586-020-1970-0)
Supplement: Supplementary file 3 — This zipped file contains Supplementary Tables 1-24 and a Supplementary Table Guide. [file 41586_2020_1970_MOESM3_ESM.zip › Supplementary_Tables/S22_gtex_icgc_recurrence_overlap.xlsx]

## Sheet: Sheet 1
Table 1
Ensembl_Gene_ID	hgnc_symbol	alt_chosen	sum_order	alt_prom_rank	expr_outlier_rank	rna_edit_rank	variants_rank	ase_all_rank	fusion_rank	isSplice_rank	cn_rank	alt_prom	expr_outlier	rna_edit	variants	ase_all	fusion	isSplice	cn
ENSG00000104413	ESRP1	expr_outlier	105.5	3016.5	105.5	61	1389	9882	16797	1528	410.5	36	17	56	387.222	18	0	54	46
ENSG00000268387	ENSG00000268387	cn	278.5	7197	16797	16797	16797	14657.5	35	16797	278.5	5	0	0	0	2	7	0	49
ENSG00000147485	PXDNL	fusion	310	5525.5	2901.5	16797	157	9438	310	16797	611	13	9	0	982.615	20	3	0	42
ENSG00000162105	SHANK2	variants	328	2434	8843	16797	328	9207.5	77.5	11439	1066.5	42	5	0	722.296	21	5	3	34
ENSG00000161905	ALOX15	expr_outlier	386.5	4475	386.5	161.5	10810	12093.5	16797	16797	14092.5	21	14	19	71.9554	9	0	0	2
ENSG00000104321	TRPA1	cn	410.5	6216.5	7014	16797	370	2470.5	16797	16797	410.5	9	6	0	695.931	62	0	0	46
ENSG00000186470	BTN3A2	isSplice	416	16797	8843	16797	5973.5	23	16797	416	5484	0	5	0	154.355	231	0	79	9
ENSG00000162344	FGF19	cn	498	9174	167	16797	12032	13010.5	2478	16797	498	1	16	0	53.7634	6	1	0	44
ENSG00000188015	S100A3	cn	546	3299.5	249	16797	16797	8997	16797	16797	546	33	15	0	0	22	0	0	43
