# Supplementary material for: Genomic basis for RNA alterations in cancer
Source: Nature. 2020 Feb 5;578(7793):129–36. doi: 10.1038/s41586-020-1970-0 (PMC7054216; doi:10.1038/s41586-020-1970-0)
Supplement: Supplementary file 3 — This zipped file contains Supplementary Tables 1-24 and a Supplementary Table Guide. [file 41586_2020_1970_MOESM3_ESM.zip › Supplementary_Tables/S23_subtype_abbrev_v1.xlsx]

## Sheet: Sheet1
Abbreviation	Full name
Biliary-AdenoCA	Biliary - Adenocarcinoma
Bladder-TCC	Bladder - Transitional cell carcinoma
Bone-Leiomyo	Bone/SoftTissue - Sarcoma, soft tissue
Breast-AdenoCA	Breast - Adenocarcinoma
Breast-LobularCA	Breast - Lobular carcinoma
Cervix-AdenoCA	Cervix - Adenocarcinoma
Cervix-SCC	Cervix - Squamous cell carcinoma
CNS-GBM	CNS - Diffuse glioma
CNS-Oligo	CNS - Diffuse glioma
ColoRect-AdenoCA	Colon/Rectum - Adenocarcinoma
Eso-AenoCA	Esophagus - Adenocarcinoma
Head-SCC	Head/Neck - Squamous cell carcinoma
Kidney-RCC	Kidney - Renal cell carcinoma
Kidney-ChRCC	Kidney - Renal cell carcinoma, chromophone
Liver-HCC	Liver - Hepatocellular carcinoma
Lung-SCC	Lung - Squamous cell carcinoma
Lung-AdenoCA	Lung - Adenocarcinoma
Lymph-BNHL	Lymphoid - Mature B-cell lymphoma
Lymph-CLL	Lymphoid - Chronic lymphocytic leukemia
Lymph-NOS	Lymphoid - Not otherwise specified
Ovary-AdenoCA	Ovary - Adenocarcinoma
Panc-AdenoCA	Pancrease - Adenocarcinoma
Prost-AdenoCA	Prostate - Adenocarcinoma
Skin-Melanoma	Skin - Melanoma
Stomach-AdenoCA	Stomach - Adenocarcinoma
Thy-AdenoCA	Thyroid - Adenocarcinoma, low grade
Uterus-AdenoCA	Uterus - Adenocarcinoma
