# Supplementary material for: Genomic basis for RNA alterations in cancer
Source: Nature. 2020 Feb 5;578(7793):129–36. doi: 10.1038/s41586-020-1970-0 (PMC7054216; doi:10.1038/s41586-020-1970-0)
Supplement: Supplementary file 3 — This zipped file contains Supplementary Tables 1-24 and a Supplementary Table Guide. [file 41586_2020_1970_MOESM3_ESM.zip › Supplementary_Tables/S24_rna_editing_frequencies.xlsx]

## Sheet: Sheet 1
Table 1
Base Pair Substitution	Frequency over All Events	Frequency of In Exonic Regions	Frequency of In Exonic Regions & Nonsynonymous
A>C	727	225	208
A>G	2987185	4193	3179
A>T	1229	453	453
C>A	1757	135	16
C>G	672	17	3
C>T	25955	7973	4139
G>A	20984	6454	3627
G>C	409	28	24
G>T	973	41	41
T>A	936	96	96
T>C	2913211	5612	4282
T>G	384	20	20
