# Supplementary material for: Genomic basis for RNA alterations in cancer
Source: Nature. 2020 Feb 5;578(7793):129–36. doi: 10.1038/s41586-020-1970-0 (PMC7054216; doi:10.1038/s41586-020-1970-0)
Supplement: Supplementary file 3 — This zipped file contains Supplementary Tables 1-24 and a Supplementary Table Guide. [file 41586_2020_1970_MOESM3_ESM.zip › Supplementary_Tables/S3a_icgceqtl_replication_0tissue.xlsx]

## Sheet: pan-analysis
Gene Symbol	Ensemble ID	Cohort/Tissue	Position	Status	p-value
AL627309.1	ENSG00000237683.5	ICGC_Analysis	1_135032_G_A_hg19	True PAWG pval	1.72233370185e-06
AL627309.1	ENSG00000237683.5	Prostate_Analysis	1_135032_G_A_hg19	LeadPvNotSignificant(Checkld)	0.967084
AL627309.1	ENSG00000237683.5	Whole_Blood_Analysis	1_135032_G_A_hg19	LeadPvNotSignificant(Checkld)	0.104062
AL627309.1	ENSG00000237683.5	Pituitary_Analysis	1_135032_G_A_hg19	LeadPvNotSignificant(Checkld)	0.699891
AL627309.1	ENSG00000237683.5	Vagina_Analysis	1_51479_T_A_b37	NoLDPv,AllPvNotSignificant	0.151619
AL627309.1	ENSG00000237683.5	Uterus_Analysis	1_87190_G_A_hg19	NoLDPv,AllPvNotSignificant	0.104319
AL627309.1	ENSG00000237683.5	Spleen_Analysis	1_135032_G_A_hg19	LeadPvNotSignificant(Checkld)	0.242869
AL627309.1	ENSG00000237683.5	Stomach_Analysis	1_135032_G_A_hg19	LeadPvNotSignificant(Checkld)	0.937253
AL627309.1	ENSG00000237683.5	Testis_Analysis	1_135032_G_A_hg19	LeadPvNotSignificant(Checkld)	0.656257
AL627309.1	ENSG00000237683.5	Thyroid_Analysis	1_135032_G_A_hg19	LeadPvNotSignificant(Checkld)	0.0348133
AL627309.1	ENSG00000237683.5	Skin_Sun_Exposed_Lower_leg_Analysis	1_135032_G_A_hg19	LeadPvNotSignificant(Checkld)	0.480418
AL627309.1	ENSG00000237683.5	Brain_Anterior_cingulate_cortex_BA24_Analysis	1_135032_G_A_hg19	LeadPvNotSignificant(Checkld)	0.597274
AL627309.1	ENSG00000237683.5	Brain_Caudate_basal_ganglia_Analysis	1_135032_G_A_hg19	LeadPvNotSignificant(Checkld)	0.517804
AL627309.1	ENSG00000237683.5	Brain_Frontal_Cortex_BA9_Analysis	1_135032_G_A_hg19	LeadPvNotSignificant(Checkld)	0.699652
AL627309.1	ENSG00000237683.5	Adipose_Subcutaneous_Analysis	1_135032_G_A_hg19	LeadPvNotSignificant(Checkld)	0.360514
AL627309.1	ENSG00000237683.5	Breast_Mammary_Tissue_Analysis	1_135032_G_A_hg19	LeadPvNotSignificant(Checkld)	0.494827
AL627309.1	ENSG00000237683.5	Colon_Sigmoid_Analysis	1_135032_G_A_hg19	LeadPvNotSignificant(Checkld)	0.100916
AL627309.1	ENSG00000237683.5	Artery_Aorta_Analysis	1_135032_G_A_hg19	LeadPvNotSignificant(Checkld)	0.614283
AL627309.1	ENSG00000237683.5	Brain_Cerebellum_Analysis	1_135032_G_A_hg19	LeadPvNotSignificant(Checkld)	0.879613
AL627309.1	ENSG00000237683.5	Brain_Nucleus_accumbens_basal_ganglia_Analysis	1_135032_G_A_hg19	LeadPvNotSignificant(Checkld)	0.135757
AL627309.1	ENSG00000237683.5	Brain_Hippocampus_Analysis	1_135032_G_A_hg19	LeadPvNotSignificant(Checkld)	0.619702
AL627309.1	ENSG00000237683.5	Liver_Analysis	1_135032_G_A_hg19	LeadPvNotSignificant(Checkld)	0.456518
AL627309.1	ENSG00000237683.5	Lung_Analysis	1_135032_G_A_hg19	LeadPvNotSignificant(Checkld)	0.0132458
AL627309.1	ENSG00000237683.5	Ovary_Analysis	1_51479_T_A_b37	NoLDPv,AllPvNotSignificant	0.05152
AL627309.1	ENSG00000237683.5	Pancreas_Analysis	1_135032_G_A_hg19	LeadPvNotSignificant(Checkld)	0.288071
AL627309.1	ENSG00000237683.5	Brain_Hypothalamus_Analysis	1_135032_G_A_hg19	LeadPvNotSignificant(Checkld)	0.247162
AL627309.1	ENSG00000237683.5	Nerve_Tibial_Analysis	1_135032_G_A_hg19	LeadPvNotSignificant(Checkld)	0.654476
AL627309.1	ENSG00000237683.5	Muscle_Skeletal_Analysis	1_135032_G_A_hg19	LeadPvNotSignificant(Checkld)	0.411224
AL627309.1	ENSG00000237683.5	Colon_Transverse_Analysis	1_135032_G_A_hg19	LeadPvNotSignificant(Checkld)	0.114495
AL627309.1	ENSG00000237683.5	Heart_Atrial_Appendage_Analysis	1_135032_G_A_hg19	LeadPvNotSignificant(Checkld)	0.365755
AL627309.1	ENSG00000237683.5	Heart_Left_Ventricle_Analysis	1_135032_G_A_hg19	LeadPvNotSignificant(Checkld)	0.488332
AL627309.1	ENSG00000237683.5	Esophagus_Mucosa_Analysis	1_135032_G_A_hg19	LeadPvNotSignificant(Checkld)	0.0662369
AL627309.1	ENSG00000237683.5	Esophagus_Muscularis_Analysis	1_135032_G_A_hg19	LeadPvNotSignificant(Checkld)	0.898821
AL627309.1	ENSG00000237683.5	Skin_Not_Sun_Exposed_Suprapubic_Analysis	1_135032_G_A_hg19	LeadPvNotSignificant(Checkld)	0.655098
AL627309.1	ENSG00000237683.5	Small_Intestine_Terminal_Ileum_Analysis	1_89946_A_T_hg19	NoLDPv,AllPvNotSignificant	0.020557
AL627309.1	ENSG00000237683.5	Brain_Putamen_basal_ganglia_Analysis	1_135032_G_A_hg19	LeadPvNotSignificant(Checkld)	0.716313
AL627309.1	ENSG00000237683.5	Brain_Cerebellar_Hemisphere_Analysis	1_135032_G_A_hg19	LeadPvNotSignificant(Checkld)	0.883938
AL627309.1	ENSG00000237683.5	Adrenal_Gland_Analysis	1_135032_G_A_hg19	LeadPvNotSignificant(Checkld)	0.460903
AL627309.1	ENSG00000237683.5	Brain_Cortex_Analysis	1_135032_G_A_hg19	LeadPvNotSignificant(Checkld)	0.639518
AL627309.1	ENSG00000237683.5	Artery_Tibial_Analysis	1_135032_G_A_hg19	LeadPvNotSignificant(Checkld)	0.209087
AL627309.1	ENSG00000237683.5	Adipose_Visceral_Omentum_Analysis	1_135032_G_A_hg19	LeadPvNotSignificant(Checkld)	0.896065
AL627309.1	ENSG00000237683.5	Artery_Coronary_Analysis	1_135032_G_A_hg19	LeadPvNotSignificant(Checkld)	0.923529
AL627309.1	ENSG00000237683.5	Esophagus_Gastroesophageal_Junction_Analysis	1_57952_A_C_b37	NoLDPv,AllPvNotSignificant	0.0214998
PLA2G2D	ENSG00000117215.10	ICGC_Analysis	1_20442054_T_C_hg19	False PAWG pval	9.75896430334e-07
PLA2G2D	ENSG00000117215.10	Prostate_Analysis	1_20442054_T_C_hg19	LeadPvNotSignificant(Checkld)	0.482683
PLA2G2D	ENSG00000117215.10	Whole_Blood_Analysis	1_20442054_T_C_hg19	LeadPvNotSignificant(Checkld)	0.209379
PLA2G2D	ENSG00000117215.10	Pituitary_Analysis	nan	NoPvAtAll	nan
PLA2G2D	ENSG00000117215.10	Vagina_Analysis	nan	NoPvAtAll	nan
PLA2G2D	ENSG00000117215.10	Uterus_Analysis	nan	NoPvAtAll	nan
PLA2G2D	ENSG00000117215.10	Spleen_Analysis	1_20442054_T_C_hg19	LeadPvNotSignificant(Checkld)	0.398187
PLA2G2D	ENSG00000117215.10	Stomach_Analysis	1_20442054_T_C_hg19	LeadPvNotSignificant(Checkld)	0.0170273
PLA2G2D	ENSG00000117215.10	Testis_Analysis	nan	NoPvAtAll	nan
PLA2G2D	ENSG00000117215.10	Thyroid_Analysis	1_20442054_T_C_hg19	LeadPvNotSignificant(Checkld)	0.137354
PLA2G2D	ENSG00000117215.10	Skin_Sun_Exposed_Lower_leg_Analysis	nan	NoPvAtAll	nan
PLA2G2D	ENSG00000117215.10	Brain_Anterior_cingulate_cortex_BA24_Analysis	nan	NoPvAtAll	nan
PLA2G2D	ENSG00000117215.10	Brain_Caudate_basal_ganglia_Analysis	nan	NoPvAtAll	nan
PLA2G2D	ENSG00000117215.10	Brain_Frontal_Cortex_BA9_Analysis	nan	NoPvAtAll	nan
PLA2G2D	ENSG00000117215.10	Adipose_Subcutaneous_Analysis	1_20442054_T_C_hg19	LeadPvNotSignificant(Checkld)	0.00496804
PLA2G2D	ENSG00000117215.10	Breast_Mammary_Tissue_Analysis	1_20442054_T_C_hg19	LeadPvNotSignificant(Checkld)	0.465978
PLA2G2D	ENSG00000117215.10	Colon_Sigmoid_Analysis	1_20442054_T_C_hg19	LeadPvNotSignificant(Checkld)	0.0294388
PLA2G2D	ENSG00000117215.10	Artery_Aorta_Analysis	1_20442054_T_C_hg19	LeadPvNotSignificant(Checkld)	0.0276372
PLA2G2D	ENSG00000117215.10	Brain_Cerebellum_Analysis	nan	NoPvAtAll	nan
PLA2G2D	ENSG00000117215.10	Brain_Nucleus_accumbens_basal_ganglia_Analysis	nan	NoPvAtAll	nan
PLA2G2D	ENSG00000117215.10	Brain_Hippocampus_Analysis	nan	NoPvAtAll	nan
PLA2G2D	ENSG00000117215.10	Liver_Analysis	nan	NoPvAtAll	nan
PLA2G2D	ENSG00000117215.10	Lung_Analysis	1_20442054_T_C_hg19	LeadPvNotSignificant(Checkld)	0.0291862
PLA2G2D	ENSG00000117215.10	Ovary_Analysis	nan	NoPvAtAll	nan
PLA2G2D	ENSG00000117215.10	Pancreas_Analysis	nan	NoPvAtAll	nan
PLA2G2D	ENSG00000117215.10	Brain_Hypothalamus_Analysis	nan	NoPvAtAll	nan
PLA2G2D	ENSG00000117215.10	Nerve_Tibial_Analysis	nan	NoPvAtAll	nan
PLA2G2D	ENSG00000117215.10	Muscle_Skeletal_Analysis	nan	NoPvAtAll	nan
PLA2G2D	ENSG00000117215.10	Colon_Transverse_Analysis	1_20442054_T_C_hg19	LeadPvNotSignificant(Checkld)	0.816906
PLA2G2D	ENSG00000117215.10	Heart_Atrial_Appendage_Analysis	nan	NoPvAtAll	nan
PLA2G2D	ENSG00000117215.10	Heart_Left_Ventricle_Analysis	nan	NoPvAtAll	nan
PLA2G2D	ENSG00000117215.10	Esophagus_Mucosa_Analysis	1_20442054_T_C_hg19	LeadPvNotSignificant(Checkld)	0.000825154
PLA2G2D	ENSG00000117215.10	Esophagus_Muscularis_Analysis	1_20442054_T_C_hg19	LeadPvNotSignificant(Checkld)	0.227502
PLA2G2D	ENSG00000117215.10	Skin_Not_Sun_Exposed_Suprapubic_Analysis	nan	NoPvAtAll	nan
PLA2G2D	ENSG00000117215.10	Small_Intestine_Terminal_Ileum_Analysis	1_20442054_T_C_hg19	LeadPvNotSignificant(Checkld)	0.152575
PLA2G2D	ENSG00000117215.10	Brain_Putamen_basal_ganglia_Analysis	nan	NoPvAtAll	nan
PLA2G2D	ENSG00000117215.10	Brain_Cerebellar_Hemisphere_Analysis	nan	NoPvAtAll	nan
PLA2G2D	ENSG00000117215.10	Adrenal_Gland_Analysis	nan	NoPvAtAll	nan
PLA2G2D	ENSG00000117215.10	Brain_Cortex_Analysis	nan	NoPvAtAll	nan
PLA2G2D	ENSG00000117215.10	Artery_Tibial_Analysis	nan	NoPvAtAll	nan
PLA2G2D	ENSG00000117215.10	Adipose_Visceral_Omentum_Analysis	1_20442054_T_C_hg19	LeadPvNotSignificant(Checkld)	0.438519
PLA2G2D	ENSG00000117215.10	Artery_Coronary_Analysis	1_20442054_T_C_hg19	LeadPvNotSignificant(Checkld)	0.0783987
PLA2G2D	ENSG00000117215.10	Esophagus_Gastroesophageal_Junction_Analysis	1_20442054_T_C_hg19	LeadPvNotSignificant(Checkld)	0.000906452
SH2D5	ENSG00000189410.7	ICGC_Analysis	1_20978415_T_G_hg19	False PAWG pval	4.05502053184e-06
SH2D5	ENSG00000189410.7	Prostate_Analysis	1_20978415_T_G_hg19	LeadPvNotSignificant(Checkld)	0.702198
SH2D5	ENSG00000189410.7	Whole_Blood_Analysis	nan	NoPvAtAll	nan
SH2D5	ENSG00000189410.7	Pituitary_Analysis	1_20978415_T_G_hg19	LeadPvNotSignificant(Checkld)	0.354454
SH2D5	ENSG00000189410.7	Vagina_Analysis	1_21039087_C_A_b37	NoLDPv,AllPvNotSignificant	0.0146314
SH2D5	ENSG00000189410.7	Uterus_Analysis	1_20962149_G_A_hg19	NoLDPv,AllPvNotSignificant	0.0149626
SH2D5	ENSG00000189410.7	Spleen_Analysis	nan	NoPvAtAll	nan
SH2D5	ENSG00000189410.7	Stomach_Analysis	1_20978415_T_G_hg19	LeadPvNotSignificant(Checkld)	0.90855
SH2D5	ENSG00000189410.7	Testis_Analysis	1_20978415_T_G_hg19	LeadPvNotSignificant(Checkld)	0.773155
SH2D5	ENSG00000189410.7	Thyroid_Analysis	1_20978415_T_G_hg19	LeadPvNotSignificant(Checkld)	0.95669
SH2D5	ENSG00000189410.7	Skin_Sun_Exposed_Lower_leg_Analysis	1_20978415_T_G_hg19	LeadPvNotSignificant(Checkld)	0.411547
SH2D5	ENSG00000189410.7	Brain_Anterior_cingulate_cortex_BA24_Analysis	1_21017025_T_G_hg19	NoLDPv,AllPvNotSignificant	0.00649954
SH2D5	ENSG00000189410.7	Brain_Caudate_basal_ganglia_Analysis	1_20978415_T_G_hg19	LeadPvNotSignificant(Checkld)	0.211272
SH2D5	ENSG00000189410.7	Brain_Frontal_Cortex_BA9_Analysis	1_21017570_G_A_hg19	NoLDPv,AllPvNotSignificant	0.0215841
SH2D5	ENSG00000189410.7	Adipose_Subcutaneous_Analysis	1_20978415_T_G_hg19	LeadPvNotSignificant(Checkld)	0.768448
SH2D5	ENSG00000189410.7	Breast_Mammary_Tissue_Analysis	1_20978415_T_G_hg19	LeadPvNotSignificant(Checkld)	0.955033
SH2D5	ENSG00000189410.7	Colon_Sigmoid_Analysis	1_20978415_T_G_hg19	LeadPvNotSignificant(Checkld)	0.220582
SH2D5	ENSG00000189410.7	Artery_Aorta_Analysis	1_20978415_T_G_hg19	LeadPvNotSignificant(Checkld)	0.999773
SH2D5	ENSG00000189410.7	Brain_Cerebellum_Analysis	1_20978415_T_G_hg19	LeadPvNotSignificant(Checkld)	0.128134
SH2D5	ENSG00000189410.7	Brain_Nucleus_accumbens_basal_ganglia_Analysis	1_21024901_C_T_hg19	NoLDPv,AllPvNotSignificant	0.00123811
SH2D5	ENSG00000189410.7	Brain_Hippocampus_Analysis	1_20978415_T_G_hg19	LeadPvNotSignificant(Checkld)	0.46059
SH2D5	ENSG00000189410.7	Liver_Analysis	1_20978415_T_G_hg19	LeadPvNotSignificant(Checkld)	0.629373
SH2D5	ENSG00000189410.7	Lung_Analysis	1_20978415_T_G_hg19	LeadPvNotSignificant(Checkld)	0.523559
SH2D5	ENSG00000189410.7	Ovary_Analysis	1_20978415_T_G_hg19	LeadPvNotSignificant(Checkld)	0.71806
SH2D5	ENSG00000189410.7	Pancreas_Analysis	nan	NoPvAtAll	nan
SH2D5	ENSG00000189410.7	Brain_Hypothalamus_Analysis	1_20978415_T_G_hg19	LeadPvNotSignificant(Checkld)	0.900709
SH2D5	ENSG00000189410.7	Nerve_Tibial_Analysis	1_20978415_T_G_hg19	LeadPvNotSignificant(Checkld)	0.0580928
SH2D5	ENSG00000189410.7	Muscle_Skeletal_Analysis	1_20978415_T_G_hg19	LeadPvNotSignificant(Checkld)	0.532589
SH2D5	ENSG00000189410.7	Colon_Transverse_Analysis	1_20978415_T_G_hg19	LeadPvNotSignificant(Checkld)	0.976066
SH2D5	ENSG00000189410.7	Heart_Atrial_Appendage_Analysis	1_20978415_T_G_hg19	LeadPvNotSignificant(Checkld)	0.848987
SH2D5	ENSG00000189410.7	Heart_Left_Ventricle_Analysis	1_20978415_T_G_hg19	LeadPvNotSignificant(Checkld)	0.325588
SH2D5	ENSG00000189410.7	Esophagus_Mucosa_Analysis	1_20978415_T_G_hg19	LeadPvNotSignificant(Checkld)	0.344132
SH2D5	ENSG00000189410.7	Esophagus_Muscularis_Analysis	1_20978415_T_G_hg19	LeadPvNotSignificant(Checkld)	0.971477
SH2D5	ENSG00000189410.7	Skin_Not_Sun_Exposed_Suprapubic_Analysis	1_20978415_T_G_hg19	LeadPvNotSignificant(Checkld)	0.683264
SH2D5	ENSG00000189410.7	Small_Intestine_Terminal_Ileum_Analysis	1_20997294_G_C_hg19	NoLDPv,AllPvNotSignificant	0.0047974
SH2D5	ENSG00000189410.7	Brain_Putamen_basal_ganglia_Analysis	1_20978415_T_G_hg19	LeadPvNotSignificant(Checkld)	0.399654
SH2D5	ENSG00000189410.7	Brain_Cerebellar_Hemisphere_Analysis	1_20978415_T_G_hg19	LeadPvNotSignificant(Checkld)	0.259648
SH2D5	ENSG00000189410.7	Adrenal_Gland_Analysis	1_20978415_T_G_hg19	LeadPvNotSignificant(Checkld)	0.977606
SH2D5	ENSG00000189410.7	Brain_Cortex_Analysis	1_20978415_T_G_hg19	LeadPvNotSignificant(Checkld)	0.932944
SH2D5	ENSG00000189410.7	Artery_Tibial_Analysis	1_20978415_T_G_hg19	LeadPvNotSignificant(Checkld)	0.739826
SH2D5	ENSG00000189410.7	Adipose_Visceral_Omentum_Analysis	1_20978415_T_G_hg19	LeadPvNotSignificant(Checkld)	0.831353
SH2D5	ENSG00000189410.7	Artery_Coronary_Analysis	1_20978415_T_G_hg19	LeadPvNotSignificant(Checkld)	0.548243
SH2D5	ENSG00000189410.7	Esophagus_Gastroesophageal_Junction_Analysis	1_20978415_T_G_hg19	LeadPvNotSignificant(Checkld)	0.675682
AL589739.1	ENSG00000269753.1	ICGC_Analysis	1_2275138_C_T_hg19	True PAWG pval	4.7128023188e-06
AL589739.1	ENSG00000269753.1	Prostate_Analysis	1_2275138_C_T_hg19	LeadPvNotSignificant(Checkld)	0.536356
AL589739.1	ENSG00000269753.1	Whole_Blood_Analysis	nan	NoPvAtAll	nan
AL589739.1	ENSG00000269753.1	Pituitary_Analysis	1_2275138_C_T_hg19	LeadPvNotSignificant(Checkld)	0.73174
AL589739.1	ENSG00000269753.1	Vagina_Analysis	1_2275138_C_T_hg19	LeadPvNotSignificant(Checkld)	0.448442
AL589739.1	ENSG00000269753.1	Uterus_Analysis	1_2275138_C_T_hg19	LeadPvNotSignificant(Checkld)	0.772798
AL589739.1	ENSG00000269753.1	Spleen_Analysis	1_2275138_C_T_hg19	LeadPvNotSignificant(Checkld)	0.561046
AL589739.1	ENSG00000269753.1	Stomach_Analysis	1_2275138_C_T_hg19	LeadPvNotSignificant(Checkld)	0.786288
AL589739.1	ENSG00000269753.1	Testis_Analysis	1_2275138_C_T_hg19	LeadPvNotSignificant(Checkld)	0.466169
AL589739.1	ENSG00000269753.1	Thyroid_Analysis	1_2275138_C_T_hg19	LeadPvNotSignificant(Checkld)	0.0266966
AL589739.1	ENSG00000269753.1	Skin_Sun_Exposed_Lower_leg_Analysis	1_2275138_C_T_hg19	LeadPvNotSignificant(Checkld)	0.105201
AL589739.1	ENSG00000269753.1	Brain_Anterior_cingulate_cortex_BA24_Analysis	1_2275138_C_T_hg19	LeadPvNotSignificant(Checkld)	0.323984
AL589739.1	ENSG00000269753.1	Brain_Caudate_basal_ganglia_Analysis	1_2275138_C_T_hg19	LeadPvNotSignificant(Checkld)	0.316578
AL589739.1	ENSG00000269753.1	Brain_Frontal_Cortex_BA9_Analysis	1_2275138_C_T_hg19	LeadPvNotSignificant(Checkld)	0.890778
AL589739.1	ENSG00000269753.1	Adipose_Subcutaneous_Analysis	1_2275138_C_T_hg19	LeadPvNotSignificant(Checkld)	0.153343
AL589739.1	ENSG00000269753.1	Breast_Mammary_Tissue_Analysis	1_2275138_C_T_hg19	LeadPvNotSignificant(Checkld)	0.376066
AL589739.1	ENSG00000269753.1	Colon_Sigmoid_Analysis	1_2275138_C_T_hg19	LeadPvNotSignificant(Checkld)	0.451572
AL589739.1	ENSG00000269753.1	Artery_Aorta_Analysis	1_2275138_C_T_hg19	LeadPvNotSignificant(Checkld)	0.683853
AL589739.1	ENSG00000269753.1	Brain_Cerebellum_Analysis	1_2275138_C_T_hg19	LeadPvNotSignificant(Checkld)	0.397772
AL589739.1	ENSG00000269753.1	Brain_Nucleus_accumbens_basal_ganglia_Analysis	1_2275138_C_T_hg19	LeadPvNotSignificant(Checkld)	0.815352
AL589739.1	ENSG00000269753.1	Brain_Hippocampus_Analysis	1_2275138_C_T_hg19	LeadPvNotSignificant(Checkld)	0.369684
AL589739.1	ENSG00000269753.1	Liver_Analysis	1_2275138_C_T_hg19	LeadPvNotSignificant(Checkld)	0.259209
AL589739.1	ENSG00000269753.1	Lung_Analysis	1_2275138_C_T_hg19	LeadPvNotSignificant(Checkld)	0.381606
AL589739.1	ENSG00000269753.1	Ovary_Analysis	1_2275138_C_T_hg19	LeadPvNotSignificant(Checkld)	0.917816
AL589739.1	ENSG00000269753.1	Pancreas_Analysis	1_2275138_C_T_hg19	LeadPvNotSignificant(Checkld)	0.678099
AL589739.1	ENSG00000269753.1	Brain_Hypothalamus_Analysis	1_2275138_C_T_hg19	LeadPvNotSignificant(Checkld)	0.407109
AL589739.1	ENSG00000269753.1	Nerve_Tibial_Analysis	1_2275138_C_T_hg19	LeadPvNotSignificant(Checkld)	0.838017
AL589739.1	ENSG00000269753.1	Muscle_Skeletal_Analysis	1_2275138_C_T_hg19	LeadPvNotSignificant(Checkld)	0.167649
AL589739.1	ENSG00000269753.1	Colon_Transverse_Analysis	1_2275138_C_T_hg19	LeadPvNotSignificant(Checkld)	0.233402
AL589739.1	ENSG00000269753.1	Heart_Atrial_Appendage_Analysis	1_2275138_C_T_hg19	LeadPvNotSignificant(Checkld)	0.98002
AL589739.1	ENSG00000269753.1	Heart_Left_Ventricle_Analysis	1_2275138_C_T_hg19	LeadPvNotSignificant(Checkld)	0.149604
AL589739.1	ENSG00000269753.1	Esophagus_Mucosa_Analysis	1_2275138_C_T_hg19	LeadPvNotSignificant(Checkld)	0.197519
AL589739.1	ENSG00000269753.1	Esophagus_Muscularis_Analysis	1_2275138_C_T_hg19	LeadPvNotSignificant(Checkld)	0.444056
AL589739.1	ENSG00000269753.1	Skin_Not_Sun_Exposed_Suprapubic_Analysis	1_2275138_C_T_hg19	LeadPvNotSignificant(Checkld)	0.150946
AL589739.1	ENSG00000269753.1	Small_Intestine_Terminal_Ileum_Analysis	1_2275138_C_T_hg19	LeadPvNotSignificant(Checkld)	0.471419
AL589739.1	ENSG00000269753.1	Brain_Putamen_basal_ganglia_Analysis	1_2275138_C_T_hg19	LeadPvNotSignificant(Checkld)	0.450107
AL589739.1	ENSG00000269753.1	Brain_Cerebellar_Hemisphere_Analysis	1_2275138_C_T_hg19	LeadPvNotSignificant(Checkld)	0.587711
AL589739.1	ENSG00000269753.1	Adrenal_Gland_Analysis	nan	NoPvAtAll	nan
AL589739.1	ENSG00000269753.1	Brain_Cortex_Analysis	1_2275138_C_T_hg19	LeadPvNotSignificant(Checkld)	0.791264
AL589739.1	ENSG00000269753.1	Artery_Tibial_Analysis	1_2275138_C_T_hg19	LeadPvNotSignificant(Checkld)	0.888891
AL589739.1	ENSG00000269753.1	Adipose_Visceral_Omentum_Analysis	1_2275138_C_T_hg19	LeadPvNotSignificant(Checkld)	0.584857
AL589739.1	ENSG00000269753.1	Artery_Coronary_Analysis	1_2275138_C_T_hg19	LeadPvNotSignificant(Checkld)	0.0395676
AL589739.1	ENSG00000269753.1	Esophagus_Gastroesophageal_Junction_Analysis	1_2275138_C_T_hg19	LeadPvNotSignificant(Checkld)	0.363579
EPS8L3	ENSG00000198758.6	ICGC_Analysis	1_110324223_A_G_hg19	False PAWG pval	3.61393164793e-06
EPS8L3	ENSG00000198758.6	Prostate_Analysis	1_110324223_A_G_hg19	LeadPvNotSignificant(Checkld)	0.547773
EPS8L3	ENSG00000198758.6	Whole_Blood_Analysis	nan	NoPvAtAll	nan
EPS8L3	ENSG00000198758.6	Pituitary_Analysis	nan	NoPvAtAll	nan
EPS8L3	ENSG00000198758.6	Vagina_Analysis	1_110324223_A_G_hg19	LeadPvNotSignificant(Checkld)	0.187211
EPS8L3	ENSG00000198758.6	Uterus_Analysis	nan	NoPvAtAll	nan
EPS8L3	ENSG00000198758.6	Spleen_Analysis	nan	NoPvAtAll	nan
EPS8L3	ENSG00000198758.6	Stomach_Analysis	1_110324223_A_G_hg19	LeadPvNotSignificant(Checkld)	0.0232218
EPS8L3	ENSG00000198758.6	Testis_Analysis	1_110324223_A_G_hg19	LeadPvNotSignificant(Checkld)	0.121289
EPS8L3	ENSG00000198758.6	Thyroid_Analysis	nan	NoPvAtAll	nan
EPS8L3	ENSG00000198758.6	Skin_Sun_Exposed_Lower_leg_Analysis	nan	NoPvAtAll	nan
EPS8L3	ENSG00000198758.6	Brain_Anterior_cingulate_cortex_BA24_Analysis	nan	NoPvAtAll	nan
EPS8L3	ENSG00000198758.6	Brain_Caudate_basal_ganglia_Analysis	nan	NoPvAtAll	nan
EPS8L3	ENSG00000198758.6	Brain_Frontal_Cortex_BA9_Analysis	nan	NoPvAtAll	nan
EPS8L3	ENSG00000198758.6	Adipose_Subcutaneous_Analysis	nan	NoPvAtAll	nan
EPS8L3	ENSG00000198758.6	Breast_Mammary_Tissue_Analysis	1_110324223_A_G_hg19	LeadPvNotSignificant(Checkld)	0.892953
EPS8L3	ENSG00000198758.6	Colon_Sigmoid_Analysis	1_110324223_A_G_hg19	LeadPvNotSignificant(Checkld)	0.466607
EPS8L3	ENSG00000198758.6	Artery_Aorta_Analysis	nan	NoPvAtAll	nan
EPS8L3	ENSG00000198758.6	Brain_Cerebellum_Analysis	nan	NoPvAtAll	nan
EPS8L3	ENSG00000198758.6	Brain_Nucleus_accumbens_basal_ganglia_Analysis	nan	NoPvAtAll	nan
EPS8L3	ENSG00000198758.6	Brain_Hippocampus_Analysis	nan	NoPvAtAll	nan
EPS8L3	ENSG00000198758.6	Liver_Analysis	1_110324223_A_G_hg19	LeadPvNotSignificant(Checkld)	0.162813
EPS8L3	ENSG00000198758.6	Lung_Analysis	nan	NoPvAtAll	nan
EPS8L3	ENSG00000198758.6	Ovary_Analysis	1_110324223_A_G_hg19	LeadPvNotSignificant(Checkld)	0.699404
EPS8L3	ENSG00000198758.6	Pancreas_Analysis	1_110324223_A_G_hg19	LeadPvNotSignificant(Checkld)	0.454658
EPS8L3	ENSG00000198758.6	Brain_Hypothalamus_Analysis	nan	NoPvAtAll	nan
EPS8L3	ENSG00000198758.6	Nerve_Tibial_Analysis	nan	NoPvAtAll	nan
EPS8L3	ENSG00000198758.6	Muscle_Skeletal_Analysis	nan	NoPvAtAll	nan
EPS8L3	ENSG00000198758.6	Colon_Transverse_Analysis	1_110324223_A_G_hg19	LeadPvNotSignificant(Checkld)	0.706301
EPS8L3	ENSG00000198758.6	Heart_Atrial_Appendage_Analysis	nan	NoPvAtAll	nan
EPS8L3	ENSG00000198758.6	Heart_Left_Ventricle_Analysis	1_110324223_A_G_hg19	LeadPvNotSignificant(Checkld)	0.250039
EPS8L3	ENSG00000198758.6	Esophagus_Mucosa_Analysis	1_110324223_A_G_hg19	LeadPvNotSignificant(Checkld)	0.0028759
EPS8L3	ENSG00000198758.6	Esophagus_Muscularis_Analysis	nan	NoPvAtAll	nan
EPS8L3	ENSG00000198758.6	Skin_Not_Sun_Exposed_Suprapubic_Analysis	nan	NoPvAtAll	nan
EPS8L3	ENSG00000198758.6	Small_Intestine_Terminal_Ileum_Analysis	1_110324223_A_G_hg19	LeadPvNotSignificant(Checkld)	0.435721
EPS8L3	ENSG00000198758.6	Brain_Putamen_basal_ganglia_Analysis	nan	NoPvAtAll	nan
EPS8L3	ENSG00000198758.6	Brain_Cerebellar_Hemisphere_Analysis	nan	NoPvAtAll	nan
EPS8L3	ENSG00000198758.6	Adrenal_Gland_Analysis	nan	NoPvAtAll	nan
EPS8L3	ENSG00000198758.6	Brain_Cortex_Analysis	nan	NoPvAtAll	nan
EPS8L3	ENSG00000198758.6	Artery_Tibial_Analysis	nan	NoPvAtAll	nan
EPS8L3	ENSG00000198758.6	Adipose_Visceral_Omentum_Analysis	nan	NoPvAtAll	nan
EPS8L3	ENSG00000198758.6	Artery_Coronary_Analysis	nan	NoPvAtAll	nan
EPS8L3	ENSG00000198758.6	Esophagus_Gastroesophageal_Junction_Analysis	nan	NoPvAtAll	nan
NBPF14	ENSG00000122497.13	ICGC_Analysis	1_148025606_C_T_hg19	True PAWG pval	8.44289254376e-58
NBPF14	ENSG00000122497.13	Prostate_Analysis	1_148024364_T_C_hg19	NoLDPv,AllPvNotSignificant	0.122012
NBPF14	ENSG00000122497.13	Whole_Blood_Analysis	1_148002273_C_T_hg19	NoLDPv,AllPvNotSignificant	0.0148135
NBPF14	ENSG00000122497.13	Pituitary_Analysis	1_147914609_A_G_hg19	NoLDPv,AllPvNotSignificant	0.23738
NBPF14	ENSG00000122497.13	Vagina_Analysis	1_147914609_A_G_hg19	NoLDPv,AllPvNotSignificant	0.108951
NBPF14	ENSG00000122497.13	Uterus_Analysis	1_147960366_T_C_b37	NoLDPv,AllPvNotSignificant	0.00478298
NBPF14	ENSG00000122497.13	Spleen_Analysis	1_147994338_G_A_b37	NoLDPv,AllPvNotSignificant	0.10355
NBPF14	ENSG00000122497.13	Stomach_Analysis	1_148005747_T_G_b37	NoLDPv,AllPvNotSignificant	0.0251479
NBPF14	ENSG00000122497.13	Testis_Analysis	1_148021919_C_A_hg19	NoLDPv,AllPvNotSignificant	0.0560244
NBPF14	ENSG00000122497.13	Thyroid_Analysis	1_147914609_A_G_hg19	NoLDPv,AllPvNotSignificant	0.00115453
NBPF14	ENSG00000122497.13	Skin_Sun_Exposed_Lower_leg_Analysis	1_147914609_A_G_hg19	NoLDPv,AllPvNotSignificant	0.027113
NBPF14	ENSG00000122497.13	Brain_Anterior_cingulate_cortex_BA24_Analysis	1_147995694_G_A_hg19	NoLDPv,AllPvNotSignificant	0.00416742
NBPF14	ENSG00000122497.13	Brain_Caudate_basal_ganglia_Analysis	1_147994310_T_C_b37	NoLDPv,AllPvNotSignificant	0.0468619
NBPF14	ENSG00000122497.13	Brain_Frontal_Cortex_BA9_Analysis	1_148005772_T_C_b37	NoLDPv,AllPvNotSignificant	0.154272
NBPF14	ENSG00000122497.13	Adipose_Subcutaneous_Analysis	1_148024219_A_C_b37	NoLDPv,AllPvNotSignificant	0.0238721
NBPF14	ENSG00000122497.13	Breast_Mammary_Tissue_Analysis	1_147955651_A_C_b37	NoLDPv,AllPvNotSignificant	0.011778
NBPF14	ENSG00000122497.13	Colon_Sigmoid_Analysis	1_147960366_T_C_b37	NoLDPv,AllPvNotSignificant	0.00157554
NBPF14	ENSG00000122497.13	Artery_Aorta_Analysis	1_147995642_T_G_b37	NoLDPv,AllPvNotSignificant	0.0720082
NBPF14	ENSG00000122497.13	Brain_Cerebellum_Analysis	1_148001467_A_C_b37	NoLDPv,AllPvNotSignificant	0.00819629
NBPF14	ENSG00000122497.13	Brain_Nucleus_accumbens_basal_ganglia_Analysis	1_147960366_T_C_b37	NoLDPv,AllPvNotSignificant	0.252725
NBPF14	ENSG00000122497.13	Brain_Hippocampus_Analysis	1_147994310_T_C_b37	NoLDPv,AllPvNotSignificant	0.193408
NBPF14	ENSG00000122497.13	Liver_Analysis	1_147960366_T_C_b37	NoLDPv,AllPvNotSignificant	0.155869
NBPF14	ENSG00000122497.13	Lung_Analysis	1_147955651_A_C_b37	NoLDPv,AllPvNotSignificant	0.0286482
NBPF14	ENSG00000122497.13	Ovary_Analysis	1_148005747_T_G_b37	NoLDPv,AllPvNotSignificant	0.173253
NBPF14	ENSG00000122497.13	Pancreas_Analysis	1_147934806_A_G_b37	NoLDPv,AllPvNotSignificant	0.220474
NBPF14	ENSG00000122497.13	Brain_Hypothalamus_Analysis	1_148024364_T_C_hg19	NoLDPv,AllPvNotSignificant	0.00620668
NBPF14	ENSG00000122497.13	Nerve_Tibial_Analysis	1_148024219_A_C_b37	NoLDPv,AllPvNotSignificant	0.0143752
NBPF14	ENSG00000122497.13	Muscle_Skeletal_Analysis	1_148004783_C_A_hg19	NoLDPv,AllPvNotSignificant	0.0168442
NBPF14	ENSG00000122497.13	Colon_Transverse_Analysis	1_148015927_G_A_hg19	NoLDPv,AllPvNotSignificant	0.0190195
NBPF14	ENSG00000122497.13	Heart_Atrial_Appendage_Analysis	1_147994310_T_C_b37	NoLDPv,AllPvNotSignificant	0.0164896
NBPF14	ENSG00000122497.13	Heart_Left_Ventricle_Analysis	1_147995642_T_G_b37	NoLDPv,AllPvNotSignificant	0.0391469
NBPF14	ENSG00000122497.13	Esophagus_Mucosa_Analysis	1_148004783_C_A_hg19	NoLDPv,AllPvNotSignificant	0.0516749
NBPF14	ENSG00000122497.13	Esophagus_Muscularis_Analysis	1_147955651_A_C_b37	NoLDPv,AllPvNotSignificant	0.0181475
NBPF14	ENSG00000122497.13	Skin_Not_Sun_Exposed_Suprapubic_Analysis	1_147914609_A_G_hg19	NoLDPv,AllPvNotSignificant	0.0511085
NBPF14	ENSG00000122497.13	Small_Intestine_Terminal_Ileum_Analysis	1_148005747_T_G_b37	NoLDPv,AllPvNotSignificant	0.000494901
NBPF14	ENSG00000122497.13	Brain_Putamen_basal_ganglia_Analysis	1_148021919_C_A_hg19	NoLDPv,AllPvNotSignificant	0.244149
NBPF14	ENSG00000122497.13	Brain_Cerebellar_Hemisphere_Analysis	1_147971749_T_C_b37	NoLDPv,AllPvNotSignificant	0.0968167
NBPF14	ENSG00000122497.13	Adrenal_Gland_Analysis	1_147934806_A_G_b37	NoLDPv,AllPvNotSignificant	0.0576816
NBPF14	ENSG00000122497.13	Brain_Cortex_Analysis	1_147922051_A_G_hg19	NoLDPv,AllPvNotSignificant	0.0658037
NBPF14	ENSG00000122497.13	Artery_Tibial_Analysis	1_147914609_A_G_hg19	NoLDPv,AllPvNotSignificant	0.0200776
NBPF14	ENSG00000122497.13	Adipose_Visceral_Omentum_Analysis	1_148024219_A_C_b37	NoLDPv,AllPvNotSignificant	0.00682051
NBPF14	ENSG00000122497.13	Artery_Coronary_Analysis	1_148016858_A_G_hg19	NoLDPv,AllPvNotSignificant	0.0223162
NBPF14	ENSG00000122497.13	Esophagus_Gastroesophageal_Junction_Analysis	1_147914609_A_G_hg19	NoLDPv,AllPvNotSignificant	0.0052824
BCAS2	ENSG00000116752.5	ICGC_Analysis	1_115193678_C_T_hg19	False PAWG pval	7.2159130369e-05
BCAS2	ENSG00000116752.5	Prostate_Analysis	1_115193678_C_T_hg19	LeadPvNotSignificant(Checkld)	0.157044
BCAS2	ENSG00000116752.5	Whole_Blood_Analysis	1_115193678_C_T_hg19	LeadPvNotSignificant(Checkld)	0.60567
BCAS2	ENSG00000116752.5	Pituitary_Analysis	1_115193678_C_T_hg19	LeadPvNotSignificant(Checkld)	0.00490198
BCAS2	ENSG00000116752.5	Vagina_Analysis	1_115193678_C_T_hg19	LeadPvNotSignificant(Checkld)	0.917017
BCAS2	ENSG00000116752.5	Uterus_Analysis	1_115193678_C_T_hg19	LeadPvNotSignificant(Checkld)	0.739189
BCAS2	ENSG00000116752.5	Spleen_Analysis	1_115193678_C_T_hg19	LeadPvNotSignificant(Checkld)	0.153907
BCAS2	ENSG00000116752.5	Stomach_Analysis	1_115193678_C_T_hg19	LeadPvNotSignificant(Checkld)	0.245971
BCAS2	ENSG00000116752.5	Testis_Analysis	1_115193678_C_T_hg19	LeadPvNotSignificant(Checkld)	0.082972
BCAS2	ENSG00000116752.5	Thyroid_Analysis	1_115193678_C_T_hg19	LeadPvNotSignificant(Checkld)	0.0461611
BCAS2	ENSG00000116752.5	Skin_Sun_Exposed_Lower_leg_Analysis	1_115193678_C_T_hg19	LeadPvNotSignificant(Checkld)	0.0421009
BCAS2	ENSG00000116752.5	Brain_Anterior_cingulate_cortex_BA24_Analysis	1_115193678_C_T_hg19	LeadPvNotSignificant(Checkld)	0.932742
BCAS2	ENSG00000116752.5	Brain_Caudate_basal_ganglia_Analysis	1_115193678_C_T_hg19	LeadPvNotSignificant(Checkld)	0.589096
BCAS2	ENSG00000116752.5	Brain_Frontal_Cortex_BA9_Analysis	1_115193678_C_T_hg19	LeadPvNotSignificant(Checkld)	0.0480483
BCAS2	ENSG00000116752.5	Adipose_Subcutaneous_Analysis	1_115193678_C_T_hg19	LeadPvNotSignificant(Checkld)	0.195827
BCAS2	ENSG00000116752.5	Breast_Mammary_Tissue_Analysis	1_115193678_C_T_hg19	LeadPvNotSignificant(Checkld)	0.0998044
BCAS2	ENSG00000116752.5	Colon_Sigmoid_Analysis	1_115193678_C_T_hg19	LeadPvNotSignificant(Checkld)	0.076899
BCAS2	ENSG00000116752.5	Artery_Aorta_Analysis	1_115193678_C_T_hg19	LeadPvNotSignificant(Checkld)	0.107592
BCAS2	ENSG00000116752.5	Brain_Cerebellum_Analysis	1_115193678_C_T_hg19	LeadPvNotSignificant(Checkld)	0.82028
BCAS2	ENSG00000116752.5	Brain_Nucleus_accumbens_basal_ganglia_Analysis	1_115193678_C_T_hg19	LeadPvNotSignificant(Checkld)	0.547954
BCAS2	ENSG00000116752.5	Brain_Hippocampus_Analysis	1_115193678_C_T_hg19	LeadPvNotSignificant(Checkld)	0.186354
BCAS2	ENSG00000116752.5	Liver_Analysis	1_115193678_C_T_hg19	LeadPvNotSignificant(Checkld)	0.165136
BCAS2	ENSG00000116752.5	Lung_Analysis	1_115193678_C_T_hg19	LeadPvNotSignificant(Checkld)	0.0217225
BCAS2	ENSG00000116752.5	Ovary_Analysis	1_115193678_C_T_hg19	LeadPvNotSignificant(Checkld)	0.952697
BCAS2	ENSG00000116752.5	Pancreas_Analysis	1_115193678_C_T_hg19	LeadPvNotSignificant(Checkld)	0.02306
BCAS2	ENSG00000116752.5	Brain_Hypothalamus_Analysis	1_115193678_C_T_hg19	LeadPvNotSignificant(Checkld)	0.800046
BCAS2	ENSG00000116752.5	Nerve_Tibial_Analysis	1_115193678_C_T_hg19	LeadPvNotSignificant(Checkld)	0.0095047
BCAS2	ENSG00000116752.5	Muscle_Skeletal_Analysis	1_115193678_C_T_hg19	LeadPvNotSignificant(Checkld)	0.0689494
BCAS2	ENSG00000116752.5	Colon_Transverse_Analysis	1_115193678_C_T_hg19	LeadPvNotSignificant(Checkld)	0.0466141
BCAS2	ENSG00000116752.5	Heart_Atrial_Appendage_Analysis	1_115193678_C_T_hg19	LeadPvNotSignificant(Checkld)	0.0343575
BCAS2	ENSG00000116752.5	Heart_Left_Ventricle_Analysis	1_115193678_C_T_hg19	LeadPvNotSignificant(Checkld)	0.919685
BCAS2	ENSG00000116752.5	Esophagus_Mucosa_Analysis	1_115193678_C_T_hg19	LeadPvNotSignificant(Checkld)	0.00120937
BCAS2	ENSG00000116752.5	Esophagus_Muscularis_Analysis	1_115193678_C_T_hg19	LeadPvNotSignificant(Checkld)	0.753166
BCAS2	ENSG00000116752.5	Skin_Not_Sun_Exposed_Suprapubic_Analysis	1_115193678_C_T_hg19	LeadPvNotSignificant(Checkld)	0.175172
BCAS2	ENSG00000116752.5	Small_Intestine_Terminal_Ileum_Analysis	1_115193678_C_T_hg19	LeadPvNotSignificant(Checkld)	0.482854
BCAS2	ENSG00000116752.5	Brain_Putamen_basal_ganglia_Analysis	1_115193678_C_T_hg19	LeadPvNotSignificant(Checkld)	0.215561
BCAS2	ENSG00000116752.5	Brain_Cerebellar_Hemisphere_Analysis	1_115193678_C_T_hg19	LeadPvNotSignificant(Checkld)	0.437176
BCAS2	ENSG00000116752.5	Adrenal_Gland_Analysis	1_115193678_C_T_hg19	LeadPvNotSignificant(Checkld)	0.442608
BCAS2	ENSG00000116752.5	Brain_Cortex_Analysis	1_115193678_C_T_hg19	LeadPvNotSignificant(Checkld)	0.732565
BCAS2	ENSG00000116752.5	Artery_Tibial_Analysis	1_115193678_C_T_hg19	LeadPvNotSignificant(Checkld)	0.468862
BCAS2	ENSG00000116752.5	Adipose_Visceral_Omentum_Analysis	1_115193678_C_T_hg19	LeadPvNotSignificant(Checkld)	0.391344
BCAS2	ENSG00000116752.5	Artery_Coronary_Analysis	1_115193678_C_T_hg19	LeadPvNotSignificant(Checkld)	0.396081
BCAS2	ENSG00000116752.5	Esophagus_Gastroesophageal_Junction_Analysis	1_115193678_C_T_hg19	LeadPvNotSignificant(Checkld)	0.107611
FAM72C	ENSG00000203817.5	ICGC_Analysis	1_149363598_A_T_hg19	True PAWG pval	1.7489320393e-08
FAM72C	ENSG00000203817.5	Prostate_Analysis	nan	NoPvAtAll	nan
FAM72C	ENSG00000203817.5	Whole_Blood_Analysis	1_149365332_C_T_hg19	NoLDPv,AllPvNotSignificant	0.0136103
FAM72C	ENSG00000203817.5	Pituitary_Analysis	nan	NoPvAtAll	nan
FAM72C	ENSG00000203817.5	Vagina_Analysis	1_149514037_A_C_b37	NoLDPv,AllPvNotSignificant	0.919175
FAM72C	ENSG00000203817.5	Uterus_Analysis	nan	NoPvAtAll	nan
FAM72C	ENSG00000203817.5	Spleen_Analysis	1_149514037_A_C_b37	NoLDPv,AllPvNotSignificant	0.440127
FAM72C	ENSG00000203817.5	Stomach_Analysis	1_149514037_A_C_b37	NoLDPv,AllPvNotSignificant	0.499039
FAM72C	ENSG00000203817.5	Testis_Analysis	1_149514037_A_C_b37	NoLDPv,AllPvNotSignificant	0.72776
FAM72C	ENSG00000203817.5	Thyroid_Analysis	1_149510515_C_G_b37	NoLDPv,AllPvNotSignificant	0.0533473
FAM72C	ENSG00000203817.5	Skin_Sun_Exposed_Lower_leg_Analysis	1_149365332_C_T_hg19	NoLDPv,AllPvNotSignificant	0.35037
FAM72C	ENSG00000203817.5	Brain_Anterior_cingulate_cortex_BA24_Analysis	1_149514037_A_C_b37	NoLDPv,AllPvNotSignificant	0.451538
FAM72C	ENSG00000203817.5	Brain_Caudate_basal_ganglia_Analysis	1_149510515_C_G_b37	NoLDPv,AllPvNotSignificant	0.300738
FAM72C	ENSG00000203817.5	Brain_Frontal_Cortex_BA9_Analysis	1_149514037_A_C_b37	NoLDPv,AllPvNotSignificant	0.932043
FAM72C	ENSG00000203817.5	Adipose_Subcutaneous_Analysis	1_149510515_C_G_b37	NoLDPv,AllPvNotSignificant	0.225593
FAM72C	ENSG00000203817.5	Breast_Mammary_Tissue_Analysis	nan	NoPvAtAll	nan
FAM72C	ENSG00000203817.5	Colon_Sigmoid_Analysis	nan	NoPvAtAll	nan
FAM72C	ENSG00000203817.5	Artery_Aorta_Analysis	nan	NoPvAtAll	nan
FAM72C	ENSG00000203817.5	Brain_Cerebellum_Analysis	1_149365332_C_T_hg19	NoLDPv,AllPvNotSignificant	0.620689
FAM72C	ENSG00000203817.5	Brain_Nucleus_accumbens_basal_ganglia_Analysis	1_149514037_A_C_b37	NoLDPv,AllPvNotSignificant	0.737765
FAM72C	ENSG00000203817.5	Brain_Hippocampus_Analysis	1_149514037_A_C_b37	NoLDPv,AllPvNotSignificant	0.124505
FAM72C	ENSG00000203817.5	Liver_Analysis	nan	NoPvAtAll	nan
FAM72C	ENSG00000203817.5	Lung_Analysis	1_149365332_C_T_hg19	NoLDPv,AllPvNotSignificant	0.282278
FAM72C	ENSG00000203817.5	Ovary_Analysis	nan	NoPvAtAll	nan
FAM72C	ENSG00000203817.5	Pancreas_Analysis	nan	NoPvAtAll	nan
FAM72C	ENSG00000203817.5	Brain_Hypothalamus_Analysis	1_149514037_A_C_b37	NoLDPv,AllPvNotSignificant	0.91272
FAM72C	ENSG00000203817.5	Nerve_Tibial_Analysis	1_149510515_C_G_b37	NoLDPv,AllPvNotSignificant	0.307177
FAM72C	ENSG00000203817.5	Muscle_Skeletal_Analysis	nan	NoPvAtAll	nan
FAM72C	ENSG00000203817.5	Colon_Transverse_Analysis	1_149510515_C_G_b37	NoLDPv,AllPvNotSignificant	0.46395
FAM72C	ENSG00000203817.5	Heart_Atrial_Appendage_Analysis	nan	NoPvAtAll	nan
FAM72C	ENSG00000203817.5	Heart_Left_Ventricle_Analysis	nan	NoPvAtAll	nan
FAM72C	ENSG00000203817.5	Esophagus_Mucosa_Analysis	1_149365332_C_T_hg19	NoLDPv,AllPvNotSignificant	0.124673
FAM72C	ENSG00000203817.5	Esophagus_Muscularis_Analysis	nan	NoPvAtAll	nan
FAM72C	ENSG00000203817.5	Skin_Not_Sun_Exposed_Suprapubic_Analysis	1_149346891_C_T_hg19	NoLDPv,AllPvNotSignificant	0.180839
FAM72C	ENSG00000203817.5	Small_Intestine_Terminal_Ileum_Analysis	1_149514037_A_C_b37	NoLDPv,AllPvNotSignificant	0.905449
FAM72C	ENSG00000203817.5	Brain_Putamen_basal_ganglia_Analysis	nan	NoPvAtAll	nan
FAM72C	ENSG00000203817.5	Brain_Cerebellar_Hemisphere_Analysis	1_149514037_A_C_b37	NoLDPv,AllPvNotSignificant	0.648953
FAM72C	ENSG00000203817.5	Adrenal_Gland_Analysis	1_149365332_C_T_hg19	NoLDPv,AllPvNotSignificant	0.239006
FAM72C	ENSG00000203817.5	Brain_Cortex_Analysis	1_149514037_A_C_b37	NoLDPv,AllPvNotSignificant	0.164984
FAM72C	ENSG00000203817.5	Artery_Tibial_Analysis	nan	NoPvAtAll	nan
FAM72C	ENSG00000203817.5	Adipose_Visceral_Omentum_Analysis	1_149365332_C_T_hg19	NoLDPv,AllPvNotSignificant	0.139577
FAM72C	ENSG00000203817.5	Artery_Coronary_Analysis	1_149510515_C_G_b37	NoLDPv,AllPvNotSignificant	0.163587
FAM72C	ENSG00000203817.5	Esophagus_Gastroesophageal_Junction_Analysis	nan	NoPvAtAll	nan
LRRC39	ENSG00000122477.8	ICGC_Analysis	1_100685209_C_G_hg19	False PAWG pval	1.72337867092e-05
LRRC39	ENSG00000122477.8	Prostate_Analysis	1_100685209_C_G_hg19	LeadPvNotSignificant(Checkld)	0.0958567
LRRC39	ENSG00000122477.8	Whole_Blood_Analysis	1_100685209_C_G_hg19	LeadPvNotSignificant(Checkld)	0.898702
LRRC39	ENSG00000122477.8	Pituitary_Analysis	1_100685209_C_G_hg19	LeadPvNotSignificant(Checkld)	0.649439
LRRC39	ENSG00000122477.8	Vagina_Analysis	1_100685209_C_G_hg19	LeadPvNotSignificant(Checkld)	0.361812
LRRC39	ENSG00000122477.8	Uterus_Analysis	1_100685209_C_G_hg19	LeadPvNotSignificant(Checkld)	0.0931162
LRRC39	ENSG00000122477.8	Spleen_Analysis	1_100685209_C_G_hg19	LeadPvNotSignificant(Checkld)	0.78702
LRRC39	ENSG00000122477.8	Stomach_Analysis	1_100685209_C_G_hg19	LeadPvNotSignificant(Checkld)	0.0341171
LRRC39	ENSG00000122477.8	Testis_Analysis	1_100685209_C_G_hg19	LeadPvNotSignificant(Checkld)	0.0184786
LRRC39	ENSG00000122477.8	Thyroid_Analysis	1_100685209_C_G_hg19	LeadPvNotSignificant(Checkld)	0.0650284
LRRC39	ENSG00000122477.8	Skin_Sun_Exposed_Lower_leg_Analysis	1_100685209_C_G_hg19	LeadPvNotSignificant(Checkld)	0.86199
LRRC39	ENSG00000122477.8	Brain_Anterior_cingulate_cortex_BA24_Analysis	1_100685209_C_G_hg19	LeadPvNotSignificant(Checkld)	0.654833
LRRC39	ENSG00000122477.8	Brain_Caudate_basal_ganglia_Analysis	1_100685209_C_G_hg19	LeadPvNotSignificant(Checkld)	0.607504
LRRC39	ENSG00000122477.8	Brain_Frontal_Cortex_BA9_Analysis	1_100685209_C_G_hg19	LeadPvNotSignificant(Checkld)	0.781846
LRRC39	ENSG00000122477.8	Adipose_Subcutaneous_Analysis	1_100685209_C_G_hg19	LeadPvNotSignificant(Checkld)	0.232612
LRRC39	ENSG00000122477.8	Breast_Mammary_Tissue_Analysis	1_100685209_C_G_hg19	LeadPvNotSignificant(Checkld)	0.560292
LRRC39	ENSG00000122477.8	Colon_Sigmoid_Analysis	1_100685209_C_G_hg19	LeadPvNotSignificant(Checkld)	0.0910464
LRRC39	ENSG00000122477.8	Artery_Aorta_Analysis	1_100685209_C_G_hg19	LeadPvNotSignificant(Checkld)	0.640222
LRRC39	ENSG00000122477.8	Brain_Cerebellum_Analysis	1_100685209_C_G_hg19	LeadPvNotSignificant(Checkld)	0.0530461
LRRC39	ENSG00000122477.8	Brain_Nucleus_accumbens_basal_ganglia_Analysis	1_100685209_C_G_hg19	LeadPvNotSignificant(Checkld)	0.391939
LRRC39	ENSG00000122477.8	Brain_Hippocampus_Analysis	1_100685209_C_G_hg19	LeadPvNotSignificant(Checkld)	0.650955
LRRC39	ENSG00000122477.8	Liver_Analysis	1_100685209_C_G_hg19	LeadPvNotSignificant(Checkld)	0.337975
LRRC39	ENSG00000122477.8	Lung_Analysis	1_100685209_C_G_hg19	LeadPvNotSignificant(Checkld)	0.376009
LRRC39	ENSG00000122477.8	Ovary_Analysis	1_100685209_C_G_hg19	LeadPvNotSignificant(Checkld)	0.459654
LRRC39	ENSG00000122477.8	Pancreas_Analysis	1_100685209_C_G_hg19	LeadPvNotSignificant(Checkld)	0.514237
LRRC39	ENSG00000122477.8	Brain_Hypothalamus_Analysis	1_100685209_C_G_hg19	LeadPvNotSignificant(Checkld)	0.702794
LRRC39	ENSG00000122477.8	Nerve_Tibial_Analysis	1_100685209_C_G_hg19	LeadPvNotSignificant(Checkld)	0.0026137
LRRC39	ENSG00000122477.8	Muscle_Skeletal_Analysis	1_100685209_C_G_hg19	LeadPvNotSignificant(Checkld)	0.660325
LRRC39	ENSG00000122477.8	Colon_Transverse_Analysis	1_100685209_C_G_hg19	LeadPvNotSignificant(Checkld)	0.200867
LRRC39	ENSG00000122477.8	Heart_Atrial_Appendage_Analysis	1_100685209_C_G_hg19	LeadPvNotSignificant(Checkld)	0.163107
LRRC39	ENSG00000122477.8	Heart_Left_Ventricle_Analysis	1_100685209_C_G_hg19	LeadPvNotSignificant(Checkld)	0.771003
LRRC39	ENSG00000122477.8	Esophagus_Mucosa_Analysis	1_100685209_C_G_hg19	LeadPvNotSignificant(Checkld)	0.00374275
LRRC39	ENSG00000122477.8	Esophagus_Muscularis_Analysis	1_100685209_C_G_hg19	LeadPvNotSignificant(Checkld)	0.00993266
LRRC39	ENSG00000122477.8	Skin_Not_Sun_Exposed_Suprapubic_Analysis	1_100685209_C_G_hg19	LeadPvNotSignificant(Checkld)	0.72137
LRRC39	ENSG00000122477.8	Small_Intestine_Terminal_Ileum_Analysis	1_100685209_C_G_hg19	LeadPvNotSignificant(Checkld)	0.494944
LRRC39	ENSG00000122477.8	Brain_Putamen_basal_ganglia_Analysis	1_100685209_C_G_hg19	LeadPvNotSignificant(Checkld)	0.00354614
LRRC39	ENSG00000122477.8	Brain_Cerebellar_Hemisphere_Analysis	1_100685209_C_G_hg19	LeadPvNotSignificant(Checkld)	0.375169
LRRC39	ENSG00000122477.8	Adrenal_Gland_Analysis	1_100685209_C_G_hg19	LeadPvNotSignificant(Checkld)	0.570389
LRRC39	ENSG00000122477.8	Brain_Cortex_Analysis	1_100685209_C_G_hg19	LeadPvNotSignificant(Checkld)	0.744214
LRRC39	ENSG00000122477.8	Artery_Tibial_Analysis	1_100685209_C_G_hg19	LeadPvNotSignificant(Checkld)	0.134684
LRRC39	ENSG00000122477.8	Adipose_Visceral_Omentum_Analysis	1_100685209_C_G_hg19	LeadPvNotSignificant(Checkld)	0.924144
LRRC39	ENSG00000122477.8	Artery_Coronary_Analysis	1_100685209_C_G_hg19	LeadPvNotSignificant(Checkld)	0.0367096
LRRC39	ENSG00000122477.8	Esophagus_Gastroesophageal_Junction_Analysis	1_100685209_C_G_hg19	LeadPvNotSignificant(Checkld)	0.0296499
BRDT	ENSG00000137948.14	ICGC_Analysis	1_92394726_T_C_hg19	False PAWG pval	3.91186362444e-05
BRDT	ENSG00000137948.14	Prostate_Analysis	nan	NoPvAtAll	nan
BRDT	ENSG00000137948.14	Whole_Blood_Analysis	nan	NoPvAtAll	nan
BRDT	ENSG00000137948.14	Pituitary_Analysis	nan	NoPvAtAll	nan
BRDT	ENSG00000137948.14	Vagina_Analysis	nan	NoPvAtAll	nan
BRDT	ENSG00000137948.14	Uterus_Analysis	nan	NoPvAtAll	nan
BRDT	ENSG00000137948.14	Spleen_Analysis	nan	NoPvAtAll	nan
BRDT	ENSG00000137948.14	Stomach_Analysis	nan	NoPvAtAll	nan
BRDT	ENSG00000137948.14	Testis_Analysis	1_92394726_T_C_hg19	LeadPvNotSignificant(Checkld)	0.143107
BRDT	ENSG00000137948.14	Thyroid_Analysis	nan	NoPvAtAll	nan
BRDT	ENSG00000137948.14	Skin_Sun_Exposed_Lower_leg_Analysis	nan	NoPvAtAll	nan
BRDT	ENSG00000137948.14	Brain_Anterior_cingulate_cortex_BA24_Analysis	nan	NoPvAtAll	nan
BRDT	ENSG00000137948.14	Brain_Caudate_basal_ganglia_Analysis	nan	NoPvAtAll	nan
BRDT	ENSG00000137948.14	Brain_Frontal_Cortex_BA9_Analysis	nan	NoPvAtAll	nan
BRDT	ENSG00000137948.14	Adipose_Subcutaneous_Analysis	nan	NoPvAtAll	nan
BRDT	ENSG00000137948.14	Breast_Mammary_Tissue_Analysis	1_92394726_T_C_hg19	LeadPvNotSignificant(Checkld)	0.248843
BRDT	ENSG00000137948.14	Colon_Sigmoid_Analysis	nan	NoPvAtAll	nan
BRDT	ENSG00000137948.14	Artery_Aorta_Analysis	nan	NoPvAtAll	nan
BRDT	ENSG00000137948.14	Brain_Cerebellum_Analysis	nan	NoPvAtAll	nan
BRDT	ENSG00000137948.14	Brain_Nucleus_accumbens_basal_ganglia_Analysis	1_92334510_G_A_hg19	NoLDPv,AllPvNotSignificant	0.044756
BRDT	ENSG00000137948.14	Brain_Hippocampus_Analysis	nan	NoPvAtAll	nan
BRDT	ENSG00000137948.14	Liver_Analysis	nan	NoPvAtAll	nan
BRDT	ENSG00000137948.14	Lung_Analysis	1_92394726_T_C_hg19	LeadPvNotSignificant(Checkld)	0.506628
BRDT	ENSG00000137948.14	Ovary_Analysis	nan	NoPvAtAll	nan
BRDT	ENSG00000137948.14	Pancreas_Analysis	nan	NoPvAtAll	nan
BRDT	ENSG00000137948.14	Brain_Hypothalamus_Analysis	nan	NoPvAtAll	nan
BRDT	ENSG00000137948.14	Nerve_Tibial_Analysis	nan	NoPvAtAll	nan
BRDT	ENSG00000137948.14	Muscle_Skeletal_Analysis	nan	NoPvAtAll	nan
BRDT	ENSG00000137948.14	Colon_Transverse_Analysis	nan	NoPvAtAll	nan
BRDT	ENSG00000137948.14	Heart_Atrial_Appendage_Analysis	nan	NoPvAtAll	nan
BRDT	ENSG00000137948.14	Heart_Left_Ventricle_Analysis	nan	NoPvAtAll	nan
BRDT	ENSG00000137948.14	Esophagus_Mucosa_Analysis	nan	NoPvAtAll	nan
BRDT	ENSG00000137948.14	Esophagus_Muscularis_Analysis	nan	NoPvAtAll	nan
BRDT	ENSG00000137948.14	Skin_Not_Sun_Exposed_Suprapubic_Analysis	nan	NoPvAtAll	nan
BRDT	ENSG00000137948.14	Small_Intestine_Terminal_Ileum_Analysis	nan	NoPvAtAll	nan
BRDT	ENSG00000137948.14	Brain_Putamen_basal_ganglia_Analysis	nan	NoPvAtAll	nan
BRDT	ENSG00000137948.14	Brain_Cerebellar_Hemisphere_Analysis	nan	NoPvAtAll	nan
BRDT	ENSG00000137948.14	Adrenal_Gland_Analysis	nan	NoPvAtAll	nan
BRDT	ENSG00000137948.14	Brain_Cortex_Analysis	nan	NoPvAtAll	nan
BRDT	ENSG00000137948.14	Artery_Tibial_Analysis	nan	NoPvAtAll	nan
BRDT	ENSG00000137948.14	Adipose_Visceral_Omentum_Analysis	nan	NoPvAtAll	nan
BRDT	ENSG00000137948.14	Artery_Coronary_Analysis	nan	NoPvAtAll	nan
BRDT	ENSG00000137948.14	Esophagus_Gastroesophageal_Junction_Analysis	nan	NoPvAtAll	nan
C1orf162	ENSG00000143110.7	ICGC_Analysis	1_112028577_A_T_hg19	False PAWG pval	2.45162656139e-05
C1orf162	ENSG00000143110.7	Prostate_Analysis	1_112028577_A_T_hg19	LeadPvNotSignificant(Checkld)	0.720899
C1orf162	ENSG00000143110.7	Whole_Blood_Analysis	1_112028577_A_T_hg19	LeadPvNotSignificant(Checkld)	0.0966358
C1orf162	ENSG00000143110.7	Pituitary_Analysis	1_112028577_A_T_hg19	LeadPvNotSignificant(Checkld)	0.650587
C1orf162	ENSG00000143110.7	Vagina_Analysis	1_112028577_A_T_hg19	LeadPvNotSignificant(Checkld)	0.835891
C1orf162	ENSG00000143110.7	Uterus_Analysis	1_112028577_A_T_hg19	LeadPvNotSignificant(Checkld)	0.49198
C1orf162	ENSG00000143110.7	Spleen_Analysis	1_112028577_A_T_hg19	LeadPvNotSignificant(Checkld)	0.0899136
C1orf162	ENSG00000143110.7	Stomach_Analysis	1_112028577_A_T_hg19	LeadPvNotSignificant(Checkld)	0.611457
C1orf162	ENSG00000143110.7	Testis_Analysis	1_112028577_A_T_hg19	LeadPvNotSignificant(Checkld)	0.510919
C1orf162	ENSG00000143110.7	Thyroid_Analysis	1_112028577_A_T_hg19	LeadPvNotSignificant(Checkld)	0.589524
C1orf162	ENSG00000143110.7	Skin_Sun_Exposed_Lower_leg_Analysis	1_112028577_A_T_hg19	LeadPvNotSignificant(Checkld)	0.534113
C1orf162	ENSG00000143110.7	Brain_Anterior_cingulate_cortex_BA24_Analysis	1_112028577_A_T_hg19	LeadPvNotSignificant(Checkld)	0.157884
C1orf162	ENSG00000143110.7	Brain_Caudate_basal_ganglia_Analysis	1_112028577_A_T_hg19	LeadPvNotSignificant(Checkld)	0.598694
C1orf162	ENSG00000143110.7	Brain_Frontal_Cortex_BA9_Analysis	1_112028577_A_T_hg19	LeadPvNotSignificant(Checkld)	0.961321
C1orf162	ENSG00000143110.7	Adipose_Subcutaneous_Analysis	1_112028577_A_T_hg19	LeadPvNotSignificant(Checkld)	0.284326
C1orf162	ENSG00000143110.7	Breast_Mammary_Tissue_Analysis	1_112028577_A_T_hg19	LeadPvNotSignificant(Checkld)	0.560345
C1orf162	ENSG00000143110.7	Colon_Sigmoid_Analysis	1_112028577_A_T_hg19	LeadPvNotSignificant(Checkld)	0.317211
C1orf162	ENSG00000143110.7	Artery_Aorta_Analysis	1_112028577_A_T_hg19	LeadPvNotSignificant(Checkld)	0.0803706
C1orf162	ENSG00000143110.7	Brain_Cerebellum_Analysis	1_112028577_A_T_hg19	LeadPvNotSignificant(Checkld)	0.670194
C1orf162	ENSG00000143110.7	Brain_Nucleus_accumbens_basal_ganglia_Analysis	1_112028577_A_T_hg19	LeadPvNotSignificant(Checkld)	0.0950582
C1orf162	ENSG00000143110.7	Brain_Hippocampus_Analysis	1_112028577_A_T_hg19	LeadPvNotSignificant(Checkld)	0.632369
C1orf162	ENSG00000143110.7	Liver_Analysis	1_112028577_A_T_hg19	LeadPvNotSignificant(Checkld)	0.486951
C1orf162	ENSG00000143110.7	Lung_Analysis	1_112028577_A_T_hg19	LeadPvNotSignificant(Checkld)	0.635152
C1orf162	ENSG00000143110.7	Ovary_Analysis	1_112028577_A_T_hg19	LeadPvNotSignificant(Checkld)	0.108554
C1orf162	ENSG00000143110.7	Pancreas_Analysis	1_112028577_A_T_hg19	LeadPvNotSignificant(Checkld)	0.748721
C1orf162	ENSG00000143110.7	Brain_Hypothalamus_Analysis	1_112028577_A_T_hg19	LeadPvNotSignificant(Checkld)	0.842708
C1orf162	ENSG00000143110.7	Nerve_Tibial_Analysis	1_112028577_A_T_hg19	LeadPvNotSignificant(Checkld)	0.252525
C1orf162	ENSG00000143110.7	Muscle_Skeletal_Analysis	1_112028577_A_T_hg19	LeadPvNotSignificant(Checkld)	0.403152
C1orf162	ENSG00000143110.7	Colon_Transverse_Analysis	1_112028577_A_T_hg19	LeadPvNotSignificant(Checkld)	0.0900849
C1orf162	ENSG00000143110.7	Heart_Atrial_Appendage_Analysis	1_112028577_A_T_hg19	LeadPvNotSignificant(Checkld)	0.745224
C1orf162	ENSG00000143110.7	Heart_Left_Ventricle_Analysis	1_112028577_A_T_hg19	LeadPvNotSignificant(Checkld)	0.721256
C1orf162	ENSG00000143110.7	Esophagus_Mucosa_Analysis	1_112028577_A_T_hg19	LeadPvNotSignificant(Checkld)	0.438236
C1orf162	ENSG00000143110.7	Esophagus_Muscularis_Analysis	1_112028577_A_T_hg19	LeadPvNotSignificant(Checkld)	0.260347
C1orf162	ENSG00000143110.7	Skin_Not_Sun_Exposed_Suprapubic_Analysis	1_112028577_A_T_hg19	LeadPvNotSignificant(Checkld)	0.205831
C1orf162	ENSG00000143110.7	Small_Intestine_Terminal_Ileum_Analysis	1_112028577_A_T_hg19	LeadPvNotSignificant(Checkld)	0.935745
C1orf162	ENSG00000143110.7	Brain_Putamen_basal_ganglia_Analysis	1_112028577_A_T_hg19	LeadPvNotSignificant(Checkld)	0.869191
C1orf162	ENSG00000143110.7	Brain_Cerebellar_Hemisphere_Analysis	1_112028577_A_T_hg19	LeadPvNotSignificant(Checkld)	0.0682482
C1orf162	ENSG00000143110.7	Adrenal_Gland_Analysis	1_112028577_A_T_hg19	LeadPvNotSignificant(Checkld)	0.894792
C1orf162	ENSG00000143110.7	Brain_Cortex_Analysis	1_112028577_A_T_hg19	LeadPvNotSignificant(Checkld)	0.950418
C1orf162	ENSG00000143110.7	Artery_Tibial_Analysis	1_112028577_A_T_hg19	LeadPvNotSignificant(Checkld)	0.273927
C1orf162	ENSG00000143110.7	Adipose_Visceral_Omentum_Analysis	1_112028577_A_T_hg19	LeadPvNotSignificant(Checkld)	0.503778
C1orf162	ENSG00000143110.7	Artery_Coronary_Analysis	1_112028577_A_T_hg19	LeadPvNotSignificant(Checkld)	0.0417308
C1orf162	ENSG00000143110.7	Esophagus_Gastroesophageal_Junction_Analysis	1_112028577_A_T_hg19	LeadPvNotSignificant(Checkld)	0.572506
NFYC	ENSG00000066136.15	ICGC_Analysis	1_41109869_C_T_hg19	False PAWG pval	1.96759625581e-05
NFYC	ENSG00000066136.15	Prostate_Analysis	1_41109869_C_T_hg19	LeadPvNotSignificant(Checkld)	0.297815
NFYC	ENSG00000066136.15	Whole_Blood_Analysis	1_41109869_C_T_hg19	LeadPvNotSignificant(Checkld)	0.0249871
NFYC	ENSG00000066136.15	Pituitary_Analysis	1_41109869_C_T_hg19	LeadPvNotSignificant(Checkld)	0.699487
NFYC	ENSG00000066136.15	Vagina_Analysis	1_41109869_C_T_hg19	LeadPvNotSignificant(Checkld)	0.725984
NFYC	ENSG00000066136.15	Uterus_Analysis	1_41109869_C_T_hg19	LeadPvNotSignificant(Checkld)	0.460378
NFYC	ENSG00000066136.15	Spleen_Analysis	1_41109869_C_T_hg19	LeadPvNotSignificant(Checkld)	0.0371398
NFYC	ENSG00000066136.15	Stomach_Analysis	1_41109869_C_T_hg19	LeadPvNotSignificant(Checkld)	0.477187
NFYC	ENSG00000066136.15	Testis_Analysis	1_41109869_C_T_hg19	LeadPvNotSignificant(Checkld)	0.0461814
NFYC	ENSG00000066136.15	Thyroid_Analysis	1_41109869_C_T_hg19	LeadPvNotSignificant(Checkld)	0.00398624
NFYC	ENSG00000066136.15	Skin_Sun_Exposed_Lower_leg_Analysis	1_41109869_C_T_hg19	LeadPvNotSignificant(Checkld)	0.022493
NFYC	ENSG00000066136.15	Brain_Anterior_cingulate_cortex_BA24_Analysis	1_41109869_C_T_hg19	LeadPvNotSignificant(Checkld)	0.922078
NFYC	ENSG00000066136.15	Brain_Caudate_basal_ganglia_Analysis	1_41109869_C_T_hg19	LeadPvNotSignificant(Checkld)	0.0336885
NFYC	ENSG00000066136.15	Brain_Frontal_Cortex_BA9_Analysis	1_41109869_C_T_hg19	LeadPvNotSignificant(Checkld)	0.0925485
NFYC	ENSG00000066136.15	Adipose_Subcutaneous_Analysis	1_41109869_C_T_hg19	LeadPvNotSignificant(Checkld)	0.0609113
NFYC	ENSG00000066136.15	Breast_Mammary_Tissue_Analysis	1_41109869_C_T_hg19	LeadPvNotSignificant(Checkld)	0.904186
NFYC	ENSG00000066136.15	Colon_Sigmoid_Analysis	1_41109869_C_T_hg19	LeadPvNotSignificant(Checkld)	0.860725
NFYC	ENSG00000066136.15	Artery_Aorta_Analysis	1_41109869_C_T_hg19	LeadPvNotSignificant(Checkld)	0.985359
NFYC	ENSG00000066136.15	Brain_Cerebellum_Analysis	1_41109869_C_T_hg19	LeadPvNotSignificant(Checkld)	0.00221789
NFYC	ENSG00000066136.15	Brain_Nucleus_accumbens_basal_ganglia_Analysis	1_41109869_C_T_hg19	LeadPvNotSignificant(Checkld)	0.55464
NFYC	ENSG00000066136.15	Brain_Hippocampus_Analysis	1_41109869_C_T_hg19	LeadPvNotSignificant(Checkld)	0.381263
NFYC	ENSG00000066136.15	Liver_Analysis	1_41109869_C_T_hg19	LeadPvNotSignificant(Checkld)	0.96472
NFYC	ENSG00000066136.15	Lung_Analysis	1_41109869_C_T_hg19	LeadPvNotSignificant(Checkld)	0.0121781
NFYC	ENSG00000066136.15	Ovary_Analysis	1_41109869_C_T_hg19	LeadPvNotSignificant(Checkld)	0.0718428
NFYC	ENSG00000066136.15	Pancreas_Analysis	1_41109869_C_T_hg19	LeadPvNotSignificant(Checkld)	0.628256
NFYC	ENSG00000066136.15	Brain_Hypothalamus_Analysis	1_41109869_C_T_hg19	LeadPvNotSignificant(Checkld)	0.99248
NFYC	ENSG00000066136.15	Nerve_Tibial_Analysis	1_41109869_C_T_hg19	LeadPvNotSignificant(Checkld)	0.000427897
NFYC	ENSG00000066136.15	Muscle_Skeletal_Analysis	1_41109869_C_T_hg19	LeadPvNotSignificant(Checkld)	0.1756
NFYC	ENSG00000066136.15	Colon_Transverse_Analysis	1_41109869_C_T_hg19	LeadPvNotSignificant(Checkld)	0.573369
NFYC	ENSG00000066136.15	Heart_Atrial_Appendage_Analysis	1_41109869_C_T_hg19	LeadPvNotSignificant(Checkld)	0.721857
NFYC	ENSG00000066136.15	Heart_Left_Ventricle_Analysis	1_41109869_C_T_hg19	LeadPvNotSignificant(Checkld)	0.820887
NFYC	ENSG00000066136.15	Esophagus_Mucosa_Analysis	1_41109869_C_T_hg19	LeadPvNotSignificant(Checkld)	0.999702
NFYC	ENSG00000066136.15	Esophagus_Muscularis_Analysis	1_41109869_C_T_hg19	LeadPvNotSignificant(Checkld)	0.215801
NFYC	ENSG00000066136.15	Skin_Not_Sun_Exposed_Suprapubic_Analysis	1_41109869_C_T_hg19	LeadPvNotSignificant(Checkld)	0.0496004
NFYC	ENSG00000066136.15	Small_Intestine_Terminal_Ileum_Analysis	1_41109869_C_T_hg19	LeadPvNotSignificant(Checkld)	0.216105
NFYC	ENSG00000066136.15	Brain_Putamen_basal_ganglia_Analysis	1_41109869_C_T_hg19	LeadPvNotSignificant(Checkld)	0.105735
NFYC	ENSG00000066136.15	Brain_Cerebellar_Hemisphere_Analysis	1_41109869_C_T_hg19	LeadPvNotSignificant(Checkld)	0.0617438
NFYC	ENSG00000066136.15	Adrenal_Gland_Analysis	1_41109869_C_T_hg19	LeadPvNotSignificant(Checkld)	0.0109981
NFYC	ENSG00000066136.15	Brain_Cortex_Analysis	1_41109869_C_T_hg19	LeadPvNotSignificant(Checkld)	0.289983
NFYC	ENSG00000066136.15	Artery_Tibial_Analysis	1_41109869_C_T_hg19	LeadPvNotSignificant(Checkld)	0.0946573
NFYC	ENSG00000066136.15	Adipose_Visceral_Omentum_Analysis	1_41109869_C_T_hg19	LeadPvNotSignificant(Checkld)	0.0467153
NFYC	ENSG00000066136.15	Artery_Coronary_Analysis	1_41109869_C_T_hg19	LeadPvNotSignificant(Checkld)	0.504966
NFYC	ENSG00000066136.15	Esophagus_Gastroesophageal_Junction_Analysis	1_41109869_C_T_hg19	LeadPvNotSignificant(Checkld)	0.301747
KNCN	ENSG00000162456.5	ICGC_Analysis	1_46983047_T_C_hg19	False PAWG pval	1.90720607224e-05
KNCN	ENSG00000162456.5	Prostate_Analysis	nan	NoPvAtAll	nan
KNCN	ENSG00000162456.5	Whole_Blood_Analysis	nan	NoPvAtAll	nan
KNCN	ENSG00000162456.5	Pituitary_Analysis	1_46979222_C_T_hg19	NoLDPv,AllPvNotSignificant	0.00788047
KNCN	ENSG00000162456.5	Vagina_Analysis	nan	NoPvAtAll	nan
KNCN	ENSG00000162456.5	Uterus_Analysis	nan	NoPvAtAll	nan
KNCN	ENSG00000162456.5	Spleen_Analysis	nan	NoPvAtAll	nan
KNCN	ENSG00000162456.5	Stomach_Analysis	nan	NoPvAtAll	nan
KNCN	ENSG00000162456.5	Testis_Analysis	1_46983047_T_C_hg19	LeadPvNotSignificant(Checkld)	0.52852
KNCN	ENSG00000162456.5	Thyroid_Analysis	nan	NoPvAtAll	nan
KNCN	ENSG00000162456.5	Skin_Sun_Exposed_Lower_leg_Analysis	nan	NoPvAtAll	nan
KNCN	ENSG00000162456.5	Brain_Anterior_cingulate_cortex_BA24_Analysis	1_46989742_T_C_hg19	NoLDPv,AllPvNotSignificant	0.0187615
KNCN	ENSG00000162456.5	Brain_Caudate_basal_ganglia_Analysis	1_46983047_T_C_hg19	LeadPvNotSignificant(Checkld)	0.615039
KNCN	ENSG00000162456.5	Brain_Frontal_Cortex_BA9_Analysis	1_46945270_G_A_hg19	NoLDPv,AllPvNotSignificant	0.000609763
KNCN	ENSG00000162456.5	Adipose_Subcutaneous_Analysis	nan	NoPvAtAll	nan
KNCN	ENSG00000162456.5	Breast_Mammary_Tissue_Analysis	nan	NoPvAtAll	nan
KNCN	ENSG00000162456.5	Colon_Sigmoid_Analysis	nan	NoPvAtAll	nan
KNCN	ENSG00000162456.5	Artery_Aorta_Analysis	nan	NoPvAtAll	nan
KNCN	ENSG00000162456.5	Brain_Cerebellum_Analysis	nan	NoPvAtAll	nan
KNCN	ENSG00000162456.5	Brain_Nucleus_accumbens_basal_ganglia_Analysis	1_46983047_T_C_hg19	LeadPvNotSignificant(Checkld)	0.0395555
KNCN	ENSG00000162456.5	Brain_Hippocampus_Analysis	1_46983047_T_C_hg19	LeadPvNotSignificant(Checkld)	0.21088
KNCN	ENSG00000162456.5	Liver_Analysis	nan	NoPvAtAll	nan
KNCN	ENSG00000162456.5	Lung_Analysis	nan	NoPvAtAll	nan
KNCN	ENSG00000162456.5	Ovary_Analysis	nan	NoPvAtAll	nan
KNCN	ENSG00000162456.5	Pancreas_Analysis	nan	NoPvAtAll	nan
KNCN	ENSG00000162456.5	Brain_Hypothalamus_Analysis	1_46978424_A_G_hg19	NoLDPv,AllPvNotSignificant	0.00176264
KNCN	ENSG00000162456.5	Nerve_Tibial_Analysis	nan	NoPvAtAll	nan
KNCN	ENSG00000162456.5	Muscle_Skeletal_Analysis	nan	NoPvAtAll	nan
KNCN	ENSG00000162456.5	Colon_Transverse_Analysis	nan	NoPvAtAll	nan
KNCN	ENSG00000162456.5	Heart_Atrial_Appendage_Analysis	nan	NoPvAtAll	nan
KNCN	ENSG00000162456.5	Heart_Left_Ventricle_Analysis	nan	NoPvAtAll	nan
KNCN	ENSG00000162456.5	Esophagus_Mucosa_Analysis	nan	NoPvAtAll	nan
KNCN	ENSG00000162456.5	Esophagus_Muscularis_Analysis	nan	NoPvAtAll	nan
KNCN	ENSG00000162456.5	Skin_Not_Sun_Exposed_Suprapubic_Analysis	nan	NoPvAtAll	nan
KNCN	ENSG00000162456.5	Small_Intestine_Terminal_Ileum_Analysis	nan	NoPvAtAll	nan
KNCN	ENSG00000162456.5	Brain_Putamen_basal_ganglia_Analysis	1_46983047_T_C_hg19	LeadPvNotSignificant(Checkld)	0.589336
KNCN	ENSG00000162456.5	Brain_Cerebellar_Hemisphere_Analysis	nan	NoPvAtAll	nan
KNCN	ENSG00000162456.5	Adrenal_Gland_Analysis	nan	NoPvAtAll	nan
KNCN	ENSG00000162456.5	Brain_Cortex_Analysis	1_46983047_T_C_hg19	LeadPvNotSignificant(Checkld)	0.128933
KNCN	ENSG00000162456.5	Artery_Tibial_Analysis	nan	NoPvAtAll	nan
KNCN	ENSG00000162456.5	Adipose_Visceral_Omentum_Analysis	nan	NoPvAtAll	nan
KNCN	ENSG00000162456.5	Artery_Coronary_Analysis	nan	NoPvAtAll	nan
KNCN	ENSG00000162456.5	Esophagus_Gastroesophageal_Junction_Analysis	nan	NoPvAtAll	nan
LEPROT	ENSG00000213625.4	ICGC_Analysis	1_65886448_T_C_hg19	False PAWG pval	7.58690004886e-06
LEPROT	ENSG00000213625.4	Prostate_Analysis	1_65886448_T_C_hg19	LeadPvNotSignificant(Checkld)	0.32193
LEPROT	ENSG00000213625.4	Whole_Blood_Analysis	1_65886448_T_C_hg19	LeadPvNotSignificant(Checkld)	0.425184
LEPROT	ENSG00000213625.4	Pituitary_Analysis	1_65886448_T_C_hg19	LeadPvNotSignificant(Checkld)	0.00285184
LEPROT	ENSG00000213625.4	Vagina_Analysis	1_65886448_T_C_hg19	LeadPvNotSignificant(Checkld)	0.746677
LEPROT	ENSG00000213625.4	Uterus_Analysis	1_65886448_T_C_hg19	LeadPvNotSignificant(Checkld)	0.685647
LEPROT	ENSG00000213625.4	Spleen_Analysis	1_65886448_T_C_hg19	LeadPvNotSignificant(Checkld)	0.495001
LEPROT	ENSG00000213625.4	Stomach_Analysis	1_65886448_T_C_hg19	LeadPvNotSignificant(Checkld)	0.0318856
LEPROT	ENSG00000213625.4	Testis_Analysis	1_65886448_T_C_hg19	LeadPvNotSignificant(Checkld)	0.825916
LEPROT	ENSG00000213625.4	Thyroid_Analysis	1_65886448_T_C_hg19	LeadPvNotSignificant(Checkld)	0.0881585
LEPROT	ENSG00000213625.4	Skin_Sun_Exposed_Lower_leg_Analysis	1_65886448_T_C_hg19	LeadPvNotSignificant(Checkld)	0.000303924
LEPROT	ENSG00000213625.4	Brain_Anterior_cingulate_cortex_BA24_Analysis	1_65886448_T_C_hg19	LeadPvNotSignificant(Checkld)	0.337597
LEPROT	ENSG00000213625.4	Brain_Caudate_basal_ganglia_Analysis	1_65886448_T_C_hg19	LeadPvNotSignificant(Checkld)	0.295497
LEPROT	ENSG00000213625.4	Brain_Frontal_Cortex_BA9_Analysis	1_65886448_T_C_hg19	LeadPvNotSignificant(Checkld)	0.432979
LEPROT	ENSG00000213625.4	Adipose_Subcutaneous_Analysis	1_65886448_T_C_hg19	LeadPvNotSignificant(Checkld)	0.00460223
LEPROT	ENSG00000213625.4	Breast_Mammary_Tissue_Analysis	1_65886448_T_C_hg19	LeadPvNotSignificant(Checkld)	0.00977656
LEPROT	ENSG00000213625.4	Colon_Sigmoid_Analysis	1_65886448_T_C_hg19	LeadPvNotSignificant(Checkld)	0.980842
LEPROT	ENSG00000213625.4	Artery_Aorta_Analysis	1_65886448_T_C_hg19	LeadPvNotSignificant(Checkld)	0.494752
LEPROT	ENSG00000213625.4	Brain_Cerebellum_Analysis	1_65886448_T_C_hg19	LeadPvNotSignificant(Checkld)	0.071854
LEPROT	ENSG00000213625.4	Brain_Nucleus_accumbens_basal_ganglia_Analysis	1_65886448_T_C_hg19	LeadPvNotSignificant(Checkld)	0.786517
LEPROT	ENSG00000213625.4	Brain_Hippocampus_Analysis	1_65886448_T_C_hg19	LeadPvNotSignificant(Checkld)	0.232587
LEPROT	ENSG00000213625.4	Liver_Analysis	1_65886448_T_C_hg19	LeadPvNotSignificant(Checkld)	0.303762
LEPROT	ENSG00000213625.4	Lung_Analysis	1_65886448_T_C_hg19	LeadPvNotSignificant(Checkld)	0.0026881
LEPROT	ENSG00000213625.4	Ovary_Analysis	1_65886448_T_C_hg19	LeadPvNotSignificant(Checkld)	0.0853077
LEPROT	ENSG00000213625.4	Pancreas_Analysis	1_65886448_T_C_hg19	LeadPvNotSignificant(Checkld)	0.257043
LEPROT	ENSG00000213625.4	Brain_Hypothalamus_Analysis	1_65886448_T_C_hg19	LeadPvNotSignificant(Checkld)	0.483599
LEPROT	ENSG00000213625.4	Nerve_Tibial_Analysis	1_65886448_T_C_hg19	LeadPvNotSignificant(Checkld)	0.501891
LEPROT	ENSG00000213625.4	Muscle_Skeletal_Analysis	1_65886448_T_C_hg19	LeadPvNotSignificant(Checkld)	0.082234
LEPROT	ENSG00000213625.4	Colon_Transverse_Analysis	1_65886448_T_C_hg19	LeadPvNotSignificant(Checkld)	0.120003
LEPROT	ENSG00000213625.4	Heart_Atrial_Appendage_Analysis	1_65886448_T_C_hg19	LeadPvNotSignificant(Checkld)	0.426357
LEPROT	ENSG00000213625.4	Heart_Left_Ventricle_Analysis	1_65886448_T_C_hg19	LeadPvNotSignificant(Checkld)	0.64045
LEPROT	ENSG00000213625.4	Esophagus_Mucosa_Analysis	1_65886448_T_C_hg19	LeadPvNotSignificant(Checkld)	0.00238039
LEPROT	ENSG00000213625.4	Esophagus_Muscularis_Analysis	1_65886448_T_C_hg19	LeadPvNotSignificant(Checkld)	0.48722
LEPROT	ENSG00000213625.4	Skin_Not_Sun_Exposed_Suprapubic_Analysis	1_65886448_T_C_hg19	LeadPvNotSignificant(Checkld)	0.00288199
LEPROT	ENSG00000213625.4	Small_Intestine_Terminal_Ileum_Analysis	1_65886448_T_C_hg19	LeadPvNotSignificant(Checkld)	0.947124
LEPROT	ENSG00000213625.4	Brain_Putamen_basal_ganglia_Analysis	1_65886448_T_C_hg19	LeadPvNotSignificant(Checkld)	0.0753484
LEPROT	ENSG00000213625.4	Brain_Cerebellar_Hemisphere_Analysis	1_65886448_T_C_hg19	LeadPvNotSignificant(Checkld)	0.01634
LEPROT	ENSG00000213625.4	Adrenal_Gland_Analysis	1_65886448_T_C_hg19	LeadPvNotSignificant(Checkld)	0.22414
LEPROT	ENSG00000213625.4	Brain_Cortex_Analysis	1_65886448_T_C_hg19	LeadPvNotSignificant(Checkld)	0.340816
LEPROT	ENSG00000213625.4	Artery_Tibial_Analysis	1_65886448_T_C_hg19	LeadPvNotSignificant(Checkld)	0.35082
LEPROT	ENSG00000213625.4	Adipose_Visceral_Omentum_Analysis	1_65886448_T_C_hg19	LeadPvNotSignificant(Checkld)	0.689544
LEPROT	ENSG00000213625.4	Artery_Coronary_Analysis	1_65886448_T_C_hg19	LeadPvNotSignificant(Checkld)	0.684614
LEPROT	ENSG00000213625.4	Esophagus_Gastroesophageal_Junction_Analysis	1_65886448_T_C_hg19	LeadPvNotSignificant(Checkld)	0.59449
AL139147.1	ENSG00000248458.2	ICGC_Analysis	1_67146639_T_C_hg19	True PAWG pval	4.15376785322e-06
AL139147.1	ENSG00000248458.2	Prostate_Analysis	1_67146639_T_C_hg19	LeadPvNotSignificant(Checkld)	0.497813
AL139147.1	ENSG00000248458.2	Whole_Blood_Analysis	nan	NoPvAtAll	nan
AL139147.1	ENSG00000248458.2	Pituitary_Analysis	1_67146639_T_C_hg19	LeadPvNotSignificant(Checkld)	0.598334
AL139147.1	ENSG00000248458.2	Vagina_Analysis	1_67146639_T_C_hg19	LeadPvNotSignificant(Checkld)	0.1375
AL139147.1	ENSG00000248458.2	Uterus_Analysis	1_67146639_T_C_hg19	LeadPvNotSignificant(Checkld)	0.726278
AL139147.1	ENSG00000248458.2	Spleen_Analysis	nan	NoPvAtAll	nan
AL139147.1	ENSG00000248458.2	Stomach_Analysis	1_67146639_T_C_hg19	LeadPvNotSignificant(Checkld)	0.0172898
AL139147.1	ENSG00000248458.2	Testis_Analysis	1_67146639_T_C_hg19	LeadPvNotSignificant(Checkld)	0.0244031
AL139147.1	ENSG00000248458.2	Thyroid_Analysis	1_67146639_T_C_hg19	LeadPvNotSignificant(Checkld)	0.780213
AL139147.1	ENSG00000248458.2	Skin_Sun_Exposed_Lower_leg_Analysis	1_67146639_T_C_hg19	LeadPvNotSignificant(Checkld)	0.00278033
AL139147.1	ENSG00000248458.2	Brain_Anterior_cingulate_cortex_BA24_Analysis	nan	NoPvAtAll	nan
AL139147.1	ENSG00000248458.2	Brain_Caudate_basal_ganglia_Analysis	1_67146639_T_C_hg19	LeadPvNotSignificant(Checkld)	0.249302
AL139147.1	ENSG00000248458.2	Brain_Frontal_Cortex_BA9_Analysis	nan	NoPvAtAll	nan
AL139147.1	ENSG00000248458.2	Adipose_Subcutaneous_Analysis	1_67146639_T_C_hg19	LeadPvNotSignificant(Checkld)	0.0266164
AL139147.1	ENSG00000248458.2	Breast_Mammary_Tissue_Analysis	1_67146639_T_C_hg19	LeadPvNotSignificant(Checkld)	0.00809255
AL139147.1	ENSG00000248458.2	Colon_Sigmoid_Analysis	1_67146639_T_C_hg19	LeadPvNotSignificant(Checkld)	0.829222
AL139147.1	ENSG00000248458.2	Artery_Aorta_Analysis	1_67146639_T_C_hg19	LeadPvNotSignificant(Checkld)	0.166817
AL139147.1	ENSG00000248458.2	Brain_Cerebellum_Analysis	1_67146639_T_C_hg19	LeadPvNotSignificant(Checkld)	0.457354
AL139147.1	ENSG00000248458.2	Brain_Nucleus_accumbens_basal_ganglia_Analysis	nan	NoPvAtAll	nan
AL139147.1	ENSG00000248458.2	Brain_Hippocampus_Analysis	1_67146639_T_C_hg19	LeadPvNotSignificant(Checkld)	0.0288401
AL139147.1	ENSG00000248458.2	Liver_Analysis	nan	NoPvAtAll	nan
AL139147.1	ENSG00000248458.2	Lung_Analysis	1_67146639_T_C_hg19	LeadPvNotSignificant(Checkld)	0.692294
AL139147.1	ENSG00000248458.2	Ovary_Analysis	1_67146639_T_C_hg19	LeadPvNotSignificant(Checkld)	0.168654
AL139147.1	ENSG00000248458.2	Pancreas_Analysis	nan	NoPvAtAll	nan
AL139147.1	ENSG00000248458.2	Brain_Hypothalamus_Analysis	nan	NoPvAtAll	nan
AL139147.1	ENSG00000248458.2	Nerve_Tibial_Analysis	1_67146639_T_C_hg19	LeadPvNotSignificant(Checkld)	0.0016038
AL139147.1	ENSG00000248458.2	Muscle_Skeletal_Analysis	1_67146639_T_C_hg19	LeadPvNotSignificant(Checkld)	0.14965
AL139147.1	ENSG00000248458.2	Colon_Transverse_Analysis	nan	NoPvAtAll	nan
AL139147.1	ENSG00000248458.2	Heart_Atrial_Appendage_Analysis	1_67146639_T_C_hg19	LeadPvNotSignificant(Checkld)	0.649308
AL139147.1	ENSG00000248458.2	Heart_Left_Ventricle_Analysis	1_67146639_T_C_hg19	LeadPvNotSignificant(Checkld)	0.968034
AL139147.1	ENSG00000248458.2	Esophagus_Mucosa_Analysis	nan	NoPvAtAll	nan
AL139147.1	ENSG00000248458.2	Esophagus_Muscularis_Analysis	1_67146639_T_C_hg19	LeadPvNotSignificant(Checkld)	0.465993
AL139147.1	ENSG00000248458.2	Skin_Not_Sun_Exposed_Suprapubic_Analysis	1_67146639_T_C_hg19	LeadPvNotSignificant(Checkld)	0.226156
AL139147.1	ENSG00000248458.2	Small_Intestine_Terminal_Ileum_Analysis	nan	NoPvAtAll	nan
AL139147.1	ENSG00000248458.2	Brain_Putamen_basal_ganglia_Analysis	nan	NoPvAtAll	nan
AL139147.1	ENSG00000248458.2	Brain_Cerebellar_Hemisphere_Analysis	nan	NoPvAtAll	nan
AL139147.1	ENSG00000248458.2	Adrenal_Gland_Analysis	nan	NoPvAtAll	nan
AL139147.1	ENSG00000248458.2	Brain_Cortex_Analysis	1_67146639_T_C_hg19	LeadPvNotSignificant(Checkld)	0.774787
AL139147.1	ENSG00000248458.2	Artery_Tibial_Analysis	1_67146639_T_C_hg19	LeadPvNotSignificant(Checkld)	0.0422615
AL139147.1	ENSG00000248458.2	Adipose_Visceral_Omentum_Analysis	1_67146639_T_C_hg19	LeadPvNotSignificant(Checkld)	0.0793187
AL139147.1	ENSG00000248458.2	Artery_Coronary_Analysis	1_67146639_T_C_hg19	LeadPvNotSignificant(Checkld)	0.0875086
AL139147.1	ENSG00000248458.2	Esophagus_Gastroesophageal_Junction_Analysis	1_67146639_T_C_hg19	LeadPvNotSignificant(Checkld)	0.429359
ZNF691	ENSG00000164011.13	ICGC_Analysis	1_43366279_C_G_hg19	False PAWG pval	1.54283877736e-05
ZNF691	ENSG00000164011.13	Prostate_Analysis	1_43366279_C_G_hg19	LeadPvNotSignificant(Checkld)	0.381776
ZNF691	ENSG00000164011.13	Whole_Blood_Analysis	1_43366279_C_G_hg19	LeadPvNotSignificant(Checkld)	0.337373
ZNF691	ENSG00000164011.13	Pituitary_Analysis	1_43366279_C_G_hg19	LeadPvNotSignificant(Checkld)	0.688049
ZNF691	ENSG00000164011.13	Vagina_Analysis	1_43366279_C_G_hg19	LeadPvNotSignificant(Checkld)	0.413009
ZNF691	ENSG00000164011.13	Uterus_Analysis	1_43366279_C_G_hg19	LeadPvNotSignificant(Checkld)	0.410824
ZNF691	ENSG00000164011.13	Spleen_Analysis	1_43366279_C_G_hg19	LeadPvNotSignificant(Checkld)	0.585035
ZNF691	ENSG00000164011.13	Stomach_Analysis	1_43366279_C_G_hg19	LeadPvNotSignificant(Checkld)	0.0734048
ZNF691	ENSG00000164011.13	Testis_Analysis	1_43366279_C_G_hg19	LeadPvNotSignificant(Checkld)	0.447707
ZNF691	ENSG00000164011.13	Thyroid_Analysis	1_43366279_C_G_hg19	LeadPvNotSignificant(Checkld)	0.48836
ZNF691	ENSG00000164011.13	Skin_Sun_Exposed_Lower_leg_Analysis	1_43366279_C_G_hg19	LeadPvNotSignificant(Checkld)	0.0132076
ZNF691	ENSG00000164011.13	Brain_Anterior_cingulate_cortex_BA24_Analysis	1_43366279_C_G_hg19	LeadPvNotSignificant(Checkld)	0.901043
ZNF691	ENSG00000164011.13	Brain_Caudate_basal_ganglia_Analysis	1_43366279_C_G_hg19	LeadPvNotSignificant(Checkld)	0.0641035
ZNF691	ENSG00000164011.13	Brain_Frontal_Cortex_BA9_Analysis	1_43366279_C_G_hg19	LeadPvNotSignificant(Checkld)	0.176415
ZNF691	ENSG00000164011.13	Adipose_Subcutaneous_Analysis	1_43366279_C_G_hg19	LeadPvNotSignificant(Checkld)	0.770159
ZNF691	ENSG00000164011.13	Breast_Mammary_Tissue_Analysis	1_43366279_C_G_hg19	LeadPvNotSignificant(Checkld)	0.711151
ZNF691	ENSG00000164011.13	Colon_Sigmoid_Analysis	1_43366279_C_G_hg19	LeadPvNotSignificant(Checkld)	0.249736
ZNF691	ENSG00000164011.13	Artery_Aorta_Analysis	1_43366279_C_G_hg19	LeadPvNotSignificant(Checkld)	0.344726
ZNF691	ENSG00000164011.13	Brain_Cerebellum_Analysis	1_43366279_C_G_hg19	LeadPvNotSignificant(Checkld)	0.742679
ZNF691	ENSG00000164011.13	Brain_Nucleus_accumbens_basal_ganglia_Analysis	1_43366279_C_G_hg19	LeadPvNotSignificant(Checkld)	0.7441
ZNF691	ENSG00000164011.13	Brain_Hippocampus_Analysis	1_43366279_C_G_hg19	LeadPvNotSignificant(Checkld)	0.752678
ZNF691	ENSG00000164011.13	Liver_Analysis	1_43366279_C_G_hg19	LeadPvNotSignificant(Checkld)	0.472454
ZNF691	ENSG00000164011.13	Lung_Analysis	1_43366279_C_G_hg19	LeadPvNotSignificant(Checkld)	0.727518
ZNF691	ENSG00000164011.13	Ovary_Analysis	1_43366279_C_G_hg19	LeadPvNotSignificant(Checkld)	0.404066
ZNF691	ENSG00000164011.13	Pancreas_Analysis	1_43366279_C_G_hg19	LeadPvNotSignificant(Checkld)	0.701396
ZNF691	ENSG00000164011.13	Brain_Hypothalamus_Analysis	1_43366279_C_G_hg19	LeadPvNotSignificant(Checkld)	0.745582
ZNF691	ENSG00000164011.13	Nerve_Tibial_Analysis	1_43366279_C_G_hg19	LeadPvNotSignificant(Checkld)	0.409786
ZNF691	ENSG00000164011.13	Muscle_Skeletal_Analysis	1_43366279_C_G_hg19	LeadPvNotSignificant(Checkld)	0.337898
ZNF691	ENSG00000164011.13	Colon_Transverse_Analysis	1_43366279_C_G_hg19	LeadPvNotSignificant(Checkld)	0.417934
ZNF691	ENSG00000164011.13	Heart_Atrial_Appendage_Analysis	1_43366279_C_G_hg19	LeadPvNotSignificant(Checkld)	0.35546
ZNF691	ENSG00000164011.13	Heart_Left_Ventricle_Analysis	1_43366279_C_G_hg19	LeadPvNotSignificant(Checkld)	0.780989
ZNF691	ENSG00000164011.13	Esophagus_Mucosa_Analysis	1_43366279_C_G_hg19	LeadPvNotSignificant(Checkld)	0.980624
ZNF691	ENSG00000164011.13	Esophagus_Muscularis_Analysis	1_43366279_C_G_hg19	LeadPvNotSignificant(Checkld)	0.513304
ZNF691	ENSG00000164011.13	Skin_Not_Sun_Exposed_Suprapubic_Analysis	1_43366279_C_G_hg19	LeadPvNotSignificant(Checkld)	0.53762
ZNF691	ENSG00000164011.13	Small_Intestine_Terminal_Ileum_Analysis	1_43366279_C_G_hg19	LeadPvNotSignificant(Checkld)	0.33807
ZNF691	ENSG00000164011.13	Brain_Putamen_basal_ganglia_Analysis	1_43366279_C_G_hg19	LeadPvNotSignificant(Checkld)	0.963904
ZNF691	ENSG00000164011.13	Brain_Cerebellar_Hemisphere_Analysis	1_43366279_C_G_hg19	LeadPvNotSignificant(Checkld)	0.781776
ZNF691	ENSG00000164011.13	Adrenal_Gland_Analysis	1_43366279_C_G_hg19	LeadPvNotSignificant(Checkld)	0.246799
ZNF691	ENSG00000164011.13	Brain_Cortex_Analysis	1_43366279_C_G_hg19	LeadPvNotSignificant(Checkld)	0.767486
ZNF691	ENSG00000164011.13	Artery_Tibial_Analysis	1_43366279_C_G_hg19	LeadPvNotSignificant(Checkld)	0.489256
ZNF691	ENSG00000164011.13	Adipose_Visceral_Omentum_Analysis	1_43366279_C_G_hg19	LeadPvNotSignificant(Checkld)	0.77141
ZNF691	ENSG00000164011.13	Artery_Coronary_Analysis	1_43366279_C_G_hg19	LeadPvNotSignificant(Checkld)	0.120536
ZNF691	ENSG00000164011.13	Esophagus_Gastroesophageal_Junction_Analysis	1_43366279_C_G_hg19	LeadPvNotSignificant(Checkld)	0.875813
ZNF362	ENSG00000160094.10	ICGC_Analysis	1_33641256_C_T_hg19	False PAWG pval	8.45422882179e-06
ZNF362	ENSG00000160094.10	Prostate_Analysis	1_33641256_C_T_hg19	LeadPvNotSignificant(Checkld)	0.328293
ZNF362	ENSG00000160094.10	Whole_Blood_Analysis	1_33641256_C_T_hg19	LeadPvNotSignificant(Checkld)	0.872859
ZNF362	ENSG00000160094.10	Pituitary_Analysis	1_33641256_C_T_hg19	LeadPvNotSignificant(Checkld)	0.342804
ZNF362	ENSG00000160094.10	Vagina_Analysis	1_33641256_C_T_hg19	LeadPvNotSignificant(Checkld)	0.954102
ZNF362	ENSG00000160094.10	Uterus_Analysis	1_33641256_C_T_hg19	LeadPvNotSignificant(Checkld)	0.884849
ZNF362	ENSG00000160094.10	Spleen_Analysis	1_33641256_C_T_hg19	LeadPvNotSignificant(Checkld)	0.505263
ZNF362	ENSG00000160094.10	Stomach_Analysis	1_33641256_C_T_hg19	LeadPvNotSignificant(Checkld)	0.377812
ZNF362	ENSG00000160094.10	Testis_Analysis	1_33641256_C_T_hg19	LeadPvNotSignificant(Checkld)	0.506743
ZNF362	ENSG00000160094.10	Thyroid_Analysis	1_33641256_C_T_hg19	LeadPvNotSignificant(Checkld)	0.792602
ZNF362	ENSG00000160094.10	Skin_Sun_Exposed_Lower_leg_Analysis	1_33641256_C_T_hg19	LeadPvNotSignificant(Checkld)	0.745633
ZNF362	ENSG00000160094.10	Brain_Anterior_cingulate_cortex_BA24_Analysis	1_33641256_C_T_hg19	LeadPvNotSignificant(Checkld)	0.876416
ZNF362	ENSG00000160094.10	Brain_Caudate_basal_ganglia_Analysis	1_33641256_C_T_hg19	LeadPvNotSignificant(Checkld)	0.0325357
ZNF362	ENSG00000160094.10	Brain_Frontal_Cortex_BA9_Analysis	1_33641256_C_T_hg19	LeadPvNotSignificant(Checkld)	0.955973
ZNF362	ENSG00000160094.10	Adipose_Subcutaneous_Analysis	1_33641256_C_T_hg19	LeadPvNotSignificant(Checkld)	0.452107
ZNF362	ENSG00000160094.10	Breast_Mammary_Tissue_Analysis	1_33641256_C_T_hg19	LeadPvNotSignificant(Checkld)	0.0294294
ZNF362	ENSG00000160094.10	Colon_Sigmoid_Analysis	1_33641256_C_T_hg19	LeadPvNotSignificant(Checkld)	0.0840696
ZNF362	ENSG00000160094.10	Artery_Aorta_Analysis	1_33641256_C_T_hg19	LeadPvNotSignificant(Checkld)	0.151664
ZNF362	ENSG00000160094.10	Brain_Cerebellum_Analysis	1_33641256_C_T_hg19	LeadPvNotSignificant(Checkld)	0.926459
ZNF362	ENSG00000160094.10	Brain_Nucleus_accumbens_basal_ganglia_Analysis	1_33641256_C_T_hg19	LeadPvNotSignificant(Checkld)	0.823597
ZNF362	ENSG00000160094.10	Brain_Hippocampus_Analysis	1_33641256_C_T_hg19	LeadPvNotSignificant(Checkld)	0.508816
ZNF362	ENSG00000160094.10	Liver_Analysis	1_33641256_C_T_hg19	LeadPvNotSignificant(Checkld)	0.173102
ZNF362	ENSG00000160094.10	Lung_Analysis	1_33641256_C_T_hg19	LeadPvNotSignificant(Checkld)	0.00558775
ZNF362	ENSG00000160094.10	Ovary_Analysis	1_33641256_C_T_hg19	LeadPvNotSignificant(Checkld)	0.548283
ZNF362	ENSG00000160094.10	Pancreas_Analysis	1_33641256_C_T_hg19	LeadPvNotSignificant(Checkld)	0.130539
ZNF362	ENSG00000160094.10	Brain_Hypothalamus_Analysis	1_33641256_C_T_hg19	LeadPvNotSignificant(Checkld)	0.539985
ZNF362	ENSG00000160094.10	Nerve_Tibial_Analysis	1_33641256_C_T_hg19	LeadPvNotSignificant(Checkld)	0.00362689
ZNF362	ENSG00000160094.10	Muscle_Skeletal_Analysis	1_33641256_C_T_hg19	LeadPvNotSignificant(Checkld)	0.348675
ZNF362	ENSG00000160094.10	Colon_Transverse_Analysis	1_33641256_C_T_hg19	LeadPvNotSignificant(Checkld)	0.0146545
ZNF362	ENSG00000160094.10	Heart_Atrial_Appendage_Analysis	1_33641256_C_T_hg19	LeadPvNotSignificant(Checkld)	0.459347
ZNF362	ENSG00000160094.10	Heart_Left_Ventricle_Analysis	1_33641256_C_T_hg19	LeadPvNotSignificant(Checkld)	0.0768717
ZNF362	ENSG00000160094.10	Esophagus_Mucosa_Analysis	1_33641256_C_T_hg19	LeadPvNotSignificant(Checkld)	0.0810717
ZNF362	ENSG00000160094.10	Esophagus_Muscularis_Analysis	1_33641256_C_T_hg19	LeadPvNotSignificant(Checkld)	0.011276
ZNF362	ENSG00000160094.10	Skin_Not_Sun_Exposed_Suprapubic_Analysis	1_33641256_C_T_hg19	LeadPvNotSignificant(Checkld)	0.170729
ZNF362	ENSG00000160094.10	Small_Intestine_Terminal_Ileum_Analysis	1_33641256_C_T_hg19	LeadPvNotSignificant(Checkld)	0.0299304
ZNF362	ENSG00000160094.10	Brain_Putamen_basal_ganglia_Analysis	1_33641256_C_T_hg19	LeadPvNotSignificant(Checkld)	0.858716
ZNF362	ENSG00000160094.10	Brain_Cerebellar_Hemisphere_Analysis	1_33641256_C_T_hg19	LeadPvNotSignificant(Checkld)	0.888668
ZNF362	ENSG00000160094.10	Adrenal_Gland_Analysis	1_33641256_C_T_hg19	LeadPvNotSignificant(Checkld)	0.9451
ZNF362	ENSG00000160094.10	Brain_Cortex_Analysis	1_33641256_C_T_hg19	LeadPvNotSignificant(Checkld)	0.00805448
ZNF362	ENSG00000160094.10	Artery_Tibial_Analysis	1_33641256_C_T_hg19	LeadPvNotSignificant(Checkld)	0.178948
ZNF362	ENSG00000160094.10	Adipose_Visceral_Omentum_Analysis	1_33641256_C_T_hg19	LeadPvNotSignificant(Checkld)	0.164875
ZNF362	ENSG00000160094.10	Artery_Coronary_Analysis	1_33641256_C_T_hg19	LeadPvNotSignificant(Checkld)	0.254708
ZNF362	ENSG00000160094.10	Esophagus_Gastroesophageal_Junction_Analysis	1_33641256_C_T_hg19	LeadPvNotSignificant(Checkld)	0.787487
LCE2D	ENSG00000187223.3	ICGC_Analysis	1_152538358_G_C_hg19	False PAWG pval	5.17627898584e-05
LCE2D	ENSG00000187223.3	Prostate_Analysis	nan	NoPvAtAll	nan
LCE2D	ENSG00000187223.3	Whole_Blood_Analysis	nan	NoPvAtAll	nan
LCE2D	ENSG00000187223.3	Pituitary_Analysis	nan	NoPvAtAll	nan
LCE2D	ENSG00000187223.3	Vagina_Analysis	nan	NoPvAtAll	nan
LCE2D	ENSG00000187223.3	Uterus_Analysis	nan	NoPvAtAll	nan
LCE2D	ENSG00000187223.3	Spleen_Analysis	nan	NoPvAtAll	nan
LCE2D	ENSG00000187223.3	Stomach_Analysis	nan	NoPvAtAll	nan
LCE2D	ENSG00000187223.3	Testis_Analysis	nan	NoPvAtAll	nan
LCE2D	ENSG00000187223.3	Thyroid_Analysis	nan	NoPvAtAll	nan
LCE2D	ENSG00000187223.3	Skin_Sun_Exposed_Lower_leg_Analysis	1_152538358_G_C_hg19	LeadPvNotSignificant(Checkld)	0.37605
LCE2D	ENSG00000187223.3	Brain_Anterior_cingulate_cortex_BA24_Analysis	nan	NoPvAtAll	nan
LCE2D	ENSG00000187223.3	Brain_Caudate_basal_ganglia_Analysis	nan	NoPvAtAll	nan
LCE2D	ENSG00000187223.3	Brain_Frontal_Cortex_BA9_Analysis	nan	NoPvAtAll	nan
LCE2D	ENSG00000187223.3	Adipose_Subcutaneous_Analysis	nan	NoPvAtAll	nan
LCE2D	ENSG00000187223.3	Breast_Mammary_Tissue_Analysis	nan	NoPvAtAll	nan
LCE2D	ENSG00000187223.3	Colon_Sigmoid_Analysis	nan	NoPvAtAll	nan
LCE2D	ENSG00000187223.3	Artery_Aorta_Analysis	nan	NoPvAtAll	nan
LCE2D	ENSG00000187223.3	Brain_Cerebellum_Analysis	nan	NoPvAtAll	nan
LCE2D	ENSG00000187223.3	Brain_Nucleus_accumbens_basal_ganglia_Analysis	nan	NoPvAtAll	nan
LCE2D	ENSG00000187223.3	Brain_Hippocampus_Analysis	nan	NoPvAtAll	nan
LCE2D	ENSG00000187223.3	Liver_Analysis	1_152538358_G_C_hg19	LeadPvNotSignificant(Checkld)	0.429887
LCE2D	ENSG00000187223.3	Lung_Analysis	nan	NoPvAtAll	nan
LCE2D	ENSG00000187223.3	Ovary_Analysis	nan	NoPvAtAll	nan
LCE2D	ENSG00000187223.3	Pancreas_Analysis	nan	NoPvAtAll	nan
LCE2D	ENSG00000187223.3	Brain_Hypothalamus_Analysis	nan	NoPvAtAll	nan
LCE2D	ENSG00000187223.3	Nerve_Tibial_Analysis	nan	NoPvAtAll	nan
LCE2D	ENSG00000187223.3	Muscle_Skeletal_Analysis	nan	NoPvAtAll	nan
LCE2D	ENSG00000187223.3	Colon_Transverse_Analysis	nan	NoPvAtAll	nan
LCE2D	ENSG00000187223.3	Heart_Atrial_Appendage_Analysis	nan	NoPvAtAll	nan
LCE2D	ENSG00000187223.3	Heart_Left_Ventricle_Analysis	nan	NoPvAtAll	nan
LCE2D	ENSG00000187223.3	Esophagus_Mucosa_Analysis	nan	NoPvAtAll	nan
LCE2D	ENSG00000187223.3	Esophagus_Muscularis_Analysis	nan	NoPvAtAll	nan
LCE2D	ENSG00000187223.3	Skin_Not_Sun_Exposed_Suprapubic_Analysis	1_152538358_G_C_hg19	LeadPvNotSignificant(Checkld)	0.562376
LCE2D	ENSG00000187223.3	Small_Intestine_Terminal_Ileum_Analysis	nan	NoPvAtAll	nan
LCE2D	ENSG00000187223.3	Brain_Putamen_basal_ganglia_Analysis	nan	NoPvAtAll	nan
LCE2D	ENSG00000187223.3	Brain_Cerebellar_Hemisphere_Analysis	nan	NoPvAtAll	nan
LCE2D	ENSG00000187223.3	Adrenal_Gland_Analysis	nan	NoPvAtAll	nan
LCE2D	ENSG00000187223.3	Brain_Cortex_Analysis	nan	NoPvAtAll	nan
LCE2D	ENSG00000187223.3	Artery_Tibial_Analysis	nan	NoPvAtAll	nan
LCE2D	ENSG00000187223.3	Adipose_Visceral_Omentum_Analysis	nan	NoPvAtAll	nan
LCE2D	ENSG00000187223.3	Artery_Coronary_Analysis	nan	NoPvAtAll	nan
LCE2D	ENSG00000187223.3	Esophagus_Gastroesophageal_Junction_Analysis	nan	NoPvAtAll	nan
RXFP4	ENSG00000173080.4	ICGC_Analysis	1_155922195_C_T_hg19	True PAWG pval	2.46595436672e-06
RXFP4	ENSG00000173080.4	Prostate_Analysis	nan	NoPvAtAll	nan
RXFP4	ENSG00000173080.4	Whole_Blood_Analysis	1_155922195_C_T_hg19	LeadPvNotSignificant(Checkld)	0.401046
RXFP4	ENSG00000173080.4	Pituitary_Analysis	nan	NoPvAtAll	nan
RXFP4	ENSG00000173080.4	Vagina_Analysis	nan	NoPvAtAll	nan
RXFP4	ENSG00000173080.4	Uterus_Analysis	1_155922195_C_T_hg19	LeadPvNotSignificant(Checkld)	0.651759
RXFP4	ENSG00000173080.4	Spleen_Analysis	1_155922195_C_T_hg19	LeadPvNotSignificant(Checkld)	0.628335
RXFP4	ENSG00000173080.4	Stomach_Analysis	1_155922195_C_T_hg19	LeadPvNotSignificant(Checkld)	0.98253
RXFP4	ENSG00000173080.4	Testis_Analysis	1_155922195_C_T_hg19	LeadPvNotSignificant(Checkld)	0.852989
RXFP4	ENSG00000173080.4	Thyroid_Analysis	1_155922195_C_T_hg19	LeadPvNotSignificant(Checkld)	0.24236
RXFP4	ENSG00000173080.4	Skin_Sun_Exposed_Lower_leg_Analysis	nan	NoPvAtAll	nan
RXFP4	ENSG00000173080.4	Brain_Anterior_cingulate_cortex_BA24_Analysis	nan	NoPvAtAll	nan
RXFP4	ENSG00000173080.4	Brain_Caudate_basal_ganglia_Analysis	nan	NoPvAtAll	nan
RXFP4	ENSG00000173080.4	Brain_Frontal_Cortex_BA9_Analysis	nan	NoPvAtAll	nan
RXFP4	ENSG00000173080.4	Adipose_Subcutaneous_Analysis	1_155922195_C_T_hg19	LeadPvNotSignificant(Checkld)	0.713303
RXFP4	ENSG00000173080.4	Breast_Mammary_Tissue_Analysis	1_155922195_C_T_hg19	LeadPvNotSignificant(Checkld)	0.610585
RXFP4	ENSG00000173080.4	Colon_Sigmoid_Analysis	1_155922195_C_T_hg19	LeadPvNotSignificant(Checkld)	0.768021
RXFP4	ENSG00000173080.4	Artery_Aorta_Analysis	1_155922195_C_T_hg19	LeadPvNotSignificant(Checkld)	0.259883
RXFP4	ENSG00000173080.4	Brain_Cerebellum_Analysis	1_155922195_C_T_hg19	LeadPvNotSignificant(Checkld)	0.461502
RXFP4	ENSG00000173080.4	Brain_Nucleus_accumbens_basal_ganglia_Analysis	nan	NoPvAtAll	nan
RXFP4	ENSG00000173080.4	Brain_Hippocampus_Analysis	nan	NoPvAtAll	nan
RXFP4	ENSG00000173080.4	Liver_Analysis	nan	NoPvAtAll	nan
RXFP4	ENSG00000173080.4	Lung_Analysis	1_155922195_C_T_hg19	LeadPvNotSignificant(Checkld)	0.0151008
RXFP4	ENSG00000173080.4	Ovary_Analysis	nan	NoPvAtAll	nan
RXFP4	ENSG00000173080.4	Pancreas_Analysis	1_155922195_C_T_hg19	LeadPvNotSignificant(Checkld)	0.980459
RXFP4	ENSG00000173080.4	Brain_Hypothalamus_Analysis	nan	NoPvAtAll	nan
RXFP4	ENSG00000173080.4	Nerve_Tibial_Analysis	1_155922195_C_T_hg19	LeadPvNotSignificant(Checkld)	0.994366
RXFP4	ENSG00000173080.4	Muscle_Skeletal_Analysis	nan	NoPvAtAll	nan
RXFP4	ENSG00000173080.4	Colon_Transverse_Analysis	1_155922195_C_T_hg19	LeadPvNotSignificant(Checkld)	0.98227
RXFP4	ENSG00000173080.4	Heart_Atrial_Appendage_Analysis	nan	NoPvAtAll	nan
RXFP4	ENSG00000173080.4	Heart_Left_Ventricle_Analysis	nan	NoPvAtAll	nan
RXFP4	ENSG00000173080.4	Esophagus_Mucosa_Analysis	nan	NoPvAtAll	nan
RXFP4	ENSG00000173080.4	Esophagus_Muscularis_Analysis	1_155922195_C_T_hg19	LeadPvNotSignificant(Checkld)	0.0368882
RXFP4	ENSG00000173080.4	Skin_Not_Sun_Exposed_Suprapubic_Analysis	nan	NoPvAtAll	nan
RXFP4	ENSG00000173080.4	Small_Intestine_Terminal_Ileum_Analysis	1_155922195_C_T_hg19	LeadPvNotSignificant(Checkld)	0.743945
RXFP4	ENSG00000173080.4	Brain_Putamen_basal_ganglia_Analysis	nan	NoPvAtAll	nan
RXFP4	ENSG00000173080.4	Brain_Cerebellar_Hemisphere_Analysis	1_155922195_C_T_hg19	LeadPvNotSignificant(Checkld)	0.553044
RXFP4	ENSG00000173080.4	Adrenal_Gland_Analysis	nan	NoPvAtAll	nan
RXFP4	ENSG00000173080.4	Brain_Cortex_Analysis	nan	NoPvAtAll	nan
RXFP4	ENSG00000173080.4	Artery_Tibial_Analysis	1_155922195_C_T_hg19	LeadPvNotSignificant(Checkld)	0.373297
RXFP4	ENSG00000173080.4	Adipose_Visceral_Omentum_Analysis	1_155922195_C_T_hg19	LeadPvNotSignificant(Checkld)	0.390712
RXFP4	ENSG00000173080.4	Artery_Coronary_Analysis	1_155922195_C_T_hg19	LeadPvNotSignificant(Checkld)	0.826765
RXFP4	ENSG00000173080.4	Esophagus_Gastroesophageal_Junction_Analysis	1_155922195_C_T_hg19	LeadPvNotSignificant(Checkld)	0.76728
CD1A	ENSG00000158477.6	ICGC_Analysis	1_158311199_G_A_hg19	True PAWG pval	2.95687617667e-05
CD1A	ENSG00000158477.6	Prostate_Analysis	nan	NoPvAtAll	nan
CD1A	ENSG00000158477.6	Whole_Blood_Analysis	1_158311199_G_A_hg19	LeadPvNotSignificant(Checkld)	0.737307
CD1A	ENSG00000158477.6	Pituitary_Analysis	nan	NoPvAtAll	nan
CD1A	ENSG00000158477.6	Vagina_Analysis	1_158311199_G_A_hg19	LeadPvNotSignificant(Checkld)	0.531138
CD1A	ENSG00000158477.6	Uterus_Analysis	nan	NoPvAtAll	nan
CD1A	ENSG00000158477.6	Spleen_Analysis	1_158311199_G_A_hg19	LeadPvNotSignificant(Checkld)	0.985906
CD1A	ENSG00000158477.6	Stomach_Analysis	nan	NoPvAtAll	nan
CD1A	ENSG00000158477.6	Testis_Analysis	1_158311199_G_A_hg19	LeadPvNotSignificant(Checkld)	0.885923
CD1A	ENSG00000158477.6	Thyroid_Analysis	1_158311199_G_A_hg19	LeadPvNotSignificant(Checkld)	0.521252
CD1A	ENSG00000158477.6	Skin_Sun_Exposed_Lower_leg_Analysis	1_158311199_G_A_hg19	LeadPvNotSignificant(Checkld)	0.879197
CD1A	ENSG00000158477.6	Brain_Anterior_cingulate_cortex_BA24_Analysis	nan	NoPvAtAll	nan
CD1A	ENSG00000158477.6	Brain_Caudate_basal_ganglia_Analysis	nan	NoPvAtAll	nan
CD1A	ENSG00000158477.6	Brain_Frontal_Cortex_BA9_Analysis	nan	NoPvAtAll	nan
CD1A	ENSG00000158477.6	Adipose_Subcutaneous_Analysis	1_158311199_G_A_hg19	LeadPvNotSignificant(Checkld)	0.0807732
CD1A	ENSG00000158477.6	Breast_Mammary_Tissue_Analysis	nan	NoPvAtAll	nan
CD1A	ENSG00000158477.6	Colon_Sigmoid_Analysis	nan	NoPvAtAll	nan
CD1A	ENSG00000158477.6	Artery_Aorta_Analysis	nan	NoPvAtAll	nan
CD1A	ENSG00000158477.6	Brain_Cerebellum_Analysis	nan	NoPvAtAll	nan
CD1A	ENSG00000158477.6	Brain_Nucleus_accumbens_basal_ganglia_Analysis	nan	NoPvAtAll	nan
CD1A	ENSG00000158477.6	Brain_Hippocampus_Analysis	nan	NoPvAtAll	nan
CD1A	ENSG00000158477.6	Liver_Analysis	nan	NoPvAtAll	nan
CD1A	ENSG00000158477.6	Lung_Analysis	1_158311199_G_A_hg19	LeadPvNotSignificant(Checkld)	0.00365507
CD1A	ENSG00000158477.6	Ovary_Analysis	nan	NoPvAtAll	nan
CD1A	ENSG00000158477.6	Pancreas_Analysis	nan	NoPvAtAll	nan
CD1A	ENSG00000158477.6	Brain_Hypothalamus_Analysis	nan	NoPvAtAll	nan
CD1A	ENSG00000158477.6	Nerve_Tibial_Analysis	nan	NoPvAtAll	nan
CD1A	ENSG00000158477.6	Muscle_Skeletal_Analysis	nan	NoPvAtAll	nan
CD1A	ENSG00000158477.6	Colon_Transverse_Analysis	1_158311199_G_A_hg19	LeadPvNotSignificant(Checkld)	0.35992
CD1A	ENSG00000158477.6	Heart_Atrial_Appendage_Analysis	nan	NoPvAtAll	nan
CD1A	ENSG00000158477.6	Heart_Left_Ventricle_Analysis	nan	NoPvAtAll	nan
CD1A	ENSG00000158477.6	Esophagus_Mucosa_Analysis	1_158311199_G_A_hg19	LeadPvNotSignificant(Checkld)	0.934895
CD1A	ENSG00000158477.6	Esophagus_Muscularis_Analysis	nan	NoPvAtAll	nan
CD1A	ENSG00000158477.6	Skin_Not_Sun_Exposed_Suprapubic_Analysis	1_158311199_G_A_hg19	LeadPvNotSignificant(Checkld)	0.354322
CD1A	ENSG00000158477.6	Small_Intestine_Terminal_Ileum_Analysis	1_158311199_G_A_hg19	LeadPvNotSignificant(Checkld)	0.627464
CD1A	ENSG00000158477.6	Brain_Putamen_basal_ganglia_Analysis	nan	NoPvAtAll	nan
CD1A	ENSG00000158477.6	Brain_Cerebellar_Hemisphere_Analysis	nan	NoPvAtAll	nan
CD1A	ENSG00000158477.6	Adrenal_Gland_Analysis	nan	NoPvAtAll	nan
CD1A	ENSG00000158477.6	Brain_Cortex_Analysis	nan	NoPvAtAll	nan
CD1A	ENSG00000158477.6	Artery_Tibial_Analysis	nan	NoPvAtAll	nan
CD1A	ENSG00000158477.6	Adipose_Visceral_Omentum_Analysis	nan	NoPvAtAll	nan
CD1A	ENSG00000158477.6	Artery_Coronary_Analysis	nan	NoPvAtAll	nan
CD1A	ENSG00000158477.6	Esophagus_Gastroesophageal_Junction_Analysis	nan	NoPvAtAll	nan
FCER1A	ENSG00000179639.6	ICGC_Analysis	1_159372283_A_T_hg19	False PAWG pval	1.86525443556e-06
FCER1A	ENSG00000179639.6	Prostate_Analysis	1_159372283_A_T_hg19	LeadPvNotSignificant(Checkld)	0.33532
FCER1A	ENSG00000179639.6	Whole_Blood_Analysis	1_159372283_A_T_hg19	LeadPvNotSignificant(Checkld)	0.272009
FCER1A	ENSG00000179639.6	Pituitary_Analysis	1_159372283_A_T_hg19	LeadPvNotSignificant(Checkld)	0.308091
FCER1A	ENSG00000179639.6	Vagina_Analysis	1_159372283_A_T_hg19	LeadPvNotSignificant(Checkld)	0.267234
FCER1A	ENSG00000179639.6	Uterus_Analysis	1_159372283_A_T_hg19	LeadPvNotSignificant(Checkld)	0.859015
FCER1A	ENSG00000179639.6	Spleen_Analysis	1_159372283_A_T_hg19	LeadPvNotSignificant(Checkld)	0.258433
FCER1A	ENSG00000179639.6	Stomach_Analysis	1_159372283_A_T_hg19	LeadPvNotSignificant(Checkld)	0.499009
FCER1A	ENSG00000179639.6	Testis_Analysis	1_159372283_A_T_hg19	LeadPvNotSignificant(Checkld)	0.91713
FCER1A	ENSG00000179639.6	Thyroid_Analysis	1_159372283_A_T_hg19	LeadPvNotSignificant(Checkld)	0.0534189
FCER1A	ENSG00000179639.6	Skin_Sun_Exposed_Lower_leg_Analysis	1_159372283_A_T_hg19	LeadPvNotSignificant(Checkld)	0.932237
FCER1A	ENSG00000179639.6	Brain_Anterior_cingulate_cortex_BA24_Analysis	1_159372283_A_T_hg19	LeadPvNotSignificant(Checkld)	0.970845
FCER1A	ENSG00000179639.6	Brain_Caudate_basal_ganglia_Analysis	1_159372283_A_T_hg19	LeadPvNotSignificant(Checkld)	0.72651
FCER1A	ENSG00000179639.6	Brain_Frontal_Cortex_BA9_Analysis	1_159372283_A_T_hg19	LeadPvNotSignificant(Checkld)	0.838371
FCER1A	ENSG00000179639.6	Adipose_Subcutaneous_Analysis	1_159372283_A_T_hg19	LeadPvNotSignificant(Checkld)	0.070189
FCER1A	ENSG00000179639.6	Breast_Mammary_Tissue_Analysis	1_159372283_A_T_hg19	LeadPvNotSignificant(Checkld)	0.345809
FCER1A	ENSG00000179639.6	Colon_Sigmoid_Analysis	1_159372283_A_T_hg19	LeadPvNotSignificant(Checkld)	0.112862
FCER1A	ENSG00000179639.6	Artery_Aorta_Analysis	1_159372283_A_T_hg19	LeadPvNotSignificant(Checkld)	0.0672516
FCER1A	ENSG00000179639.6	Brain_Cerebellum_Analysis	1_159372283_A_T_hg19	LeadPvNotSignificant(Checkld)	0.511651
FCER1A	ENSG00000179639.6	Brain_Nucleus_accumbens_basal_ganglia_Analysis	1_159372283_A_T_hg19	LeadPvNotSignificant(Checkld)	0.541689
FCER1A	ENSG00000179639.6	Brain_Hippocampus_Analysis	1_159372283_A_T_hg19	LeadPvNotSignificant(Checkld)	0.776366
FCER1A	ENSG00000179639.6	Liver_Analysis	1_159372283_A_T_hg19	LeadPvNotSignificant(Checkld)	0.302325
FCER1A	ENSG00000179639.6	Lung_Analysis	1_159372283_A_T_hg19	LeadPvNotSignificant(Checkld)	0.00145629
FCER1A	ENSG00000179639.6	Ovary_Analysis	1_159372283_A_T_hg19	LeadPvNotSignificant(Checkld)	0.022394
FCER1A	ENSG00000179639.6	Pancreas_Analysis	1_159372283_A_T_hg19	LeadPvNotSignificant(Checkld)	0.441034
FCER1A	ENSG00000179639.6	Brain_Hypothalamus_Analysis	1_159372283_A_T_hg19	LeadPvNotSignificant(Checkld)	0.226217
FCER1A	ENSG00000179639.6	Nerve_Tibial_Analysis	1_159372283_A_T_hg19	LeadPvNotSignificant(Checkld)	0.00238402
FCER1A	ENSG00000179639.6	Muscle_Skeletal_Analysis	1_159372283_A_T_hg19	LeadPvNotSignificant(Checkld)	0.144622
FCER1A	ENSG00000179639.6	Colon_Transverse_Analysis	1_159372283_A_T_hg19	LeadPvNotSignificant(Checkld)	0.0698054
FCER1A	ENSG00000179639.6	Heart_Atrial_Appendage_Analysis	1_159372283_A_T_hg19	LeadPvNotSignificant(Checkld)	0.649349
FCER1A	ENSG00000179639.6	Heart_Left_Ventricle_Analysis	1_159372283_A_T_hg19	LeadPvNotSignificant(Checkld)	0.07714
FCER1A	ENSG00000179639.6	Esophagus_Mucosa_Analysis	1_159372283_A_T_hg19	LeadPvNotSignificant(Checkld)	0.00555726
FCER1A	ENSG00000179639.6	Esophagus_Muscularis_Analysis	1_159372283_A_T_hg19	LeadPvNotSignificant(Checkld)	0.258189
FCER1A	ENSG00000179639.6	Skin_Not_Sun_Exposed_Suprapubic_Analysis	1_159372283_A_T_hg19	LeadPvNotSignificant(Checkld)	0.288045
FCER1A	ENSG00000179639.6	Small_Intestine_Terminal_Ileum_Analysis	1_159372283_A_T_hg19	LeadPvNotSignificant(Checkld)	0.712653
FCER1A	ENSG00000179639.6	Brain_Putamen_basal_ganglia_Analysis	1_159372283_A_T_hg19	LeadPvNotSignificant(Checkld)	0.136996
FCER1A	ENSG00000179639.6	Brain_Cerebellar_Hemisphere_Analysis	1_159372283_A_T_hg19	LeadPvNotSignificant(Checkld)	0.54139
FCER1A	ENSG00000179639.6	Adrenal_Gland_Analysis	1_159372283_A_T_hg19	LeadPvNotSignificant(Checkld)	0.172898
FCER1A	ENSG00000179639.6	Brain_Cortex_Analysis	1_159372283_A_T_hg19	LeadPvNotSignificant(Checkld)	0.615513
FCER1A	ENSG00000179639.6	Artery_Tibial_Analysis	1_159372283_A_T_hg19	LeadPvNotSignificant(Checkld)	0.0105097
FCER1A	ENSG00000179639.6	Adipose_Visceral_Omentum_Analysis	1_159372283_A_T_hg19	LeadPvNotSignificant(Checkld)	0.0468326
FCER1A	ENSG00000179639.6	Artery_Coronary_Analysis	1_159372283_A_T_hg19	LeadPvNotSignificant(Checkld)	0.00430723
FCER1A	ENSG00000179639.6	Esophagus_Gastroesophageal_Junction_Analysis	1_159372283_A_T_hg19	LeadPvNotSignificant(Checkld)	0.197379
UAP1	ENSG00000117143.9	ICGC_Analysis	1_162530904_C_T_hg19	False PAWG pval	1.21218679642e-05
UAP1	ENSG00000117143.9	Prostate_Analysis	1_162530904_C_T_hg19	LeadPvNotSignificant(Checkld)	0.298157
UAP1	ENSG00000117143.9	Whole_Blood_Analysis	1_162530904_C_T_hg19	LeadPvNotSignificant(Checkld)	0.929915
UAP1	ENSG00000117143.9	Pituitary_Analysis	1_162530904_C_T_hg19	LeadPvNotSignificant(Checkld)	0.870605
UAP1	ENSG00000117143.9	Vagina_Analysis	1_162530904_C_T_hg19	LeadPvNotSignificant(Checkld)	0.764242
UAP1	ENSG00000117143.9	Uterus_Analysis	1_162530904_C_T_hg19	LeadPvNotSignificant(Checkld)	0.226116
UAP1	ENSG00000117143.9	Spleen_Analysis	1_162530904_C_T_hg19	LeadPvNotSignificant(Checkld)	0.0254041
UAP1	ENSG00000117143.9	Stomach_Analysis	1_162530904_C_T_hg19	LeadPvNotSignificant(Checkld)	0.0601564
UAP1	ENSG00000117143.9	Testis_Analysis	1_162530904_C_T_hg19	LeadPvNotSignificant(Checkld)	0.73021
UAP1	ENSG00000117143.9	Thyroid_Analysis	1_162530904_C_T_hg19	LeadPvNotSignificant(Checkld)	0.0726988
UAP1	ENSG00000117143.9	Skin_Sun_Exposed_Lower_leg_Analysis	1_162530904_C_T_hg19	LeadPvNotSignificant(Checkld)	0.351502
UAP1	ENSG00000117143.9	Brain_Anterior_cingulate_cortex_BA24_Analysis	1_162530904_C_T_hg19	LeadPvNotSignificant(Checkld)	0.23884
UAP1	ENSG00000117143.9	Brain_Caudate_basal_ganglia_Analysis	1_162530904_C_T_hg19	LeadPvNotSignificant(Checkld)	0.121142
UAP1	ENSG00000117143.9	Brain_Frontal_Cortex_BA9_Analysis	1_162530904_C_T_hg19	LeadPvNotSignificant(Checkld)	0.0231224
UAP1	ENSG00000117143.9	Adipose_Subcutaneous_Analysis	1_162530904_C_T_hg19	LeadPvNotSignificant(Checkld)	0.00499457
UAP1	ENSG00000117143.9	Breast_Mammary_Tissue_Analysis	1_162530904_C_T_hg19	LeadPvNotSignificant(Checkld)	0.497669
UAP1	ENSG00000117143.9	Colon_Sigmoid_Analysis	1_162530904_C_T_hg19	LeadPvNotSignificant(Checkld)	0.802136
UAP1	ENSG00000117143.9	Artery_Aorta_Analysis	1_162530904_C_T_hg19	LeadPvNotSignificant(Checkld)	0.611376
UAP1	ENSG00000117143.9	Brain_Cerebellum_Analysis	1_162530904_C_T_hg19	LeadPvNotSignificant(Checkld)	0.485181
UAP1	ENSG00000117143.9	Brain_Nucleus_accumbens_basal_ganglia_Analysis	1_162530904_C_T_hg19	LeadPvNotSignificant(Checkld)	0.811769
UAP1	ENSG00000117143.9	Brain_Hippocampus_Analysis	1_162530904_C_T_hg19	LeadPvNotSignificant(Checkld)	0.691912
UAP1	ENSG00000117143.9	Liver_Analysis	1_162530904_C_T_hg19	LeadPvNotSignificant(Checkld)	0.130165
UAP1	ENSG00000117143.9	Lung_Analysis	1_162530904_C_T_hg19	LeadPvNotSignificant(Checkld)	0.378996
UAP1	ENSG00000117143.9	Ovary_Analysis	1_162530904_C_T_hg19	LeadPvNotSignificant(Checkld)	0.135445
UAP1	ENSG00000117143.9	Pancreas_Analysis	1_162530904_C_T_hg19	LeadPvNotSignificant(Checkld)	0.294003
UAP1	ENSG00000117143.9	Brain_Hypothalamus_Analysis	1_162530904_C_T_hg19	LeadPvNotSignificant(Checkld)	0.309929
UAP1	ENSG00000117143.9	Nerve_Tibial_Analysis	1_162530904_C_T_hg19	LeadPvNotSignificant(Checkld)	0.79035
UAP1	ENSG00000117143.9	Muscle_Skeletal_Analysis	1_162530904_C_T_hg19	LeadPvNotSignificant(Checkld)	0.0386507
UAP1	ENSG00000117143.9	Colon_Transverse_Analysis	1_162530904_C_T_hg19	LeadPvNotSignificant(Checkld)	0.0068148
UAP1	ENSG00000117143.9	Heart_Atrial_Appendage_Analysis	1_162530904_C_T_hg19	LeadPvNotSignificant(Checkld)	0.117732
UAP1	ENSG00000117143.9	Heart_Left_Ventricle_Analysis	1_162530904_C_T_hg19	LeadPvNotSignificant(Checkld)	0.0173597
UAP1	ENSG00000117143.9	Esophagus_Mucosa_Analysis	1_162530904_C_T_hg19	LeadPvNotSignificant(Checkld)	0.964573
UAP1	ENSG00000117143.9	Esophagus_Muscularis_Analysis	1_162530904_C_T_hg19	LeadPvNotSignificant(Checkld)	0.56422
UAP1	ENSG00000117143.9	Skin_Not_Sun_Exposed_Suprapubic_Analysis	1_162530904_C_T_hg19	LeadPvNotSignificant(Checkld)	0.0239768
UAP1	ENSG00000117143.9	Small_Intestine_Terminal_Ileum_Analysis	1_162530904_C_T_hg19	LeadPvNotSignificant(Checkld)	0.767042
UAP1	ENSG00000117143.9	Brain_Putamen_basal_ganglia_Analysis	1_162530904_C_T_hg19	LeadPvNotSignificant(Checkld)	0.189795
UAP1	ENSG00000117143.9	Brain_Cerebellar_Hemisphere_Analysis	1_162530904_C_T_hg19	LeadPvNotSignificant(Checkld)	0.00552849
UAP1	ENSG00000117143.9	Adrenal_Gland_Analysis	1_162530904_C_T_hg19	LeadPvNotSignificant(Checkld)	0.206083
UAP1	ENSG00000117143.9	Brain_Cortex_Analysis	1_162530904_C_T_hg19	LeadPvNotSignificant(Checkld)	0.177282
UAP1	ENSG00000117143.9	Artery_Tibial_Analysis	1_162530904_C_T_hg19	LeadPvNotSignificant(Checkld)	0.0449276
UAP1	ENSG00000117143.9	Adipose_Visceral_Omentum_Analysis	1_162530904_C_T_hg19	LeadPvNotSignificant(Checkld)	0.029325
UAP1	ENSG00000117143.9	Artery_Coronary_Analysis	1_162530904_C_T_hg19	LeadPvNotSignificant(Checkld)	0.963606
UAP1	ENSG00000117143.9	Esophagus_Gastroesophageal_Junction_Analysis	1_162530904_C_T_hg19	LeadPvNotSignificant(Checkld)	0.544696
NUF2	ENSG00000143228.8	ICGC_Analysis	1_163292040_T_C_hg19	True PAWG pval	7.50627508554e-11
NUF2	ENSG00000143228.8	Prostate_Analysis	1_163292040_T_C_hg19	LeadPvNotSignificant(Checkld)	0.611696
NUF2	ENSG00000143228.8	Whole_Blood_Analysis	1_163292040_T_C_hg19	LeadPvNotSignificant(Checkld)	0.203303
NUF2	ENSG00000143228.8	Pituitary_Analysis	1_163292040_T_C_hg19	LeadPvNotSignificant(Checkld)	0.365485
NUF2	ENSG00000143228.8	Vagina_Analysis	1_163292040_T_C_hg19	LeadPvNotSignificant(Checkld)	0.970724
NUF2	ENSG00000143228.8	Uterus_Analysis	1_163292040_T_C_hg19	LeadPvNotSignificant(Checkld)	0.962228
NUF2	ENSG00000143228.8	Spleen_Analysis	1_163292040_T_C_hg19	LeadPvNotSignificant(Checkld)	0.000959327
NUF2	ENSG00000143228.8	Stomach_Analysis	1_163292040_T_C_hg19	LeadPvNotSignificant(Checkld)	0.276435
NUF2	ENSG00000143228.8	Testis_Analysis	1_163292040_T_C_hg19	LeadPvNotSignificant(Checkld)	0.00388365
NUF2	ENSG00000143228.8	Thyroid_Analysis	1_163292040_T_C_hg19	LeadPvNotSignificant(Checkld)	0.226975
NUF2	ENSG00000143228.8	Skin_Sun_Exposed_Lower_leg_Analysis	1_163292040_T_C_hg19	LeadPvNotSignificant(Checkld)	0.179463
NUF2	ENSG00000143228.8	Brain_Anterior_cingulate_cortex_BA24_Analysis	1_163292040_T_C_hg19	LeadPvNotSignificant(Checkld)	0.166202
NUF2	ENSG00000143228.8	Brain_Caudate_basal_ganglia_Analysis	1_163292040_T_C_hg19	LeadPvNotSignificant(Checkld)	0.477384
NUF2	ENSG00000143228.8	Brain_Frontal_Cortex_BA9_Analysis	1_163292040_T_C_hg19	LeadPvNotSignificant(Checkld)	0.0053475
NUF2	ENSG00000143228.8	Adipose_Subcutaneous_Analysis	1_163292040_T_C_hg19	LeadPvNotSignificant(Checkld)	0.900814
NUF2	ENSG00000143228.8	Breast_Mammary_Tissue_Analysis	1_163292040_T_C_hg19	LeadPvNotSignificant(Checkld)	0.0195281
NUF2	ENSG00000143228.8	Colon_Sigmoid_Analysis	1_163292040_T_C_hg19	LeadPvNotSignificant(Checkld)	0.334139
NUF2	ENSG00000143228.8	Artery_Aorta_Analysis	1_163292040_T_C_hg19	LeadPvNotSignificant(Checkld)	0.927057
NUF2	ENSG00000143228.8	Brain_Cerebellum_Analysis	1_163292040_T_C_hg19	LeadPvNotSignificant(Checkld)	0.130514
NUF2	ENSG00000143228.8	Brain_Nucleus_accumbens_basal_ganglia_Analysis	1_163292040_T_C_hg19	LeadPvNotSignificant(Checkld)	0.0199346
NUF2	ENSG00000143228.8	Brain_Hippocampus_Analysis	1_163292040_T_C_hg19	LeadPvNotSignificant(Checkld)	0.486192
NUF2	ENSG00000143228.8	Liver_Analysis	1_163292040_T_C_hg19	LeadPvNotSignificant(Checkld)	0.408936
NUF2	ENSG00000143228.8	Lung_Analysis	1_163292040_T_C_hg19	LeadPvNotSignificant(Checkld)	0.0314476
NUF2	ENSG00000143228.8	Ovary_Analysis	1_163292040_T_C_hg19	LeadPvNotSignificant(Checkld)	0.0513066
NUF2	ENSG00000143228.8	Pancreas_Analysis	1_163292040_T_C_hg19	LeadPvNotSignificant(Checkld)	0.683745
NUF2	ENSG00000143228.8	Brain_Hypothalamus_Analysis	1_163292040_T_C_hg19	LeadPvNotSignificant(Checkld)	0.473274
NUF2	ENSG00000143228.8	Nerve_Tibial_Analysis	1_163292040_T_C_hg19	LeadPvNotSignificant(Checkld)	0.0879537
NUF2	ENSG00000143228.8	Muscle_Skeletal_Analysis	1_163292040_T_C_hg19	LeadPvNotSignificant(Checkld)	0.545969
NUF2	ENSG00000143228.8	Colon_Transverse_Analysis	1_163292040_T_C_hg19	LeadPvNotSignificant(Checkld)	0.00559703
NUF2	ENSG00000143228.8	Heart_Atrial_Appendage_Analysis	1_163292040_T_C_hg19	LeadPvNotSignificant(Checkld)	0.0220928
NUF2	ENSG00000143228.8	Heart_Left_Ventricle_Analysis	1_163292040_T_C_hg19	LeadPvNotSignificant(Checkld)	0.966535
NUF2	ENSG00000143228.8	Esophagus_Mucosa_Analysis	1_163292040_T_C_hg19	LeadPvNotSignificant(Checkld)	0.00349998
NUF2	ENSG00000143228.8	Esophagus_Muscularis_Analysis	1_163292040_T_C_hg19	LeadPvNotSignificant(Checkld)	0.13503
NUF2	ENSG00000143228.8	Skin_Not_Sun_Exposed_Suprapubic_Analysis	1_163292040_T_C_hg19	LeadPvNotSignificant(Checkld)	0.221675
NUF2	ENSG00000143228.8	Small_Intestine_Terminal_Ileum_Analysis	1_163292040_T_C_hg19	LeadPvNotSignificant(Checkld)	0.338674
NUF2	ENSG00000143228.8	Brain_Putamen_basal_ganglia_Analysis	1_163292040_T_C_hg19	LeadPvNotSignificant(Checkld)	0.466024
NUF2	ENSG00000143228.8	Brain_Cerebellar_Hemisphere_Analysis	1_163292040_T_C_hg19	LeadPvNotSignificant(Checkld)	0.534386
NUF2	ENSG00000143228.8	Adrenal_Gland_Analysis	1_163292040_T_C_hg19	LeadPvNotSignificant(Checkld)	0.298754
NUF2	ENSG00000143228.8	Brain_Cortex_Analysis	1_163292040_T_C_hg19	LeadPvNotSignificant(Checkld)	0.143594
NUF2	ENSG00000143228.8	Artery_Tibial_Analysis	1_163292040_T_C_hg19	LeadPvNotSignificant(Checkld)	0.0150363
NUF2	ENSG00000143228.8	Adipose_Visceral_Omentum_Analysis	1_163292040_T_C_hg19	LeadPvNotSignificant(Checkld)	0.139942
NUF2	ENSG00000143228.8	Artery_Coronary_Analysis	1_163292040_T_C_hg19	LeadPvNotSignificant(Checkld)	0.939678
NUF2	ENSG00000143228.8	Esophagus_Gastroesophageal_Junction_Analysis	1_163292040_T_C_hg19	LeadPvNotSignificant(Checkld)	0.629746
METTL11B	ENSG00000203740.3	ICGC_Analysis	1_170126467_A_T_hg19	False PAWG pval	3.23851173653e-06
METTL11B	ENSG00000203740.3	Prostate_Analysis	nan	NoPvAtAll	nan
METTL11B	ENSG00000203740.3	Whole_Blood_Analysis	nan	NoPvAtAll	nan
METTL11B	ENSG00000203740.3	Pituitary_Analysis	nan	NoPvAtAll	nan
METTL11B	ENSG00000203740.3	Vagina_Analysis	nan	NoPvAtAll	nan
METTL11B	ENSG00000203740.3	Uterus_Analysis	nan	NoPvAtAll	nan
METTL11B	ENSG00000203740.3	Spleen_Analysis	nan	NoPvAtAll	nan
METTL11B	ENSG00000203740.3	Stomach_Analysis	nan	NoPvAtAll	nan
METTL11B	ENSG00000203740.3	Testis_Analysis	1_170126467_A_T_hg19	LeadPvNotSignificant(Checkld)	0.683117
METTL11B	ENSG00000203740.3	Thyroid_Analysis	nan	NoPvAtAll	nan
METTL11B	ENSG00000203740.3	Skin_Sun_Exposed_Lower_leg_Analysis	nan	NoPvAtAll	nan
METTL11B	ENSG00000203740.3	Brain_Anterior_cingulate_cortex_BA24_Analysis	nan	NoPvAtAll	nan
METTL11B	ENSG00000203740.3	Brain_Caudate_basal_ganglia_Analysis	1_170126467_A_T_hg19	LeadPvNotSignificant(Checkld)	0.501203
METTL11B	ENSG00000203740.3	Brain_Frontal_Cortex_BA9_Analysis	nan	NoPvAtAll	nan
METTL11B	ENSG00000203740.3	Adipose_Subcutaneous_Analysis	nan	NoPvAtAll	nan
METTL11B	ENSG00000203740.3	Breast_Mammary_Tissue_Analysis	nan	NoPvAtAll	nan
METTL11B	ENSG00000203740.3	Colon_Sigmoid_Analysis	nan	NoPvAtAll	nan
METTL11B	ENSG00000203740.3	Artery_Aorta_Analysis	nan	NoPvAtAll	nan
METTL11B	ENSG00000203740.3	Brain_Cerebellum_Analysis	nan	NoPvAtAll	nan
METTL11B	ENSG00000203740.3	Brain_Nucleus_accumbens_basal_ganglia_Analysis	nan	NoPvAtAll	nan
METTL11B	ENSG00000203740.3	Brain_Hippocampus_Analysis	nan	NoPvAtAll	nan
METTL11B	ENSG00000203740.3	Liver_Analysis	nan	NoPvAtAll	nan
METTL11B	ENSG00000203740.3	Lung_Analysis	nan	NoPvAtAll	nan
METTL11B	ENSG00000203740.3	Ovary_Analysis	nan	NoPvAtAll	nan
METTL11B	ENSG00000203740.3	Pancreas_Analysis	nan	NoPvAtAll	nan
METTL11B	ENSG00000203740.3	Brain_Hypothalamus_Analysis	1_170126467_A_T_hg19	LeadPvNotSignificant(Checkld)	0.137164
METTL11B	ENSG00000203740.3	Nerve_Tibial_Analysis	nan	NoPvAtAll	nan
METTL11B	ENSG00000203740.3	Muscle_Skeletal_Analysis	1_170126467_A_T_hg19	LeadPvNotSignificant(Checkld)	0.111789
METTL11B	ENSG00000203740.3	Colon_Transverse_Analysis	nan	NoPvAtAll	nan
METTL11B	ENSG00000203740.3	Heart_Atrial_Appendage_Analysis	1_170126467_A_T_hg19	LeadPvNotSignificant(Checkld)	0.590389
METTL11B	ENSG00000203740.3	Heart_Left_Ventricle_Analysis	1_170126467_A_T_hg19	LeadPvNotSignificant(Checkld)	0.132417
METTL11B	ENSG00000203740.3	Esophagus_Mucosa_Analysis	nan	NoPvAtAll	nan
METTL11B	ENSG00000203740.3	Esophagus_Muscularis_Analysis	nan	NoPvAtAll	nan
METTL11B	ENSG00000203740.3	Skin_Not_Sun_Exposed_Suprapubic_Analysis	nan	NoPvAtAll	nan
METTL11B	ENSG00000203740.3	Small_Intestine_Terminal_Ileum_Analysis	nan	NoPvAtAll	nan
METTL11B	ENSG00000203740.3	Brain_Putamen_basal_ganglia_Analysis	1_170126467_A_T_hg19	LeadPvNotSignificant(Checkld)	0.9997
METTL11B	ENSG00000203740.3	Brain_Cerebellar_Hemisphere_Analysis	nan	NoPvAtAll	nan
METTL11B	ENSG00000203740.3	Adrenal_Gland_Analysis	nan	NoPvAtAll	nan
METTL11B	ENSG00000203740.3	Brain_Cortex_Analysis	nan	NoPvAtAll	nan
METTL11B	ENSG00000203740.3	Artery_Tibial_Analysis	nan	NoPvAtAll	nan
METTL11B	ENSG00000203740.3	Adipose_Visceral_Omentum_Analysis	nan	NoPvAtAll	nan
METTL11B	ENSG00000203740.3	Artery_Coronary_Analysis	nan	NoPvAtAll	nan
METTL11B	ENSG00000203740.3	Esophagus_Gastroesophageal_Junction_Analysis	nan	NoPvAtAll	nan
ABL2	ENSG00000143322.15	ICGC_Analysis	1_179075755_A_G_hg19	False PAWG pval	3.66685673256e-06
ABL2	ENSG00000143322.15	Prostate_Analysis	1_179075755_A_G_hg19	LeadPvNotSignificant(Checkld)	0.516411
ABL2	ENSG00000143322.15	Whole_Blood_Analysis	1_179075755_A_G_hg19	LeadPvNotSignificant(Checkld)	0.00611869
ABL2	ENSG00000143322.15	Pituitary_Analysis	1_179075755_A_G_hg19	LeadPvNotSignificant(Checkld)	0.925956
ABL2	ENSG00000143322.15	Vagina_Analysis	1_179075755_A_G_hg19	LeadPvNotSignificant(Checkld)	0.223695
ABL2	ENSG00000143322.15	Uterus_Analysis	1_179075755_A_G_hg19	LeadPvNotSignificant(Checkld)	0.715962
ABL2	ENSG00000143322.15	Spleen_Analysis	1_179075755_A_G_hg19	LeadPvNotSignificant(Checkld)	0.709575
ABL2	ENSG00000143322.15	Stomach_Analysis	1_179075755_A_G_hg19	LeadPvNotSignificant(Checkld)	0.504356
ABL2	ENSG00000143322.15	Testis_Analysis	1_179075755_A_G_hg19	LeadPvNotSignificant(Checkld)	0.333227
ABL2	ENSG00000143322.15	Thyroid_Analysis	1_179075755_A_G_hg19	LeadPvNotSignificant(Checkld)	0.487503
ABL2	ENSG00000143322.15	Skin_Sun_Exposed_Lower_leg_Analysis	1_179075755_A_G_hg19	LeadPvNotSignificant(Checkld)	0.0938883
ABL2	ENSG00000143322.15	Brain_Anterior_cingulate_cortex_BA24_Analysis	1_179075755_A_G_hg19	LeadPvNotSignificant(Checkld)	0.534312
ABL2	ENSG00000143322.15	Brain_Caudate_basal_ganglia_Analysis	1_179075755_A_G_hg19	LeadPvNotSignificant(Checkld)	0.34732
ABL2	ENSG00000143322.15	Brain_Frontal_Cortex_BA9_Analysis	1_179075755_A_G_hg19	LeadPvNotSignificant(Checkld)	0.215953
ABL2	ENSG00000143322.15	Adipose_Subcutaneous_Analysis	1_179075755_A_G_hg19	LeadPvNotSignificant(Checkld)	0.68837
ABL2	ENSG00000143322.15	Breast_Mammary_Tissue_Analysis	1_179075755_A_G_hg19	LeadPvNotSignificant(Checkld)	0.0833852
ABL2	ENSG00000143322.15	Colon_Sigmoid_Analysis	1_179075755_A_G_hg19	LeadPvNotSignificant(Checkld)	0.463698
ABL2	ENSG00000143322.15	Artery_Aorta_Analysis	1_179075755_A_G_hg19	LeadPvNotSignificant(Checkld)	0.993551
ABL2	ENSG00000143322.15	Brain_Cerebellum_Analysis	1_179075755_A_G_hg19	LeadPvNotSignificant(Checkld)	0.137513
ABL2	ENSG00000143322.15	Brain_Nucleus_accumbens_basal_ganglia_Analysis	1_179075755_A_G_hg19	LeadPvNotSignificant(Checkld)	0.00966191
ABL2	ENSG00000143322.15	Brain_Hippocampus_Analysis	1_179075755_A_G_hg19	LeadPvNotSignificant(Checkld)	0.189698
ABL2	ENSG00000143322.15	Liver_Analysis	1_179075755_A_G_hg19	LeadPvNotSignificant(Checkld)	0.264899
ABL2	ENSG00000143322.15	Lung_Analysis	1_179075755_A_G_hg19	LeadPvNotSignificant(Checkld)	0.903932
ABL2	ENSG00000143322.15	Ovary_Analysis	1_179075755_A_G_hg19	LeadPvNotSignificant(Checkld)	0.305942
ABL2	ENSG00000143322.15	Pancreas_Analysis	1_179075755_A_G_hg19	LeadPvNotSignificant(Checkld)	0.45138
ABL2	ENSG00000143322.15	Brain_Hypothalamus_Analysis	1_179075755_A_G_hg19	LeadPvNotSignificant(Checkld)	0.173813
ABL2	ENSG00000143322.15	Nerve_Tibial_Analysis	1_179075755_A_G_hg19	LeadPvNotSignificant(Checkld)	0.839609
ABL2	ENSG00000143322.15	Muscle_Skeletal_Analysis	1_179075755_A_G_hg19	LeadPvNotSignificant(Checkld)	0.524147
ABL2	ENSG00000143322.15	Colon_Transverse_Analysis	1_179075755_A_G_hg19	LeadPvNotSignificant(Checkld)	0.142455
ABL2	ENSG00000143322.15	Heart_Atrial_Appendage_Analysis	1_179075755_A_G_hg19	LeadPvNotSignificant(Checkld)	0.897553
ABL2	ENSG00000143322.15	Heart_Left_Ventricle_Analysis	1_179075755_A_G_hg19	LeadPvNotSignificant(Checkld)	0.394451
ABL2	ENSG00000143322.15	Esophagus_Mucosa_Analysis	1_179075755_A_G_hg19	LeadPvNotSignificant(Checkld)	0.239738
ABL2	ENSG00000143322.15	Esophagus_Muscularis_Analysis	1_179075755_A_G_hg19	LeadPvNotSignificant(Checkld)	0.70842
ABL2	ENSG00000143322.15	Skin_Not_Sun_Exposed_Suprapubic_Analysis	1_179075755_A_G_hg19	LeadPvNotSignificant(Checkld)	0.59156
ABL2	ENSG00000143322.15	Small_Intestine_Terminal_Ileum_Analysis	1_179075755_A_G_hg19	LeadPvNotSignificant(Checkld)	0.0490422
ABL2	ENSG00000143322.15	Brain_Putamen_basal_ganglia_Analysis	1_179075755_A_G_hg19	LeadPvNotSignificant(Checkld)	0.102589
ABL2	ENSG00000143322.15	Brain_Cerebellar_Hemisphere_Analysis	1_179075755_A_G_hg19	LeadPvNotSignificant(Checkld)	0.326536
ABL2	ENSG00000143322.15	Adrenal_Gland_Analysis	1_179075755_A_G_hg19	LeadPvNotSignificant(Checkld)	0.285948
ABL2	ENSG00000143322.15	Brain_Cortex_Analysis	1_179075755_A_G_hg19	LeadPvNotSignificant(Checkld)	0.783414
ABL2	ENSG00000143322.15	Artery_Tibial_Analysis	1_179075755_A_G_hg19	LeadPvNotSignificant(Checkld)	0.639532
ABL2	ENSG00000143322.15	Adipose_Visceral_Omentum_Analysis	1_179075755_A_G_hg19	LeadPvNotSignificant(Checkld)	0.841256
ABL2	ENSG00000143322.15	Artery_Coronary_Analysis	1_179075755_A_G_hg19	LeadPvNotSignificant(Checkld)	0.0664349
ABL2	ENSG00000143322.15	Esophagus_Gastroesophageal_Junction_Analysis	1_179075755_A_G_hg19	LeadPvNotSignificant(Checkld)	0.926523
NDUFS2	ENSG00000158864.8	ICGC_Analysis	1_161145005_C_T_hg19	False PAWG pval	7.10782557087e-07
NDUFS2	ENSG00000158864.8	Prostate_Analysis	1_161145005_C_T_hg19	LeadPvNotSignificant(Checkld)	0.863444
NDUFS2	ENSG00000158864.8	Whole_Blood_Analysis	1_161145005_C_T_hg19	LeadPvNotSignificant(Checkld)	0.852098
NDUFS2	ENSG00000158864.8	Pituitary_Analysis	1_161145005_C_T_hg19	LeadPvNotSignificant(Checkld)	0.228614
NDUFS2	ENSG00000158864.8	Vagina_Analysis	1_161145005_C_T_hg19	LeadPvNotSignificant(Checkld)	0.926695
NDUFS2	ENSG00000158864.8	Uterus_Analysis	1_161145005_C_T_hg19	LeadPvNotSignificant(Checkld)	0.790969
NDUFS2	ENSG00000158864.8	Spleen_Analysis	1_161145005_C_T_hg19	LeadPvNotSignificant(Checkld)	0.395092
NDUFS2	ENSG00000158864.8	Stomach_Analysis	1_161145005_C_T_hg19	LeadPvNotSignificant(Checkld)	0.664032
NDUFS2	ENSG00000158864.8	Testis_Analysis	1_161145005_C_T_hg19	LeadPvNotSignificant(Checkld)	0.00465865
NDUFS2	ENSG00000158864.8	Thyroid_Analysis	1_161145005_C_T_hg19	LeadPvNotSignificant(Checkld)	0.0426703
NDUFS2	ENSG00000158864.8	Skin_Sun_Exposed_Lower_leg_Analysis	1_161145005_C_T_hg19	LeadPvNotSignificant(Checkld)	0.00359088
NDUFS2	ENSG00000158864.8	Brain_Anterior_cingulate_cortex_BA24_Analysis	1_161145005_C_T_hg19	LeadPvNotSignificant(Checkld)	0.083677
NDUFS2	ENSG00000158864.8	Brain_Caudate_basal_ganglia_Analysis	1_161145005_C_T_hg19	LeadPvNotSignificant(Checkld)	0.56643
NDUFS2	ENSG00000158864.8	Brain_Frontal_Cortex_BA9_Analysis	1_161145005_C_T_hg19	LeadPvNotSignificant(Checkld)	0.050905
NDUFS2	ENSG00000158864.8	Adipose_Subcutaneous_Analysis	1_161145005_C_T_hg19	LeadPvNotSignificant(Checkld)	0.00242367
NDUFS2	ENSG00000158864.8	Breast_Mammary_Tissue_Analysis	1_161145005_C_T_hg19	LeadPvNotSignificant(Checkld)	0.227936
NDUFS2	ENSG00000158864.8	Colon_Sigmoid_Analysis	1_161145005_C_T_hg19	LeadPvNotSignificant(Checkld)	0.638719
NDUFS2	ENSG00000158864.8	Artery_Aorta_Analysis	1_161145005_C_T_hg19	LeadPvNotSignificant(Checkld)	0.823293
NDUFS2	ENSG00000158864.8	Brain_Cerebellum_Analysis	1_161145005_C_T_hg19	LeadPvNotSignificant(Checkld)	0.839266
NDUFS2	ENSG00000158864.8	Brain_Nucleus_accumbens_basal_ganglia_Analysis	1_161145005_C_T_hg19	LeadPvNotSignificant(Checkld)	0.131684
NDUFS2	ENSG00000158864.8	Brain_Hippocampus_Analysis	1_161145005_C_T_hg19	LeadPvNotSignificant(Checkld)	0.673792
NDUFS2	ENSG00000158864.8	Liver_Analysis	1_161145005_C_T_hg19	LeadPvNotSignificant(Checkld)	0.377083
NDUFS2	ENSG00000158864.8	Lung_Analysis	1_161145005_C_T_hg19	LeadPvNotSignificant(Checkld)	0.354985
NDUFS2	ENSG00000158864.8	Ovary_Analysis	1_161145005_C_T_hg19	LeadPvNotSignificant(Checkld)	0.325093
NDUFS2	ENSG00000158864.8	Pancreas_Analysis	1_161145005_C_T_hg19	LeadPvNotSignificant(Checkld)	0.0379635
NDUFS2	ENSG00000158864.8	Brain_Hypothalamus_Analysis	1_161145005_C_T_hg19	LeadPvNotSignificant(Checkld)	0.507828
NDUFS2	ENSG00000158864.8	Nerve_Tibial_Analysis	1_161145005_C_T_hg19	LeadPvNotSignificant(Checkld)	0.0675885
NDUFS2	ENSG00000158864.8	Muscle_Skeletal_Analysis	1_161145005_C_T_hg19	LeadPvNotSignificant(Checkld)	0.0126324
NDUFS2	ENSG00000158864.8	Colon_Transverse_Analysis	1_161145005_C_T_hg19	LeadPvNotSignificant(Checkld)	0.615782
NDUFS2	ENSG00000158864.8	Heart_Atrial_Appendage_Analysis	1_161145005_C_T_hg19	LeadPvNotSignificant(Checkld)	0.38455
NDUFS2	ENSG00000158864.8	Heart_Left_Ventricle_Analysis	1_161145005_C_T_hg19	LeadPvNotSignificant(Checkld)	0.107916
NDUFS2	ENSG00000158864.8	Esophagus_Mucosa_Analysis	1_161145005_C_T_hg19	LeadPvNotSignificant(Checkld)	0.627844
NDUFS2	ENSG00000158864.8	Esophagus_Muscularis_Analysis	1_161145005_C_T_hg19	LeadPvNotSignificant(Checkld)	0.118927
NDUFS2	ENSG00000158864.8	Skin_Not_Sun_Exposed_Suprapubic_Analysis	1_161145005_C_T_hg19	LeadPvNotSignificant(Checkld)	0.047781
NDUFS2	ENSG00000158864.8	Small_Intestine_Terminal_Ileum_Analysis	1_161145005_C_T_hg19	LeadPvNotSignificant(Checkld)	0.510611
NDUFS2	ENSG00000158864.8	Brain_Putamen_basal_ganglia_Analysis	1_161145005_C_T_hg19	LeadPvNotSignificant(Checkld)	0.316611
NDUFS2	ENSG00000158864.8	Brain_Cerebellar_Hemisphere_Analysis	1_161145005_C_T_hg19	LeadPvNotSignificant(Checkld)	0.2125
NDUFS2	ENSG00000158864.8	Adrenal_Gland_Analysis	1_161145005_C_T_hg19	LeadPvNotSignificant(Checkld)	0.00176534
NDUFS2	ENSG00000158864.8	Brain_Cortex_Analysis	1_161145005_C_T_hg19	LeadPvNotSignificant(Checkld)	0.245759
NDUFS2	ENSG00000158864.8	Artery_Tibial_Analysis	1_161145005_C_T_hg19	LeadPvNotSignificant(Checkld)	0.0523774
NDUFS2	ENSG00000158864.8	Adipose_Visceral_Omentum_Analysis	1_161145005_C_T_hg19	LeadPvNotSignificant(Checkld)	0.587827
NDUFS2	ENSG00000158864.8	Artery_Coronary_Analysis	1_161145005_C_T_hg19	LeadPvNotSignificant(Checkld)	0.344158
NDUFS2	ENSG00000158864.8	Esophagus_Gastroesophageal_Junction_Analysis	1_161145005_C_T_hg19	LeadPvNotSignificant(Checkld)	0.422601
SLAMF9	ENSG00000162723.5	ICGC_Analysis	1_159924257_G_A_hg19	True PAWG pval	2.86503915309e-13
SLAMF9	ENSG00000162723.5	Prostate_Analysis	1_159924257_G_A_hg19	LeadPvNotSignificant(Checkld)	0.880705
SLAMF9	ENSG00000162723.5	Whole_Blood_Analysis	1_159924257_G_A_hg19	LeadPvNotSignificant(Checkld)	0.0811454
SLAMF9	ENSG00000162723.5	Pituitary_Analysis	nan	NoPvAtAll	nan
SLAMF9	ENSG00000162723.5	Vagina_Analysis	1_159924257_G_A_hg19	LeadPvNotSignificant(Checkld)	0.294371
SLAMF9	ENSG00000162723.5	Uterus_Analysis	nan	NoPvAtAll	nan
SLAMF9	ENSG00000162723.5	Spleen_Analysis	1_159924257_G_A_hg19	LeadPvNotSignificant(Checkld)	0.642395
SLAMF9	ENSG00000162723.5	Stomach_Analysis	1_159924257_G_A_hg19	LeadPvNotSignificant(Checkld)	0.364478
SLAMF9	ENSG00000162723.5	Testis_Analysis	1_159924257_G_A_hg19	LeadPvNotSignificant(Checkld)	0.0414188
SLAMF9	ENSG00000162723.5	Thyroid_Analysis	nan	NoPvAtAll	nan
SLAMF9	ENSG00000162723.5	Skin_Sun_Exposed_Lower_leg_Analysis	1_159924257_G_A_hg19	LeadPvNotSignificant(Checkld)	0.610673
SLAMF9	ENSG00000162723.5	Brain_Anterior_cingulate_cortex_BA24_Analysis	nan	NoPvAtAll	nan
SLAMF9	ENSG00000162723.5	Brain_Caudate_basal_ganglia_Analysis	1_159924257_G_A_hg19	LeadPvNotSignificant(Checkld)	0.07672
SLAMF9	ENSG00000162723.5	Brain_Frontal_Cortex_BA9_Analysis	nan	NoPvAtAll	nan
SLAMF9	ENSG00000162723.5	Adipose_Subcutaneous_Analysis	1_159924257_G_A_hg19	LeadPvNotSignificant(Checkld)	0.0126365
SLAMF9	ENSG00000162723.5	Breast_Mammary_Tissue_Analysis	1_159924257_G_A_hg19	LeadPvNotSignificant(Checkld)	0.729803
SLAMF9	ENSG00000162723.5	Colon_Sigmoid_Analysis	nan	NoPvAtAll	nan
SLAMF9	ENSG00000162723.5	Artery_Aorta_Analysis	1_159924257_G_A_hg19	LeadPvNotSignificant(Checkld)	0.455855
SLAMF9	ENSG00000162723.5	Brain_Cerebellum_Analysis	nan	NoPvAtAll	nan
SLAMF9	ENSG00000162723.5	Brain_Nucleus_accumbens_basal_ganglia_Analysis	nan	NoPvAtAll	nan
SLAMF9	ENSG00000162723.5	Brain_Hippocampus_Analysis	nan	NoPvAtAll	nan
SLAMF9	ENSG00000162723.5	Liver_Analysis	1_159924257_G_A_hg19	LeadPvNotSignificant(Checkld)	0.863959
SLAMF9	ENSG00000162723.5	Lung_Analysis	1_159924257_G_A_hg19	LeadPvNotSignificant(Checkld)	0.0119957
SLAMF9	ENSG00000162723.5	Ovary_Analysis	nan	NoPvAtAll	nan
SLAMF9	ENSG00000162723.5	Pancreas_Analysis	1_159924257_G_A_hg19	LeadPvNotSignificant(Checkld)	0.59445
SLAMF9	ENSG00000162723.5	Brain_Hypothalamus_Analysis	nan	NoPvAtAll	nan
SLAMF9	ENSG00000162723.5	Nerve_Tibial_Analysis	1_159924257_G_A_hg19	LeadPvNotSignificant(Checkld)	0.718997
SLAMF9	ENSG00000162723.5	Muscle_Skeletal_Analysis	nan	NoPvAtAll	nan
SLAMF9	ENSG00000162723.5	Colon_Transverse_Analysis	nan	NoPvAtAll	nan
SLAMF9	ENSG00000162723.5	Heart_Atrial_Appendage_Analysis	1_159924257_G_A_hg19	LeadPvNotSignificant(Checkld)	0.862579
SLAMF9	ENSG00000162723.5	Heart_Left_Ventricle_Analysis	nan	NoPvAtAll	nan
SLAMF9	ENSG00000162723.5	Esophagus_Mucosa_Analysis	1_159924257_G_A_hg19	LeadPvNotSignificant(Checkld)	0.197754
SLAMF9	ENSG00000162723.5	Esophagus_Muscularis_Analysis	nan	NoPvAtAll	nan
SLAMF9	ENSG00000162723.5	Skin_Not_Sun_Exposed_Suprapubic_Analysis	1_159924257_G_A_hg19	LeadPvNotSignificant(Checkld)	0.1264
SLAMF9	ENSG00000162723.5	Small_Intestine_Terminal_Ileum_Analysis	nan	NoPvAtAll	nan
SLAMF9	ENSG00000162723.5	Brain_Putamen_basal_ganglia_Analysis	nan	NoPvAtAll	nan
SLAMF9	ENSG00000162723.5	Brain_Cerebellar_Hemisphere_Analysis	nan	NoPvAtAll	nan
SLAMF9	ENSG00000162723.5	Adrenal_Gland_Analysis	nan	NoPvAtAll	nan
SLAMF9	ENSG00000162723.5	Brain_Cortex_Analysis	nan	NoPvAtAll	nan
SLAMF9	ENSG00000162723.5	Artery_Tibial_Analysis	1_159924257_G_A_hg19	LeadPvNotSignificant(Checkld)	0.0445918
SLAMF9	ENSG00000162723.5	Adipose_Visceral_Omentum_Analysis	1_159924257_G_A_hg19	LeadPvNotSignificant(Checkld)	0.393966
SLAMF9	ENSG00000162723.5	Artery_Coronary_Analysis	1_159924257_G_A_hg19	LeadPvNotSignificant(Checkld)	0.119687
SLAMF9	ENSG00000162723.5	Esophagus_Gastroesophageal_Junction_Analysis	nan	NoPvAtAll	nan
TOR1AIP2	ENSG00000169905.8	ICGC_Analysis	1_179915369_C_A_hg19	False PAWG pval	2.53701219855e-05
TOR1AIP2	ENSG00000169905.8	Prostate_Analysis	1_179808341_C_T_hg19	NoLDPv,AllPvNotSignificant	0.0286854
TOR1AIP2	ENSG00000169905.8	Whole_Blood_Analysis	1_179915369_C_A_hg19	LeadPvNotSignificant(Checkld)	0.09315
TOR1AIP2	ENSG00000169905.8	Pituitary_Analysis	1_179728809_T_C_hg19	NoLDPv,AllPvNotSignificant	0.0134301
TOR1AIP2	ENSG00000169905.8	Vagina_Analysis	1_179770280_A_G_hg19	NoLDPv,AllPvNotSignificant	0.0159328
TOR1AIP2	ENSG00000169905.8	Uterus_Analysis	1_179748514_T_C_hg19	NoLDPv,AllPvNotSignificant	0.0148612
TOR1AIP2	ENSG00000169905.8	Spleen_Analysis	1_179861795_G_C_hg19	NoLDPv,AllPvNotSignificant	0.000548076
TOR1AIP2	ENSG00000169905.8	Stomach_Analysis	1_179915369_C_A_hg19	LeadPvNotSignificant(Checkld)	0.144709
TOR1AIP2	ENSG00000169905.8	Testis_Analysis	1_179915369_C_A_hg19	LeadPvNotSignificant(Checkld)	0.275784
TOR1AIP2	ENSG00000169905.8	Thyroid_Analysis	1_179915369_C_A_hg19	LeadPvNotSignificant(Checkld)	0.160386
TOR1AIP2	ENSG00000169905.8	Skin_Sun_Exposed_Lower_leg_Analysis	1_179915369_C_A_hg19	LeadPvNotSignificant(Checkld)	0.430088
TOR1AIP2	ENSG00000169905.8	Brain_Anterior_cingulate_cortex_BA24_Analysis	1_179750510_T_C_hg19	NoLDPv,AllPvNotSignificant	0.0203955
TOR1AIP2	ENSG00000169905.8	Brain_Caudate_basal_ganglia_Analysis	1_179828175_T_C_hg19	NoLDPv,AllPvNotSignificant	0.00675684
TOR1AIP2	ENSG00000169905.8	Brain_Frontal_Cortex_BA9_Analysis	1_179778432_T_C_hg19	NoLDPv,AllPvNotSignificant	0.0168658
TOR1AIP2	ENSG00000169905.8	Adipose_Subcutaneous_Analysis	1_179915369_C_A_hg19	LeadPvNotSignificant(Checkld)	0.679342
TOR1AIP2	ENSG00000169905.8	Breast_Mammary_Tissue_Analysis	1_179915369_C_A_hg19	LeadPvNotSignificant(Checkld)	0.00964462
TOR1AIP2	ENSG00000169905.8	Colon_Sigmoid_Analysis	1_179915369_C_A_hg19	LeadPvNotSignificant(Checkld)	0.473843
TOR1AIP2	ENSG00000169905.8	Artery_Aorta_Analysis	1_179915369_C_A_hg19	LeadPvNotSignificant(Checkld)	0.175349
TOR1AIP2	ENSG00000169905.8	Brain_Cerebellum_Analysis	1_179776841_A_G_hg19	NoLDPv,AllPvNotSignificant	0.010584
TOR1AIP2	ENSG00000169905.8	Brain_Nucleus_accumbens_basal_ganglia_Analysis	1_179748514_T_C_hg19	NoLDPv,AllPvNotSignificant	0.00150594
TOR1AIP2	ENSG00000169905.8	Brain_Hippocampus_Analysis	1_179807727_G_T_b37	NoLDPv,AllPvNotSignificant	0.00264343
TOR1AIP2	ENSG00000169905.8	Liver_Analysis	1_179807727_G_T_b37	NoLDPv,AllPvNotSignificant	0.00124111
TOR1AIP2	ENSG00000169905.8	Lung_Analysis	1_179915369_C_A_hg19	LeadPvNotSignificant(Checkld)	0.206238
TOR1AIP2	ENSG00000169905.8	Ovary_Analysis	1_179804441_T_C_hg19	NoLDPv,AllPvNotSignificant	0.00215906
TOR1AIP2	ENSG00000169905.8	Pancreas_Analysis	1_179840325_A_G_hg19	NoLeadPv,LdPvNotSignificant	0.893536
TOR1AIP2	ENSG00000169905.8	Brain_Hypothalamus_Analysis	1_179723197_C_T_hg19	NoLDPv,AllPvNotSignificant	0.000787258
TOR1AIP2	ENSG00000169905.8	Nerve_Tibial_Analysis	1_179915369_C_A_hg19	LeadPvNotSignificant(Checkld)	0.0172451
TOR1AIP2	ENSG00000169905.8	Muscle_Skeletal_Analysis	1_179915369_C_A_hg19	LeadPvNotSignificant(Checkld)	0.364672
TOR1AIP2	ENSG00000169905.8	Colon_Transverse_Analysis	1_179915369_C_A_hg19	LeadPvNotSignificant(Checkld)	0.542215
TOR1AIP2	ENSG00000169905.8	Heart_Atrial_Appendage_Analysis	1_179915369_C_A_hg19	LeadPvNotSignificant(Checkld)	0.375979
TOR1AIP2	ENSG00000169905.8	Heart_Left_Ventricle_Analysis	1_179915369_C_A_hg19	LeadPvNotSignificant(Checkld)	0.633175
TOR1AIP2	ENSG00000169905.8	Esophagus_Mucosa_Analysis	1_179915369_C_A_hg19	LeadPvNotSignificant(Checkld)	0.361108
TOR1AIP2	ENSG00000169905.8	Esophagus_Muscularis_Analysis	1_179915369_C_A_hg19	LeadPvNotSignificant(Checkld)	0.330563
TOR1AIP2	ENSG00000169905.8	Skin_Not_Sun_Exposed_Suprapubic_Analysis	1_179915369_C_A_hg19	LeadPvNotSignificant(Checkld)	0.370193
TOR1AIP2	ENSG00000169905.8	Small_Intestine_Terminal_Ileum_Analysis	1_179779041_T_C_hg19	NoLDPv,AllPvNotSignificant	0.0735865
TOR1AIP2	ENSG00000169905.8	Brain_Putamen_basal_ganglia_Analysis	1_179807727_G_T_b37	NoLDPv,AllPvNotSignificant	0.000746116
TOR1AIP2	ENSG00000169905.8	Brain_Cerebellar_Hemisphere_Analysis	1_179802517_C_A_hg19	NoLDPv,AllPvNotSignificant	0.000688677
TOR1AIP2	ENSG00000169905.8	Adrenal_Gland_Analysis	1_179915369_C_A_hg19	LeadPvNotSignificant(Checkld)	0.455356
TOR1AIP2	ENSG00000169905.8	Brain_Cortex_Analysis	1_179799763_G_T_hg19	NoLDPv,AllPvNotSignificant	0.00494909
TOR1AIP2	ENSG00000169905.8	Artery_Tibial_Analysis	1_179915369_C_A_hg19	LeadPvNotSignificant(Checkld)	0.0534919
TOR1AIP2	ENSG00000169905.8	Adipose_Visceral_Omentum_Analysis	1_179915369_C_A_hg19	LeadPvNotSignificant(Checkld)	0.132104
TOR1AIP2	ENSG00000169905.8	Artery_Coronary_Analysis	1_179785737_G_A_hg19	NoLDPv,AllPvNotSignificant	0.00242001
TOR1AIP2	ENSG00000169905.8	Esophagus_Gastroesophageal_Junction_Analysis	1_179904297_T_G_b37	NoLDPv,AllPvNotSignificant	0.0452649
MPZL1	ENSG00000197965.7	ICGC_Analysis	1_167600842_C_T_hg19	False PAWG pval	1.42331851637e-06
MPZL1	ENSG00000197965.7	Prostate_Analysis	1_167600842_C_T_hg19	LeadPvNotSignificant(Checkld)	0.886317
MPZL1	ENSG00000197965.7	Whole_Blood_Analysis	1_167600842_C_T_hg19	LeadPvNotSignificant(Checkld)	0.201361
MPZL1	ENSG00000197965.7	Pituitary_Analysis	1_167600842_C_T_hg19	LeadPvNotSignificant(Checkld)	0.375155
MPZL1	ENSG00000197965.7	Vagina_Analysis	1_167600842_C_T_hg19	LeadPvNotSignificant(Checkld)	0.706988
MPZL1	ENSG00000197965.7	Uterus_Analysis	1_167600842_C_T_hg19	LeadPvNotSignificant(Checkld)	0.491038
MPZL1	ENSG00000197965.7	Spleen_Analysis	1_167600842_C_T_hg19	LeadPvNotSignificant(Checkld)	0.885551
MPZL1	ENSG00000197965.7	Stomach_Analysis	1_167600842_C_T_hg19	LeadPvNotSignificant(Checkld)	0.918
MPZL1	ENSG00000197965.7	Testis_Analysis	1_167600842_C_T_hg19	LeadPvNotSignificant(Checkld)	0.795338
MPZL1	ENSG00000197965.7	Thyroid_Analysis	1_167600842_C_T_hg19	LeadPvNotSignificant(Checkld)	0.869913
MPZL1	ENSG00000197965.7	Skin_Sun_Exposed_Lower_leg_Analysis	1_167600842_C_T_hg19	LeadPvNotSignificant(Checkld)	0.496624
MPZL1	ENSG00000197965.7	Brain_Anterior_cingulate_cortex_BA24_Analysis	1_167600842_C_T_hg19	LeadPvNotSignificant(Checkld)	0.338109
MPZL1	ENSG00000197965.7	Brain_Caudate_basal_ganglia_Analysis	1_167600842_C_T_hg19	LeadPvNotSignificant(Checkld)	0.398034
MPZL1	ENSG00000197965.7	Brain_Frontal_Cortex_BA9_Analysis	1_167600842_C_T_hg19	LeadPvNotSignificant(Checkld)	0.312703
MPZL1	ENSG00000197965.7	Adipose_Subcutaneous_Analysis	1_167600842_C_T_hg19	LeadPvNotSignificant(Checkld)	0.0265636
MPZL1	ENSG00000197965.7	Breast_Mammary_Tissue_Analysis	1_167600842_C_T_hg19	LeadPvNotSignificant(Checkld)	0.996195
MPZL1	ENSG00000197965.7	Colon_Sigmoid_Analysis	1_167600842_C_T_hg19	LeadPvNotSignificant(Checkld)	0.941004
MPZL1	ENSG00000197965.7	Artery_Aorta_Analysis	1_167600842_C_T_hg19	LeadPvNotSignificant(Checkld)	0.0300016
MPZL1	ENSG00000197965.7	Brain_Cerebellum_Analysis	1_167600842_C_T_hg19	LeadPvNotSignificant(Checkld)	0.679503
MPZL1	ENSG00000197965.7	Brain_Nucleus_accumbens_basal_ganglia_Analysis	1_167600842_C_T_hg19	LeadPvNotSignificant(Checkld)	0.505386
MPZL1	ENSG00000197965.7	Brain_Hippocampus_Analysis	1_167600842_C_T_hg19	LeadPvNotSignificant(Checkld)	0.0152329
MPZL1	ENSG00000197965.7	Liver_Analysis	1_167600842_C_T_hg19	LeadPvNotSignificant(Checkld)	0.733967
MPZL1	ENSG00000197965.7	Lung_Analysis	1_167600842_C_T_hg19	LeadPvNotSignificant(Checkld)	0.971633
MPZL1	ENSG00000197965.7	Ovary_Analysis	1_167600842_C_T_hg19	LeadPvNotSignificant(Checkld)	0.663177
MPZL1	ENSG00000197965.7	Pancreas_Analysis	1_167600842_C_T_hg19	LeadPvNotSignificant(Checkld)	0.218735
MPZL1	ENSG00000197965.7	Brain_Hypothalamus_Analysis	1_167600842_C_T_hg19	LeadPvNotSignificant(Checkld)	0.179909
MPZL1	ENSG00000197965.7	Nerve_Tibial_Analysis	1_167600842_C_T_hg19	LeadPvNotSignificant(Checkld)	0.577854
MPZL1	ENSG00000197965.7	Muscle_Skeletal_Analysis	1_167600842_C_T_hg19	LeadPvNotSignificant(Checkld)	0.375259
MPZL1	ENSG00000197965.7	Colon_Transverse_Analysis	1_167600842_C_T_hg19	LeadPvNotSignificant(Checkld)	0.0368499
MPZL1	ENSG00000197965.7	Heart_Atrial_Appendage_Analysis	1_167600842_C_T_hg19	LeadPvNotSignificant(Checkld)	0.895517
MPZL1	ENSG00000197965.7	Heart_Left_Ventricle_Analysis	1_167600842_C_T_hg19	LeadPvNotSignificant(Checkld)	0.971246
MPZL1	ENSG00000197965.7	Esophagus_Mucosa_Analysis	1_167600842_C_T_hg19	LeadPvNotSignificant(Checkld)	0.776948
MPZL1	ENSG00000197965.7	Esophagus_Muscularis_Analysis	1_167600842_C_T_hg19	LeadPvNotSignificant(Checkld)	0.109751
MPZL1	ENSG00000197965.7	Skin_Not_Sun_Exposed_Suprapubic_Analysis	1_167600842_C_T_hg19	LeadPvNotSignificant(Checkld)	0.893508
MPZL1	ENSG00000197965.7	Small_Intestine_Terminal_Ileum_Analysis	1_167600842_C_T_hg19	LeadPvNotSignificant(Checkld)	0.53927
MPZL1	ENSG00000197965.7	Brain_Putamen_basal_ganglia_Analysis	1_167600842_C_T_hg19	LeadPvNotSignificant(Checkld)	0.977214
MPZL1	ENSG00000197965.7	Brain_Cerebellar_Hemisphere_Analysis	1_167600842_C_T_hg19	LeadPvNotSignificant(Checkld)	0.0838202
MPZL1	ENSG00000197965.7	Adrenal_Gland_Analysis	1_167600842_C_T_hg19	LeadPvNotSignificant(Checkld)	0.139038
MPZL1	ENSG00000197965.7	Brain_Cortex_Analysis	1_167600842_C_T_hg19	LeadPvNotSignificant(Checkld)	0.142489
MPZL1	ENSG00000197965.7	Artery_Tibial_Analysis	1_167600842_C_T_hg19	LeadPvNotSignificant(Checkld)	0.506089
MPZL1	ENSG00000197965.7	Adipose_Visceral_Omentum_Analysis	1_167600842_C_T_hg19	LeadPvNotSignificant(Checkld)	0.430815
MPZL1	ENSG00000197965.7	Artery_Coronary_Analysis	1_167600842_C_T_hg19	LeadPvNotSignificant(Checkld)	0.552971
MPZL1	ENSG00000197965.7	Esophagus_Gastroesophageal_Junction_Analysis	1_167600842_C_T_hg19	LeadPvNotSignificant(Checkld)	0.113044
TNNT2	ENSG00000118194.14	ICGC_Analysis	1_201333961_A_T_hg19	False PAWG pval	2.62715741597e-05
TNNT2	ENSG00000118194.14	Prostate_Analysis	1_201333961_A_T_hg19	LeadPvNotSignificant(Checkld)	0.0249191
TNNT2	ENSG00000118194.14	Whole_Blood_Analysis	1_201333961_A_T_hg19	LeadPvNotSignificant(Checkld)	0.761862
TNNT2	ENSG00000118194.14	Pituitary_Analysis	1_201333961_A_T_hg19	LeadPvNotSignificant(Checkld)	0.595954
TNNT2	ENSG00000118194.14	Vagina_Analysis	1_201333961_A_T_hg19	LeadPvNotSignificant(Checkld)	0.844866
TNNT2	ENSG00000118194.14	Uterus_Analysis	1_201333961_A_T_hg19	LeadPvNotSignificant(Checkld)	0.266632
TNNT2	ENSG00000118194.14	Spleen_Analysis	1_201333961_A_T_hg19	LeadPvNotSignificant(Checkld)	0.296801
TNNT2	ENSG00000118194.14	Stomach_Analysis	1_201333961_A_T_hg19	LeadPvNotSignificant(Checkld)	0.769095
TNNT2	ENSG00000118194.14	Testis_Analysis	1_201333961_A_T_hg19	LeadPvNotSignificant(Checkld)	0.149936
TNNT2	ENSG00000118194.14	Thyroid_Analysis	1_201333961_A_T_hg19	LeadPvNotSignificant(Checkld)	0.218787
TNNT2	ENSG00000118194.14	Skin_Sun_Exposed_Lower_leg_Analysis	1_201333961_A_T_hg19	LeadPvNotSignificant(Checkld)	0.93971
TNNT2	ENSG00000118194.14	Brain_Anterior_cingulate_cortex_BA24_Analysis	1_201333961_A_T_hg19	LeadPvNotSignificant(Checkld)	0.468761
TNNT2	ENSG00000118194.14	Brain_Caudate_basal_ganglia_Analysis	1_201333961_A_T_hg19	LeadPvNotSignificant(Checkld)	0.239326
TNNT2	ENSG00000118194.14	Brain_Frontal_Cortex_BA9_Analysis	1_201333961_A_T_hg19	LeadPvNotSignificant(Checkld)	0.227425
TNNT2	ENSG00000118194.14	Adipose_Subcutaneous_Analysis	1_201333961_A_T_hg19	LeadPvNotSignificant(Checkld)	0.53102
TNNT2	ENSG00000118194.14	Breast_Mammary_Tissue_Analysis	1_201333961_A_T_hg19	LeadPvNotSignificant(Checkld)	0.357182
TNNT2	ENSG00000118194.14	Colon_Sigmoid_Analysis	1_201333961_A_T_hg19	LeadPvNotSignificant(Checkld)	0.835888
TNNT2	ENSG00000118194.14	Artery_Aorta_Analysis	1_201333961_A_T_hg19	LeadPvNotSignificant(Checkld)	0.998186
TNNT2	ENSG00000118194.14	Brain_Cerebellum_Analysis	1_201333961_A_T_hg19	LeadPvNotSignificant(Checkld)	0.496046
TNNT2	ENSG00000118194.14	Brain_Nucleus_accumbens_basal_ganglia_Analysis	1_201333961_A_T_hg19	LeadPvNotSignificant(Checkld)	0.164621
TNNT2	ENSG00000118194.14	Brain_Hippocampus_Analysis	1_201333961_A_T_hg19	LeadPvNotSignificant(Checkld)	0.329106
TNNT2	ENSG00000118194.14	Liver_Analysis	1_201333961_A_T_hg19	LeadPvNotSignificant(Checkld)	0.761826
TNNT2	ENSG00000118194.14	Lung_Analysis	1_201333961_A_T_hg19	LeadPvNotSignificant(Checkld)	0.381898
TNNT2	ENSG00000118194.14	Ovary_Analysis	1_201333961_A_T_hg19	LeadPvNotSignificant(Checkld)	0.505515
TNNT2	ENSG00000118194.14	Pancreas_Analysis	1_201333961_A_T_hg19	LeadPvNotSignificant(Checkld)	0.962216
TNNT2	ENSG00000118194.14	Brain_Hypothalamus_Analysis	1_201333961_A_T_hg19	LeadPvNotSignificant(Checkld)	0.783497
TNNT2	ENSG00000118194.14	Nerve_Tibial_Analysis	1_201333961_A_T_hg19	LeadPvNotSignificant(Checkld)	0.176886
TNNT2	ENSG00000118194.14	Muscle_Skeletal_Analysis	1_201333961_A_T_hg19	LeadPvNotSignificant(Checkld)	0.652178
TNNT2	ENSG00000118194.14	Colon_Transverse_Analysis	1_201333961_A_T_hg19	LeadPvNotSignificant(Checkld)	0.528611
TNNT2	ENSG00000118194.14	Heart_Atrial_Appendage_Analysis	1_201333961_A_T_hg19	LeadPvNotSignificant(Checkld)	0.828209
TNNT2	ENSG00000118194.14	Heart_Left_Ventricle_Analysis	1_201333961_A_T_hg19	LeadPvNotSignificant(Checkld)	0.738703
TNNT2	ENSG00000118194.14	Esophagus_Mucosa_Analysis	1_201333961_A_T_hg19	LeadPvNotSignificant(Checkld)	0.0433799
TNNT2	ENSG00000118194.14	Esophagus_Muscularis_Analysis	1_201333961_A_T_hg19	LeadPvNotSignificant(Checkld)	0.231944
TNNT2	ENSG00000118194.14	Skin_Not_Sun_Exposed_Suprapubic_Analysis	1_201333961_A_T_hg19	LeadPvNotSignificant(Checkld)	0.0107542
TNNT2	ENSG00000118194.14	Small_Intestine_Terminal_Ileum_Analysis	1_201333961_A_T_hg19	LeadPvNotSignificant(Checkld)	0.913886
TNNT2	ENSG00000118194.14	Brain_Putamen_basal_ganglia_Analysis	1_201333961_A_T_hg19	LeadPvNotSignificant(Checkld)	0.569979
TNNT2	ENSG00000118194.14	Brain_Cerebellar_Hemisphere_Analysis	1_201333961_A_T_hg19	LeadPvNotSignificant(Checkld)	0.095782
TNNT2	ENSG00000118194.14	Adrenal_Gland_Analysis	1_201333961_A_T_hg19	LeadPvNotSignificant(Checkld)	0.436502
TNNT2	ENSG00000118194.14	Brain_Cortex_Analysis	1_201333961_A_T_hg19	LeadPvNotSignificant(Checkld)	0.1552
TNNT2	ENSG00000118194.14	Artery_Tibial_Analysis	1_201333961_A_T_hg19	LeadPvNotSignificant(Checkld)	0.82482
TNNT2	ENSG00000118194.14	Adipose_Visceral_Omentum_Analysis	1_201333961_A_T_hg19	LeadPvNotSignificant(Checkld)	0.425762
TNNT2	ENSG00000118194.14	Artery_Coronary_Analysis	1_201333961_A_T_hg19	LeadPvNotSignificant(Checkld)	0.313242
TNNT2	ENSG00000118194.14	Esophagus_Gastroesophageal_Junction_Analysis	1_201333961_A_T_hg19	LeadPvNotSignificant(Checkld)	0.0689121
OR2T10	ENSG00000184022.2	ICGC_Analysis	1_248821770_A_G_hg19	True PAWG pval	1.75895223425e-07
OR2T10	ENSG00000184022.2	Prostate_Analysis	nan	NoPvAtAll	nan
OR2T10	ENSG00000184022.2	Whole_Blood_Analysis	nan	NoPvAtAll	nan
OR2T10	ENSG00000184022.2	Pituitary_Analysis	nan	NoPvAtAll	nan
OR2T10	ENSG00000184022.2	Vagina_Analysis	nan	NoPvAtAll	nan
OR2T10	ENSG00000184022.2	Uterus_Analysis	nan	NoPvAtAll	nan
OR2T10	ENSG00000184022.2	Spleen_Analysis	nan	NoPvAtAll	nan
OR2T10	ENSG00000184022.2	Stomach_Analysis	nan	NoPvAtAll	nan
OR2T10	ENSG00000184022.2	Testis_Analysis	1_248821770_A_G_hg19	LeadPvNotSignificant(Checkld)	0.160381
OR2T10	ENSG00000184022.2	Thyroid_Analysis	nan	NoPvAtAll	nan
OR2T10	ENSG00000184022.2	Skin_Sun_Exposed_Lower_leg_Analysis	1_248821770_A_G_hg19	LeadPvNotSignificant(Checkld)	0.00149399
OR2T10	ENSG00000184022.2	Brain_Anterior_cingulate_cortex_BA24_Analysis	nan	NoPvAtAll	nan
OR2T10	ENSG00000184022.2	Brain_Caudate_basal_ganglia_Analysis	nan	NoPvAtAll	nan
OR2T10	ENSG00000184022.2	Brain_Frontal_Cortex_BA9_Analysis	nan	NoPvAtAll	nan
OR2T10	ENSG00000184022.2	Adipose_Subcutaneous_Analysis	nan	NoPvAtAll	nan
OR2T10	ENSG00000184022.2	Breast_Mammary_Tissue_Analysis	nan	NoPvAtAll	nan
OR2T10	ENSG00000184022.2	Colon_Sigmoid_Analysis	nan	NoPvAtAll	nan
OR2T10	ENSG00000184022.2	Artery_Aorta_Analysis	nan	NoPvAtAll	nan
OR2T10	ENSG00000184022.2	Brain_Cerebellum_Analysis	nan	NoPvAtAll	nan
OR2T10	ENSG00000184022.2	Brain_Nucleus_accumbens_basal_ganglia_Analysis	nan	NoPvAtAll	nan
OR2T10	ENSG00000184022.2	Brain_Hippocampus_Analysis	nan	NoPvAtAll	nan
OR2T10	ENSG00000184022.2	Liver_Analysis	nan	NoPvAtAll	nan
OR2T10	ENSG00000184022.2	Lung_Analysis	nan	NoPvAtAll	nan
OR2T10	ENSG00000184022.2	Ovary_Analysis	nan	NoPvAtAll	nan
OR2T10	ENSG00000184022.2	Pancreas_Analysis	nan	NoPvAtAll	nan
OR2T10	ENSG00000184022.2	Brain_Hypothalamus_Analysis	nan	NoPvAtAll	nan
OR2T10	ENSG00000184022.2	Nerve_Tibial_Analysis	nan	NoPvAtAll	nan
OR2T10	ENSG00000184022.2	Muscle_Skeletal_Analysis	nan	NoPvAtAll	nan
OR2T10	ENSG00000184022.2	Colon_Transverse_Analysis	nan	NoPvAtAll	nan
OR2T10	ENSG00000184022.2	Heart_Atrial_Appendage_Analysis	nan	NoPvAtAll	nan
OR2T10	ENSG00000184022.2	Heart_Left_Ventricle_Analysis	nan	NoPvAtAll	nan
OR2T10	ENSG00000184022.2	Esophagus_Mucosa_Analysis	nan	NoPvAtAll	nan
OR2T10	ENSG00000184022.2	Esophagus_Muscularis_Analysis	nan	NoPvAtAll	nan
OR2T10	ENSG00000184022.2	Skin_Not_Sun_Exposed_Suprapubic_Analysis	1_248821770_A_G_hg19	LeadPvNotSignificant(Checkld)	0.0256233
OR2T10	ENSG00000184022.2	Small_Intestine_Terminal_Ileum_Analysis	nan	NoPvAtAll	nan
OR2T10	ENSG00000184022.2	Brain_Putamen_basal_ganglia_Analysis	nan	NoPvAtAll	nan
OR2T10	ENSG00000184022.2	Brain_Cerebellar_Hemisphere_Analysis	nan	NoPvAtAll	nan
OR2T10	ENSG00000184022.2	Adrenal_Gland_Analysis	nan	NoPvAtAll	nan
OR2T10	ENSG00000184022.2	Brain_Cortex_Analysis	nan	NoPvAtAll	nan
OR2T10	ENSG00000184022.2	Artery_Tibial_Analysis	nan	NoPvAtAll	nan
OR2T10	ENSG00000184022.2	Adipose_Visceral_Omentum_Analysis	nan	NoPvAtAll	nan
OR2T10	ENSG00000184022.2	Artery_Coronary_Analysis	nan	NoPvAtAll	nan
OR2T10	ENSG00000184022.2	Esophagus_Gastroesophageal_Junction_Analysis	nan	NoPvAtAll	nan
KCNT2	ENSG00000162687.12	ICGC_Analysis	1_196616141_C_T_hg19	False PAWG pval	2.51289583125e-05
KCNT2	ENSG00000162687.12	Prostate_Analysis	1_196494547_T_C_hg19	NoLDPv,AllPvNotSignificant	0.0144681
KCNT2	ENSG00000162687.12	Whole_Blood_Analysis	nan	NoPvAtAll	nan
KCNT2	ENSG00000162687.12	Pituitary_Analysis	1_196338701_T_C_hg19	NoLDPv,AllPvNotSignificant	0.0129061
KCNT2	ENSG00000162687.12	Vagina_Analysis	1_196648613_C_T_hg19	NoLDPv,AllPvNotSignificant	0.0046156
KCNT2	ENSG00000162687.12	Uterus_Analysis	1_196108014_T_C_hg19	NoLDPv,AllPvNotSignificant	0.0412341
KCNT2	ENSG00000162687.12	Spleen_Analysis	1_196246922_T_C_hg19	NoLDPv,AllPvNotSignificant	0.0181899
KCNT2	ENSG00000162687.12	Stomach_Analysis	1_196583607_A_G_hg19	NoLDPv,AllPvNotSignificant	0.00052435
KCNT2	ENSG00000162687.12	Testis_Analysis	1_196629504_A_G_hg19	NoLeadPv,LdPvNotSignificant	0.119493
KCNT2	ENSG00000162687.12	Thyroid_Analysis	1_196616141_C_T_hg19	LeadPvNotSignificant(Checkld)	0.235214
KCNT2	ENSG00000162687.12	Skin_Sun_Exposed_Lower_leg_Analysis	1_196616141_C_T_hg19	LeadPvNotSignificant(Checkld)	0.835252
KCNT2	ENSG00000162687.12	Brain_Anterior_cingulate_cortex_BA24_Analysis	1_196179646_T_C_hg19	NoLDPv,AllPvNotSignificant	0.00468718
KCNT2	ENSG00000162687.12	Brain_Caudate_basal_ganglia_Analysis	1_196617926_T_A_hg19	NoLDPv,AllPvNotSignificant	0.011931
KCNT2	ENSG00000162687.12	Brain_Frontal_Cortex_BA9_Analysis	1_196676105_A_T_hg19	NoLDPv,AllPvNotSignificant	0.00506372
KCNT2	ENSG00000162687.12	Adipose_Subcutaneous_Analysis	1_196616141_C_T_hg19	LeadPvNotSignificant(Checkld)	0.0362866
KCNT2	ENSG00000162687.12	Breast_Mammary_Tissue_Analysis	1_196629504_A_G_hg19	NoLeadPv,LdPvNotSignificant	0.932902
KCNT2	ENSG00000162687.12	Colon_Sigmoid_Analysis	1_196177193_A_G_hg19	NoLDPv,AllPvNotSignificant	0.00528393
KCNT2	ENSG00000162687.12	Artery_Aorta_Analysis	1_196629504_A_G_hg19	NoLeadPv,LdPvNotSignificant	0.870418
KCNT2	ENSG00000162687.12	Brain_Cerebellum_Analysis	1_196455824_T_G_hg19	NoLDPv,AllPvNotSignificant	0.0145943
KCNT2	ENSG00000162687.12	Brain_Nucleus_accumbens_basal_ganglia_Analysis	1_196458505_C_A_hg19	NoLDPv,AllPvNotSignificant	0.00901108
KCNT2	ENSG00000162687.12	Brain_Hippocampus_Analysis	1_196118341_G_C_hg19	NoLDPv,AllPvNotSignificant	0.0240778
KCNT2	ENSG00000162687.12	Liver_Analysis	1_196120763_C_A_hg19	NoLDPv,AllPvNotSignificant	0.00288964
KCNT2	ENSG00000162687.12	Lung_Analysis	1_196616141_C_T_hg19	LeadPvNotSignificant(Checkld)	0.0526885
KCNT2	ENSG00000162687.12	Ovary_Analysis	1_196545875_A_T_hg19	NoLDPv,AllPvNotSignificant	0.00109063
KCNT2	ENSG00000162687.12	Pancreas_Analysis	1_196629504_A_G_hg19	NoLeadPv,LdPvNotSignificant	0.636802
KCNT2	ENSG00000162687.12	Brain_Hypothalamus_Analysis	1_196106537_G_T_b37	NoLDPv,AllPvNotSignificant	0.0333707
KCNT2	ENSG00000162687.12	Nerve_Tibial_Analysis	1_196616141_C_T_hg19	LeadPvNotSignificant(Checkld)	0.531932
KCNT2	ENSG00000162687.12	Muscle_Skeletal_Analysis	1_196616141_C_T_hg19	LeadPvNotSignificant(Checkld)	0.298079
KCNT2	ENSG00000162687.12	Colon_Transverse_Analysis	1_196629504_A_G_hg19	NoLeadPv,LdPvNotSignificant	0.498345
KCNT2	ENSG00000162687.12	Heart_Atrial_Appendage_Analysis	1_196629504_A_G_hg19	NoLeadPv,LdPvNotSignificant	0.685002
KCNT2	ENSG00000162687.12	Heart_Left_Ventricle_Analysis	1_196629504_A_G_hg19	NoLeadPv,LdPvNotSignificant	0.553024
KCNT2	ENSG00000162687.12	Esophagus_Mucosa_Analysis	1_196629504_A_G_hg19	NoLeadPv,LdPvNotSignificant	0.570086
KCNT2	ENSG00000162687.12	Esophagus_Muscularis_Analysis	1_196629504_A_G_hg19	NoLeadPv,LdPvNotSignificant	0.283506
KCNT2	ENSG00000162687.12	Skin_Not_Sun_Exposed_Suprapubic_Analysis	1_196616141_C_T_hg19	LeadPvNotSignificant(Checkld)	0.648323
KCNT2	ENSG00000162687.12	Small_Intestine_Terminal_Ileum_Analysis	1_196661181_A_G_hg19	NoLDPv,AllPvNotSignificant	0.000763239
KCNT2	ENSG00000162687.12	Brain_Putamen_basal_ganglia_Analysis	1_196170801_A_G_hg19	NoLDPv,AllPvNotSignificant	0.0210376
KCNT2	ENSG00000162687.12	Brain_Cerebellar_Hemisphere_Analysis	1_196677898_A_T_hg19	NoLDPv,AllPvNotSignificant	0.00523743
KCNT2	ENSG00000162687.12	Adrenal_Gland_Analysis	1_196629504_A_G_hg19	NoLeadPv,LdPvNotSignificant	0.0819165
KCNT2	ENSG00000162687.12	Brain_Cortex_Analysis	1_196144052_T_C_hg19	NoLDPv,AllPvNotSignificant	0.00165699
KCNT2	ENSG00000162687.12	Artery_Tibial_Analysis	1_196616141_C_T_hg19	LeadPvNotSignificant(Checkld)	0.524938
KCNT2	ENSG00000162687.12	Adipose_Visceral_Omentum_Analysis	1_196629504_A_G_hg19	NoLeadPv,LdPvNotSignificant	0.222666
KCNT2	ENSG00000162687.12	Artery_Coronary_Analysis	1_196406268_T_A_b37	NoLDPv,AllPvNotSignificant	0.00306488
KCNT2	ENSG00000162687.12	Esophagus_Gastroesophageal_Junction_Analysis	1_196400994_A_G_hg19	NoLDPv,AllPvNotSignificant	0.000524789
ASPM	ENSG00000066279.12	ICGC_Analysis	1_197201860_G_A_hg19	False PAWG pval	8.82479659713e-05
ASPM	ENSG00000066279.12	Prostate_Analysis	1_197133923_A_G_b37	NoLDPv,AllPvNotSignificant	0.11694
ASPM	ENSG00000066279.12	Whole_Blood_Analysis	1_197197644_A_G_hg19	NoLDPv,AllPvNotSignificant	0.00475065
ASPM	ENSG00000066279.12	Pituitary_Analysis	nan	NoPvAtAll	nan
ASPM	ENSG00000066279.12	Vagina_Analysis	1_197155951_G_T_hg19	NoLDPv,AllPvNotSignificant	0.149547
ASPM	ENSG00000066279.12	Uterus_Analysis	nan	NoPvAtAll	nan
ASPM	ENSG00000066279.12	Spleen_Analysis	1_197197708_A_G_hg19	NoLDPv,AllPvNotSignificant	0.00105042
ASPM	ENSG00000066279.12	Stomach_Analysis	1_197108946_A_G_hg19	NoLDPv,AllPvNotSignificant	0.0422333
ASPM	ENSG00000066279.12	Testis_Analysis	1_196962502_G_T_hg19	NoLDPv,AllPvNotSignificant	0.0263482
ASPM	ENSG00000066279.12	Thyroid_Analysis	1_197088993_C_T_hg19	NoLDPv,AllPvNotSignificant	0.0303785
ASPM	ENSG00000066279.12	Skin_Sun_Exposed_Lower_leg_Analysis	1_196963213_G_A_b37	NoLDPv,AllPvNotSignificant	0.00397149
ASPM	ENSG00000066279.12	Brain_Anterior_cingulate_cortex_BA24_Analysis	nan	NoPvAtAll	nan
ASPM	ENSG00000066279.12	Brain_Caudate_basal_ganglia_Analysis	nan	NoPvAtAll	nan
ASPM	ENSG00000066279.12	Brain_Frontal_Cortex_BA9_Analysis	1_197133864_G_A_b37	NoLDPv,AllPvNotSignificant	0.0254188
ASPM	ENSG00000066279.12	Adipose_Subcutaneous_Analysis	1_197108946_A_G_hg19	NoLDPv,AllPvNotSignificant	0.0138655
ASPM	ENSG00000066279.12	Breast_Mammary_Tissue_Analysis	1_196976027_C_T_hg19	NoLDPv,AllPvNotSignificant	0.00980547
ASPM	ENSG00000066279.12	Colon_Sigmoid_Analysis	1_197144580_G_A_b37	NoLDPv,AllPvNotSignificant	0.0334971
ASPM	ENSG00000066279.12	Artery_Aorta_Analysis	1_197134015_T_G_b37	NoLDPv,AllPvNotSignificant	0.00523773
ASPM	ENSG00000066279.12	Brain_Cerebellum_Analysis	nan	NoPvAtAll	nan
ASPM	ENSG00000066279.12	Brain_Nucleus_accumbens_basal_ganglia_Analysis	nan	NoPvAtAll	nan
ASPM	ENSG00000066279.12	Brain_Hippocampus_Analysis	nan	NoPvAtAll	nan
ASPM	ENSG00000066279.12	Liver_Analysis	1_197134015_T_G_b37	NoLDPv,AllPvNotSignificant	0.0137096
ASPM	ENSG00000066279.12	Lung_Analysis	1_197028686_C_T_hg19	NoLDPv,AllPvNotSignificant	0.0213829
ASPM	ENSG00000066279.12	Ovary_Analysis	1_196977071_T_A_hg19	NoLDPv,AllPvNotSignificant	0.0448623
ASPM	ENSG00000066279.12	Pancreas_Analysis	nan	NoPvAtAll	nan
ASPM	ENSG00000066279.12	Brain_Hypothalamus_Analysis	nan	NoPvAtAll	nan
ASPM	ENSG00000066279.12	Nerve_Tibial_Analysis	1_197064496_G_A_hg19	NoLDPv,AllPvNotSignificant	0.00038971
ASPM	ENSG00000066279.12	Muscle_Skeletal_Analysis	nan	NoPvAtAll	nan
ASPM	ENSG00000066279.12	Colon_Transverse_Analysis	1_197134015_T_G_b37	NoLDPv,AllPvNotSignificant	0.0411762
ASPM	ENSG00000066279.12	Heart_Atrial_Appendage_Analysis	1_197162526_C_A_b37	NoLDPv,AllPvNotSignificant	0.0162765
ASPM	ENSG00000066279.12	Heart_Left_Ventricle_Analysis	1_197027749_C_T_hg19	NoLDPv,AllPvNotSignificant	0.039197
ASPM	ENSG00000066279.12	Esophagus_Mucosa_Analysis	1_197111407_A_C_b37	NoLDPv,AllPvNotSignificant	0.0290813
ASPM	ENSG00000066279.12	Esophagus_Muscularis_Analysis	1_197151776_C_T_hg19	NoLDPv,AllPvNotSignificant	0.0702371
ASPM	ENSG00000066279.12	Skin_Not_Sun_Exposed_Suprapubic_Analysis	1_197141261_A_G_hg19	NoLDPv,AllPvNotSignificant	0.0623157
ASPM	ENSG00000066279.12	Small_Intestine_Terminal_Ileum_Analysis	1_197133898_A_G_b37	NoLDPv,AllPvNotSignificant	0.0757729
ASPM	ENSG00000066279.12	Brain_Putamen_basal_ganglia_Analysis	nan	NoPvAtAll	nan
ASPM	ENSG00000066279.12	Brain_Cerebellar_Hemisphere_Analysis	nan	NoPvAtAll	nan
ASPM	ENSG00000066279.12	Adrenal_Gland_Analysis	1_197133991_A_G_b37	NoLDPv,AllPvNotSignificant	0.0194902
ASPM	ENSG00000066279.12	Brain_Cortex_Analysis	1_197108427_A_G_hg19	NoLDPv,AllPvNotSignificant	0.00263801
ASPM	ENSG00000066279.12	Artery_Tibial_Analysis	1_197201860_G_A_hg19	LeadPvNotSignificant(Checkld)	0.561393
ASPM	ENSG00000066279.12	Adipose_Visceral_Omentum_Analysis	1_197039343_G_A_hg19	NoLDPv,AllPvNotSignificant	0.0116543
ASPM	ENSG00000066279.12	Artery_Coronary_Analysis	1_197198558_T_C_hg19	NoLDPv,AllPvNotSignificant	0.121232
ASPM	ENSG00000066279.12	Esophagus_Gastroesophageal_Junction_Analysis	nan	NoPvAtAll	nan
TRAF3IP3	ENSG00000009790.10	ICGC_Analysis	1_210013723_A_C_hg19	False PAWG pval	5.08830980943e-05
TRAF3IP3	ENSG00000009790.10	Prostate_Analysis	1_210013723_A_C_hg19	LeadPvNotSignificant(Checkld)	0.636365
TRAF3IP3	ENSG00000009790.10	Whole_Blood_Analysis	1_210013723_A_C_hg19	LeadPvNotSignificant(Checkld)	0.0186247
TRAF3IP3	ENSG00000009790.10	Pituitary_Analysis	1_210013723_A_C_hg19	LeadPvNotSignificant(Checkld)	0.965208
TRAF3IP3	ENSG00000009790.10	Vagina_Analysis	1_210013723_A_C_hg19	LeadPvNotSignificant(Checkld)	0.755269
TRAF3IP3	ENSG00000009790.10	Uterus_Analysis	1_210013723_A_C_hg19	LeadPvNotSignificant(Checkld)	0.959381
TRAF3IP3	ENSG00000009790.10	Spleen_Analysis	1_210013723_A_C_hg19	LeadPvNotSignificant(Checkld)	0.0546941
TRAF3IP3	ENSG00000009790.10	Stomach_Analysis	1_210013723_A_C_hg19	LeadPvNotSignificant(Checkld)	0.43289
TRAF3IP3	ENSG00000009790.10	Testis_Analysis	1_210013723_A_C_hg19	LeadPvNotSignificant(Checkld)	0.56261
TRAF3IP3	ENSG00000009790.10	Thyroid_Analysis	1_210013723_A_C_hg19	LeadPvNotSignificant(Checkld)	0.0423776
TRAF3IP3	ENSG00000009790.10	Skin_Sun_Exposed_Lower_leg_Analysis	1_210013723_A_C_hg19	LeadPvNotSignificant(Checkld)	0.200019
TRAF3IP3	ENSG00000009790.10	Brain_Anterior_cingulate_cortex_BA24_Analysis	1_210013723_A_C_hg19	LeadPvNotSignificant(Checkld)	0.887903
TRAF3IP3	ENSG00000009790.10	Brain_Caudate_basal_ganglia_Analysis	1_210013723_A_C_hg19	LeadPvNotSignificant(Checkld)	0.755057
TRAF3IP3	ENSG00000009790.10	Brain_Frontal_Cortex_BA9_Analysis	1_210013723_A_C_hg19	LeadPvNotSignificant(Checkld)	0.0578175
TRAF3IP3	ENSG00000009790.10	Adipose_Subcutaneous_Analysis	1_210013723_A_C_hg19	LeadPvNotSignificant(Checkld)	0.114741
TRAF3IP3	ENSG00000009790.10	Breast_Mammary_Tissue_Analysis	1_210013723_A_C_hg19	LeadPvNotSignificant(Checkld)	0.147925
TRAF3IP3	ENSG00000009790.10	Colon_Sigmoid_Analysis	1_210013723_A_C_hg19	LeadPvNotSignificant(Checkld)	0.380073
TRAF3IP3	ENSG00000009790.10	Artery_Aorta_Analysis	1_210013723_A_C_hg19	LeadPvNotSignificant(Checkld)	0.475939
TRAF3IP3	ENSG00000009790.10	Brain_Cerebellum_Analysis	1_210013723_A_C_hg19	LeadPvNotSignificant(Checkld)	0.904597
TRAF3IP3	ENSG00000009790.10	Brain_Nucleus_accumbens_basal_ganglia_Analysis	1_210013723_A_C_hg19	LeadPvNotSignificant(Checkld)	0.874215
TRAF3IP3	ENSG00000009790.10	Brain_Hippocampus_Analysis	1_210013723_A_C_hg19	LeadPvNotSignificant(Checkld)	0.0703365
TRAF3IP3	ENSG00000009790.10	Liver_Analysis	1_210013723_A_C_hg19	LeadPvNotSignificant(Checkld)	0.457771
TRAF3IP3	ENSG00000009790.10	Lung_Analysis	1_210013723_A_C_hg19	LeadPvNotSignificant(Checkld)	0.0191623
TRAF3IP3	ENSG00000009790.10	Ovary_Analysis	1_210013723_A_C_hg19	LeadPvNotSignificant(Checkld)	0.651829
TRAF3IP3	ENSG00000009790.10	Pancreas_Analysis	1_210013723_A_C_hg19	LeadPvNotSignificant(Checkld)	0.0385777
TRAF3IP3	ENSG00000009790.10	Brain_Hypothalamus_Analysis	1_210013723_A_C_hg19	LeadPvNotSignificant(Checkld)	0.918933
TRAF3IP3	ENSG00000009790.10	Nerve_Tibial_Analysis	1_210013723_A_C_hg19	LeadPvNotSignificant(Checkld)	0.0018389
TRAF3IP3	ENSG00000009790.10	Muscle_Skeletal_Analysis	1_210013723_A_C_hg19	LeadPvNotSignificant(Checkld)	0.698879
TRAF3IP3	ENSG00000009790.10	Colon_Transverse_Analysis	1_210013723_A_C_hg19	LeadPvNotSignificant(Checkld)	0.89454
TRAF3IP3	ENSG00000009790.10	Heart_Atrial_Appendage_Analysis	1_210013723_A_C_hg19	LeadPvNotSignificant(Checkld)	0.618549
TRAF3IP3	ENSG00000009790.10	Heart_Left_Ventricle_Analysis	1_210013723_A_C_hg19	LeadPvNotSignificant(Checkld)	0.468832
TRAF3IP3	ENSG00000009790.10	Esophagus_Mucosa_Analysis	1_210013723_A_C_hg19	LeadPvNotSignificant(Checkld)	0.954156
TRAF3IP3	ENSG00000009790.10	Esophagus_Muscularis_Analysis	1_210013723_A_C_hg19	LeadPvNotSignificant(Checkld)	0.420429
TRAF3IP3	ENSG00000009790.10	Skin_Not_Sun_Exposed_Suprapubic_Analysis	1_210013723_A_C_hg19	LeadPvNotSignificant(Checkld)	0.290119
TRAF3IP3	ENSG00000009790.10	Small_Intestine_Terminal_Ileum_Analysis	1_210013723_A_C_hg19	LeadPvNotSignificant(Checkld)	0.114702
TRAF3IP3	ENSG00000009790.10	Brain_Putamen_basal_ganglia_Analysis	1_210013723_A_C_hg19	LeadPvNotSignificant(Checkld)	0.790581
TRAF3IP3	ENSG00000009790.10	Brain_Cerebellar_Hemisphere_Analysis	1_210013723_A_C_hg19	LeadPvNotSignificant(Checkld)	0.0096178
TRAF3IP3	ENSG00000009790.10	Adrenal_Gland_Analysis	1_210013723_A_C_hg19	LeadPvNotSignificant(Checkld)	0.973065
TRAF3IP3	ENSG00000009790.10	Brain_Cortex_Analysis	1_210013723_A_C_hg19	LeadPvNotSignificant(Checkld)	0.029631
TRAF3IP3	ENSG00000009790.10	Artery_Tibial_Analysis	1_210013723_A_C_hg19	LeadPvNotSignificant(Checkld)	0.25153
TRAF3IP3	ENSG00000009790.10	Adipose_Visceral_Omentum_Analysis	1_210013723_A_C_hg19	LeadPvNotSignificant(Checkld)	0.177889
TRAF3IP3	ENSG00000009790.10	Artery_Coronary_Analysis	1_210013723_A_C_hg19	LeadPvNotSignificant(Checkld)	0.652744
TRAF3IP3	ENSG00000009790.10	Esophagus_Gastroesophageal_Junction_Analysis	1_210013723_A_C_hg19	LeadPvNotSignificant(Checkld)	0.953821
PPP1R12B	ENSG00000077157.16	ICGC_Analysis	1_202600248_C_G_hg19	False PAWG pval	3.62250635473e-06
PPP1R12B	ENSG00000077157.16	Prostate_Analysis	1_202600248_C_G_hg19	LeadPvNotSignificant(Checkld)	0.478677
PPP1R12B	ENSG00000077157.16	Whole_Blood_Analysis	1_202600248_C_G_hg19	LeadPvNotSignificant(Checkld)	0.249216
PPP1R12B	ENSG00000077157.16	Pituitary_Analysis	1_202600248_C_G_hg19	LeadPvNotSignificant(Checkld)	0.388965
PPP1R12B	ENSG00000077157.16	Vagina_Analysis	1_202600248_C_G_hg19	LeadPvNotSignificant(Checkld)	0.459166
PPP1R12B	ENSG00000077157.16	Uterus_Analysis	1_202600248_C_G_hg19	LeadPvNotSignificant(Checkld)	0.974076
PPP1R12B	ENSG00000077157.16	Spleen_Analysis	1_202600248_C_G_hg19	LeadPvNotSignificant(Checkld)	0.824006
PPP1R12B	ENSG00000077157.16	Stomach_Analysis	1_202600248_C_G_hg19	LeadPvNotSignificant(Checkld)	0.279549
PPP1R12B	ENSG00000077157.16	Testis_Analysis	1_202600248_C_G_hg19	LeadPvNotSignificant(Checkld)	0.531336
PPP1R12B	ENSG00000077157.16	Thyroid_Analysis	1_202600248_C_G_hg19	LeadPvNotSignificant(Checkld)	0.061118
PPP1R12B	ENSG00000077157.16	Skin_Sun_Exposed_Lower_leg_Analysis	1_202600248_C_G_hg19	LeadPvNotSignificant(Checkld)	0.180141
PPP1R12B	ENSG00000077157.16	Brain_Anterior_cingulate_cortex_BA24_Analysis	1_202600248_C_G_hg19	LeadPvNotSignificant(Checkld)	0.852369
PPP1R12B	ENSG00000077157.16	Brain_Caudate_basal_ganglia_Analysis	1_202600248_C_G_hg19	LeadPvNotSignificant(Checkld)	0.410418
PPP1R12B	ENSG00000077157.16	Brain_Frontal_Cortex_BA9_Analysis	1_202600248_C_G_hg19	LeadPvNotSignificant(Checkld)	0.51002
PPP1R12B	ENSG00000077157.16	Adipose_Subcutaneous_Analysis	1_202600248_C_G_hg19	LeadPvNotSignificant(Checkld)	0.116937
PPP1R12B	ENSG00000077157.16	Breast_Mammary_Tissue_Analysis	1_202600248_C_G_hg19	LeadPvNotSignificant(Checkld)	0.642083
PPP1R12B	ENSG00000077157.16	Colon_Sigmoid_Analysis	1_202600248_C_G_hg19	LeadPvNotSignificant(Checkld)	0.216075
PPP1R12B	ENSG00000077157.16	Artery_Aorta_Analysis	1_202600248_C_G_hg19	LeadPvNotSignificant(Checkld)	0.0608867
PPP1R12B	ENSG00000077157.16	Brain_Cerebellum_Analysis	1_202600248_C_G_hg19	LeadPvNotSignificant(Checkld)	0.859095
PPP1R12B	ENSG00000077157.16	Brain_Nucleus_accumbens_basal_ganglia_Analysis	1_202600248_C_G_hg19	LeadPvNotSignificant(Checkld)	0.851261
PPP1R12B	ENSG00000077157.16	Brain_Hippocampus_Analysis	1_202600248_C_G_hg19	LeadPvNotSignificant(Checkld)	0.712298
PPP1R12B	ENSG00000077157.16	Liver_Analysis	1_202600248_C_G_hg19	LeadPvNotSignificant(Checkld)	0.290461
PPP1R12B	ENSG00000077157.16	Lung_Analysis	1_202600248_C_G_hg19	LeadPvNotSignificant(Checkld)	0.712329
PPP1R12B	ENSG00000077157.16	Ovary_Analysis	1_202600248_C_G_hg19	LeadPvNotSignificant(Checkld)	0.792471
PPP1R12B	ENSG00000077157.16	Pancreas_Analysis	1_202600248_C_G_hg19	LeadPvNotSignificant(Checkld)	0.675191
PPP1R12B	ENSG00000077157.16	Brain_Hypothalamus_Analysis	1_202600248_C_G_hg19	LeadPvNotSignificant(Checkld)	0.542251
PPP1R12B	ENSG00000077157.16	Nerve_Tibial_Analysis	1_202600248_C_G_hg19	LeadPvNotSignificant(Checkld)	0.901842
PPP1R12B	ENSG00000077157.16	Muscle_Skeletal_Analysis	1_202600248_C_G_hg19	LeadPvNotSignificant(Checkld)	0.418464
PPP1R12B	ENSG00000077157.16	Colon_Transverse_Analysis	1_202600248_C_G_hg19	LeadPvNotSignificant(Checkld)	0.293587
PPP1R12B	ENSG00000077157.16	Heart_Atrial_Appendage_Analysis	1_202600248_C_G_hg19	LeadPvNotSignificant(Checkld)	0.279553
PPP1R12B	ENSG00000077157.16	Heart_Left_Ventricle_Analysis	1_202600248_C_G_hg19	LeadPvNotSignificant(Checkld)	0.0502406
PPP1R12B	ENSG00000077157.16	Esophagus_Mucosa_Analysis	1_202600248_C_G_hg19	LeadPvNotSignificant(Checkld)	0.89132
PPP1R12B	ENSG00000077157.16	Esophagus_Muscularis_Analysis	1_202600248_C_G_hg19	LeadPvNotSignificant(Checkld)	0.648269
PPP1R12B	ENSG00000077157.16	Skin_Not_Sun_Exposed_Suprapubic_Analysis	1_202600248_C_G_hg19	LeadPvNotSignificant(Checkld)	0.74191
PPP1R12B	ENSG00000077157.16	Small_Intestine_Terminal_Ileum_Analysis	1_202600248_C_G_hg19	LeadPvNotSignificant(Checkld)	0.426279
PPP1R12B	ENSG00000077157.16	Brain_Putamen_basal_ganglia_Analysis	1_202600248_C_G_hg19	LeadPvNotSignificant(Checkld)	0.531337
PPP1R12B	ENSG00000077157.16	Brain_Cerebellar_Hemisphere_Analysis	1_202600248_C_G_hg19	LeadPvNotSignificant(Checkld)	0.161112
PPP1R12B	ENSG00000077157.16	Adrenal_Gland_Analysis	1_202600248_C_G_hg19	LeadPvNotSignificant(Checkld)	0.029884
PPP1R12B	ENSG00000077157.16	Brain_Cortex_Analysis	1_202600248_C_G_hg19	LeadPvNotSignificant(Checkld)	0.3184
PPP1R12B	ENSG00000077157.16	Artery_Tibial_Analysis	1_202600248_C_G_hg19	LeadPvNotSignificant(Checkld)	0.407
PPP1R12B	ENSG00000077157.16	Adipose_Visceral_Omentum_Analysis	1_202600248_C_G_hg19	LeadPvNotSignificant(Checkld)	0.318448
PPP1R12B	ENSG00000077157.16	Artery_Coronary_Analysis	1_202600248_C_G_hg19	LeadPvNotSignificant(Checkld)	0.30925
PPP1R12B	ENSG00000077157.16	Esophagus_Gastroesophageal_Junction_Analysis	1_202600248_C_G_hg19	LeadPvNotSignificant(Checkld)	0.926132
ZP4	ENSG00000116996.5	ICGC_Analysis	1_238095853_C_T_hg19	True PAWG pval	2.02445169927e-05
ZP4	ENSG00000116996.5	Prostate_Analysis	nan	NoPvAtAll	nan
ZP4	ENSG00000116996.5	Whole_Blood_Analysis	nan	NoPvAtAll	nan
ZP4	ENSG00000116996.5	Pituitary_Analysis	nan	NoPvAtAll	nan
ZP4	ENSG00000116996.5	Vagina_Analysis	nan	NoPvAtAll	nan
ZP4	ENSG00000116996.5	Uterus_Analysis	nan	NoPvAtAll	nan
ZP4	ENSG00000116996.5	Spleen_Analysis	nan	NoPvAtAll	nan
ZP4	ENSG00000116996.5	Stomach_Analysis	nan	NoPvAtAll	nan
ZP4	ENSG00000116996.5	Testis_Analysis	nan	NoPvAtAll	nan
ZP4	ENSG00000116996.5	Thyroid_Analysis	nan	NoPvAtAll	nan
ZP4	ENSG00000116996.5	Skin_Sun_Exposed_Lower_leg_Analysis	nan	NoPvAtAll	nan
ZP4	ENSG00000116996.5	Brain_Anterior_cingulate_cortex_BA24_Analysis	nan	NoPvAtAll	nan
ZP4	ENSG00000116996.5	Brain_Caudate_basal_ganglia_Analysis	nan	NoPvAtAll	nan
ZP4	ENSG00000116996.5	Brain_Frontal_Cortex_BA9_Analysis	nan	NoPvAtAll	nan
ZP4	ENSG00000116996.5	Adipose_Subcutaneous_Analysis	nan	NoPvAtAll	nan
ZP4	ENSG00000116996.5	Breast_Mammary_Tissue_Analysis	nan	NoPvAtAll	nan
ZP4	ENSG00000116996.5	Colon_Sigmoid_Analysis	nan	NoPvAtAll	nan
ZP4	ENSG00000116996.5	Artery_Aorta_Analysis	nan	NoPvAtAll	nan
ZP4	ENSG00000116996.5	Brain_Cerebellum_Analysis	nan	NoPvAtAll	nan
ZP4	ENSG00000116996.5	Brain_Nucleus_accumbens_basal_ganglia_Analysis	nan	NoPvAtAll	nan
ZP4	ENSG00000116996.5	Brain_Hippocampus_Analysis	nan	NoPvAtAll	nan
ZP4	ENSG00000116996.5	Liver_Analysis	nan	NoPvAtAll	nan
ZP4	ENSG00000116996.5	Lung_Analysis	nan	NoPvAtAll	nan
ZP4	ENSG00000116996.5	Ovary_Analysis	1_238103208_A_G_hg19	NoLDPv,AllPvNotSignificant	0.0365461
ZP4	ENSG00000116996.5	Pancreas_Analysis	nan	NoPvAtAll	nan
ZP4	ENSG00000116996.5	Brain_Hypothalamus_Analysis	nan	NoPvAtAll	nan
ZP4	ENSG00000116996.5	Nerve_Tibial_Analysis	nan	NoPvAtAll	nan
ZP4	ENSG00000116996.5	Muscle_Skeletal_Analysis	nan	NoPvAtAll	nan
ZP4	ENSG00000116996.5	Colon_Transverse_Analysis	nan	NoPvAtAll	nan
ZP4	ENSG00000116996.5	Heart_Atrial_Appendage_Analysis	nan	NoPvAtAll	nan
ZP4	ENSG00000116996.5	Heart_Left_Ventricle_Analysis	nan	NoPvAtAll	nan
ZP4	ENSG00000116996.5	Esophagus_Mucosa_Analysis	nan	NoPvAtAll	nan
ZP4	ENSG00000116996.5	Esophagus_Muscularis_Analysis	nan	NoPvAtAll	nan
ZP4	ENSG00000116996.5	Skin_Not_Sun_Exposed_Suprapubic_Analysis	nan	NoPvAtAll	nan
ZP4	ENSG00000116996.5	Small_Intestine_Terminal_Ileum_Analysis	nan	NoPvAtAll	nan
ZP4	ENSG00000116996.5	Brain_Putamen_basal_ganglia_Analysis	nan	NoPvAtAll	nan
ZP4	ENSG00000116996.5	Brain_Cerebellar_Hemisphere_Analysis	nan	NoPvAtAll	nan
ZP4	ENSG00000116996.5	Adrenal_Gland_Analysis	nan	NoPvAtAll	nan
ZP4	ENSG00000116996.5	Brain_Cortex_Analysis	nan	NoPvAtAll	nan
ZP4	ENSG00000116996.5	Artery_Tibial_Analysis	nan	NoPvAtAll	nan
ZP4	ENSG00000116996.5	Adipose_Visceral_Omentum_Analysis	nan	NoPvAtAll	nan
ZP4	ENSG00000116996.5	Artery_Coronary_Analysis	nan	NoPvAtAll	nan
ZP4	ENSG00000116996.5	Esophagus_Gastroesophageal_Junction_Analysis	nan	NoPvAtAll	nan
OR1C1	ENSG00000221888.2	ICGC_Analysis	1_248019808_G_A_hg19	False PAWG pval	3.15474909209e-05
OR1C1	ENSG00000221888.2	Prostate_Analysis	nan	NoPvAtAll	nan
OR1C1	ENSG00000221888.2	Whole_Blood_Analysis	nan	NoPvAtAll	nan
OR1C1	ENSG00000221888.2	Pituitary_Analysis	nan	NoPvAtAll	nan
OR1C1	ENSG00000221888.2	Vagina_Analysis	nan	NoPvAtAll	nan
OR1C1	ENSG00000221888.2	Uterus_Analysis	nan	NoPvAtAll	nan
OR1C1	ENSG00000221888.2	Spleen_Analysis	nan	NoPvAtAll	nan
OR1C1	ENSG00000221888.2	Stomach_Analysis	nan	NoPvAtAll	nan
OR1C1	ENSG00000221888.2	Testis_Analysis	1_248019808_G_A_hg19	LeadPvNotSignificant(Checkld)	0.545219
OR1C1	ENSG00000221888.2	Thyroid_Analysis	nan	NoPvAtAll	nan
OR1C1	ENSG00000221888.2	Skin_Sun_Exposed_Lower_leg_Analysis	nan	NoPvAtAll	nan
OR1C1	ENSG00000221888.2	Brain_Anterior_cingulate_cortex_BA24_Analysis	nan	NoPvAtAll	nan
OR1C1	ENSG00000221888.2	Brain_Caudate_basal_ganglia_Analysis	nan	NoPvAtAll	nan
OR1C1	ENSG00000221888.2	Brain_Frontal_Cortex_BA9_Analysis	nan	NoPvAtAll	nan
OR1C1	ENSG00000221888.2	Adipose_Subcutaneous_Analysis	nan	NoPvAtAll	nan
OR1C1	ENSG00000221888.2	Breast_Mammary_Tissue_Analysis	nan	NoPvAtAll	nan
OR1C1	ENSG00000221888.2	Colon_Sigmoid_Analysis	nan	NoPvAtAll	nan
OR1C1	ENSG00000221888.2	Artery_Aorta_Analysis	nan	NoPvAtAll	nan
OR1C1	ENSG00000221888.2	Brain_Cerebellum_Analysis	nan	NoPvAtAll	nan
OR1C1	ENSG00000221888.2	Brain_Nucleus_accumbens_basal_ganglia_Analysis	nan	NoPvAtAll	nan
OR1C1	ENSG00000221888.2	Brain_Hippocampus_Analysis	nan	NoPvAtAll	nan
OR1C1	ENSG00000221888.2	Liver_Analysis	nan	NoPvAtAll	nan
OR1C1	ENSG00000221888.2	Lung_Analysis	nan	NoPvAtAll	nan
OR1C1	ENSG00000221888.2	Ovary_Analysis	nan	NoPvAtAll	nan
OR1C1	ENSG00000221888.2	Pancreas_Analysis	nan	NoPvAtAll	nan
OR1C1	ENSG00000221888.2	Brain_Hypothalamus_Analysis	nan	NoPvAtAll	nan
OR1C1	ENSG00000221888.2	Nerve_Tibial_Analysis	nan	NoPvAtAll	nan
OR1C1	ENSG00000221888.2	Muscle_Skeletal_Analysis	nan	NoPvAtAll	nan
OR1C1	ENSG00000221888.2	Colon_Transverse_Analysis	nan	NoPvAtAll	nan
OR1C1	ENSG00000221888.2	Heart_Atrial_Appendage_Analysis	nan	NoPvAtAll	nan
OR1C1	ENSG00000221888.2	Heart_Left_Ventricle_Analysis	nan	NoPvAtAll	nan
OR1C1	ENSG00000221888.2	Esophagus_Mucosa_Analysis	nan	NoPvAtAll	nan
OR1C1	ENSG00000221888.2	Esophagus_Muscularis_Analysis	nan	NoPvAtAll	nan
OR1C1	ENSG00000221888.2	Skin_Not_Sun_Exposed_Suprapubic_Analysis	nan	NoPvAtAll	nan
OR1C1	ENSG00000221888.2	Small_Intestine_Terminal_Ileum_Analysis	nan	NoPvAtAll	nan
OR1C1	ENSG00000221888.2	Brain_Putamen_basal_ganglia_Analysis	nan	NoPvAtAll	nan
OR1C1	ENSG00000221888.2	Brain_Cerebellar_Hemisphere_Analysis	nan	NoPvAtAll	nan
OR1C1	ENSG00000221888.2	Adrenal_Gland_Analysis	nan	NoPvAtAll	nan
OR1C1	ENSG00000221888.2	Brain_Cortex_Analysis	nan	NoPvAtAll	nan
OR1C1	ENSG00000221888.2	Artery_Tibial_Analysis	nan	NoPvAtAll	nan
OR1C1	ENSG00000221888.2	Adipose_Visceral_Omentum_Analysis	nan	NoPvAtAll	nan
OR1C1	ENSG00000221888.2	Artery_Coronary_Analysis	nan	NoPvAtAll	nan
OR1C1	ENSG00000221888.2	Esophagus_Gastroesophageal_Junction_Analysis	nan	NoPvAtAll	nan
OR2T8	ENSG00000177462.6	ICGC_Analysis	1_248058797_T_G_hg19	False PAWG pval	1.99450390906e-05
OR2T8	ENSG00000177462.6	Prostate_Analysis	1_248051047_G_A_b37	NoLeadPv,LdPvNotSignificant	0.673433
OR2T8	ENSG00000177462.6	Whole_Blood_Analysis	1_248058797_T_G_hg19	LeadPvNotSignificant(Checkld)	0.0216939
OR2T8	ENSG00000177462.6	Pituitary_Analysis	nan	NoPvAtAll	nan
OR2T8	ENSG00000177462.6	Vagina_Analysis	nan	NoPvAtAll	nan
OR2T8	ENSG00000177462.6	Uterus_Analysis	nan	NoPvAtAll	nan
OR2T8	ENSG00000177462.6	Spleen_Analysis	nan	NoPvAtAll	nan
OR2T8	ENSG00000177462.6	Stomach_Analysis	nan	NoPvAtAll	nan
OR2T8	ENSG00000177462.6	Testis_Analysis	1_248049407_C_T_hg19	NoLeadPv,LdPvNotSignificant	0.0282308
OR2T8	ENSG00000177462.6	Thyroid_Analysis	1_248058797_T_G_hg19	LeadPvNotSignificant(Checkld)	0.00543328
OR2T8	ENSG00000177462.6	Skin_Sun_Exposed_Lower_leg_Analysis	nan	NoPvAtAll	nan
OR2T8	ENSG00000177462.6	Brain_Anterior_cingulate_cortex_BA24_Analysis	1_248049407_C_T_hg19	NoLeadPv,LdPvNotSignificant	0.382417
OR2T8	ENSG00000177462.6	Brain_Caudate_basal_ganglia_Analysis	1_248049407_C_T_hg19	NoLeadPv,LdPvNotSignificant	0.545384
OR2T8	ENSG00000177462.6	Brain_Frontal_Cortex_BA9_Analysis	1_248049423_C_T_hg19	NoLeadPv,LdPvNotSignificant	0.175764
OR2T8	ENSG00000177462.6	Adipose_Subcutaneous_Analysis	nan	NoPvAtAll	nan
OR2T8	ENSG00000177462.6	Breast_Mammary_Tissue_Analysis	1_248058797_T_G_hg19	LeadPvNotSignificant(Checkld)	0.320857
OR2T8	ENSG00000177462.6	Colon_Sigmoid_Analysis	nan	NoPvAtAll	nan
OR2T8	ENSG00000177462.6	Artery_Aorta_Analysis	nan	NoPvAtAll	nan
OR2T8	ENSG00000177462.6	Brain_Cerebellum_Analysis	nan	NoPvAtAll	nan
OR2T8	ENSG00000177462.6	Brain_Nucleus_accumbens_basal_ganglia_Analysis	1_248049407_C_T_hg19	NoLeadPv,LdPvNotSignificant	0.416333
OR2T8	ENSG00000177462.6	Brain_Hippocampus_Analysis	nan	NoPvAtAll	nan
OR2T8	ENSG00000177462.6	Liver_Analysis	nan	NoPvAtAll	nan
OR2T8	ENSG00000177462.6	Lung_Analysis	nan	NoPvAtAll	nan
OR2T8	ENSG00000177462.6	Ovary_Analysis	nan	NoPvAtAll	nan
OR2T8	ENSG00000177462.6	Pancreas_Analysis	nan	NoPvAtAll	nan
OR2T8	ENSG00000177462.6	Brain_Hypothalamus_Analysis	1_248051047_G_A_b37	NoLeadPv,LdPvNotSignificant	0.214146
OR2T8	ENSG00000177462.6	Nerve_Tibial_Analysis	1_248058797_T_G_hg19	LeadPvNotSignificant(Checkld)	0.334456
OR2T8	ENSG00000177462.6	Muscle_Skeletal_Analysis	nan	NoPvAtAll	nan
OR2T8	ENSG00000177462.6	Colon_Transverse_Analysis	1_248058797_T_G_hg19	LeadPvNotSignificant(Checkld)	0.000436686
OR2T8	ENSG00000177462.6	Heart_Atrial_Appendage_Analysis	nan	NoPvAtAll	nan
OR2T8	ENSG00000177462.6	Heart_Left_Ventricle_Analysis	nan	NoPvAtAll	nan
OR2T8	ENSG00000177462.6	Esophagus_Mucosa_Analysis	nan	NoPvAtAll	nan
OR2T8	ENSG00000177462.6	Esophagus_Muscularis_Analysis	nan	NoPvAtAll	nan
OR2T8	ENSG00000177462.6	Skin_Not_Sun_Exposed_Suprapubic_Analysis	nan	NoPvAtAll	nan
OR2T8	ENSG00000177462.6	Small_Intestine_Terminal_Ileum_Analysis	nan	NoPvAtAll	nan
OR2T8	ENSG00000177462.6	Brain_Putamen_basal_ganglia_Analysis	1_248049407_C_T_hg19	NoLeadPv,LdPvNotSignificant	0.143178
OR2T8	ENSG00000177462.6	Brain_Cerebellar_Hemisphere_Analysis	nan	NoPvAtAll	nan
OR2T8	ENSG00000177462.6	Adrenal_Gland_Analysis	nan	NoPvAtAll	nan
OR2T8	ENSG00000177462.6	Brain_Cortex_Analysis	1_248049407_C_T_hg19	NoLeadPv,LdPvNotSignificant	0.122678
OR2T8	ENSG00000177462.6	Artery_Tibial_Analysis	nan	NoPvAtAll	nan
OR2T8	ENSG00000177462.6	Adipose_Visceral_Omentum_Analysis	nan	NoPvAtAll	nan
OR2T8	ENSG00000177462.6	Artery_Coronary_Analysis	nan	NoPvAtAll	nan
OR2T8	ENSG00000177462.6	Esophagus_Gastroesophageal_Junction_Analysis	nan	NoPvAtAll	nan
AC007401.2	ENSG00000217075.1	ICGC_Analysis	2_36795233_G_A_hg19	True PAWG pval	1.65415928775e-06
AC007401.2	ENSG00000217075.1	Prostate_Analysis	2_36795233_G_A_hg19	LeadPvNotSignificant(Checkld)	0.779941
AC007401.2	ENSG00000217075.1	Whole_Blood_Analysis	2_36795233_G_A_hg19	LeadPvNotSignificant(Checkld)	0.066017
AC007401.2	ENSG00000217075.1	Pituitary_Analysis	nan	NoPvAtAll	nan
AC007401.2	ENSG00000217075.1	Vagina_Analysis	2_36795233_G_A_hg19	LeadPvNotSignificant(Checkld)	0.42138
AC007401.2	ENSG00000217075.1	Uterus_Analysis	2_36795233_G_A_hg19	LeadPvNotSignificant(Checkld)	0.170594
AC007401.2	ENSG00000217075.1	Spleen_Analysis	2_36795233_G_A_hg19	LeadPvNotSignificant(Checkld)	0.139957
AC007401.2	ENSG00000217075.1	Stomach_Analysis	2_36795233_G_A_hg19	LeadPvNotSignificant(Checkld)	0.496819
AC007401.2	ENSG00000217075.1	Testis_Analysis	2_36795233_G_A_hg19	LeadPvNotSignificant(Checkld)	0.78449
AC007401.2	ENSG00000217075.1	Thyroid_Analysis	2_36795233_G_A_hg19	LeadPvNotSignificant(Checkld)	0.987864
AC007401.2	ENSG00000217075.1	Skin_Sun_Exposed_Lower_leg_Analysis	2_36795233_G_A_hg19	LeadPvNotSignificant(Checkld)	0.147113
AC007401.2	ENSG00000217075.1	Brain_Anterior_cingulate_cortex_BA24_Analysis	nan	NoPvAtAll	nan
AC007401.2	ENSG00000217075.1	Brain_Caudate_basal_ganglia_Analysis	nan	NoPvAtAll	nan
AC007401.2	ENSG00000217075.1	Brain_Frontal_Cortex_BA9_Analysis	nan	NoPvAtAll	nan
AC007401.2	ENSG00000217075.1	Adipose_Subcutaneous_Analysis	2_36795233_G_A_hg19	LeadPvNotSignificant(Checkld)	0.79761
AC007401.2	ENSG00000217075.1	Breast_Mammary_Tissue_Analysis	2_36795233_G_A_hg19	LeadPvNotSignificant(Checkld)	0.95742
AC007401.2	ENSG00000217075.1	Colon_Sigmoid_Analysis	2_36795233_G_A_hg19	LeadPvNotSignificant(Checkld)	0.310348
AC007401.2	ENSG00000217075.1	Artery_Aorta_Analysis	2_36795233_G_A_hg19	LeadPvNotSignificant(Checkld)	0.966416
AC007401.2	ENSG00000217075.1	Brain_Cerebellum_Analysis	nan	NoPvAtAll	nan
AC007401.2	ENSG00000217075.1	Brain_Nucleus_accumbens_basal_ganglia_Analysis	nan	NoPvAtAll	nan
AC007401.2	ENSG00000217075.1	Brain_Hippocampus_Analysis	nan	NoPvAtAll	nan
AC007401.2	ENSG00000217075.1	Liver_Analysis	nan	NoPvAtAll	nan
AC007401.2	ENSG00000217075.1	Lung_Analysis	2_36795233_G_A_hg19	LeadPvNotSignificant(Checkld)	0.814636
AC007401.2	ENSG00000217075.1	Ovary_Analysis	2_36795233_G_A_hg19	LeadPvNotSignificant(Checkld)	0.361381
AC007401.2	ENSG00000217075.1	Pancreas_Analysis	nan	NoPvAtAll	nan
AC007401.2	ENSG00000217075.1	Brain_Hypothalamus_Analysis	nan	NoPvAtAll	nan
AC007401.2	ENSG00000217075.1	Nerve_Tibial_Analysis	2_36795233_G_A_hg19	LeadPvNotSignificant(Checkld)	0.785379
AC007401.2	ENSG00000217075.1	Muscle_Skeletal_Analysis	2_36795233_G_A_hg19	LeadPvNotSignificant(Checkld)	0.0482458
AC007401.2	ENSG00000217075.1	Colon_Transverse_Analysis	2_36795233_G_A_hg19	LeadPvNotSignificant(Checkld)	0.41837
AC007401.2	ENSG00000217075.1	Heart_Atrial_Appendage_Analysis	2_36795233_G_A_hg19	LeadPvNotSignificant(Checkld)	0.938422
AC007401.2	ENSG00000217075.1	Heart_Left_Ventricle_Analysis	2_36795233_G_A_hg19	LeadPvNotSignificant(Checkld)	0.395389
AC007401.2	ENSG00000217075.1	Esophagus_Mucosa_Analysis	2_36795233_G_A_hg19	LeadPvNotSignificant(Checkld)	0.198003
AC007401.2	ENSG00000217075.1	Esophagus_Muscularis_Analysis	2_36795233_G_A_hg19	LeadPvNotSignificant(Checkld)	0.424405
AC007401.2	ENSG00000217075.1	Skin_Not_Sun_Exposed_Suprapubic_Analysis	2_36795233_G_A_hg19	LeadPvNotSignificant(Checkld)	0.328213
AC007401.2	ENSG00000217075.1	Small_Intestine_Terminal_Ileum_Analysis	2_36795233_G_A_hg19	LeadPvNotSignificant(Checkld)	0.222512
AC007401.2	ENSG00000217075.1	Brain_Putamen_basal_ganglia_Analysis	nan	NoPvAtAll	nan
AC007401.2	ENSG00000217075.1	Brain_Cerebellar_Hemisphere_Analysis	nan	NoPvAtAll	nan
AC007401.2	ENSG00000217075.1	Adrenal_Gland_Analysis	2_36795233_G_A_hg19	LeadPvNotSignificant(Checkld)	0.15146
AC007401.2	ENSG00000217075.1	Brain_Cortex_Analysis	2_36795233_G_A_hg19	LeadPvNotSignificant(Checkld)	0.52114
AC007401.2	ENSG00000217075.1	Artery_Tibial_Analysis	2_36795233_G_A_hg19	LeadPvNotSignificant(Checkld)	0.382805
AC007401.2	ENSG00000217075.1	Adipose_Visceral_Omentum_Analysis	2_36795233_G_A_hg19	LeadPvNotSignificant(Checkld)	0.263339
AC007401.2	ENSG00000217075.1	Artery_Coronary_Analysis	2_36795233_G_A_hg19	LeadPvNotSignificant(Checkld)	0.064248
AC007401.2	ENSG00000217075.1	Esophagus_Gastroesophageal_Junction_Analysis	2_36795233_G_A_hg19	LeadPvNotSignificant(Checkld)	0.806971
MATN3	ENSG00000132031.8	ICGC_Analysis	2_20220339_G_A_hg19	False PAWG pval	5.75831547775e-06
MATN3	ENSG00000132031.8	Prostate_Analysis	2_20220339_G_A_hg19	LeadPvNotSignificant(Checkld)	0.102562
MATN3	ENSG00000132031.8	Whole_Blood_Analysis	nan	NoPvAtAll	nan
MATN3	ENSG00000132031.8	Pituitary_Analysis	2_20220339_G_A_hg19	LeadPvNotSignificant(Checkld)	0.00659941
MATN3	ENSG00000132031.8	Vagina_Analysis	2_20220339_G_A_hg19	LeadPvNotSignificant(Checkld)	0.246936
MATN3	ENSG00000132031.8	Uterus_Analysis	2_20220339_G_A_hg19	LeadPvNotSignificant(Checkld)	0.540009
MATN3	ENSG00000132031.8	Spleen_Analysis	2_20220339_G_A_hg19	LeadPvNotSignificant(Checkld)	0.920162
MATN3	ENSG00000132031.8	Stomach_Analysis	2_20220339_G_A_hg19	LeadPvNotSignificant(Checkld)	0.223727
MATN3	ENSG00000132031.8	Testis_Analysis	2_20220339_G_A_hg19	LeadPvNotSignificant(Checkld)	0.401905
MATN3	ENSG00000132031.8	Thyroid_Analysis	2_20220339_G_A_hg19	LeadPvNotSignificant(Checkld)	0.47296
MATN3	ENSG00000132031.8	Skin_Sun_Exposed_Lower_leg_Analysis	2_20220339_G_A_hg19	LeadPvNotSignificant(Checkld)	0.85635
MATN3	ENSG00000132031.8	Brain_Anterior_cingulate_cortex_BA24_Analysis	2_20220339_G_A_hg19	LeadPvNotSignificant(Checkld)	0.247717
MATN3	ENSG00000132031.8	Brain_Caudate_basal_ganglia_Analysis	2_20220339_G_A_hg19	LeadPvNotSignificant(Checkld)	0.022608
MATN3	ENSG00000132031.8	Brain_Frontal_Cortex_BA9_Analysis	2_20220339_G_A_hg19	LeadPvNotSignificant(Checkld)	0.152019
MATN3	ENSG00000132031.8	Adipose_Subcutaneous_Analysis	2_20220339_G_A_hg19	LeadPvNotSignificant(Checkld)	0.137882
MATN3	ENSG00000132031.8	Breast_Mammary_Tissue_Analysis	2_20220339_G_A_hg19	LeadPvNotSignificant(Checkld)	0.560495
MATN3	ENSG00000132031.8	Colon_Sigmoid_Analysis	2_20220339_G_A_hg19	LeadPvNotSignificant(Checkld)	0.799461
MATN3	ENSG00000132031.8	Artery_Aorta_Analysis	2_20220339_G_A_hg19	LeadPvNotSignificant(Checkld)	0.00532907
MATN3	ENSG00000132031.8	Brain_Cerebellum_Analysis	2_20220339_G_A_hg19	LeadPvNotSignificant(Checkld)	0.0428644
MATN3	ENSG00000132031.8	Brain_Nucleus_accumbens_basal_ganglia_Analysis	2_20220339_G_A_hg19	LeadPvNotSignificant(Checkld)	0.276743
MATN3	ENSG00000132031.8	Brain_Hippocampus_Analysis	2_20220339_G_A_hg19	LeadPvNotSignificant(Checkld)	0.231277
MATN3	ENSG00000132031.8	Liver_Analysis	nan	NoPvAtAll	nan
MATN3	ENSG00000132031.8	Lung_Analysis	2_20220339_G_A_hg19	LeadPvNotSignificant(Checkld)	0.339954
MATN3	ENSG00000132031.8	Ovary_Analysis	2_20220339_G_A_hg19	LeadPvNotSignificant(Checkld)	0.188118
MATN3	ENSG00000132031.8	Pancreas_Analysis	2_20220339_G_A_hg19	LeadPvNotSignificant(Checkld)	0.908812
MATN3	ENSG00000132031.8	Brain_Hypothalamus_Analysis	2_20220339_G_A_hg19	LeadPvNotSignificant(Checkld)	0.314765
MATN3	ENSG00000132031.8	Nerve_Tibial_Analysis	2_20220339_G_A_hg19	LeadPvNotSignificant(Checkld)	0.00264476
MATN3	ENSG00000132031.8	Muscle_Skeletal_Analysis	2_20220339_G_A_hg19	LeadPvNotSignificant(Checkld)	0.256444
MATN3	ENSG00000132031.8	Colon_Transverse_Analysis	2_20220339_G_A_hg19	LeadPvNotSignificant(Checkld)	0.00089276
MATN3	ENSG00000132031.8	Heart_Atrial_Appendage_Analysis	2_20220339_G_A_hg19	LeadPvNotSignificant(Checkld)	0.0879928
MATN3	ENSG00000132031.8	Heart_Left_Ventricle_Analysis	2_20220339_G_A_hg19	LeadPvNotSignificant(Checkld)	0.813209
MATN3	ENSG00000132031.8	Esophagus_Mucosa_Analysis	2_20220339_G_A_hg19	LeadPvNotSignificant(Checkld)	0.85621
MATN3	ENSG00000132031.8	Esophagus_Muscularis_Analysis	2_20220339_G_A_hg19	LeadPvNotSignificant(Checkld)	0.0206844
MATN3	ENSG00000132031.8	Skin_Not_Sun_Exposed_Suprapubic_Analysis	2_20220339_G_A_hg19	LeadPvNotSignificant(Checkld)	0.788227
MATN3	ENSG00000132031.8	Small_Intestine_Terminal_Ileum_Analysis	2_20220339_G_A_hg19	LeadPvNotSignificant(Checkld)	0.96477
MATN3	ENSG00000132031.8	Brain_Putamen_basal_ganglia_Analysis	2_20220339_G_A_hg19	LeadPvNotSignificant(Checkld)	0.253869
MATN3	ENSG00000132031.8	Brain_Cerebellar_Hemisphere_Analysis	2_20220339_G_A_hg19	LeadPvNotSignificant(Checkld)	0.809078
MATN3	ENSG00000132031.8	Adrenal_Gland_Analysis	2_20220339_G_A_hg19	LeadPvNotSignificant(Checkld)	0.166551
MATN3	ENSG00000132031.8	Brain_Cortex_Analysis	2_20220339_G_A_hg19	LeadPvNotSignificant(Checkld)	0.47482
MATN3	ENSG00000132031.8	Artery_Tibial_Analysis	2_20220339_G_A_hg19	LeadPvNotSignificant(Checkld)	0.019921
MATN3	ENSG00000132031.8	Adipose_Visceral_Omentum_Analysis	2_20220339_G_A_hg19	LeadPvNotSignificant(Checkld)	0.0911353
MATN3	ENSG00000132031.8	Artery_Coronary_Analysis	2_20220339_G_A_hg19	LeadPvNotSignificant(Checkld)	0.369696
MATN3	ENSG00000132031.8	Esophagus_Gastroesophageal_Junction_Analysis	2_20220339_G_A_hg19	LeadPvNotSignificant(Checkld)	0.00392168
GPATCH11	ENSG00000152133.10	ICGC_Analysis	2_37356992_C_T_hg19	False PAWG pval	1.16078493325e-05
GPATCH11	ENSG00000152133.10	Prostate_Analysis	2_37356992_C_T_hg19	LeadPvNotSignificant(Checkld)	0.440591
GPATCH11	ENSG00000152133.10	Whole_Blood_Analysis	2_37356992_C_T_hg19	LeadPvNotSignificant(Checkld)	0.000957748
GPATCH11	ENSG00000152133.10	Pituitary_Analysis	2_37356992_C_T_hg19	LeadPvNotSignificant(Checkld)	0.675676
GPATCH11	ENSG00000152133.10	Vagina_Analysis	2_37356992_C_T_hg19	LeadPvNotSignificant(Checkld)	0.048484
GPATCH11	ENSG00000152133.10	Uterus_Analysis	2_37356992_C_T_hg19	LeadPvNotSignificant(Checkld)	0.0773676
GPATCH11	ENSG00000152133.10	Spleen_Analysis	2_37356992_C_T_hg19	LeadPvNotSignificant(Checkld)	0.560611
GPATCH11	ENSG00000152133.10	Stomach_Analysis	2_37356992_C_T_hg19	LeadPvNotSignificant(Checkld)	0.0031563
GPATCH11	ENSG00000152133.10	Testis_Analysis	2_37356992_C_T_hg19	LeadPvNotSignificant(Checkld)	0.977919
GPATCH11	ENSG00000152133.10	Thyroid_Analysis	2_37356992_C_T_hg19	LeadPvNotSignificant(Checkld)	0.0110943
GPATCH11	ENSG00000152133.10	Skin_Sun_Exposed_Lower_leg_Analysis	2_37356992_C_T_hg19	LeadPvNotSignificant(Checkld)	0.00480553
GPATCH11	ENSG00000152133.10	Brain_Anterior_cingulate_cortex_BA24_Analysis	2_37356992_C_T_hg19	LeadPvNotSignificant(Checkld)	0.347727
GPATCH11	ENSG00000152133.10	Brain_Caudate_basal_ganglia_Analysis	2_37356992_C_T_hg19	LeadPvNotSignificant(Checkld)	0.98933
GPATCH11	ENSG00000152133.10	Brain_Frontal_Cortex_BA9_Analysis	2_37356992_C_T_hg19	LeadPvNotSignificant(Checkld)	0.797521
GPATCH11	ENSG00000152133.10	Adipose_Subcutaneous_Analysis	2_37356992_C_T_hg19	LeadPvNotSignificant(Checkld)	0.0695336
GPATCH11	ENSG00000152133.10	Breast_Mammary_Tissue_Analysis	2_37356992_C_T_hg19	LeadPvNotSignificant(Checkld)	0.803696
GPATCH11	ENSG00000152133.10	Colon_Sigmoid_Analysis	2_37356992_C_T_hg19	LeadPvNotSignificant(Checkld)	0.425947
GPATCH11	ENSG00000152133.10	Artery_Aorta_Analysis	2_37356992_C_T_hg19	LeadPvNotSignificant(Checkld)	0.00346569
GPATCH11	ENSG00000152133.10	Brain_Cerebellum_Analysis	2_37356992_C_T_hg19	LeadPvNotSignificant(Checkld)	0.114201
GPATCH11	ENSG00000152133.10	Brain_Nucleus_accumbens_basal_ganglia_Analysis	2_37356992_C_T_hg19	LeadPvNotSignificant(Checkld)	0.498884
GPATCH11	ENSG00000152133.10	Brain_Hippocampus_Analysis	2_37356992_C_T_hg19	LeadPvNotSignificant(Checkld)	0.853694
GPATCH11	ENSG00000152133.10	Liver_Analysis	2_37356992_C_T_hg19	LeadPvNotSignificant(Checkld)	0.0059507
GPATCH11	ENSG00000152133.10	Lung_Analysis	2_37356992_C_T_hg19	LeadPvNotSignificant(Checkld)	0.0791215
GPATCH11	ENSG00000152133.10	Ovary_Analysis	2_37356992_C_T_hg19	LeadPvNotSignificant(Checkld)	0.212126
GPATCH11	ENSG00000152133.10	Pancreas_Analysis	2_37356992_C_T_hg19	LeadPvNotSignificant(Checkld)	0.0153696
GPATCH11	ENSG00000152133.10	Brain_Hypothalamus_Analysis	2_37356992_C_T_hg19	LeadPvNotSignificant(Checkld)	0.171836
GPATCH11	ENSG00000152133.10	Nerve_Tibial_Analysis	2_37356992_C_T_hg19	LeadPvNotSignificant(Checkld)	0.943928
GPATCH11	ENSG00000152133.10	Muscle_Skeletal_Analysis	2_37356992_C_T_hg19	LeadPvNotSignificant(Checkld)	0.106784
GPATCH11	ENSG00000152133.10	Colon_Transverse_Analysis	2_37356992_C_T_hg19	LeadPvNotSignificant(Checkld)	0.000975886
GPATCH11	ENSG00000152133.10	Heart_Atrial_Appendage_Analysis	2_37356992_C_T_hg19	LeadPvNotSignificant(Checkld)	0.201069
GPATCH11	ENSG00000152133.10	Heart_Left_Ventricle_Analysis	2_37356992_C_T_hg19	LeadPvNotSignificant(Checkld)	0.185817
GPATCH11	ENSG00000152133.10	Esophagus_Mucosa_Analysis	2_37356992_C_T_hg19	LeadPvNotSignificant(Checkld)	0.00791097
GPATCH11	ENSG00000152133.10	Esophagus_Muscularis_Analysis	2_37356992_C_T_hg19	LeadPvNotSignificant(Checkld)	0.0214486
GPATCH11	ENSG00000152133.10	Skin_Not_Sun_Exposed_Suprapubic_Analysis	2_37356992_C_T_hg19	LeadPvNotSignificant(Checkld)	0.0208166
GPATCH11	ENSG00000152133.10	Small_Intestine_Terminal_Ileum_Analysis	2_37356992_C_T_hg19	LeadPvNotSignificant(Checkld)	0.0291336
GPATCH11	ENSG00000152133.10	Brain_Putamen_basal_ganglia_Analysis	2_37356992_C_T_hg19	LeadPvNotSignificant(Checkld)	0.979031
GPATCH11	ENSG00000152133.10	Brain_Cerebellar_Hemisphere_Analysis	2_37356992_C_T_hg19	LeadPvNotSignificant(Checkld)	0.537176
GPATCH11	ENSG00000152133.10	Adrenal_Gland_Analysis	2_37356992_C_T_hg19	LeadPvNotSignificant(Checkld)	0.0451856
GPATCH11	ENSG00000152133.10	Brain_Cortex_Analysis	2_37356992_C_T_hg19	LeadPvNotSignificant(Checkld)	0.396706
GPATCH11	ENSG00000152133.10	Artery_Tibial_Analysis	2_37356992_C_T_hg19	LeadPvNotSignificant(Checkld)	0.0195639
GPATCH11	ENSG00000152133.10	Adipose_Visceral_Omentum_Analysis	2_37356992_C_T_hg19	LeadPvNotSignificant(Checkld)	0.777222
GPATCH11	ENSG00000152133.10	Artery_Coronary_Analysis	2_37356992_C_T_hg19	LeadPvNotSignificant(Checkld)	0.0491579
GPATCH11	ENSG00000152133.10	Esophagus_Gastroesophageal_Junction_Analysis	2_37356992_C_T_hg19	LeadPvNotSignificant(Checkld)	0.317081
EIF2AK2	ENSG00000055332.12	ICGC_Analysis	2_37436026_G_A_hg19	False PAWG pval	1.12313017112e-05
EIF2AK2	ENSG00000055332.12	Prostate_Analysis	2_37238824_C_T_hg19	NoLDPv,AllPvNotSignificant	0.00956359
EIF2AK2	ENSG00000055332.12	Whole_Blood_Analysis	2_37436026_G_A_hg19	LeadPvNotSignificant(Checkld)	0.141322
EIF2AK2	ENSG00000055332.12	Pituitary_Analysis	2_37438764_A_G_hg19	NoLeadPv,LdPvNotSignificant	0.603967
EIF2AK2	ENSG00000055332.12	Vagina_Analysis	2_37436026_G_A_hg19	LeadPvNotSignificant(Checkld)	0.83706
EIF2AK2	ENSG00000055332.12	Uterus_Analysis	2_37422058_T_C_b37	NoLDPv,AllPvNotSignificant	0.000647782
EIF2AK2	ENSG00000055332.12	Spleen_Analysis	2_37380482_T_C_b37	NoLDPv,AllPvNotSignificant	0.00324771
EIF2AK2	ENSG00000055332.12	Stomach_Analysis	2_37436026_G_A_hg19	LeadPvNotSignificant(Checkld)	0.069133
EIF2AK2	ENSG00000055332.12	Testis_Analysis	2_37436026_G_A_hg19	LeadPvNotSignificant(Checkld)	0.0222541
EIF2AK2	ENSG00000055332.12	Thyroid_Analysis	2_37436026_G_A_hg19	LeadPvNotSignificant(Checkld)	0.773568
EIF2AK2	ENSG00000055332.12	Skin_Sun_Exposed_Lower_leg_Analysis	2_37436026_G_A_hg19	LeadPvNotSignificant(Checkld)	0.525357
EIF2AK2	ENSG00000055332.12	Brain_Anterior_cingulate_cortex_BA24_Analysis	2_37438764_A_G_hg19	NoLeadPv,LdPvNotSignificant	0.51704
EIF2AK2	ENSG00000055332.12	Brain_Caudate_basal_ganglia_Analysis	2_37436026_G_A_hg19	LeadPvNotSignificant(Checkld)	0.782709
EIF2AK2	ENSG00000055332.12	Brain_Frontal_Cortex_BA9_Analysis	2_37438764_A_G_hg19	NoLeadPv,LdPvNotSignificant	0.80354
EIF2AK2	ENSG00000055332.12	Adipose_Subcutaneous_Analysis	2_37436026_G_A_hg19	LeadPvNotSignificant(Checkld)	0.110985
EIF2AK2	ENSG00000055332.12	Breast_Mammary_Tissue_Analysis	2_37436026_G_A_hg19	LeadPvNotSignificant(Checkld)	0.143753
EIF2AK2	ENSG00000055332.12	Colon_Sigmoid_Analysis	2_37436026_G_A_hg19	LeadPvNotSignificant(Checkld)	0.789543
EIF2AK2	ENSG00000055332.12	Artery_Aorta_Analysis	2_37436026_G_A_hg19	LeadPvNotSignificant(Checkld)	0.908915
EIF2AK2	ENSG00000055332.12	Brain_Cerebellum_Analysis	2_37436026_G_A_hg19	LeadPvNotSignificant(Checkld)	0.539204
EIF2AK2	ENSG00000055332.12	Brain_Nucleus_accumbens_basal_ganglia_Analysis	2_37438764_A_G_hg19	NoLeadPv,LdPvNotSignificant	0.581381
EIF2AK2	ENSG00000055332.12	Brain_Hippocampus_Analysis	2_37422068_C_T_b37	NoLDPv,AllPvNotSignificant	0.00356705
EIF2AK2	ENSG00000055332.12	Liver_Analysis	2_37436026_G_A_hg19	LeadPvNotSignificant(Checkld)	0.247496
EIF2AK2	ENSG00000055332.12	Lung_Analysis	2_37436026_G_A_hg19	LeadPvNotSignificant(Checkld)	0.0238101
EIF2AK2	ENSG00000055332.12	Ovary_Analysis	2_37436026_G_A_hg19	LeadPvNotSignificant(Checkld)	0.445278
EIF2AK2	ENSG00000055332.12	Pancreas_Analysis	2_37436026_G_A_hg19	LeadPvNotSignificant(Checkld)	0.523941
EIF2AK2	ENSG00000055332.12	Brain_Hypothalamus_Analysis	2_37438764_A_G_hg19	NoLeadPv,LdPvNotSignificant	0.52125
EIF2AK2	ENSG00000055332.12	Nerve_Tibial_Analysis	2_37436026_G_A_hg19	LeadPvNotSignificant(Checkld)	0.0502668
EIF2AK2	ENSG00000055332.12	Muscle_Skeletal_Analysis	2_37436026_G_A_hg19	LeadPvNotSignificant(Checkld)	0.0632409
EIF2AK2	ENSG00000055332.12	Colon_Transverse_Analysis	2_37436026_G_A_hg19	LeadPvNotSignificant(Checkld)	0.095609
EIF2AK2	ENSG00000055332.12	Heart_Atrial_Appendage_Analysis	2_37436026_G_A_hg19	LeadPvNotSignificant(Checkld)	0.147439
EIF2AK2	ENSG00000055332.12	Heart_Left_Ventricle_Analysis	2_37436026_G_A_hg19	LeadPvNotSignificant(Checkld)	0.908736
EIF2AK2	ENSG00000055332.12	Esophagus_Mucosa_Analysis	2_37436026_G_A_hg19	LeadPvNotSignificant(Checkld)	0.807881
EIF2AK2	ENSG00000055332.12	Esophagus_Muscularis_Analysis	2_37436026_G_A_hg19	LeadPvNotSignificant(Checkld)	0.226667
EIF2AK2	ENSG00000055332.12	Skin_Not_Sun_Exposed_Suprapubic_Analysis	2_37436026_G_A_hg19	LeadPvNotSignificant(Checkld)	0.946687
EIF2AK2	ENSG00000055332.12	Small_Intestine_Terminal_Ileum_Analysis	2_37399627_T_C_hg19	NoLDPv,AllPvNotSignificant	0.000603547
EIF2AK2	ENSG00000055332.12	Brain_Putamen_basal_ganglia_Analysis	2_37391792_A_T_hg19	NoLDPv,AllPvNotSignificant	0.019805
EIF2AK2	ENSG00000055332.12	Brain_Cerebellar_Hemisphere_Analysis	2_37419676_A_G_hg19	NoLeadPv,LdPvNotSignificant	0.0424976
EIF2AK2	ENSG00000055332.12	Adrenal_Gland_Analysis	2_37436026_G_A_hg19	LeadPvNotSignificant(Checkld)	0.00919598
EIF2AK2	ENSG00000055332.12	Brain_Cortex_Analysis	2_37436026_G_A_hg19	LeadPvNotSignificant(Checkld)	0.316834
EIF2AK2	ENSG00000055332.12	Artery_Tibial_Analysis	2_37436026_G_A_hg19	LeadPvNotSignificant(Checkld)	0.6944
EIF2AK2	ENSG00000055332.12	Adipose_Visceral_Omentum_Analysis	2_37436026_G_A_hg19	LeadPvNotSignificant(Checkld)	0.466419
EIF2AK2	ENSG00000055332.12	Artery_Coronary_Analysis	2_37438764_A_G_hg19	NoLeadPv,LdPvNotSignificant	0.591694
EIF2AK2	ENSG00000055332.12	Esophagus_Gastroesophageal_Junction_Analysis	2_37436026_G_A_hg19	LeadPvNotSignificant(Checkld)	0.291415
CAMKMT	ENSG00000143919.10	ICGC_Analysis	2_44591972_G_A_hg19	False PAWG pval	2.66032512242e-05
CAMKMT	ENSG00000143919.10	Prostate_Analysis	2_44591972_G_A_hg19	LeadPvNotSignificant(Checkld)	0.394768
CAMKMT	ENSG00000143919.10	Whole_Blood_Analysis	2_44591972_G_A_hg19	LeadPvNotSignificant(Checkld)	0.0046539
CAMKMT	ENSG00000143919.10	Pituitary_Analysis	2_44591972_G_A_hg19	LeadPvNotSignificant(Checkld)	0.0834214
CAMKMT	ENSG00000143919.10	Vagina_Analysis	2_44591972_G_A_hg19	LeadPvNotSignificant(Checkld)	0.0200327
CAMKMT	ENSG00000143919.10	Uterus_Analysis	2_44614073_T_C_hg19	NoLeadPv,LdPvNotSignificant	0.516817
CAMKMT	ENSG00000143919.10	Spleen_Analysis	2_44591972_G_A_hg19	LeadPvNotSignificant(Checkld)	0.352938
CAMKMT	ENSG00000143919.10	Stomach_Analysis	2_44591972_G_A_hg19	LeadPvNotSignificant(Checkld)	0.0118317
CAMKMT	ENSG00000143919.10	Testis_Analysis	2_44591972_G_A_hg19	LeadPvNotSignificant(Checkld)	0.038393
CAMKMT	ENSG00000143919.10	Thyroid_Analysis	2_44591972_G_A_hg19	LeadPvNotSignificant(Checkld)	0.322417
CAMKMT	ENSG00000143919.10	Skin_Sun_Exposed_Lower_leg_Analysis	2_44591972_G_A_hg19	LeadPvNotSignificant(Checkld)	0.493592
CAMKMT	ENSG00000143919.10	Brain_Anterior_cingulate_cortex_BA24_Analysis	2_44591972_G_A_hg19	LeadPvNotSignificant(Checkld)	0.365083
CAMKMT	ENSG00000143919.10	Brain_Caudate_basal_ganglia_Analysis	2_44591972_G_A_hg19	LeadPvNotSignificant(Checkld)	0.837145
CAMKMT	ENSG00000143919.10	Brain_Frontal_Cortex_BA9_Analysis	2_44591972_G_A_hg19	LeadPvNotSignificant(Checkld)	0.303695
CAMKMT	ENSG00000143919.10	Adipose_Subcutaneous_Analysis	2_44591972_G_A_hg19	LeadPvNotSignificant(Checkld)	0.00778051
CAMKMT	ENSG00000143919.10	Breast_Mammary_Tissue_Analysis	2_44591972_G_A_hg19	LeadPvNotSignificant(Checkld)	0.777194
CAMKMT	ENSG00000143919.10	Colon_Sigmoid_Analysis	2_44591972_G_A_hg19	LeadPvNotSignificant(Checkld)	0.600614
CAMKMT	ENSG00000143919.10	Artery_Aorta_Analysis	2_44591972_G_A_hg19	LeadPvNotSignificant(Checkld)	0.622871
CAMKMT	ENSG00000143919.10	Brain_Cerebellum_Analysis	2_44591972_G_A_hg19	LeadPvNotSignificant(Checkld)	0.281359
CAMKMT	ENSG00000143919.10	Brain_Nucleus_accumbens_basal_ganglia_Analysis	2_44591972_G_A_hg19	LeadPvNotSignificant(Checkld)	0.427248
CAMKMT	ENSG00000143919.10	Brain_Hippocampus_Analysis	2_44591972_G_A_hg19	LeadPvNotSignificant(Checkld)	0.93483
CAMKMT	ENSG00000143919.10	Liver_Analysis	2_44591972_G_A_hg19	LeadPvNotSignificant(Checkld)	0.561527
CAMKMT	ENSG00000143919.10	Lung_Analysis	2_44591972_G_A_hg19	LeadPvNotSignificant(Checkld)	0.00943929
CAMKMT	ENSG00000143919.10	Ovary_Analysis	2_44591972_G_A_hg19	LeadPvNotSignificant(Checkld)	0.140686
CAMKMT	ENSG00000143919.10	Pancreas_Analysis	2_44591972_G_A_hg19	LeadPvNotSignificant(Checkld)	0.133699
CAMKMT	ENSG00000143919.10	Brain_Hypothalamus_Analysis	2_44591972_G_A_hg19	LeadPvNotSignificant(Checkld)	0.935961
CAMKMT	ENSG00000143919.10	Nerve_Tibial_Analysis	2_44591972_G_A_hg19	LeadPvNotSignificant(Checkld)	0.246889
CAMKMT	ENSG00000143919.10	Muscle_Skeletal_Analysis	2_44591972_G_A_hg19	LeadPvNotSignificant(Checkld)	0.68154
CAMKMT	ENSG00000143919.10	Colon_Transverse_Analysis	2_44591972_G_A_hg19	LeadPvNotSignificant(Checkld)	0.00949266
CAMKMT	ENSG00000143919.10	Heart_Atrial_Appendage_Analysis	2_44591972_G_A_hg19	LeadPvNotSignificant(Checkld)	0.469305
CAMKMT	ENSG00000143919.10	Heart_Left_Ventricle_Analysis	2_44591972_G_A_hg19	LeadPvNotSignificant(Checkld)	0.367354
CAMKMT	ENSG00000143919.10	Esophagus_Mucosa_Analysis	2_44591972_G_A_hg19	LeadPvNotSignificant(Checkld)	0.000412502
CAMKMT	ENSG00000143919.10	Esophagus_Muscularis_Analysis	2_44591972_G_A_hg19	LeadPvNotSignificant(Checkld)	0.223002
CAMKMT	ENSG00000143919.10	Skin_Not_Sun_Exposed_Suprapubic_Analysis	2_44591972_G_A_hg19	LeadPvNotSignificant(Checkld)	0.207202
CAMKMT	ENSG00000143919.10	Small_Intestine_Terminal_Ileum_Analysis	2_44599253_A_G_hg19	NoLeadPv,LdPvNotSignificant	0.684108
CAMKMT	ENSG00000143919.10	Brain_Putamen_basal_ganglia_Analysis	2_44591972_G_A_hg19	LeadPvNotSignificant(Checkld)	0.166171
CAMKMT	ENSG00000143919.10	Brain_Cerebellar_Hemisphere_Analysis	2_44591972_G_A_hg19	LeadPvNotSignificant(Checkld)	0.566961
CAMKMT	ENSG00000143919.10	Adrenal_Gland_Analysis	2_44591972_G_A_hg19	LeadPvNotSignificant(Checkld)	0.191522
CAMKMT	ENSG00000143919.10	Brain_Cortex_Analysis	2_44591972_G_A_hg19	LeadPvNotSignificant(Checkld)	0.930786
CAMKMT	ENSG00000143919.10	Artery_Tibial_Analysis	2_44591972_G_A_hg19	LeadPvNotSignificant(Checkld)	0.440352
CAMKMT	ENSG00000143919.10	Adipose_Visceral_Omentum_Analysis	2_44591972_G_A_hg19	LeadPvNotSignificant(Checkld)	0.955857
CAMKMT	ENSG00000143919.10	Artery_Coronary_Analysis	2_44591972_G_A_hg19	LeadPvNotSignificant(Checkld)	0.729049
CAMKMT	ENSG00000143919.10	Esophagus_Gastroesophageal_Junction_Analysis	2_44591972_G_A_hg19	LeadPvNotSignificant(Checkld)	0.998369
MRPL53	ENSG00000204822.6	ICGC_Analysis	2_74770960_G_A_hg19	False PAWG pval	5.51429068472e-05
MRPL53	ENSG00000204822.6	Prostate_Analysis	2_74641353_A_G_hg19	NoLDPv,AllPvNotSignificant	0.00251137
MRPL53	ENSG00000204822.6	Whole_Blood_Analysis	2_74770960_G_A_hg19	LeadPvNotSignificant(Checkld)	0.463802
MRPL53	ENSG00000204822.6	Pituitary_Analysis	2_74611969_C_G_hg19	NoLDPv,AllPvNotSignificant	0.00700662
MRPL53	ENSG00000204822.6	Vagina_Analysis	2_74705126_T_A_hg19	NoLDPv,AllPvNotSignificant	0.0265484
MRPL53	ENSG00000204822.6	Uterus_Analysis	2_74733834_C_T_hg19	NoLDPv,AllPvNotSignificant	0.220647
MRPL53	ENSG00000204822.6	Spleen_Analysis	2_74641353_A_G_hg19	NoLDPv,AllPvNotSignificant	0.0413873
MRPL53	ENSG00000204822.6	Stomach_Analysis	2_74733834_C_T_hg19	NoLDPv,AllPvNotSignificant	0.00734856
MRPL53	ENSG00000204822.6	Testis_Analysis	2_74609600_A_G_hg19	NoLDPv,AllPvNotSignificant	0.0336878
MRPL53	ENSG00000204822.6	Thyroid_Analysis	2_74770960_G_A_hg19	LeadPvNotSignificant(Checkld)	0.391333
MRPL53	ENSG00000204822.6	Skin_Sun_Exposed_Lower_leg_Analysis	2_74770960_G_A_hg19	LeadPvNotSignificant(Checkld)	0.576382
MRPL53	ENSG00000204822.6	Brain_Anterior_cingulate_cortex_BA24_Analysis	2_74798729_G_A_hg19	NoLDPv,AllPvNotSignificant	0.154322
MRPL53	ENSG00000204822.6	Brain_Caudate_basal_ganglia_Analysis	2_74624781_A_G_hg19	NoLDPv,AllPvNotSignificant	0.125938
MRPL53	ENSG00000204822.6	Brain_Frontal_Cortex_BA9_Analysis	2_74725144_T_C_hg19	NoLDPv,AllPvNotSignificant	0.155899
MRPL53	ENSG00000204822.6	Adipose_Subcutaneous_Analysis	2_74770960_G_A_hg19	LeadPvNotSignificant(Checkld)	0.307681
MRPL53	ENSG00000204822.6	Breast_Mammary_Tissue_Analysis	2_74658196_T_A_hg19	NoLDPv,AllPvNotSignificant	0.017708
MRPL53	ENSG00000204822.6	Colon_Sigmoid_Analysis	2_74697095_C_T_hg19	NoLDPv,AllPvNotSignificant	0.00728992
MRPL53	ENSG00000204822.6	Artery_Aorta_Analysis	2_74789302_T_A_hg19	NoLDPv,AllPvNotSignificant	0.0122787
MRPL53	ENSG00000204822.6	Brain_Cerebellum_Analysis	2_74705126_T_A_hg19	NoLDPv,AllPvNotSignificant	0.0285298
MRPL53	ENSG00000204822.6	Brain_Nucleus_accumbens_basal_ganglia_Analysis	2_74678921_T_C_hg19	NoLDPv,AllPvNotSignificant	0.0127076
MRPL53	ENSG00000204822.6	Brain_Hippocampus_Analysis	2_74632391_A_T_b37	NoLDPv,AllPvNotSignificant	0.0215281
MRPL53	ENSG00000204822.6	Liver_Analysis	2_74758934_G_A_hg19	NoLDPv,AllPvNotSignificant	0.00103453
MRPL53	ENSG00000204822.6	Lung_Analysis	2_74715718_A_G_hg19	NoLDPv,AllPvNotSignificant	0.054187
MRPL53	ENSG00000204822.6	Ovary_Analysis	2_74697095_C_T_hg19	NoLDPv,AllPvNotSignificant	0.00748063
MRPL53	ENSG00000204822.6	Pancreas_Analysis	2_74781577_T_C_hg19	NoLDPv,AllPvNotSignificant	0.0467623
MRPL53	ENSG00000204822.6	Brain_Hypothalamus_Analysis	2_74687550_T_C_hg19	NoLDPv,AllPvNotSignificant	0.0461962
MRPL53	ENSG00000204822.6	Nerve_Tibial_Analysis	2_74770960_G_A_hg19	LeadPvNotSignificant(Checkld)	0.417123
MRPL53	ENSG00000204822.6	Muscle_Skeletal_Analysis	2_74770960_G_A_hg19	LeadPvNotSignificant(Checkld)	0.466914
MRPL53	ENSG00000204822.6	Colon_Transverse_Analysis	2_74734366_G_C_hg19	NoLDPv,AllPvNotSignificant	0.0358669
MRPL53	ENSG00000204822.6	Heart_Atrial_Appendage_Analysis	2_74632391_A_T_b37	NoLDPv,AllPvNotSignificant	0.0247262
MRPL53	ENSG00000204822.6	Heart_Left_Ventricle_Analysis	2_74733834_C_T_hg19	NoLDPv,AllPvNotSignificant	0.0101718
MRPL53	ENSG00000204822.6	Esophagus_Mucosa_Analysis	2_74781577_T_C_hg19	NoLDPv,AllPvNotSignificant	0.0200747
MRPL53	ENSG00000204822.6	Esophagus_Muscularis_Analysis	2_74703684_T_C_hg19	NoLDPv,AllPvNotSignificant	0.024512
MRPL53	ENSG00000204822.6	Skin_Not_Sun_Exposed_Suprapubic_Analysis	2_74705849_A_T_hg19	NoLDPv,AllPvNotSignificant	0.0320333
MRPL53	ENSG00000204822.6	Small_Intestine_Terminal_Ileum_Analysis	2_74649934_A_C_b37	NoLDPv,AllPvNotSignificant	0.218979
MRPL53	ENSG00000204822.6	Brain_Putamen_basal_ganglia_Analysis	2_74705126_T_A_hg19	NoLDPv,AllPvNotSignificant	0.0425302
MRPL53	ENSG00000204822.6	Brain_Cerebellar_Hemisphere_Analysis	2_74649921_C_A_b37	NoLDPv,AllPvNotSignificant	0.0138388
MRPL53	ENSG00000204822.6	Adrenal_Gland_Analysis	2_74692191_C_T_hg19	NoLDPv,AllPvNotSignificant	0.0568722
MRPL53	ENSG00000204822.6	Brain_Cortex_Analysis	2_74692191_C_T_hg19	NoLDPv,AllPvNotSignificant	0.0405091
MRPL53	ENSG00000204822.6	Artery_Tibial_Analysis	2_74770960_G_A_hg19	LeadPvNotSignificant(Checkld)	0.735492
MRPL53	ENSG00000204822.6	Adipose_Visceral_Omentum_Analysis	2_74669326_C_T_hg19	NoLDPv,AllPvNotSignificant	0.0051752
MRPL53	ENSG00000204822.6	Artery_Coronary_Analysis	2_74722081_G_A_hg19	NoLDPv,AllPvNotSignificant	0.0458554
MRPL53	ENSG00000204822.6	Esophagus_Gastroesophageal_Junction_Analysis	2_74697095_C_T_hg19	NoLDPv,AllPvNotSignificant	0.0517988
KLHL29	ENSG00000119771.10	ICGC_Analysis	2_23641056_C_T_hg19	False PAWG pval	1.41142502138e-05
KLHL29	ENSG00000119771.10	Prostate_Analysis	2_23641056_C_T_hg19	LeadPvNotSignificant(Checkld)	0.039465
KLHL29	ENSG00000119771.10	Whole_Blood_Analysis	2_23641056_C_T_hg19	LeadPvNotSignificant(Checkld)	0.477996
KLHL29	ENSG00000119771.10	Pituitary_Analysis	2_23641056_C_T_hg19	LeadPvNotSignificant(Checkld)	0.0983209
KLHL29	ENSG00000119771.10	Vagina_Analysis	2_23641056_C_T_hg19	LeadPvNotSignificant(Checkld)	0.740485
KLHL29	ENSG00000119771.10	Uterus_Analysis	2_23641056_C_T_hg19	LeadPvNotSignificant(Checkld)	0.423005
KLHL29	ENSG00000119771.10	Spleen_Analysis	2_23641056_C_T_hg19	LeadPvNotSignificant(Checkld)	0.555816
KLHL29	ENSG00000119771.10	Stomach_Analysis	2_23641056_C_T_hg19	LeadPvNotSignificant(Checkld)	0.799795
KLHL29	ENSG00000119771.10	Testis_Analysis	2_23641056_C_T_hg19	LeadPvNotSignificant(Checkld)	0.250089
KLHL29	ENSG00000119771.10	Thyroid_Analysis	2_23641056_C_T_hg19	LeadPvNotSignificant(Checkld)	0.323996
KLHL29	ENSG00000119771.10	Skin_Sun_Exposed_Lower_leg_Analysis	2_23641056_C_T_hg19	LeadPvNotSignificant(Checkld)	0.0419118
KLHL29	ENSG00000119771.10	Brain_Anterior_cingulate_cortex_BA24_Analysis	2_23641056_C_T_hg19	LeadPvNotSignificant(Checkld)	0.548986
KLHL29	ENSG00000119771.10	Brain_Caudate_basal_ganglia_Analysis	2_23641056_C_T_hg19	LeadPvNotSignificant(Checkld)	0.831546
KLHL29	ENSG00000119771.10	Brain_Frontal_Cortex_BA9_Analysis	2_23641056_C_T_hg19	LeadPvNotSignificant(Checkld)	0.163865
KLHL29	ENSG00000119771.10	Adipose_Subcutaneous_Analysis	2_23641056_C_T_hg19	LeadPvNotSignificant(Checkld)	0.16542
KLHL29	ENSG00000119771.10	Breast_Mammary_Tissue_Analysis	2_23641056_C_T_hg19	LeadPvNotSignificant(Checkld)	0.968811
KLHL29	ENSG00000119771.10	Colon_Sigmoid_Analysis	2_23641056_C_T_hg19	LeadPvNotSignificant(Checkld)	0.137493
KLHL29	ENSG00000119771.10	Artery_Aorta_Analysis	2_23641056_C_T_hg19	LeadPvNotSignificant(Checkld)	0.328116
KLHL29	ENSG00000119771.10	Brain_Cerebellum_Analysis	2_23641056_C_T_hg19	LeadPvNotSignificant(Checkld)	0.213511
KLHL29	ENSG00000119771.10	Brain_Nucleus_accumbens_basal_ganglia_Analysis	2_23641056_C_T_hg19	LeadPvNotSignificant(Checkld)	0.832512
KLHL29	ENSG00000119771.10	Brain_Hippocampus_Analysis	2_23641056_C_T_hg19	LeadPvNotSignificant(Checkld)	0.581465
KLHL29	ENSG00000119771.10	Liver_Analysis	2_23641056_C_T_hg19	LeadPvNotSignificant(Checkld)	0.615225
KLHL29	ENSG00000119771.10	Lung_Analysis	2_23641056_C_T_hg19	LeadPvNotSignificant(Checkld)	0.0236377
KLHL29	ENSG00000119771.10	Ovary_Analysis	2_23641056_C_T_hg19	LeadPvNotSignificant(Checkld)	0.457431
KLHL29	ENSG00000119771.10	Pancreas_Analysis	2_23641056_C_T_hg19	LeadPvNotSignificant(Checkld)	0.866671
KLHL29	ENSG00000119771.10	Brain_Hypothalamus_Analysis	2_23641056_C_T_hg19	LeadPvNotSignificant(Checkld)	0.944225
KLHL29	ENSG00000119771.10	Nerve_Tibial_Analysis	2_23641056_C_T_hg19	LeadPvNotSignificant(Checkld)	0.239033
KLHL29	ENSG00000119771.10	Muscle_Skeletal_Analysis	2_23641056_C_T_hg19	LeadPvNotSignificant(Checkld)	0.477576
KLHL29	ENSG00000119771.10	Colon_Transverse_Analysis	2_23641056_C_T_hg19	LeadPvNotSignificant(Checkld)	0.411938
KLHL29	ENSG00000119771.10	Heart_Atrial_Appendage_Analysis	2_23641056_C_T_hg19	LeadPvNotSignificant(Checkld)	0.00501297
KLHL29	ENSG00000119771.10	Heart_Left_Ventricle_Analysis	2_23641056_C_T_hg19	LeadPvNotSignificant(Checkld)	0.322593
KLHL29	ENSG00000119771.10	Esophagus_Mucosa_Analysis	2_23641056_C_T_hg19	LeadPvNotSignificant(Checkld)	0.0967375
KLHL29	ENSG00000119771.10	Esophagus_Muscularis_Analysis	2_23641056_C_T_hg19	LeadPvNotSignificant(Checkld)	0.55009
KLHL29	ENSG00000119771.10	Skin_Not_Sun_Exposed_Suprapubic_Analysis	2_23641056_C_T_hg19	LeadPvNotSignificant(Checkld)	0.00456
KLHL29	ENSG00000119771.10	Small_Intestine_Terminal_Ileum_Analysis	2_23641056_C_T_hg19	LeadPvNotSignificant(Checkld)	0.562499
KLHL29	ENSG00000119771.10	Brain_Putamen_basal_ganglia_Analysis	2_23641056_C_T_hg19	LeadPvNotSignificant(Checkld)	0.240528
KLHL29	ENSG00000119771.10	Brain_Cerebellar_Hemisphere_Analysis	2_23641056_C_T_hg19	LeadPvNotSignificant(Checkld)	0.132172
KLHL29	ENSG00000119771.10	Adrenal_Gland_Analysis	2_23641056_C_T_hg19	LeadPvNotSignificant(Checkld)	0.910717
KLHL29	ENSG00000119771.10	Brain_Cortex_Analysis	2_23641056_C_T_hg19	LeadPvNotSignificant(Checkld)	0.604609
KLHL29	ENSG00000119771.10	Artery_Tibial_Analysis	2_23641056_C_T_hg19	LeadPvNotSignificant(Checkld)	0.678405
KLHL29	ENSG00000119771.10	Adipose_Visceral_Omentum_Analysis	2_23641056_C_T_hg19	LeadPvNotSignificant(Checkld)	0.237508
KLHL29	ENSG00000119771.10	Artery_Coronary_Analysis	2_23641056_C_T_hg19	LeadPvNotSignificant(Checkld)	0.204428
KLHL29	ENSG00000119771.10	Esophagus_Gastroesophageal_Junction_Analysis	2_23641056_C_T_hg19	LeadPvNotSignificant(Checkld)	0.254153
HTRA2	ENSG00000115317.7	ICGC_Analysis	2_74801190_C_T_hg19	False PAWG pval	4.7771022232e-05
HTRA2	ENSG00000115317.7	Prostate_Analysis	2_74678129_C_T_hg19	NoLDPv,AllPvNotSignificant	0.13589
HTRA2	ENSG00000115317.7	Whole_Blood_Analysis	2_74801190_C_T_hg19	LeadPvNotSignificant(Checkld)	0.61857
HTRA2	ENSG00000115317.7	Pituitary_Analysis	2_74756548_G_C_hg19	NoLDPv,AllPvNotSignificant	0.037414
HTRA2	ENSG00000115317.7	Vagina_Analysis	2_74696164_C_T_hg19	NoLDPv,AllPvNotSignificant	0.00371829
HTRA2	ENSG00000115317.7	Uterus_Analysis	2_74697095_C_T_hg19	NoLDPv,AllPvNotSignificant	0.0131984
HTRA2	ENSG00000115317.7	Spleen_Analysis	2_74664467_C_T_hg19	NoLDPv,AllPvNotSignificant	0.0264681
HTRA2	ENSG00000115317.7	Stomach_Analysis	2_74801190_C_T_hg19	LeadPvNotSignificant(Checkld)	0.189184
HTRA2	ENSG00000115317.7	Testis_Analysis	2_74847455_A_G_hg19	NoLDPv,AllPvNotSignificant	0.0064763
HTRA2	ENSG00000115317.7	Thyroid_Analysis	2_74801190_C_T_hg19	LeadPvNotSignificant(Checkld)	0.752117
HTRA2	ENSG00000115317.7	Skin_Sun_Exposed_Lower_leg_Analysis	2_74801190_C_T_hg19	LeadPvNotSignificant(Checkld)	0.42839
HTRA2	ENSG00000115317.7	Brain_Anterior_cingulate_cortex_BA24_Analysis	2_74756548_G_C_hg19	NoLDPv,AllPvNotSignificant	0.0384909
HTRA2	ENSG00000115317.7	Brain_Caudate_basal_ganglia_Analysis	2_74725144_T_C_hg19	NoLDPv,AllPvNotSignificant	0.0919363
HTRA2	ENSG00000115317.7	Brain_Frontal_Cortex_BA9_Analysis	2_74856123_C_T_hg19	NoLDPv,AllPvNotSignificant	0.113071
HTRA2	ENSG00000115317.7	Adipose_Subcutaneous_Analysis	2_74801190_C_T_hg19	LeadPvNotSignificant(Checkld)	0.653727
HTRA2	ENSG00000115317.7	Breast_Mammary_Tissue_Analysis	2_74733834_C_T_hg19	NoLDPv,AllPvNotSignificant	0.0554491
HTRA2	ENSG00000115317.7	Colon_Sigmoid_Analysis	2_74856123_C_T_hg19	NoLDPv,AllPvNotSignificant	0.0323142
HTRA2	ENSG00000115317.7	Artery_Aorta_Analysis	2_74801190_C_T_hg19	LeadPvNotSignificant(Checkld)	0.249929
HTRA2	ENSG00000115317.7	Brain_Cerebellum_Analysis	2_74729130_G_A_hg19	NoLDPv,AllPvNotSignificant	0.0055166
HTRA2	ENSG00000115317.7	Brain_Nucleus_accumbens_basal_ganglia_Analysis	2_74756548_G_C_hg19	NoLDPv,AllPvNotSignificant	0.0544938
HTRA2	ENSG00000115317.7	Brain_Hippocampus_Analysis	2_74740075_G_A_hg19	NoLDPv,AllPvNotSignificant	0.0704604
HTRA2	ENSG00000115317.7	Liver_Analysis	2_74825151_T_C_hg19	NoLDPv,AllPvNotSignificant	0.00947976
HTRA2	ENSG00000115317.7	Lung_Analysis	2_74801190_C_T_hg19	LeadPvNotSignificant(Checkld)	0.674669
HTRA2	ENSG00000115317.7	Ovary_Analysis	2_74856123_C_T_hg19	NoLDPv,AllPvNotSignificant	0.054056
HTRA2	ENSG00000115317.7	Pancreas_Analysis	2_74666075_G_A_hg19	NoLDPv,AllPvNotSignificant	0.0857158
HTRA2	ENSG00000115317.7	Brain_Hypothalamus_Analysis	2_74692191_C_T_hg19	NoLDPv,AllPvNotSignificant	0.0370604
HTRA2	ENSG00000115317.7	Nerve_Tibial_Analysis	2_74757689_G_A_b37	NoLDPv,AllPvNotSignificant	0.00447147
HTRA2	ENSG00000115317.7	Muscle_Skeletal_Analysis	2_74801190_C_T_hg19	LeadPvNotSignificant(Checkld)	0.642884
HTRA2	ENSG00000115317.7	Colon_Transverse_Analysis	2_74678921_T_C_hg19	NoLDPv,AllPvNotSignificant	0.0188184
HTRA2	ENSG00000115317.7	Heart_Atrial_Appendage_Analysis	2_74787501_G_A_hg19	NoLDPv,AllPvNotSignificant	0.0483909
HTRA2	ENSG00000115317.7	Heart_Left_Ventricle_Analysis	2_74801190_C_T_hg19	LeadPvNotSignificant(Checkld)	0.552233
HTRA2	ENSG00000115317.7	Esophagus_Mucosa_Analysis	2_74801190_C_T_hg19	LeadPvNotSignificant(Checkld)	0.418041
HTRA2	ENSG00000115317.7	Esophagus_Muscularis_Analysis	2_74801190_C_T_hg19	LeadPvNotSignificant(Checkld)	0.771832
HTRA2	ENSG00000115317.7	Skin_Not_Sun_Exposed_Suprapubic_Analysis	2_74860219_C_T_hg19	NoLDPv,AllPvNotSignificant	0.0264926
HTRA2	ENSG00000115317.7	Small_Intestine_Terminal_Ileum_Analysis	2_74801020_T_C_hg19	NoLDPv,AllPvNotSignificant	0.053034
HTRA2	ENSG00000115317.7	Brain_Putamen_basal_ganglia_Analysis	2_74856123_C_T_hg19	NoLDPv,AllPvNotSignificant	0.00441664
HTRA2	ENSG00000115317.7	Brain_Cerebellar_Hemisphere_Analysis	2_74856123_C_T_hg19	NoLDPv,AllPvNotSignificant	0.0758618
HTRA2	ENSG00000115317.7	Adrenal_Gland_Analysis	2_74789302_T_A_hg19	NoLDPv,AllPvNotSignificant	0.022155
HTRA2	ENSG00000115317.7	Brain_Cortex_Analysis	2_74705124_A_T_b37	NoLDPv,AllPvNotSignificant	0.0711303
HTRA2	ENSG00000115317.7	Artery_Tibial_Analysis	2_74801190_C_T_hg19	LeadPvNotSignificant(Checkld)	0.836967
HTRA2	ENSG00000115317.7	Adipose_Visceral_Omentum_Analysis	2_74801190_C_T_hg19	LeadPvNotSignificant(Checkld)	0.426432
HTRA2	ENSG00000115317.7	Artery_Coronary_Analysis	2_74801190_C_T_hg19	LeadPvNotSignificant(Checkld)	0.823279
HTRA2	ENSG00000115317.7	Esophagus_Gastroesophageal_Junction_Analysis	2_74787501_G_A_hg19	NoLDPv,AllPvNotSignificant	0.184402
RAB11FIP5	ENSG00000135631.11	ICGC_Analysis	2_73464808_T_C_hg19	False PAWG pval	4.78845581284e-05
RAB11FIP5	ENSG00000135631.11	Prostate_Analysis	2_73464808_T_C_hg19	LeadPvNotSignificant(Checkld)	0.212713
RAB11FIP5	ENSG00000135631.11	Whole_Blood_Analysis	2_73464808_T_C_hg19	LeadPvNotSignificant(Checkld)	0.00530627
RAB11FIP5	ENSG00000135631.11	Pituitary_Analysis	2_73464808_T_C_hg19	LeadPvNotSignificant(Checkld)	0.483575
RAB11FIP5	ENSG00000135631.11	Vagina_Analysis	2_73464808_T_C_hg19	LeadPvNotSignificant(Checkld)	0.842796
RAB11FIP5	ENSG00000135631.11	Uterus_Analysis	2_73464808_T_C_hg19	LeadPvNotSignificant(Checkld)	0.801776
RAB11FIP5	ENSG00000135631.11	Spleen_Analysis	2_73464808_T_C_hg19	LeadPvNotSignificant(Checkld)	0.419045
RAB11FIP5	ENSG00000135631.11	Stomach_Analysis	2_73464808_T_C_hg19	LeadPvNotSignificant(Checkld)	0.0193551
RAB11FIP5	ENSG00000135631.11	Testis_Analysis	2_73464808_T_C_hg19	LeadPvNotSignificant(Checkld)	0.496376
RAB11FIP5	ENSG00000135631.11	Thyroid_Analysis	2_73464808_T_C_hg19	LeadPvNotSignificant(Checkld)	0.651693
RAB11FIP5	ENSG00000135631.11	Skin_Sun_Exposed_Lower_leg_Analysis	2_73464808_T_C_hg19	LeadPvNotSignificant(Checkld)	0.44421
RAB11FIP5	ENSG00000135631.11	Brain_Anterior_cingulate_cortex_BA24_Analysis	2_73464808_T_C_hg19	LeadPvNotSignificant(Checkld)	0.549991
RAB11FIP5	ENSG00000135631.11	Brain_Caudate_basal_ganglia_Analysis	2_73464808_T_C_hg19	LeadPvNotSignificant(Checkld)	0.524186
RAB11FIP5	ENSG00000135631.11	Brain_Frontal_Cortex_BA9_Analysis	2_73464808_T_C_hg19	LeadPvNotSignificant(Checkld)	0.223568
RAB11FIP5	ENSG00000135631.11	Adipose_Subcutaneous_Analysis	2_73464808_T_C_hg19	LeadPvNotSignificant(Checkld)	0.937741
RAB11FIP5	ENSG00000135631.11	Breast_Mammary_Tissue_Analysis	2_73464808_T_C_hg19	LeadPvNotSignificant(Checkld)	0.553975
RAB11FIP5	ENSG00000135631.11	Colon_Sigmoid_Analysis	2_73464808_T_C_hg19	LeadPvNotSignificant(Checkld)	0.679978
RAB11FIP5	ENSG00000135631.11	Artery_Aorta_Analysis	2_73464808_T_C_hg19	LeadPvNotSignificant(Checkld)	0.621323
RAB11FIP5	ENSG00000135631.11	Brain_Cerebellum_Analysis	2_73464808_T_C_hg19	LeadPvNotSignificant(Checkld)	0.00717119
RAB11FIP5	ENSG00000135631.11	Brain_Nucleus_accumbens_basal_ganglia_Analysis	2_73464808_T_C_hg19	LeadPvNotSignificant(Checkld)	0.818945
RAB11FIP5	ENSG00000135631.11	Brain_Hippocampus_Analysis	2_73464808_T_C_hg19	LeadPvNotSignificant(Checkld)	0.148457
[truncated: 16,147 more rows]

## Sheet: Lymph-BNHL
Gene Symbol	Ensemble ID	Cohort/Tissue	Position	Status	p-value
OXCT2	ENSG00000198754.5	ICGC_Analysis	1_40230531_C_T_hg19	False PAWG pval	2.93632918378e-06
OXCT2	ENSG00000198754.5	Prostate_Analysis	1_40230531_C_T_hg19	LeadPvNotSignificant(Checkld)	0.589071
OXCT2	ENSG00000198754.5	Whole_Blood_Analysis	1_40230531_C_T_hg19	LeadPvNotSignificant(Checkld)	0.402137
OXCT2	ENSG00000198754.5	Pituitary_Analysis	1_40230531_C_T_hg19	LeadPvNotSignificant(Checkld)	0.268948
OXCT2	ENSG00000198754.5	Vagina_Analysis	1_40230531_C_T_hg19	LeadPvNotSignificant(Checkld)	0.661287
OXCT2	ENSG00000198754.5	Uterus_Analysis	1_40157143_C_T_hg19	NoLDPv,AllPvNotSignificant	0.000527032
OXCT2	ENSG00000198754.5	Spleen_Analysis	1_40230531_C_T_hg19	LeadPvNotSignificant(Checkld)	0.156578
OXCT2	ENSG00000198754.5	Stomach_Analysis	1_40230531_C_T_hg19	LeadPvNotSignificant(Checkld)	0.00493007
OXCT2	ENSG00000198754.5	Testis_Analysis	1_40230531_C_T_hg19	LeadPvNotSignificant(Checkld)	0.0179794
OXCT2	ENSG00000198754.5	Thyroid_Analysis	1_40230531_C_T_hg19	LeadPvNotSignificant(Checkld)	0.3346
OXCT2	ENSG00000198754.5	Skin_Sun_Exposed_Lower_leg_Analysis	1_40230531_C_T_hg19	LeadPvNotSignificant(Checkld)	0.0612311
OXCT2	ENSG00000198754.5	Brain_Anterior_cingulate_cortex_BA24_Analysis	1_40230531_C_T_hg19	LeadPvNotSignificant(Checkld)	0.972705
OXCT2	ENSG00000198754.5	Brain_Caudate_basal_ganglia_Analysis	1_40230531_C_T_hg19	LeadPvNotSignificant(Checkld)	0.418532
OXCT2	ENSG00000198754.5	Brain_Frontal_Cortex_BA9_Analysis	1_40230531_C_T_hg19	LeadPvNotSignificant(Checkld)	0.103559
OXCT2	ENSG00000198754.5	Adipose_Subcutaneous_Analysis	1_40230531_C_T_hg19	LeadPvNotSignificant(Checkld)	0.418619
OXCT2	ENSG00000198754.5	Breast_Mammary_Tissue_Analysis	1_40230531_C_T_hg19	LeadPvNotSignificant(Checkld)	0.118175
OXCT2	ENSG00000198754.5	Colon_Sigmoid_Analysis	1_40230531_C_T_hg19	LeadPvNotSignificant(Checkld)	0.352307
OXCT2	ENSG00000198754.5	Artery_Aorta_Analysis	1_40230531_C_T_hg19	LeadPvNotSignificant(Checkld)	0.651767
OXCT2	ENSG00000198754.5	Brain_Cerebellum_Analysis	1_40230531_C_T_hg19	LeadPvNotSignificant(Checkld)	0.731345
OXCT2	ENSG00000198754.5	Brain_Nucleus_accumbens_basal_ganglia_Analysis	1_40230531_C_T_hg19	LeadPvNotSignificant(Checkld)	0.706988
OXCT2	ENSG00000198754.5	Brain_Hippocampus_Analysis	1_40230531_C_T_hg19	LeadPvNotSignificant(Checkld)	0.271529
OXCT2	ENSG00000198754.5	Liver_Analysis	1_40230531_C_T_hg19	LeadPvNotSignificant(Checkld)	0.000947253
OXCT2	ENSG00000198754.5	Lung_Analysis	1_40230531_C_T_hg19	LeadPvNotSignificant(Checkld)	0.0919045
OXCT2	ENSG00000198754.5	Ovary_Analysis	1_40230531_C_T_hg19	LeadPvNotSignificant(Checkld)	0.489729
OXCT2	ENSG00000198754.5	Pancreas_Analysis	1_40230531_C_T_hg19	LeadPvNotSignificant(Checkld)	0.147305
OXCT2	ENSG00000198754.5	Brain_Hypothalamus_Analysis	1_40230531_C_T_hg19	LeadPvNotSignificant(Checkld)	0.29824
OXCT2	ENSG00000198754.5	Nerve_Tibial_Analysis	1_40230531_C_T_hg19	LeadPvNotSignificant(Checkld)	0.123139
OXCT2	ENSG00000198754.5	Muscle_Skeletal_Analysis	1_40230531_C_T_hg19	LeadPvNotSignificant(Checkld)	0.0351976
OXCT2	ENSG00000198754.5	Colon_Transverse_Analysis	1_40230531_C_T_hg19	LeadPvNotSignificant(Checkld)	0.00209401
OXCT2	ENSG00000198754.5	Heart_Atrial_Appendage_Analysis	1_40230531_C_T_hg19	LeadPvNotSignificant(Checkld)	0.659421
OXCT2	ENSG00000198754.5	Heart_Left_Ventricle_Analysis	1_40230531_C_T_hg19	LeadPvNotSignificant(Checkld)	0.87661
OXCT2	ENSG00000198754.5	Esophagus_Mucosa_Analysis	1_40230531_C_T_hg19	LeadPvNotSignificant(Checkld)	0.360919
OXCT2	ENSG00000198754.5	Esophagus_Muscularis_Analysis	1_40230531_C_T_hg19	LeadPvNotSignificant(Checkld)	0.592979
OXCT2	ENSG00000198754.5	Skin_Not_Sun_Exposed_Suprapubic_Analysis	1_40230531_C_T_hg19	LeadPvNotSignificant(Checkld)	0.0230068
OXCT2	ENSG00000198754.5	Small_Intestine_Terminal_Ileum_Analysis	1_40230531_C_T_hg19	LeadPvNotSignificant(Checkld)	0.374039
OXCT2	ENSG00000198754.5	Brain_Putamen_basal_ganglia_Analysis	1_40230531_C_T_hg19	LeadPvNotSignificant(Checkld)	0.0119233
OXCT2	ENSG00000198754.5	Brain_Cerebellar_Hemisphere_Analysis	1_40230531_C_T_hg19	LeadPvNotSignificant(Checkld)	0.423737
OXCT2	ENSG00000198754.5	Adrenal_Gland_Analysis	1_40230531_C_T_hg19	LeadPvNotSignificant(Checkld)	0.67603
OXCT2	ENSG00000198754.5	Brain_Cortex_Analysis	1_40230531_C_T_hg19	LeadPvNotSignificant(Checkld)	0.333129
OXCT2	ENSG00000198754.5	Artery_Tibial_Analysis	1_40230531_C_T_hg19	LeadPvNotSignificant(Checkld)	0.000974697
OXCT2	ENSG00000198754.5	Adipose_Visceral_Omentum_Analysis	1_40230531_C_T_hg19	LeadPvNotSignificant(Checkld)	0.46822
OXCT2	ENSG00000198754.5	Artery_Coronary_Analysis	1_40230531_C_T_hg19	LeadPvNotSignificant(Checkld)	0.060719
OXCT2	ENSG00000198754.5	Esophagus_Gastroesophageal_Junction_Analysis	1_40230531_C_T_hg19	LeadPvNotSignificant(Checkld)	0.435932
NBPF14	ENSG00000122497.13	ICGC_Analysis	1_148011200_T_G_hg19	True PAWG pval	6.62881669093e-10
NBPF14	ENSG00000122497.13	Prostate_Analysis	1_148024364_T_C_hg19	NoLDPv,AllPvNotSignificant	0.122012
NBPF14	ENSG00000122497.13	Whole_Blood_Analysis	1_148002273_C_T_hg19	NoLDPv,AllPvNotSignificant	0.0148135
NBPF14	ENSG00000122497.13	Pituitary_Analysis	1_147914609_A_G_hg19	NoLDPv,AllPvNotSignificant	0.23738
NBPF14	ENSG00000122497.13	Vagina_Analysis	1_147914609_A_G_hg19	NoLDPv,AllPvNotSignificant	0.108951
NBPF14	ENSG00000122497.13	Uterus_Analysis	1_147960366_T_C_b37	NoLDPv,AllPvNotSignificant	0.00478298
NBPF14	ENSG00000122497.13	Spleen_Analysis	1_147994338_G_A_b37	NoLDPv,AllPvNotSignificant	0.10355
NBPF14	ENSG00000122497.13	Stomach_Analysis	1_148005747_T_G_b37	NoLDPv,AllPvNotSignificant	0.0251479
NBPF14	ENSG00000122497.13	Testis_Analysis	1_148021919_C_A_hg19	NoLDPv,AllPvNotSignificant	0.0560244
NBPF14	ENSG00000122497.13	Thyroid_Analysis	1_147914609_A_G_hg19	NoLDPv,AllPvNotSignificant	0.00115453
NBPF14	ENSG00000122497.13	Skin_Sun_Exposed_Lower_leg_Analysis	1_147914609_A_G_hg19	NoLDPv,AllPvNotSignificant	0.027113
NBPF14	ENSG00000122497.13	Brain_Anterior_cingulate_cortex_BA24_Analysis	1_147995694_G_A_hg19	NoLDPv,AllPvNotSignificant	0.00416742
NBPF14	ENSG00000122497.13	Brain_Caudate_basal_ganglia_Analysis	1_147994310_T_C_b37	NoLDPv,AllPvNotSignificant	0.0468619
NBPF14	ENSG00000122497.13	Brain_Frontal_Cortex_BA9_Analysis	1_148005772_T_C_b37	NoLDPv,AllPvNotSignificant	0.154272
NBPF14	ENSG00000122497.13	Adipose_Subcutaneous_Analysis	1_148024219_A_C_b37	NoLDPv,AllPvNotSignificant	0.0238721
NBPF14	ENSG00000122497.13	Breast_Mammary_Tissue_Analysis	1_147955651_A_C_b37	NoLDPv,AllPvNotSignificant	0.011778
NBPF14	ENSG00000122497.13	Colon_Sigmoid_Analysis	1_147960366_T_C_b37	NoLDPv,AllPvNotSignificant	0.00157554
NBPF14	ENSG00000122497.13	Artery_Aorta_Analysis	1_147995642_T_G_b37	NoLDPv,AllPvNotSignificant	0.0720082
NBPF14	ENSG00000122497.13	Brain_Cerebellum_Analysis	1_148001467_A_C_b37	NoLDPv,AllPvNotSignificant	0.00819629
NBPF14	ENSG00000122497.13	Brain_Nucleus_accumbens_basal_ganglia_Analysis	1_147960366_T_C_b37	NoLDPv,AllPvNotSignificant	0.252725
NBPF14	ENSG00000122497.13	Brain_Hippocampus_Analysis	1_147994310_T_C_b37	NoLDPv,AllPvNotSignificant	0.193408
NBPF14	ENSG00000122497.13	Liver_Analysis	1_147960366_T_C_b37	NoLDPv,AllPvNotSignificant	0.155869
NBPF14	ENSG00000122497.13	Lung_Analysis	1_147955651_A_C_b37	NoLDPv,AllPvNotSignificant	0.0286482
NBPF14	ENSG00000122497.13	Ovary_Analysis	1_148005747_T_G_b37	NoLDPv,AllPvNotSignificant	0.173253
NBPF14	ENSG00000122497.13	Pancreas_Analysis	1_147934806_A_G_b37	NoLDPv,AllPvNotSignificant	0.220474
NBPF14	ENSG00000122497.13	Brain_Hypothalamus_Analysis	1_148024364_T_C_hg19	NoLDPv,AllPvNotSignificant	0.00620668
NBPF14	ENSG00000122497.13	Nerve_Tibial_Analysis	1_148024219_A_C_b37	NoLDPv,AllPvNotSignificant	0.0143752
NBPF14	ENSG00000122497.13	Muscle_Skeletal_Analysis	1_148004783_C_A_hg19	NoLDPv,AllPvNotSignificant	0.0168442
NBPF14	ENSG00000122497.13	Colon_Transverse_Analysis	1_148015927_G_A_hg19	NoLDPv,AllPvNotSignificant	0.0190195
NBPF14	ENSG00000122497.13	Heart_Atrial_Appendage_Analysis	1_147994310_T_C_b37	NoLDPv,AllPvNotSignificant	0.0164896
NBPF14	ENSG00000122497.13	Heart_Left_Ventricle_Analysis	1_147995642_T_G_b37	NoLDPv,AllPvNotSignificant	0.0391469
NBPF14	ENSG00000122497.13	Esophagus_Mucosa_Analysis	1_148004783_C_A_hg19	NoLDPv,AllPvNotSignificant	0.0516749
NBPF14	ENSG00000122497.13	Esophagus_Muscularis_Analysis	1_147955651_A_C_b37	NoLDPv,AllPvNotSignificant	0.0181475
NBPF14	ENSG00000122497.13	Skin_Not_Sun_Exposed_Suprapubic_Analysis	1_147914609_A_G_hg19	NoLDPv,AllPvNotSignificant	0.0511085
NBPF14	ENSG00000122497.13	Small_Intestine_Terminal_Ileum_Analysis	1_148005747_T_G_b37	NoLDPv,AllPvNotSignificant	0.000494901
NBPF14	ENSG00000122497.13	Brain_Putamen_basal_ganglia_Analysis	1_148021919_C_A_hg19	NoLDPv,AllPvNotSignificant	0.244149
NBPF14	ENSG00000122497.13	Brain_Cerebellar_Hemisphere_Analysis	1_147971749_T_C_b37	NoLDPv,AllPvNotSignificant	0.0968167
NBPF14	ENSG00000122497.13	Adrenal_Gland_Analysis	1_147934806_A_G_b37	NoLDPv,AllPvNotSignificant	0.0576816
NBPF14	ENSG00000122497.13	Brain_Cortex_Analysis	1_147922051_A_G_hg19	NoLDPv,AllPvNotSignificant	0.0658037
NBPF14	ENSG00000122497.13	Artery_Tibial_Analysis	1_147914609_A_G_hg19	NoLDPv,AllPvNotSignificant	0.0200776
NBPF14	ENSG00000122497.13	Adipose_Visceral_Omentum_Analysis	1_148024219_A_C_b37	NoLDPv,AllPvNotSignificant	0.00682051
NBPF14	ENSG00000122497.13	Artery_Coronary_Analysis	1_148016858_A_G_hg19	NoLDPv,AllPvNotSignificant	0.0223162
NBPF14	ENSG00000122497.13	Esophagus_Gastroesophageal_Junction_Analysis	1_147914609_A_G_hg19	NoLDPv,AllPvNotSignificant	0.0052824
PKP1	ENSG00000081277.7	ICGC_Analysis	1_201358016_G_C_hg19	False PAWG pval	3.31554974463e-06
PKP1	ENSG00000081277.7	Prostate_Analysis	1_201358016_G_C_hg19	LeadPvNotSignificant(Checkld)	0.533287
PKP1	ENSG00000081277.7	Whole_Blood_Analysis	1_201358016_G_C_hg19	LeadPvNotSignificant(Checkld)	0.170518
PKP1	ENSG00000081277.7	Pituitary_Analysis	1_201358016_G_C_hg19	LeadPvNotSignificant(Checkld)	0.313197
PKP1	ENSG00000081277.7	Vagina_Analysis	1_201358016_G_C_hg19	LeadPvNotSignificant(Checkld)	0.75873
PKP1	ENSG00000081277.7	Uterus_Analysis	1_201358016_G_C_hg19	LeadPvNotSignificant(Checkld)	0.688008
PKP1	ENSG00000081277.7	Spleen_Analysis	1_201358016_G_C_hg19	LeadPvNotSignificant(Checkld)	0.605048
PKP1	ENSG00000081277.7	Stomach_Analysis	1_201358016_G_C_hg19	LeadPvNotSignificant(Checkld)	0.116961
PKP1	ENSG00000081277.7	Testis_Analysis	1_201358016_G_C_hg19	LeadPvNotSignificant(Checkld)	0.0425567
PKP1	ENSG00000081277.7	Thyroid_Analysis	1_201358016_G_C_hg19	LeadPvNotSignificant(Checkld)	0.90724
PKP1	ENSG00000081277.7	Skin_Sun_Exposed_Lower_leg_Analysis	1_201358016_G_C_hg19	LeadPvNotSignificant(Checkld)	0.639894
PKP1	ENSG00000081277.7	Brain_Anterior_cingulate_cortex_BA24_Analysis	1_201358016_G_C_hg19	LeadPvNotSignificant(Checkld)	0.139612
PKP1	ENSG00000081277.7	Brain_Caudate_basal_ganglia_Analysis	1_201358016_G_C_hg19	LeadPvNotSignificant(Checkld)	0.0218493
PKP1	ENSG00000081277.7	Brain_Frontal_Cortex_BA9_Analysis	1_201358016_G_C_hg19	LeadPvNotSignificant(Checkld)	0.698191
PKP1	ENSG00000081277.7	Adipose_Subcutaneous_Analysis	1_201358016_G_C_hg19	LeadPvNotSignificant(Checkld)	0.521551
PKP1	ENSG00000081277.7	Breast_Mammary_Tissue_Analysis	1_201358016_G_C_hg19	LeadPvNotSignificant(Checkld)	0.773584
PKP1	ENSG00000081277.7	Colon_Sigmoid_Analysis	1_201358016_G_C_hg19	LeadPvNotSignificant(Checkld)	0.167001
PKP1	ENSG00000081277.7	Artery_Aorta_Analysis	1_201358016_G_C_hg19	LeadPvNotSignificant(Checkld)	0.329135
PKP1	ENSG00000081277.7	Brain_Cerebellum_Analysis	1_201358016_G_C_hg19	LeadPvNotSignificant(Checkld)	0.043893
PKP1	ENSG00000081277.7	Brain_Nucleus_accumbens_basal_ganglia_Analysis	1_201358016_G_C_hg19	LeadPvNotSignificant(Checkld)	0.220014
PKP1	ENSG00000081277.7	Brain_Hippocampus_Analysis	1_201358016_G_C_hg19	LeadPvNotSignificant(Checkld)	0.772792
PKP1	ENSG00000081277.7	Liver_Analysis	1_201358016_G_C_hg19	LeadPvNotSignificant(Checkld)	0.174321
PKP1	ENSG00000081277.7	Lung_Analysis	1_201358016_G_C_hg19	LeadPvNotSignificant(Checkld)	0.785812
PKP1	ENSG00000081277.7	Ovary_Analysis	1_201358016_G_C_hg19	LeadPvNotSignificant(Checkld)	0.128263
PKP1	ENSG00000081277.7	Pancreas_Analysis	1_201358016_G_C_hg19	LeadPvNotSignificant(Checkld)	0.91083
PKP1	ENSG00000081277.7	Brain_Hypothalamus_Analysis	1_201358016_G_C_hg19	LeadPvNotSignificant(Checkld)	0.640345
PKP1	ENSG00000081277.7	Nerve_Tibial_Analysis	1_201358016_G_C_hg19	LeadPvNotSignificant(Checkld)	0.836399
PKP1	ENSG00000081277.7	Muscle_Skeletal_Analysis	1_201358016_G_C_hg19	LeadPvNotSignificant(Checkld)	0.539496
PKP1	ENSG00000081277.7	Colon_Transverse_Analysis	1_201358016_G_C_hg19	LeadPvNotSignificant(Checkld)	0.188773
PKP1	ENSG00000081277.7	Heart_Atrial_Appendage_Analysis	1_201358016_G_C_hg19	LeadPvNotSignificant(Checkld)	0.0279739
PKP1	ENSG00000081277.7	Heart_Left_Ventricle_Analysis	1_201358016_G_C_hg19	LeadPvNotSignificant(Checkld)	0.490094
PKP1	ENSG00000081277.7	Esophagus_Mucosa_Analysis	1_201358016_G_C_hg19	LeadPvNotSignificant(Checkld)	0.946772
PKP1	ENSG00000081277.7	Esophagus_Muscularis_Analysis	1_201358016_G_C_hg19	LeadPvNotSignificant(Checkld)	0.0130948
PKP1	ENSG00000081277.7	Skin_Not_Sun_Exposed_Suprapubic_Analysis	1_201358016_G_C_hg19	LeadPvNotSignificant(Checkld)	0.99084
PKP1	ENSG00000081277.7	Small_Intestine_Terminal_Ileum_Analysis	1_201358016_G_C_hg19	LeadPvNotSignificant(Checkld)	0.468645
PKP1	ENSG00000081277.7	Brain_Putamen_basal_ganglia_Analysis	1_201358016_G_C_hg19	LeadPvNotSignificant(Checkld)	0.412752
PKP1	ENSG00000081277.7	Brain_Cerebellar_Hemisphere_Analysis	1_201358016_G_C_hg19	LeadPvNotSignificant(Checkld)	0.858641
PKP1	ENSG00000081277.7	Adrenal_Gland_Analysis	1_201358016_G_C_hg19	LeadPvNotSignificant(Checkld)	0.95791
PKP1	ENSG00000081277.7	Brain_Cortex_Analysis	1_201358016_G_C_hg19	LeadPvNotSignificant(Checkld)	0.433221
PKP1	ENSG00000081277.7	Artery_Tibial_Analysis	1_201358016_G_C_hg19	LeadPvNotSignificant(Checkld)	0.595314
PKP1	ENSG00000081277.7	Adipose_Visceral_Omentum_Analysis	1_201358016_G_C_hg19	LeadPvNotSignificant(Checkld)	0.361026
PKP1	ENSG00000081277.7	Artery_Coronary_Analysis	1_201358016_G_C_hg19	LeadPvNotSignificant(Checkld)	0.684936
PKP1	ENSG00000081277.7	Esophagus_Gastroesophageal_Junction_Analysis	1_201358016_G_C_hg19	LeadPvNotSignificant(Checkld)	0.502816
ADI1	ENSG00000182551.9	ICGC_Analysis	2_3618671_C_T_hg19	False PAWG pval	1.99601834214e-06
ADI1	ENSG00000182551.9	Prostate_Analysis	2_3618671_C_T_hg19	LeadPvNotSignificant(Checkld)	0.211068
ADI1	ENSG00000182551.9	Whole_Blood_Analysis	2_3618671_C_T_hg19	LeadPvNotSignificant(Checkld)	0.360247
ADI1	ENSG00000182551.9	Pituitary_Analysis	2_3618671_C_T_hg19	LeadPvNotSignificant(Checkld)	0.588434
ADI1	ENSG00000182551.9	Vagina_Analysis	2_3618671_C_T_hg19	LeadPvNotSignificant(Checkld)	0.206448
ADI1	ENSG00000182551.9	Uterus_Analysis	2_3618671_C_T_hg19	LeadPvNotSignificant(Checkld)	0.0801444
ADI1	ENSG00000182551.9	Spleen_Analysis	2_3618671_C_T_hg19	LeadPvNotSignificant(Checkld)	0.0611919
ADI1	ENSG00000182551.9	Stomach_Analysis	2_3618671_C_T_hg19	LeadPvNotSignificant(Checkld)	0.27358
ADI1	ENSG00000182551.9	Testis_Analysis	2_3618671_C_T_hg19	LeadPvNotSignificant(Checkld)	0.862587
ADI1	ENSG00000182551.9	Thyroid_Analysis	2_3618671_C_T_hg19	LeadPvNotSignificant(Checkld)	0.81354
ADI1	ENSG00000182551.9	Skin_Sun_Exposed_Lower_leg_Analysis	2_3618671_C_T_hg19	LeadPvNotSignificant(Checkld)	0.853847
ADI1	ENSG00000182551.9	Brain_Anterior_cingulate_cortex_BA24_Analysis	2_3514275_C_T_hg19	NoLDPv,AllPvNotSignificant	0.00142204
ADI1	ENSG00000182551.9	Brain_Caudate_basal_ganglia_Analysis	2_3618671_C_T_hg19	LeadPvNotSignificant(Checkld)	0.0650826
ADI1	ENSG00000182551.9	Brain_Frontal_Cortex_BA9_Analysis	2_3618671_C_T_hg19	LeadPvNotSignificant(Checkld)	0.571725
ADI1	ENSG00000182551.9	Adipose_Subcutaneous_Analysis	2_3618671_C_T_hg19	LeadPvNotSignificant(Checkld)	0.803506
ADI1	ENSG00000182551.9	Breast_Mammary_Tissue_Analysis	2_3618671_C_T_hg19	LeadPvNotSignificant(Checkld)	0.836731
ADI1	ENSG00000182551.9	Colon_Sigmoid_Analysis	2_3618671_C_T_hg19	LeadPvNotSignificant(Checkld)	0.775318
ADI1	ENSG00000182551.9	Artery_Aorta_Analysis	2_3618671_C_T_hg19	LeadPvNotSignificant(Checkld)	0.444356
ADI1	ENSG00000182551.9	Brain_Cerebellum_Analysis	2_3618671_C_T_hg19	LeadPvNotSignificant(Checkld)	0.607736
ADI1	ENSG00000182551.9	Brain_Nucleus_accumbens_basal_ganglia_Analysis	2_3618671_C_T_hg19	LeadPvNotSignificant(Checkld)	0.0800288
ADI1	ENSG00000182551.9	Brain_Hippocampus_Analysis	2_3618671_C_T_hg19	LeadPvNotSignificant(Checkld)	0.32462
ADI1	ENSG00000182551.9	Liver_Analysis	2_3618671_C_T_hg19	LeadPvNotSignificant(Checkld)	0.10021
ADI1	ENSG00000182551.9	Lung_Analysis	2_3618671_C_T_hg19	LeadPvNotSignificant(Checkld)	0.333922
ADI1	ENSG00000182551.9	Ovary_Analysis	2_3618671_C_T_hg19	LeadPvNotSignificant(Checkld)	0.222263
ADI1	ENSG00000182551.9	Pancreas_Analysis	2_3618671_C_T_hg19	LeadPvNotSignificant(Checkld)	0.193912
ADI1	ENSG00000182551.9	Brain_Hypothalamus_Analysis	2_3618671_C_T_hg19	LeadPvNotSignificant(Checkld)	0.133687
ADI1	ENSG00000182551.9	Nerve_Tibial_Analysis	2_3618671_C_T_hg19	LeadPvNotSignificant(Checkld)	0.693208
ADI1	ENSG00000182551.9	Muscle_Skeletal_Analysis	2_3618671_C_T_hg19	LeadPvNotSignificant(Checkld)	0.0849763
ADI1	ENSG00000182551.9	Colon_Transverse_Analysis	2_3618671_C_T_hg19	LeadPvNotSignificant(Checkld)	0.550715
ADI1	ENSG00000182551.9	Heart_Atrial_Appendage_Analysis	2_3618671_C_T_hg19	LeadPvNotSignificant(Checkld)	0.690555
ADI1	ENSG00000182551.9	Heart_Left_Ventricle_Analysis	2_3618671_C_T_hg19	LeadPvNotSignificant(Checkld)	0.882799
ADI1	ENSG00000182551.9	Esophagus_Mucosa_Analysis	2_3618671_C_T_hg19	LeadPvNotSignificant(Checkld)	0.00119618
ADI1	ENSG00000182551.9	Esophagus_Muscularis_Analysis	2_3618671_C_T_hg19	LeadPvNotSignificant(Checkld)	0.753437
ADI1	ENSG00000182551.9	Skin_Not_Sun_Exposed_Suprapubic_Analysis	2_3618671_C_T_hg19	LeadPvNotSignificant(Checkld)	0.730598
ADI1	ENSG00000182551.9	Small_Intestine_Terminal_Ileum_Analysis	2_3618671_C_T_hg19	LeadPvNotSignificant(Checkld)	0.581834
ADI1	ENSG00000182551.9	Brain_Putamen_basal_ganglia_Analysis	2_3618671_C_T_hg19	LeadPvNotSignificant(Checkld)	0.406167
ADI1	ENSG00000182551.9	Brain_Cerebellar_Hemisphere_Analysis	2_3618671_C_T_hg19	LeadPvNotSignificant(Checkld)	0.155144
ADI1	ENSG00000182551.9	Adrenal_Gland_Analysis	2_3618671_C_T_hg19	LeadPvNotSignificant(Checkld)	0.772701
ADI1	ENSG00000182551.9	Brain_Cortex_Analysis	2_3618671_C_T_hg19	LeadPvNotSignificant(Checkld)	0.25194
ADI1	ENSG00000182551.9	Artery_Tibial_Analysis	2_3618671_C_T_hg19	LeadPvNotSignificant(Checkld)	0.215959
ADI1	ENSG00000182551.9	Adipose_Visceral_Omentum_Analysis	2_3618671_C_T_hg19	LeadPvNotSignificant(Checkld)	0.0876066
ADI1	ENSG00000182551.9	Artery_Coronary_Analysis	2_3618671_C_T_hg19	LeadPvNotSignificant(Checkld)	0.553513
ADI1	ENSG00000182551.9	Esophagus_Gastroesophageal_Junction_Analysis	2_3618671_C_T_hg19	LeadPvNotSignificant(Checkld)	0.287996
PCNXL2	ENSG00000135749.14	ICGC_Analysis	1_233029452_C_T_hg19	False PAWG pval	3.08008718214e-06
PCNXL2	ENSG00000135749.14	Prostate_Analysis	1_233029452_C_T_hg19	LeadPvNotSignificant(Checkld)	0.25082
PCNXL2	ENSG00000135749.14	Whole_Blood_Analysis	1_233029452_C_T_hg19	LeadPvNotSignificant(Checkld)	0.89177
PCNXL2	ENSG00000135749.14	Pituitary_Analysis	1_233029452_C_T_hg19	LeadPvNotSignificant(Checkld)	0.343275
PCNXL2	ENSG00000135749.14	Vagina_Analysis	1_233029452_C_T_hg19	LeadPvNotSignificant(Checkld)	0.58906
PCNXL2	ENSG00000135749.14	Uterus_Analysis	1_233029452_C_T_hg19	LeadPvNotSignificant(Checkld)	0.166487
PCNXL2	ENSG00000135749.14	Spleen_Analysis	1_233029452_C_T_hg19	LeadPvNotSignificant(Checkld)	0.656697
PCNXL2	ENSG00000135749.14	Stomach_Analysis	1_233029452_C_T_hg19	LeadPvNotSignificant(Checkld)	0.838664
PCNXL2	ENSG00000135749.14	Testis_Analysis	1_233029452_C_T_hg19	LeadPvNotSignificant(Checkld)	0.141988
PCNXL2	ENSG00000135749.14	Thyroid_Analysis	1_233029452_C_T_hg19	LeadPvNotSignificant(Checkld)	0.816497
PCNXL2	ENSG00000135749.14	Skin_Sun_Exposed_Lower_leg_Analysis	1_233029452_C_T_hg19	LeadPvNotSignificant(Checkld)	0.837574
PCNXL2	ENSG00000135749.14	Brain_Anterior_cingulate_cortex_BA24_Analysis	1_233029452_C_T_hg19	LeadPvNotSignificant(Checkld)	0.326988
PCNXL2	ENSG00000135749.14	Brain_Caudate_basal_ganglia_Analysis	1_233029452_C_T_hg19	LeadPvNotSignificant(Checkld)	0.581774
PCNXL2	ENSG00000135749.14	Brain_Frontal_Cortex_BA9_Analysis	1_233029452_C_T_hg19	LeadPvNotSignificant(Checkld)	0.250595
PCNXL2	ENSG00000135749.14	Adipose_Subcutaneous_Analysis	1_233029452_C_T_hg19	LeadPvNotSignificant(Checkld)	0.584808
PCNXL2	ENSG00000135749.14	Breast_Mammary_Tissue_Analysis	1_233029452_C_T_hg19	LeadPvNotSignificant(Checkld)	0.464345
PCNXL2	ENSG00000135749.14	Colon_Sigmoid_Analysis	1_233029452_C_T_hg19	LeadPvNotSignificant(Checkld)	0.995689
PCNXL2	ENSG00000135749.14	Artery_Aorta_Analysis	1_233029452_C_T_hg19	LeadPvNotSignificant(Checkld)	0.891452
PCNXL2	ENSG00000135749.14	Brain_Cerebellum_Analysis	1_233029452_C_T_hg19	LeadPvNotSignificant(Checkld)	0.261656
PCNXL2	ENSG00000135749.14	Brain_Nucleus_accumbens_basal_ganglia_Analysis	1_233029452_C_T_hg19	LeadPvNotSignificant(Checkld)	0.614594
PCNXL2	ENSG00000135749.14	Brain_Hippocampus_Analysis	1_233029452_C_T_hg19	LeadPvNotSignificant(Checkld)	0.336977
PCNXL2	ENSG00000135749.14	Liver_Analysis	1_233029452_C_T_hg19	LeadPvNotSignificant(Checkld)	0.387001
PCNXL2	ENSG00000135749.14	Lung_Analysis	1_233029452_C_T_hg19	LeadPvNotSignificant(Checkld)	0.788746
PCNXL2	ENSG00000135749.14	Ovary_Analysis	1_233029452_C_T_hg19	LeadPvNotSignificant(Checkld)	0.0316598
PCNXL2	ENSG00000135749.14	Pancreas_Analysis	1_233029452_C_T_hg19	LeadPvNotSignificant(Checkld)	0.149696
PCNXL2	ENSG00000135749.14	Brain_Hypothalamus_Analysis	1_233029452_C_T_hg19	LeadPvNotSignificant(Checkld)	0.846163
PCNXL2	ENSG00000135749.14	Nerve_Tibial_Analysis	1_233029452_C_T_hg19	LeadPvNotSignificant(Checkld)	0.332223
PCNXL2	ENSG00000135749.14	Muscle_Skeletal_Analysis	1_233029452_C_T_hg19	LeadPvNotSignificant(Checkld)	0.926388
PCNXL2	ENSG00000135749.14	Colon_Transverse_Analysis	1_233029452_C_T_hg19	LeadPvNotSignificant(Checkld)	0.22096
PCNXL2	ENSG00000135749.14	Heart_Atrial_Appendage_Analysis	1_233029452_C_T_hg19	LeadPvNotSignificant(Checkld)	0.354569
PCNXL2	ENSG00000135749.14	Heart_Left_Ventricle_Analysis	1_233029452_C_T_hg19	LeadPvNotSignificant(Checkld)	0.459543
PCNXL2	ENSG00000135749.14	Esophagus_Mucosa_Analysis	1_233029452_C_T_hg19	LeadPvNotSignificant(Checkld)	0.273325
PCNXL2	ENSG00000135749.14	Esophagus_Muscularis_Analysis	1_233029452_C_T_hg19	LeadPvNotSignificant(Checkld)	0.562074
PCNXL2	ENSG00000135749.14	Skin_Not_Sun_Exposed_Suprapubic_Analysis	1_233029452_C_T_hg19	LeadPvNotSignificant(Checkld)	0.595074
PCNXL2	ENSG00000135749.14	Small_Intestine_Terminal_Ileum_Analysis	1_233029452_C_T_hg19	LeadPvNotSignificant(Checkld)	0.700543
PCNXL2	ENSG00000135749.14	Brain_Putamen_basal_ganglia_Analysis	1_233029452_C_T_hg19	LeadPvNotSignificant(Checkld)	0.409245
PCNXL2	ENSG00000135749.14	Brain_Cerebellar_Hemisphere_Analysis	1_233029452_C_T_hg19	LeadPvNotSignificant(Checkld)	0.0524066
PCNXL2	ENSG00000135749.14	Adrenal_Gland_Analysis	1_233029452_C_T_hg19	LeadPvNotSignificant(Checkld)	0.948175
PCNXL2	ENSG00000135749.14	Brain_Cortex_Analysis	1_233029452_C_T_hg19	LeadPvNotSignificant(Checkld)	0.748389
PCNXL2	ENSG00000135749.14	Artery_Tibial_Analysis	1_233029452_C_T_hg19	LeadPvNotSignificant(Checkld)	0.659357
PCNXL2	ENSG00000135749.14	Adipose_Visceral_Omentum_Analysis	1_233029452_C_T_hg19	LeadPvNotSignificant(Checkld)	0.54564
PCNXL2	ENSG00000135749.14	Artery_Coronary_Analysis	1_233029452_C_T_hg19	LeadPvNotSignificant(Checkld)	0.36066
PCNXL2	ENSG00000135749.14	Esophagus_Gastroesophageal_Junction_Analysis	1_233029452_C_T_hg19	LeadPvNotSignificant(Checkld)	0.522054
LCT	ENSG00000115850.5	ICGC_Analysis	2_136682274_A_T_hg19	True PAWG pval	1.45007702596e-05
LCT	ENSG00000115850.5	Prostate_Analysis	nan	NoPvAtAll	nan
LCT	ENSG00000115850.5	Whole_Blood_Analysis	nan	NoPvAtAll	nan
LCT	ENSG00000115850.5	Pituitary_Analysis	nan	NoPvAtAll	nan
LCT	ENSG00000115850.5	Vagina_Analysis	nan	NoPvAtAll	nan
LCT	ENSG00000115850.5	Uterus_Analysis	nan	NoPvAtAll	nan
LCT	ENSG00000115850.5	Spleen_Analysis	nan	NoPvAtAll	nan
LCT	ENSG00000115850.5	Stomach_Analysis	nan	NoPvAtAll	nan
LCT	ENSG00000115850.5	Testis_Analysis	2_136682274_A_T_hg19	LeadPvNotSignificant(Checkld)	0.399073
LCT	ENSG00000115850.5	Thyroid_Analysis	nan	NoPvAtAll	nan
LCT	ENSG00000115850.5	Skin_Sun_Exposed_Lower_leg_Analysis	nan	NoPvAtAll	nan
LCT	ENSG00000115850.5	Brain_Anterior_cingulate_cortex_BA24_Analysis	nan	NoPvAtAll	nan
LCT	ENSG00000115850.5	Brain_Caudate_basal_ganglia_Analysis	nan	NoPvAtAll	nan
LCT	ENSG00000115850.5	Brain_Frontal_Cortex_BA9_Analysis	nan	NoPvAtAll	nan
LCT	ENSG00000115850.5	Adipose_Subcutaneous_Analysis	nan	NoPvAtAll	nan
LCT	ENSG00000115850.5	Breast_Mammary_Tissue_Analysis	nan	NoPvAtAll	nan
LCT	ENSG00000115850.5	Colon_Sigmoid_Analysis	nan	NoPvAtAll	nan
LCT	ENSG00000115850.5	Artery_Aorta_Analysis	nan	NoPvAtAll	nan
LCT	ENSG00000115850.5	Brain_Cerebellum_Analysis	nan	NoPvAtAll	nan
LCT	ENSG00000115850.5	Brain_Nucleus_accumbens_basal_ganglia_Analysis	nan	NoPvAtAll	nan
LCT	ENSG00000115850.5	Brain_Hippocampus_Analysis	nan	NoPvAtAll	nan
LCT	ENSG00000115850.5	Liver_Analysis	nan	NoPvAtAll	nan
LCT	ENSG00000115850.5	Lung_Analysis	nan	NoPvAtAll	nan
LCT	ENSG00000115850.5	Ovary_Analysis	nan	NoPvAtAll	nan
LCT	ENSG00000115850.5	Pancreas_Analysis	nan	NoPvAtAll	nan
LCT	ENSG00000115850.5	Brain_Hypothalamus_Analysis	nan	NoPvAtAll	nan
LCT	ENSG00000115850.5	Nerve_Tibial_Analysis	nan	NoPvAtAll	nan
LCT	ENSG00000115850.5	Muscle_Skeletal_Analysis	nan	NoPvAtAll	nan
LCT	ENSG00000115850.5	Colon_Transverse_Analysis	2_136682274_A_T_hg19	LeadPvNotSignificant(Checkld)	0.581764
LCT	ENSG00000115850.5	Heart_Atrial_Appendage_Analysis	nan	NoPvAtAll	nan
LCT	ENSG00000115850.5	Heart_Left_Ventricle_Analysis	nan	NoPvAtAll	nan
LCT	ENSG00000115850.5	Esophagus_Mucosa_Analysis	nan	NoPvAtAll	nan
LCT	ENSG00000115850.5	Esophagus_Muscularis_Analysis	nan	NoPvAtAll	nan
LCT	ENSG00000115850.5	Skin_Not_Sun_Exposed_Suprapubic_Analysis	nan	NoPvAtAll	nan
LCT	ENSG00000115850.5	Small_Intestine_Terminal_Ileum_Analysis	2_136682274_A_T_hg19	LeadPvNotSignificant(Checkld)	0.103063
LCT	ENSG00000115850.5	Brain_Putamen_basal_ganglia_Analysis	nan	NoPvAtAll	nan
LCT	ENSG00000115850.5	Brain_Cerebellar_Hemisphere_Analysis	nan	NoPvAtAll	nan
LCT	ENSG00000115850.5	Adrenal_Gland_Analysis	nan	NoPvAtAll	nan
LCT	ENSG00000115850.5	Brain_Cortex_Analysis	nan	NoPvAtAll	nan
LCT	ENSG00000115850.5	Artery_Tibial_Analysis	nan	NoPvAtAll	nan
LCT	ENSG00000115850.5	Adipose_Visceral_Omentum_Analysis	nan	NoPvAtAll	nan
LCT	ENSG00000115850.5	Artery_Coronary_Analysis	nan	NoPvAtAll	nan
LCT	ENSG00000115850.5	Esophagus_Gastroesophageal_Junction_Analysis	nan	NoPvAtAll	nan
TRIM42	ENSG00000155890.3	ICGC_Analysis	3_140473526_G_T_hg19	False PAWG pval	3.29403438785e-06
TRIM42	ENSG00000155890.3	Prostate_Analysis	nan	NoPvAtAll	nan
TRIM42	ENSG00000155890.3	Whole_Blood_Analysis	nan	NoPvAtAll	nan
TRIM42	ENSG00000155890.3	Pituitary_Analysis	nan	NoPvAtAll	nan
TRIM42	ENSG00000155890.3	Vagina_Analysis	nan	NoPvAtAll	nan
TRIM42	ENSG00000155890.3	Uterus_Analysis	nan	NoPvAtAll	nan
TRIM42	ENSG00000155890.3	Spleen_Analysis	nan	NoPvAtAll	nan
TRIM42	ENSG00000155890.3	Stomach_Analysis	nan	NoPvAtAll	nan
TRIM42	ENSG00000155890.3	Testis_Analysis	3_140500626_G_C_hg19	NoLeadPv,LdPvNotSignificant	0.995863
TRIM42	ENSG00000155890.3	Thyroid_Analysis	nan	NoPvAtAll	nan
TRIM42	ENSG00000155890.3	Skin_Sun_Exposed_Lower_leg_Analysis	nan	NoPvAtAll	nan
TRIM42	ENSG00000155890.3	Brain_Anterior_cingulate_cortex_BA24_Analysis	nan	NoPvAtAll	nan
TRIM42	ENSG00000155890.3	Brain_Caudate_basal_ganglia_Analysis	nan	NoPvAtAll	nan
TRIM42	ENSG00000155890.3	Brain_Frontal_Cortex_BA9_Analysis	nan	NoPvAtAll	nan
TRIM42	ENSG00000155890.3	Adipose_Subcutaneous_Analysis	nan	NoPvAtAll	nan
TRIM42	ENSG00000155890.3	Breast_Mammary_Tissue_Analysis	nan	NoPvAtAll	nan
TRIM42	ENSG00000155890.3	Colon_Sigmoid_Analysis	nan	NoPvAtAll	nan
TRIM42	ENSG00000155890.3	Artery_Aorta_Analysis	nan	NoPvAtAll	nan
TRIM42	ENSG00000155890.3	Brain_Cerebellum_Analysis	nan	NoPvAtAll	nan
TRIM42	ENSG00000155890.3	Brain_Nucleus_accumbens_basal_ganglia_Analysis	nan	NoPvAtAll	nan
TRIM42	ENSG00000155890.3	Brain_Hippocampus_Analysis	nan	NoPvAtAll	nan
TRIM42	ENSG00000155890.3	Liver_Analysis	nan	NoPvAtAll	nan
TRIM42	ENSG00000155890.3	Lung_Analysis	nan	NoPvAtAll	nan
TRIM42	ENSG00000155890.3	Ovary_Analysis	nan	NoPvAtAll	nan
TRIM42	ENSG00000155890.3	Pancreas_Analysis	nan	NoPvAtAll	nan
TRIM42	ENSG00000155890.3	Brain_Hypothalamus_Analysis	nan	NoPvAtAll	nan
TRIM42	ENSG00000155890.3	Nerve_Tibial_Analysis	nan	NoPvAtAll	nan
TRIM42	ENSG00000155890.3	Muscle_Skeletal_Analysis	nan	NoPvAtAll	nan
TRIM42	ENSG00000155890.3	Colon_Transverse_Analysis	nan	NoPvAtAll	nan
TRIM42	ENSG00000155890.3	Heart_Atrial_Appendage_Analysis	nan	NoPvAtAll	nan
TRIM42	ENSG00000155890.3	Heart_Left_Ventricle_Analysis	nan	NoPvAtAll	nan
TRIM42	ENSG00000155890.3	Esophagus_Mucosa_Analysis	nan	NoPvAtAll	nan
TRIM42	ENSG00000155890.3	Esophagus_Muscularis_Analysis	nan	NoPvAtAll	nan
TRIM42	ENSG00000155890.3	Skin_Not_Sun_Exposed_Suprapubic_Analysis	nan	NoPvAtAll	nan
TRIM42	ENSG00000155890.3	Small_Intestine_Terminal_Ileum_Analysis	nan	NoPvAtAll	nan
TRIM42	ENSG00000155890.3	Brain_Putamen_basal_ganglia_Analysis	nan	NoPvAtAll	nan
TRIM42	ENSG00000155890.3	Brain_Cerebellar_Hemisphere_Analysis	nan	NoPvAtAll	nan
TRIM42	ENSG00000155890.3	Adrenal_Gland_Analysis	nan	NoPvAtAll	nan
TRIM42	ENSG00000155890.3	Brain_Cortex_Analysis	nan	NoPvAtAll	nan
TRIM42	ENSG00000155890.3	Artery_Tibial_Analysis	nan	NoPvAtAll	nan
TRIM42	ENSG00000155890.3	Adipose_Visceral_Omentum_Analysis	nan	NoPvAtAll	nan
TRIM42	ENSG00000155890.3	Artery_Coronary_Analysis	nan	NoPvAtAll	nan
TRIM42	ENSG00000155890.3	Esophagus_Gastroesophageal_Junction_Analysis	nan	NoPvAtAll	nan
SOD3	ENSG00000109610.5	ICGC_Analysis	4_24735463_G_A_hg19	False PAWG pval	4.27441935053e-06
SOD3	ENSG00000109610.5	Prostate_Analysis	4_24735463_G_A_hg19	LeadPvNotSignificant(Checkld)	0.560139
SOD3	ENSG00000109610.5	Whole_Blood_Analysis	4_24735463_G_A_hg19	LeadPvNotSignificant(Checkld)	0.994334
SOD3	ENSG00000109610.5	Pituitary_Analysis	4_24735463_G_A_hg19	LeadPvNotSignificant(Checkld)	0.182299
SOD3	ENSG00000109610.5	Vagina_Analysis	4_24735463_G_A_hg19	LeadPvNotSignificant(Checkld)	0.975614
SOD3	ENSG00000109610.5	Uterus_Analysis	4_24735463_G_A_hg19	LeadPvNotSignificant(Checkld)	0.920859
SOD3	ENSG00000109610.5	Spleen_Analysis	4_24735463_G_A_hg19	LeadPvNotSignificant(Checkld)	0.618679
SOD3	ENSG00000109610.5	Stomach_Analysis	4_24735463_G_A_hg19	LeadPvNotSignificant(Checkld)	0.257989
SOD3	ENSG00000109610.5	Testis_Analysis	4_24735463_G_A_hg19	LeadPvNotSignificant(Checkld)	0.0254049
SOD3	ENSG00000109610.5	Thyroid_Analysis	4_24735463_G_A_hg19	LeadPvNotSignificant(Checkld)	0.689607
SOD3	ENSG00000109610.5	Skin_Sun_Exposed_Lower_leg_Analysis	4_24735463_G_A_hg19	LeadPvNotSignificant(Checkld)	0.689341
SOD3	ENSG00000109610.5	Brain_Anterior_cingulate_cortex_BA24_Analysis	4_24735463_G_A_hg19	LeadPvNotSignificant(Checkld)	0.462594
SOD3	ENSG00000109610.5	Brain_Caudate_basal_ganglia_Analysis	4_24735463_G_A_hg19	LeadPvNotSignificant(Checkld)	0.362354
SOD3	ENSG00000109610.5	Brain_Frontal_Cortex_BA9_Analysis	4_24735463_G_A_hg19	LeadPvNotSignificant(Checkld)	0.172303
SOD3	ENSG00000109610.5	Adipose_Subcutaneous_Analysis	4_24735463_G_A_hg19	LeadPvNotSignificant(Checkld)	0.947925
SOD3	ENSG00000109610.5	Breast_Mammary_Tissue_Analysis	4_24735463_G_A_hg19	LeadPvNotSignificant(Checkld)	0.327618
SOD3	ENSG00000109610.5	Colon_Sigmoid_Analysis	4_24735463_G_A_hg19	LeadPvNotSignificant(Checkld)	0.771872
SOD3	ENSG00000109610.5	Artery_Aorta_Analysis	4_24735463_G_A_hg19	LeadPvNotSignificant(Checkld)	0.194343
SOD3	ENSG00000109610.5	Brain_Cerebellum_Analysis	4_24735463_G_A_hg19	LeadPvNotSignificant(Checkld)	0.202838
SOD3	ENSG00000109610.5	Brain_Nucleus_accumbens_basal_ganglia_Analysis	4_24735463_G_A_hg19	LeadPvNotSignificant(Checkld)	0.00449419
SOD3	ENSG00000109610.5	Brain_Hippocampus_Analysis	4_24735463_G_A_hg19	LeadPvNotSignificant(Checkld)	0.722059
SOD3	ENSG00000109610.5	Liver_Analysis	4_24735463_G_A_hg19	LeadPvNotSignificant(Checkld)	0.967099
SOD3	ENSG00000109610.5	Lung_Analysis	4_24735463_G_A_hg19	LeadPvNotSignificant(Checkld)	0.158671
SOD3	ENSG00000109610.5	Ovary_Analysis	4_24735463_G_A_hg19	LeadPvNotSignificant(Checkld)	0.298818
SOD3	ENSG00000109610.5	Pancreas_Analysis	4_24735463_G_A_hg19	LeadPvNotSignificant(Checkld)	0.783217
SOD3	ENSG00000109610.5	Brain_Hypothalamus_Analysis	4_24735463_G_A_hg19	LeadPvNotSignificant(Checkld)	0.202199
SOD3	ENSG00000109610.5	Nerve_Tibial_Analysis	4_24735463_G_A_hg19	LeadPvNotSignificant(Checkld)	0.374922
SOD3	ENSG00000109610.5	Muscle_Skeletal_Analysis	4_24735463_G_A_hg19	LeadPvNotSignificant(Checkld)	0.564936
SOD3	ENSG00000109610.5	Colon_Transverse_Analysis	4_24735463_G_A_hg19	LeadPvNotSignificant(Checkld)	0.261045
SOD3	ENSG00000109610.5	Heart_Atrial_Appendage_Analysis	4_24735463_G_A_hg19	LeadPvNotSignificant(Checkld)	0.370146
SOD3	ENSG00000109610.5	Heart_Left_Ventricle_Analysis	4_24735463_G_A_hg19	LeadPvNotSignificant(Checkld)	0.41059
SOD3	ENSG00000109610.5	Esophagus_Mucosa_Analysis	4_24735463_G_A_hg19	LeadPvNotSignificant(Checkld)	0.886878
SOD3	ENSG00000109610.5	Esophagus_Muscularis_Analysis	4_24735463_G_A_hg19	LeadPvNotSignificant(Checkld)	0.0471321
SOD3	ENSG00000109610.5	Skin_Not_Sun_Exposed_Suprapubic_Analysis	4_24735463_G_A_hg19	LeadPvNotSignificant(Checkld)	0.450514
SOD3	ENSG00000109610.5	Small_Intestine_Terminal_Ileum_Analysis	4_24735463_G_A_hg19	LeadPvNotSignificant(Checkld)	0.587508
SOD3	ENSG00000109610.5	Brain_Putamen_basal_ganglia_Analysis	4_24735463_G_A_hg19	LeadPvNotSignificant(Checkld)	0.299253
SOD3	ENSG00000109610.5	Brain_Cerebellar_Hemisphere_Analysis	4_24735463_G_A_hg19	LeadPvNotSignificant(Checkld)	0.562574
SOD3	ENSG00000109610.5	Adrenal_Gland_Analysis	4_24735463_G_A_hg19	LeadPvNotSignificant(Checkld)	0.916902
SOD3	ENSG00000109610.5	Brain_Cortex_Analysis	4_24735463_G_A_hg19	LeadPvNotSignificant(Checkld)	0.0521504
SOD3	ENSG00000109610.5	Artery_Tibial_Analysis	4_24735463_G_A_hg19	LeadPvNotSignificant(Checkld)	0.40572
SOD3	ENSG00000109610.5	Adipose_Visceral_Omentum_Analysis	4_24735463_G_A_hg19	LeadPvNotSignificant(Checkld)	0.255995
SOD3	ENSG00000109610.5	Artery_Coronary_Analysis	4_24735463_G_A_hg19	LeadPvNotSignificant(Checkld)	0.673826
SOD3	ENSG00000109610.5	Esophagus_Gastroesophageal_Junction_Analysis	4_24735463_G_A_hg19	LeadPvNotSignificant(Checkld)	0.419478
ERCC8	ENSG00000049167.9	ICGC_Analysis	5_60319731_G_A_hg19	False PAWG pval	9.5538926459e-06
ERCC8	ENSG00000049167.9	Prostate_Analysis	5_60319731_G_A_hg19	LeadPvNotSignificant(Checkld)	0.90976
ERCC8	ENSG00000049167.9	Whole_Blood_Analysis	5_60319731_G_A_hg19	LeadPvNotSignificant(Checkld)	0.0085326
ERCC8	ENSG00000049167.9	Pituitary_Analysis	5_60319731_G_A_hg19	LeadPvNotSignificant(Checkld)	0.593727
ERCC8	ENSG00000049167.9	Vagina_Analysis	5_60319731_G_A_hg19	LeadPvNotSignificant(Checkld)	0.0906641
ERCC8	ENSG00000049167.9	Uterus_Analysis	5_60319731_G_A_hg19	LeadPvNotSignificant(Checkld)	0.151511
ERCC8	ENSG00000049167.9	Spleen_Analysis	5_60319731_G_A_hg19	LeadPvNotSignificant(Checkld)	0.0716378
ERCC8	ENSG00000049167.9	Stomach_Analysis	5_60319731_G_A_hg19	LeadPvNotSignificant(Checkld)	0.224689
ERCC8	ENSG00000049167.9	Testis_Analysis	5_60319731_G_A_hg19	LeadPvNotSignificant(Checkld)	0.0019043
ERCC8	ENSG00000049167.9	Thyroid_Analysis	5_60319731_G_A_hg19	LeadPvNotSignificant(Checkld)	0.0276063
ERCC8	ENSG00000049167.9	Skin_Sun_Exposed_Lower_leg_Analysis	5_60319731_G_A_hg19	LeadPvNotSignificant(Checkld)	0.000917007
ERCC8	ENSG00000049167.9	Brain_Anterior_cingulate_cortex_BA24_Analysis	5_60319731_G_A_hg19	LeadPvNotSignificant(Checkld)	0.0408422
ERCC8	ENSG00000049167.9	Brain_Caudate_basal_ganglia_Analysis	5_60319731_G_A_hg19	LeadPvNotSignificant(Checkld)	0.564266
ERCC8	ENSG00000049167.9	Brain_Frontal_Cortex_BA9_Analysis	5_60319731_G_A_hg19	LeadPvNotSignificant(Checkld)	0.896711
ERCC8	ENSG00000049167.9	Adipose_Subcutaneous_Analysis	5_60319731_G_A_hg19	LeadPvNotSignificant(Checkld)	0.0182288
ERCC8	ENSG00000049167.9	Breast_Mammary_Tissue_Analysis	5_60319731_G_A_hg19	LeadPvNotSignificant(Checkld)	0.00159746
ERCC8	ENSG00000049167.9	Colon_Sigmoid_Analysis	5_60319731_G_A_hg19	LeadPvNotSignificant(Checkld)	0.776013
ERCC8	ENSG00000049167.9	Artery_Aorta_Analysis	5_60319731_G_A_hg19	LeadPvNotSignificant(Checkld)	0.000537117
ERCC8	ENSG00000049167.9	Brain_Cerebellum_Analysis	5_60319731_G_A_hg19	LeadPvNotSignificant(Checkld)	0.952588
ERCC8	ENSG00000049167.9	Brain_Nucleus_accumbens_basal_ganglia_Analysis	5_60319731_G_A_hg19	LeadPvNotSignificant(Checkld)	0.19709
ERCC8	ENSG00000049167.9	Brain_Hippocampus_Analysis	5_60319731_G_A_hg19	LeadPvNotSignificant(Checkld)	0.425949
ERCC8	ENSG00000049167.9	Liver_Analysis	5_60319731_G_A_hg19	LeadPvNotSignificant(Checkld)	0.0113867
ERCC8	ENSG00000049167.9	Lung_Analysis	5_60319731_G_A_hg19	LeadPvNotSignificant(Checkld)	0.00229427
ERCC8	ENSG00000049167.9	Ovary_Analysis	5_60319731_G_A_hg19	LeadPvNotSignificant(Checkld)	0.34287
ERCC8	ENSG00000049167.9	Pancreas_Analysis	5_60319731_G_A_hg19	LeadPvNotSignificant(Checkld)	0.037631
ERCC8	ENSG00000049167.9	Brain_Hypothalamus_Analysis	5_60319731_G_A_hg19	LeadPvNotSignificant(Checkld)	0.102245
ERCC8	ENSG00000049167.9	Nerve_Tibial_Analysis	5_60319731_G_A_hg19	LeadPvNotSignificant(Checkld)	0.0333481
ERCC8	ENSG00000049167.9	Muscle_Skeletal_Analysis	5_60319731_G_A_hg19	LeadPvNotSignificant(Checkld)	0.00672067
ERCC8	ENSG00000049167.9	Colon_Transverse_Analysis	5_60319731_G_A_hg19	LeadPvNotSignificant(Checkld)	0.00341204
ERCC8	ENSG00000049167.9	Heart_Atrial_Appendage_Analysis	5_60319731_G_A_hg19	LeadPvNotSignificant(Checkld)	0.944174
ERCC8	ENSG00000049167.9	Heart_Left_Ventricle_Analysis	5_60319731_G_A_hg19	LeadPvNotSignificant(Checkld)	0.0374247
ERCC8	ENSG00000049167.9	Esophagus_Mucosa_Analysis	5_60319731_G_A_hg19	LeadPvNotSignificant(Checkld)	0.000804966
ERCC8	ENSG00000049167.9	Esophagus_Muscularis_Analysis	5_60319731_G_A_hg19	LeadPvNotSignificant(Checkld)	0.791028
ERCC8	ENSG00000049167.9	Skin_Not_Sun_Exposed_Suprapubic_Analysis	5_60319731_G_A_hg19	LeadPvNotSignificant(Checkld)	0.00187515
ERCC8	ENSG00000049167.9	Small_Intestine_Terminal_Ileum_Analysis	5_60319731_G_A_hg19	LeadPvNotSignificant(Checkld)	0.844844
ERCC8	ENSG00000049167.9	Brain_Putamen_basal_ganglia_Analysis	5_60319731_G_A_hg19	LeadPvNotSignificant(Checkld)	0.456713
ERCC8	ENSG00000049167.9	Brain_Cerebellar_Hemisphere_Analysis	5_60319731_G_A_hg19	LeadPvNotSignificant(Checkld)	0.30219
ERCC8	ENSG00000049167.9	Adrenal_Gland_Analysis	5_60319731_G_A_hg19	LeadPvNotSignificant(Checkld)	0.0215098
ERCC8	ENSG00000049167.9	Brain_Cortex_Analysis	5_60319731_G_A_hg19	LeadPvNotSignificant(Checkld)	0.610199
ERCC8	ENSG00000049167.9	Artery_Tibial_Analysis	5_60319731_G_A_hg19	LeadPvNotSignificant(Checkld)	0.0101135
ERCC8	ENSG00000049167.9	Adipose_Visceral_Omentum_Analysis	5_60319731_G_A_hg19	LeadPvNotSignificant(Checkld)	0.0562196
ERCC8	ENSG00000049167.9	Artery_Coronary_Analysis	5_60319731_G_A_hg19	LeadPvNotSignificant(Checkld)	0.261431
ERCC8	ENSG00000049167.9	Esophagus_Gastroesophageal_Junction_Analysis	5_60319731_G_A_hg19	LeadPvNotSignificant(Checkld)	0.308804
UBTD2	ENSG00000168246.5	ICGC_Analysis	5_171799004_T_C_hg19	False PAWG pval	2.35293427411e-06
UBTD2	ENSG00000168246.5	Prostate_Analysis	5_171799004_T_C_hg19	LeadPvNotSignificant(Checkld)	0.352292
UBTD2	ENSG00000168246.5	Whole_Blood_Analysis	5_171799004_T_C_hg19	LeadPvNotSignificant(Checkld)	0.870768
UBTD2	ENSG00000168246.5	Pituitary_Analysis	5_171799004_T_C_hg19	LeadPvNotSignificant(Checkld)	0.0159344
UBTD2	ENSG00000168246.5	Vagina_Analysis	5_171799004_T_C_hg19	LeadPvNotSignificant(Checkld)	0.983931
UBTD2	ENSG00000168246.5	Uterus_Analysis	5_171799004_T_C_hg19	LeadPvNotSignificant(Checkld)	0.701298
UBTD2	ENSG00000168246.5	Spleen_Analysis	5_171799004_T_C_hg19	LeadPvNotSignificant(Checkld)	0.474998
UBTD2	ENSG00000168246.5	Stomach_Analysis	5_171799004_T_C_hg19	LeadPvNotSignificant(Checkld)	0.0447221
UBTD2	ENSG00000168246.5	Testis_Analysis	5_171799004_T_C_hg19	LeadPvNotSignificant(Checkld)	0.424976
UBTD2	ENSG00000168246.5	Thyroid_Analysis	5_171799004_T_C_hg19	LeadPvNotSignificant(Checkld)	0.169213
UBTD2	ENSG00000168246.5	Skin_Sun_Exposed_Lower_leg_Analysis	5_171799004_T_C_hg19	LeadPvNotSignificant(Checkld)	0.225709
UBTD2	ENSG00000168246.5	Brain_Anterior_cingulate_cortex_BA24_Analysis	5_171799004_T_C_hg19	LeadPvNotSignificant(Checkld)	0.676418
UBTD2	ENSG00000168246.5	Brain_Caudate_basal_ganglia_Analysis	5_171799004_T_C_hg19	LeadPvNotSignificant(Checkld)	0.654672
UBTD2	ENSG00000168246.5	Brain_Frontal_Cortex_BA9_Analysis	5_171799004_T_C_hg19	LeadPvNotSignificant(Checkld)	0.976494
UBTD2	ENSG00000168246.5	Adipose_Subcutaneous_Analysis	5_171799004_T_C_hg19	LeadPvNotSignificant(Checkld)	0.631999
UBTD2	ENSG00000168246.5	Breast_Mammary_Tissue_Analysis	5_171799004_T_C_hg19	LeadPvNotSignificant(Checkld)	0.432911
UBTD2	ENSG00000168246.5	Colon_Sigmoid_Analysis	5_171799004_T_C_hg19	LeadPvNotSignificant(Checkld)	0.606181
UBTD2	ENSG00000168246.5	Artery_Aorta_Analysis	5_171799004_T_C_hg19	LeadPvNotSignificant(Checkld)	0.188724
UBTD2	ENSG00000168246.5	Brain_Cerebellum_Analysis	5_171799004_T_C_hg19	LeadPvNotSignificant(Checkld)	0.855945
UBTD2	ENSG00000168246.5	Brain_Nucleus_accumbens_basal_ganglia_Analysis	5_171799004_T_C_hg19	LeadPvNotSignificant(Checkld)	0.656721
UBTD2	ENSG00000168246.5	Brain_Hippocampus_Analysis	5_171799004_T_C_hg19	LeadPvNotSignificant(Checkld)	0.436121
UBTD2	ENSG00000168246.5	Liver_Analysis	5_171799004_T_C_hg19	LeadPvNotSignificant(Checkld)	0.11119
UBTD2	ENSG00000168246.5	Lung_Analysis	5_171799004_T_C_hg19	LeadPvNotSignificant(Checkld)	0.785498
UBTD2	ENSG00000168246.5	Ovary_Analysis	5_171799004_T_C_hg19	LeadPvNotSignificant(Checkld)	0.745687
UBTD2	ENSG00000168246.5	Pancreas_Analysis	5_171799004_T_C_hg19	LeadPvNotSignificant(Checkld)	0.156803
UBTD2	ENSG00000168246.5	Brain_Hypothalamus_Analysis	5_171799004_T_C_hg19	LeadPvNotSignificant(Checkld)	0.746128
UBTD2	ENSG00000168246.5	Nerve_Tibial_Analysis	5_171799004_T_C_hg19	LeadPvNotSignificant(Checkld)	0.0177853
UBTD2	ENSG00000168246.5	Muscle_Skeletal_Analysis	5_171799004_T_C_hg19	LeadPvNotSignificant(Checkld)	0.227877
UBTD2	ENSG00000168246.5	Colon_Transverse_Analysis	5_171799004_T_C_hg19	LeadPvNotSignificant(Checkld)	0.979747
UBTD2	ENSG00000168246.5	Heart_Atrial_Appendage_Analysis	5_171799004_T_C_hg19	LeadPvNotSignificant(Checkld)	0.987054
UBTD2	ENSG00000168246.5	Heart_Left_Ventricle_Analysis	5_171799004_T_C_hg19	LeadPvNotSignificant(Checkld)	0.662503
UBTD2	ENSG00000168246.5	Esophagus_Mucosa_Analysis	5_171799004_T_C_hg19	LeadPvNotSignificant(Checkld)	0.0664903
UBTD2	ENSG00000168246.5	Esophagus_Muscularis_Analysis	5_171799004_T_C_hg19	LeadPvNotSignificant(Checkld)	0.907595
UBTD2	ENSG00000168246.5	Skin_Not_Sun_Exposed_Suprapubic_Analysis	5_171799004_T_C_hg19	LeadPvNotSignificant(Checkld)	0.154994
UBTD2	ENSG00000168246.5	Small_Intestine_Terminal_Ileum_Analysis	5_171799004_T_C_hg19	LeadPvNotSignificant(Checkld)	0.296516
UBTD2	ENSG00000168246.5	Brain_Putamen_basal_ganglia_Analysis	5_171799004_T_C_hg19	LeadPvNotSignificant(Checkld)	0.640809
UBTD2	ENSG00000168246.5	Brain_Cerebellar_Hemisphere_Analysis	5_171799004_T_C_hg19	LeadPvNotSignificant(Checkld)	0.0904602
UBTD2	ENSG00000168246.5	Adrenal_Gland_Analysis	5_171799004_T_C_hg19	LeadPvNotSignificant(Checkld)	0.886974
UBTD2	ENSG00000168246.5	Brain_Cortex_Analysis	5_171799004_T_C_hg19	LeadPvNotSignificant(Checkld)	0.391597
UBTD2	ENSG00000168246.5	Artery_Tibial_Analysis	5_171799004_T_C_hg19	LeadPvNotSignificant(Checkld)	0.888203
UBTD2	ENSG00000168246.5	Adipose_Visceral_Omentum_Analysis	5_171799004_T_C_hg19	LeadPvNotSignificant(Checkld)	0.253609
UBTD2	ENSG00000168246.5	Artery_Coronary_Analysis	5_171799004_T_C_hg19	LeadPvNotSignificant(Checkld)	0.215616
UBTD2	ENSG00000168246.5	Esophagus_Gastroesophageal_Junction_Analysis	5_171799004_T_C_hg19	LeadPvNotSignificant(Checkld)	0.1661
ZC2HC1B	ENSG00000118491.7	ICGC_Analysis	6_144089216_G_A_hg19	False PAWG pval	2.46583564628e-07
ZC2HC1B	ENSG00000118491.7	Prostate_Analysis	6_144125035_G_A_hg19	NoLDPv,AllPvNotSignificant	0.00349873
ZC2HC1B	ENSG00000118491.7	Whole_Blood_Analysis	nan	NoPvAtAll	nan
ZC2HC1B	ENSG00000118491.7	Pituitary_Analysis	nan	NoPvAtAll	nan
ZC2HC1B	ENSG00000118491.7	Vagina_Analysis	nan	NoPvAtAll	nan
ZC2HC1B	ENSG00000118491.7	Uterus_Analysis	6_144181952_C_T_hg19	NoLDPv,AllPvNotSignificant	0.00884893
ZC2HC1B	ENSG00000118491.7	Spleen_Analysis	6_144130089_T_C_hg19	NoLDPv,AllPvNotSignificant	0.0353637
ZC2HC1B	ENSG00000118491.7	Stomach_Analysis	6_144322029_A_C_b37	NoLDPv,AllPvNotSignificant	0.0135678
ZC2HC1B	ENSG00000118491.7	Testis_Analysis	6_144264366_C_T_hg19	NoLDPv,AllPvNotSignificant	0.0314879
ZC2HC1B	ENSG00000118491.7	Thyroid_Analysis	6_144280528_C_A_hg19	NoLDPv,AllPvNotSignificant	0.00043175
ZC2HC1B	ENSG00000118491.7	Skin_Sun_Exposed_Lower_leg_Analysis	6_144118743_G_T_b37	NoLDPv,AllPvNotSignificant	0.00112059
ZC2HC1B	ENSG00000118491.7	Brain_Anterior_cingulate_cortex_BA24_Analysis	nan	NoPvAtAll	nan
ZC2HC1B	ENSG00000118491.7	Brain_Caudate_basal_ganglia_Analysis	nan	NoPvAtAll	nan
ZC2HC1B	ENSG00000118491.7	Brain_Frontal_Cortex_BA9_Analysis	nan	NoPvAtAll	nan
ZC2HC1B	ENSG00000118491.7	Adipose_Subcutaneous_Analysis	6_144281042_C_T_hg19	NoLDPv,AllPvNotSignificant	0.003644
ZC2HC1B	ENSG00000118491.7	Breast_Mammary_Tissue_Analysis	6_144177965_G_A_hg19	NoLDPv,AllPvNotSignificant	0.0231914
ZC2HC1B	ENSG00000118491.7	Colon_Sigmoid_Analysis	6_144132145_A_G_hg19	NoLDPv,AllPvNotSignificant	0.00416322
ZC2HC1B	ENSG00000118491.7	Artery_Aorta_Analysis	nan	NoPvAtAll	nan
ZC2HC1B	ENSG00000118491.7	Brain_Cerebellum_Analysis	nan	NoPvAtAll	nan
ZC2HC1B	ENSG00000118491.7	Brain_Nucleus_accumbens_basal_ganglia_Analysis	nan	NoPvAtAll	nan
ZC2HC1B	ENSG00000118491.7	Brain_Hippocampus_Analysis	nan	NoPvAtAll	nan
ZC2HC1B	ENSG00000118491.7	Liver_Analysis	nan	NoPvAtAll	nan
ZC2HC1B	ENSG00000118491.7	Lung_Analysis	6_144137312_A_G_hg19	NoLDPv,AllPvNotSignificant	0.0129609
ZC2HC1B	ENSG00000118491.7	Ovary_Analysis	6_144222930_G_A_hg19	NoLDPv,AllPvNotSignificant	0.00646745
ZC2HC1B	ENSG00000118491.7	Pancreas_Analysis	nan	NoPvAtAll	nan
ZC2HC1B	ENSG00000118491.7	Brain_Hypothalamus_Analysis	nan	NoPvAtAll	nan
ZC2HC1B	ENSG00000118491.7	Nerve_Tibial_Analysis	6_144161744_A_T_hg19	NoLDPv,AllPvNotSignificant	0.0142517
ZC2HC1B	ENSG00000118491.7	Muscle_Skeletal_Analysis	nan	NoPvAtAll	nan
ZC2HC1B	ENSG00000118491.7	Colon_Transverse_Analysis	nan	NoPvAtAll	nan
ZC2HC1B	ENSG00000118491.7	Heart_Atrial_Appendage_Analysis	nan	NoPvAtAll	nan
ZC2HC1B	ENSG00000118491.7	Heart_Left_Ventricle_Analysis	nan	NoPvAtAll	nan
ZC2HC1B	ENSG00000118491.7	Esophagus_Mucosa_Analysis	6_144254021_G_A_hg19	NoLDPv,AllPvNotSignificant	0.02971
ZC2HC1B	ENSG00000118491.7	Esophagus_Muscularis_Analysis	6_144091476_A_G_hg19	NoLDPv,AllPvNotSignificant	0.00257306
ZC2HC1B	ENSG00000118491.7	Skin_Not_Sun_Exposed_Suprapubic_Analysis	6_144316293_T_C_hg19	NoLDPv,AllPvNotSignificant	0.0191697
ZC2HC1B	ENSG00000118491.7	Small_Intestine_Terminal_Ileum_Analysis	nan	NoPvAtAll	nan
ZC2HC1B	ENSG00000118491.7	Brain_Putamen_basal_ganglia_Analysis	nan	NoPvAtAll	nan
ZC2HC1B	ENSG00000118491.7	Brain_Cerebellar_Hemisphere_Analysis	nan	NoPvAtAll	nan
ZC2HC1B	ENSG00000118491.7	Adrenal_Gland_Analysis	nan	NoPvAtAll	nan
ZC2HC1B	ENSG00000118491.7	Brain_Cortex_Analysis	nan	NoPvAtAll	nan
ZC2HC1B	ENSG00000118491.7	Artery_Tibial_Analysis	nan	NoPvAtAll	nan
ZC2HC1B	ENSG00000118491.7	Adipose_Visceral_Omentum_Analysis	6_144124839_G_T_hg19	NoLDPv,AllPvNotSignificant	0.0137543
ZC2HC1B	ENSG00000118491.7	Artery_Coronary_Analysis	6_144112958_T_C_hg19	NoLDPv,AllPvNotSignificant	0.00808324
ZC2HC1B	ENSG00000118491.7	Esophagus_Gastroesophageal_Junction_Analysis	6_144324214_G_C_hg19	NoLDPv,AllPvNotSignificant	0.00703243
TRBV6-8	ENSG00000253534.1	ICGC_Analysis	7_142025037_C_T_hg19	True PAWG pval	1.83453054979e-08
TRBV6-8	ENSG00000253534.1	Prostate_Analysis	nan	NoPvAtAll	nan
TRBV6-8	ENSG00000253534.1	Whole_Blood_Analysis	nan	NoPvAtAll	nan
TRBV6-8	ENSG00000253534.1	Pituitary_Analysis	nan	NoPvAtAll	nan
TRBV6-8	ENSG00000253534.1	Vagina_Analysis	nan	NoPvAtAll	nan
TRBV6-8	ENSG00000253534.1	Uterus_Analysis	nan	NoPvAtAll	nan
TRBV6-8	ENSG00000253534.1	Spleen_Analysis	nan	NoPvAtAll	nan
TRBV6-8	ENSG00000253534.1	Stomach_Analysis	nan	NoPvAtAll	nan
TRBV6-8	ENSG00000253534.1	Testis_Analysis	7_142025037_C_T_hg19	LeadPvNotSignificant(Checkld)	0.0209764
TRBV6-8	ENSG00000253534.1	Thyroid_Analysis	nan	NoPvAtAll	nan
TRBV6-8	ENSG00000253534.1	Skin_Sun_Exposed_Lower_leg_Analysis	nan	NoPvAtAll	nan
TRBV6-8	ENSG00000253534.1	Brain_Anterior_cingulate_cortex_BA24_Analysis	nan	NoPvAtAll	nan
TRBV6-8	ENSG00000253534.1	Brain_Caudate_basal_ganglia_Analysis	nan	NoPvAtAll	nan
TRBV6-8	ENSG00000253534.1	Brain_Frontal_Cortex_BA9_Analysis	nan	NoPvAtAll	nan
TRBV6-8	ENSG00000253534.1	Adipose_Subcutaneous_Analysis	nan	NoPvAtAll	nan
TRBV6-8	ENSG00000253534.1	Breast_Mammary_Tissue_Analysis	nan	NoPvAtAll	nan
TRBV6-8	ENSG00000253534.1	Colon_Sigmoid_Analysis	nan	NoPvAtAll	nan
TRBV6-8	ENSG00000253534.1	Artery_Aorta_Analysis	nan	NoPvAtAll	nan
TRBV6-8	ENSG00000253534.1	Brain_Cerebellum_Analysis	nan	NoPvAtAll	nan
TRBV6-8	ENSG00000253534.1	Brain_Nucleus_accumbens_basal_ganglia_Analysis	nan	NoPvAtAll	nan
TRBV6-8	ENSG00000253534.1	Brain_Hippocampus_Analysis	nan	NoPvAtAll	nan
TRBV6-8	ENSG00000253534.1	Liver_Analysis	nan	NoPvAtAll	nan
TRBV6-8	ENSG00000253534.1	Lung_Analysis	nan	NoPvAtAll	nan
TRBV6-8	ENSG00000253534.1	Ovary_Analysis	nan	NoPvAtAll	nan
TRBV6-8	ENSG00000253534.1	Pancreas_Analysis	nan	NoPvAtAll	nan
TRBV6-8	ENSG00000253534.1	Brain_Hypothalamus_Analysis	nan	NoPvAtAll	nan
TRBV6-8	ENSG00000253534.1	Nerve_Tibial_Analysis	nan	NoPvAtAll	nan
TRBV6-8	ENSG00000253534.1	Muscle_Skeletal_Analysis	nan	NoPvAtAll	nan
TRBV6-8	ENSG00000253534.1	Colon_Transverse_Analysis	nan	NoPvAtAll	nan
TRBV6-8	ENSG00000253534.1	Heart_Atrial_Appendage_Analysis	nan	NoPvAtAll	nan
TRBV6-8	ENSG00000253534.1	Heart_Left_Ventricle_Analysis	nan	NoPvAtAll	nan
TRBV6-8	ENSG00000253534.1	Esophagus_Mucosa_Analysis	nan	NoPvAtAll	nan
TRBV6-8	ENSG00000253534.1	Esophagus_Muscularis_Analysis	nan	NoPvAtAll	nan
TRBV6-8	ENSG00000253534.1	Skin_Not_Sun_Exposed_Suprapubic_Analysis	nan	NoPvAtAll	nan
TRBV6-8	ENSG00000253534.1	Small_Intestine_Terminal_Ileum_Analysis	nan	NoPvAtAll	nan
TRBV6-8	ENSG00000253534.1	Brain_Putamen_basal_ganglia_Analysis	nan	NoPvAtAll	nan
TRBV6-8	ENSG00000253534.1	Brain_Cerebellar_Hemisphere_Analysis	nan	NoPvAtAll	nan
TRBV6-8	ENSG00000253534.1	Adrenal_Gland_Analysis	nan	NoPvAtAll	nan
TRBV6-8	ENSG00000253534.1	Brain_Cortex_Analysis	nan	NoPvAtAll	nan
TRBV6-8	ENSG00000253534.1	Artery_Tibial_Analysis	nan	NoPvAtAll	nan
TRBV6-8	ENSG00000253534.1	Adipose_Visceral_Omentum_Analysis	nan	NoPvAtAll	nan
TRBV6-8	ENSG00000253534.1	Artery_Coronary_Analysis	nan	NoPvAtAll	nan
TRBV6-8	ENSG00000253534.1	Esophagus_Gastroesophageal_Junction_Analysis	nan	NoPvAtAll	nan
DLD	ENSG00000091140.8	ICGC_Analysis	7_107590738_G_C_hg19	False PAWG pval	5.98934397729e-07
DLD	ENSG00000091140.8	Prostate_Analysis	7_107590738_G_C_hg19	LeadPvNotSignificant(Checkld)	0.0422275
DLD	ENSG00000091140.8	Whole_Blood_Analysis	7_107590738_G_C_hg19	LeadPvNotSignificant(Checkld)	0.377807
DLD	ENSG00000091140.8	Pituitary_Analysis	7_107590738_G_C_hg19	LeadPvNotSignificant(Checkld)	0.869949
DLD	ENSG00000091140.8	Vagina_Analysis	7_107590738_G_C_hg19	LeadPvNotSignificant(Checkld)	0.52428
DLD	ENSG00000091140.8	Uterus_Analysis	7_107590738_G_C_hg19	LeadPvNotSignificant(Checkld)	0.98486
DLD	ENSG00000091140.8	Spleen_Analysis	7_107590738_G_C_hg19	LeadPvNotSignificant(Checkld)	0.921419
DLD	ENSG00000091140.8	Stomach_Analysis	7_107590738_G_C_hg19	LeadPvNotSignificant(Checkld)	0.371291
DLD	ENSG00000091140.8	Testis_Analysis	7_107590738_G_C_hg19	LeadPvNotSignificant(Checkld)	0.704964
DLD	ENSG00000091140.8	Thyroid_Analysis	7_107590738_G_C_hg19	LeadPvNotSignificant(Checkld)	0.767969
DLD	ENSG00000091140.8	Skin_Sun_Exposed_Lower_leg_Analysis	7_107590738_G_C_hg19	LeadPvNotSignificant(Checkld)	0.813201
DLD	ENSG00000091140.8	Brain_Anterior_cingulate_cortex_BA24_Analysis	7_107590738_G_C_hg19	LeadPvNotSignificant(Checkld)	0.400298
DLD	ENSG00000091140.8	Brain_Caudate_basal_ganglia_Analysis	7_107590738_G_C_hg19	LeadPvNotSignificant(Checkld)	0.557184
DLD	ENSG00000091140.8	Brain_Frontal_Cortex_BA9_Analysis	7_107590738_G_C_hg19	LeadPvNotSignificant(Checkld)	0.0314349
DLD	ENSG00000091140.8	Adipose_Subcutaneous_Analysis	7_107590738_G_C_hg19	LeadPvNotSignificant(Checkld)	0.110741
DLD	ENSG00000091140.8	Breast_Mammary_Tissue_Analysis	7_107590738_G_C_hg19	LeadPvNotSignificant(Checkld)	0.0918045
DLD	ENSG00000091140.8	Colon_Sigmoid_Analysis	7_107590738_G_C_hg19	LeadPvNotSignificant(Checkld)	0.310756
DLD	ENSG00000091140.8	Artery_Aorta_Analysis	7_107590738_G_C_hg19	LeadPvNotSignificant(Checkld)	0.372808
DLD	ENSG00000091140.8	Brain_Cerebellum_Analysis	7_107590738_G_C_hg19	LeadPvNotSignificant(Checkld)	0.260878
DLD	ENSG00000091140.8	Brain_Nucleus_accumbens_basal_ganglia_Analysis	7_107590738_G_C_hg19	LeadPvNotSignificant(Checkld)	0.769891
DLD	ENSG00000091140.8	Brain_Hippocampus_Analysis	7_107590738_G_C_hg19	LeadPvNotSignificant(Checkld)	0.30489
DLD	ENSG00000091140.8	Liver_Analysis	7_107590738_G_C_hg19	LeadPvNotSignificant(Checkld)	0.146873
DLD	ENSG00000091140.8	Lung_Analysis	7_107590738_G_C_hg19	LeadPvNotSignificant(Checkld)	0.0328749
DLD	ENSG00000091140.8	Ovary_Analysis	7_107590738_G_C_hg19	LeadPvNotSignificant(Checkld)	0.129701
DLD	ENSG00000091140.8	Pancreas_Analysis	7_107590738_G_C_hg19	LeadPvNotSignificant(Checkld)	0.574676
DLD	ENSG00000091140.8	Brain_Hypothalamus_Analysis	7_107590738_G_C_hg19	LeadPvNotSignificant(Checkld)	0.0030033
DLD	ENSG00000091140.8	Nerve_Tibial_Analysis	7_107590738_G_C_hg19	LeadPvNotSignificant(Checkld)	0.144436
DLD	ENSG00000091140.8	Muscle_Skeletal_Analysis	7_107590738_G_C_hg19	LeadPvNotSignificant(Checkld)	0.003206
DLD	ENSG00000091140.8	Colon_Transverse_Analysis	7_107590738_G_C_hg19	LeadPvNotSignificant(Checkld)	0.0835331
DLD	ENSG00000091140.8	Heart_Atrial_Appendage_Analysis	7_107590738_G_C_hg19	LeadPvNotSignificant(Checkld)	0.0650428
DLD	ENSG00000091140.8	Heart_Left_Ventricle_Analysis	7_107590738_G_C_hg19	LeadPvNotSignificant(Checkld)	0.940892
DLD	ENSG00000091140.8	Esophagus_Mucosa_Analysis	7_107590738_G_C_hg19	LeadPvNotSignificant(Checkld)	0.447288
DLD	ENSG00000091140.8	Esophagus_Muscularis_Analysis	7_107590738_G_C_hg19	LeadPvNotSignificant(Checkld)	0.144306
DLD	ENSG00000091140.8	Skin_Not_Sun_Exposed_Suprapubic_Analysis	7_107590738_G_C_hg19	LeadPvNotSignificant(Checkld)	0.839972
DLD	ENSG00000091140.8	Small_Intestine_Terminal_Ileum_Analysis	7_107590738_G_C_hg19	LeadPvNotSignificant(Checkld)	0.442203
DLD	ENSG00000091140.8	Brain_Putamen_basal_ganglia_Analysis	7_107590738_G_C_hg19	LeadPvNotSignificant(Checkld)	0.172782
DLD	ENSG00000091140.8	Brain_Cerebellar_Hemisphere_Analysis	7_107590738_G_C_hg19	LeadPvNotSignificant(Checkld)	0.72036
DLD	ENSG00000091140.8	Adrenal_Gland_Analysis	7_107590738_G_C_hg19	LeadPvNotSignificant(Checkld)	0.0964302
DLD	ENSG00000091140.8	Brain_Cortex_Analysis	7_107590738_G_C_hg19	LeadPvNotSignificant(Checkld)	0.0042725
DLD	ENSG00000091140.8	Artery_Tibial_Analysis	7_107590738_G_C_hg19	LeadPvNotSignificant(Checkld)	0.389189
DLD	ENSG00000091140.8	Adipose_Visceral_Omentum_Analysis	7_107590738_G_C_hg19	LeadPvNotSignificant(Checkld)	0.331748
DLD	ENSG00000091140.8	Artery_Coronary_Analysis	7_107590738_G_C_hg19	LeadPvNotSignificant(Checkld)	0.717869
DLD	ENSG00000091140.8	Esophagus_Gastroesophageal_Junction_Analysis	7_107590738_G_C_hg19	LeadPvNotSignificant(Checkld)	0.759238
SPDYE2B	ENSG00000173678.10	ICGC_Analysis	7_102357019_G_A_hg19	True PAWG pval	3.91517391862e-09
SPDYE2B	ENSG00000173678.10	Prostate_Analysis	nan	NoPvAtAll	nan
SPDYE2B	ENSG00000173678.10	Whole_Blood_Analysis	nan	NoPvAtAll	nan
SPDYE2B	ENSG00000173678.10	Pituitary_Analysis	nan	NoPvAtAll	nan
SPDYE2B	ENSG00000173678.10	Vagina_Analysis	nan	NoPvAtAll	nan
SPDYE2B	ENSG00000173678.10	Uterus_Analysis	nan	NoPvAtAll	nan
SPDYE2B	ENSG00000173678.10	Spleen_Analysis	nan	NoPvAtAll	nan
SPDYE2B	ENSG00000173678.10	Stomach_Analysis	nan	NoPvAtAll	nan
SPDYE2B	ENSG00000173678.10	Testis_Analysis	7_102347590_A_G_hg19	NoLDPv,AllPvNotSignificant	0.00415124
SPDYE2B	ENSG00000173678.10	Thyroid_Analysis	7_102332238_A_G_hg19	NoLDPv,AllPvNotSignificant	0.00523517
SPDYE2B	ENSG00000173678.10	Skin_Sun_Exposed_Lower_leg_Analysis	nan	NoPvAtAll	nan
SPDYE2B	ENSG00000173678.10	Brain_Anterior_cingulate_cortex_BA24_Analysis	nan	NoPvAtAll	nan
SPDYE2B	ENSG00000173678.10	Brain_Caudate_basal_ganglia_Analysis	nan	NoPvAtAll	nan
SPDYE2B	ENSG00000173678.10	Brain_Frontal_Cortex_BA9_Analysis	nan	NoPvAtAll	nan
SPDYE2B	ENSG00000173678.10	Adipose_Subcutaneous_Analysis	nan	NoPvAtAll	nan
SPDYE2B	ENSG00000173678.10	Breast_Mammary_Tissue_Analysis	nan	NoPvAtAll	nan
SPDYE2B	ENSG00000173678.10	Colon_Sigmoid_Analysis	nan	NoPvAtAll	nan
SPDYE2B	ENSG00000173678.10	Artery_Aorta_Analysis	nan	NoPvAtAll	nan
SPDYE2B	ENSG00000173678.10	Brain_Cerebellum_Analysis	nan	NoPvAtAll	nan
SPDYE2B	ENSG00000173678.10	Brain_Nucleus_accumbens_basal_ganglia_Analysis	nan	NoPvAtAll	nan
SPDYE2B	ENSG00000173678.10	Brain_Hippocampus_Analysis	nan	NoPvAtAll	nan
SPDYE2B	ENSG00000173678.10	Liver_Analysis	nan	NoPvAtAll	nan
SPDYE2B	ENSG00000173678.10	Lung_Analysis	7_102332238_A_G_hg19	NoLDPv,AllPvNotSignificant	0.00340483
SPDYE2B	ENSG00000173678.10	Ovary_Analysis	nan	NoPvAtAll	nan
SPDYE2B	ENSG00000173678.10	Pancreas_Analysis	nan	NoPvAtAll	nan
SPDYE2B	ENSG00000173678.10	Brain_Hypothalamus_Analysis	nan	NoPvAtAll	nan
SPDYE2B	ENSG00000173678.10	Nerve_Tibial_Analysis	nan	NoPvAtAll	nan
SPDYE2B	ENSG00000173678.10	Muscle_Skeletal_Analysis	nan	NoPvAtAll	nan
SPDYE2B	ENSG00000173678.10	Colon_Transverse_Analysis	nan	NoPvAtAll	nan
SPDYE2B	ENSG00000173678.10	Heart_Atrial_Appendage_Analysis	nan	NoPvAtAll	nan
SPDYE2B	ENSG00000173678.10	Heart_Left_Ventricle_Analysis	nan	NoPvAtAll	nan
SPDYE2B	ENSG00000173678.10	Esophagus_Mucosa_Analysis	nan	NoPvAtAll	nan
SPDYE2B	ENSG00000173678.10	Esophagus_Muscularis_Analysis	nan	NoPvAtAll	nan
SPDYE2B	ENSG00000173678.10	Skin_Not_Sun_Exposed_Suprapubic_Analysis	nan	NoPvAtAll	nan
SPDYE2B	ENSG00000173678.10	Small_Intestine_Terminal_Ileum_Analysis	nan	NoPvAtAll	nan
SPDYE2B	ENSG00000173678.10	Brain_Putamen_basal_ganglia_Analysis	nan	NoPvAtAll	nan
SPDYE2B	ENSG00000173678.10	Brain_Cerebellar_Hemisphere_Analysis	nan	NoPvAtAll	nan
SPDYE2B	ENSG00000173678.10	Adrenal_Gland_Analysis	nan	NoPvAtAll	nan
SPDYE2B	ENSG00000173678.10	Brain_Cortex_Analysis	nan	NoPvAtAll	nan
SPDYE2B	ENSG00000173678.10	Artery_Tibial_Analysis	nan	NoPvAtAll	nan
SPDYE2B	ENSG00000173678.10	Adipose_Visceral_Omentum_Analysis	nan	NoPvAtAll	nan
SPDYE2B	ENSG00000173678.10	Artery_Coronary_Analysis	nan	NoPvAtAll	nan
SPDYE2B	ENSG00000173678.10	Esophagus_Gastroesophageal_Junction_Analysis	nan	NoPvAtAll	nan
PIP	ENSG00000159763.3	ICGC_Analysis	7_142743233_C_T_hg19	False PAWG pval	1.35917979042e-06
PIP	ENSG00000159763.3	Prostate_Analysis	7_142820326_G_A_hg19	NoLDPv,AllPvNotSignificant	0.00323104
PIP	ENSG00000159763.3	Whole_Blood_Analysis	7_142912132_T_A_hg19	NoLDPv,AllPvNotSignificant	0.0124313
PIP	ENSG00000159763.3	Pituitary_Analysis	7_142869453_T_C_hg19	NoLDPv,AllPvNotSignificant	0.0144089
PIP	ENSG00000159763.3	Vagina_Analysis	7_142881540_G_A_hg19	NoLDPv,AllPvNotSignificant	0.0121458
PIP	ENSG00000159763.3	Uterus_Analysis	7_142936243_G_A_hg19	NoLDPv,AllPvNotSignificant	0.00643566
PIP	ENSG00000159763.3	Spleen_Analysis	7_142894877_T_C_hg19	NoLDPv,AllPvNotSignificant	0.0910722
PIP	ENSG00000159763.3	Stomach_Analysis	7_142820921_C_T_hg19	NoLDPv,AllPvNotSignificant	0.0641298
PIP	ENSG00000159763.3	Testis_Analysis	7_142820922_G_A_hg19	NoLDPv,AllPvNotSignificant	0.0156952
PIP	ENSG00000159763.3	Thyroid_Analysis	7_142869453_T_C_hg19	NoLDPv,AllPvNotSignificant	0.0169254
PIP	ENSG00000159763.3	Skin_Sun_Exposed_Lower_leg_Analysis	7_142839168_A_G_hg19	NoLDPv,AllPvNotSignificant	0.0170816
PIP	ENSG00000159763.3	Brain_Anterior_cingulate_cortex_BA24_Analysis	7_142732827_A_G_hg19	NoLDPv,AllPvNotSignificant	0.0114135
PIP	ENSG00000159763.3	Brain_Caudate_basal_ganglia_Analysis	7_142884163_C_T_hg19	NoLDPv,AllPvNotSignificant	0.0026967
PIP	ENSG00000159763.3	Brain_Frontal_Cortex_BA9_Analysis	7_142902873_G_A_hg19	NoLDPv,AllPvNotSignificant	0.0493261
PIP	ENSG00000159763.3	Adipose_Subcutaneous_Analysis	7_142902873_G_A_hg19	NoLDPv,AllPvNotSignificant	0.0140461
PIP	ENSG00000159763.3	Breast_Mammary_Tissue_Analysis	7_142864756_G_A_hg19	NoLDPv,AllPvNotSignificant	0.0311197
PIP	ENSG00000159763.3	Colon_Sigmoid_Analysis	7_142790842_G_A_b37	NoLDPv,AllPvNotSignificant	0.00405236
PIP	ENSG00000159763.3	Artery_Aorta_Analysis	7_142748860_T_C_b37	NoLDPv,AllPvNotSignificant	0.0223879
PIP	ENSG00000159763.3	Brain_Cerebellum_Analysis	7_142831326_T_A_b37	NoLDPv,AllPvNotSignificant	0.0131384
PIP	ENSG00000159763.3	Brain_Nucleus_accumbens_basal_ganglia_Analysis	7_142750757_C_T_hg19	NoLDPv,AllPvNotSignificant	0.00345794
PIP	ENSG00000159763.3	Brain_Hippocampus_Analysis	7_142855393_G_A_hg19	NoLDPv,AllPvNotSignificant	0.154022
PIP	ENSG00000159763.3	Liver_Analysis	7_142767966_T_C_b37	NoLDPv,AllPvNotSignificant	0.00582719
PIP	ENSG00000159763.3	Lung_Analysis	7_142869453_T_C_hg19	NoLDPv,AllPvNotSignificant	0.0190005
PIP	ENSG00000159763.3	Ovary_Analysis	7_142908998_T_C_hg19	NoLDPv,AllPvNotSignificant	0.123862
PIP	ENSG00000159763.3	Pancreas_Analysis	7_142732827_A_G_hg19	NoLDPv,AllPvNotSignificant	0.00217248
PIP	ENSG00000159763.3	Brain_Hypothalamus_Analysis	7_142822734_C_A_hg19	NoLDPv,AllPvNotSignificant	0.0316672
PIP	ENSG00000159763.3	Nerve_Tibial_Analysis	7_142741869_G_A_hg19	NoLDPv,AllPvNotSignificant	0.0160825
PIP	ENSG00000159763.3	Muscle_Skeletal_Analysis	7_142735964_T_C_hg19	NoLDPv,AllPvNotSignificant	0.0307551
PIP	ENSG00000159763.3	Colon_Transverse_Analysis	7_142881540_G_A_hg19	NoLDPv,AllPvNotSignificant	0.0292109
PIP	ENSG00000159763.3	Heart_Atrial_Appendage_Analysis	7_142887879_G_A_hg19	NoLDPv,AllPvNotSignificant	0.050978
PIP	ENSG00000159763.3	Heart_Left_Ventricle_Analysis	7_142834674_C_T_hg19	NoLDPv,AllPvNotSignificant	0.0539447
PIP	ENSG00000159763.3	Esophagus_Mucosa_Analysis	7_142869453_T_C_hg19	NoLDPv,AllPvNotSignificant	0.0314235
PIP	ENSG00000159763.3	Esophagus_Muscularis_Analysis	7_142830623_G_A_hg19	NoLDPv,AllPvNotSignificant	0.0125505
PIP	ENSG00000159763.3	Skin_Not_Sun_Exposed_Suprapubic_Analysis	7_142923159_G_A_hg19	NoLDPv,AllPvNotSignificant	0.00759206
PIP	ENSG00000159763.3	Small_Intestine_Terminal_Ileum_Analysis	7_142741427_G_A_hg19	NoLDPv,AllPvNotSignificant	0.0487117
PIP	ENSG00000159763.3	Brain_Putamen_basal_ganglia_Analysis	7_142811995_T_C_hg19	NoLDPv,AllPvNotSignificant	0.121379
PIP	ENSG00000159763.3	Brain_Cerebellar_Hemisphere_Analysis	7_142869453_T_C_hg19	NoLDPv,AllPvNotSignificant	0.0592552
PIP	ENSG00000159763.3	Adrenal_Gland_Analysis	7_142850349_G_C_hg19	NoLDPv,AllPvNotSignificant	0.0341792
PIP	ENSG00000159763.3	Brain_Cortex_Analysis	7_142893866_G_A_hg19	NoLDPv,AllPvNotSignificant	0.0380345
PIP	ENSG00000159763.3	Artery_Tibial_Analysis	7_142767778_T_C_b37	NoLDPv,AllPvNotSignificant	0.00193738
PIP	ENSG00000159763.3	Adipose_Visceral_Omentum_Analysis	7_142767966_T_C_b37	NoLDPv,AllPvNotSignificant	0.00880975
PIP	ENSG00000159763.3	Artery_Coronary_Analysis	7_142847686_T_G_hg19	NoLDPv,AllPvNotSignificant	0.0111007
PIP	ENSG00000159763.3	Esophagus_Gastroesophageal_Junction_Analysis	7_142865449_A_G_hg19	NoLDPv,AllPvNotSignificant	0.00323016
EPHA1	ENSG00000146904.4	ICGC_Analysis	7_143104816_G_A_hg19	False PAWG pval	3.93545075669e-08
EPHA1	ENSG00000146904.4	Prostate_Analysis	7_143104816_G_A_hg19	LeadPvNotSignificant(Checkld)	0.996239
EPHA1	ENSG00000146904.4	Whole_Blood_Analysis	7_143104816_G_A_hg19	LeadPvNotSignificant(Checkld)	0.020985
EPHA1	ENSG00000146904.4	Pituitary_Analysis	7_143104816_G_A_hg19	LeadPvNotSignificant(Checkld)	0.132719
EPHA1	ENSG00000146904.4	Vagina_Analysis	7_143132183_G_A_hg19	NoLDPv,AllPvNotSignificant	0.00120257
EPHA1	ENSG00000146904.4	Uterus_Analysis	7_143198249_C_A_hg19	NoLDPv,AllPvNotSignificant	0.0143681
EPHA1	ENSG00000146904.4	Spleen_Analysis	7_143084574_G_A_b37	NoLDPv,AllPvNotSignificant	0.00282354
EPHA1	ENSG00000146904.4	Stomach_Analysis	7_143104816_G_A_hg19	LeadPvNotSignificant(Checkld)	0.305475
EPHA1	ENSG00000146904.4	Testis_Analysis	7_143104816_G_A_hg19	LeadPvNotSignificant(Checkld)	0.941186
EPHA1	ENSG00000146904.4	Thyroid_Analysis	7_143104816_G_A_hg19	LeadPvNotSignificant(Checkld)	0.727556
EPHA1	ENSG00000146904.4	Skin_Sun_Exposed_Lower_leg_Analysis	7_143104816_G_A_hg19	LeadPvNotSignificant(Checkld)	0.126382
EPHA1	ENSG00000146904.4	Brain_Anterior_cingulate_cortex_BA24_Analysis	7_143104816_G_A_hg19	LeadPvNotSignificant(Checkld)	0.75952
EPHA1	ENSG00000146904.4	Brain_Caudate_basal_ganglia_Analysis	7_143104816_G_A_hg19	LeadPvNotSignificant(Checkld)	0.0971506
EPHA1	ENSG00000146904.4	Brain_Frontal_Cortex_BA9_Analysis	7_143104816_G_A_hg19	LeadPvNotSignificant(Checkld)	0.431489
EPHA1	ENSG00000146904.4	Adipose_Subcutaneous_Analysis	7_143104816_G_A_hg19	LeadPvNotSignificant(Checkld)	0.0283001
EPHA1	ENSG00000146904.4	Breast_Mammary_Tissue_Analysis	7_143104816_G_A_hg19	LeadPvNotSignificant(Checkld)	0.0176672
EPHA1	ENSG00000146904.4	Colon_Sigmoid_Analysis	7_143104816_G_A_hg19	LeadPvNotSignificant(Checkld)	0.0347397
EPHA1	ENSG00000146904.4	Artery_Aorta_Analysis	7_143104816_G_A_hg19	LeadPvNotSignificant(Checkld)	0.739082
EPHA1	ENSG00000146904.4	Brain_Cerebellum_Analysis	7_143104816_G_A_hg19	LeadPvNotSignificant(Checkld)	0.41714
EPHA1	ENSG00000146904.4	Brain_Nucleus_accumbens_basal_ganglia_Analysis	7_143104816_G_A_hg19	LeadPvNotSignificant(Checkld)	0.855469
EPHA1	ENSG00000146904.4	Brain_Hippocampus_Analysis	7_143104816_G_A_hg19	LeadPvNotSignificant(Checkld)	0.073944
EPHA1	ENSG00000146904.4	Liver_Analysis	7_143104816_G_A_hg19	LeadPvNotSignificant(Checkld)	0.88302
EPHA1	ENSG00000146904.4	Lung_Analysis	7_143104816_G_A_hg19	LeadPvNotSignificant(Checkld)	0.119781
EPHA1	ENSG00000146904.4	Ovary_Analysis	7_143006535_A_C_b37	NoLDPv,AllPvNotSignificant	0.00304471
EPHA1	ENSG00000146904.4	Pancreas_Analysis	7_143104816_G_A_hg19	LeadPvNotSignificant(Checkld)	0.914309
EPHA1	ENSG00000146904.4	Brain_Hypothalamus_Analysis	7_143104816_G_A_hg19	LeadPvNotSignificant(Checkld)	0.643968
EPHA1	ENSG00000146904.4	Nerve_Tibial_Analysis	7_143104816_G_A_hg19	LeadPvNotSignificant(Checkld)	0.000350127
EPHA1	ENSG00000146904.4	Muscle_Skeletal_Analysis	7_143104816_G_A_hg19	LeadPvNotSignificant(Checkld)	0.661396
EPHA1	ENSG00000146904.4	Colon_Transverse_Analysis	7_143104816_G_A_hg19	LeadPvNotSignificant(Checkld)	0.977768
EPHA1	ENSG00000146904.4	Heart_Atrial_Appendage_Analysis	7_143104816_G_A_hg19	LeadPvNotSignificant(Checkld)	0.866491
EPHA1	ENSG00000146904.4	Heart_Left_Ventricle_Analysis	7_143104816_G_A_hg19	LeadPvNotSignificant(Checkld)	0.136103
EPHA1	ENSG00000146904.4	Esophagus_Mucosa_Analysis	7_143104816_G_A_hg19	LeadPvNotSignificant(Checkld)	0.0572783
EPHA1	ENSG00000146904.4	Esophagus_Muscularis_Analysis	7_143104816_G_A_hg19	LeadPvNotSignificant(Checkld)	0.209401
EPHA1	ENSG00000146904.4	Skin_Not_Sun_Exposed_Suprapubic_Analysis	7_143104816_G_A_hg19	LeadPvNotSignificant(Checkld)	0.0438961
EPHA1	ENSG00000146904.4	Small_Intestine_Terminal_Ileum_Analysis	7_143149350_T_C_hg19	NoLDPv,AllPvNotSignificant	0.00496709
EPHA1	ENSG00000146904.4	Brain_Putamen_basal_ganglia_Analysis	7_143070272_G_T_hg19	NoLDPv,AllPvNotSignificant	0.00117878
EPHA1	ENSG00000146904.4	Brain_Cerebellar_Hemisphere_Analysis	7_143104816_G_A_hg19	LeadPvNotSignificant(Checkld)	0.668753
EPHA1	ENSG00000146904.4	Adrenal_Gland_Analysis	7_143104816_G_A_hg19	LeadPvNotSignificant(Checkld)	0.0382297
EPHA1	ENSG00000146904.4	Brain_Cortex_Analysis	7_143104816_G_A_hg19	LeadPvNotSignificant(Checkld)	0.559269
EPHA1	ENSG00000146904.4	Artery_Tibial_Analysis	7_143104816_G_A_hg19	LeadPvNotSignificant(Checkld)	0.632621
EPHA1	ENSG00000146904.4	Adipose_Visceral_Omentum_Analysis	7_143104816_G_A_hg19	LeadPvNotSignificant(Checkld)	0.503757
EPHA1	ENSG00000146904.4	Artery_Coronary_Analysis	7_143104816_G_A_hg19	LeadPvNotSignificant(Checkld)	0.588168
EPHA1	ENSG00000146904.4	Esophagus_Gastroesophageal_Junction_Analysis	7_143104816_G_A_hg19	LeadPvNotSignificant(Checkld)	0.826965
RP11-585F1.10	ENSG00000250210.3	ICGC_Analysis	8_162578_C_T_hg19	True PAWG pval	8.13893438007e-07
RP11-585F1.10	ENSG00000250210.3	Prostate_Analysis	nan	NoPvAtAll	nan
RP11-585F1.10	ENSG00000250210.3	Whole_Blood_Analysis	8_162578_C_T_hg19	LeadPvNotSignificant(Checkld)	0.817205
RP11-585F1.10	ENSG00000250210.3	Pituitary_Analysis	nan	NoPvAtAll	nan
RP11-585F1.10	ENSG00000250210.3	Vagina_Analysis	nan	NoPvAtAll	nan
RP11-585F1.10	ENSG00000250210.3	Uterus_Analysis	nan	NoPvAtAll	nan
RP11-585F1.10	ENSG00000250210.3	Spleen_Analysis	nan	NoPvAtAll	nan
RP11-585F1.10	ENSG00000250210.3	Stomach_Analysis	nan	NoPvAtAll	nan
RP11-585F1.10	ENSG00000250210.3	Testis_Analysis	8_162578_C_T_hg19	LeadPvNotSignificant(Checkld)	0.611315
RP11-585F1.10	ENSG00000250210.3	Thyroid_Analysis	nan	NoPvAtAll	nan
RP11-585F1.10	ENSG00000250210.3	Skin_Sun_Exposed_Lower_leg_Analysis	nan	NoPvAtAll	nan
RP11-585F1.10	ENSG00000250210.3	Brain_Anterior_cingulate_cortex_BA24_Analysis	nan	NoPvAtAll	nan
RP11-585F1.10	ENSG00000250210.3	Brain_Caudate_basal_ganglia_Analysis	nan	NoPvAtAll	nan
RP11-585F1.10	ENSG00000250210.3	Brain_Frontal_Cortex_BA9_Analysis	nan	NoPvAtAll	nan
RP11-585F1.10	ENSG00000250210.3	Adipose_Subcutaneous_Analysis	nan	NoPvAtAll	nan
RP11-585F1.10	ENSG00000250210.3	Breast_Mammary_Tissue_Analysis	nan	NoPvAtAll	nan
RP11-585F1.10	ENSG00000250210.3	Colon_Sigmoid_Analysis	nan	NoPvAtAll	nan
RP11-585F1.10	ENSG00000250210.3	Artery_Aorta_Analysis	nan	NoPvAtAll	nan
RP11-585F1.10	ENSG00000250210.3	Brain_Cerebellum_Analysis	nan	NoPvAtAll	nan
RP11-585F1.10	ENSG00000250210.3	Brain_Nucleus_accumbens_basal_ganglia_Analysis	nan	NoPvAtAll	nan
RP11-585F1.10	ENSG00000250210.3	Brain_Hippocampus_Analysis	nan	NoPvAtAll	nan
RP11-585F1.10	ENSG00000250210.3	Liver_Analysis	nan	NoPvAtAll	nan
RP11-585F1.10	ENSG00000250210.3	Lung_Analysis	nan	NoPvAtAll	nan
RP11-585F1.10	ENSG00000250210.3	Ovary_Analysis	nan	NoPvAtAll	nan
RP11-585F1.10	ENSG00000250210.3	Pancreas_Analysis	nan	NoPvAtAll	nan
RP11-585F1.10	ENSG00000250210.3	Brain_Hypothalamus_Analysis	nan	NoPvAtAll	nan
RP11-585F1.10	ENSG00000250210.3	Nerve_Tibial_Analysis	nan	NoPvAtAll	nan
RP11-585F1.10	ENSG00000250210.3	Muscle_Skeletal_Analysis	nan	NoPvAtAll	nan
RP11-585F1.10	ENSG00000250210.3	Colon_Transverse_Analysis	nan	NoPvAtAll	nan
RP11-585F1.10	ENSG00000250210.3	Heart_Atrial_Appendage_Analysis	nan	NoPvAtAll	nan
RP11-585F1.10	ENSG00000250210.3	Heart_Left_Ventricle_Analysis	nan	NoPvAtAll	nan
RP11-585F1.10	ENSG00000250210.3	Esophagus_Mucosa_Analysis	nan	NoPvAtAll	nan
RP11-585F1.10	ENSG00000250210.3	Esophagus_Muscularis_Analysis	nan	NoPvAtAll	nan
RP11-585F1.10	ENSG00000250210.3	Skin_Not_Sun_Exposed_Suprapubic_Analysis	nan	NoPvAtAll	nan
RP11-585F1.10	ENSG00000250210.3	Small_Intestine_Terminal_Ileum_Analysis	nan	NoPvAtAll	nan
RP11-585F1.10	ENSG00000250210.3	Brain_Putamen_basal_ganglia_Analysis	nan	NoPvAtAll	nan
RP11-585F1.10	ENSG00000250210.3	Brain_Cerebellar_Hemisphere_Analysis	nan	NoPvAtAll	nan
RP11-585F1.10	ENSG00000250210.3	Adrenal_Gland_Analysis	nan	NoPvAtAll	nan
RP11-585F1.10	ENSG00000250210.3	Brain_Cortex_Analysis	nan	NoPvAtAll	nan
RP11-585F1.10	ENSG00000250210.3	Artery_Tibial_Analysis	nan	NoPvAtAll	nan
RP11-585F1.10	ENSG00000250210.3	Adipose_Visceral_Omentum_Analysis	nan	NoPvAtAll	nan
RP11-585F1.10	ENSG00000250210.3	Artery_Coronary_Analysis	nan	NoPvAtAll	nan
RP11-585F1.10	ENSG00000250210.3	Esophagus_Gastroesophageal_Junction_Analysis	nan	NoPvAtAll	nan
RP11-297N6.4	ENSG00000255046.1	ICGC_Analysis	8_11671659_A_G_hg19	True PAWG pval	9.44040209188e-08
RP11-297N6.4	ENSG00000255046.1	Prostate_Analysis	8_11671659_A_G_hg19	LeadPvNotSignificant(Checkld)	0.537909
RP11-297N6.4	ENSG00000255046.1	Whole_Blood_Analysis	8_11671659_A_G_hg19	LeadPvNotSignificant(Checkld)	0.0228016
RP11-297N6.4	ENSG00000255046.1	Pituitary_Analysis	8_11671659_A_G_hg19	LeadPvNotSignificant(Checkld)	0.579401
RP11-297N6.4	ENSG00000255046.1	Vagina_Analysis	8_11671659_A_G_hg19	LeadPvNotSignificant(Checkld)	0.379017
RP11-297N6.4	ENSG00000255046.1	Uterus_Analysis	8_11671659_A_G_hg19	LeadPvNotSignificant(Checkld)	0.753826
RP11-297N6.4	ENSG00000255046.1	Spleen_Analysis	nan	NoPvAtAll	nan
RP11-297N6.4	ENSG00000255046.1	Stomach_Analysis	8_11671659_A_G_hg19	LeadPvNotSignificant(Checkld)	0.477682
RP11-297N6.4	ENSG00000255046.1	Testis_Analysis	8_11671659_A_G_hg19	LeadPvNotSignificant(Checkld)	0.0204461
RP11-297N6.4	ENSG00000255046.1	Thyroid_Analysis	8_11671659_A_G_hg19	LeadPvNotSignificant(Checkld)	0.182171
RP11-297N6.4	ENSG00000255046.1	Skin_Sun_Exposed_Lower_leg_Analysis	8_11671659_A_G_hg19	LeadPvNotSignificant(Checkld)	0.129328
RP11-297N6.4	ENSG00000255046.1	Brain_Anterior_cingulate_cortex_BA24_Analysis	8_11671659_A_G_hg19	LeadPvNotSignificant(Checkld)	0.639341
RP11-297N6.4	ENSG00000255046.1	Brain_Caudate_basal_ganglia_Analysis	8_11671659_A_G_hg19	LeadPvNotSignificant(Checkld)	0.193181
RP11-297N6.4	ENSG00000255046.1	Brain_Frontal_Cortex_BA9_Analysis	8_11671659_A_G_hg19	LeadPvNotSignificant(Checkld)	0.238577
RP11-297N6.4	ENSG00000255046.1	Adipose_Subcutaneous_Analysis	8_11671659_A_G_hg19	LeadPvNotSignificant(Checkld)	0.363854
RP11-297N6.4	ENSG00000255046.1	Breast_Mammary_Tissue_Analysis	8_11671659_A_G_hg19	LeadPvNotSignificant(Checkld)	0.226544
RP11-297N6.4	ENSG00000255046.1	Colon_Sigmoid_Analysis	8_11671659_A_G_hg19	LeadPvNotSignificant(Checkld)	0.952458
RP11-297N6.4	ENSG00000255046.1	Artery_Aorta_Analysis	8_11671659_A_G_hg19	LeadPvNotSignificant(Checkld)	0.147776
RP11-297N6.4	ENSG00000255046.1	Brain_Cerebellum_Analysis	nan	NoPvAtAll	nan
RP11-297N6.4	ENSG00000255046.1	Brain_Nucleus_accumbens_basal_ganglia_Analysis	8_11671659_A_G_hg19	LeadPvNotSignificant(Checkld)	0.0219412
RP11-297N6.4	ENSG00000255046.1	Brain_Hippocampus_Analysis	8_11671659_A_G_hg19	LeadPvNotSignificant(Checkld)	0.222199
RP11-297N6.4	ENSG00000255046.1	Liver_Analysis	8_11671659_A_G_hg19	LeadPvNotSignificant(Checkld)	0.336974
RP11-297N6.4	ENSG00000255046.1	Lung_Analysis	8_11671659_A_G_hg19	LeadPvNotSignificant(Checkld)	0.575429
RP11-297N6.4	ENSG00000255046.1	Ovary_Analysis	8_11671659_A_G_hg19	LeadPvNotSignificant(Checkld)	0.741985
RP11-297N6.4	ENSG00000255046.1	Pancreas_Analysis	nan	NoPvAtAll	nan
RP11-297N6.4	ENSG00000255046.1	Brain_Hypothalamus_Analysis	8_11671659_A_G_hg19	LeadPvNotSignificant(Checkld)	0.601624
RP11-297N6.4	ENSG00000255046.1	Nerve_Tibial_Analysis	8_11671659_A_G_hg19	LeadPvNotSignificant(Checkld)	0.028273
RP11-297N6.4	ENSG00000255046.1	Muscle_Skeletal_Analysis	8_11671659_A_G_hg19	LeadPvNotSignificant(Checkld)	0.426858
RP11-297N6.4	ENSG00000255046.1	Colon_Transverse_Analysis	8_11671659_A_G_hg19	LeadPvNotSignificant(Checkld)	0.365903
RP11-297N6.4	ENSG00000255046.1	Heart_Atrial_Appendage_Analysis	nan	NoPvAtAll	nan
RP11-297N6.4	ENSG00000255046.1	Heart_Left_Ventricle_Analysis	nan	NoPvAtAll	nan
RP11-297N6.4	ENSG00000255046.1	Esophagus_Mucosa_Analysis	8_11671659_A_G_hg19	LeadPvNotSignificant(Checkld)	0.043839
RP11-297N6.4	ENSG00000255046.1	Esophagus_Muscularis_Analysis	8_11671659_A_G_hg19	LeadPvNotSignificant(Checkld)	0.672773
RP11-297N6.4	ENSG00000255046.1	Skin_Not_Sun_Exposed_Suprapubic_Analysis	8_11671659_A_G_hg19	LeadPvNotSignificant(Checkld)	0.663668
RP11-297N6.4	ENSG00000255046.1	Small_Intestine_Terminal_Ileum_Analysis	8_11671659_A_G_hg19	LeadPvNotSignificant(Checkld)	0.704655
RP11-297N6.4	ENSG00000255046.1	Brain_Putamen_basal_ganglia_Analysis	8_11671659_A_G_hg19	LeadPvNotSignificant(Checkld)	0.964802
RP11-297N6.4	ENSG00000255046.1	Brain_Cerebellar_Hemisphere_Analysis	nan	NoPvAtAll	nan
RP11-297N6.4	ENSG00000255046.1	Adrenal_Gland_Analysis	8_11671659_A_G_hg19	LeadPvNotSignificant(Checkld)	0.110349
RP11-297N6.4	ENSG00000255046.1	Brain_Cortex_Analysis	8_11671659_A_G_hg19	LeadPvNotSignificant(Checkld)	0.289167
RP11-297N6.4	ENSG00000255046.1	Artery_Tibial_Analysis	8_11671659_A_G_hg19	LeadPvNotSignificant(Checkld)	0.559454
RP11-297N6.4	ENSG00000255046.1	Adipose_Visceral_Omentum_Analysis	8_11671659_A_G_hg19	LeadPvNotSignificant(Checkld)	0.012142
RP11-297N6.4	ENSG00000255046.1	Artery_Coronary_Analysis	8_11671659_A_G_hg19	LeadPvNotSignificant(Checkld)	0.0698372
RP11-297N6.4	ENSG00000255046.1	Esophagus_Gastroesophageal_Junction_Analysis	8_11671659_A_G_hg19	LeadPvNotSignificant(Checkld)	0.000516378
AL158147.2	ENSG00000269305.1	ICGC_Analysis	9_4863551_C_A_hg19	False PAWG pval	3.54827845897e-06
AL158147.2	ENSG00000269305.1	Prostate_Analysis	nan	NoPvAtAll	nan
AL158147.2	ENSG00000269305.1	Whole_Blood_Analysis	nan	NoPvAtAll	nan
AL158147.2	ENSG00000269305.1	Pituitary_Analysis	nan	NoPvAtAll	nan
AL158147.2	ENSG00000269305.1	Vagina_Analysis	nan	NoPvAtAll	nan
AL158147.2	ENSG00000269305.1	Uterus_Analysis	nan	NoPvAtAll	nan
AL158147.2	ENSG00000269305.1	Spleen_Analysis	nan	NoPvAtAll	nan
AL158147.2	ENSG00000269305.1	Stomach_Analysis	nan	NoPvAtAll	nan
AL158147.2	ENSG00000269305.1	Testis_Analysis	9_4863551_C_A_hg19	LeadPvNotSignificant(Checkld)	0.0889772
AL158147.2	ENSG00000269305.1	Thyroid_Analysis	9_4863551_C_A_hg19	LeadPvNotSignificant(Checkld)	0.314381
AL158147.2	ENSG00000269305.1	Skin_Sun_Exposed_Lower_leg_Analysis	9_4863551_C_A_hg19	LeadPvNotSignificant(Checkld)	0.366649
AL158147.2	ENSG00000269305.1	Brain_Anterior_cingulate_cortex_BA24_Analysis	nan	NoPvAtAll	nan
AL158147.2	ENSG00000269305.1	Brain_Caudate_basal_ganglia_Analysis	nan	NoPvAtAll	nan
AL158147.2	ENSG00000269305.1	Brain_Frontal_Cortex_BA9_Analysis	nan	NoPvAtAll	nan
AL158147.2	ENSG00000269305.1	Adipose_Subcutaneous_Analysis	9_4863551_C_A_hg19	LeadPvNotSignificant(Checkld)	0.946292
AL158147.2	ENSG00000269305.1	Breast_Mammary_Tissue_Analysis	9_4863551_C_A_hg19	LeadPvNotSignificant(Checkld)	0.221939
AL158147.2	ENSG00000269305.1	Colon_Sigmoid_Analysis	nan	NoPvAtAll	nan
AL158147.2	ENSG00000269305.1	Artery_Aorta_Analysis	9_4863551_C_A_hg19	LeadPvNotSignificant(Checkld)	0.239241
AL158147.2	ENSG00000269305.1	Brain_Cerebellum_Analysis	nan	NoPvAtAll	nan
AL158147.2	ENSG00000269305.1	Brain_Nucleus_accumbens_basal_ganglia_Analysis	nan	NoPvAtAll	nan
AL158147.2	ENSG00000269305.1	Brain_Hippocampus_Analysis	nan	NoPvAtAll	nan
AL158147.2	ENSG00000269305.1	Liver_Analysis	9_4863551_C_A_hg19	LeadPvNotSignificant(Checkld)	0.119535
AL158147.2	ENSG00000269305.1	Lung_Analysis	9_4863551_C_A_hg19	LeadPvNotSignificant(Checkld)	0.121146
AL158147.2	ENSG00000269305.1	Ovary_Analysis	9_4863551_C_A_hg19	LeadPvNotSignificant(Checkld)	0.147106
AL158147.2	ENSG00000269305.1	Pancreas_Analysis	9_4863551_C_A_hg19	LeadPvNotSignificant(Checkld)	0.545018
AL158147.2	ENSG00000269305.1	Brain_Hypothalamus_Analysis	nan	NoPvAtAll	nan
AL158147.2	ENSG00000269305.1	Nerve_Tibial_Analysis	9_4863551_C_A_hg19	LeadPvNotSignificant(Checkld)	0.184612
AL158147.2	ENSG00000269305.1	Muscle_Skeletal_Analysis	9_4863551_C_A_hg19	LeadPvNotSignificant(Checkld)	0.654398
AL158147.2	ENSG00000269305.1	Colon_Transverse_Analysis	nan	NoPvAtAll	nan
AL158147.2	ENSG00000269305.1	Heart_Atrial_Appendage_Analysis	nan	NoPvAtAll	nan
AL158147.2	ENSG00000269305.1	Heart_Left_Ventricle_Analysis	nan	NoPvAtAll	nan
AL158147.2	ENSG00000269305.1	Esophagus_Mucosa_Analysis	9_4863551_C_A_hg19	LeadPvNotSignificant(Checkld)	0.492902
AL158147.2	ENSG00000269305.1	Esophagus_Muscularis_Analysis	nan	NoPvAtAll	nan
AL158147.2	ENSG00000269305.1	Skin_Not_Sun_Exposed_Suprapubic_Analysis	9_4863551_C_A_hg19	LeadPvNotSignificant(Checkld)	0.41317
AL158147.2	ENSG00000269305.1	Small_Intestine_Terminal_Ileum_Analysis	nan	NoPvAtAll	nan
AL158147.2	ENSG00000269305.1	Brain_Putamen_basal_ganglia_Analysis	nan	NoPvAtAll	nan
AL158147.2	ENSG00000269305.1	Brain_Cerebellar_Hemisphere_Analysis	nan	NoPvAtAll	nan
AL158147.2	ENSG00000269305.1	Adrenal_Gland_Analysis	nan	NoPvAtAll	nan
AL158147.2	ENSG00000269305.1	Brain_Cortex_Analysis	nan	NoPvAtAll	nan
AL158147.2	ENSG00000269305.1	Artery_Tibial_Analysis	9_4863551_C_A_hg19	LeadPvNotSignificant(Checkld)	0.195641
AL158147.2	ENSG00000269305.1	Adipose_Visceral_Omentum_Analysis	9_4863551_C_A_hg19	LeadPvNotSignificant(Checkld)	0.776187
AL158147.2	ENSG00000269305.1	Artery_Coronary_Analysis	9_4863551_C_A_hg19	LeadPvNotSignificant(Checkld)	0.0781979
AL158147.2	ENSG00000269305.1	Esophagus_Gastroesophageal_Junction_Analysis	nan	NoPvAtAll	nan
GPT	ENSG00000167701.9	ICGC_Analysis	8_145684976_G_A_hg19	False PAWG pval	1.17026358749e-06
GPT	ENSG00000167701.9	Prostate_Analysis	8_145684976_G_A_hg19	LeadPvNotSignificant(Checkld)	0.815476
GPT	ENSG00000167701.9	Whole_Blood_Analysis	8_145684976_G_A_hg19	LeadPvNotSignificant(Checkld)	0.965046
GPT	ENSG00000167701.9	Pituitary_Analysis	8_145684976_G_A_hg19	LeadPvNotSignificant(Checkld)	0.913216
GPT	ENSG00000167701.9	Vagina_Analysis	8_145684976_G_A_hg19	LeadPvNotSignificant(Checkld)	0.165695
GPT	ENSG00000167701.9	Uterus_Analysis	8_145684976_G_A_hg19	LeadPvNotSignificant(Checkld)	0.5937
GPT	ENSG00000167701.9	Spleen_Analysis	8_145684976_G_A_hg19	LeadPvNotSignificant(Checkld)	0.585518
GPT	ENSG00000167701.9	Stomach_Analysis	8_145684976_G_A_hg19	LeadPvNotSignificant(Checkld)	0.614235
GPT	ENSG00000167701.9	Testis_Analysis	8_145684976_G_A_hg19	LeadPvNotSignificant(Checkld)	0.696959
GPT	ENSG00000167701.9	Thyroid_Analysis	8_145684976_G_A_hg19	LeadPvNotSignificant(Checkld)	0.550914
GPT	ENSG00000167701.9	Skin_Sun_Exposed_Lower_leg_Analysis	8_145684976_G_A_hg19	LeadPvNotSignificant(Checkld)	0.884975
GPT	ENSG00000167701.9	Brain_Anterior_cingulate_cortex_BA24_Analysis	8_145684976_G_A_hg19	LeadPvNotSignificant(Checkld)	0.458328
GPT	ENSG00000167701.9	Brain_Caudate_basal_ganglia_Analysis	8_145684976_G_A_hg19	LeadPvNotSignificant(Checkld)	0.728661
GPT	ENSG00000167701.9	Brain_Frontal_Cortex_BA9_Analysis	8_145684976_G_A_hg19	LeadPvNotSignificant(Checkld)	0.688019
GPT	ENSG00000167701.9	Adipose_Subcutaneous_Analysis	8_145684976_G_A_hg19	LeadPvNotSignificant(Checkld)	0.368759
GPT	ENSG00000167701.9	Breast_Mammary_Tissue_Analysis	8_145684976_G_A_hg19	LeadPvNotSignificant(Checkld)	0.284087
GPT	ENSG00000167701.9	Colon_Sigmoid_Analysis	8_145684976_G_A_hg19	LeadPvNotSignificant(Checkld)	0.554473
GPT	ENSG00000167701.9	Artery_Aorta_Analysis	8_145684976_G_A_hg19	LeadPvNotSignificant(Checkld)	0.254382
GPT	ENSG00000167701.9	Brain_Cerebellum_Analysis	8_145684976_G_A_hg19	LeadPvNotSignificant(Checkld)	0.411827
GPT	ENSG00000167701.9	Brain_Nucleus_accumbens_basal_ganglia_Analysis	8_145684976_G_A_hg19	LeadPvNotSignificant(Checkld)	0.51527
GPT	ENSG00000167701.9	Brain_Hippocampus_Analysis	8_145684976_G_A_hg19	LeadPvNotSignificant(Checkld)	0.693106
GPT	ENSG00000167701.9	Liver_Analysis	8_145684976_G_A_hg19	LeadPvNotSignificant(Checkld)	0.785999
GPT	ENSG00000167701.9	Lung_Analysis	8_145684976_G_A_hg19	LeadPvNotSignificant(Checkld)	0.0178149
GPT	ENSG00000167701.9	Ovary_Analysis	8_145684976_G_A_hg19	LeadPvNotSignificant(Checkld)	0.665485
GPT	ENSG00000167701.9	Pancreas_Analysis	8_145684976_G_A_hg19	LeadPvNotSignificant(Checkld)	0.941905
GPT	ENSG00000167701.9	Brain_Hypothalamus_Analysis	8_145684976_G_A_hg19	LeadPvNotSignificant(Checkld)	0.452823
GPT	ENSG00000167701.9	Nerve_Tibial_Analysis	8_145684976_G_A_hg19	LeadPvNotSignificant(Checkld)	0.495022
GPT	ENSG00000167701.9	Muscle_Skeletal_Analysis	8_145684976_G_A_hg19	LeadPvNotSignificant(Checkld)	0.0457424
GPT	ENSG00000167701.9	Colon_Transverse_Analysis	8_145684976_G_A_hg19	LeadPvNotSignificant(Checkld)	0.203815
GPT	ENSG00000167701.9	Heart_Atrial_Appendage_Analysis	8_145684976_G_A_hg19	LeadPvNotSignificant(Checkld)	0.515512
GPT	ENSG00000167701.9	Heart_Left_Ventricle_Analysis	8_145684976_G_A_hg19	LeadPvNotSignificant(Checkld)	0.615924
GPT	ENSG00000167701.9	Esophagus_Mucosa_Analysis	8_145684976_G_A_hg19	LeadPvNotSignificant(Checkld)	0.195672
GPT	ENSG00000167701.9	Esophagus_Muscularis_Analysis	8_145684976_G_A_hg19	LeadPvNotSignificant(Checkld)	0.524797
GPT	ENSG00000167701.9	Skin_Not_Sun_Exposed_Suprapubic_Analysis	8_145684976_G_A_hg19	LeadPvNotSignificant(Checkld)	0.392345
GPT	ENSG00000167701.9	Small_Intestine_Terminal_Ileum_Analysis	8_145684976_G_A_hg19	LeadPvNotSignificant(Checkld)	0.745244
GPT	ENSG00000167701.9	Brain_Putamen_basal_ganglia_Analysis	8_145684976_G_A_hg19	LeadPvNotSignificant(Checkld)	0.646028
GPT	ENSG00000167701.9	Brain_Cerebellar_Hemisphere_Analysis	8_145684976_G_A_hg19	LeadPvNotSignificant(Checkld)	0.524509
GPT	ENSG00000167701.9	Adrenal_Gland_Analysis	8_145684976_G_A_hg19	LeadPvNotSignificant(Checkld)	0.875278
GPT	ENSG00000167701.9	Brain_Cortex_Analysis	8_145684976_G_A_hg19	LeadPvNotSignificant(Checkld)	0.80498
GPT	ENSG00000167701.9	Artery_Tibial_Analysis	8_145684976_G_A_hg19	LeadPvNotSignificant(Checkld)	0.875106
GPT	ENSG00000167701.9	Adipose_Visceral_Omentum_Analysis	8_145684976_G_A_hg19	LeadPvNotSignificant(Checkld)	0.743879
GPT	ENSG00000167701.9	Artery_Coronary_Analysis	8_145684976_G_A_hg19	LeadPvNotSignificant(Checkld)	0.147354
GPT	ENSG00000167701.9	Esophagus_Gastroesophageal_Junction_Analysis	8_145684976_G_A_hg19	LeadPvNotSignificant(Checkld)	0.513644
CR769776.1	ENSG00000204788.3	ICGC_Analysis	9_69450920_G_C_hg19	True PAWG pval	5.39360769871e-09
CR769776.1	ENSG00000204788.3	Prostate_Analysis	9_69352890_C_T_hg19	NoLDPv,AllPvNotSignificant	0.0705082
CR769776.1	ENSG00000204788.3	Whole_Blood_Analysis	nan	NoPvAtAll	nan
CR769776.1	ENSG00000204788.3	Pituitary_Analysis	9_69351095_C_T_hg19	NoLDPv,AllPvNotSignificant	0.175232
CR769776.1	ENSG00000204788.3	Vagina_Analysis	nan	NoPvAtAll	nan
CR769776.1	ENSG00000204788.3	Uterus_Analysis	9_69378471_C_G_b37	NoLDPv,AllPvNotSignificant	0.274536
CR769776.1	ENSG00000204788.3	Spleen_Analysis	9_69336590_G_A_b37	NoLDPv,AllPvNotSignificant	0.0714687
CR769776.1	ENSG00000204788.3	Stomach_Analysis	nan	NoPvAtAll	nan
CR769776.1	ENSG00000204788.3	Testis_Analysis	9_69349857_A_G_hg19	NoLDPv,AllPvNotSignificant	0.151069
CR769776.1	ENSG00000204788.3	Thyroid_Analysis	9_69376518_T_A_b37	NoLDPv,AllPvNotSignificant	0.123515
CR769776.1	ENSG00000204788.3	Skin_Sun_Exposed_Lower_leg_Analysis	nan	NoPvAtAll	nan
CR769776.1	ENSG00000204788.3	Brain_Anterior_cingulate_cortex_BA24_Analysis	9_69378471_C_G_b37	NoLDPv,AllPvNotSignificant	0.289355
CR769776.1	ENSG00000204788.3	Brain_Caudate_basal_ganglia_Analysis	9_69337255_T_A_b37	NoLDPv,AllPvNotSignificant	0.166271
CR769776.1	ENSG00000204788.3	Brain_Frontal_Cortex_BA9_Analysis	9_69465069_C_T_hg19	NoLDPv,AllPvNotSignificant	0.239557
CR769776.1	ENSG00000204788.3	Adipose_Subcutaneous_Analysis	nan	NoPvAtAll	nan
CR769776.1	ENSG00000204788.3	Breast_Mammary_Tissue_Analysis	nan	NoPvAtAll	nan
CR769776.1	ENSG00000204788.3	Colon_Sigmoid_Analysis	9_69465069_C_T_hg19	NoLDPv,AllPvNotSignificant	0.105216
CR769776.1	ENSG00000204788.3	Artery_Aorta_Analysis	9_69352890_C_T_hg19	NoLDPv,AllPvNotSignificant	0.0194819
CR769776.1	ENSG00000204788.3	Brain_Cerebellum_Analysis	9_69436136_G_T_b37	NoLDPv,AllPvNotSignificant	0.0481963
CR769776.1	ENSG00000204788.3	Brain_Nucleus_accumbens_basal_ganglia_Analysis	9_69351095_C_T_hg19	NoLDPv,AllPvNotSignificant	0.195612
CR769776.1	ENSG00000204788.3	Brain_Hippocampus_Analysis	9_69348975_G_A_b37	NoLDPv,AllPvNotSignificant	0.0940784
CR769776.1	ENSG00000204788.3	Liver_Analysis	nan	NoPvAtAll	nan
CR769776.1	ENSG00000204788.3	Lung_Analysis	nan	NoPvAtAll	nan
CR769776.1	ENSG00000204788.3	Ovary_Analysis	nan	NoPvAtAll	nan
CR769776.1	ENSG00000204788.3	Pancreas_Analysis	nan	NoPvAtAll	nan
CR769776.1	ENSG00000204788.3	Brain_Hypothalamus_Analysis	9_69353648_T_C_hg19	NoLDPv,AllPvNotSignificant	0.238441
CR769776.1	ENSG00000204788.3	Nerve_Tibial_Analysis	9_69376518_T_A_b37	NoLDPv,AllPvNotSignificant	0.0607011
CR769776.1	ENSG00000204788.3	Muscle_Skeletal_Analysis	nan	NoPvAtAll	nan
CR769776.1	ENSG00000204788.3	Colon_Transverse_Analysis	9_69350686_A_G_hg19	NoLDPv,AllPvNotSignificant	0.0100318
CR769776.1	ENSG00000204788.3	Heart_Atrial_Appendage_Analysis	nan	NoPvAtAll	nan
CR769776.1	ENSG00000204788.3	Heart_Left_Ventricle_Analysis	nan	NoPvAtAll	nan
CR769776.1	ENSG00000204788.3	Esophagus_Mucosa_Analysis	nan	NoPvAtAll	nan
CR769776.1	ENSG00000204788.3	Esophagus_Muscularis_Analysis	9_69348975_G_A_b37	NoLDPv,AllPvNotSignificant	0.0654577
CR769776.1	ENSG00000204788.3	Skin_Not_Sun_Exposed_Suprapubic_Analysis	nan	NoPvAtAll	nan
CR769776.1	ENSG00000204788.3	Small_Intestine_Terminal_Ileum_Analysis	9_69353648_T_C_hg19	NoLDPv,AllPvNotSignificant	0.0416385
CR769776.1	ENSG00000204788.3	Brain_Putamen_basal_ganglia_Analysis	9_69465069_C_T_hg19	NoLDPv,AllPvNotSignificant	0.199438
CR769776.1	ENSG00000204788.3	Brain_Cerebellar_Hemisphere_Analysis	9_69465069_C_T_hg19	NoLDPv,AllPvNotSignificant	0.0403386
CR769776.1	ENSG00000204788.3	Adrenal_Gland_Analysis	nan	NoPvAtAll	nan
CR769776.1	ENSG00000204788.3	Brain_Cortex_Analysis	9_69337255_T_A_b37	NoLDPv,AllPvNotSignificant	0.0400099
CR769776.1	ENSG00000204788.3	Artery_Tibial_Analysis	nan	NoPvAtAll	nan
CR769776.1	ENSG00000204788.3	Adipose_Visceral_Omentum_Analysis	nan	NoPvAtAll	nan
CR769776.1	ENSG00000204788.3	Artery_Coronary_Analysis	nan	NoPvAtAll	nan
CR769776.1	ENSG00000204788.3	Esophagus_Gastroesophageal_Junction_Analysis	9_69352890_C_T_hg19	NoLDPv,AllPvNotSignificant	0.0505732
ANKRD20A4	ENSG00000172014.11	ICGC_Analysis	9_69475984_C_A_hg19	True PAWG pval	7.61243841628e-16
ANKRD20A4	ENSG00000172014.11	Prostate_Analysis	9_69407649_G_C_b37	NoLDPv,AllPvNotSignificant	0.119141
ANKRD20A4	ENSG00000172014.11	Whole_Blood_Analysis	nan	NoPvAtAll	nan
ANKRD20A4	ENSG00000172014.11	Pituitary_Analysis	9_69336590_G_A_b37	NoLDPv,AllPvNotSignificant	0.124868
ANKRD20A4	ENSG00000172014.11	Vagina_Analysis	9_69336590_G_A_b37	NoLDPv,AllPvNotSignificant	0.230349
ANKRD20A4	ENSG00000172014.11	Uterus_Analysis	9_69353648_T_C_hg19	NoLDPv,AllPvNotSignificant	0.060392
ANKRD20A4	ENSG00000172014.11	Spleen_Analysis	9_69352890_C_T_hg19	NoLDPv,AllPvNotSignificant	0.10829
ANKRD20A4	ENSG00000172014.11	Stomach_Analysis	9_69510510_T_C_b37	NoLDPv,AllPvNotSignificant	0.0689622
ANKRD20A4	ENSG00000172014.11	Testis_Analysis	9_69349857_A_G_hg19	NoLDPv,AllPvNotSignificant	0.0271116
ANKRD20A4	ENSG00000172014.11	Thyroid_Analysis	9_69436136_G_T_b37	NoLDPv,AllPvNotSignificant	0.015669
ANKRD20A4	ENSG00000172014.11	Skin_Sun_Exposed_Lower_leg_Analysis	9_69416652_C_T_b37	NoLDPv,AllPvNotSignificant	0.0461189
ANKRD20A4	ENSG00000172014.11	Brain_Anterior_cingulate_cortex_BA24_Analysis	9_69353648_T_C_hg19	NoLDPv,AllPvNotSignificant	0.210863
ANKRD20A4	ENSG00000172014.11	Brain_Caudate_basal_ganglia_Analysis	9_69351095_C_T_hg19	NoLDPv,AllPvNotSignificant	0.144444
ANKRD20A4	ENSG00000172014.11	Brain_Frontal_Cortex_BA9_Analysis	9_69348975_G_A_b37	NoLDPv,AllPvNotSignificant	0.193219
ANKRD20A4	ENSG00000172014.11	Adipose_Subcutaneous_Analysis	9_69518205_A_G_hg19	NoLDPv,AllPvNotSignificant	0.0121533
ANKRD20A4	ENSG00000172014.11	Breast_Mammary_Tissue_Analysis	9_69353648_T_C_hg19	NoLDPv,AllPvNotSignificant	0.135916
ANKRD20A4	ENSG00000172014.11	Colon_Sigmoid_Analysis	9_69436136_G_T_b37	NoLDPv,AllPvNotSignificant	0.00724587
ANKRD20A4	ENSG00000172014.11	Artery_Aorta_Analysis	9_69352890_C_T_hg19	NoLDPv,AllPvNotSignificant	0.0011038
ANKRD20A4	ENSG00000172014.11	Brain_Cerebellum_Analysis	9_69351095_C_T_hg19	NoLDPv,AllPvNotSignificant	0.0371021
ANKRD20A4	ENSG00000172014.11	Brain_Nucleus_accumbens_basal_ganglia_Analysis	9_69348975_G_A_b37	NoLDPv,AllPvNotSignificant	0.136641
ANKRD20A4	ENSG00000172014.11	Brain_Hippocampus_Analysis	9_69378471_C_G_b37	NoLDPv,AllPvNotSignificant	0.18286
ANKRD20A4	ENSG00000172014.11	Liver_Analysis	nan	NoPvAtAll	nan
ANKRD20A4	ENSG00000172014.11	Lung_Analysis	9_69336590_G_A_b37	NoLDPv,AllPvNotSignificant	0.019901
ANKRD20A4	ENSG00000172014.11	Ovary_Analysis	9_69497895_G_C_hg19	NoLDPv,AllPvNotSignificant	0.103224
ANKRD20A4	ENSG00000172014.11	Pancreas_Analysis	9_69380687_T_C_b37	NoLDPv,AllPvNotSignificant	0.11163
ANKRD20A4	ENSG00000172014.11	Brain_Hypothalamus_Analysis	9_69497571_G_C_b37	NoLDPv,AllPvNotSignificant	0.0447087
ANKRD20A4	ENSG00000172014.11	Nerve_Tibial_Analysis	9_69513398_A_G_hg19	NoLDPv,AllPvNotSignificant	0.0202524
ANKRD20A4	ENSG00000172014.11	Muscle_Skeletal_Analysis	nan	NoPvAtAll	nan
ANKRD20A4	ENSG00000172014.11	Colon_Transverse_Analysis	9_69376518_T_A_b37	NoLDPv,AllPvNotSignificant	0.167213
ANKRD20A4	ENSG00000172014.11	Heart_Atrial_Appendage_Analysis	9_69518205_A_G_hg19	NoLDPv,AllPvNotSignificant	0.0628333
ANKRD20A4	ENSG00000172014.11	Heart_Left_Ventricle_Analysis	9_69337255_T_A_b37	NoLDPv,AllPvNotSignificant	0.010986
ANKRD20A4	ENSG00000172014.11	Esophagus_Mucosa_Analysis	9_69355695_C_A_b37	NoLDPv,AllPvNotSignificant	0.0230991
ANKRD20A4	ENSG00000172014.11	Esophagus_Muscularis_Analysis	9_69487161_A_G_hg19	NoLDPv,AllPvNotSignificant	0.101981
ANKRD20A4	ENSG00000172014.11	Skin_Not_Sun_Exposed_Suprapubic_Analysis	9_69465069_C_T_hg19	NoLDPv,AllPvNotSignificant	0.26009
ANKRD20A4	ENSG00000172014.11	Small_Intestine_Terminal_Ileum_Analysis	9_69353648_T_C_hg19	NoLDPv,AllPvNotSignificant	0.000794205
ANKRD20A4	ENSG00000172014.11	Brain_Putamen_basal_ganglia_Analysis	9_69353648_T_C_hg19	NoLDPv,AllPvNotSignificant	0.258669
ANKRD20A4	ENSG00000172014.11	Brain_Cerebellar_Hemisphere_Analysis	9_69497571_G_C_b37	NoLDPv,AllPvNotSignificant	0.117473
ANKRD20A4	ENSG00000172014.11	Adrenal_Gland_Analysis	nan	NoPvAtAll	nan
ANKRD20A4	ENSG00000172014.11	Brain_Cortex_Analysis	9_69337255_T_A_b37	NoLDPv,AllPvNotSignificant	0.00115391
ANKRD20A4	ENSG00000172014.11	Artery_Tibial_Analysis	9_69352890_C_T_hg19	NoLDPv,AllPvNotSignificant	0.00948306
ANKRD20A4	ENSG00000172014.11	Adipose_Visceral_Omentum_Analysis	9_69348975_G_A_b37	NoLDPv,AllPvNotSignificant	0.228897
ANKRD20A4	ENSG00000172014.11	Artery_Coronary_Analysis	9_69352890_C_T_hg19	NoLDPv,AllPvNotSignificant	0.00873362
ANKRD20A4	ENSG00000172014.11	Esophagus_Gastroesophageal_Junction_Analysis	9_69511124_G_T_b37	NoLDPv,AllPvNotSignificant	0.0241712
ZNF367	ENSG00000165244.6	ICGC_Analysis	9_99055249_G_T_hg19	False PAWG pval	1.08305827607e-06
ZNF367	ENSG00000165244.6	Prostate_Analysis	9_99055249_G_T_hg19	LeadPvNotSignificant(Checkld)	0.149969
ZNF367	ENSG00000165244.6	Whole_Blood_Analysis	9_99055249_G_T_hg19	LeadPvNotSignificant(Checkld)	0.133043
ZNF367	ENSG00000165244.6	Pituitary_Analysis	9_99055249_G_T_hg19	LeadPvNotSignificant(Checkld)	0.949844
ZNF367	ENSG00000165244.6	Vagina_Analysis	9_99055249_G_T_hg19	LeadPvNotSignificant(Checkld)	0.246104
ZNF367	ENSG00000165244.6	Uterus_Analysis	9_99055249_G_T_hg19	LeadPvNotSignificant(Checkld)	0.629668
ZNF367	ENSG00000165244.6	Spleen_Analysis	9_99055249_G_T_hg19	LeadPvNotSignificant(Checkld)	0.302786
ZNF367	ENSG00000165244.6	Stomach_Analysis	9_99055249_G_T_hg19	LeadPvNotSignificant(Checkld)	0.0427534
ZNF367	ENSG00000165244.6	Testis_Analysis	9_99055249_G_T_hg19	LeadPvNotSignificant(Checkld)	0.503559
ZNF367	ENSG00000165244.6	Thyroid_Analysis	9_99055249_G_T_hg19	LeadPvNotSignificant(Checkld)	0.635679
ZNF367	ENSG00000165244.6	Skin_Sun_Exposed_Lower_leg_Analysis	9_99055249_G_T_hg19	LeadPvNotSignificant(Checkld)	0.674204
ZNF367	ENSG00000165244.6	Brain_Anterior_cingulate_cortex_BA24_Analysis	9_99055249_G_T_hg19	LeadPvNotSignificant(Checkld)	0.166858
ZNF367	ENSG00000165244.6	Brain_Caudate_basal_ganglia_Analysis	9_99055249_G_T_hg19	LeadPvNotSignificant(Checkld)	0.181857
ZNF367	ENSG00000165244.6	Brain_Frontal_Cortex_BA9_Analysis	9_99055249_G_T_hg19	LeadPvNotSignificant(Checkld)	0.140897
ZNF367	ENSG00000165244.6	Adipose_Subcutaneous_Analysis	9_99055249_G_T_hg19	LeadPvNotSignificant(Checkld)	0.423578
ZNF367	ENSG00000165244.6	Breast_Mammary_Tissue_Analysis	9_99055249_G_T_hg19	LeadPvNotSignificant(Checkld)	0.825478
ZNF367	ENSG00000165244.6	Colon_Sigmoid_Analysis	9_99055249_G_T_hg19	LeadPvNotSignificant(Checkld)	0.754868
ZNF367	ENSG00000165244.6	Artery_Aorta_Analysis	9_99055249_G_T_hg19	LeadPvNotSignificant(Checkld)	0.965551
ZNF367	ENSG00000165244.6	Brain_Cerebellum_Analysis	9_99055249_G_T_hg19	LeadPvNotSignificant(Checkld)	0.581184
ZNF367	ENSG00000165244.6	Brain_Nucleus_accumbens_basal_ganglia_Analysis	9_99055249_G_T_hg19	LeadPvNotSignificant(Checkld)	0.19991
ZNF367	ENSG00000165244.6	Brain_Hippocampus_Analysis	9_99055249_G_T_hg19	LeadPvNotSignificant(Checkld)	0.712611
ZNF367	ENSG00000165244.6	Liver_Analysis	9_99055249_G_T_hg19	LeadPvNotSignificant(Checkld)	0.538733
ZNF367	ENSG00000165244.6	Lung_Analysis	9_99055249_G_T_hg19	LeadPvNotSignificant(Checkld)	0.188775
ZNF367	ENSG00000165244.6	Ovary_Analysis	9_99055249_G_T_hg19	LeadPvNotSignificant(Checkld)	0.743258
ZNF367	ENSG00000165244.6	Pancreas_Analysis	9_99055249_G_T_hg19	LeadPvNotSignificant(Checkld)	0.624441
ZNF367	ENSG00000165244.6	Brain_Hypothalamus_Analysis	9_99055249_G_T_hg19	LeadPvNotSignificant(Checkld)	0.308002
ZNF367	ENSG00000165244.6	Nerve_Tibial_Analysis	9_99055249_G_T_hg19	LeadPvNotSignificant(Checkld)	0.126892
ZNF367	ENSG00000165244.6	Muscle_Skeletal_Analysis	9_99055249_G_T_hg19	LeadPvNotSignificant(Checkld)	0.58896
ZNF367	ENSG00000165244.6	Colon_Transverse_Analysis	9_99055249_G_T_hg19	LeadPvNotSignificant(Checkld)	0.263346
ZNF367	ENSG00000165244.6	Heart_Atrial_Appendage_Analysis	9_99055249_G_T_hg19	LeadPvNotSignificant(Checkld)	0.541498
ZNF367	ENSG00000165244.6	Heart_Left_Ventricle_Analysis	9_99055249_G_T_hg19	LeadPvNotSignificant(Checkld)	0.462825
ZNF367	ENSG00000165244.6	Esophagus_Mucosa_Analysis	9_99055249_G_T_hg19	LeadPvNotSignificant(Checkld)	0.571903
ZNF367	ENSG00000165244.6	Esophagus_Muscularis_Analysis	9_99055249_G_T_hg19	LeadPvNotSignificant(Checkld)	0.568002
ZNF367	ENSG00000165244.6	Skin_Not_Sun_Exposed_Suprapubic_Analysis	9_99055249_G_T_hg19	LeadPvNotSignificant(Checkld)	0.657389
ZNF367	ENSG00000165244.6	Small_Intestine_Terminal_Ileum_Analysis	9_99055249_G_T_hg19	LeadPvNotSignificant(Checkld)	0.824229
ZNF367	ENSG00000165244.6	Brain_Putamen_basal_ganglia_Analysis	9_99055249_G_T_hg19	LeadPvNotSignificant(Checkld)	0.0425456
ZNF367	ENSG00000165244.6	Brain_Cerebellar_Hemisphere_Analysis	9_99055249_G_T_hg19	LeadPvNotSignificant(Checkld)	0.11094
ZNF367	ENSG00000165244.6	Adrenal_Gland_Analysis	9_99055249_G_T_hg19	LeadPvNotSignificant(Checkld)	0.0287546
ZNF367	ENSG00000165244.6	Brain_Cortex_Analysis	9_99055249_G_T_hg19	LeadPvNotSignificant(Checkld)	0.087444
ZNF367	ENSG00000165244.6	Artery_Tibial_Analysis	9_99055249_G_T_hg19	LeadPvNotSignificant(Checkld)	0.534426
ZNF367	ENSG00000165244.6	Adipose_Visceral_Omentum_Analysis	9_99055249_G_T_hg19	LeadPvNotSignificant(Checkld)	0.527872
ZNF367	ENSG00000165244.6	Artery_Coronary_Analysis	9_99055249_G_T_hg19	LeadPvNotSignificant(Checkld)	0.649469
ZNF367	ENSG00000165244.6	Esophagus_Gastroesophageal_Junction_Analysis	9_99055249_G_T_hg19	LeadPvNotSignificant(Checkld)	0.100387
TUBGCP2	ENSG00000130640.9	ICGC_Analysis	10_135151215_A_G_hg19	False PAWG pval	1.94935629507e-06
TUBGCP2	ENSG00000130640.9	Prostate_Analysis	10_135151215_A_G_hg19	LeadPvNotSignificant(Checkld)	0.538522
TUBGCP2	ENSG00000130640.9	Whole_Blood_Analysis	10_135151215_A_G_hg19	LeadPvNotSignificant(Checkld)	0.0575952
TUBGCP2	ENSG00000130640.9	Pituitary_Analysis	10_135151215_A_G_hg19	LeadPvNotSignificant(Checkld)	0.49854
TUBGCP2	ENSG00000130640.9	Vagina_Analysis	10_135151215_A_G_hg19	LeadPvNotSignificant(Checkld)	0.0286857
TUBGCP2	ENSG00000130640.9	Uterus_Analysis	10_135151215_A_G_hg19	LeadPvNotSignificant(Checkld)	0.285461
TUBGCP2	ENSG00000130640.9	Spleen_Analysis	10_135151215_A_G_hg19	LeadPvNotSignificant(Checkld)	0.464732
TUBGCP2	ENSG00000130640.9	Stomach_Analysis	10_135151215_A_G_hg19	LeadPvNotSignificant(Checkld)	0.443006
TUBGCP2	ENSG00000130640.9	Testis_Analysis	10_135151215_A_G_hg19	LeadPvNotSignificant(Checkld)	0.592922
TUBGCP2	ENSG00000130640.9	Thyroid_Analysis	10_135151215_A_G_hg19	LeadPvNotSignificant(Checkld)	0.0262073
TUBGCP2	ENSG00000130640.9	Skin_Sun_Exposed_Lower_leg_Analysis	10_135151215_A_G_hg19	LeadPvNotSignificant(Checkld)	0.795686
TUBGCP2	ENSG00000130640.9	Brain_Anterior_cingulate_cortex_BA24_Analysis	10_135151215_A_G_hg19	LeadPvNotSignificant(Checkld)	0.0141282
TUBGCP2	ENSG00000130640.9	Brain_Caudate_basal_ganglia_Analysis	10_135151215_A_G_hg19	LeadPvNotSignificant(Checkld)	0.0955795
TUBGCP2	ENSG00000130640.9	Brain_Frontal_Cortex_BA9_Analysis	10_135151215_A_G_hg19	LeadPvNotSignificant(Checkld)	0.359323
TUBGCP2	ENSG00000130640.9	Adipose_Subcutaneous_Analysis	10_135151215_A_G_hg19	LeadPvNotSignificant(Checkld)	0.752907
TUBGCP2	ENSG00000130640.9	Breast_Mammary_Tissue_Analysis	10_135151215_A_G_hg19	LeadPvNotSignificant(Checkld)	0.137802
TUBGCP2	ENSG00000130640.9	Colon_Sigmoid_Analysis	10_135151215_A_G_hg19	LeadPvNotSignificant(Checkld)	0.0400546
TUBGCP2	ENSG00000130640.9	Artery_Aorta_Analysis	10_135151215_A_G_hg19	LeadPvNotSignificant(Checkld)	0.447774
TUBGCP2	ENSG00000130640.9	Brain_Cerebellum_Analysis	10_135151215_A_G_hg19	LeadPvNotSignificant(Checkld)	0.0716224
TUBGCP2	ENSG00000130640.9	Brain_Nucleus_accumbens_basal_ganglia_Analysis	10_135151215_A_G_hg19	LeadPvNotSignificant(Checkld)	0.40626
TUBGCP2	ENSG00000130640.9	Brain_Hippocampus_Analysis	10_135151215_A_G_hg19	LeadPvNotSignificant(Checkld)	0.383604
TUBGCP2	ENSG00000130640.9	Liver_Analysis	10_135151215_A_G_hg19	LeadPvNotSignificant(Checkld)	0.850872
TUBGCP2	ENSG00000130640.9	Lung_Analysis	10_135151215_A_G_hg19	LeadPvNotSignificant(Checkld)	0.524505
TUBGCP2	ENSG00000130640.9	Ovary_Analysis	10_135151215_A_G_hg19	LeadPvNotSignificant(Checkld)	0.00407988
TUBGCP2	ENSG00000130640.9	Pancreas_Analysis	10_135151215_A_G_hg19	LeadPvNotSignificant(Checkld)	0.0124279
TUBGCP2	ENSG00000130640.9	Brain_Hypothalamus_Analysis	10_135151215_A_G_hg19	LeadPvNotSignificant(Checkld)	0.347985
TUBGCP2	ENSG00000130640.9	Nerve_Tibial_Analysis	10_135151215_A_G_hg19	LeadPvNotSignificant(Checkld)	0.473116
TUBGCP2	ENSG00000130640.9	Muscle_Skeletal_Analysis	10_135151215_A_G_hg19	LeadPvNotSignificant(Checkld)	0.0321942
TUBGCP2	ENSG00000130640.9	Colon_Transverse_Analysis	10_135151215_A_G_hg19	LeadPvNotSignificant(Checkld)	0.892079
TUBGCP2	ENSG00000130640.9	Heart_Atrial_Appendage_Analysis	10_135151215_A_G_hg19	LeadPvNotSignificant(Checkld)	0.388395
TUBGCP2	ENSG00000130640.9	Heart_Left_Ventricle_Analysis	10_135151215_A_G_hg19	LeadPvNotSignificant(Checkld)	0.749015
TUBGCP2	ENSG00000130640.9	Esophagus_Mucosa_Analysis	10_135151215_A_G_hg19	LeadPvNotSignificant(Checkld)	0.582798
TUBGCP2	ENSG00000130640.9	Esophagus_Muscularis_Analysis	10_135151215_A_G_hg19	LeadPvNotSignificant(Checkld)	0.0495129
TUBGCP2	ENSG00000130640.9	Skin_Not_Sun_Exposed_Suprapubic_Analysis	10_135151215_A_G_hg19	LeadPvNotSignificant(Checkld)	0.197867
TUBGCP2	ENSG00000130640.9	Small_Intestine_Terminal_Ileum_Analysis	10_135151215_A_G_hg19	LeadPvNotSignificant(Checkld)	0.572255
TUBGCP2	ENSG00000130640.9	Brain_Putamen_basal_ganglia_Analysis	10_135151215_A_G_hg19	LeadPvNotSignificant(Checkld)	0.971456
TUBGCP2	ENSG00000130640.9	Brain_Cerebellar_Hemisphere_Analysis	10_135151215_A_G_hg19	LeadPvNotSignificant(Checkld)	0.81405
TUBGCP2	ENSG00000130640.9	Adrenal_Gland_Analysis	10_135151215_A_G_hg19	LeadPvNotSignificant(Checkld)	0.105416
TUBGCP2	ENSG00000130640.9	Brain_Cortex_Analysis	10_135151215_A_G_hg19	LeadPvNotSignificant(Checkld)	0.22722
TUBGCP2	ENSG00000130640.9	Artery_Tibial_Analysis	10_135151215_A_G_hg19	LeadPvNotSignificant(Checkld)	0.440854
TUBGCP2	ENSG00000130640.9	Adipose_Visceral_Omentum_Analysis	10_135151215_A_G_hg19	LeadPvNotSignificant(Checkld)	0.898666
TUBGCP2	ENSG00000130640.9	Artery_Coronary_Analysis	10_135151215_A_G_hg19	LeadPvNotSignificant(Checkld)	0.518577
TUBGCP2	ENSG00000130640.9	Esophagus_Gastroesophageal_Junction_Analysis	10_135151215_A_G_hg19	LeadPvNotSignificant(Checkld)	0.088046
TSPAN15	ENSG00000099282.5	ICGC_Analysis	10_71324931_C_T_hg19	False PAWG pval	4.18795701884e-06
TSPAN15	ENSG00000099282.5	Prostate_Analysis	10_71324931_C_T_hg19	LeadPvNotSignificant(Checkld)	0.500501
TSPAN15	ENSG00000099282.5	Whole_Blood_Analysis	10_71324931_C_T_hg19	LeadPvNotSignificant(Checkld)	0.81411
TSPAN15	ENSG00000099282.5	Pituitary_Analysis	10_71324931_C_T_hg19	LeadPvNotSignificant(Checkld)	0.385518
TSPAN15	ENSG00000099282.5	Vagina_Analysis	10_71324931_C_T_hg19	LeadPvNotSignificant(Checkld)	0.899034
TSPAN15	ENSG00000099282.5	Uterus_Analysis	10_71324931_C_T_hg19	LeadPvNotSignificant(Checkld)	0.358308
TSPAN15	ENSG00000099282.5	Spleen_Analysis	10_71324931_C_T_hg19	LeadPvNotSignificant(Checkld)	0.181765
TSPAN15	ENSG00000099282.5	Stomach_Analysis	10_71324931_C_T_hg19	LeadPvNotSignificant(Checkld)	0.271605
TSPAN15	ENSG00000099282.5	Testis_Analysis	10_71324931_C_T_hg19	LeadPvNotSignificant(Checkld)	0.0805779
TSPAN15	ENSG00000099282.5	Thyroid_Analysis	10_71324931_C_T_hg19	LeadPvNotSignificant(Checkld)	0.838316
TSPAN15	ENSG00000099282.5	Skin_Sun_Exposed_Lower_leg_Analysis	10_71324931_C_T_hg19	LeadPvNotSignificant(Checkld)	0.734026
TSPAN15	ENSG00000099282.5	Brain_Anterior_cingulate_cortex_BA24_Analysis	10_71324931_C_T_hg19	LeadPvNotSignificant(Checkld)	0.29523
TSPAN15	ENSG00000099282.5	Brain_Caudate_basal_ganglia_Analysis	10_71324931_C_T_hg19	LeadPvNotSignificant(Checkld)	0.48035
TSPAN15	ENSG00000099282.5	Brain_Frontal_Cortex_BA9_Analysis	10_71324931_C_T_hg19	LeadPvNotSignificant(Checkld)	0.0120973
TSPAN15	ENSG00000099282.5	Adipose_Subcutaneous_Analysis	10_71324931_C_T_hg19	LeadPvNotSignificant(Checkld)	0.612953
TSPAN15	ENSG00000099282.5	Breast_Mammary_Tissue_Analysis	10_71324931_C_T_hg19	LeadPvNotSignificant(Checkld)	0.0714258
TSPAN15	ENSG00000099282.5	Colon_Sigmoid_Analysis	10_71324931_C_T_hg19	LeadPvNotSignificant(Checkld)	0.88577
TSPAN15	ENSG00000099282.5	Artery_Aorta_Analysis	10_71324931_C_T_hg19	LeadPvNotSignificant(Checkld)	0.421631
TSPAN15	ENSG00000099282.5	Brain_Cerebellum_Analysis	10_71324931_C_T_hg19	LeadPvNotSignificant(Checkld)	0.865369
TSPAN15	ENSG00000099282.5	Brain_Nucleus_accumbens_basal_ganglia_Analysis	10_71324931_C_T_hg19	LeadPvNotSignificant(Checkld)	0.313438
TSPAN15	ENSG00000099282.5	Brain_Hippocampus_Analysis	10_71324931_C_T_hg19	LeadPvNotSignificant(Checkld)	0.956447
TSPAN15	ENSG00000099282.5	Liver_Analysis	10_71324931_C_T_hg19	LeadPvNotSignificant(Checkld)	0.566695
TSPAN15	ENSG00000099282.5	Lung_Analysis	10_71324931_C_T_hg19	LeadPvNotSignificant(Checkld)	0.929989
TSPAN15	ENSG00000099282.5	Ovary_Analysis	10_71324931_C_T_hg19	LeadPvNotSignificant(Checkld)	0.319163
TSPAN15	ENSG00000099282.5	Pancreas_Analysis	10_71324931_C_T_hg19	LeadPvNotSignificant(Checkld)	0.0677362
TSPAN15	ENSG00000099282.5	Brain_Hypothalamus_Analysis	10_71324931_C_T_hg19	LeadPvNotSignificant(Checkld)	0.880815
TSPAN15	ENSG00000099282.5	Nerve_Tibial_Analysis	10_71324931_C_T_hg19	LeadPvNotSignificant(Checkld)	0.977233
TSPAN15	ENSG00000099282.5	Muscle_Skeletal_Analysis	10_71324931_C_T_hg19	LeadPvNotSignificant(Checkld)	0.869422
TSPAN15	ENSG00000099282.5	Colon_Transverse_Analysis	10_71324931_C_T_hg19	LeadPvNotSignificant(Checkld)	0.949217
TSPAN15	ENSG00000099282.5	Heart_Atrial_Appendage_Analysis	10_71324931_C_T_hg19	LeadPvNotSignificant(Checkld)	0.327025
TSPAN15	ENSG00000099282.5	Heart_Left_Ventricle_Analysis	10_71324931_C_T_hg19	LeadPvNotSignificant(Checkld)	0.0254675
TSPAN15	ENSG00000099282.5	Esophagus_Mucosa_Analysis	10_71324931_C_T_hg19	LeadPvNotSignificant(Checkld)	0.00540479
TSPAN15	ENSG00000099282.5	Esophagus_Muscularis_Analysis	10_71324931_C_T_hg19	LeadPvNotSignificant(Checkld)	0.307727
TSPAN15	ENSG00000099282.5	Skin_Not_Sun_Exposed_Suprapubic_Analysis	10_71324931_C_T_hg19	LeadPvNotSignificant(Checkld)	0.661588
TSPAN15	ENSG00000099282.5	Small_Intestine_Terminal_Ileum_Analysis	10_71324931_C_T_hg19	LeadPvNotSignificant(Checkld)	0.157042
TSPAN15	ENSG00000099282.5	Brain_Putamen_basal_ganglia_Analysis	10_71324931_C_T_hg19	LeadPvNotSignificant(Checkld)	0.103321
TSPAN15	ENSG00000099282.5	Brain_Cerebellar_Hemisphere_Analysis	10_71324931_C_T_hg19	LeadPvNotSignificant(Checkld)	0.30024
TSPAN15	ENSG00000099282.5	Adrenal_Gland_Analysis	10_71324931_C_T_hg19	LeadPvNotSignificant(Checkld)	0.94019
TSPAN15	ENSG00000099282.5	Brain_Cortex_Analysis	10_71324931_C_T_hg19	LeadPvNotSignificant(Checkld)	0.699019
TSPAN15	ENSG00000099282.5	Artery_Tibial_Analysis	10_71324931_C_T_hg19	LeadPvNotSignificant(Checkld)	0.763524
TSPAN15	ENSG00000099282.5	Adipose_Visceral_Omentum_Analysis	10_71324931_C_T_hg19	LeadPvNotSignificant(Checkld)	0.263534
TSPAN15	ENSG00000099282.5	Artery_Coronary_Analysis	10_71324931_C_T_hg19	LeadPvNotSignificant(Checkld)	0.164968
TSPAN15	ENSG00000099282.5	Esophagus_Gastroesophageal_Junction_Analysis	10_71324931_C_T_hg19	LeadPvNotSignificant(Checkld)	0.10332
FAM21B	ENSG00000152726.14	ICGC_Analysis	10_47917284_C_A_hg19	True PAWG pval	2.28109899839e-24
FAM21B	ENSG00000152726.14	Prostate_Analysis	10_47915977_A_T_b37	NoLDPv,AllPvNotSignificant	0.0221261
FAM21B	ENSG00000152726.14	Whole_Blood_Analysis	10_47966669_C_T_hg19	NoLDPv,AllPvNotSignificant	0.0581893
FAM21B	ENSG00000152726.14	Pituitary_Analysis	10_47960070_A_G_hg19	NoLDPv,AllPvNotSignificant	0.0251524
FAM21B	ENSG00000152726.14	Vagina_Analysis	10_47964835_G_A_hg19	NoLDPv,AllPvNotSignificant	0.0270592
FAM21B	ENSG00000152726.14	Uterus_Analysis	10_47965034_C_G_b37	NoLDPv,AllPvNotSignificant	0.049111
FAM21B	ENSG00000152726.14	Spleen_Analysis	10_47967045_C_G_b37	NoLDPv,AllPvNotSignificant	0.0946345
FAM21B	ENSG00000152726.14	Stomach_Analysis	10_47959884_G_A_hg19	NoLDPv,AllPvNotSignificant	0.134748
FAM21B	ENSG00000152726.14	Testis_Analysis	10_47915891_C_A_b37	NoLDPv,AllPvNotSignificant	0.119569
FAM21B	ENSG00000152726.14	Thyroid_Analysis	10_47959884_G_A_hg19	NoLDPv,AllPvNotSignificant	0.0258402
FAM21B	ENSG00000152726.14	Skin_Sun_Exposed_Lower_leg_Analysis	10_47959884_G_A_hg19	NoLDPv,AllPvNotSignificant	0.0272588
FAM21B	ENSG00000152726.14	Brain_Anterior_cingulate_cortex_BA24_Analysis	10_47990491_A_G_b37	NoLDPv,AllPvNotSignificant	0.0110085
FAM21B	ENSG00000152726.14	Brain_Caudate_basal_ganglia_Analysis	10_47964506_C_T_hg19	NoLDPv,AllPvNotSignificant	0.144194
FAM21B	ENSG00000152726.14	Brain_Frontal_Cortex_BA9_Analysis	10_47965243_G_C_hg19	NoLDPv,AllPvNotSignificant	0.174641
FAM21B	ENSG00000152726.14	Adipose_Subcutaneous_Analysis	10_47915186_G_A_b37	NoLDPv,AllPvNotSignificant	0.160399
FAM21B	ENSG00000152726.14	Breast_Mammary_Tissue_Analysis	10_47987739_C_T_hg19	NoLDPv,AllPvNotSignificant	0.0161793
FAM21B	ENSG00000152726.14	Colon_Sigmoid_Analysis	10_47960070_A_G_hg19	NoLDPv,AllPvNotSignificant	0.00772439
FAM21B	ENSG00000152726.14	Artery_Aorta_Analysis	10_47968082_G_A_b37	NoLDPv,AllPvNotSignificant	0.00819965
FAM21B	ENSG00000152726.14	Brain_Cerebellum_Analysis	10_47959884_G_A_hg19	NoLDPv,AllPvNotSignificant	0.0785164
FAM21B	ENSG00000152726.14	Brain_Nucleus_accumbens_basal_ganglia_Analysis	10_47915977_A_T_b37	NoLDPv,AllPvNotSignificant	0.0763232
FAM21B	ENSG00000152726.14	Brain_Hippocampus_Analysis	10_47950259_T_C_b37	NoLDPv,AllPvNotSignificant	0.00196206
FAM21B	ENSG00000152726.14	Liver_Analysis	10_47909954_T_A_b37	NoLDPv,AllPvNotSignificant	0.0730446
FAM21B	ENSG00000152726.14	Lung_Analysis	10_47966214_C_A_hg19	NoLDPv,AllPvNotSignificant	0.000706351
FAM21B	ENSG00000152726.14	Ovary_Analysis	10_47950430_G_A_b37	NoLDPv,AllPvNotSignificant	0.0027251
FAM21B	ENSG00000152726.14	Pancreas_Analysis	10_47915898_A_G_b37	NoLDPv,AllPvNotSignificant	0.0170751
FAM21B	ENSG00000152726.14	Brain_Hypothalamus_Analysis	10_47915891_C_A_b37	NoLDPv,AllPvNotSignificant	0.00141584
FAM21B	ENSG00000152726.14	Nerve_Tibial_Analysis	10_47967469_A_T_b37	NoLDPv,AllPvNotSignificant	0.0741695
FAM21B	ENSG00000152726.14	Muscle_Skeletal_Analysis	10_47915186_G_A_b37	NoLDPv,AllPvNotSignificant	0.0262413
FAM21B	ENSG00000152726.14	Colon_Transverse_Analysis	10_48032698_A_C_b37	NoLDPv,AllPvNotSignificant	0.0729014
FAM21B	ENSG00000152726.14	Heart_Atrial_Appendage_Analysis	10_47959884_G_A_hg19	NoLDPv,AllPvNotSignificant	0.0445107
FAM21B	ENSG00000152726.14	Heart_Left_Ventricle_Analysis	10_47967045_C_G_b37	NoLDPv,AllPvNotSignificant	0.00251742
FAM21B	ENSG00000152726.14	Esophagus_Mucosa_Analysis	10_47967045_C_G_b37	NoLDPv,AllPvNotSignificant	0.00346869
FAM21B	ENSG00000152726.14	Esophagus_Muscularis_Analysis	10_47965243_G_C_hg19	NoLDPv,AllPvNotSignificant	0.0152919
FAM21B	ENSG00000152726.14	Skin_Not_Sun_Exposed_Suprapubic_Analysis	10_47915186_G_A_b37	NoLDPv,AllPvNotSignificant	0.0368885
FAM21B	ENSG00000152726.14	Small_Intestine_Terminal_Ileum_Analysis	10_47916013_C_A_b37	NoLDPv,AllPvNotSignificant	0.045928
FAM21B	ENSG00000152726.14	Brain_Putamen_basal_ganglia_Analysis	10_47990491_A_G_b37	NoLDPv,AllPvNotSignificant	0.130566
FAM21B	ENSG00000152726.14	Brain_Cerebellar_Hemisphere_Analysis	10_47950259_T_C_b37	NoLDPv,AllPvNotSignificant	0.0242564
FAM21B	ENSG00000152726.14	Adrenal_Gland_Analysis	10_47996507_T_C_b37	NoLDPv,AllPvNotSignificant	0.0985549
FAM21B	ENSG00000152726.14	Brain_Cortex_Analysis	10_47959884_G_A_hg19	NoLDPv,AllPvNotSignificant	0.000494468
FAM21B	ENSG00000152726.14	Artery_Tibial_Analysis	10_47966214_C_A_hg19	NoLDPv,AllPvNotSignificant	0.00285302
FAM21B	ENSG00000152726.14	Adipose_Visceral_Omentum_Analysis	10_47959884_G_A_hg19	NoLDPv,AllPvNotSignificant	0.00600279
FAM21B	ENSG00000152726.14	Artery_Coronary_Analysis	10_47959884_G_A_hg19	NoLDPv,AllPvNotSignificant	0.0206665
FAM21B	ENSG00000152726.14	Esophagus_Gastroesophageal_Junction_Analysis	10_47959884_G_A_hg19	NoLDPv,AllPvNotSignificant	0.0021711
IPO4	ENSG00000196497.11	ICGC_Analysis	14_24628159_A_G_hg19	True PAWG pval	7.49367991542e-06
IPO4	ENSG00000196497.11	Prostate_Analysis	14_24628159_A_G_hg19	LeadPvNotSignificant(Checkld)	0.877948
IPO4	ENSG00000196497.11	Whole_Blood_Analysis	14_24628159_A_G_hg19	LeadPvNotSignificant(Checkld)	0.672546
IPO4	ENSG00000196497.11	Pituitary_Analysis	14_24628159_A_G_hg19	LeadPvNotSignificant(Checkld)	0.794259
IPO4	ENSG00000196497.11	Vagina_Analysis	14_24628159_A_G_hg19	LeadPvNotSignificant(Checkld)	0.586511
IPO4	ENSG00000196497.11	Uterus_Analysis	14_24628159_A_G_hg19	LeadPvNotSignificant(Checkld)	0.606512
IPO4	ENSG00000196497.11	Spleen_Analysis	14_24628159_A_G_hg19	LeadPvNotSignificant(Checkld)	0.574984
IPO4	ENSG00000196497.11	Stomach_Analysis	14_24628159_A_G_hg19	LeadPvNotSignificant(Checkld)	0.018043
IPO4	ENSG00000196497.11	Testis_Analysis	14_24628159_A_G_hg19	LeadPvNotSignificant(Checkld)	0.074265
IPO4	ENSG00000196497.11	Thyroid_Analysis	14_24628159_A_G_hg19	LeadPvNotSignificant(Checkld)	0.0921953
IPO4	ENSG00000196497.11	Skin_Sun_Exposed_Lower_leg_Analysis	14_24628159_A_G_hg19	LeadPvNotSignificant(Checkld)	0.666972
IPO4	ENSG00000196497.11	Brain_Anterior_cingulate_cortex_BA24_Analysis	14_24628159_A_G_hg19	LeadPvNotSignificant(Checkld)	0.831809
IPO4	ENSG00000196497.11	Brain_Caudate_basal_ganglia_Analysis	14_24628159_A_G_hg19	LeadPvNotSignificant(Checkld)	0.159672
IPO4	ENSG00000196497.11	Brain_Frontal_Cortex_BA9_Analysis	14_24628159_A_G_hg19	LeadPvNotSignificant(Checkld)	0.856855
IPO4	ENSG00000196497.11	Adipose_Subcutaneous_Analysis	14_24628159_A_G_hg19	LeadPvNotSignificant(Checkld)	0.143459
IPO4	ENSG00000196497.11	Breast_Mammary_Tissue_Analysis	14_24628159_A_G_hg19	LeadPvNotSignificant(Checkld)	0.841331
IPO4	ENSG00000196497.11	Colon_Sigmoid_Analysis	14_24628159_A_G_hg19	LeadPvNotSignificant(Checkld)	0.847274
IPO4	ENSG00000196497.11	Artery_Aorta_Analysis	14_24628159_A_G_hg19	LeadPvNotSignificant(Checkld)	0.311673
IPO4	ENSG00000196497.11	Brain_Cerebellum_Analysis	14_24628159_A_G_hg19	LeadPvNotSignificant(Checkld)	0.691129
IPO4	ENSG00000196497.11	Brain_Nucleus_accumbens_basal_ganglia_Analysis	14_24628159_A_G_hg19	LeadPvNotSignificant(Checkld)	0.458927
IPO4	ENSG00000196497.11	Brain_Hippocampus_Analysis	14_24628159_A_G_hg19	LeadPvNotSignificant(Checkld)	0.843574
IPO4	ENSG00000196497.11	Liver_Analysis	14_24628159_A_G_hg19	LeadPvNotSignificant(Checkld)	0.353572
IPO4	ENSG00000196497.11	Lung_Analysis	14_24628159_A_G_hg19	LeadPvNotSignificant(Checkld)	0.872715
IPO4	ENSG00000196497.11	Ovary_Analysis	14_24628159_A_G_hg19	LeadPvNotSignificant(Checkld)	0.625001
IPO4	ENSG00000196497.11	Pancreas_Analysis	14_24628159_A_G_hg19	LeadPvNotSignificant(Checkld)	0.0784951
IPO4	ENSG00000196497.11	Brain_Hypothalamus_Analysis	14_24628159_A_G_hg19	LeadPvNotSignificant(Checkld)	0.976037
IPO4	ENSG00000196497.11	Nerve_Tibial_Analysis	14_24628159_A_G_hg19	LeadPvNotSignificant(Checkld)	0.957721
IPO4	ENSG00000196497.11	Muscle_Skeletal_Analysis	14_24628159_A_G_hg19	LeadPvNotSignificant(Checkld)	0.271647
IPO4	ENSG00000196497.11	Colon_Transverse_Analysis	14_24628159_A_G_hg19	LeadPvNotSignificant(Checkld)	0.171289
IPO4	ENSG00000196497.11	Heart_Atrial_Appendage_Analysis	14_24628159_A_G_hg19	LeadPvNotSignificant(Checkld)	0.913645
IPO4	ENSG00000196497.11	Heart_Left_Ventricle_Analysis	14_24628159_A_G_hg19	LeadPvNotSignificant(Checkld)	0.173187
IPO4	ENSG00000196497.11	Esophagus_Mucosa_Analysis	14_24628159_A_G_hg19	LeadPvNotSignificant(Checkld)	0.952461
IPO4	ENSG00000196497.11	Esophagus_Muscularis_Analysis	14_24628159_A_G_hg19	LeadPvNotSignificant(Checkld)	0.0150464
IPO4	ENSG00000196497.11	Skin_Not_Sun_Exposed_Suprapubic_Analysis	14_24628159_A_G_hg19	LeadPvNotSignificant(Checkld)	0.522921
IPO4	ENSG00000196497.11	Small_Intestine_Terminal_Ileum_Analysis	14_24628159_A_G_hg19	LeadPvNotSignificant(Checkld)	0.178225
IPO4	ENSG00000196497.11	Brain_Putamen_basal_ganglia_Analysis	14_24628159_A_G_hg19	LeadPvNotSignificant(Checkld)	0.817961
IPO4	ENSG00000196497.11	Brain_Cerebellar_Hemisphere_Analysis	14_24628159_A_G_hg19	LeadPvNotSignificant(Checkld)	0.736581
IPO4	ENSG00000196497.11	Adrenal_Gland_Analysis	14_24628159_A_G_hg19	LeadPvNotSignificant(Checkld)	0.00902843
IPO4	ENSG00000196497.11	Brain_Cortex_Analysis	14_24628159_A_G_hg19	LeadPvNotSignificant(Checkld)	0.0489303
IPO4	ENSG00000196497.11	Artery_Tibial_Analysis	14_24628159_A_G_hg19	LeadPvNotSignificant(Checkld)	0.772861
IPO4	ENSG00000196497.11	Adipose_Visceral_Omentum_Analysis	14_24628159_A_G_hg19	LeadPvNotSignificant(Checkld)	0.476272
IPO4	ENSG00000196497.11	Artery_Coronary_Analysis	14_24628159_A_G_hg19	LeadPvNotSignificant(Checkld)	0.842859
IPO4	ENSG00000196497.11	Esophagus_Gastroesophageal_Junction_Analysis	14_24628159_A_G_hg19	LeadPvNotSignificant(Checkld)	0.0866215
IGHV1-8	ENSG00000211939.2	ICGC_Analysis	14_106573311_C_T_hg19	True PAWG pval	9.69457275366e-09
IGHV1-8	ENSG00000211939.2	Prostate_Analysis	14_106533120_T_G_hg19	NoLDPv,AllPvNotSignificant	0.0247162
IGHV1-8	ENSG00000211939.2	Whole_Blood_Analysis	14_106440272_C_A_hg19	NoLDPv,AllPvNotSignificant	0.00105436
IGHV1-8	ENSG00000211939.2	Pituitary_Analysis	nan	NoPvAtAll	nan
IGHV1-8	ENSG00000211939.2	Vagina_Analysis	14_106455649_T_C_hg19	NoLDPv,AllPvNotSignificant	0.0285467
IGHV1-8	ENSG00000211939.2	Uterus_Analysis	nan	NoPvAtAll	nan
IGHV1-8	ENSG00000211939.2	Spleen_Analysis	14_106563902_C_T_hg19	NoLDPv,AllPvNotSignificant	0.0554908
IGHV1-8	ENSG00000211939.2	Stomach_Analysis	14_106447339_G_C_hg19	NoLDPv,AllPvNotSignificant	0.0744699
IGHV1-8	ENSG00000211939.2	Testis_Analysis	nan	NoPvAtAll	nan
IGHV1-8	ENSG00000211939.2	Thyroid_Analysis	14_106554341_C_T_hg19	NoLDPv,AllPvNotSignificant	0.014713
IGHV1-8	ENSG00000211939.2	Skin_Sun_Exposed_Lower_leg_Analysis	nan	NoPvAtAll	nan
IGHV1-8	ENSG00000211939.2	Brain_Anterior_cingulate_cortex_BA24_Analysis	nan	NoPvAtAll	nan
IGHV1-8	ENSG00000211939.2	Brain_Caudate_basal_ganglia_Analysis	nan	NoPvAtAll	nan
IGHV1-8	ENSG00000211939.2	Brain_Frontal_Cortex_BA9_Analysis	nan	NoPvAtAll	nan
IGHV1-8	ENSG00000211939.2	Adipose_Subcutaneous_Analysis	14_106465717_C_G_b37	NoLDPv,AllPvNotSignificant	0.00730801
IGHV1-8	ENSG00000211939.2	Breast_Mammary_Tissue_Analysis	14_106587394_A_G_hg19	NoLDPv,AllPvNotSignificant	0.017232
IGHV1-8	ENSG00000211939.2	Colon_Sigmoid_Analysis	nan	NoPvAtAll	nan
IGHV1-8	ENSG00000211939.2	Artery_Aorta_Analysis	14_106504149_T_C_hg19	NoLDPv,AllPvNotSignificant	0.000599409
IGHV1-8	ENSG00000211939.2	Brain_Cerebellum_Analysis	nan	NoPvAtAll	nan
IGHV1-8	ENSG00000211939.2	Brain_Nucleus_accumbens_basal_ganglia_Analysis	nan	NoPvAtAll	nan
IGHV1-8	ENSG00000211939.2	Brain_Hippocampus_Analysis	nan	NoPvAtAll	nan
IGHV1-8	ENSG00000211939.2	Liver_Analysis	14_106465717_C_G_b37	NoLDPv,AllPvNotSignificant	0.00832496
IGHV1-8	ENSG00000211939.2	Lung_Analysis	14_106499078_A_G_hg19	NoLDPv,AllPvNotSignificant	0.000287034
IGHV1-8	ENSG00000211939.2	Ovary_Analysis	nan	NoPvAtAll	nan
IGHV1-8	ENSG00000211939.2	Pancreas_Analysis	14_106537112_G_A_b37	NoLDPv,AllPvNotSignificant	0.00583038
IGHV1-8	ENSG00000211939.2	Brain_Hypothalamus_Analysis	nan	NoPvAtAll	nan
IGHV1-8	ENSG00000211939.2	Nerve_Tibial_Analysis	14_106542011_G_A_b37	NoLDPv,AllPvNotSignificant	0.00407173
IGHV1-8	ENSG00000211939.2	Muscle_Skeletal_Analysis	nan	NoPvAtAll	nan
IGHV1-8	ENSG00000211939.2	Colon_Transverse_Analysis	14_106465717_C_G_b37	NoLDPv,AllPvNotSignificant	0.00456314
IGHV1-8	ENSG00000211939.2	Heart_Atrial_Appendage_Analysis	nan	NoPvAtAll	nan
IGHV1-8	ENSG00000211939.2	Heart_Left_Ventricle_Analysis	nan	NoPvAtAll	nan
IGHV1-8	ENSG00000211939.2	Esophagus_Mucosa_Analysis	14_106471315_G_A_b37	NoLDPv,AllPvNotSignificant	0.00445621
IGHV1-8	ENSG00000211939.2	Esophagus_Muscularis_Analysis	nan	NoPvAtAll	nan
IGHV1-8	ENSG00000211939.2	Skin_Not_Sun_Exposed_Suprapubic_Analysis	nan	NoPvAtAll	nan
IGHV1-8	ENSG00000211939.2	Small_Intestine_Terminal_Ileum_Analysis	14_106447339_G_C_hg19	NoLDPv,AllPvNotSignificant	0.0328568
IGHV1-8	ENSG00000211939.2	Brain_Putamen_basal_ganglia_Analysis	nan	NoPvAtAll	nan
IGHV1-8	ENSG00000211939.2	Brain_Cerebellar_Hemisphere_Analysis	nan	NoPvAtAll	nan
IGHV1-8	ENSG00000211939.2	Adrenal_Gland_Analysis	14_106532050_A_G_hg19	NoLDPv,AllPvNotSignificant	0.000711222
IGHV1-8	ENSG00000211939.2	Brain_Cortex_Analysis	nan	NoPvAtAll	nan
IGHV1-8	ENSG00000211939.2	Artery_Tibial_Analysis	14_106509898_T_C_hg19	NoLDPv,AllPvNotSignificant	0.00795558
IGHV1-8	ENSG00000211939.2	Adipose_Visceral_Omentum_Analysis	14_106546028_A_G_hg19	NoLDPv,AllPvNotSignificant	0.00305827
IGHV1-8	ENSG00000211939.2	Artery_Coronary_Analysis	14_106455649_T_C_hg19	NoLDPv,AllPvNotSignificant	0.00426861
IGHV1-8	ENSG00000211939.2	Esophagus_Gastroesophageal_Junction_Analysis	nan	NoPvAtAll	nan
IGHV3-9	ENSG00000211940.2	ICGC_Analysis	14_106573311_C_T_hg19	True PAWG pval	8.27260856974e-12
IGHV3-9	ENSG00000211940.2	Prostate_Analysis	14_106585849_G_A_hg19	NoLDPv,AllPvNotSignificant	0.0146567
IGHV3-9	ENSG00000211940.2	Whole_Blood_Analysis	14_106494503_G_A_hg19	NoLDPv,AllPvNotSignificant	0.0247498
IGHV3-9	ENSG00000211940.2	Pituitary_Analysis	14_106471280_C_G_b37	NoLDPv,AllPvNotSignificant	0.0825462
IGHV3-9	ENSG00000211940.2	Vagina_Analysis	14_106537044_C_G_hg19	NoLDPv,AllPvNotSignificant	0.0244919
IGHV3-9	ENSG00000211940.2	Uterus_Analysis	14_106515142_T_G_hg19	NoLDPv,AllPvNotSignificant	0.00790237
IGHV3-9	ENSG00000211940.2	Spleen_Analysis	14_106540748_A_C_hg19	NoLDPv,AllPvNotSignificant	0.113625
IGHV3-9	ENSG00000211940.2	Stomach_Analysis	14_106511302_C_T_hg19	NoLDPv,AllPvNotSignificant	0.0922022
IGHV3-9	ENSG00000211940.2	Testis_Analysis	nan	NoPvAtAll	nan
IGHV3-9	ENSG00000211940.2	Thyroid_Analysis	14_106483988_G_A_hg19	NoLDPv,AllPvNotSignificant	0.0288873
IGHV3-9	ENSG00000211940.2	Skin_Sun_Exposed_Lower_leg_Analysis	14_106557310_C_T_hg19	NoLDPv,AllPvNotSignificant	0.000545226
IGHV3-9	ENSG00000211940.2	Brain_Anterior_cingulate_cortex_BA24_Analysis	nan	NoPvAtAll	nan
IGHV3-9	ENSG00000211940.2	Brain_Caudate_basal_ganglia_Analysis	nan	NoPvAtAll	nan
IGHV3-9	ENSG00000211940.2	Brain_Frontal_Cortex_BA9_Analysis	nan	NoPvAtAll	nan
IGHV3-9	ENSG00000211940.2	Adipose_Subcutaneous_Analysis	14_106553495_A_G_hg19	NoLDPv,AllPvNotSignificant	0.0143007
IGHV3-9	ENSG00000211940.2	Breast_Mammary_Tissue_Analysis	14_106592841_T_C_hg19	NoLDPv,AllPvNotSignificant	0.0022458
IGHV3-9	ENSG00000211940.2	Colon_Sigmoid_Analysis	nan	NoPvAtAll	nan
IGHV3-9	ENSG00000211940.2	Artery_Aorta_Analysis	14_106536810_T_C_hg19	NoLDPv,AllPvNotSignificant	0.0121607
IGHV3-9	ENSG00000211940.2	Brain_Cerebellum_Analysis	nan	NoPvAtAll	nan
IGHV3-9	ENSG00000211940.2	Brain_Nucleus_accumbens_basal_ganglia_Analysis	nan	NoPvAtAll	nan
IGHV3-9	ENSG00000211940.2	Brain_Hippocampus_Analysis	nan	NoPvAtAll	nan
IGHV3-9	ENSG00000211940.2	Liver_Analysis	14_106539280_A_G_hg19	NoLDPv,AllPvNotSignificant	0.0957248
IGHV3-9	ENSG00000211940.2	Lung_Analysis	14_106471296_C_G_b37	NoLDPv,AllPvNotSignificant	0.000763898
IGHV3-9	ENSG00000211940.2	Ovary_Analysis	14_106515142_T_G_hg19	NoLDPv,AllPvNotSignificant	0.0155437
IGHV3-9	ENSG00000211940.2	Pancreas_Analysis	14_106515142_T_G_hg19	NoLDPv,AllPvNotSignificant	0.0300347
IGHV3-9	ENSG00000211940.2	Brain_Hypothalamus_Analysis	nan	NoPvAtAll	nan
IGHV3-9	ENSG00000211940.2	Nerve_Tibial_Analysis	14_106542011_G_A_b37	NoLDPv,AllPvNotSignificant	0.00444363
IGHV3-9	ENSG00000211940.2	Muscle_Skeletal_Analysis	14_106471280_C_G_b37	NoLDPv,AllPvNotSignificant	0.00314893
IGHV3-9	ENSG00000211940.2	Colon_Transverse_Analysis	14_106465717_C_G_b37	NoLDPv,AllPvNotSignificant	0.097297
IGHV3-9	ENSG00000211940.2	Heart_Atrial_Appendage_Analysis	14_106487919_A_G_hg19	NoLDPv,AllPvNotSignificant	0.0854208
IGHV3-9	ENSG00000211940.2	Heart_Left_Ventricle_Analysis	14_106478252_C_T_b37	NoLDPv,AllPvNotSignificant	0.0391854
IGHV3-9	ENSG00000211940.2	Esophagus_Mucosa_Analysis	14_106530329_T_C_hg19	NoLDPv,AllPvNotSignificant	0.0166685
IGHV3-9	ENSG00000211940.2	Esophagus_Muscularis_Analysis	nan	NoPvAtAll	nan
IGHV3-9	ENSG00000211940.2	Skin_Not_Sun_Exposed_Suprapubic_Analysis	14_106537050_C_A_hg19	NoLDPv,AllPvNotSignificant	0.05769
IGHV3-9	ENSG00000211940.2	Small_Intestine_Terminal_Ileum_Analysis	14_106537044_C_G_hg19	NoLDPv,AllPvNotSignificant	0.0512257
IGHV3-9	ENSG00000211940.2	Brain_Putamen_basal_ganglia_Analysis	nan	NoPvAtAll	nan
IGHV3-9	ENSG00000211940.2	Brain_Cerebellar_Hemisphere_Analysis	nan	NoPvAtAll	nan
IGHV3-9	ENSG00000211940.2	Adrenal_Gland_Analysis	14_106488041_C_T_hg19	NoLDPv,AllPvNotSignificant	0.065146
IGHV3-9	ENSG00000211940.2	Brain_Cortex_Analysis	nan	NoPvAtAll	nan
IGHV3-9	ENSG00000211940.2	Artery_Tibial_Analysis	14_106506183_G_A_hg19	NoLDPv,AllPvNotSignificant	0.0143239
IGHV3-9	ENSG00000211940.2	Adipose_Visceral_Omentum_Analysis	14_106499334_C_T_hg19	NoLDPv,AllPvNotSignificant	0.0124891
IGHV3-9	ENSG00000211940.2	Artery_Coronary_Analysis	14_106471315_G_A_b37	NoLDPv,AllPvNotSignificant	0.0289672
IGHV3-9	ENSG00000211940.2	Esophagus_Gastroesophageal_Junction_Analysis	nan	NoPvAtAll	nan
IGHV3-38	ENSG00000211958.2	ICGC_Analysis	14_106857134_G_A_hg19	True PAWG pval	2.85337929431e-07
IGHV3-38	ENSG00000211958.2	Prostate_Analysis	nan	NoPvAtAll	nan
IGHV3-38	ENSG00000211958.2	Whole_Blood_Analysis	nan	NoPvAtAll	nan
IGHV3-38	ENSG00000211958.2	Pituitary_Analysis	nan	NoPvAtAll	nan
IGHV3-38	ENSG00000211958.2	Vagina_Analysis	nan	NoPvAtAll	nan
IGHV3-38	ENSG00000211958.2	Uterus_Analysis	nan	NoPvAtAll	nan
IGHV3-38	ENSG00000211958.2	Spleen_Analysis	nan	NoPvAtAll	nan
IGHV3-38	ENSG00000211958.2	Stomach_Analysis	nan	NoPvAtAll	nan
IGHV3-38	ENSG00000211958.2	Testis_Analysis	14_106794604_C_G_hg19	NoLDPv,AllPvNotSignificant	0.0026322
IGHV3-38	ENSG00000211958.2	Thyroid_Analysis	nan	NoPvAtAll	nan
IGHV3-38	ENSG00000211958.2	Skin_Sun_Exposed_Lower_leg_Analysis	nan	NoPvAtAll	nan
IGHV3-38	ENSG00000211958.2	Brain_Anterior_cingulate_cortex_BA24_Analysis	nan	NoPvAtAll	nan
IGHV3-38	ENSG00000211958.2	Brain_Caudate_basal_ganglia_Analysis	nan	NoPvAtAll	nan
IGHV3-38	ENSG00000211958.2	Brain_Frontal_Cortex_BA9_Analysis	nan	NoPvAtAll	nan
IGHV3-38	ENSG00000211958.2	Adipose_Subcutaneous_Analysis	nan	NoPvAtAll	nan
IGHV3-38	ENSG00000211958.2	Breast_Mammary_Tissue_Analysis	nan	NoPvAtAll	nan
IGHV3-38	ENSG00000211958.2	Colon_Sigmoid_Analysis	nan	NoPvAtAll	nan
IGHV3-38	ENSG00000211958.2	Artery_Aorta_Analysis	nan	NoPvAtAll	nan
IGHV3-38	ENSG00000211958.2	Brain_Cerebellum_Analysis	nan	NoPvAtAll	nan
IGHV3-38	ENSG00000211958.2	Brain_Nucleus_accumbens_basal_ganglia_Analysis	nan	NoPvAtAll	nan
IGHV3-38	ENSG00000211958.2	Brain_Hippocampus_Analysis	nan	NoPvAtAll	nan
IGHV3-38	ENSG00000211958.2	Liver_Analysis	nan	NoPvAtAll	nan
IGHV3-38	ENSG00000211958.2	Lung_Analysis	nan	NoPvAtAll	nan
IGHV3-38	ENSG00000211958.2	Ovary_Analysis	nan	NoPvAtAll	nan
IGHV3-38	ENSG00000211958.2	Pancreas_Analysis	nan	NoPvAtAll	nan
IGHV3-38	ENSG00000211958.2	Brain_Hypothalamus_Analysis	nan	NoPvAtAll	nan
IGHV3-38	ENSG00000211958.2	Nerve_Tibial_Analysis	nan	NoPvAtAll	nan
IGHV3-38	ENSG00000211958.2	Muscle_Skeletal_Analysis	nan	NoPvAtAll	nan
IGHV3-38	ENSG00000211958.2	Colon_Transverse_Analysis	nan	NoPvAtAll	nan
IGHV3-38	ENSG00000211958.2	Heart_Atrial_Appendage_Analysis	nan	NoPvAtAll	nan
IGHV3-38	ENSG00000211958.2	Heart_Left_Ventricle_Analysis	nan	NoPvAtAll	nan
IGHV3-38	ENSG00000211958.2	Esophagus_Mucosa_Analysis	nan	NoPvAtAll	nan
IGHV3-38	ENSG00000211958.2	Esophagus_Muscularis_Analysis	nan	NoPvAtAll	nan
IGHV3-38	ENSG00000211958.2	Skin_Not_Sun_Exposed_Suprapubic_Analysis	nan	NoPvAtAll	nan
IGHV3-38	ENSG00000211958.2	Small_Intestine_Terminal_Ileum_Analysis	nan	NoPvAtAll	nan
IGHV3-38	ENSG00000211958.2	Brain_Putamen_basal_ganglia_Analysis	nan	NoPvAtAll	nan
IGHV3-38	ENSG00000211958.2	Brain_Cerebellar_Hemisphere_Analysis	nan	NoPvAtAll	nan
IGHV3-38	ENSG00000211958.2	Adrenal_Gland_Analysis	nan	NoPvAtAll	nan
IGHV3-38	ENSG00000211958.2	Brain_Cortex_Analysis	nan	NoPvAtAll	nan
IGHV3-38	ENSG00000211958.2	Artery_Tibial_Analysis	nan	NoPvAtAll	nan
IGHV3-38	ENSG00000211958.2	Adipose_Visceral_Omentum_Analysis	nan	NoPvAtAll	nan
IGHV3-38	ENSG00000211958.2	Artery_Coronary_Analysis	nan	NoPvAtAll	nan
IGHV3-38	ENSG00000211958.2	Esophagus_Gastroesophageal_Junction_Analysis	nan	NoPvAtAll	nan
MTMR10	ENSG00000166912.12	ICGC_Analysis	15_31247645_C_T_hg19	False PAWG pval	3.03779471382e-06
MTMR10	ENSG00000166912.12	Prostate_Analysis	15_31247645_C_T_hg19	LeadPvNotSignificant(Checkld)	0.352971
MTMR10	ENSG00000166912.12	Whole_Blood_Analysis	15_31247645_C_T_hg19	LeadPvNotSignificant(Checkld)	0.222253
MTMR10	ENSG00000166912.12	Pituitary_Analysis	15_31247645_C_T_hg19	LeadPvNotSignificant(Checkld)	0.746193
MTMR10	ENSG00000166912.12	Vagina_Analysis	15_31247645_C_T_hg19	LeadPvNotSignificant(Checkld)	0.835168
MTMR10	ENSG00000166912.12	Uterus_Analysis	15_31176532_A_G_b37	NoLDPv,AllPvNotSignificant	0.0214831
MTMR10	ENSG00000166912.12	Spleen_Analysis	15_31247645_C_T_hg19	LeadPvNotSignificant(Checkld)	0.226972
MTMR10	ENSG00000166912.12	Stomach_Analysis	15_31247645_C_T_hg19	LeadPvNotSignificant(Checkld)	0.35391
MTMR10	ENSG00000166912.12	Testis_Analysis	15_31247645_C_T_hg19	LeadPvNotSignificant(Checkld)	0.0342278
MTMR10	ENSG00000166912.12	Thyroid_Analysis	15_31247645_C_T_hg19	LeadPvNotSignificant(Checkld)	0.051226
MTMR10	ENSG00000166912.12	Skin_Sun_Exposed_Lower_leg_Analysis	15_31247645_C_T_hg19	LeadPvNotSignificant(Checkld)	0.770479
MTMR10	ENSG00000166912.12	Brain_Anterior_cingulate_cortex_BA24_Analysis	15_31247645_C_T_hg19	LeadPvNotSignificant(Checkld)	0.546258
MTMR10	ENSG00000166912.12	Brain_Caudate_basal_ganglia_Analysis	15_31247645_C_T_hg19	LeadPvNotSignificant(Checkld)	0.0546205
MTMR10	ENSG00000166912.12	Brain_Frontal_Cortex_BA9_Analysis	15_31247645_C_T_hg19	LeadPvNotSignificant(Checkld)	0.235573
MTMR10	ENSG00000166912.12	Adipose_Subcutaneous_Analysis	15_31247645_C_T_hg19	LeadPvNotSignificant(Checkld)	0.194823
MTMR10	ENSG00000166912.12	Breast_Mammary_Tissue_Analysis	15_31247645_C_T_hg19	LeadPvNotSignificant(Checkld)	0.156929
MTMR10	ENSG00000166912.12	Colon_Sigmoid_Analysis	15_31247645_C_T_hg19	LeadPvNotSignificant(Checkld)	0.727279
MTMR10	ENSG00000166912.12	Artery_Aorta_Analysis	15_31247645_C_T_hg19	LeadPvNotSignificant(Checkld)	0.782046
MTMR10	ENSG00000166912.12	Brain_Cerebellum_Analysis	15_31247645_C_T_hg19	LeadPvNotSignificant(Checkld)	0.607056
MTMR10	ENSG00000166912.12	Brain_Nucleus_accumbens_basal_ganglia_Analysis	15_31247645_C_T_hg19	LeadPvNotSignificant(Checkld)	0.854836
MTMR10	ENSG00000166912.12	Brain_Hippocampus_Analysis	15_31247645_C_T_hg19	LeadPvNotSignificant(Checkld)	0.571637
MTMR10	ENSG00000166912.12	Liver_Analysis	15_31247645_C_T_hg19	LeadPvNotSignificant(Checkld)	0.325532
MTMR10	ENSG00000166912.12	Lung_Analysis	15_31247645_C_T_hg19	LeadPvNotSignificant(Checkld)	0.0366259
MTMR10	ENSG00000166912.12	Ovary_Analysis	15_31247645_C_T_hg19	LeadPvNotSignificant(Checkld)	0.77232
MTMR10	ENSG00000166912.12	Pancreas_Analysis	15_31247645_C_T_hg19	LeadPvNotSignificant(Checkld)	0.552835
MTMR10	ENSG00000166912.12	Brain_Hypothalamus_Analysis	15_31247645_C_T_hg19	LeadPvNotSignificant(Checkld)	0.761556
MTMR10	ENSG00000166912.12	Nerve_Tibial_Analysis	15_31247645_C_T_hg19	LeadPvNotSignificant(Checkld)	0.23502
MTMR10	ENSG00000166912.12	Muscle_Skeletal_Analysis	15_31247645_C_T_hg19	LeadPvNotSignificant(Checkld)	0.00104648
MTMR10	ENSG00000166912.12	Colon_Transverse_Analysis	15_31247645_C_T_hg19	LeadPvNotSignificant(Checkld)	0.52463
MTMR10	ENSG00000166912.12	Heart_Atrial_Appendage_Analysis	15_31247645_C_T_hg19	LeadPvNotSignificant(Checkld)	0.435956
MTMR10	ENSG00000166912.12	Heart_Left_Ventricle_Analysis	15_31247645_C_T_hg19	LeadPvNotSignificant(Checkld)	0.791496
MTMR10	ENSG00000166912.12	Esophagus_Mucosa_Analysis	15_31247645_C_T_hg19	LeadPvNotSignificant(Checkld)	0.865048
MTMR10	ENSG00000166912.12	Esophagus_Muscularis_Analysis	15_31247645_C_T_hg19	LeadPvNotSignificant(Checkld)	0.042014
MTMR10	ENSG00000166912.12	Skin_Not_Sun_Exposed_Suprapubic_Analysis	15_31247645_C_T_hg19	LeadPvNotSignificant(Checkld)	0.107221
MTMR10	ENSG00000166912.12	Small_Intestine_Terminal_Ileum_Analysis	15_31372892_T_C_b37	NoLDPv,AllPvNotSignificant	0.000393306
MTMR10	ENSG00000166912.12	Brain_Putamen_basal_ganglia_Analysis	15_31247645_C_T_hg19	LeadPvNotSignificant(Checkld)	0.335114
MTMR10	ENSG00000166912.12	Brain_Cerebellar_Hemisphere_Analysis	15_31247645_C_T_hg19	LeadPvNotSignificant(Checkld)	0.808731
MTMR10	ENSG00000166912.12	Adrenal_Gland_Analysis	15_31247645_C_T_hg19	LeadPvNotSignificant(Checkld)	0.387022
MTMR10	ENSG00000166912.12	Brain_Cortex_Analysis	15_31247645_C_T_hg19	LeadPvNotSignificant(Checkld)	0.245987
MTMR10	ENSG00000166912.12	Artery_Tibial_Analysis	15_31247645_C_T_hg19	LeadPvNotSignificant(Checkld)	0.833222
MTMR10	ENSG00000166912.12	Adipose_Visceral_Omentum_Analysis	15_31247645_C_T_hg19	LeadPvNotSignificant(Checkld)	0.66799
MTMR10	ENSG00000166912.12	Artery_Coronary_Analysis	15_31247645_C_T_hg19	LeadPvNotSignificant(Checkld)	0.651652
MTMR10	ENSG00000166912.12	Esophagus_Gastroesophageal_Junction_Analysis	15_31247645_C_T_hg19	LeadPvNotSignificant(Checkld)	0.746481
IGHV1-3	ENSG00000211935.2	ICGC_Analysis	14_106484109_C_T_hg19	True PAWG pval	1.12310636044e-06
IGHV1-3	ENSG00000211935.2	Prostate_Analysis	nan	NoPvAtAll	nan
IGHV1-3	ENSG00000211935.2	Whole_Blood_Analysis	14_106432627_A_T_hg19	NoLDPv,AllPvNotSignificant	0.00698006
IGHV1-3	ENSG00000211935.2	Pituitary_Analysis	nan	NoPvAtAll	nan
IGHV1-3	ENSG00000211935.2	Vagina_Analysis	nan	NoPvAtAll	nan
IGHV1-3	ENSG00000211935.2	Uterus_Analysis	nan	NoPvAtAll	nan
IGHV1-3	ENSG00000211935.2	Spleen_Analysis	14_106444151_C_T_hg19	NoLDPv,AllPvNotSignificant	0.0150816
IGHV1-3	ENSG00000211935.2	Stomach_Analysis	14_106488041_C_T_hg19	NoLDPv,AllPvNotSignificant	0.0198147
IGHV1-3	ENSG00000211935.2	Testis_Analysis	nan	NoPvAtAll	nan
IGHV1-3	ENSG00000211935.2	Thyroid_Analysis	14_106564406_G_T_hg19	NoLDPv,AllPvNotSignificant	0.00228937
IGHV1-3	ENSG00000211935.2	Skin_Sun_Exposed_Lower_leg_Analysis	nan	NoPvAtAll	nan
IGHV1-3	ENSG00000211935.2	Brain_Anterior_cingulate_cortex_BA24_Analysis	nan	NoPvAtAll	nan
IGHV1-3	ENSG00000211935.2	Brain_Caudate_basal_ganglia_Analysis	nan	NoPvAtAll	nan
IGHV1-3	ENSG00000211935.2	Brain_Frontal_Cortex_BA9_Analysis	nan	NoPvAtAll	nan
IGHV1-3	ENSG00000211935.2	Adipose_Subcutaneous_Analysis	nan	NoPvAtAll	nan
IGHV1-3	ENSG00000211935.2	Breast_Mammary_Tissue_Analysis	14_106421729_T_C_hg19	NoLDPv,AllPvNotSignificant	0.000669241
IGHV1-3	ENSG00000211935.2	Colon_Sigmoid_Analysis	nan	NoPvAtAll	nan
IGHV1-3	ENSG00000211935.2	Artery_Aorta_Analysis	14_106429220_G_A_hg19	NoLDPv,AllPvNotSignificant	0.0319642
IGHV1-3	ENSG00000211935.2	Brain_Cerebellum_Analysis	nan	NoPvAtAll	nan
IGHV1-3	ENSG00000211935.2	Brain_Nucleus_accumbens_basal_ganglia_Analysis	nan	NoPvAtAll	nan
IGHV1-3	ENSG00000211935.2	Brain_Hippocampus_Analysis	nan	NoPvAtAll	nan
IGHV1-3	ENSG00000211935.2	Liver_Analysis	14_106543484_G_A_hg19	NoLDPv,AllPvNotSignificant	0.00907305
IGHV1-3	ENSG00000211935.2	Lung_Analysis	14_106440272_C_A_hg19	NoLDPv,AllPvNotSignificant	0.00474491
IGHV1-3	ENSG00000211935.2	Ovary_Analysis	nan	NoPvAtAll	nan
IGHV1-3	ENSG00000211935.2	Pancreas_Analysis	nan	NoPvAtAll	nan
IGHV1-3	ENSG00000211935.2	Brain_Hypothalamus_Analysis	nan	NoPvAtAll	nan
IGHV1-3	ENSG00000211935.2	Nerve_Tibial_Analysis	nan	NoPvAtAll	nan
IGHV1-3	ENSG00000211935.2	Muscle_Skeletal_Analysis	nan	NoPvAtAll	nan
IGHV1-3	ENSG00000211935.2	Colon_Transverse_Analysis	14_106563586_C_G_hg19	NoLDPv,AllPvNotSignificant	0.00190679
IGHV1-3	ENSG00000211935.2	Heart_Atrial_Appendage_Analysis	nan	NoPvAtAll	nan
IGHV1-3	ENSG00000211935.2	Heart_Left_Ventricle_Analysis	nan	NoPvAtAll	nan
IGHV1-3	ENSG00000211935.2	Esophagus_Mucosa_Analysis	14_106419226_C_G_hg19	NoLDPv,AllPvNotSignificant	0.0177281
IGHV1-3	ENSG00000211935.2	Esophagus_Muscularis_Analysis	nan	NoPvAtAll	nan
IGHV1-3	ENSG00000211935.2	Skin_Not_Sun_Exposed_Suprapubic_Analysis	nan	NoPvAtAll	nan
IGHV1-3	ENSG00000211935.2	Small_Intestine_Terminal_Ileum_Analysis	14_106428151_G_A_hg19	NoLDPv,AllPvNotSignificant	0.0379786
IGHV1-3	ENSG00000211935.2	Brain_Putamen_basal_ganglia_Analysis	nan	NoPvAtAll	nan
IGHV1-3	ENSG00000211935.2	Brain_Cerebellar_Hemisphere_Analysis	nan	NoPvAtAll	nan
IGHV1-3	ENSG00000211935.2	Adrenal_Gland_Analysis	nan	NoPvAtAll	nan
IGHV1-3	ENSG00000211935.2	Brain_Cortex_Analysis	nan	NoPvAtAll	nan
IGHV1-3	ENSG00000211935.2	Artery_Tibial_Analysis	nan	NoPvAtAll	nan
IGHV1-3	ENSG00000211935.2	Adipose_Visceral_Omentum_Analysis	14_106542036_G_A_b37	NoLDPv,AllPvNotSignificant	0.0018965
IGHV1-3	ENSG00000211935.2	Artery_Coronary_Analysis	14_106535556_A_C_b37	NoLDPv,AllPvNotSignificant	0.00323672
IGHV1-3	ENSG00000211935.2	Esophagus_Gastroesophageal_Junction_Analysis	nan	NoPvAtAll	nan
IGHV1-2	ENSG00000211934.2	ICGC_Analysis	14_106450939_A_G_hg19	True PAWG pval	1.0508493107e-06
IGHV1-2	ENSG00000211934.2	Prostate_Analysis	14_106450598_G_A_hg19	NoLeadPv,LdPvNotSignificant	0.110258
IGHV1-2	ENSG00000211934.2	Whole_Blood_Analysis	14_106450598_G_A_hg19	NoLeadPv,LdPvNotSignificant	0.0162621
IGHV1-2	ENSG00000211934.2	Pituitary_Analysis	14_106421729_T_C_hg19	NoLeadPv,LdPvNotSignificant	0.216835
IGHV1-2	ENSG00000211934.2	Vagina_Analysis	14_106421729_T_C_hg19	NoLeadPv,LdPvNotSignificant	0.91003
IGHV1-2	ENSG00000211934.2	Uterus_Analysis	14_106450598_G_A_hg19	NoLeadPv,LdPvNotSignificant	0.562249
IGHV1-2	ENSG00000211934.2	Spleen_Analysis	14_106450598_G_A_hg19	NoLeadPv,LdPvNotSignificant	0.0962246
IGHV1-2	ENSG00000211934.2	Stomach_Analysis	14_106450598_G_A_hg19	NoLeadPv,LdPvNotSignificant	0.0262668
IGHV1-2	ENSG00000211934.2	Testis_Analysis	nan	NoPvAtAll	nan
IGHV1-2	ENSG00000211934.2	Thyroid_Analysis	14_106450598_G_A_hg19	NoLeadPv,LdPvNotSignificant	0.0574643
IGHV1-2	ENSG00000211934.2	Skin_Sun_Exposed_Lower_leg_Analysis	14_106421729_T_C_hg19	NoLeadPv,LdPvNotSignificant	0.18523
IGHV1-2	ENSG00000211934.2	Brain_Anterior_cingulate_cortex_BA24_Analysis	nan	NoPvAtAll	nan
IGHV1-2	ENSG00000211934.2	Brain_Caudate_basal_ganglia_Analysis	nan	NoPvAtAll	nan
IGHV1-2	ENSG00000211934.2	Brain_Frontal_Cortex_BA9_Analysis	nan	NoPvAtAll	nan
IGHV1-2	ENSG00000211934.2	Adipose_Subcutaneous_Analysis	14_106450598_G_A_hg19	NoLeadPv,LdPvNotSignificant	0.829451
IGHV1-2	ENSG00000211934.2	Breast_Mammary_Tissue_Analysis	14_106421729_T_C_hg19	NoLeadPv,LdPvNotSignificant	0.00909782
IGHV1-2	ENSG00000211934.2	Colon_Sigmoid_Analysis	14_106421729_T_C_hg19	NoLeadPv,LdPvNotSignificant	0.431789
IGHV1-2	ENSG00000211934.2	Artery_Aorta_Analysis	14_106421729_T_C_hg19	NoLeadPv,LdPvNotSignificant	0.0645946
IGHV1-2	ENSG00000211934.2	Brain_Cerebellum_Analysis	nan	NoPvAtAll	nan
IGHV1-2	ENSG00000211934.2	Brain_Nucleus_accumbens_basal_ganglia_Analysis	nan	NoPvAtAll	nan
IGHV1-2	ENSG00000211934.2	Brain_Hippocampus_Analysis	nan	NoPvAtAll	nan
IGHV1-2	ENSG00000211934.2	Liver_Analysis	14_106421729_T_C_hg19	NoLeadPv,LdPvNotSignificant	0.0671132
IGHV1-2	ENSG00000211934.2	Lung_Analysis	14_106450598_G_A_hg19	NoLeadPv,LdPvNotSignificant	0.00150029
IGHV1-2	ENSG00000211934.2	Ovary_Analysis	14_106421729_T_C_hg19	NoLeadPv,LdPvNotSignificant	0.251488
IGHV1-2	ENSG00000211934.2	Pancreas_Analysis	14_106421729_T_C_hg19	NoLeadPv,LdPvNotSignificant	0.685658
IGHV1-2	ENSG00000211934.2	Brain_Hypothalamus_Analysis	nan	NoPvAtAll	nan
IGHV1-2	ENSG00000211934.2	Nerve_Tibial_Analysis	14_106421729_T_C_hg19	NoLeadPv,LdPvNotSignificant	0.0885882
IGHV1-2	ENSG00000211934.2	Muscle_Skeletal_Analysis	14_106421729_T_C_hg19	NoLeadPv,LdPvNotSignificant	0.360089
IGHV1-2	ENSG00000211934.2	Colon_Transverse_Analysis	14_106450598_G_A_hg19	NoLeadPv,LdPvNotSignificant	0.0985304
IGHV1-2	ENSG00000211934.2	Heart_Atrial_Appendage_Analysis	14_106450598_G_A_hg19	NoLeadPv,LdPvNotSignificant	0.528534
IGHV1-2	ENSG00000211934.2	Heart_Left_Ventricle_Analysis	14_106421729_T_C_hg19	NoLeadPv,LdPvNotSignificant	0.0356407
IGHV1-2	ENSG00000211934.2	Esophagus_Mucosa_Analysis	14_106450598_G_A_hg19	NoLeadPv,LdPvNotSignificant	0.0793905
IGHV1-2	ENSG00000211934.2	Esophagus_Muscularis_Analysis	14_106450598_G_A_hg19	NoLeadPv,LdPvNotSignificant	0.135772
IGHV1-2	ENSG00000211934.2	Skin_Not_Sun_Exposed_Suprapubic_Analysis	14_106421729_T_C_hg19	NoLeadPv,LdPvNotSignificant	0.583638
IGHV1-2	ENSG00000211934.2	Small_Intestine_Terminal_Ileum_Analysis	14_106450598_G_A_hg19	NoLeadPv,LdPvNotSignificant	0.266918
IGHV1-2	ENSG00000211934.2	Brain_Putamen_basal_ganglia_Analysis	nan	NoPvAtAll	nan
IGHV1-2	ENSG00000211934.2	Brain_Cerebellar_Hemisphere_Analysis	nan	NoPvAtAll	nan
IGHV1-2	ENSG00000211934.2	Adrenal_Gland_Analysis	14_106450598_G_A_hg19	NoLeadPv,LdPvNotSignificant	0.0596617
IGHV1-2	ENSG00000211934.2	Brain_Cortex_Analysis	nan	NoPvAtAll	nan
IGHV1-2	ENSG00000211934.2	Artery_Tibial_Analysis	14_106421729_T_C_hg19	NoLeadPv,LdPvNotSignificant	0.808212
IGHV1-2	ENSG00000211934.2	Adipose_Visceral_Omentum_Analysis	14_106421729_T_C_hg19	NoLeadPv,LdPvNotSignificant	0.561551
IGHV1-2	ENSG00000211934.2	Artery_Coronary_Analysis	14_106421729_T_C_hg19	NoLeadPv,LdPvNotSignificant	0.117508
IGHV1-2	ENSG00000211934.2	Esophagus_Gastroesophageal_Junction_Analysis	nan	NoPvAtAll	nan
WASH4P	ENSG00000234769.4	ICGC_Analysis	16_139381_G_A_hg19	False PAWG pval	2.01793443614e-06
WASH4P	ENSG00000234769.4	Prostate_Analysis	16_60600_G_A_b37	NoLDPv,AllPvNotSignificant	0.0197201
WASH4P	ENSG00000234769.4	Whole_Blood_Analysis	16_139381_G_A_hg19	LeadPvNotSignificant(Checkld)	0.714086
WASH4P	ENSG00000234769.4	Pituitary_Analysis	16_88552_C_T_hg19	NoLDPv,AllPvNotSignificant	0.051941
WASH4P	ENSG00000234769.4	Vagina_Analysis	16_110827_T_A_hg19	NoLDPv,AllPvNotSignificant	0.00527013
WASH4P	ENSG00000234769.4	Uterus_Analysis	16_92160_A_G_hg19	NoLDPv,AllPvNotSignificant	0.0172666
WASH4P	ENSG00000234769.4	Spleen_Analysis	16_94054_A_C_hg19	NoLDPv,AllPvNotSignificant	0.00253296
WASH4P	ENSG00000234769.4	Stomach_Analysis	16_130853_A_G_hg19	NoLDPv,AllPvNotSignificant	0.00528904
WASH4P	ENSG00000234769.4	Testis_Analysis	16_132510_G_A_hg19	NoLDPv,AllPvNotSignificant	0.00132567
WASH4P	ENSG00000234769.4	Thyroid_Analysis	16_139381_G_A_hg19	LeadPvNotSignificant(Checkld)	0.909612
WASH4P	ENSG00000234769.4	Skin_Sun_Exposed_Lower_leg_Analysis	16_139381_G_A_hg19	LeadPvNotSignificant(Checkld)	0.250363
WASH4P	ENSG00000234769.4	Brain_Anterior_cingulate_cortex_BA24_Analysis	16_132145_G_A_b37	NoLDPv,AllPvNotSignificant	0.00633817
WASH4P	ENSG00000234769.4	Brain_Caudate_basal_ganglia_Analysis	16_88552_C_T_hg19	NoLDPv,AllPvNotSignificant	0.00738179
WASH4P	ENSG00000234769.4	Brain_Frontal_Cortex_BA9_Analysis	16_132007_C_G_b37	NoLDPv,AllPvNotSignificant	0.00699271
WASH4P	ENSG00000234769.4	Adipose_Subcutaneous_Analysis	16_139381_G_A_hg19	LeadPvNotSignificant(Checkld)	0.948398
WASH4P	ENSG00000234769.4	Breast_Mammary_Tissue_Analysis	16_128176_C_T_hg19	NoLDPv,AllPvNotSignificant	0.0145889
WASH4P	ENSG00000234769.4	Colon_Sigmoid_Analysis	16_139437_G_C_hg19	NoLDPv,AllPvNotSignificant	0.00505134
WASH4P	ENSG00000234769.4	Artery_Aorta_Analysis	16_162240_G_A_hg19	NoLDPv,AllPvNotSignificant	0.0038614
WASH4P	ENSG00000234769.4	Brain_Cerebellum_Analysis	16_131779_C_G_b37	NoLDPv,AllPvNotSignificant	0.0805121
WASH4P	ENSG00000234769.4	Brain_Nucleus_accumbens_basal_ganglia_Analysis	16_158437_T_C_hg19	NoLDPv,AllPvNotSignificant	0.00628645
WASH4P	ENSG00000234769.4	Brain_Hippocampus_Analysis	16_131853_G_C_b37	NoLDPv,AllPvNotSignificant	0.00422741
WASH4P	ENSG00000234769.4	Liver_Analysis	16_132121_C_G_b37	NoLDPv,AllPvNotSignificant	0.0136674
WASH4P	ENSG00000234769.4	Lung_Analysis	16_139381_G_A_hg19	LeadPvNotSignificant(Checkld)	0.655326
WASH4P	ENSG00000234769.4	Ovary_Analysis	16_92224_C_G_hg19	NoLDPv,AllPvNotSignificant	0.0325512
WASH4P	ENSG00000234769.4	Pancreas_Analysis	16_168691_C_G_hg19	NoLDPv,AllPvNotSignificant	0.000513079
WASH4P	ENSG00000234769.4	Brain_Hypothalamus_Analysis	16_105325_G_A_hg19	NoLDPv,AllPvNotSignificant	0.0329263
WASH4P	ENSG00000234769.4	Nerve_Tibial_Analysis	16_131109_C_T_hg19	NoLDPv,AllPvNotSignificant	0.00630316
WASH4P	ENSG00000234769.4	Muscle_Skeletal_Analysis	16_139381_G_A_hg19	LeadPvNotSignificant(Checkld)	0.661848
WASH4P	ENSG00000234769.4	Colon_Transverse_Analysis	16_107162_C_G_hg19	NoLDPv,AllPvNotSignificant	0.0103656
WASH4P	ENSG00000234769.4	Heart_Atrial_Appendage_Analysis	16_79914_T_C_hg19	NoLDPv,AllPvNotSignificant	0.0158632
WASH4P	ENSG00000234769.4	Heart_Left_Ventricle_Analysis	16_150862_G_A_hg19	NoLDPv,AllPvNotSignificant	0.00326467
WASH4P	ENSG00000234769.4	Esophagus_Mucosa_Analysis	16_147746_T_C_hg19	NoLDPv,AllPvNotSignificant	0.00174574
WASH4P	ENSG00000234769.4	Esophagus_Muscularis_Analysis	16_107162_C_G_hg19	NoLDPv,AllPvNotSignificant	0.00390358
WASH4P	ENSG00000234769.4	Skin_Not_Sun_Exposed_Suprapubic_Analysis	16_79914_T_C_hg19	NoLDPv,AllPvNotSignificant	0.0158618
WASH4P	ENSG00000234769.4	Small_Intestine_Terminal_Ileum_Analysis	16_137537_G_C_hg19	NoLDPv,AllPvNotSignificant	0.00271421
WASH4P	ENSG00000234769.4	Brain_Putamen_basal_ganglia_Analysis	16_94205_A_G_hg19	NoLDPv,AllPvNotSignificant	0.00229414
WASH4P	ENSG00000234769.4	Brain_Cerebellar_Hemisphere_Analysis	16_132007_C_G_b37	NoLDPv,AllPvNotSignificant	0.0336442
WASH4P	ENSG00000234769.4	Adrenal_Gland_Analysis	16_100654_T_C_hg19	NoLDPv,AllPvNotSignificant	0.0135736
WASH4P	ENSG00000234769.4	Brain_Cortex_Analysis	16_113493_G_C_hg19	NoLDPv,AllPvNotSignificant	0.00807749
WASH4P	ENSG00000234769.4	Artery_Tibial_Analysis	16_139381_G_A_hg19	LeadPvNotSignificant(Checkld)	0.655932
WASH4P	ENSG00000234769.4	Adipose_Visceral_Omentum_Analysis	16_67254_A_C_hg19	NoLDPv,AllPvNotSignificant	0.00372774
WASH4P	ENSG00000234769.4	Artery_Coronary_Analysis	16_168691_C_G_hg19	NoLDPv,AllPvNotSignificant	0.00371264
WASH4P	ENSG00000234769.4	Esophagus_Gastroesophageal_Junction_Analysis	16_61349_G_A_b37	NoLDPv,AllPvNotSignificant	0.00584029
SLX1A	ENSG00000132207.13	ICGC_Analysis	16_30177807_C_T_hg19	True PAWG pval	1.68521704794e-07
SLX1A	ENSG00000132207.13	Prostate_Analysis	16_30177807_C_T_hg19	LeadPvNotSignificant(Checkld)	0.594939
SLX1A	ENSG00000132207.13	Whole_Blood_Analysis	16_30177807_C_T_hg19	LeadPvNotSignificant(Checkld)	0.25998
SLX1A	ENSG00000132207.13	Pituitary_Analysis	16_30177807_C_T_hg19	LeadPvNotSignificant(Checkld)	0.258041
SLX1A	ENSG00000132207.13	Vagina_Analysis	16_30177807_C_T_hg19	LeadPvNotSignificant(Checkld)	0.123993
SLX1A	ENSG00000132207.13	Uterus_Analysis	16_30177807_C_T_hg19	LeadPvNotSignificant(Checkld)	0.791945
SLX1A	ENSG00000132207.13	Spleen_Analysis	16_30177807_C_T_hg19	LeadPvNotSignificant(Checkld)	0.179128
SLX1A	ENSG00000132207.13	Stomach_Analysis	16_30177807_C_T_hg19	LeadPvNotSignificant(Checkld)	0.97124
SLX1A	ENSG00000132207.13	Testis_Analysis	16_30177807_C_T_hg19	LeadPvNotSignificant(Checkld)	0.35517
SLX1A	ENSG00000132207.13	Thyroid_Analysis	16_30177807_C_T_hg19	LeadPvNotSignificant(Checkld)	0.179273
SLX1A	ENSG00000132207.13	Skin_Sun_Exposed_Lower_leg_Analysis	16_30177807_C_T_hg19	LeadPvNotSignificant(Checkld)	0.339738
SLX1A	ENSG00000132207.13	Brain_Anterior_cingulate_cortex_BA24_Analysis	16_30177807_C_T_hg19	LeadPvNotSignificant(Checkld)	0.0561057
SLX1A	ENSG00000132207.13	Brain_Caudate_basal_ganglia_Analysis	16_30177807_C_T_hg19	LeadPvNotSignificant(Checkld)	0.881385
SLX1A	ENSG00000132207.13	Brain_Frontal_Cortex_BA9_Analysis	16_30177807_C_T_hg19	LeadPvNotSignificant(Checkld)	0.177923
SLX1A	ENSG00000132207.13	Adipose_Subcutaneous_Analysis	16_30177807_C_T_hg19	LeadPvNotSignificant(Checkld)	0.61801
SLX1A	ENSG00000132207.13	Breast_Mammary_Tissue_Analysis	16_30177807_C_T_hg19	LeadPvNotSignificant(Checkld)	0.378504
SLX1A	ENSG00000132207.13	Colon_Sigmoid_Analysis	16_30177807_C_T_hg19	LeadPvNotSignificant(Checkld)	0.0213439
SLX1A	ENSG00000132207.13	Artery_Aorta_Analysis	16_30177807_C_T_hg19	LeadPvNotSignificant(Checkld)	0.132898
SLX1A	ENSG00000132207.13	Brain_Cerebellum_Analysis	16_30177807_C_T_hg19	LeadPvNotSignificant(Checkld)	0.897105
SLX1A	ENSG00000132207.13	Brain_Nucleus_accumbens_basal_ganglia_Analysis	16_30177807_C_T_hg19	LeadPvNotSignificant(Checkld)	0.0690447
SLX1A	ENSG00000132207.13	Brain_Hippocampus_Analysis	16_30177807_C_T_hg19	LeadPvNotSignificant(Checkld)	0.514794
SLX1A	ENSG00000132207.13	Liver_Analysis	16_30177807_C_T_hg19	LeadPvNotSignificant(Checkld)	0.458801
SLX1A	ENSG00000132207.13	Lung_Analysis	16_30177807_C_T_hg19	LeadPvNotSignificant(Checkld)	0.815724
SLX1A	ENSG00000132207.13	Ovary_Analysis	16_30177807_C_T_hg19	LeadPvNotSignificant(Checkld)	0.427039
SLX1A	ENSG00000132207.13	Pancreas_Analysis	16_30177807_C_T_hg19	LeadPvNotSignificant(Checkld)	0.161721
SLX1A	ENSG00000132207.13	Brain_Hypothalamus_Analysis	16_30177807_C_T_hg19	LeadPvNotSignificant(Checkld)	0.97221
SLX1A	ENSG00000132207.13	Nerve_Tibial_Analysis	16_30177807_C_T_hg19	LeadPvNotSignificant(Checkld)	0.0244519
SLX1A	ENSG00000132207.13	Muscle_Skeletal_Analysis	16_30177807_C_T_hg19	LeadPvNotSignificant(Checkld)	0.369269
SLX1A	ENSG00000132207.13	Colon_Transverse_Analysis	16_30177807_C_T_hg19	LeadPvNotSignificant(Checkld)	0.142165
SLX1A	ENSG00000132207.13	Heart_Atrial_Appendage_Analysis	16_30177807_C_T_hg19	LeadPvNotSignificant(Checkld)	0.98459
SLX1A	ENSG00000132207.13	Heart_Left_Ventricle_Analysis	16_30177807_C_T_hg19	LeadPvNotSignificant(Checkld)	0.592874
SLX1A	ENSG00000132207.13	Esophagus_Mucosa_Analysis	16_30177807_C_T_hg19	LeadPvNotSignificant(Checkld)	0.211858
SLX1A	ENSG00000132207.13	Esophagus_Muscularis_Analysis	16_30177807_C_T_hg19	LeadPvNotSignificant(Checkld)	0.530534
SLX1A	ENSG00000132207.13	Skin_Not_Sun_Exposed_Suprapubic_Analysis	16_30177807_C_T_hg19	LeadPvNotSignificant(Checkld)	0.139311
SLX1A	ENSG00000132207.13	Small_Intestine_Terminal_Ileum_Analysis	16_30177807_C_T_hg19	LeadPvNotSignificant(Checkld)	0.914215
SLX1A	ENSG00000132207.13	Brain_Putamen_basal_ganglia_Analysis	16_30177807_C_T_hg19	LeadPvNotSignificant(Checkld)	0.793965
SLX1A	ENSG00000132207.13	Brain_Cerebellar_Hemisphere_Analysis	16_30177807_C_T_hg19	LeadPvNotSignificant(Checkld)	0.682697
SLX1A	ENSG00000132207.13	Adrenal_Gland_Analysis	16_30177807_C_T_hg19	LeadPvNotSignificant(Checkld)	0.137089
SLX1A	ENSG00000132207.13	Brain_Cortex_Analysis	16_30177807_C_T_hg19	LeadPvNotSignificant(Checkld)	0.986882
SLX1A	ENSG00000132207.13	Artery_Tibial_Analysis	16_30177807_C_T_hg19	LeadPvNotSignificant(Checkld)	0.577759
SLX1A	ENSG00000132207.13	Adipose_Visceral_Omentum_Analysis	16_30177807_C_T_hg19	LeadPvNotSignificant(Checkld)	0.524211
SLX1A	ENSG00000132207.13	Artery_Coronary_Analysis	16_30177807_C_T_hg19	LeadPvNotSignificant(Checkld)	0.19977
SLX1A	ENSG00000132207.13	Esophagus_Gastroesophageal_Junction_Analysis	16_30177807_C_T_hg19	LeadPvNotSignificant(Checkld)	0.384157
NPIPB9	ENSG00000196993.4	ICGC_Analysis	16_28860237_C_G_hg19	True PAWG pval	8.23452910136e-07
NPIPB9	ENSG00000196993.4	Prostate_Analysis	16_28860237_C_G_hg19	LeadPvNotSignificant(Checkld)	0.0638165
NPIPB9	ENSG00000196993.4	Whole_Blood_Analysis	nan	NoPvAtAll	nan
NPIPB9	ENSG00000196993.4	Pituitary_Analysis	16_28860237_C_G_hg19	LeadPvNotSignificant(Checkld)	0.26981
NPIPB9	ENSG00000196993.4	Vagina_Analysis	16_28860237_C_G_hg19	LeadPvNotSignificant(Checkld)	0.62078
NPIPB9	ENSG00000196993.4	Uterus_Analysis	16_28860237_C_G_hg19	LeadPvNotSignificant(Checkld)	0.896419
NPIPB9	ENSG00000196993.4	Spleen_Analysis	16_28860237_C_G_hg19	LeadPvNotSignificant(Checkld)	0.0997012
NPIPB9	ENSG00000196993.4	Stomach_Analysis	16_28860237_C_G_hg19	LeadPvNotSignificant(Checkld)	0.00838947
NPIPB9	ENSG00000196993.4	Testis_Analysis	16_28860237_C_G_hg19	LeadPvNotSignificant(Checkld)	0.00256532
NPIPB9	ENSG00000196993.4	Thyroid_Analysis	16_28860237_C_G_hg19	LeadPvNotSignificant(Checkld)	0.0703441
NPIPB9	ENSG00000196993.4	Skin_Sun_Exposed_Lower_leg_Analysis	16_28860237_C_G_hg19	LeadPvNotSignificant(Checkld)	0.374969
NPIPB9	ENSG00000196993.4	Brain_Anterior_cingulate_cortex_BA24_Analysis	nan	NoPvAtAll	nan
NPIPB9	ENSG00000196993.4	Brain_Caudate_basal_ganglia_Analysis	16_28860237_C_G_hg19	LeadPvNotSignificant(Checkld)	0.141581
NPIPB9	ENSG00000196993.4	Brain_Frontal_Cortex_BA9_Analysis	16_28860237_C_G_hg19	LeadPvNotSignificant(Checkld)	0.00969676
NPIPB9	ENSG00000196993.4	Adipose_Subcutaneous_Analysis	16_28860237_C_G_hg19	LeadPvNotSignificant(Checkld)	0.472152
NPIPB9	ENSG00000196993.4	Breast_Mammary_Tissue_Analysis	16_28860237_C_G_hg19	LeadPvNotSignificant(Checkld)	0.805577
NPIPB9	ENSG00000196993.4	Colon_Sigmoid_Analysis	16_28860237_C_G_hg19	LeadPvNotSignificant(Checkld)	0.0944219
NPIPB9	ENSG00000196993.4	Artery_Aorta_Analysis	16_28860237_C_G_hg19	LeadPvNotSignificant(Checkld)	0.0357058
NPIPB9	ENSG00000196993.4	Brain_Cerebellum_Analysis	16_28860237_C_G_hg19	LeadPvNotSignificant(Checkld)	0.449551
NPIPB9	ENSG00000196993.4	Brain_Nucleus_accumbens_basal_ganglia_Analysis	16_28860237_C_G_hg19	LeadPvNotSignificant(Checkld)	0.124773
NPIPB9	ENSG00000196993.4	Brain_Hippocampus_Analysis	16_28860237_C_G_hg19	LeadPvNotSignificant(Checkld)	0.0842525
NPIPB9	ENSG00000196993.4	Liver_Analysis	nan	NoPvAtAll	nan
NPIPB9	ENSG00000196993.4	Lung_Analysis	16_28860237_C_G_hg19	LeadPvNotSignificant(Checkld)	0.00600929
NPIPB9	ENSG00000196993.4	Ovary_Analysis	16_28860237_C_G_hg19	LeadPvNotSignificant(Checkld)	0.731164
NPIPB9	ENSG00000196993.4	Pancreas_Analysis	nan	NoPvAtAll	nan
NPIPB9	ENSG00000196993.4	Brain_Hypothalamus_Analysis	16_28860237_C_G_hg19	LeadPvNotSignificant(Checkld)	0.827891
NPIPB9	ENSG00000196993.4	Nerve_Tibial_Analysis	16_28860237_C_G_hg19	LeadPvNotSignificant(Checkld)	0.0160244
NPIPB9	ENSG00000196993.4	Muscle_Skeletal_Analysis	16_28860237_C_G_hg19	LeadPvNotSignificant(Checkld)	0.306641
NPIPB9	ENSG00000196993.4	Colon_Transverse_Analysis	16_28860237_C_G_hg19	LeadPvNotSignificant(Checkld)	0.152066
NPIPB9	ENSG00000196993.4	Heart_Atrial_Appendage_Analysis	nan	NoPvAtAll	nan
NPIPB9	ENSG00000196993.4	Heart_Left_Ventricle_Analysis	nan	NoPvAtAll	nan
NPIPB9	ENSG00000196993.4	Esophagus_Mucosa_Analysis	nan	NoPvAtAll	nan
NPIPB9	ENSG00000196993.4	Esophagus_Muscularis_Analysis	16_28860237_C_G_hg19	LeadPvNotSignificant(Checkld)	0.00138496
NPIPB9	ENSG00000196993.4	Skin_Not_Sun_Exposed_Suprapubic_Analysis	16_28860237_C_G_hg19	LeadPvNotSignificant(Checkld)	0.0774372
NPIPB9	ENSG00000196993.4	Small_Intestine_Terminal_Ileum_Analysis	16_28860237_C_G_hg19	LeadPvNotSignificant(Checkld)	0.0303271
NPIPB9	ENSG00000196993.4	Brain_Putamen_basal_ganglia_Analysis	16_28860237_C_G_hg19	LeadPvNotSignificant(Checkld)	0.196066
NPIPB9	ENSG00000196993.4	Brain_Cerebellar_Hemisphere_Analysis	16_28860237_C_G_hg19	LeadPvNotSignificant(Checkld)	0.859432
NPIPB9	ENSG00000196993.4	Adrenal_Gland_Analysis	nan	NoPvAtAll	nan
NPIPB9	ENSG00000196993.4	Brain_Cortex_Analysis	16_28860237_C_G_hg19	LeadPvNotSignificant(Checkld)	0.0690598
NPIPB9	ENSG00000196993.4	Artery_Tibial_Analysis	16_28860237_C_G_hg19	LeadPvNotSignificant(Checkld)	0.0146103
NPIPB9	ENSG00000196993.4	Adipose_Visceral_Omentum_Analysis	16_28860237_C_G_hg19	LeadPvNotSignificant(Checkld)	0.0198131
NPIPB9	ENSG00000196993.4	Artery_Coronary_Analysis	16_28860237_C_G_hg19	LeadPvNotSignificant(Checkld)	0.00179092
NPIPB9	ENSG00000196993.4	Esophagus_Gastroesophageal_Junction_Analysis	16_28860237_C_G_hg19	LeadPvNotSignificant(Checkld)	0.113395
JPH3	ENSG00000154118.8	ICGC_Analysis	16_87696658_T_A_hg19	True PAWG pval	2.38489865519e-06
JPH3	ENSG00000154118.8	Prostate_Analysis	16_87696658_T_A_hg19	LeadPvNotSignificant(Checkld)	0.425487
JPH3	ENSG00000154118.8	Whole_Blood_Analysis	16_87696658_T_A_hg19	LeadPvNotSignificant(Checkld)	0.536511
JPH3	ENSG00000154118.8	Pituitary_Analysis	16_87696658_T_A_hg19	LeadPvNotSignificant(Checkld)	0.214819
JPH3	ENSG00000154118.8	Vagina_Analysis	16_87696658_T_A_hg19	LeadPvNotSignificant(Checkld)	0.0171834
JPH3	ENSG00000154118.8	Uterus_Analysis	16_87696658_T_A_hg19	LeadPvNotSignificant(Checkld)	0.552682
JPH3	ENSG00000154118.8	Spleen_Analysis	16_87696658_T_A_hg19	LeadPvNotSignificant(Checkld)	0.0111124
JPH3	ENSG00000154118.8	Stomach_Analysis	16_87696658_T_A_hg19	LeadPvNotSignificant(Checkld)	0.583839
JPH3	ENSG00000154118.8	Testis_Analysis	16_87696658_T_A_hg19	LeadPvNotSignificant(Checkld)	0.792493
JPH3	ENSG00000154118.8	Thyroid_Analysis	16_87696658_T_A_hg19	LeadPvNotSignificant(Checkld)	0.88062
JPH3	ENSG00000154118.8	Skin_Sun_Exposed_Lower_leg_Analysis	16_87696658_T_A_hg19	LeadPvNotSignificant(Checkld)	0.413958
JPH3	ENSG00000154118.8	Brain_Anterior_cingulate_cortex_BA24_Analysis	16_87696658_T_A_hg19	LeadPvNotSignificant(Checkld)	0.326071
JPH3	ENSG00000154118.8	Brain_Caudate_basal_ganglia_Analysis	16_87696658_T_A_hg19	LeadPvNotSignificant(Checkld)	0.0422766
JPH3	ENSG00000154118.8	Brain_Frontal_Cortex_BA9_Analysis	16_87696658_T_A_hg19	LeadPvNotSignificant(Checkld)	0.113603
JPH3	ENSG00000154118.8	Adipose_Subcutaneous_Analysis	16_87696658_T_A_hg19	LeadPvNotSignificant(Checkld)	0.552535
JPH3	ENSG00000154118.8	Breast_Mammary_Tissue_Analysis	16_87696658_T_A_hg19	LeadPvNotSignificant(Checkld)	0.0181131
JPH3	ENSG00000154118.8	Colon_Sigmoid_Analysis	16_87696658_T_A_hg19	LeadPvNotSignificant(Checkld)	0.198444
JPH3	ENSG00000154118.8	Artery_Aorta_Analysis	16_87696658_T_A_hg19	LeadPvNotSignificant(Checkld)	0.760471
JPH3	ENSG00000154118.8	Brain_Cerebellum_Analysis	16_87696658_T_A_hg19	LeadPvNotSignificant(Checkld)	0.867775
JPH3	ENSG00000154118.8	Brain_Nucleus_accumbens_basal_ganglia_Analysis	16_87696658_T_A_hg19	LeadPvNotSignificant(Checkld)	0.332044
JPH3	ENSG00000154118.8	Brain_Hippocampus_Analysis	16_87696658_T_A_hg19	LeadPvNotSignificant(Checkld)	0.203732
JPH3	ENSG00000154118.8	Liver_Analysis	nan	NoPvAtAll	nan
JPH3	ENSG00000154118.8	Lung_Analysis	16_87696658_T_A_hg19	LeadPvNotSignificant(Checkld)	0.560983
JPH3	ENSG00000154118.8	Ovary_Analysis	16_87696658_T_A_hg19	LeadPvNotSignificant(Checkld)	0.379225
JPH3	ENSG00000154118.8	Pancreas_Analysis	16_87696658_T_A_hg19	LeadPvNotSignificant(Checkld)	0.304416
JPH3	ENSG00000154118.8	Brain_Hypothalamus_Analysis	16_87696658_T_A_hg19	LeadPvNotSignificant(Checkld)	0.421624
JPH3	ENSG00000154118.8	Nerve_Tibial_Analysis	16_87696658_T_A_hg19	LeadPvNotSignificant(Checkld)	0.544334
JPH3	ENSG00000154118.8	Muscle_Skeletal_Analysis	nan	NoPvAtAll	nan
JPH3	ENSG00000154118.8	Colon_Transverse_Analysis	16_87696658_T_A_hg19	LeadPvNotSignificant(Checkld)	0.853141
JPH3	ENSG00000154118.8	Heart_Atrial_Appendage_Analysis	16_87696658_T_A_hg19	LeadPvNotSignificant(Checkld)	0.0945735
JPH3	ENSG00000154118.8	Heart_Left_Ventricle_Analysis	nan	NoPvAtAll	nan
JPH3	ENSG00000154118.8	Esophagus_Mucosa_Analysis	16_87696658_T_A_hg19	LeadPvNotSignificant(Checkld)	0.372481
JPH3	ENSG00000154118.8	Esophagus_Muscularis_Analysis	16_87696658_T_A_hg19	LeadPvNotSignificant(Checkld)	0.578471
JPH3	ENSG00000154118.8	Skin_Not_Sun_Exposed_Suprapubic_Analysis	16_87696658_T_A_hg19	LeadPvNotSignificant(Checkld)	0.39634
JPH3	ENSG00000154118.8	Small_Intestine_Terminal_Ileum_Analysis	16_87696658_T_A_hg19	LeadPvNotSignificant(Checkld)	0.233171
JPH3	ENSG00000154118.8	Brain_Putamen_basal_ganglia_Analysis	16_87696658_T_A_hg19	LeadPvNotSignificant(Checkld)	0.229641
JPH3	ENSG00000154118.8	Brain_Cerebellar_Hemisphere_Analysis	16_87696658_T_A_hg19	LeadPvNotSignificant(Checkld)	0.131654
JPH3	ENSG00000154118.8	Adrenal_Gland_Analysis	16_87696658_T_A_hg19	LeadPvNotSignificant(Checkld)	0.526249
JPH3	ENSG00000154118.8	Brain_Cortex_Analysis	16_87696658_T_A_hg19	LeadPvNotSignificant(Checkld)	0.388475
JPH3	ENSG00000154118.8	Artery_Tibial_Analysis	16_87696658_T_A_hg19	LeadPvNotSignificant(Checkld)	0.044801
JPH3	ENSG00000154118.8	Adipose_Visceral_Omentum_Analysis	16_87696658_T_A_hg19	LeadPvNotSignificant(Checkld)	0.319493
JPH3	ENSG00000154118.8	Artery_Coronary_Analysis	16_87696658_T_A_hg19	LeadPvNotSignificant(Checkld)	0.103765
JPH3	ENSG00000154118.8	Esophagus_Gastroesophageal_Junction_Analysis	16_87696658_T_A_hg19	LeadPvNotSignificant(Checkld)	0.173136
MTRNR2L1	ENSG00000256618.1	ICGC_Analysis	17_21965894_G_A_hg19	False PAWG pval	9.9117052732e-07
MTRNR2L1	ENSG00000256618.1	Prostate_Analysis	nan	NoPvAtAll	nan
MTRNR2L1	ENSG00000256618.1	Whole_Blood_Analysis	nan	NoPvAtAll	nan
MTRNR2L1	ENSG00000256618.1	Pituitary_Analysis	nan	NoPvAtAll	nan
MTRNR2L1	ENSG00000256618.1	Vagina_Analysis	nan	NoPvAtAll	nan
MTRNR2L1	ENSG00000256618.1	Uterus_Analysis	nan	NoPvAtAll	nan
MTRNR2L1	ENSG00000256618.1	Spleen_Analysis	nan	NoPvAtAll	nan
MTRNR2L1	ENSG00000256618.1	Stomach_Analysis	nan	NoPvAtAll	nan
MTRNR2L1	ENSG00000256618.1	Testis_Analysis	nan	NoPvAtAll	nan
MTRNR2L1	ENSG00000256618.1	Thyroid_Analysis	nan	NoPvAtAll	nan
MTRNR2L1	ENSG00000256618.1	Skin_Sun_Exposed_Lower_leg_Analysis	17_22043455_T_C_hg19	NoLDPv,AllPvNotSignificant	0.00114211
MTRNR2L1	ENSG00000256618.1	Brain_Anterior_cingulate_cortex_BA24_Analysis	17_22122353_C_T_hg19	NoLDPv,AllPvNotSignificant	0.030221
MTRNR2L1	ENSG00000256618.1	Brain_Caudate_basal_ganglia_Analysis	17_22061239_T_G_b37	NoLDPv,AllPvNotSignificant	0.0397261
MTRNR2L1	ENSG00000256618.1	Brain_Frontal_Cortex_BA9_Analysis	17_22046445_A_C_b37	NoLDPv,AllPvNotSignificant	0.00765519
MTRNR2L1	ENSG00000256618.1	Adipose_Subcutaneous_Analysis	nan	NoPvAtAll	nan
MTRNR2L1	ENSG00000256618.1	Breast_Mammary_Tissue_Analysis	nan	NoPvAtAll	nan
MTRNR2L1	ENSG00000256618.1	Colon_Sigmoid_Analysis	nan	NoPvAtAll	nan
MTRNR2L1	ENSG00000256618.1	Artery_Aorta_Analysis	nan	NoPvAtAll	nan
MTRNR2L1	ENSG00000256618.1	Brain_Cerebellum_Analysis	nan	NoPvAtAll	nan
MTRNR2L1	ENSG00000256618.1	Brain_Nucleus_accumbens_basal_ganglia_Analysis	17_21968424_G_A_hg19	NoLDPv,AllPvNotSignificant	0.0110261
MTRNR2L1	ENSG00000256618.1	Brain_Hippocampus_Analysis	17_22033073_T_C_hg19	NoLDPv,AllPvNotSignificant	0.102337
MTRNR2L1	ENSG00000256618.1	Liver_Analysis	nan	NoPvAtAll	nan
MTRNR2L1	ENSG00000256618.1	Lung_Analysis	nan	NoPvAtAll	nan
MTRNR2L1	ENSG00000256618.1	Ovary_Analysis	nan	NoPvAtAll	nan
MTRNR2L1	ENSG00000256618.1	Pancreas_Analysis	nan	NoPvAtAll	nan
MTRNR2L1	ENSG00000256618.1	Brain_Hypothalamus_Analysis	17_22020799_G_A_b37	NoLDPv,AllPvNotSignificant	0.0140595
MTRNR2L1	ENSG00000256618.1	Nerve_Tibial_Analysis	nan	NoPvAtAll	nan
MTRNR2L1	ENSG00000256618.1	Muscle_Skeletal_Analysis	17_22067790_A_G_hg19	NoLDPv,AllPvNotSignificant	0.00348923
MTRNR2L1	ENSG00000256618.1	Colon_Transverse_Analysis	nan	NoPvAtAll	nan
MTRNR2L1	ENSG00000256618.1	Heart_Atrial_Appendage_Analysis	nan	NoPvAtAll	nan
MTRNR2L1	ENSG00000256618.1	Heart_Left_Ventricle_Analysis	17_21940267_T_C_b37	NoLDPv,AllPvNotSignificant	0.00647659
MTRNR2L1	ENSG00000256618.1	Esophagus_Mucosa_Analysis	nan	NoPvAtAll	nan
MTRNR2L1	ENSG00000256618.1	Esophagus_Muscularis_Analysis	nan	NoPvAtAll	nan
MTRNR2L1	ENSG00000256618.1	Skin_Not_Sun_Exposed_Suprapubic_Analysis	nan	NoPvAtAll	nan
MTRNR2L1	ENSG00000256618.1	Small_Intestine_Terminal_Ileum_Analysis	nan	NoPvAtAll	nan
MTRNR2L1	ENSG00000256618.1	Brain_Putamen_basal_ganglia_Analysis	17_22051239_T_A_hg19	NoLDPv,AllPvNotSignificant	0.0410038
MTRNR2L1	ENSG00000256618.1	Brain_Cerebellar_Hemisphere_Analysis	nan	NoPvAtAll	nan
MTRNR2L1	ENSG00000256618.1	Adrenal_Gland_Analysis	nan	NoPvAtAll	nan
MTRNR2L1	ENSG00000256618.1	Brain_Cortex_Analysis	17_22046377_T_C_b37	NoLDPv,AllPvNotSignificant	0.0133212
MTRNR2L1	ENSG00000256618.1	Artery_Tibial_Analysis	nan	NoPvAtAll	nan
MTRNR2L1	ENSG00000256618.1	Adipose_Visceral_Omentum_Analysis	nan	NoPvAtAll	nan
MTRNR2L1	ENSG00000256618.1	Artery_Coronary_Analysis	nan	NoPvAtAll	nan
MTRNR2L1	ENSG00000256618.1	Esophagus_Gastroesophageal_Junction_Analysis	nan	NoPvAtAll	nan
COLEC12	ENSG00000158270.10	ICGC_Analysis	18_394946_A_C_hg19	False PAWG pval	4.46768939852e-07
COLEC12	ENSG00000158270.10	Prostate_Analysis	18_394946_A_C_hg19	LeadPvNotSignificant(Checkld)	0.600835
COLEC12	ENSG00000158270.10	Whole_Blood_Analysis	18_394946_A_C_hg19	LeadPvNotSignificant(Checkld)	0.195662
COLEC12	ENSG00000158270.10	Pituitary_Analysis	18_394946_A_C_hg19	LeadPvNotSignificant(Checkld)	0.688207
COLEC12	ENSG00000158270.10	Vagina_Analysis	18_394946_A_C_hg19	LeadPvNotSignificant(Checkld)	0.112507
COLEC12	ENSG00000158270.10	Uterus_Analysis	18_394946_A_C_hg19	LeadPvNotSignificant(Checkld)	0.288267
COLEC12	ENSG00000158270.10	Spleen_Analysis	18_394946_A_C_hg19	LeadPvNotSignificant(Checkld)	0.412869
COLEC12	ENSG00000158270.10	Stomach_Analysis	18_394946_A_C_hg19	LeadPvNotSignificant(Checkld)	0.606064
COLEC12	ENSG00000158270.10	Testis_Analysis	18_394946_A_C_hg19	LeadPvNotSignificant(Checkld)	0.0756616
COLEC12	ENSG00000158270.10	Thyroid_Analysis	18_394946_A_C_hg19	LeadPvNotSignificant(Checkld)	0.370384
COLEC12	ENSG00000158270.10	Skin_Sun_Exposed_Lower_leg_Analysis	18_394946_A_C_hg19	LeadPvNotSignificant(Checkld)	0.839939
COLEC12	ENSG00000158270.10	Brain_Anterior_cingulate_cortex_BA24_Analysis	18_394946_A_C_hg19	LeadPvNotSignificant(Checkld)	0.851701
COLEC12	ENSG00000158270.10	Brain_Caudate_basal_ganglia_Analysis	18_394946_A_C_hg19	LeadPvNotSignificant(Checkld)	0.265456
COLEC12	ENSG00000158270.10	Brain_Frontal_Cortex_BA9_Analysis	18_394946_A_C_hg19	LeadPvNotSignificant(Checkld)	0.33594
COLEC12	ENSG00000158270.10	Adipose_Subcutaneous_Analysis	18_394946_A_C_hg19	LeadPvNotSignificant(Checkld)	0.173344
COLEC12	ENSG00000158270.10	Breast_Mammary_Tissue_Analysis	18_394946_A_C_hg19	LeadPvNotSignificant(Checkld)	0.945483
COLEC12	ENSG00000158270.10	Colon_Sigmoid_Analysis	18_394946_A_C_hg19	LeadPvNotSignificant(Checkld)	0.182704
COLEC12	ENSG00000158270.10	Artery_Aorta_Analysis	18_394946_A_C_hg19	LeadPvNotSignificant(Checkld)	0.402912
COLEC12	ENSG00000158270.10	Brain_Cerebellum_Analysis	18_394946_A_C_hg19	LeadPvNotSignificant(Checkld)	0.852559
COLEC12	ENSG00000158270.10	Brain_Nucleus_accumbens_basal_ganglia_Analysis	18_394946_A_C_hg19	LeadPvNotSignificant(Checkld)	0.362897
COLEC12	ENSG00000158270.10	Brain_Hippocampus_Analysis	18_394946_A_C_hg19	LeadPvNotSignificant(Checkld)	0.710573
COLEC12	ENSG00000158270.10	Liver_Analysis	18_394946_A_C_hg19	LeadPvNotSignificant(Checkld)	0.418442
COLEC12	ENSG00000158270.10	Lung_Analysis	18_394946_A_C_hg19	LeadPvNotSignificant(Checkld)	0.381047
COLEC12	ENSG00000158270.10	Ovary_Analysis	18_394946_A_C_hg19	LeadPvNotSignificant(Checkld)	0.30266
COLEC12	ENSG00000158270.10	Pancreas_Analysis	18_394946_A_C_hg19	LeadPvNotSignificant(Checkld)	0.0072333
COLEC12	ENSG00000158270.10	Brain_Hypothalamus_Analysis	18_394946_A_C_hg19	LeadPvNotSignificant(Checkld)	0.317848
COLEC12	ENSG00000158270.10	Nerve_Tibial_Analysis	18_394946_A_C_hg19	LeadPvNotSignificant(Checkld)	0.237966
COLEC12	ENSG00000158270.10	Muscle_Skeletal_Analysis	18_394946_A_C_hg19	LeadPvNotSignificant(Checkld)	0.897988
COLEC12	ENSG00000158270.10	Colon_Transverse_Analysis	18_394946_A_C_hg19	LeadPvNotSignificant(Checkld)	0.86441
COLEC12	ENSG00000158270.10	Heart_Atrial_Appendage_Analysis	18_394946_A_C_hg19	LeadPvNotSignificant(Checkld)	0.840935
COLEC12	ENSG00000158270.10	Heart_Left_Ventricle_Analysis	18_394946_A_C_hg19	LeadPvNotSignificant(Checkld)	0.183444
COLEC12	ENSG00000158270.10	Esophagus_Mucosa_Analysis	18_394946_A_C_hg19	LeadPvNotSignificant(Checkld)	0.649989
COLEC12	ENSG00000158270.10	Esophagus_Muscularis_Analysis	18_394946_A_C_hg19	LeadPvNotSignificant(Checkld)	0.719191
COLEC12	ENSG00000158270.10	Skin_Not_Sun_Exposed_Suprapubic_Analysis	18_394946_A_C_hg19	LeadPvNotSignificant(Checkld)	0.228919
COLEC12	ENSG00000158270.10	Small_Intestine_Terminal_Ileum_Analysis	18_394946_A_C_hg19	LeadPvNotSignificant(Checkld)	0.439389
COLEC12	ENSG00000158270.10	Brain_Putamen_basal_ganglia_Analysis	18_394946_A_C_hg19	LeadPvNotSignificant(Checkld)	0.0231173
COLEC12	ENSG00000158270.10	Brain_Cerebellar_Hemisphere_Analysis	18_394946_A_C_hg19	LeadPvNotSignificant(Checkld)	0.97935
COLEC12	ENSG00000158270.10	Adrenal_Gland_Analysis	18_394946_A_C_hg19	LeadPvNotSignificant(Checkld)	0.555469
COLEC12	ENSG00000158270.10	Brain_Cortex_Analysis	18_394946_A_C_hg19	LeadPvNotSignificant(Checkld)	0.754663
COLEC12	ENSG00000158270.10	Artery_Tibial_Analysis	18_394946_A_C_hg19	LeadPvNotSignificant(Checkld)	0.438747
COLEC12	ENSG00000158270.10	Adipose_Visceral_Omentum_Analysis	18_394946_A_C_hg19	LeadPvNotSignificant(Checkld)	0.625055
COLEC12	ENSG00000158270.10	Artery_Coronary_Analysis	18_394946_A_C_hg19	LeadPvNotSignificant(Checkld)	0.76509
COLEC12	ENSG00000158270.10	Esophagus_Gastroesophageal_Junction_Analysis	18_394946_A_C_hg19	LeadPvNotSignificant(Checkld)	0.281634
EFNA2	ENSG00000099617.2	ICGC_Analysis	19_1268398_G_A_hg19	False PAWG pval	1.87503004568e-06
EFNA2	ENSG00000099617.2	Prostate_Analysis	19_1268398_G_A_hg19	LeadPvNotSignificant(Checkld)	0.499204
EFNA2	ENSG00000099617.2	Whole_Blood_Analysis	nan	NoPvAtAll	nan
EFNA2	ENSG00000099617.2	Pituitary_Analysis	19_1268398_G_A_hg19	LeadPvNotSignificant(Checkld)	0.552168
EFNA2	ENSG00000099617.2	Vagina_Analysis	19_1268398_G_A_hg19	LeadPvNotSignificant(Checkld)	0.228167
EFNA2	ENSG00000099617.2	Uterus_Analysis	nan	NoPvAtAll	nan
EFNA2	ENSG00000099617.2	Spleen_Analysis	nan	NoPvAtAll	nan
EFNA2	ENSG00000099617.2	Stomach_Analysis	19_1268398_G_A_hg19	LeadPvNotSignificant(Checkld)	0.450399
EFNA2	ENSG00000099617.2	Testis_Analysis	19_1268398_G_A_hg19	LeadPvNotSignificant(Checkld)	0.360334
EFNA2	ENSG00000099617.2	Thyroid_Analysis	nan	NoPvAtAll	nan
EFNA2	ENSG00000099617.2	Skin_Sun_Exposed_Lower_leg_Analysis	nan	NoPvAtAll	nan
EFNA2	ENSG00000099617.2	Brain_Anterior_cingulate_cortex_BA24_Analysis	19_1268398_G_A_hg19	LeadPvNotSignificant(Checkld)	0.559325
EFNA2	ENSG00000099617.2	Brain_Caudate_basal_ganglia_Analysis	19_1268398_G_A_hg19	LeadPvNotSignificant(Checkld)	0.560258
EFNA2	ENSG00000099617.2	Brain_Frontal_Cortex_BA9_Analysis	19_1268398_G_A_hg19	LeadPvNotSignificant(Checkld)	0.135015
EFNA2	ENSG00000099617.2	Adipose_Subcutaneous_Analysis	nan	NoPvAtAll	nan
EFNA2	ENSG00000099617.2	Breast_Mammary_Tissue_Analysis	nan	NoPvAtAll	nan
EFNA2	ENSG00000099617.2	Colon_Sigmoid_Analysis	19_1268398_G_A_hg19	LeadPvNotSignificant(Checkld)	0.815869
EFNA2	ENSG00000099617.2	Artery_Aorta_Analysis	nan	NoPvAtAll	nan
EFNA2	ENSG00000099617.2	Brain_Cerebellum_Analysis	19_1268398_G_A_hg19	LeadPvNotSignificant(Checkld)	0.37466
EFNA2	ENSG00000099617.2	Brain_Nucleus_accumbens_basal_ganglia_Analysis	19_1268398_G_A_hg19	LeadPvNotSignificant(Checkld)	0.605155
EFNA2	ENSG00000099617.2	Brain_Hippocampus_Analysis	19_1268398_G_A_hg19	LeadPvNotSignificant(Checkld)	0.527313
EFNA2	ENSG00000099617.2	Liver_Analysis	19_1268398_G_A_hg19	LeadPvNotSignificant(Checkld)	0.34199
EFNA2	ENSG00000099617.2	Lung_Analysis	nan	NoPvAtAll	nan
EFNA2	ENSG00000099617.2	Ovary_Analysis	19_1268398_G_A_hg19	LeadPvNotSignificant(Checkld)	0.152268
EFNA2	ENSG00000099617.2	Pancreas_Analysis	nan	NoPvAtAll	nan
EFNA2	ENSG00000099617.2	Brain_Hypothalamus_Analysis	19_1268398_G_A_hg19	LeadPvNotSignificant(Checkld)	0.783905
EFNA2	ENSG00000099617.2	Nerve_Tibial_Analysis	19_1268398_G_A_hg19	LeadPvNotSignificant(Checkld)	0.499269
EFNA2	ENSG00000099617.2	Muscle_Skeletal_Analysis	19_1268398_G_A_hg19	LeadPvNotSignificant(Checkld)	0.762221
EFNA2	ENSG00000099617.2	Colon_Transverse_Analysis	19_1268398_G_A_hg19	LeadPvNotSignificant(Checkld)	0.757609
EFNA2	ENSG00000099617.2	Heart_Atrial_Appendage_Analysis	nan	NoPvAtAll	nan
EFNA2	ENSG00000099617.2	Heart_Left_Ventricle_Analysis	nan	NoPvAtAll	nan
EFNA2	ENSG00000099617.2	Esophagus_Mucosa_Analysis	19_1268398_G_A_hg19	LeadPvNotSignificant(Checkld)	0.136597
EFNA2	ENSG00000099617.2	Esophagus_Muscularis_Analysis	nan	NoPvAtAll	nan
EFNA2	ENSG00000099617.2	Skin_Not_Sun_Exposed_Suprapubic_Analysis	19_1268398_G_A_hg19	LeadPvNotSignificant(Checkld)	0.755737
EFNA2	ENSG00000099617.2	Small_Intestine_Terminal_Ileum_Analysis	19_1268398_G_A_hg19	LeadPvNotSignificant(Checkld)	0.18613
EFNA2	ENSG00000099617.2	Brain_Putamen_basal_ganglia_Analysis	19_1268398_G_A_hg19	LeadPvNotSignificant(Checkld)	0.340895
EFNA2	ENSG00000099617.2	Brain_Cerebellar_Hemisphere_Analysis	19_1268398_G_A_hg19	LeadPvNotSignificant(Checkld)	0.840865
EFNA2	ENSG00000099617.2	Adrenal_Gland_Analysis	nan	NoPvAtAll	nan
EFNA2	ENSG00000099617.2	Brain_Cortex_Analysis	19_1268398_G_A_hg19	LeadPvNotSignificant(Checkld)	0.849861
EFNA2	ENSG00000099617.2	Artery_Tibial_Analysis	nan	NoPvAtAll	nan
EFNA2	ENSG00000099617.2	Adipose_Visceral_Omentum_Analysis	19_1268398_G_A_hg19	LeadPvNotSignificant(Checkld)	0.553963
EFNA2	ENSG00000099617.2	Artery_Coronary_Analysis	nan	NoPvAtAll	nan
EFNA2	ENSG00000099617.2	Esophagus_Gastroesophageal_Junction_Analysis	nan	NoPvAtAll	nan
UBA2	ENSG00000126261.8	ICGC_Analysis	19_35024183_G_C_hg19	False PAWG pval	4.35504705293e-06
UBA2	ENSG00000126261.8	Prostate_Analysis	19_35024183_G_C_hg19	LeadPvNotSignificant(Checkld)	0.264645
UBA2	ENSG00000126261.8	Whole_Blood_Analysis	19_35024183_G_C_hg19	LeadPvNotSignificant(Checkld)	0.410979
UBA2	ENSG00000126261.8	Pituitary_Analysis	19_35024183_G_C_hg19	LeadPvNotSignificant(Checkld)	0.238761
UBA2	ENSG00000126261.8	Vagina_Analysis	19_35024183_G_C_hg19	LeadPvNotSignificant(Checkld)	0.533081
UBA2	ENSG00000126261.8	Uterus_Analysis	19_35024183_G_C_hg19	LeadPvNotSignificant(Checkld)	0.75199
UBA2	ENSG00000126261.8	Spleen_Analysis	19_35024183_G_C_hg19	LeadPvNotSignificant(Checkld)	0.155784
UBA2	ENSG00000126261.8	Stomach_Analysis	19_35024183_G_C_hg19	LeadPvNotSignificant(Checkld)	0.367579
UBA2	ENSG00000126261.8	Testis_Analysis	19_35024183_G_C_hg19	LeadPvNotSignificant(Checkld)	0.543165
UBA2	ENSG00000126261.8	Thyroid_Analysis	19_35024183_G_C_hg19	LeadPvNotSignificant(Checkld)	0.461939
UBA2	ENSG00000126261.8	Skin_Sun_Exposed_Lower_leg_Analysis	19_35024183_G_C_hg19	LeadPvNotSignificant(Checkld)	0.673619
UBA2	ENSG00000126261.8	Brain_Anterior_cingulate_cortex_BA24_Analysis	19_35024183_G_C_hg19	LeadPvNotSignificant(Checkld)	0.420334
UBA2	ENSG00000126261.8	Brain_Caudate_basal_ganglia_Analysis	19_35024183_G_C_hg19	LeadPvNotSignificant(Checkld)	0.138611
UBA2	ENSG00000126261.8	Brain_Frontal_Cortex_BA9_Analysis	19_35024183_G_C_hg19	LeadPvNotSignificant(Checkld)	0.685507
UBA2	ENSG00000126261.8	Adipose_Subcutaneous_Analysis	19_35024183_G_C_hg19	LeadPvNotSignificant(Checkld)	0.124486
UBA2	ENSG00000126261.8	Breast_Mammary_Tissue_Analysis	19_35024183_G_C_hg19	LeadPvNotSignificant(Checkld)	0.999179
UBA2	ENSG00000126261.8	Colon_Sigmoid_Analysis	19_35024183_G_C_hg19	LeadPvNotSignificant(Checkld)	0.497969
UBA2	ENSG00000126261.8	Artery_Aorta_Analysis	19_35024183_G_C_hg19	LeadPvNotSignificant(Checkld)	0.560185
UBA2	ENSG00000126261.8	Brain_Cerebellum_Analysis	19_35024183_G_C_hg19	LeadPvNotSignificant(Checkld)	0.856074
UBA2	ENSG00000126261.8	Brain_Nucleus_accumbens_basal_ganglia_Analysis	19_35024183_G_C_hg19	LeadPvNotSignificant(Checkld)	0.288639
UBA2	ENSG00000126261.8	Brain_Hippocampus_Analysis	19_35024183_G_C_hg19	LeadPvNotSignificant(Checkld)	0.283861
UBA2	ENSG00000126261.8	Liver_Analysis	19_35024183_G_C_hg19	LeadPvNotSignificant(Checkld)	0.758876
UBA2	ENSG00000126261.8	Lung_Analysis	19_35024183_G_C_hg19	LeadPvNotSignificant(Checkld)	0.109252
UBA2	ENSG00000126261.8	Ovary_Analysis	19_35024183_G_C_hg19	LeadPvNotSignificant(Checkld)	0.0510867
UBA2	ENSG00000126261.8	Pancreas_Analysis	19_35024183_G_C_hg19	LeadPvNotSignificant(Checkld)	0.287252
UBA2	ENSG00000126261.8	Brain_Hypothalamus_Analysis	19_35024183_G_C_hg19	LeadPvNotSignificant(Checkld)	0.155034
UBA2	ENSG00000126261.8	Nerve_Tibial_Analysis	19_35024183_G_C_hg19	LeadPvNotSignificant(Checkld)	0.105414
UBA2	ENSG00000126261.8	Muscle_Skeletal_Analysis	19_35024183_G_C_hg19	LeadPvNotSignificant(Checkld)	0.219653
UBA2	ENSG00000126261.8	Colon_Transverse_Analysis	19_35024183_G_C_hg19	LeadPvNotSignificant(Checkld)	0.227991
UBA2	ENSG00000126261.8	Heart_Atrial_Appendage_Analysis	19_35024183_G_C_hg19	LeadPvNotSignificant(Checkld)	0.511586
UBA2	ENSG00000126261.8	Heart_Left_Ventricle_Analysis	19_35024183_G_C_hg19	LeadPvNotSignificant(Checkld)	0.109666
UBA2	ENSG00000126261.8	Esophagus_Mucosa_Analysis	19_35024183_G_C_hg19	LeadPvNotSignificant(Checkld)	0.382112
UBA2	ENSG00000126261.8	Esophagus_Muscularis_Analysis	19_35024183_G_C_hg19	LeadPvNotSignificant(Checkld)	0.692523
UBA2	ENSG00000126261.8	Skin_Not_Sun_Exposed_Suprapubic_Analysis	19_35024183_G_C_hg19	LeadPvNotSignificant(Checkld)	0.869347
UBA2	ENSG00000126261.8	Small_Intestine_Terminal_Ileum_Analysis	19_35024183_G_C_hg19	LeadPvNotSignificant(Checkld)	0.262558
UBA2	ENSG00000126261.8	Brain_Putamen_basal_ganglia_Analysis	19_35024183_G_C_hg19	LeadPvNotSignificant(Checkld)	0.198068
UBA2	ENSG00000126261.8	Brain_Cerebellar_Hemisphere_Analysis	19_35024183_G_C_hg19	LeadPvNotSignificant(Checkld)	0.312329
UBA2	ENSG00000126261.8	Adrenal_Gland_Analysis	19_35024183_G_C_hg19	LeadPvNotSignificant(Checkld)	0.0455463
UBA2	ENSG00000126261.8	Brain_Cortex_Analysis	19_35024183_G_C_hg19	LeadPvNotSignificant(Checkld)	0.8759
UBA2	ENSG00000126261.8	Artery_Tibial_Analysis	19_35024183_G_C_hg19	LeadPvNotSignificant(Checkld)	0.200949
UBA2	ENSG00000126261.8	Adipose_Visceral_Omentum_Analysis	19_35024183_G_C_hg19	LeadPvNotSignificant(Checkld)	0.412757
UBA2	ENSG00000126261.8	Artery_Coronary_Analysis	19_35024183_G_C_hg19	LeadPvNotSignificant(Checkld)	0.667009
UBA2	ENSG00000126261.8	Esophagus_Gastroesophageal_Junction_Analysis	19_35024183_G_C_hg19	LeadPvNotSignificant(Checkld)	0.210939
PRNP	ENSG00000171867.12	ICGC_Analysis	20_4777593_A_G_hg19	False PAWG pval	3.18215715069e-06
PRNP	ENSG00000171867.12	Prostate_Analysis	20_4777593_A_G_hg19	LeadPvNotSignificant(Checkld)	0.72539
PRNP	ENSG00000171867.12	Whole_Blood_Analysis	20_4777593_A_G_hg19	LeadPvNotSignificant(Checkld)	0.549752
PRNP	ENSG00000171867.12	Pituitary_Analysis	20_4777593_A_G_hg19	LeadPvNotSignificant(Checkld)	0.851887
PRNP	ENSG00000171867.12	Vagina_Analysis	20_4777593_A_G_hg19	LeadPvNotSignificant(Checkld)	0.694259
PRNP	ENSG00000171867.12	Uterus_Analysis	20_4777593_A_G_hg19	LeadPvNotSignificant(Checkld)	0.162088
PRNP	ENSG00000171867.12	Spleen_Analysis	20_4777593_A_G_hg19	LeadPvNotSignificant(Checkld)	0.733018
PRNP	ENSG00000171867.12	Stomach_Analysis	20_4777593_A_G_hg19	LeadPvNotSignificant(Checkld)	0.349627
PRNP	ENSG00000171867.12	Testis_Analysis	20_4777593_A_G_hg19	LeadPvNotSignificant(Checkld)	0.404971
PRNP	ENSG00000171867.12	Thyroid_Analysis	20_4777593_A_G_hg19	LeadPvNotSignificant(Checkld)	0.690043
PRNP	ENSG00000171867.12	Skin_Sun_Exposed_Lower_leg_Analysis	20_4777593_A_G_hg19	LeadPvNotSignificant(Checkld)	0.453605
PRNP	ENSG00000171867.12	Brain_Anterior_cingulate_cortex_BA24_Analysis	20_4777593_A_G_hg19	LeadPvNotSignificant(Checkld)	0.855082
PRNP	ENSG00000171867.12	Brain_Caudate_basal_ganglia_Analysis	20_4777593_A_G_hg19	LeadPvNotSignificant(Checkld)	0.256564
PRNP	ENSG00000171867.12	Brain_Frontal_Cortex_BA9_Analysis	20_4777593_A_G_hg19	LeadPvNotSignificant(Checkld)	0.773629
PRNP	ENSG00000171867.12	Adipose_Subcutaneous_Analysis	20_4777593_A_G_hg19	LeadPvNotSignificant(Checkld)	0.612474
PRNP	ENSG00000171867.12	Breast_Mammary_Tissue_Analysis	20_4777593_A_G_hg19	LeadPvNotSignificant(Checkld)	0.842859
PRNP	ENSG00000171867.12	Colon_Sigmoid_Analysis	20_4777593_A_G_hg19	LeadPvNotSignificant(Checkld)	0.0849741
PRNP	ENSG00000171867.12	Artery_Aorta_Analysis	20_4777593_A_G_hg19	LeadPvNotSignificant(Checkld)	0.716645
PRNP	ENSG00000171867.12	Brain_Cerebellum_Analysis	20_4777593_A_G_hg19	LeadPvNotSignificant(Checkld)	0.19789
PRNP	ENSG00000171867.12	Brain_Nucleus_accumbens_basal_ganglia_Analysis	20_4777593_A_G_hg19	LeadPvNotSignificant(Checkld)	0.0414688
PRNP	ENSG00000171867.12	Brain_Hippocampus_Analysis	20_4777593_A_G_hg19	LeadPvNotSignificant(Checkld)	0.778494
PRNP	ENSG00000171867.12	Liver_Analysis	20_4777593_A_G_hg19	LeadPvNotSignificant(Checkld)	0.685422
PRNP	ENSG00000171867.12	Lung_Analysis	20_4777593_A_G_hg19	LeadPvNotSignificant(Checkld)	0.808403
PRNP	ENSG00000171867.12	Ovary_Analysis	20_4777593_A_G_hg19	LeadPvNotSignificant(Checkld)	0.442651
PRNP	ENSG00000171867.12	Pancreas_Analysis	20_4777593_A_G_hg19	LeadPvNotSignificant(Checkld)	0.647532
PRNP	ENSG00000171867.12	Brain_Hypothalamus_Analysis	20_4777593_A_G_hg19	LeadPvNotSignificant(Checkld)	0.735782
PRNP	ENSG00000171867.12	Nerve_Tibial_Analysis	20_4777593_A_G_hg19	LeadPvNotSignificant(Checkld)	0.86822
PRNP	ENSG00000171867.12	Muscle_Skeletal_Analysis	20_4777593_A_G_hg19	LeadPvNotSignificant(Checkld)	0.48655
PRNP	ENSG00000171867.12	Colon_Transverse_Analysis	20_4777593_A_G_hg19	LeadPvNotSignificant(Checkld)	0.295048
PRNP	ENSG00000171867.12	Heart_Atrial_Appendage_Analysis	20_4777593_A_G_hg19	LeadPvNotSignificant(Checkld)	0.452015
PRNP	ENSG00000171867.12	Heart_Left_Ventricle_Analysis	20_4777593_A_G_hg19	LeadPvNotSignificant(Checkld)	0.756012
PRNP	ENSG00000171867.12	Esophagus_Mucosa_Analysis	20_4777593_A_G_hg19	LeadPvNotSignificant(Checkld)	0.593305
PRNP	ENSG00000171867.12	Esophagus_Muscularis_Analysis	20_4777593_A_G_hg19	LeadPvNotSignificant(Checkld)	0.576306
PRNP	ENSG00000171867.12	Skin_Not_Sun_Exposed_Suprapubic_Analysis	20_4777593_A_G_hg19	LeadPvNotSignificant(Checkld)	0.0730369
PRNP	ENSG00000171867.12	Small_Intestine_Terminal_Ileum_Analysis	20_4777593_A_G_hg19	LeadPvNotSignificant(Checkld)	0.935323
PRNP	ENSG00000171867.12	Brain_Putamen_basal_ganglia_Analysis	20_4777593_A_G_hg19	LeadPvNotSignificant(Checkld)	0.76193
PRNP	ENSG00000171867.12	Brain_Cerebellar_Hemisphere_Analysis	20_4777593_A_G_hg19	LeadPvNotSignificant(Checkld)	0.64485
PRNP	ENSG00000171867.12	Adrenal_Gland_Analysis	20_4777593_A_G_hg19	LeadPvNotSignificant(Checkld)	0.145446
PRNP	ENSG00000171867.12	Brain_Cortex_Analysis	20_4777593_A_G_hg19	LeadPvNotSignificant(Checkld)	0.0259389
PRNP	ENSG00000171867.12	Artery_Tibial_Analysis	20_4777593_A_G_hg19	LeadPvNotSignificant(Checkld)	0.140358
PRNP	ENSG00000171867.12	Adipose_Visceral_Omentum_Analysis	20_4777593_A_G_hg19	LeadPvNotSignificant(Checkld)	0.666958
PRNP	ENSG00000171867.12	Artery_Coronary_Analysis	20_4777593_A_G_hg19	LeadPvNotSignificant(Checkld)	0.539954
PRNP	ENSG00000171867.12	Esophagus_Gastroesophageal_Junction_Analysis	20_4777593_A_G_hg19	LeadPvNotSignificant(Checkld)	0.0692233
RFPL4AL1	ENSG00000229292.1	ICGC_Analysis	19_56281110_A_C_hg19	False PAWG pval	1.6942671207e-07
RFPL4AL1	ENSG00000229292.1	Prostate_Analysis	nan	NoPvAtAll	nan
RFPL4AL1	ENSG00000229292.1	Whole_Blood_Analysis	nan	NoPvAtAll	nan
RFPL4AL1	ENSG00000229292.1	Pituitary_Analysis	nan	NoPvAtAll	nan
RFPL4AL1	ENSG00000229292.1	Vagina_Analysis	nan	NoPvAtAll	nan
RFPL4AL1	ENSG00000229292.1	Uterus_Analysis	nan	NoPvAtAll	nan
RFPL4AL1	ENSG00000229292.1	Spleen_Analysis	nan	NoPvAtAll	nan
RFPL4AL1	ENSG00000229292.1	Stomach_Analysis	nan	NoPvAtAll	nan
RFPL4AL1	ENSG00000229292.1	Testis_Analysis	19_56281110_A_C_hg19	LeadPvNotSignificant(Checkld)	0.0418707
RFPL4AL1	ENSG00000229292.1	Thyroid_Analysis	nan	NoPvAtAll	nan
RFPL4AL1	ENSG00000229292.1	Skin_Sun_Exposed_Lower_leg_Analysis	nan	NoPvAtAll	nan
RFPL4AL1	ENSG00000229292.1	Brain_Anterior_cingulate_cortex_BA24_Analysis	nan	NoPvAtAll	nan
RFPL4AL1	ENSG00000229292.1	Brain_Caudate_basal_ganglia_Analysis	nan	NoPvAtAll	nan
RFPL4AL1	ENSG00000229292.1	Brain_Frontal_Cortex_BA9_Analysis	nan	NoPvAtAll	nan
RFPL4AL1	ENSG00000229292.1	Adipose_Subcutaneous_Analysis	nan	NoPvAtAll	nan
RFPL4AL1	ENSG00000229292.1	Breast_Mammary_Tissue_Analysis	nan	NoPvAtAll	nan
RFPL4AL1	ENSG00000229292.1	Colon_Sigmoid_Analysis	nan	NoPvAtAll	nan
RFPL4AL1	ENSG00000229292.1	Artery_Aorta_Analysis	nan	NoPvAtAll	nan
RFPL4AL1	ENSG00000229292.1	Brain_Cerebellum_Analysis	nan	NoPvAtAll	nan
RFPL4AL1	ENSG00000229292.1	Brain_Nucleus_accumbens_basal_ganglia_Analysis	nan	NoPvAtAll	nan
RFPL4AL1	ENSG00000229292.1	Brain_Hippocampus_Analysis	nan	NoPvAtAll	nan
RFPL4AL1	ENSG00000229292.1	Liver_Analysis	19_56281110_A_C_hg19	LeadPvNotSignificant(Checkld)	0.786931
RFPL4AL1	ENSG00000229292.1	Lung_Analysis	nan	NoPvAtAll	nan
RFPL4AL1	ENSG00000229292.1	Ovary_Analysis	nan	NoPvAtAll	nan
RFPL4AL1	ENSG00000229292.1	Pancreas_Analysis	nan	NoPvAtAll	nan
RFPL4AL1	ENSG00000229292.1	Brain_Hypothalamus_Analysis	nan	NoPvAtAll	nan
RFPL4AL1	ENSG00000229292.1	Nerve_Tibial_Analysis	nan	NoPvAtAll	nan
RFPL4AL1	ENSG00000229292.1	Muscle_Skeletal_Analysis	nan	NoPvAtAll	nan
RFPL4AL1	ENSG00000229292.1	Colon_Transverse_Analysis	nan	NoPvAtAll	nan
RFPL4AL1	ENSG00000229292.1	Heart_Atrial_Appendage_Analysis	nan	NoPvAtAll	nan
RFPL4AL1	ENSG00000229292.1	Heart_Left_Ventricle_Analysis	nan	NoPvAtAll	nan
RFPL4AL1	ENSG00000229292.1	Esophagus_Mucosa_Analysis	nan	NoPvAtAll	nan
RFPL4AL1	ENSG00000229292.1	Esophagus_Muscularis_Analysis	nan	NoPvAtAll	nan
RFPL4AL1	ENSG00000229292.1	Skin_Not_Sun_Exposed_Suprapubic_Analysis	nan	NoPvAtAll	nan
RFPL4AL1	ENSG00000229292.1	Small_Intestine_Terminal_Ileum_Analysis	nan	NoPvAtAll	nan
RFPL4AL1	ENSG00000229292.1	Brain_Putamen_basal_ganglia_Analysis	nan	NoPvAtAll	nan
RFPL4AL1	ENSG00000229292.1	Brain_Cerebellar_Hemisphere_Analysis	nan	NoPvAtAll	nan
RFPL4AL1	ENSG00000229292.1	Adrenal_Gland_Analysis	nan	NoPvAtAll	nan
RFPL4AL1	ENSG00000229292.1	Brain_Cortex_Analysis	nan	NoPvAtAll	nan
RFPL4AL1	ENSG00000229292.1	Artery_Tibial_Analysis	nan	NoPvAtAll	nan
RFPL4AL1	ENSG00000229292.1	Adipose_Visceral_Omentum_Analysis	nan	NoPvAtAll	nan
RFPL4AL1	ENSG00000229292.1	Artery_Coronary_Analysis	nan	NoPvAtAll	nan
RFPL4AL1	ENSG00000229292.1	Esophagus_Gastroesophageal_Junction_Analysis	nan	NoPvAtAll	nan
HRH3	ENSG00000101180.11	ICGC_Analysis	20_60723673_G_A_hg19	True PAWG pval	2.08347625816e-06
HRH3	ENSG00000101180.11	Prostate_Analysis	20_60723673_G_A_hg19	LeadPvNotSignificant(Checkld)	0.0109217
HRH3	ENSG00000101180.11	Whole_Blood_Analysis	nan	NoPvAtAll	nan
HRH3	ENSG00000101180.11	Pituitary_Analysis	20_60723673_G_A_hg19	LeadPvNotSignificant(Checkld)	0.330471
HRH3	ENSG00000101180.11	Vagina_Analysis	nan	NoPvAtAll	nan
HRH3	ENSG00000101180.11	Uterus_Analysis	nan	NoPvAtAll	nan
HRH3	ENSG00000101180.11	Spleen_Analysis	nan	NoPvAtAll	nan
HRH3	ENSG00000101180.11	Stomach_Analysis	20_60723673_G_A_hg19	LeadPvNotSignificant(Checkld)	0.264935
HRH3	ENSG00000101180.11	Testis_Analysis	20_60723673_G_A_hg19	LeadPvNotSignificant(Checkld)	0.783184
HRH3	ENSG00000101180.11	Thyroid_Analysis	nan	NoPvAtAll	nan
HRH3	ENSG00000101180.11	Skin_Sun_Exposed_Lower_leg_Analysis	20_60723673_G_A_hg19	LeadPvNotSignificant(Checkld)	0.68865
HRH3	ENSG00000101180.11	Brain_Anterior_cingulate_cortex_BA24_Analysis	20_60776275_A_G_hg19	NoLDPv,AllPvNotSignificant	0.0109381
HRH3	ENSG00000101180.11	Brain_Caudate_basal_ganglia_Analysis	20_60723673_G_A_hg19	LeadPvNotSignificant(Checkld)	0.887651
HRH3	ENSG00000101180.11	Brain_Frontal_Cortex_BA9_Analysis	20_60723673_G_A_hg19	LeadPvNotSignificant(Checkld)	0.486771
HRH3	ENSG00000101180.11	Adipose_Subcutaneous_Analysis	nan	NoPvAtAll	nan
HRH3	ENSG00000101180.11	Breast_Mammary_Tissue_Analysis	nan	NoPvAtAll	nan
HRH3	ENSG00000101180.11	Colon_Sigmoid_Analysis	20_60723673_G_A_hg19	LeadPvNotSignificant(Checkld)	0.98619
HRH3	ENSG00000101180.11	Artery_Aorta_Analysis	nan	NoPvAtAll	nan
HRH3	ENSG00000101180.11	Brain_Cerebellum_Analysis	20_60723673_G_A_hg19	LeadPvNotSignificant(Checkld)	0.479688
HRH3	ENSG00000101180.11	Brain_Nucleus_accumbens_basal_ganglia_Analysis	20_60723673_G_A_hg19	LeadPvNotSignificant(Checkld)	0.617268
HRH3	ENSG00000101180.11	Brain_Hippocampus_Analysis	20_60787867_G_A_hg19	NoLDPv,AllPvNotSignificant	0.0150848
HRH3	ENSG00000101180.11	Liver_Analysis	nan	NoPvAtAll	nan
HRH3	ENSG00000101180.11	Lung_Analysis	nan	NoPvAtAll	nan
HRH3	ENSG00000101180.11	Ovary_Analysis	nan	NoPvAtAll	nan
HRH3	ENSG00000101180.11	Pancreas_Analysis	nan	NoPvAtAll	nan
HRH3	ENSG00000101180.11	Brain_Hypothalamus_Analysis	20_60798312_C_T_hg19	NoLDPv,AllPvNotSignificant	0.00167163
HRH3	ENSG00000101180.11	Nerve_Tibial_Analysis	nan	NoPvAtAll	nan
HRH3	ENSG00000101180.11	Muscle_Skeletal_Analysis	20_60723673_G_A_hg19	LeadPvNotSignificant(Checkld)	0.417895
HRH3	ENSG00000101180.11	Colon_Transverse_Analysis	20_60723673_G_A_hg19	LeadPvNotSignificant(Checkld)	0.171818
HRH3	ENSG00000101180.11	Heart_Atrial_Appendage_Analysis	nan	NoPvAtAll	nan
HRH3	ENSG00000101180.11	Heart_Left_Ventricle_Analysis	nan	NoPvAtAll	nan
HRH3	ENSG00000101180.11	Esophagus_Mucosa_Analysis	nan	NoPvAtAll	nan
HRH3	ENSG00000101180.11	Esophagus_Muscularis_Analysis	20_60723673_G_A_hg19	LeadPvNotSignificant(Checkld)	0.784092
HRH3	ENSG00000101180.11	Skin_Not_Sun_Exposed_Suprapubic_Analysis	20_60723673_G_A_hg19	LeadPvNotSignificant(Checkld)	0.417209
HRH3	ENSG00000101180.11	Small_Intestine_Terminal_Ileum_Analysis	nan	NoPvAtAll	nan
HRH3	ENSG00000101180.11	Brain_Putamen_basal_ganglia_Analysis	20_60723673_G_A_hg19	LeadPvNotSignificant(Checkld)	0.510089
HRH3	ENSG00000101180.11	Brain_Cerebellar_Hemisphere_Analysis	20_60723673_G_A_hg19	LeadPvNotSignificant(Checkld)	0.408249
HRH3	ENSG00000101180.11	Adrenal_Gland_Analysis	20_60723673_G_A_hg19	LeadPvNotSignificant(Checkld)	0.583516
HRH3	ENSG00000101180.11	Brain_Cortex_Analysis	20_60723673_G_A_hg19	LeadPvNotSignificant(Checkld)	0.544494
HRH3	ENSG00000101180.11	Artery_Tibial_Analysis	nan	NoPvAtAll	nan
HRH3	ENSG00000101180.11	Adipose_Visceral_Omentum_Analysis	nan	NoPvAtAll	nan
HRH3	ENSG00000101180.11	Artery_Coronary_Analysis	nan	NoPvAtAll	nan
HRH3	ENSG00000101180.11	Esophagus_Gastroesophageal_Junction_Analysis	nan	NoPvAtAll	nan
IGLV3-12	ENSG00000211667.2	ICGC_Analysis	22_23111199_T_C_hg19	True PAWG pval	4.94643000402e-10
IGLV3-12	ENSG00000211667.2	Prostate_Analysis	nan	NoPvAtAll	nan
IGLV3-12	ENSG00000211667.2	Whole_Blood_Analysis	22_23188489_A_G_hg19	NoLDPv,AllPvNotSignificant	0.00229053
IGLV3-12	ENSG00000211667.2	Pituitary_Analysis	nan	NoPvAtAll	nan
IGLV3-12	ENSG00000211667.2	Vagina_Analysis	nan	NoPvAtAll	nan
IGLV3-12	ENSG00000211667.2	Uterus_Analysis	nan	NoPvAtAll	nan
IGLV3-12	ENSG00000211667.2	Spleen_Analysis	22_23081078_A_G_hg19	NoLDPv,AllPvNotSignificant	0.0303768
IGLV3-12	ENSG00000211667.2	Stomach_Analysis	22_23210509_C_A_hg19	NoLDPv,AllPvNotSignificant	0.0418637
IGLV3-12	ENSG00000211667.2	Testis_Analysis	22_23016570_C_T_hg19	NoLDPv,AllPvNotSignificant	0.0201472
IGLV3-12	ENSG00000211667.2	Thyroid_Analysis	22_23075663_C_G_hg19	NoLDPv,AllPvNotSignificant	0.0433691
IGLV3-12	ENSG00000211667.2	Skin_Sun_Exposed_Lower_leg_Analysis	nan	NoPvAtAll	nan
IGLV3-12	ENSG00000211667.2	Brain_Anterior_cingulate_cortex_BA24_Analysis	nan	NoPvAtAll	nan
IGLV3-12	ENSG00000211667.2	Brain_Caudate_basal_ganglia_Analysis	nan	NoPvAtAll	nan
IGLV3-12	ENSG00000211667.2	Brain_Frontal_Cortex_BA9_Analysis	nan	NoPvAtAll	nan
IGLV3-12	ENSG00000211667.2	Adipose_Subcutaneous_Analysis	22_23173307_A_G_hg19	NoLDPv,AllPvNotSignificant	0.0477372
IGLV3-12	ENSG00000211667.2	Breast_Mammary_Tissue_Analysis	22_23076408_C_T_hg19	NoLDPv,AllPvNotSignificant	0.0323962
IGLV3-12	ENSG00000211667.2	Colon_Sigmoid_Analysis	nan	NoPvAtAll	nan
IGLV3-12	ENSG00000211667.2	Artery_Aorta_Analysis	nan	NoPvAtAll	nan
IGLV3-12	ENSG00000211667.2	Brain_Cerebellum_Analysis	nan	NoPvAtAll	nan
IGLV3-12	ENSG00000211667.2	Brain_Nucleus_accumbens_basal_ganglia_Analysis	nan	NoPvAtAll	nan
IGLV3-12	ENSG00000211667.2	Brain_Hippocampus_Analysis	nan	NoPvAtAll	nan
IGLV3-12	ENSG00000211667.2	Liver_Analysis	nan	NoPvAtAll	nan
IGLV3-12	ENSG00000211667.2	Lung_Analysis	22_23108111_A_G_hg19	NoLDPv,AllPvNotSignificant	0.0189922
IGLV3-12	ENSG00000211667.2	Ovary_Analysis	nan	NoPvAtAll	nan
IGLV3-12	ENSG00000211667.2	Pancreas_Analysis	nan	NoPvAtAll	nan
IGLV3-12	ENSG00000211667.2	Brain_Hypothalamus_Analysis	nan	NoPvAtAll	nan
IGLV3-12	ENSG00000211667.2	Nerve_Tibial_Analysis	nan	NoPvAtAll	nan
IGLV3-12	ENSG00000211667.2	Muscle_Skeletal_Analysis	nan	NoPvAtAll	nan
IGLV3-12	ENSG00000211667.2	Colon_Transverse_Analysis	22_23065444_C_A_hg19	NoLDPv,AllPvNotSignificant	0.041554
IGLV3-12	ENSG00000211667.2	Heart_Atrial_Appendage_Analysis	nan	NoPvAtAll	nan
IGLV3-12	ENSG00000211667.2	Heart_Left_Ventricle_Analysis	nan	NoPvAtAll	nan
IGLV3-12	ENSG00000211667.2	Esophagus_Mucosa_Analysis	nan	NoPvAtAll	nan
IGLV3-12	ENSG00000211667.2	Esophagus_Muscularis_Analysis	nan	NoPvAtAll	nan
IGLV3-12	ENSG00000211667.2	Skin_Not_Sun_Exposed_Suprapubic_Analysis	nan	NoPvAtAll	nan
IGLV3-12	ENSG00000211667.2	Small_Intestine_Terminal_Ileum_Analysis	22_23207481_G_A_hg19	NoLDPv,AllPvNotSignificant	0.0272814
IGLV3-12	ENSG00000211667.2	Brain_Putamen_basal_ganglia_Analysis	nan	NoPvAtAll	nan
IGLV3-12	ENSG00000211667.2	Brain_Cerebellar_Hemisphere_Analysis	nan	NoPvAtAll	nan
IGLV3-12	ENSG00000211667.2	Adrenal_Gland_Analysis	nan	NoPvAtAll	nan
IGLV3-12	ENSG00000211667.2	Brain_Cortex_Analysis	nan	NoPvAtAll	nan
IGLV3-12	ENSG00000211667.2	Artery_Tibial_Analysis	nan	NoPvAtAll	nan
IGLV3-12	ENSG00000211667.2	Adipose_Visceral_Omentum_Analysis	22_23047298_C_T_hg19	NoLDPv,AllPvNotSignificant	0.0928324
IGLV3-12	ENSG00000211667.2	Artery_Coronary_Analysis	22_23076572_C_T_hg19	NoLDPv,AllPvNotSignificant	0.124044
IGLV3-12	ENSG00000211667.2	Esophagus_Gastroesophageal_Junction_Analysis	nan	NoPvAtAll	nan
C22orf24	ENSG00000128254.9	ICGC_Analysis	22_32343847_T_C_hg19	True PAWG pval	7.61056336376e-07
C22orf24	ENSG00000128254.9	Prostate_Analysis	22_32343847_T_C_hg19	LeadPvNotSignificant(Checkld)	0.8241
C22orf24	ENSG00000128254.9	Whole_Blood_Analysis	22_32343847_T_C_hg19	LeadPvNotSignificant(Checkld)	0.326993
C22orf24	ENSG00000128254.9	Pituitary_Analysis	22_32343847_T_C_hg19	LeadPvNotSignificant(Checkld)	0.946835
C22orf24	ENSG00000128254.9	Vagina_Analysis	22_32343847_T_C_hg19	LeadPvNotSignificant(Checkld)	0.210961
C22orf24	ENSG00000128254.9	Uterus_Analysis	22_32343847_T_C_hg19	LeadPvNotSignificant(Checkld)	0.481218
C22orf24	ENSG00000128254.9	Spleen_Analysis	22_32343847_T_C_hg19	LeadPvNotSignificant(Checkld)	0.25087
C22orf24	ENSG00000128254.9	Stomach_Analysis	22_32343847_T_C_hg19	LeadPvNotSignificant(Checkld)	0.33954
C22orf24	ENSG00000128254.9	Testis_Analysis	22_32343847_T_C_hg19	LeadPvNotSignificant(Checkld)	0.241749
C22orf24	ENSG00000128254.9	Thyroid_Analysis	22_32343847_T_C_hg19	LeadPvNotSignificant(Checkld)	0.88903
C22orf24	ENSG00000128254.9	Skin_Sun_Exposed_Lower_leg_Analysis	22_32343847_T_C_hg19	LeadPvNotSignificant(Checkld)	0.720754
C22orf24	ENSG00000128254.9	Brain_Anterior_cingulate_cortex_BA24_Analysis	22_32343847_T_C_hg19	LeadPvNotSignificant(Checkld)	0.0750839
C22orf24	ENSG00000128254.9	Brain_Caudate_basal_ganglia_Analysis	22_32343847_T_C_hg19	LeadPvNotSignificant(Checkld)	0.258329
C22orf24	ENSG00000128254.9	Brain_Frontal_Cortex_BA9_Analysis	22_32343847_T_C_hg19	LeadPvNotSignificant(Checkld)	0.68902
C22orf24	ENSG00000128254.9	Adipose_Subcutaneous_Analysis	22_32343847_T_C_hg19	LeadPvNotSignificant(Checkld)	0.128564
C22orf24	ENSG00000128254.9	Breast_Mammary_Tissue_Analysis	22_32343847_T_C_hg19	LeadPvNotSignificant(Checkld)	0.39232
C22orf24	ENSG00000128254.9	Colon_Sigmoid_Analysis	22_32343847_T_C_hg19	LeadPvNotSignificant(Checkld)	0.575365
[truncated: 155 more rows]

## Sheet: Panc-AdenoCA
Gene Symbol	Ensemble ID	Cohort/Tissue	Position	Status	p-value
[truncated: 774 more rows]

[truncated: 5 more sheets: Breast-AdenoCA, Ovary-AdenoCA, Liver-HCC, Lymph-CLL, Kidney-RCC]
