# Supplementary material for: Genomic basis for RNA alterations in cancer
Source: Nature. 2020 Feb 5;578(7793):129–36. doi: 10.1038/s41586-020-1970-0 (PMC7054216; doi:10.1038/s41586-020-1970-0)
Supplement: Supplementary file 3 — This zipped file contains Supplementary Tables 1-24 and a Supplementary Table Guide. [file 41586_2020_1970_MOESM3_ESM.zip › Supplementary_Tables/S3b_icgceqtl_replication_1tissue.xlsx]

## Sheet: pan-analysis
Gene Symbol	Ensemble ID	Cohort/Tissue	Position	Status	p-value
AL627309.1	ENSG00000237683.5	ICGC_Analysis	1_135032_G_A_hg19	True PAWG pval	1.72233370185e-06
AL627309.1	ENSG00000237683.5	Prostate_Analysis	1_135032_G_A_hg19	LeadPvNotSignificant(Checkld)	0.967084
AL627309.1	ENSG00000237683.5	Whole_Blood_Analysis	1_135032_G_A_hg19	LeadPvNotSignificant(Checkld)	0.104062
AL627309.1	ENSG00000237683.5	Pituitary_Analysis	1_135032_G_A_hg19	LeadPvNotSignificant(Checkld)	0.699891
AL627309.1	ENSG00000237683.5	Vagina_Analysis	1_51479_T_A_b37	NoLDPv,AllPvNotSignificant	0.151619
AL627309.1	ENSG00000237683.5	Uterus_Analysis	1_87190_G_A_hg19	NoLDPv,AllPvNotSignificant	0.104319
AL627309.1	ENSG00000237683.5	Spleen_Analysis	1_135032_G_A_hg19	LeadPvNotSignificant(Checkld)	0.242869
AL627309.1	ENSG00000237683.5	Stomach_Analysis	1_135032_G_A_hg19	LeadPvNotSignificant(Checkld)	0.937253
AL627309.1	ENSG00000237683.5	Testis_Analysis	1_135032_G_A_hg19	LeadPvNotSignificant(Checkld)	0.656257
AL627309.1	ENSG00000237683.5	Thyroid_Analysis	1_135032_G_A_hg19	LeadPvNotSignificant(Checkld)	0.0348133
AL627309.1	ENSG00000237683.5	Skin_Sun_Exposed_Lower_leg_Analysis	1_135032_G_A_hg19	LeadPvNotSignificant(Checkld)	0.480418
AL627309.1	ENSG00000237683.5	Brain_Anterior_cingulate_cortex_BA24_Analysis	1_135032_G_A_hg19	LeadPvNotSignificant(Checkld)	0.597274
AL627309.1	ENSG00000237683.5	Brain_Caudate_basal_ganglia_Analysis	1_135032_G_A_hg19	LeadPvNotSignificant(Checkld)	0.517804
AL627309.1	ENSG00000237683.5	Brain_Frontal_Cortex_BA9_Analysis	1_135032_G_A_hg19	LeadPvNotSignificant(Checkld)	0.699652
AL627309.1	ENSG00000237683.5	Adipose_Subcutaneous_Analysis	1_135032_G_A_hg19	LeadPvNotSignificant(Checkld)	0.360514
AL627309.1	ENSG00000237683.5	Breast_Mammary_Tissue_Analysis	1_135032_G_A_hg19	LeadPvNotSignificant(Checkld)	0.494827
AL627309.1	ENSG00000237683.5	Colon_Sigmoid_Analysis	1_135032_G_A_hg19	LeadPvNotSignificant(Checkld)	0.100916
AL627309.1	ENSG00000237683.5	Artery_Aorta_Analysis	1_135032_G_A_hg19	LeadPvNotSignificant(Checkld)	0.614283
AL627309.1	ENSG00000237683.5	Brain_Cerebellum_Analysis	1_135032_G_A_hg19	LeadPvNotSignificant(Checkld)	0.879613
AL627309.1	ENSG00000237683.5	Brain_Nucleus_accumbens_basal_ganglia_Analysis	1_135032_G_A_hg19	LeadPvNotSignificant(Checkld)	0.135757
AL627309.1	ENSG00000237683.5	Brain_Hippocampus_Analysis	1_135032_G_A_hg19	LeadPvNotSignificant(Checkld)	0.619702
AL627309.1	ENSG00000237683.5	Liver_Analysis	1_135032_G_A_hg19	LeadPvNotSignificant(Checkld)	0.456518
AL627309.1	ENSG00000237683.5	Lung_Analysis	1_135032_G_A_hg19	LeadPvNotSignificant(Checkld)	0.0132458
AL627309.1	ENSG00000237683.5	Ovary_Analysis	1_51479_T_A_b37	NoLDPv,AllPvNotSignificant	0.05152
AL627309.1	ENSG00000237683.5	Pancreas_Analysis	1_135032_G_A_hg19	LeadPvNotSignificant(Checkld)	0.288071
AL627309.1	ENSG00000237683.5	Brain_Hypothalamus_Analysis	1_135032_G_A_hg19	LeadPvNotSignificant(Checkld)	0.247162
AL627309.1	ENSG00000237683.5	Nerve_Tibial_Analysis	1_135032_G_A_hg19	LeadPvNotSignificant(Checkld)	0.654476
AL627309.1	ENSG00000237683.5	Muscle_Skeletal_Analysis	1_135032_G_A_hg19	LeadPvNotSignificant(Checkld)	0.411224
AL627309.1	ENSG00000237683.5	Colon_Transverse_Analysis	1_135032_G_A_hg19	LeadPvNotSignificant(Checkld)	0.114495
AL627309.1	ENSG00000237683.5	Heart_Atrial_Appendage_Analysis	1_135032_G_A_hg19	LeadPvNotSignificant(Checkld)	0.365755
AL627309.1	ENSG00000237683.5	Heart_Left_Ventricle_Analysis	1_135032_G_A_hg19	LeadPvNotSignificant(Checkld)	0.488332
AL627309.1	ENSG00000237683.5	Esophagus_Mucosa_Analysis	1_135032_G_A_hg19	LeadPvNotSignificant(Checkld)	0.0662369
AL627309.1	ENSG00000237683.5	Esophagus_Muscularis_Analysis	1_135032_G_A_hg19	LeadPvNotSignificant(Checkld)	0.898821
AL627309.1	ENSG00000237683.5	Skin_Not_Sun_Exposed_Suprapubic_Analysis	1_135032_G_A_hg19	LeadPvNotSignificant(Checkld)	0.655098
AL627309.1	ENSG00000237683.5	Small_Intestine_Terminal_Ileum_Analysis	1_89946_A_T_hg19	NoLDPv,AllPvNotSignificant	0.020557
AL627309.1	ENSG00000237683.5	Brain_Putamen_basal_ganglia_Analysis	1_135032_G_A_hg19	LeadPvNotSignificant(Checkld)	0.716313
AL627309.1	ENSG00000237683.5	Brain_Cerebellar_Hemisphere_Analysis	1_135032_G_A_hg19	LeadPvNotSignificant(Checkld)	0.883938
AL627309.1	ENSG00000237683.5	Adrenal_Gland_Analysis	1_135032_G_A_hg19	LeadPvNotSignificant(Checkld)	0.460903
AL627309.1	ENSG00000237683.5	Brain_Cortex_Analysis	1_135032_G_A_hg19	LeadPvNotSignificant(Checkld)	0.639518
AL627309.1	ENSG00000237683.5	Artery_Tibial_Analysis	1_135032_G_A_hg19	LeadPvNotSignificant(Checkld)	0.209087
AL627309.1	ENSG00000237683.5	Adipose_Visceral_Omentum_Analysis	1_135032_G_A_hg19	LeadPvNotSignificant(Checkld)	0.896065
AL627309.1	ENSG00000237683.5	Artery_Coronary_Analysis	1_135032_G_A_hg19	LeadPvNotSignificant(Checkld)	0.923529
AL627309.1	ENSG00000237683.5	Esophagus_Gastroesophageal_Junction_Analysis	1_57952_A_C_b37	NoLDPv,AllPvNotSignificant	0.0214998
PLA2G2D	ENSG00000117215.10	ICGC_Analysis	1_20442054_T_C_hg19	False PAWG pval	9.75896430334e-07
PLA2G2D	ENSG00000117215.10	Prostate_Analysis	1_20442054_T_C_hg19	LeadPvNotSignificant(Checkld)	0.482683
PLA2G2D	ENSG00000117215.10	Whole_Blood_Analysis	1_20442054_T_C_hg19	LeadPvNotSignificant(Checkld)	0.209379
PLA2G2D	ENSG00000117215.10	Pituitary_Analysis	nan	NoPvAtAll	nan
PLA2G2D	ENSG00000117215.10	Vagina_Analysis	nan	NoPvAtAll	nan
PLA2G2D	ENSG00000117215.10	Uterus_Analysis	nan	NoPvAtAll	nan
PLA2G2D	ENSG00000117215.10	Spleen_Analysis	1_20442054_T_C_hg19	LeadPvNotSignificant(Checkld)	0.398187
PLA2G2D	ENSG00000117215.10	Stomach_Analysis	1_20442054_T_C_hg19	LeadPvNotSignificant(Checkld)	0.0170273
PLA2G2D	ENSG00000117215.10	Testis_Analysis	nan	NoPvAtAll	nan
PLA2G2D	ENSG00000117215.10	Thyroid_Analysis	1_20442054_T_C_hg19	LeadPvNotSignificant(Checkld)	0.137354
PLA2G2D	ENSG00000117215.10	Skin_Sun_Exposed_Lower_leg_Analysis	nan	NoPvAtAll	nan
PLA2G2D	ENSG00000117215.10	Brain_Anterior_cingulate_cortex_BA24_Analysis	nan	NoPvAtAll	nan
PLA2G2D	ENSG00000117215.10	Brain_Caudate_basal_ganglia_Analysis	nan	NoPvAtAll	nan
PLA2G2D	ENSG00000117215.10	Brain_Frontal_Cortex_BA9_Analysis	nan	NoPvAtAll	nan
PLA2G2D	ENSG00000117215.10	Adipose_Subcutaneous_Analysis	1_20442054_T_C_hg19	LeadPvNotSignificant(Checkld)	0.00496804
PLA2G2D	ENSG00000117215.10	Breast_Mammary_Tissue_Analysis	1_20442054_T_C_hg19	LeadPvNotSignificant(Checkld)	0.465978
PLA2G2D	ENSG00000117215.10	Colon_Sigmoid_Analysis	1_20442054_T_C_hg19	LeadPvNotSignificant(Checkld)	0.0294388
PLA2G2D	ENSG00000117215.10	Artery_Aorta_Analysis	1_20442054_T_C_hg19	LeadPvNotSignificant(Checkld)	0.0276372
PLA2G2D	ENSG00000117215.10	Brain_Cerebellum_Analysis	nan	NoPvAtAll	nan
PLA2G2D	ENSG00000117215.10	Brain_Nucleus_accumbens_basal_ganglia_Analysis	nan	NoPvAtAll	nan
PLA2G2D	ENSG00000117215.10	Brain_Hippocampus_Analysis	nan	NoPvAtAll	nan
PLA2G2D	ENSG00000117215.10	Liver_Analysis	nan	NoPvAtAll	nan
PLA2G2D	ENSG00000117215.10	Lung_Analysis	1_20442054_T_C_hg19	LeadPvNotSignificant(Checkld)	0.0291862
PLA2G2D	ENSG00000117215.10	Ovary_Analysis	nan	NoPvAtAll	nan
PLA2G2D	ENSG00000117215.10	Pancreas_Analysis	nan	NoPvAtAll	nan
PLA2G2D	ENSG00000117215.10	Brain_Hypothalamus_Analysis	nan	NoPvAtAll	nan
PLA2G2D	ENSG00000117215.10	Nerve_Tibial_Analysis	nan	NoPvAtAll	nan
PLA2G2D	ENSG00000117215.10	Muscle_Skeletal_Analysis	nan	NoPvAtAll	nan
PLA2G2D	ENSG00000117215.10	Colon_Transverse_Analysis	1_20442054_T_C_hg19	LeadPvNotSignificant(Checkld)	0.816906
PLA2G2D	ENSG00000117215.10	Heart_Atrial_Appendage_Analysis	nan	NoPvAtAll	nan
PLA2G2D	ENSG00000117215.10	Heart_Left_Ventricle_Analysis	nan	NoPvAtAll	nan
PLA2G2D	ENSG00000117215.10	Esophagus_Mucosa_Analysis	1_20442054_T_C_hg19	LeadPvNotSignificant(Checkld)	0.000825154
PLA2G2D	ENSG00000117215.10	Esophagus_Muscularis_Analysis	1_20442054_T_C_hg19	LeadPvNotSignificant(Checkld)	0.227502
PLA2G2D	ENSG00000117215.10	Skin_Not_Sun_Exposed_Suprapubic_Analysis	nan	NoPvAtAll	nan
PLA2G2D	ENSG00000117215.10	Small_Intestine_Terminal_Ileum_Analysis	1_20442054_T_C_hg19	LeadPvNotSignificant(Checkld)	0.152575
PLA2G2D	ENSG00000117215.10	Brain_Putamen_basal_ganglia_Analysis	nan	NoPvAtAll	nan
PLA2G2D	ENSG00000117215.10	Brain_Cerebellar_Hemisphere_Analysis	nan	NoPvAtAll	nan
PLA2G2D	ENSG00000117215.10	Adrenal_Gland_Analysis	nan	NoPvAtAll	nan
PLA2G2D	ENSG00000117215.10	Brain_Cortex_Analysis	nan	NoPvAtAll	nan
PLA2G2D	ENSG00000117215.10	Artery_Tibial_Analysis	nan	NoPvAtAll	nan
PLA2G2D	ENSG00000117215.10	Adipose_Visceral_Omentum_Analysis	1_20442054_T_C_hg19	LeadPvNotSignificant(Checkld)	0.438519
PLA2G2D	ENSG00000117215.10	Artery_Coronary_Analysis	1_20442054_T_C_hg19	LeadPvNotSignificant(Checkld)	0.0783987
PLA2G2D	ENSG00000117215.10	Esophagus_Gastroesophageal_Junction_Analysis	1_20442054_T_C_hg19	LeadPvNotSignificant(Checkld)	0.000906452
KLHL17	ENSG00000187961.9	ICGC_Analysis	1_891945_A_G_hg19	False PAWG pval	6.5480991267e-07
KLHL17	ENSG00000187961.9	Prostate_Analysis	1_891945_A_G_hg19	LeadPvNotSignificant(Checkld)	0.408453
KLHL17	ENSG00000187961.9	Whole_Blood_Analysis	1_891945_A_G_hg19	LeadPvNotSignificant(Checkld)	0.0108801
KLHL17	ENSG00000187961.9	Pituitary_Analysis	1_891945_A_G_hg19	LeadPvNotSignificant(Checkld)	0.50324
KLHL17	ENSG00000187961.9	Vagina_Analysis	1_891945_A_G_hg19	LeadPvNotSignificant(Checkld)	0.192809
KLHL17	ENSG00000187961.9	Uterus_Analysis	1_891945_A_G_hg19	LeadPvNotSignificant(Checkld)	0.242358
KLHL17	ENSG00000187961.9	Spleen_Analysis	1_891945_A_G_hg19	LeadPvNotSignificant(Checkld)	0.0275067
KLHL17	ENSG00000187961.9	Stomach_Analysis	1_891945_A_G_hg19	LeadPvNotSignificant(Checkld)	0.10101
KLHL17	ENSG00000187961.9	Testis_Analysis	1_891945_A_G_hg19	LeadPvNotSignificant(Checkld)	0.314946
KLHL17	ENSG00000187961.9	Thyroid_Analysis	1_891945_A_G_hg19	LeadPvNotSignificant(Checkld)	0.939629
KLHL17	ENSG00000187961.9	Skin_Sun_Exposed_Lower_leg_Analysis	1_891945_A_G_hg19	LeadPvSignificant	0.000222504
KLHL17	ENSG00000187961.9	Brain_Anterior_cingulate_cortex_BA24_Analysis	1_891945_A_G_hg19	LeadPvNotSignificant(Checkld)	0.317099
KLHL17	ENSG00000187961.9	Brain_Caudate_basal_ganglia_Analysis	1_891945_A_G_hg19	LeadPvNotSignificant(Checkld)	0.994855
KLHL17	ENSG00000187961.9	Brain_Frontal_Cortex_BA9_Analysis	1_891945_A_G_hg19	LeadPvNotSignificant(Checkld)	0.4076
KLHL17	ENSG00000187961.9	Adipose_Subcutaneous_Analysis	1_891945_A_G_hg19	LeadPvNotSignificant(Checkld)	0.450146
KLHL17	ENSG00000187961.9	Breast_Mammary_Tissue_Analysis	1_891945_A_G_hg19	LeadPvNotSignificant(Checkld)	0.81134
KLHL17	ENSG00000187961.9	Colon_Sigmoid_Analysis	1_891945_A_G_hg19	LeadPvNotSignificant(Checkld)	0.526147
KLHL17	ENSG00000187961.9	Artery_Aorta_Analysis	1_891945_A_G_hg19	LeadPvNotSignificant(Checkld)	0.704024
KLHL17	ENSG00000187961.9	Brain_Cerebellum_Analysis	1_891945_A_G_hg19	LeadPvNotSignificant(Checkld)	0.32039
KLHL17	ENSG00000187961.9	Brain_Nucleus_accumbens_basal_ganglia_Analysis	1_891945_A_G_hg19	LeadPvNotSignificant(Checkld)	0.340455
KLHL17	ENSG00000187961.9	Brain_Hippocampus_Analysis	1_891945_A_G_hg19	LeadPvNotSignificant(Checkld)	0.416465
KLHL17	ENSG00000187961.9	Liver_Analysis	1_891945_A_G_hg19	LeadPvNotSignificant(Checkld)	0.759952
KLHL17	ENSG00000187961.9	Lung_Analysis	1_891945_A_G_hg19	LeadPvNotSignificant(Checkld)	0.281261
KLHL17	ENSG00000187961.9	Ovary_Analysis	1_891945_A_G_hg19	LeadPvNotSignificant(Checkld)	0.0351739
KLHL17	ENSG00000187961.9	Pancreas_Analysis	1_891945_A_G_hg19	LeadPvNotSignificant(Checkld)	0.0119899
KLHL17	ENSG00000187961.9	Brain_Hypothalamus_Analysis	1_891945_A_G_hg19	LeadPvNotSignificant(Checkld)	0.0944303
KLHL17	ENSG00000187961.9	Nerve_Tibial_Analysis	1_891945_A_G_hg19	LeadPvNotSignificant(Checkld)	0.746365
KLHL17	ENSG00000187961.9	Muscle_Skeletal_Analysis	1_891945_A_G_hg19	LeadPvNotSignificant(Checkld)	0.0658422
KLHL17	ENSG00000187961.9	Colon_Transverse_Analysis	1_891945_A_G_hg19	LeadPvNotSignificant(Checkld)	0.764903
KLHL17	ENSG00000187961.9	Heart_Atrial_Appendage_Analysis	1_891945_A_G_hg19	LeadPvNotSignificant(Checkld)	0.371173
KLHL17	ENSG00000187961.9	Heart_Left_Ventricle_Analysis	1_891945_A_G_hg19	LeadPvNotSignificant(Checkld)	0.114119
KLHL17	ENSG00000187961.9	Esophagus_Mucosa_Analysis	1_891945_A_G_hg19	LeadPvNotSignificant(Checkld)	0.0452259
KLHL17	ENSG00000187961.9	Esophagus_Muscularis_Analysis	1_891945_A_G_hg19	LeadPvNotSignificant(Checkld)	0.00082439
KLHL17	ENSG00000187961.9	Skin_Not_Sun_Exposed_Suprapubic_Analysis	1_891945_A_G_hg19	LeadPvNotSignificant(Checkld)	0.144232
KLHL17	ENSG00000187961.9	Small_Intestine_Terminal_Ileum_Analysis	1_891945_A_G_hg19	LeadPvNotSignificant(Checkld)	0.513497
KLHL17	ENSG00000187961.9	Brain_Putamen_basal_ganglia_Analysis	1_891945_A_G_hg19	LeadPvNotSignificant(Checkld)	0.997042
KLHL17	ENSG00000187961.9	Brain_Cerebellar_Hemisphere_Analysis	1_891945_A_G_hg19	LeadPvNotSignificant(Checkld)	0.199155
KLHL17	ENSG00000187961.9	Adrenal_Gland_Analysis	1_891945_A_G_hg19	LeadPvNotSignificant(Checkld)	0.0715724
KLHL17	ENSG00000187961.9	Brain_Cortex_Analysis	1_891945_A_G_hg19	LeadPvNotSignificant(Checkld)	0.0149215
KLHL17	ENSG00000187961.9	Artery_Tibial_Analysis	1_891945_A_G_hg19	LeadPvNotSignificant(Checkld)	0.0505527
KLHL17	ENSG00000187961.9	Adipose_Visceral_Omentum_Analysis	1_891945_A_G_hg19	LeadPvNotSignificant(Checkld)	0.184956
KLHL17	ENSG00000187961.9	Artery_Coronary_Analysis	1_891945_A_G_hg19	LeadPvNotSignificant(Checkld)	0.478848
KLHL17	ENSG00000187961.9	Esophagus_Gastroesophageal_Junction_Analysis	1_891945_A_G_hg19	LeadPvNotSignificant(Checkld)	0.692759
ISG15	ENSG00000187608.5	ICGC_Analysis	1_945474_C_T_hg19	False PAWG pval	1.83265780405e-05
ISG15	ENSG00000187608.5	Prostate_Analysis	1_945612_C_T_hg19	NoLeadPv,LdPvNotSignificant	0.257369
ISG15	ENSG00000187608.5	Whole_Blood_Analysis	1_945474_C_T_hg19	LeadPvSignificant	1.6625e-12
ISG15	ENSG00000187608.5	Pituitary_Analysis	1_945474_C_T_hg19	LeadPvNotSignificant(Checkld)	0.66759
ISG15	ENSG00000187608.5	Vagina_Analysis	1_945474_C_T_hg19	LeadPvNotSignificant(Checkld)	0.00685456
ISG15	ENSG00000187608.5	Uterus_Analysis	1_945111_C_T_hg19	NoLeadPv,LdPvNotSignificant	0.0857123
ISG15	ENSG00000187608.5	Spleen_Analysis	1_945474_C_T_hg19	LeadPvNotSignificant(Checkld)	0.167768
ISG15	ENSG00000187608.5	Stomach_Analysis	1_945474_C_T_hg19	LeadPvNotSignificant(Checkld)	0.0352384
ISG15	ENSG00000187608.5	Testis_Analysis	1_945474_C_T_hg19	LeadPvNotSignificant(Checkld)	0.16474
ISG15	ENSG00000187608.5	Thyroid_Analysis	1_945474_C_T_hg19	LeadPvNotSignificant(Checkld)	0.333955
ISG15	ENSG00000187608.5	Skin_Sun_Exposed_Lower_leg_Analysis	1_945474_C_T_hg19	LeadPvNotSignificant(Checkld)	0.00449695
ISG15	ENSG00000187608.5	Brain_Anterior_cingulate_cortex_BA24_Analysis	1_913610_G_A_hg19	NoLDPv,AllPvNotSignificant	0.00710924
ISG15	ENSG00000187608.5	Brain_Caudate_basal_ganglia_Analysis	1_945474_C_T_hg19	LeadPvNotSignificant(Checkld)	0.310783
ISG15	ENSG00000187608.5	Brain_Frontal_Cortex_BA9_Analysis	1_943468_T_C_hg19	NoLeadPv,LdPvNotSignificant	0.0258384
ISG15	ENSG00000187608.5	Adipose_Subcutaneous_Analysis	1_945474_C_T_hg19	LeadPvNotSignificant(Checkld)	0.0304356
ISG15	ENSG00000187608.5	Breast_Mammary_Tissue_Analysis	1_945474_C_T_hg19	LeadPvNotSignificant(Checkld)	0.039368
ISG15	ENSG00000187608.5	Colon_Sigmoid_Analysis	1_945474_C_T_hg19	LeadPvNotSignificant(Checkld)	0.0160472
ISG15	ENSG00000187608.5	Artery_Aorta_Analysis	1_945474_C_T_hg19	LeadPvNotSignificant(Checkld)	0.27311
ISG15	ENSG00000187608.5	Brain_Cerebellum_Analysis	1_950716_A_T_hg19	NoLeadPv,LdPvNotSignificant	0.11346
ISG15	ENSG00000187608.5	Brain_Nucleus_accumbens_basal_ganglia_Analysis	1_948692_G_A_hg19	NoLeadPv,LdPvNotSignificant	0.051269
ISG15	ENSG00000187608.5	Brain_Hippocampus_Analysis	1_945096_C_T_hg19	NoLeadPv,LdPvNotSignificant	0.703332
ISG15	ENSG00000187608.5	Liver_Analysis	1_945474_C_T_hg19	LeadPvNotSignificant(Checkld)	0.38308
ISG15	ENSG00000187608.5	Lung_Analysis	1_945474_C_T_hg19	LeadPvNotSignificant(Checkld)	0.525832
ISG15	ENSG00000187608.5	Ovary_Analysis	1_945474_C_T_hg19	LeadPvNotSignificant(Checkld)	0.00509571
ISG15	ENSG00000187608.5	Pancreas_Analysis	1_945474_C_T_hg19	LeadPvNotSignificant(Checkld)	0.166252
ISG15	ENSG00000187608.5	Brain_Hypothalamus_Analysis	1_949235_G_A_hg19	NoLeadPv,LdPvNotSignificant	0.356104
ISG15	ENSG00000187608.5	Nerve_Tibial_Analysis	1_945474_C_T_hg19	LeadPvNotSignificant(Checkld)	0.973944
ISG15	ENSG00000187608.5	Muscle_Skeletal_Analysis	1_945474_C_T_hg19	LeadPvNotSignificant(Checkld)	0.536556
ISG15	ENSG00000187608.5	Colon_Transverse_Analysis	1_945474_C_T_hg19	LeadPvNotSignificant(Checkld)	0.000472036
ISG15	ENSG00000187608.5	Heart_Atrial_Appendage_Analysis	1_945474_C_T_hg19	LeadPvNotSignificant(Checkld)	0.397412
ISG15	ENSG00000187608.5	Heart_Left_Ventricle_Analysis	1_945474_C_T_hg19	LeadPvNotSignificant(Checkld)	0.84797
ISG15	ENSG00000187608.5	Esophagus_Mucosa_Analysis	1_945474_C_T_hg19	LeadPvNotSignificant(Checkld)	0.161251
ISG15	ENSG00000187608.5	Esophagus_Muscularis_Analysis	1_945474_C_T_hg19	LeadPvNotSignificant(Checkld)	0.138028
ISG15	ENSG00000187608.5	Skin_Not_Sun_Exposed_Suprapubic_Analysis	1_945474_C_T_hg19	LeadPvNotSignificant(Checkld)	0.548164
ISG15	ENSG00000187608.5	Small_Intestine_Terminal_Ileum_Analysis	1_950716_A_T_hg19	NoLeadPv,LdPvNotSignificant	0.00164993
ISG15	ENSG00000187608.5	Brain_Putamen_basal_ganglia_Analysis	1_943468_T_C_hg19	NoLeadPv,LdPvNotSignificant	0.355368
ISG15	ENSG00000187608.5	Brain_Cerebellar_Hemisphere_Analysis	1_948921_T_C_hg19	NoLeadPv,LdPvNotSignificant	0.466366
ISG15	ENSG00000187608.5	Adrenal_Gland_Analysis	1_945474_C_T_hg19	LeadPvNotSignificant(Checkld)	0.239848
ISG15	ENSG00000187608.5	Brain_Cortex_Analysis	1_943468_T_C_hg19	NoLeadPv,LdPvNotSignificant	0.00238293
ISG15	ENSG00000187608.5	Artery_Tibial_Analysis	1_945474_C_T_hg19	LeadPvNotSignificant(Checkld)	0.615864
ISG15	ENSG00000187608.5	Adipose_Visceral_Omentum_Analysis	1_945474_C_T_hg19	LeadPvNotSignificant(Checkld)	0.552448
ISG15	ENSG00000187608.5	Artery_Coronary_Analysis	1_945474_C_T_hg19	LeadPvNotSignificant(Checkld)	0.521571
ISG15	ENSG00000187608.5	Esophagus_Gastroesophageal_Junction_Analysis	1_945474_C_T_hg19	LeadPvNotSignificant(Checkld)	0.360921
SH2D5	ENSG00000189410.7	ICGC_Analysis	1_20978415_T_G_hg19	False PAWG pval	4.05502053184e-06
SH2D5	ENSG00000189410.7	Prostate_Analysis	1_20978415_T_G_hg19	LeadPvNotSignificant(Checkld)	0.702198
SH2D5	ENSG00000189410.7	Whole_Blood_Analysis	nan	NoPvAtAll	nan
SH2D5	ENSG00000189410.7	Pituitary_Analysis	1_20978415_T_G_hg19	LeadPvNotSignificant(Checkld)	0.354454
SH2D5	ENSG00000189410.7	Vagina_Analysis	1_21039087_C_A_b37	NoLDPv,AllPvNotSignificant	0.0146314
SH2D5	ENSG00000189410.7	Uterus_Analysis	1_20962149_G_A_hg19	NoLDPv,AllPvNotSignificant	0.0149626
SH2D5	ENSG00000189410.7	Spleen_Analysis	nan	NoPvAtAll	nan
SH2D5	ENSG00000189410.7	Stomach_Analysis	1_20978415_T_G_hg19	LeadPvNotSignificant(Checkld)	0.90855
SH2D5	ENSG00000189410.7	Testis_Analysis	1_20978415_T_G_hg19	LeadPvNotSignificant(Checkld)	0.773155
SH2D5	ENSG00000189410.7	Thyroid_Analysis	1_20978415_T_G_hg19	LeadPvNotSignificant(Checkld)	0.95669
SH2D5	ENSG00000189410.7	Skin_Sun_Exposed_Lower_leg_Analysis	1_20978415_T_G_hg19	LeadPvNotSignificant(Checkld)	0.411547
SH2D5	ENSG00000189410.7	Brain_Anterior_cingulate_cortex_BA24_Analysis	1_21017025_T_G_hg19	NoLDPv,AllPvNotSignificant	0.00649954
SH2D5	ENSG00000189410.7	Brain_Caudate_basal_ganglia_Analysis	1_20978415_T_G_hg19	LeadPvNotSignificant(Checkld)	0.211272
SH2D5	ENSG00000189410.7	Brain_Frontal_Cortex_BA9_Analysis	1_21017570_G_A_hg19	NoLDPv,AllPvNotSignificant	0.0215841
SH2D5	ENSG00000189410.7	Adipose_Subcutaneous_Analysis	1_20978415_T_G_hg19	LeadPvNotSignificant(Checkld)	0.768448
SH2D5	ENSG00000189410.7	Breast_Mammary_Tissue_Analysis	1_20978415_T_G_hg19	LeadPvNotSignificant(Checkld)	0.955033
SH2D5	ENSG00000189410.7	Colon_Sigmoid_Analysis	1_20978415_T_G_hg19	LeadPvNotSignificant(Checkld)	0.220582
SH2D5	ENSG00000189410.7	Artery_Aorta_Analysis	1_20978415_T_G_hg19	LeadPvNotSignificant(Checkld)	0.999773
SH2D5	ENSG00000189410.7	Brain_Cerebellum_Analysis	1_20978415_T_G_hg19	LeadPvNotSignificant(Checkld)	0.128134
SH2D5	ENSG00000189410.7	Brain_Nucleus_accumbens_basal_ganglia_Analysis	1_21024901_C_T_hg19	NoLDPv,AllPvNotSignificant	0.00123811
SH2D5	ENSG00000189410.7	Brain_Hippocampus_Analysis	1_20978415_T_G_hg19	LeadPvNotSignificant(Checkld)	0.46059
SH2D5	ENSG00000189410.7	Liver_Analysis	1_20978415_T_G_hg19	LeadPvNotSignificant(Checkld)	0.629373
SH2D5	ENSG00000189410.7	Lung_Analysis	1_20978415_T_G_hg19	LeadPvNotSignificant(Checkld)	0.523559
SH2D5	ENSG00000189410.7	Ovary_Analysis	1_20978415_T_G_hg19	LeadPvNotSignificant(Checkld)	0.71806
SH2D5	ENSG00000189410.7	Pancreas_Analysis	nan	NoPvAtAll	nan
SH2D5	ENSG00000189410.7	Brain_Hypothalamus_Analysis	1_20978415_T_G_hg19	LeadPvNotSignificant(Checkld)	0.900709
SH2D5	ENSG00000189410.7	Nerve_Tibial_Analysis	1_20978415_T_G_hg19	LeadPvNotSignificant(Checkld)	0.0580928
SH2D5	ENSG00000189410.7	Muscle_Skeletal_Analysis	1_20978415_T_G_hg19	LeadPvNotSignificant(Checkld)	0.532589
SH2D5	ENSG00000189410.7	Colon_Transverse_Analysis	1_20978415_T_G_hg19	LeadPvNotSignificant(Checkld)	0.976066
SH2D5	ENSG00000189410.7	Heart_Atrial_Appendage_Analysis	1_20978415_T_G_hg19	LeadPvNotSignificant(Checkld)	0.848987
SH2D5	ENSG00000189410.7	Heart_Left_Ventricle_Analysis	1_20978415_T_G_hg19	LeadPvNotSignificant(Checkld)	0.325588
SH2D5	ENSG00000189410.7	Esophagus_Mucosa_Analysis	1_20978415_T_G_hg19	LeadPvNotSignificant(Checkld)	0.344132
SH2D5	ENSG00000189410.7	Esophagus_Muscularis_Analysis	1_20978415_T_G_hg19	LeadPvNotSignificant(Checkld)	0.971477
SH2D5	ENSG00000189410.7	Skin_Not_Sun_Exposed_Suprapubic_Analysis	1_20978415_T_G_hg19	LeadPvNotSignificant(Checkld)	0.683264
SH2D5	ENSG00000189410.7	Small_Intestine_Terminal_Ileum_Analysis	1_20997294_G_C_hg19	NoLDPv,AllPvNotSignificant	0.0047974
SH2D5	ENSG00000189410.7	Brain_Putamen_basal_ganglia_Analysis	1_20978415_T_G_hg19	LeadPvNotSignificant(Checkld)	0.399654
SH2D5	ENSG00000189410.7	Brain_Cerebellar_Hemisphere_Analysis	1_20978415_T_G_hg19	LeadPvNotSignificant(Checkld)	0.259648
SH2D5	ENSG00000189410.7	Adrenal_Gland_Analysis	1_20978415_T_G_hg19	LeadPvNotSignificant(Checkld)	0.977606
SH2D5	ENSG00000189410.7	Brain_Cortex_Analysis	1_20978415_T_G_hg19	LeadPvNotSignificant(Checkld)	0.932944
SH2D5	ENSG00000189410.7	Artery_Tibial_Analysis	1_20978415_T_G_hg19	LeadPvNotSignificant(Checkld)	0.739826
SH2D5	ENSG00000189410.7	Adipose_Visceral_Omentum_Analysis	1_20978415_T_G_hg19	LeadPvNotSignificant(Checkld)	0.831353
SH2D5	ENSG00000189410.7	Artery_Coronary_Analysis	1_20978415_T_G_hg19	LeadPvNotSignificant(Checkld)	0.548243
SH2D5	ENSG00000189410.7	Esophagus_Gastroesophageal_Junction_Analysis	1_20978415_T_G_hg19	LeadPvNotSignificant(Checkld)	0.675682
EIF4G3	ENSG00000075151.15	ICGC_Analysis	1_21105583_C_T_hg19	False PAWG pval	7.8859608604e-07
EIF4G3	ENSG00000075151.15	Prostate_Analysis	1_21496687_C_T_hg19	NoLDPv,AllPvNotSignificant	0.0105256
EIF4G3	ENSG00000075151.15	Whole_Blood_Analysis	1_21105583_C_T_hg19	LeadPvNotSignificant(Checkld)	0.420037
EIF4G3	ENSG00000075151.15	Pituitary_Analysis	1_21516090_A_G_hg19	NoLDPv,AllPvNotSignificant	0.00999264
EIF4G3	ENSG00000075151.15	Vagina_Analysis	1_21590873_A_T_hg19	NoLDPv,AllPvNotSignificant	0.0405338
EIF4G3	ENSG00000075151.15	Uterus_Analysis	1_21496691_C_T_hg19	NoLDPv,AllPvNotSignificant	0.00228545
EIF4G3	ENSG00000075151.15	Spleen_Analysis	1_21461370_T_C_hg19	NoLDPv,AllPvNotSignificant	0.000372468
EIF4G3	ENSG00000075151.15	Stomach_Analysis	1_21058510_C_T_b37	NoLeadPv,LdPvNotSignificant	0.0180137
EIF4G3	ENSG00000075151.15	Testis_Analysis	1_21091530_C_A_hg19	NoLeadPv,LdPvNotSignificant	0.227123
EIF4G3	ENSG00000075151.15	Thyroid_Analysis	1_21105583_C_T_hg19	LeadPvNotSignificant(Checkld)	0.382513
EIF4G3	ENSG00000075151.15	Skin_Sun_Exposed_Lower_leg_Analysis	1_21105583_C_T_hg19	LeadPvNotSignificant(Checkld)	0.0873345
EIF4G3	ENSG00000075151.15	Brain_Anterior_cingulate_cortex_BA24_Analysis	1_21506276_T_A_b37	NoLDPv,AllPvNotSignificant	0.019587
EIF4G3	ENSG00000075151.15	Brain_Caudate_basal_ganglia_Analysis	1_21544074_G_C_hg19	NoLDPv,AllPvNotSignificant	0.00954792
EIF4G3	ENSG00000075151.15	Brain_Frontal_Cortex_BA9_Analysis	1_21385436_T_C_hg19	NoLDPv,AllPvNotSignificant	0.00943819
EIF4G3	ENSG00000075151.15	Adipose_Subcutaneous_Analysis	1_21105583_C_T_hg19	LeadPvNotSignificant(Checkld)	0.536484
EIF4G3	ENSG00000075151.15	Breast_Mammary_Tissue_Analysis	1_21058510_C_T_b37	NoLeadPv,LdPvNotSignificant	0.0800564
EIF4G3	ENSG00000075151.15	Colon_Sigmoid_Analysis	1_21058510_C_T_b37	NoLeadPv,LdPvNotSignificant	0.618399
EIF4G3	ENSG00000075151.15	Artery_Aorta_Analysis	1_21105583_C_T_hg19	LeadPvNotSignificant(Checkld)	0.832591
EIF4G3	ENSG00000075151.15	Brain_Cerebellum_Analysis	1_21174429_T_C_hg19	NoLDPv,AllPvNotSignificant	0.00257415
EIF4G3	ENSG00000075151.15	Brain_Nucleus_accumbens_basal_ganglia_Analysis	1_21506320_A_T_b37	NoLDPv,AllPvNotSignificant	0.00120284
EIF4G3	ENSG00000075151.15	Brain_Hippocampus_Analysis	1_21541095_G_T_b37	NoLDPv,AllPvNotSignificant	0.00170681
EIF4G3	ENSG00000075151.15	Liver_Analysis	1_21264768_A_G_hg19	NoLeadPv,LdPvNotSignificant	0.382383
EIF4G3	ENSG00000075151.15	Lung_Analysis	1_21105583_C_T_hg19	LeadPvNotSignificant(Checkld)	0.691995
EIF4G3	ENSG00000075151.15	Ovary_Analysis	1_21593773_T_C_hg19	NoLDPv,AllPvNotSignificant	0.00914316
EIF4G3	ENSG00000075151.15	Pancreas_Analysis	1_21264768_A_G_hg19	NoLeadPv,LdPvNotSignificant	0.393981
EIF4G3	ENSG00000075151.15	Brain_Hypothalamus_Analysis	1_21573008_G_A_b37	NoLDPv,AllPvNotSignificant	0.00364331
EIF4G3	ENSG00000075151.15	Nerve_Tibial_Analysis	1_21105583_C_T_hg19	LeadPvNotSignificant(Checkld)	0.124954
EIF4G3	ENSG00000075151.15	Muscle_Skeletal_Analysis	1_21105583_C_T_hg19	LeadPvNotSignificant(Checkld)	0.417984
EIF4G3	ENSG00000075151.15	Colon_Transverse_Analysis	1_21058510_C_T_b37	NoLeadPv,LdPvNotSignificant	0.173815
EIF4G3	ENSG00000075151.15	Heart_Atrial_Appendage_Analysis	1_21274119_C_G_hg19	NoLeadPv,LdPvNotSignificant	0.842196
EIF4G3	ENSG00000075151.15	Heart_Left_Ventricle_Analysis	1_21105583_C_T_hg19	LeadPvNotSignificant(Checkld)	0.600604
EIF4G3	ENSG00000075151.15	Esophagus_Mucosa_Analysis	1_21105583_C_T_hg19	LeadPvNotSignificant(Checkld)	0.72304
EIF4G3	ENSG00000075151.15	Esophagus_Muscularis_Analysis	1_21105583_C_T_hg19	LeadPvNotSignificant(Checkld)	0.656754
EIF4G3	ENSG00000075151.15	Skin_Not_Sun_Exposed_Suprapubic_Analysis	1_21091530_C_A_hg19	NoLeadPv,LdPvNotSignificant	0.00932595
EIF4G3	ENSG00000075151.15	Small_Intestine_Terminal_Ileum_Analysis	1_21522708_A_T_b37	NoLDPv,AllPvSignificant	6.50216e-05
EIF4G3	ENSG00000075151.15	Brain_Putamen_basal_ganglia_Analysis	1_21556624_A_G_hg19	NoLDPv,AllPvNotSignificant	0.00952651
EIF4G3	ENSG00000075151.15	Brain_Cerebellar_Hemisphere_Analysis	1_21552149_C_T_hg19	NoLDPv,AllPvNotSignificant	0.000746768
EIF4G3	ENSG00000075151.15	Adrenal_Gland_Analysis	1_21264768_A_G_hg19	NoLeadPv,LdPvNotSignificant	0.263695
EIF4G3	ENSG00000075151.15	Brain_Cortex_Analysis	1_21240548_G_A_hg19	NoLDPv,AllPvNotSignificant	0.0121237
EIF4G3	ENSG00000075151.15	Artery_Tibial_Analysis	1_21105583_C_T_hg19	LeadPvNotSignificant(Checkld)	0.573318
EIF4G3	ENSG00000075151.15	Adipose_Visceral_Omentum_Analysis	1_21091530_C_A_hg19	NoLeadPv,LdPvNotSignificant	0.137936
EIF4G3	ENSG00000075151.15	Artery_Coronary_Analysis	1_21506671_G_A_b37	NoLDPv,AllPvNotSignificant	0.00151106
EIF4G3	ENSG00000075151.15	Esophagus_Gastroesophageal_Junction_Analysis	1_21264768_A_G_hg19	NoLeadPv,LdPvNotSignificant	0.850702
AL589739.1	ENSG00000269753.1	ICGC_Analysis	1_2275138_C_T_hg19	True PAWG pval	4.7128023188e-06
AL589739.1	ENSG00000269753.1	Prostate_Analysis	1_2275138_C_T_hg19	LeadPvNotSignificant(Checkld)	0.536356
AL589739.1	ENSG00000269753.1	Whole_Blood_Analysis	nan	NoPvAtAll	nan
AL589739.1	ENSG00000269753.1	Pituitary_Analysis	1_2275138_C_T_hg19	LeadPvNotSignificant(Checkld)	0.73174
AL589739.1	ENSG00000269753.1	Vagina_Analysis	1_2275138_C_T_hg19	LeadPvNotSignificant(Checkld)	0.448442
AL589739.1	ENSG00000269753.1	Uterus_Analysis	1_2275138_C_T_hg19	LeadPvNotSignificant(Checkld)	0.772798
AL589739.1	ENSG00000269753.1	Spleen_Analysis	1_2275138_C_T_hg19	LeadPvNotSignificant(Checkld)	0.561046
AL589739.1	ENSG00000269753.1	Stomach_Analysis	1_2275138_C_T_hg19	LeadPvNotSignificant(Checkld)	0.786288
AL589739.1	ENSG00000269753.1	Testis_Analysis	1_2275138_C_T_hg19	LeadPvNotSignificant(Checkld)	0.466169
AL589739.1	ENSG00000269753.1	Thyroid_Analysis	1_2275138_C_T_hg19	LeadPvNotSignificant(Checkld)	0.0266966
AL589739.1	ENSG00000269753.1	Skin_Sun_Exposed_Lower_leg_Analysis	1_2275138_C_T_hg19	LeadPvNotSignificant(Checkld)	0.105201
AL589739.1	ENSG00000269753.1	Brain_Anterior_cingulate_cortex_BA24_Analysis	1_2275138_C_T_hg19	LeadPvNotSignificant(Checkld)	0.323984
AL589739.1	ENSG00000269753.1	Brain_Caudate_basal_ganglia_Analysis	1_2275138_C_T_hg19	LeadPvNotSignificant(Checkld)	0.316578
AL589739.1	ENSG00000269753.1	Brain_Frontal_Cortex_BA9_Analysis	1_2275138_C_T_hg19	LeadPvNotSignificant(Checkld)	0.890778
AL589739.1	ENSG00000269753.1	Adipose_Subcutaneous_Analysis	1_2275138_C_T_hg19	LeadPvNotSignificant(Checkld)	0.153343
AL589739.1	ENSG00000269753.1	Breast_Mammary_Tissue_Analysis	1_2275138_C_T_hg19	LeadPvNotSignificant(Checkld)	0.376066
AL589739.1	ENSG00000269753.1	Colon_Sigmoid_Analysis	1_2275138_C_T_hg19	LeadPvNotSignificant(Checkld)	0.451572
AL589739.1	ENSG00000269753.1	Artery_Aorta_Analysis	1_2275138_C_T_hg19	LeadPvNotSignificant(Checkld)	0.683853
AL589739.1	ENSG00000269753.1	Brain_Cerebellum_Analysis	1_2275138_C_T_hg19	LeadPvNotSignificant(Checkld)	0.397772
AL589739.1	ENSG00000269753.1	Brain_Nucleus_accumbens_basal_ganglia_Analysis	1_2275138_C_T_hg19	LeadPvNotSignificant(Checkld)	0.815352
AL589739.1	ENSG00000269753.1	Brain_Hippocampus_Analysis	1_2275138_C_T_hg19	LeadPvNotSignificant(Checkld)	0.369684
AL589739.1	ENSG00000269753.1	Liver_Analysis	1_2275138_C_T_hg19	LeadPvNotSignificant(Checkld)	0.259209
AL589739.1	ENSG00000269753.1	Lung_Analysis	1_2275138_C_T_hg19	LeadPvNotSignificant(Checkld)	0.381606
AL589739.1	ENSG00000269753.1	Ovary_Analysis	1_2275138_C_T_hg19	LeadPvNotSignificant(Checkld)	0.917816
AL589739.1	ENSG00000269753.1	Pancreas_Analysis	1_2275138_C_T_hg19	LeadPvNotSignificant(Checkld)	0.678099
AL589739.1	ENSG00000269753.1	Brain_Hypothalamus_Analysis	1_2275138_C_T_hg19	LeadPvNotSignificant(Checkld)	0.407109
AL589739.1	ENSG00000269753.1	Nerve_Tibial_Analysis	1_2275138_C_T_hg19	LeadPvNotSignificant(Checkld)	0.838017
AL589739.1	ENSG00000269753.1	Muscle_Skeletal_Analysis	1_2275138_C_T_hg19	LeadPvNotSignificant(Checkld)	0.167649
AL589739.1	ENSG00000269753.1	Colon_Transverse_Analysis	1_2275138_C_T_hg19	LeadPvNotSignificant(Checkld)	0.233402
AL589739.1	ENSG00000269753.1	Heart_Atrial_Appendage_Analysis	1_2275138_C_T_hg19	LeadPvNotSignificant(Checkld)	0.98002
AL589739.1	ENSG00000269753.1	Heart_Left_Ventricle_Analysis	1_2275138_C_T_hg19	LeadPvNotSignificant(Checkld)	0.149604
AL589739.1	ENSG00000269753.1	Esophagus_Mucosa_Analysis	1_2275138_C_T_hg19	LeadPvNotSignificant(Checkld)	0.197519
AL589739.1	ENSG00000269753.1	Esophagus_Muscularis_Analysis	1_2275138_C_T_hg19	LeadPvNotSignificant(Checkld)	0.444056
AL589739.1	ENSG00000269753.1	Skin_Not_Sun_Exposed_Suprapubic_Analysis	1_2275138_C_T_hg19	LeadPvNotSignificant(Checkld)	0.150946
AL589739.1	ENSG00000269753.1	Small_Intestine_Terminal_Ileum_Analysis	1_2275138_C_T_hg19	LeadPvNotSignificant(Checkld)	0.471419
AL589739.1	ENSG00000269753.1	Brain_Putamen_basal_ganglia_Analysis	1_2275138_C_T_hg19	LeadPvNotSignificant(Checkld)	0.450107
AL589739.1	ENSG00000269753.1	Brain_Cerebellar_Hemisphere_Analysis	1_2275138_C_T_hg19	LeadPvNotSignificant(Checkld)	0.587711
AL589739.1	ENSG00000269753.1	Adrenal_Gland_Analysis	nan	NoPvAtAll	nan
AL589739.1	ENSG00000269753.1	Brain_Cortex_Analysis	1_2275138_C_T_hg19	LeadPvNotSignificant(Checkld)	0.791264
AL589739.1	ENSG00000269753.1	Artery_Tibial_Analysis	1_2275138_C_T_hg19	LeadPvNotSignificant(Checkld)	0.888891
AL589739.1	ENSG00000269753.1	Adipose_Visceral_Omentum_Analysis	1_2275138_C_T_hg19	LeadPvNotSignificant(Checkld)	0.584857
AL589739.1	ENSG00000269753.1	Artery_Coronary_Analysis	1_2275138_C_T_hg19	LeadPvNotSignificant(Checkld)	0.0395676
AL589739.1	ENSG00000269753.1	Esophagus_Gastroesophageal_Junction_Analysis	1_2275138_C_T_hg19	LeadPvNotSignificant(Checkld)	0.363579
KIAA1107	ENSG00000069712.9	ICGC_Analysis	1_92581818_T_C_hg19	False PAWG pval	2.26959788858e-05
KIAA1107	ENSG00000069712.9	Prostate_Analysis	1_92581818_T_C_hg19	LeadPvNotSignificant(Checkld)	0.0242875
KIAA1107	ENSG00000069712.9	Whole_Blood_Analysis	1_92581818_T_C_hg19	LeadPvNotSignificant(Checkld)	0.580546
KIAA1107	ENSG00000069712.9	Pituitary_Analysis	1_92581818_T_C_hg19	LeadPvNotSignificant(Checkld)	0.245561
KIAA1107	ENSG00000069712.9	Vagina_Analysis	1_92581818_T_C_hg19	LeadPvNotSignificant(Checkld)	0.761939
KIAA1107	ENSG00000069712.9	Uterus_Analysis	1_92581818_T_C_hg19	LeadPvNotSignificant(Checkld)	0.12224
KIAA1107	ENSG00000069712.9	Spleen_Analysis	1_92581818_T_C_hg19	LeadPvNotSignificant(Checkld)	0.555888
KIAA1107	ENSG00000069712.9	Stomach_Analysis	1_92581818_T_C_hg19	LeadPvNotSignificant(Checkld)	0.143153
KIAA1107	ENSG00000069712.9	Testis_Analysis	1_92581818_T_C_hg19	LeadPvNotSignificant(Checkld)	0.030936
KIAA1107	ENSG00000069712.9	Thyroid_Analysis	1_92581818_T_C_hg19	LeadPvNotSignificant(Checkld)	0.244449
KIAA1107	ENSG00000069712.9	Skin_Sun_Exposed_Lower_leg_Analysis	1_92581818_T_C_hg19	LeadPvNotSignificant(Checkld)	0.13902
KIAA1107	ENSG00000069712.9	Brain_Anterior_cingulate_cortex_BA24_Analysis	1_92581818_T_C_hg19	LeadPvNotSignificant(Checkld)	0.439663
KIAA1107	ENSG00000069712.9	Brain_Caudate_basal_ganglia_Analysis	1_92581818_T_C_hg19	LeadPvNotSignificant(Checkld)	0.249581
KIAA1107	ENSG00000069712.9	Brain_Frontal_Cortex_BA9_Analysis	1_92581818_T_C_hg19	LeadPvNotSignificant(Checkld)	0.0240678
KIAA1107	ENSG00000069712.9	Adipose_Subcutaneous_Analysis	1_92581818_T_C_hg19	LeadPvNotSignificant(Checkld)	0.00762431
KIAA1107	ENSG00000069712.9	Breast_Mammary_Tissue_Analysis	1_92581818_T_C_hg19	LeadPvNotSignificant(Checkld)	0.569108
KIAA1107	ENSG00000069712.9	Colon_Sigmoid_Analysis	1_92581818_T_C_hg19	LeadPvNotSignificant(Checkld)	0.0954488
KIAA1107	ENSG00000069712.9	Artery_Aorta_Analysis	1_92581818_T_C_hg19	LeadPvNotSignificant(Checkld)	0.000534837
KIAA1107	ENSG00000069712.9	Brain_Cerebellum_Analysis	1_92581818_T_C_hg19	LeadPvSignificant	1.07363e-06
KIAA1107	ENSG00000069712.9	Brain_Nucleus_accumbens_basal_ganglia_Analysis	1_92581818_T_C_hg19	LeadPvNotSignificant(Checkld)	0.159027
KIAA1107	ENSG00000069712.9	Brain_Hippocampus_Analysis	1_92581818_T_C_hg19	LeadPvNotSignificant(Checkld)	0.43229
KIAA1107	ENSG00000069712.9	Liver_Analysis	1_92581818_T_C_hg19	LeadPvNotSignificant(Checkld)	0.32431
KIAA1107	ENSG00000069712.9	Lung_Analysis	1_92581818_T_C_hg19	LeadPvNotSignificant(Checkld)	0.00302125
KIAA1107	ENSG00000069712.9	Ovary_Analysis	1_92581818_T_C_hg19	LeadPvNotSignificant(Checkld)	0.196886
KIAA1107	ENSG00000069712.9	Pancreas_Analysis	1_92581818_T_C_hg19	LeadPvNotSignificant(Checkld)	0.433248
KIAA1107	ENSG00000069712.9	Brain_Hypothalamus_Analysis	1_92581818_T_C_hg19	LeadPvNotSignificant(Checkld)	0.027808
KIAA1107	ENSG00000069712.9	Nerve_Tibial_Analysis	1_92581818_T_C_hg19	LeadPvNotSignificant(Checkld)	0.887238
KIAA1107	ENSG00000069712.9	Muscle_Skeletal_Analysis	1_92581818_T_C_hg19	LeadPvNotSignificant(Checkld)	0.0629598
KIAA1107	ENSG00000069712.9	Colon_Transverse_Analysis	1_92581818_T_C_hg19	LeadPvNotSignificant(Checkld)	0.539301
KIAA1107	ENSG00000069712.9	Heart_Atrial_Appendage_Analysis	1_92581818_T_C_hg19	LeadPvNotSignificant(Checkld)	0.785517
KIAA1107	ENSG00000069712.9	Heart_Left_Ventricle_Analysis	1_92581818_T_C_hg19	LeadPvNotSignificant(Checkld)	0.0331177
KIAA1107	ENSG00000069712.9	Esophagus_Mucosa_Analysis	1_92581818_T_C_hg19	LeadPvNotSignificant(Checkld)	0.0089159
KIAA1107	ENSG00000069712.9	Esophagus_Muscularis_Analysis	1_92581818_T_C_hg19	LeadPvNotSignificant(Checkld)	0.00905547
KIAA1107	ENSG00000069712.9	Skin_Not_Sun_Exposed_Suprapubic_Analysis	1_92581818_T_C_hg19	LeadPvNotSignificant(Checkld)	0.507362
KIAA1107	ENSG00000069712.9	Small_Intestine_Terminal_Ileum_Analysis	1_92581818_T_C_hg19	LeadPvNotSignificant(Checkld)	0.472794
KIAA1107	ENSG00000069712.9	Brain_Putamen_basal_ganglia_Analysis	1_92581818_T_C_hg19	LeadPvNotSignificant(Checkld)	0.385318
KIAA1107	ENSG00000069712.9	Brain_Cerebellar_Hemisphere_Analysis	1_92581818_T_C_hg19	LeadPvNotSignificant(Checkld)	0.000867223
KIAA1107	ENSG00000069712.9	Adrenal_Gland_Analysis	1_92581818_T_C_hg19	LeadPvNotSignificant(Checkld)	0.461813
KIAA1107	ENSG00000069712.9	Brain_Cortex_Analysis	1_92581818_T_C_hg19	LeadPvNotSignificant(Checkld)	0.845
KIAA1107	ENSG00000069712.9	Artery_Tibial_Analysis	1_92581818_T_C_hg19	LeadPvNotSignificant(Checkld)	0.0519453
KIAA1107	ENSG00000069712.9	Adipose_Visceral_Omentum_Analysis	1_92581818_T_C_hg19	LeadPvNotSignificant(Checkld)	0.0299052
KIAA1107	ENSG00000069712.9	Artery_Coronary_Analysis	1_92581818_T_C_hg19	LeadPvNotSignificant(Checkld)	0.0118404
KIAA1107	ENSG00000069712.9	Esophagus_Gastroesophageal_Junction_Analysis	1_92581818_T_C_hg19	LeadPvNotSignificant(Checkld)	0.22143
EPS8L3	ENSG00000198758.6	ICGC_Analysis	1_110324223_A_G_hg19	False PAWG pval	3.61393164793e-06
EPS8L3	ENSG00000198758.6	Prostate_Analysis	1_110324223_A_G_hg19	LeadPvNotSignificant(Checkld)	0.547773
EPS8L3	ENSG00000198758.6	Whole_Blood_Analysis	nan	NoPvAtAll	nan
EPS8L3	ENSG00000198758.6	Pituitary_Analysis	nan	NoPvAtAll	nan
EPS8L3	ENSG00000198758.6	Vagina_Analysis	1_110324223_A_G_hg19	LeadPvNotSignificant(Checkld)	0.187211
EPS8L3	ENSG00000198758.6	Uterus_Analysis	nan	NoPvAtAll	nan
EPS8L3	ENSG00000198758.6	Spleen_Analysis	nan	NoPvAtAll	nan
EPS8L3	ENSG00000198758.6	Stomach_Analysis	1_110324223_A_G_hg19	LeadPvNotSignificant(Checkld)	0.0232218
EPS8L3	ENSG00000198758.6	Testis_Analysis	1_110324223_A_G_hg19	LeadPvNotSignificant(Checkld)	0.121289
EPS8L3	ENSG00000198758.6	Thyroid_Analysis	nan	NoPvAtAll	nan
EPS8L3	ENSG00000198758.6	Skin_Sun_Exposed_Lower_leg_Analysis	nan	NoPvAtAll	nan
EPS8L3	ENSG00000198758.6	Brain_Anterior_cingulate_cortex_BA24_Analysis	nan	NoPvAtAll	nan
EPS8L3	ENSG00000198758.6	Brain_Caudate_basal_ganglia_Analysis	nan	NoPvAtAll	nan
EPS8L3	ENSG00000198758.6	Brain_Frontal_Cortex_BA9_Analysis	nan	NoPvAtAll	nan
EPS8L3	ENSG00000198758.6	Adipose_Subcutaneous_Analysis	nan	NoPvAtAll	nan
EPS8L3	ENSG00000198758.6	Breast_Mammary_Tissue_Analysis	1_110324223_A_G_hg19	LeadPvNotSignificant(Checkld)	0.892953
EPS8L3	ENSG00000198758.6	Colon_Sigmoid_Analysis	1_110324223_A_G_hg19	LeadPvNotSignificant(Checkld)	0.466607
EPS8L3	ENSG00000198758.6	Artery_Aorta_Analysis	nan	NoPvAtAll	nan
EPS8L3	ENSG00000198758.6	Brain_Cerebellum_Analysis	nan	NoPvAtAll	nan
EPS8L3	ENSG00000198758.6	Brain_Nucleus_accumbens_basal_ganglia_Analysis	nan	NoPvAtAll	nan
EPS8L3	ENSG00000198758.6	Brain_Hippocampus_Analysis	nan	NoPvAtAll	nan
EPS8L3	ENSG00000198758.6	Liver_Analysis	1_110324223_A_G_hg19	LeadPvNotSignificant(Checkld)	0.162813
EPS8L3	ENSG00000198758.6	Lung_Analysis	nan	NoPvAtAll	nan
EPS8L3	ENSG00000198758.6	Ovary_Analysis	1_110324223_A_G_hg19	LeadPvNotSignificant(Checkld)	0.699404
EPS8L3	ENSG00000198758.6	Pancreas_Analysis	1_110324223_A_G_hg19	LeadPvNotSignificant(Checkld)	0.454658
EPS8L3	ENSG00000198758.6	Brain_Hypothalamus_Analysis	nan	NoPvAtAll	nan
EPS8L3	ENSG00000198758.6	Nerve_Tibial_Analysis	nan	NoPvAtAll	nan
EPS8L3	ENSG00000198758.6	Muscle_Skeletal_Analysis	nan	NoPvAtAll	nan
EPS8L3	ENSG00000198758.6	Colon_Transverse_Analysis	1_110324223_A_G_hg19	LeadPvNotSignificant(Checkld)	0.706301
EPS8L3	ENSG00000198758.6	Heart_Atrial_Appendage_Analysis	nan	NoPvAtAll	nan
EPS8L3	ENSG00000198758.6	Heart_Left_Ventricle_Analysis	1_110324223_A_G_hg19	LeadPvNotSignificant(Checkld)	0.250039
EPS8L3	ENSG00000198758.6	Esophagus_Mucosa_Analysis	1_110324223_A_G_hg19	LeadPvNotSignificant(Checkld)	0.0028759
EPS8L3	ENSG00000198758.6	Esophagus_Muscularis_Analysis	nan	NoPvAtAll	nan
EPS8L3	ENSG00000198758.6	Skin_Not_Sun_Exposed_Suprapubic_Analysis	nan	NoPvAtAll	nan
EPS8L3	ENSG00000198758.6	Small_Intestine_Terminal_Ileum_Analysis	1_110324223_A_G_hg19	LeadPvNotSignificant(Checkld)	0.435721
EPS8L3	ENSG00000198758.6	Brain_Putamen_basal_ganglia_Analysis	nan	NoPvAtAll	nan
EPS8L3	ENSG00000198758.6	Brain_Cerebellar_Hemisphere_Analysis	nan	NoPvAtAll	nan
EPS8L3	ENSG00000198758.6	Adrenal_Gland_Analysis	nan	NoPvAtAll	nan
EPS8L3	ENSG00000198758.6	Brain_Cortex_Analysis	nan	NoPvAtAll	nan
EPS8L3	ENSG00000198758.6	Artery_Tibial_Analysis	nan	NoPvAtAll	nan
EPS8L3	ENSG00000198758.6	Adipose_Visceral_Omentum_Analysis	nan	NoPvAtAll	nan
EPS8L3	ENSG00000198758.6	Artery_Coronary_Analysis	nan	NoPvAtAll	nan
EPS8L3	ENSG00000198758.6	Esophagus_Gastroesophageal_Junction_Analysis	nan	NoPvAtAll	nan
USP33	ENSG00000077254.10	ICGC_Analysis	1_78075766_C_T_hg19	False PAWG pval	7.65897302843e-05
USP33	ENSG00000077254.10	Prostate_Analysis	1_78075766_C_T_hg19	LeadPvNotSignificant(Checkld)	0.458845
USP33	ENSG00000077254.10	Whole_Blood_Analysis	1_78075766_C_T_hg19	LeadPvNotSignificant(Checkld)	0.0292648
USP33	ENSG00000077254.10	Pituitary_Analysis	1_78075766_C_T_hg19	LeadPvNotSignificant(Checkld)	0.81556
USP33	ENSG00000077254.10	Vagina_Analysis	1_78075766_C_T_hg19	LeadPvNotSignificant(Checkld)	0.111622
USP33	ENSG00000077254.10	Uterus_Analysis	1_78075766_C_T_hg19	LeadPvNotSignificant(Checkld)	0.145943
USP33	ENSG00000077254.10	Spleen_Analysis	1_78075766_C_T_hg19	LeadPvNotSignificant(Checkld)	0.0262628
USP33	ENSG00000077254.10	Stomach_Analysis	1_78075766_C_T_hg19	LeadPvNotSignificant(Checkld)	0.317304
USP33	ENSG00000077254.10	Testis_Analysis	1_78075766_C_T_hg19	LeadPvNotSignificant(Checkld)	0.0340013
USP33	ENSG00000077254.10	Thyroid_Analysis	1_78075766_C_T_hg19	LeadPvNotSignificant(Checkld)	0.00896493
USP33	ENSG00000077254.10	Skin_Sun_Exposed_Lower_leg_Analysis	1_78075766_C_T_hg19	LeadPvNotSignificant(Checkld)	0.0407101
USP33	ENSG00000077254.10	Brain_Anterior_cingulate_cortex_BA24_Analysis	1_78075766_C_T_hg19	LeadPvNotSignificant(Checkld)	0.024557
USP33	ENSG00000077254.10	Brain_Caudate_basal_ganglia_Analysis	1_78075766_C_T_hg19	LeadPvNotSignificant(Checkld)	0.00320856
USP33	ENSG00000077254.10	Brain_Frontal_Cortex_BA9_Analysis	1_78075766_C_T_hg19	LeadPvNotSignificant(Checkld)	0.0181463
USP33	ENSG00000077254.10	Adipose_Subcutaneous_Analysis	1_78075766_C_T_hg19	LeadPvNotSignificant(Checkld)	0.813828
USP33	ENSG00000077254.10	Breast_Mammary_Tissue_Analysis	1_78075766_C_T_hg19	LeadPvNotSignificant(Checkld)	0.949813
USP33	ENSG00000077254.10	Colon_Sigmoid_Analysis	1_78075766_C_T_hg19	LeadPvNotSignificant(Checkld)	0.775211
USP33	ENSG00000077254.10	Artery_Aorta_Analysis	1_78075766_C_T_hg19	LeadPvNotSignificant(Checkld)	0.203527
USP33	ENSG00000077254.10	Brain_Cerebellum_Analysis	1_78075766_C_T_hg19	LeadPvNotSignificant(Checkld)	0.133628
USP33	ENSG00000077254.10	Brain_Nucleus_accumbens_basal_ganglia_Analysis	1_78075766_C_T_hg19	LeadPvNotSignificant(Checkld)	0.00117544
USP33	ENSG00000077254.10	Brain_Hippocampus_Analysis	1_78075766_C_T_hg19	LeadPvNotSignificant(Checkld)	0.00518547
USP33	ENSG00000077254.10	Liver_Analysis	1_78075766_C_T_hg19	LeadPvNotSignificant(Checkld)	0.657496
USP33	ENSG00000077254.10	Lung_Analysis	1_78075766_C_T_hg19	LeadPvNotSignificant(Checkld)	0.0417955
USP33	ENSG00000077254.10	Ovary_Analysis	1_78075766_C_T_hg19	LeadPvNotSignificant(Checkld)	0.00241116
USP33	ENSG00000077254.10	Pancreas_Analysis	1_78075766_C_T_hg19	LeadPvNotSignificant(Checkld)	0.0224247
USP33	ENSG00000077254.10	Brain_Hypothalamus_Analysis	1_78075766_C_T_hg19	LeadPvNotSignificant(Checkld)	0.0191479
USP33	ENSG00000077254.10	Nerve_Tibial_Analysis	1_78075766_C_T_hg19	LeadPvNotSignificant(Checkld)	0.896394
USP33	ENSG00000077254.10	Muscle_Skeletal_Analysis	1_78075766_C_T_hg19	LeadPvNotSignificant(Checkld)	0.346578
USP33	ENSG00000077254.10	Colon_Transverse_Analysis	1_78075766_C_T_hg19	LeadPvNotSignificant(Checkld)	0.240595
USP33	ENSG00000077254.10	Heart_Atrial_Appendage_Analysis	1_78075766_C_T_hg19	LeadPvNotSignificant(Checkld)	0.0792596
USP33	ENSG00000077254.10	Heart_Left_Ventricle_Analysis	1_78075766_C_T_hg19	LeadPvNotSignificant(Checkld)	0.908932
USP33	ENSG00000077254.10	Esophagus_Mucosa_Analysis	1_78075766_C_T_hg19	LeadPvNotSignificant(Checkld)	0.681544
USP33	ENSG00000077254.10	Esophagus_Muscularis_Analysis	1_78075766_C_T_hg19	LeadPvNotSignificant(Checkld)	0.435481
USP33	ENSG00000077254.10	Skin_Not_Sun_Exposed_Suprapubic_Analysis	1_78075766_C_T_hg19	LeadPvNotSignificant(Checkld)	0.339008
USP33	ENSG00000077254.10	Small_Intestine_Terminal_Ileum_Analysis	1_78075766_C_T_hg19	LeadPvNotSignificant(Checkld)	0.940232
USP33	ENSG00000077254.10	Brain_Putamen_basal_ganglia_Analysis	1_78075766_C_T_hg19	LeadPvSignificant	2.46738e-06
USP33	ENSG00000077254.10	Brain_Cerebellar_Hemisphere_Analysis	1_78075766_C_T_hg19	LeadPvNotSignificant(Checkld)	0.178025
USP33	ENSG00000077254.10	Adrenal_Gland_Analysis	1_78075766_C_T_hg19	LeadPvNotSignificant(Checkld)	0.286756
USP33	ENSG00000077254.10	Brain_Cortex_Analysis	1_78075766_C_T_hg19	LeadPvNotSignificant(Checkld)	0.99453
USP33	ENSG00000077254.10	Artery_Tibial_Analysis	1_78075766_C_T_hg19	LeadPvNotSignificant(Checkld)	0.212591
USP33	ENSG00000077254.10	Adipose_Visceral_Omentum_Analysis	1_78075766_C_T_hg19	LeadPvNotSignificant(Checkld)	0.811571
USP33	ENSG00000077254.10	Artery_Coronary_Analysis	1_78075766_C_T_hg19	LeadPvNotSignificant(Checkld)	0.646618
USP33	ENSG00000077254.10	Esophagus_Gastroesophageal_Junction_Analysis	1_78075766_C_T_hg19	LeadPvNotSignificant(Checkld)	0.578941
NBPF14	ENSG00000122497.13	ICGC_Analysis	1_148025606_C_T_hg19	True PAWG pval	8.44289254376e-58
NBPF14	ENSG00000122497.13	Prostate_Analysis	1_148024364_T_C_hg19	NoLDPv,AllPvNotSignificant	0.122012
NBPF14	ENSG00000122497.13	Whole_Blood_Analysis	1_148002273_C_T_hg19	NoLDPv,AllPvNotSignificant	0.0148135
NBPF14	ENSG00000122497.13	Pituitary_Analysis	1_147914609_A_G_hg19	NoLDPv,AllPvNotSignificant	0.23738
NBPF14	ENSG00000122497.13	Vagina_Analysis	1_147914609_A_G_hg19	NoLDPv,AllPvNotSignificant	0.108951
NBPF14	ENSG00000122497.13	Uterus_Analysis	1_147960366_T_C_b37	NoLDPv,AllPvNotSignificant	0.00478298
NBPF14	ENSG00000122497.13	Spleen_Analysis	1_147994338_G_A_b37	NoLDPv,AllPvNotSignificant	0.10355
NBPF14	ENSG00000122497.13	Stomach_Analysis	1_148005747_T_G_b37	NoLDPv,AllPvNotSignificant	0.0251479
NBPF14	ENSG00000122497.13	Testis_Analysis	1_148021919_C_A_hg19	NoLDPv,AllPvNotSignificant	0.0560244
NBPF14	ENSG00000122497.13	Thyroid_Analysis	1_147914609_A_G_hg19	NoLDPv,AllPvNotSignificant	0.00115453
NBPF14	ENSG00000122497.13	Skin_Sun_Exposed_Lower_leg_Analysis	1_147914609_A_G_hg19	NoLDPv,AllPvNotSignificant	0.027113
NBPF14	ENSG00000122497.13	Brain_Anterior_cingulate_cortex_BA24_Analysis	1_147995694_G_A_hg19	NoLDPv,AllPvNotSignificant	0.00416742
NBPF14	ENSG00000122497.13	Brain_Caudate_basal_ganglia_Analysis	1_147994310_T_C_b37	NoLDPv,AllPvNotSignificant	0.0468619
NBPF14	ENSG00000122497.13	Brain_Frontal_Cortex_BA9_Analysis	1_148005772_T_C_b37	NoLDPv,AllPvNotSignificant	0.154272
NBPF14	ENSG00000122497.13	Adipose_Subcutaneous_Analysis	1_148024219_A_C_b37	NoLDPv,AllPvNotSignificant	0.0238721
NBPF14	ENSG00000122497.13	Breast_Mammary_Tissue_Analysis	1_147955651_A_C_b37	NoLDPv,AllPvNotSignificant	0.011778
NBPF14	ENSG00000122497.13	Colon_Sigmoid_Analysis	1_147960366_T_C_b37	NoLDPv,AllPvNotSignificant	0.00157554
NBPF14	ENSG00000122497.13	Artery_Aorta_Analysis	1_147995642_T_G_b37	NoLDPv,AllPvNotSignificant	0.0720082
NBPF14	ENSG00000122497.13	Brain_Cerebellum_Analysis	1_148001467_A_C_b37	NoLDPv,AllPvNotSignificant	0.00819629
NBPF14	ENSG00000122497.13	Brain_Nucleus_accumbens_basal_ganglia_Analysis	1_147960366_T_C_b37	NoLDPv,AllPvNotSignificant	0.252725
NBPF14	ENSG00000122497.13	Brain_Hippocampus_Analysis	1_147994310_T_C_b37	NoLDPv,AllPvNotSignificant	0.193408
NBPF14	ENSG00000122497.13	Liver_Analysis	1_147960366_T_C_b37	NoLDPv,AllPvNotSignificant	0.155869
NBPF14	ENSG00000122497.13	Lung_Analysis	1_147955651_A_C_b37	NoLDPv,AllPvNotSignificant	0.0286482
NBPF14	ENSG00000122497.13	Ovary_Analysis	1_148005747_T_G_b37	NoLDPv,AllPvNotSignificant	0.173253
NBPF14	ENSG00000122497.13	Pancreas_Analysis	1_147934806_A_G_b37	NoLDPv,AllPvNotSignificant	0.220474
NBPF14	ENSG00000122497.13	Brain_Hypothalamus_Analysis	1_148024364_T_C_hg19	NoLDPv,AllPvNotSignificant	0.00620668
NBPF14	ENSG00000122497.13	Nerve_Tibial_Analysis	1_148024219_A_C_b37	NoLDPv,AllPvNotSignificant	0.0143752
NBPF14	ENSG00000122497.13	Muscle_Skeletal_Analysis	1_148004783_C_A_hg19	NoLDPv,AllPvNotSignificant	0.0168442
NBPF14	ENSG00000122497.13	Colon_Transverse_Analysis	1_148015927_G_A_hg19	NoLDPv,AllPvNotSignificant	0.0190195
NBPF14	ENSG00000122497.13	Heart_Atrial_Appendage_Analysis	1_147994310_T_C_b37	NoLDPv,AllPvNotSignificant	0.0164896
NBPF14	ENSG00000122497.13	Heart_Left_Ventricle_Analysis	1_147995642_T_G_b37	NoLDPv,AllPvNotSignificant	0.0391469
NBPF14	ENSG00000122497.13	Esophagus_Mucosa_Analysis	1_148004783_C_A_hg19	NoLDPv,AllPvNotSignificant	0.0516749
NBPF14	ENSG00000122497.13	Esophagus_Muscularis_Analysis	1_147955651_A_C_b37	NoLDPv,AllPvNotSignificant	0.0181475
NBPF14	ENSG00000122497.13	Skin_Not_Sun_Exposed_Suprapubic_Analysis	1_147914609_A_G_hg19	NoLDPv,AllPvNotSignificant	0.0511085
NBPF14	ENSG00000122497.13	Small_Intestine_Terminal_Ileum_Analysis	1_148005747_T_G_b37	NoLDPv,AllPvNotSignificant	0.000494901
NBPF14	ENSG00000122497.13	Brain_Putamen_basal_ganglia_Analysis	1_148021919_C_A_hg19	NoLDPv,AllPvNotSignificant	0.244149
NBPF14	ENSG00000122497.13	Brain_Cerebellar_Hemisphere_Analysis	1_147971749_T_C_b37	NoLDPv,AllPvNotSignificant	0.0968167
NBPF14	ENSG00000122497.13	Adrenal_Gland_Analysis	1_147934806_A_G_b37	NoLDPv,AllPvNotSignificant	0.0576816
NBPF14	ENSG00000122497.13	Brain_Cortex_Analysis	1_147922051_A_G_hg19	NoLDPv,AllPvNotSignificant	0.0658037
NBPF14	ENSG00000122497.13	Artery_Tibial_Analysis	1_147914609_A_G_hg19	NoLDPv,AllPvNotSignificant	0.0200776
NBPF14	ENSG00000122497.13	Adipose_Visceral_Omentum_Analysis	1_148024219_A_C_b37	NoLDPv,AllPvNotSignificant	0.00682051
NBPF14	ENSG00000122497.13	Artery_Coronary_Analysis	1_148016858_A_G_hg19	NoLDPv,AllPvNotSignificant	0.0223162
NBPF14	ENSG00000122497.13	Esophagus_Gastroesophageal_Junction_Analysis	1_147914609_A_G_hg19	NoLDPv,AllPvNotSignificant	0.0052824
BCAS2	ENSG00000116752.5	ICGC_Analysis	1_115193678_C_T_hg19	False PAWG pval	7.2159130369e-05
BCAS2	ENSG00000116752.5	Prostate_Analysis	1_115193678_C_T_hg19	LeadPvNotSignificant(Checkld)	0.157044
BCAS2	ENSG00000116752.5	Whole_Blood_Analysis	1_115193678_C_T_hg19	LeadPvNotSignificant(Checkld)	0.60567
BCAS2	ENSG00000116752.5	Pituitary_Analysis	1_115193678_C_T_hg19	LeadPvNotSignificant(Checkld)	0.00490198
BCAS2	ENSG00000116752.5	Vagina_Analysis	1_115193678_C_T_hg19	LeadPvNotSignificant(Checkld)	0.917017
BCAS2	ENSG00000116752.5	Uterus_Analysis	1_115193678_C_T_hg19	LeadPvNotSignificant(Checkld)	0.739189
BCAS2	ENSG00000116752.5	Spleen_Analysis	1_115193678_C_T_hg19	LeadPvNotSignificant(Checkld)	0.153907
BCAS2	ENSG00000116752.5	Stomach_Analysis	1_115193678_C_T_hg19	LeadPvNotSignificant(Checkld)	0.245971
BCAS2	ENSG00000116752.5	Testis_Analysis	1_115193678_C_T_hg19	LeadPvNotSignificant(Checkld)	0.082972
BCAS2	ENSG00000116752.5	Thyroid_Analysis	1_115193678_C_T_hg19	LeadPvNotSignificant(Checkld)	0.0461611
BCAS2	ENSG00000116752.5	Skin_Sun_Exposed_Lower_leg_Analysis	1_115193678_C_T_hg19	LeadPvNotSignificant(Checkld)	0.0421009
BCAS2	ENSG00000116752.5	Brain_Anterior_cingulate_cortex_BA24_Analysis	1_115193678_C_T_hg19	LeadPvNotSignificant(Checkld)	0.932742
BCAS2	ENSG00000116752.5	Brain_Caudate_basal_ganglia_Analysis	1_115193678_C_T_hg19	LeadPvNotSignificant(Checkld)	0.589096
BCAS2	ENSG00000116752.5	Brain_Frontal_Cortex_BA9_Analysis	1_115193678_C_T_hg19	LeadPvNotSignificant(Checkld)	0.0480483
BCAS2	ENSG00000116752.5	Adipose_Subcutaneous_Analysis	1_115193678_C_T_hg19	LeadPvNotSignificant(Checkld)	0.195827
BCAS2	ENSG00000116752.5	Breast_Mammary_Tissue_Analysis	1_115193678_C_T_hg19	LeadPvNotSignificant(Checkld)	0.0998044
BCAS2	ENSG00000116752.5	Colon_Sigmoid_Analysis	1_115193678_C_T_hg19	LeadPvNotSignificant(Checkld)	0.076899
BCAS2	ENSG00000116752.5	Artery_Aorta_Analysis	1_115193678_C_T_hg19	LeadPvNotSignificant(Checkld)	0.107592
BCAS2	ENSG00000116752.5	Brain_Cerebellum_Analysis	1_115193678_C_T_hg19	LeadPvNotSignificant(Checkld)	0.82028
BCAS2	ENSG00000116752.5	Brain_Nucleus_accumbens_basal_ganglia_Analysis	1_115193678_C_T_hg19	LeadPvNotSignificant(Checkld)	0.547954
BCAS2	ENSG00000116752.5	Brain_Hippocampus_Analysis	1_115193678_C_T_hg19	LeadPvNotSignificant(Checkld)	0.186354
BCAS2	ENSG00000116752.5	Liver_Analysis	1_115193678_C_T_hg19	LeadPvNotSignificant(Checkld)	0.165136
BCAS2	ENSG00000116752.5	Lung_Analysis	1_115193678_C_T_hg19	LeadPvNotSignificant(Checkld)	0.0217225
BCAS2	ENSG00000116752.5	Ovary_Analysis	1_115193678_C_T_hg19	LeadPvNotSignificant(Checkld)	0.952697
BCAS2	ENSG00000116752.5	Pancreas_Analysis	1_115193678_C_T_hg19	LeadPvNotSignificant(Checkld)	0.02306
BCAS2	ENSG00000116752.5	Brain_Hypothalamus_Analysis	1_115193678_C_T_hg19	LeadPvNotSignificant(Checkld)	0.800046
BCAS2	ENSG00000116752.5	Nerve_Tibial_Analysis	1_115193678_C_T_hg19	LeadPvNotSignificant(Checkld)	0.0095047
BCAS2	ENSG00000116752.5	Muscle_Skeletal_Analysis	1_115193678_C_T_hg19	LeadPvNotSignificant(Checkld)	0.0689494
BCAS2	ENSG00000116752.5	Colon_Transverse_Analysis	1_115193678_C_T_hg19	LeadPvNotSignificant(Checkld)	0.0466141
BCAS2	ENSG00000116752.5	Heart_Atrial_Appendage_Analysis	1_115193678_C_T_hg19	LeadPvNotSignificant(Checkld)	0.0343575
BCAS2	ENSG00000116752.5	Heart_Left_Ventricle_Analysis	1_115193678_C_T_hg19	LeadPvNotSignificant(Checkld)	0.919685
BCAS2	ENSG00000116752.5	Esophagus_Mucosa_Analysis	1_115193678_C_T_hg19	LeadPvNotSignificant(Checkld)	0.00120937
BCAS2	ENSG00000116752.5	Esophagus_Muscularis_Analysis	1_115193678_C_T_hg19	LeadPvNotSignificant(Checkld)	0.753166
BCAS2	ENSG00000116752.5	Skin_Not_Sun_Exposed_Suprapubic_Analysis	1_115193678_C_T_hg19	LeadPvNotSignificant(Checkld)	0.175172
BCAS2	ENSG00000116752.5	Small_Intestine_Terminal_Ileum_Analysis	1_115193678_C_T_hg19	LeadPvNotSignificant(Checkld)	0.482854
BCAS2	ENSG00000116752.5	Brain_Putamen_basal_ganglia_Analysis	1_115193678_C_T_hg19	LeadPvNotSignificant(Checkld)	0.215561
BCAS2	ENSG00000116752.5	Brain_Cerebellar_Hemisphere_Analysis	1_115193678_C_T_hg19	LeadPvNotSignificant(Checkld)	0.437176
BCAS2	ENSG00000116752.5	Adrenal_Gland_Analysis	1_115193678_C_T_hg19	LeadPvNotSignificant(Checkld)	0.442608
BCAS2	ENSG00000116752.5	Brain_Cortex_Analysis	1_115193678_C_T_hg19	LeadPvNotSignificant(Checkld)	0.732565
BCAS2	ENSG00000116752.5	Artery_Tibial_Analysis	1_115193678_C_T_hg19	LeadPvNotSignificant(Checkld)	0.468862
BCAS2	ENSG00000116752.5	Adipose_Visceral_Omentum_Analysis	1_115193678_C_T_hg19	LeadPvNotSignificant(Checkld)	0.391344
BCAS2	ENSG00000116752.5	Artery_Coronary_Analysis	1_115193678_C_T_hg19	LeadPvNotSignificant(Checkld)	0.396081
BCAS2	ENSG00000116752.5	Esophagus_Gastroesophageal_Junction_Analysis	1_115193678_C_T_hg19	LeadPvNotSignificant(Checkld)	0.107611
NBPF16	ENSG00000203827.7	ICGC_Analysis	1_148657453_C_T_hg19	True PAWG pval	3.15581666134e-11
NBPF16	ENSG00000203827.7	Prostate_Analysis	1_148833601_C_T_b37	NoLDPv,AllPvNotSignificant	0.0245256
NBPF16	ENSG00000203827.7	Whole_Blood_Analysis	1_148669041_G_A_b37	NoLDPv,AllPvNotSignificant	0.0181751
NBPF16	ENSG00000203827.7	Pituitary_Analysis	1_148824420_G_T_hg19	NoLDPv,AllPvNotSignificant	0.0694039
NBPF16	ENSG00000203827.7	Vagina_Analysis	1_148823810_A_G_hg19	NoLDPv,AllPvNotSignificant	0.118234
NBPF16	ENSG00000203827.7	Uterus_Analysis	1_148759120_A_T_b37	NoLDPv,AllPvNotSignificant	0.0124877
NBPF16	ENSG00000203827.7	Spleen_Analysis	1_148823793_T_G_hg19	NoLDPv,AllPvNotSignificant	0.0271358
NBPF16	ENSG00000203827.7	Stomach_Analysis	1_148824420_G_T_hg19	NoLDPv,AllPvNotSignificant	0.0211396
NBPF16	ENSG00000203827.7	Testis_Analysis	1_148756069_A_G_b37	NoLDPv,AllPvNotSignificant	0.00941326
NBPF16	ENSG00000203827.7	Thyroid_Analysis	1_148756069_A_G_b37	NoLDPv,AllPvNotSignificant	0.00320195
NBPF16	ENSG00000203827.7	Skin_Sun_Exposed_Lower_leg_Analysis	1_148789986_C_T_hg19	NoLDPv,AllPvNotSignificant	0.00197479
NBPF16	ENSG00000203827.7	Brain_Anterior_cingulate_cortex_BA24_Analysis	1_148643705_C_A_b37	NoLDPv,AllPvNotSignificant	0.000392397
NBPF16	ENSG00000203827.7	Brain_Caudate_basal_ganglia_Analysis	1_148795126_A_C_b37	NoLDPv,AllPvNotSignificant	0.0107206
NBPF16	ENSG00000203827.7	Brain_Frontal_Cortex_BA9_Analysis	1_148681740_C_T_hg19	NoLDPv,AllPvNotSignificant	0.0265558
NBPF16	ENSG00000203827.7	Adipose_Subcutaneous_Analysis	1_148785610_A_T_b37	NoLDPv,AllPvNotSignificant	0.016445
NBPF16	ENSG00000203827.7	Breast_Mammary_Tissue_Analysis	1_148681740_C_T_hg19	NoLDPv,AllPvNotSignificant	0.0034104
NBPF16	ENSG00000203827.7	Colon_Sigmoid_Analysis	1_148643705_C_A_b37	NoLDPv,AllPvNotSignificant	0.0714834
NBPF16	ENSG00000203827.7	Artery_Aorta_Analysis	1_148756069_A_G_b37	NoLDPv,AllPvNotSignificant	0.00333896
NBPF16	ENSG00000203827.7	Brain_Cerebellum_Analysis	1_148681740_C_T_hg19	NoLDPv,AllPvNotSignificant	0.00748014
NBPF16	ENSG00000203827.7	Brain_Nucleus_accumbens_basal_ganglia_Analysis	1_148838393_C_A_b37	NoLDPv,AllPvNotSignificant	0.0172693
NBPF16	ENSG00000203827.7	Brain_Hippocampus_Analysis	1_148795126_A_C_b37	NoLDPv,AllPvNotSignificant	0.0150232
NBPF16	ENSG00000203827.7	Liver_Analysis	1_148681740_C_T_hg19	NoLDPv,AllPvNotSignificant	0.307983
NBPF16	ENSG00000203827.7	Lung_Analysis	1_148789986_C_T_hg19	NoLDPv,AllPvNotSignificant	0.0208574
NBPF16	ENSG00000203827.7	Ovary_Analysis	1_148823810_A_G_hg19	NoLDPv,AllPvNotSignificant	0.0157963
NBPF16	ENSG00000203827.7	Pancreas_Analysis	1_148833601_C_T_b37	NoLDPv,AllPvNotSignificant	0.00297164
NBPF16	ENSG00000203827.7	Brain_Hypothalamus_Analysis	1_148854763_C_T_b37	NoLDPv,AllPvNotSignificant	0.196
NBPF16	ENSG00000203827.7	Nerve_Tibial_Analysis	1_148755524_C_T_b37	NoLDPv,AllPvNotSignificant	0.00554903
NBPF16	ENSG00000203827.7	Muscle_Skeletal_Analysis	1_148755524_C_T_b37	NoLDPv,AllPvNotSignificant	0.00764781
NBPF16	ENSG00000203827.7	Colon_Transverse_Analysis	1_148795126_A_C_b37	NoLDPv,AllPvNotSignificant	0.0121317
NBPF16	ENSG00000203827.7	Heart_Atrial_Appendage_Analysis	1_148855633_T_A_b37	NoLDPv,AllPvNotSignificant	0.0692757
NBPF16	ENSG00000203827.7	Heart_Left_Ventricle_Analysis	1_148838411_T_G_b37	NoLDPv,AllPvNotSignificant	0.0358556
NBPF16	ENSG00000203827.7	Esophagus_Mucosa_Analysis	1_148795126_A_C_b37	NoLDPv,AllPvNotSignificant	0.00888516
NBPF16	ENSG00000203827.7	Esophagus_Muscularis_Analysis	1_148756069_A_G_b37	NoLDPv,AllPvSignificant	1.50761e-05
NBPF16	ENSG00000203827.7	Skin_Not_Sun_Exposed_Suprapubic_Analysis	1_148855633_T_A_b37	NoLDPv,AllPvNotSignificant	0.0315396
NBPF16	ENSG00000203827.7	Small_Intestine_Terminal_Ileum_Analysis	1_148854502_T_C_b37	NoLDPv,AllPvNotSignificant	0.0792162
NBPF16	ENSG00000203827.7	Brain_Putamen_basal_ganglia_Analysis	1_148838393_C_A_b37	NoLDPv,AllPvNotSignificant	0.0425904
NBPF16	ENSG00000203827.7	Brain_Cerebellar_Hemisphere_Analysis	1_148838393_C_A_b37	NoLDPv,AllPvNotSignificant	0.0313149
NBPF16	ENSG00000203827.7	Adrenal_Gland_Analysis	1_148795126_A_C_b37	NoLDPv,AllPvNotSignificant	0.0673377
NBPF16	ENSG00000203827.7	Brain_Cortex_Analysis	1_148681740_C_T_hg19	NoLDPv,AllPvNotSignificant	0.00558879
NBPF16	ENSG00000203827.7	Artery_Tibial_Analysis	1_148789986_C_T_hg19	NoLDPv,AllPvNotSignificant	0.0148616
NBPF16	ENSG00000203827.7	Adipose_Visceral_Omentum_Analysis	1_148759119_A_T_b37	NoLDPv,AllPvNotSignificant	0.0191229
NBPF16	ENSG00000203827.7	Artery_Coronary_Analysis	1_148681740_C_T_hg19	NoLDPv,AllPvNotSignificant	0.0157241
NBPF16	ENSG00000203827.7	Esophagus_Gastroesophageal_Junction_Analysis	1_148795126_A_C_b37	NoLDPv,AllPvNotSignificant	0.0862762
FCGR1B	ENSG00000198019.8	ICGC_Analysis	1_120925908_G_A_hg19	False PAWG pval	1.77989181319e-05
FCGR1B	ENSG00000198019.8	Prostate_Analysis	1_120905120_A_C_hg19	NoLDPv,AllPvNotSignificant	0.164739
FCGR1B	ENSG00000198019.8	Whole_Blood_Analysis	1_120906101_C_A_b37	NoLDPv,AllPvNotSignificant	0.0231489
FCGR1B	ENSG00000198019.8	Pituitary_Analysis	1_120851452_T_C_b37	NoLDPv,AllPvNotSignificant	0.077895
FCGR1B	ENSG00000198019.8	Vagina_Analysis	1_120905120_A_C_hg19	NoLDPv,AllPvNotSignificant	0.105522
FCGR1B	ENSG00000198019.8	Uterus_Analysis	1_120875390_G_A_b37	NoLDPv,AllPvNotSignificant	0.039335
FCGR1B	ENSG00000198019.8	Spleen_Analysis	1_120857981_T_C_b37	NoLDPv,AllPvNotSignificant	0.0279147
FCGR1B	ENSG00000198019.8	Stomach_Analysis	1_120904791_A_G_hg19	NoLDPv,AllPvNotSignificant	0.0394967
FCGR1B	ENSG00000198019.8	Testis_Analysis	1_120902392_C_T_hg19	NoLDPv,AllPvNotSignificant	0.0538092
FCGR1B	ENSG00000198019.8	Thyroid_Analysis	1_120905120_A_C_hg19	NoLDPv,AllPvNotSignificant	0.0152265
FCGR1B	ENSG00000198019.8	Skin_Sun_Exposed_Lower_leg_Analysis	1_120918186_G_A_hg19	NoLDPv,AllPvNotSignificant	0.125716
FCGR1B	ENSG00000198019.8	Brain_Anterior_cingulate_cortex_BA24_Analysis	1_120929096_G_A_hg19	NoLDPv,AllPvNotSignificant	0.205956
FCGR1B	ENSG00000198019.8	Brain_Caudate_basal_ganglia_Analysis	1_120917603_G_A_hg19	NoLDPv,AllPvNotSignificant	0.076609
FCGR1B	ENSG00000198019.8	Brain_Frontal_Cortex_BA9_Analysis	1_120934063_T_C_hg19	NoLDPv,AllPvNotSignificant	0.0173927
FCGR1B	ENSG00000198019.8	Adipose_Subcutaneous_Analysis	1_120917635_G_A_hg19	NoLDPv,AllPvNotSignificant	0.0336022
FCGR1B	ENSG00000198019.8	Breast_Mammary_Tissue_Analysis	1_120929393_C_T_hg19	NoLDPv,AllPvNotSignificant	0.0729484
FCGR1B	ENSG00000198019.8	Colon_Sigmoid_Analysis	1_120872160_C_A_hg19	NoLDPv,AllPvNotSignificant	0.0601591
FCGR1B	ENSG00000198019.8	Artery_Aorta_Analysis	1_120917603_G_A_hg19	NoLDPv,AllPvNotSignificant	0.0279525
FCGR1B	ENSG00000198019.8	Brain_Cerebellum_Analysis	1_120911072_T_C_hg19	NoLDPv,AllPvNotSignificant	0.0228722
FCGR1B	ENSG00000198019.8	Brain_Nucleus_accumbens_basal_ganglia_Analysis	1_120926337_C_G_hg19	NoLDPv,AllPvNotSignificant	0.101659
FCGR1B	ENSG00000198019.8	Brain_Hippocampus_Analysis	1_120929393_C_T_hg19	NoLDPv,AllPvNotSignificant	0.191702
FCGR1B	ENSG00000198019.8	Liver_Analysis	1_120934573_C_T_b37	NoLDPv,AllPvNotSignificant	0.17574
FCGR1B	ENSG00000198019.8	Lung_Analysis	1_120875962_C_T_hg19	NoLDPv,AllPvNotSignificant	0.00671375
FCGR1B	ENSG00000198019.8	Ovary_Analysis	1_120929393_C_T_hg19	NoLDPv,AllPvNotSignificant	0.0815957
FCGR1B	ENSG00000198019.8	Pancreas_Analysis	1_120893948_C_T_hg19	NoLDPv,AllPvNotSignificant	0.0315786
FCGR1B	ENSG00000198019.8	Brain_Hypothalamus_Analysis	1_120919838_G_A_hg19	NoLDPv,AllPvNotSignificant	0.0081199
FCGR1B	ENSG00000198019.8	Nerve_Tibial_Analysis	1_120905373_T_C_hg19	NoLDPv,AllPvNotSignificant	0.0483139
FCGR1B	ENSG00000198019.8	Muscle_Skeletal_Analysis	1_120934573_C_T_b37	NoLDPv,AllPvNotSignificant	0.006427
FCGR1B	ENSG00000198019.8	Colon_Transverse_Analysis	1_120857981_T_C_b37	NoLDPv,AllPvNotSignificant	0.00536068
FCGR1B	ENSG00000198019.8	Heart_Atrial_Appendage_Analysis	1_120848685_G_A_hg19	NoLDPv,AllPvNotSignificant	0.0208538
FCGR1B	ENSG00000198019.8	Heart_Left_Ventricle_Analysis	1_120933207_G_A_hg19	NoLDPv,AllPvNotSignificant	0.093997
FCGR1B	ENSG00000198019.8	Esophagus_Mucosa_Analysis	1_120934573_C_T_b37	NoLDPv,AllPvNotSignificant	0.0866815
FCGR1B	ENSG00000198019.8	Esophagus_Muscularis_Analysis	1_120905120_A_C_hg19	NoLDPv,AllPvNotSignificant	0.0177129
FCGR1B	ENSG00000198019.8	Skin_Not_Sun_Exposed_Suprapubic_Analysis	1_120902392_C_T_hg19	NoLDPv,AllPvSignificant	0.000119279
FCGR1B	ENSG00000198019.8	Small_Intestine_Terminal_Ileum_Analysis	1_120857981_T_C_b37	NoLDPv,AllPvNotSignificant	0.169938
FCGR1B	ENSG00000198019.8	Brain_Putamen_basal_ganglia_Analysis	1_120851452_T_C_b37	NoLDPv,AllPvNotSignificant	0.0596928
FCGR1B	ENSG00000198019.8	Brain_Cerebellar_Hemisphere_Analysis	1_120857981_T_C_b37	NoLDPv,AllPvNotSignificant	0.0497882
FCGR1B	ENSG00000198019.8	Adrenal_Gland_Analysis	1_120904791_A_G_hg19	NoLDPv,AllPvNotSignificant	0.00160091
FCGR1B	ENSG00000198019.8	Brain_Cortex_Analysis	1_120934573_C_T_b37	NoLDPv,AllPvNotSignificant	0.277312
FCGR1B	ENSG00000198019.8	Artery_Tibial_Analysis	1_120867147_T_C_hg19	NoLDPv,AllPvNotSignificant	0.103862
FCGR1B	ENSG00000198019.8	Adipose_Visceral_Omentum_Analysis	1_120872515_T_C_b37	NoLDPv,AllPvNotSignificant	0.024965
FCGR1B	ENSG00000198019.8	Artery_Coronary_Analysis	1_120857981_T_C_b37	NoLDPv,AllPvNotSignificant	0.0369295
FCGR1B	ENSG00000198019.8	Esophagus_Gastroesophageal_Junction_Analysis	1_120911315_T_C_hg19	NoLDPv,AllPvNotSignificant	0.155117
FAM72C	ENSG00000203817.5	ICGC_Analysis	1_149363598_A_T_hg19	True PAWG pval	1.7489320393e-08
FAM72C	ENSG00000203817.5	Prostate_Analysis	nan	NoPvAtAll	nan
FAM72C	ENSG00000203817.5	Whole_Blood_Analysis	1_149365332_C_T_hg19	NoLDPv,AllPvNotSignificant	0.0136103
FAM72C	ENSG00000203817.5	Pituitary_Analysis	nan	NoPvAtAll	nan
FAM72C	ENSG00000203817.5	Vagina_Analysis	1_149514037_A_C_b37	NoLDPv,AllPvNotSignificant	0.919175
FAM72C	ENSG00000203817.5	Uterus_Analysis	nan	NoPvAtAll	nan
FAM72C	ENSG00000203817.5	Spleen_Analysis	1_149514037_A_C_b37	NoLDPv,AllPvNotSignificant	0.440127
FAM72C	ENSG00000203817.5	Stomach_Analysis	1_149514037_A_C_b37	NoLDPv,AllPvNotSignificant	0.499039
FAM72C	ENSG00000203817.5	Testis_Analysis	1_149514037_A_C_b37	NoLDPv,AllPvNotSignificant	0.72776
FAM72C	ENSG00000203817.5	Thyroid_Analysis	1_149510515_C_G_b37	NoLDPv,AllPvNotSignificant	0.0533473
FAM72C	ENSG00000203817.5	Skin_Sun_Exposed_Lower_leg_Analysis	1_149365332_C_T_hg19	NoLDPv,AllPvNotSignificant	0.35037
FAM72C	ENSG00000203817.5	Brain_Anterior_cingulate_cortex_BA24_Analysis	1_149514037_A_C_b37	NoLDPv,AllPvNotSignificant	0.451538
FAM72C	ENSG00000203817.5	Brain_Caudate_basal_ganglia_Analysis	1_149510515_C_G_b37	NoLDPv,AllPvNotSignificant	0.300738
FAM72C	ENSG00000203817.5	Brain_Frontal_Cortex_BA9_Analysis	1_149514037_A_C_b37	NoLDPv,AllPvNotSignificant	0.932043
FAM72C	ENSG00000203817.5	Adipose_Subcutaneous_Analysis	1_149510515_C_G_b37	NoLDPv,AllPvNotSignificant	0.225593
FAM72C	ENSG00000203817.5	Breast_Mammary_Tissue_Analysis	nan	NoPvAtAll	nan
FAM72C	ENSG00000203817.5	Colon_Sigmoid_Analysis	nan	NoPvAtAll	nan
FAM72C	ENSG00000203817.5	Artery_Aorta_Analysis	nan	NoPvAtAll	nan
FAM72C	ENSG00000203817.5	Brain_Cerebellum_Analysis	1_149365332_C_T_hg19	NoLDPv,AllPvNotSignificant	0.620689
FAM72C	ENSG00000203817.5	Brain_Nucleus_accumbens_basal_ganglia_Analysis	1_149514037_A_C_b37	NoLDPv,AllPvNotSignificant	0.737765
FAM72C	ENSG00000203817.5	Brain_Hippocampus_Analysis	1_149514037_A_C_b37	NoLDPv,AllPvNotSignificant	0.124505
FAM72C	ENSG00000203817.5	Liver_Analysis	nan	NoPvAtAll	nan
FAM72C	ENSG00000203817.5	Lung_Analysis	1_149365332_C_T_hg19	NoLDPv,AllPvNotSignificant	0.282278
FAM72C	ENSG00000203817.5	Ovary_Analysis	nan	NoPvAtAll	nan
FAM72C	ENSG00000203817.5	Pancreas_Analysis	nan	NoPvAtAll	nan
FAM72C	ENSG00000203817.5	Brain_Hypothalamus_Analysis	1_149514037_A_C_b37	NoLDPv,AllPvNotSignificant	0.91272
FAM72C	ENSG00000203817.5	Nerve_Tibial_Analysis	1_149510515_C_G_b37	NoLDPv,AllPvNotSignificant	0.307177
FAM72C	ENSG00000203817.5	Muscle_Skeletal_Analysis	nan	NoPvAtAll	nan
FAM72C	ENSG00000203817.5	Colon_Transverse_Analysis	1_149510515_C_G_b37	NoLDPv,AllPvNotSignificant	0.46395
FAM72C	ENSG00000203817.5	Heart_Atrial_Appendage_Analysis	nan	NoPvAtAll	nan
FAM72C	ENSG00000203817.5	Heart_Left_Ventricle_Analysis	nan	NoPvAtAll	nan
FAM72C	ENSG00000203817.5	Esophagus_Mucosa_Analysis	1_149365332_C_T_hg19	NoLDPv,AllPvNotSignificant	0.124673
FAM72C	ENSG00000203817.5	Esophagus_Muscularis_Analysis	nan	NoPvAtAll	nan
FAM72C	ENSG00000203817.5	Skin_Not_Sun_Exposed_Suprapubic_Analysis	1_149346891_C_T_hg19	NoLDPv,AllPvNotSignificant	0.180839
FAM72C	ENSG00000203817.5	Small_Intestine_Terminal_Ileum_Analysis	1_149514037_A_C_b37	NoLDPv,AllPvNotSignificant	0.905449
FAM72C	ENSG00000203817.5	Brain_Putamen_basal_ganglia_Analysis	nan	NoPvAtAll	nan
FAM72C	ENSG00000203817.5	Brain_Cerebellar_Hemisphere_Analysis	1_149514037_A_C_b37	NoLDPv,AllPvNotSignificant	0.648953
FAM72C	ENSG00000203817.5	Adrenal_Gland_Analysis	1_149365332_C_T_hg19	NoLDPv,AllPvNotSignificant	0.239006
FAM72C	ENSG00000203817.5	Brain_Cortex_Analysis	1_149514037_A_C_b37	NoLDPv,AllPvNotSignificant	0.164984
FAM72C	ENSG00000203817.5	Artery_Tibial_Analysis	nan	NoPvAtAll	nan
FAM72C	ENSG00000203817.5	Adipose_Visceral_Omentum_Analysis	1_149365332_C_T_hg19	NoLDPv,AllPvNotSignificant	0.139577
FAM72C	ENSG00000203817.5	Artery_Coronary_Analysis	1_149510515_C_G_b37	NoLDPv,AllPvNotSignificant	0.163587
FAM72C	ENSG00000203817.5	Esophagus_Gastroesophageal_Junction_Analysis	nan	NoPvAtAll	nan
LRRC39	ENSG00000122477.8	ICGC_Analysis	1_100685209_C_G_hg19	False PAWG pval	1.72337867092e-05
LRRC39	ENSG00000122477.8	Prostate_Analysis	1_100685209_C_G_hg19	LeadPvNotSignificant(Checkld)	0.0958567
LRRC39	ENSG00000122477.8	Whole_Blood_Analysis	1_100685209_C_G_hg19	LeadPvNotSignificant(Checkld)	0.898702
LRRC39	ENSG00000122477.8	Pituitary_Analysis	1_100685209_C_G_hg19	LeadPvNotSignificant(Checkld)	0.649439
LRRC39	ENSG00000122477.8	Vagina_Analysis	1_100685209_C_G_hg19	LeadPvNotSignificant(Checkld)	0.361812
LRRC39	ENSG00000122477.8	Uterus_Analysis	1_100685209_C_G_hg19	LeadPvNotSignificant(Checkld)	0.0931162
LRRC39	ENSG00000122477.8	Spleen_Analysis	1_100685209_C_G_hg19	LeadPvNotSignificant(Checkld)	0.78702
LRRC39	ENSG00000122477.8	Stomach_Analysis	1_100685209_C_G_hg19	LeadPvNotSignificant(Checkld)	0.0341171
LRRC39	ENSG00000122477.8	Testis_Analysis	1_100685209_C_G_hg19	LeadPvNotSignificant(Checkld)	0.0184786
LRRC39	ENSG00000122477.8	Thyroid_Analysis	1_100685209_C_G_hg19	LeadPvNotSignificant(Checkld)	0.0650284
LRRC39	ENSG00000122477.8	Skin_Sun_Exposed_Lower_leg_Analysis	1_100685209_C_G_hg19	LeadPvNotSignificant(Checkld)	0.86199
LRRC39	ENSG00000122477.8	Brain_Anterior_cingulate_cortex_BA24_Analysis	1_100685209_C_G_hg19	LeadPvNotSignificant(Checkld)	0.654833
LRRC39	ENSG00000122477.8	Brain_Caudate_basal_ganglia_Analysis	1_100685209_C_G_hg19	LeadPvNotSignificant(Checkld)	0.607504
LRRC39	ENSG00000122477.8	Brain_Frontal_Cortex_BA9_Analysis	1_100685209_C_G_hg19	LeadPvNotSignificant(Checkld)	0.781846
LRRC39	ENSG00000122477.8	Adipose_Subcutaneous_Analysis	1_100685209_C_G_hg19	LeadPvNotSignificant(Checkld)	0.232612
LRRC39	ENSG00000122477.8	Breast_Mammary_Tissue_Analysis	1_100685209_C_G_hg19	LeadPvNotSignificant(Checkld)	0.560292
LRRC39	ENSG00000122477.8	Colon_Sigmoid_Analysis	1_100685209_C_G_hg19	LeadPvNotSignificant(Checkld)	0.0910464
LRRC39	ENSG00000122477.8	Artery_Aorta_Analysis	1_100685209_C_G_hg19	LeadPvNotSignificant(Checkld)	0.640222
LRRC39	ENSG00000122477.8	Brain_Cerebellum_Analysis	1_100685209_C_G_hg19	LeadPvNotSignificant(Checkld)	0.0530461
LRRC39	ENSG00000122477.8	Brain_Nucleus_accumbens_basal_ganglia_Analysis	1_100685209_C_G_hg19	LeadPvNotSignificant(Checkld)	0.391939
LRRC39	ENSG00000122477.8	Brain_Hippocampus_Analysis	1_100685209_C_G_hg19	LeadPvNotSignificant(Checkld)	0.650955
LRRC39	ENSG00000122477.8	Liver_Analysis	1_100685209_C_G_hg19	LeadPvNotSignificant(Checkld)	0.337975
LRRC39	ENSG00000122477.8	Lung_Analysis	1_100685209_C_G_hg19	LeadPvNotSignificant(Checkld)	0.376009
LRRC39	ENSG00000122477.8	Ovary_Analysis	1_100685209_C_G_hg19	LeadPvNotSignificant(Checkld)	0.459654
LRRC39	ENSG00000122477.8	Pancreas_Analysis	1_100685209_C_G_hg19	LeadPvNotSignificant(Checkld)	0.514237
LRRC39	ENSG00000122477.8	Brain_Hypothalamus_Analysis	1_100685209_C_G_hg19	LeadPvNotSignificant(Checkld)	0.702794
LRRC39	ENSG00000122477.8	Nerve_Tibial_Analysis	1_100685209_C_G_hg19	LeadPvNotSignificant(Checkld)	0.0026137
LRRC39	ENSG00000122477.8	Muscle_Skeletal_Analysis	1_100685209_C_G_hg19	LeadPvNotSignificant(Checkld)	0.660325
LRRC39	ENSG00000122477.8	Colon_Transverse_Analysis	1_100685209_C_G_hg19	LeadPvNotSignificant(Checkld)	0.200867
LRRC39	ENSG00000122477.8	Heart_Atrial_Appendage_Analysis	1_100685209_C_G_hg19	LeadPvNotSignificant(Checkld)	0.163107
LRRC39	ENSG00000122477.8	Heart_Left_Ventricle_Analysis	1_100685209_C_G_hg19	LeadPvNotSignificant(Checkld)	0.771003
LRRC39	ENSG00000122477.8	Esophagus_Mucosa_Analysis	1_100685209_C_G_hg19	LeadPvNotSignificant(Checkld)	0.00374275
LRRC39	ENSG00000122477.8	Esophagus_Muscularis_Analysis	1_100685209_C_G_hg19	LeadPvNotSignificant(Checkld)	0.00993266
LRRC39	ENSG00000122477.8	Skin_Not_Sun_Exposed_Suprapubic_Analysis	1_100685209_C_G_hg19	LeadPvNotSignificant(Checkld)	0.72137
LRRC39	ENSG00000122477.8	Small_Intestine_Terminal_Ileum_Analysis	1_100685209_C_G_hg19	LeadPvNotSignificant(Checkld)	0.494944
LRRC39	ENSG00000122477.8	Brain_Putamen_basal_ganglia_Analysis	1_100685209_C_G_hg19	LeadPvNotSignificant(Checkld)	0.00354614
LRRC39	ENSG00000122477.8	Brain_Cerebellar_Hemisphere_Analysis	1_100685209_C_G_hg19	LeadPvNotSignificant(Checkld)	0.375169
LRRC39	ENSG00000122477.8	Adrenal_Gland_Analysis	1_100685209_C_G_hg19	LeadPvNotSignificant(Checkld)	0.570389
LRRC39	ENSG00000122477.8	Brain_Cortex_Analysis	1_100685209_C_G_hg19	LeadPvNotSignificant(Checkld)	0.744214
LRRC39	ENSG00000122477.8	Artery_Tibial_Analysis	1_100685209_C_G_hg19	LeadPvNotSignificant(Checkld)	0.134684
LRRC39	ENSG00000122477.8	Adipose_Visceral_Omentum_Analysis	1_100685209_C_G_hg19	LeadPvNotSignificant(Checkld)	0.924144
LRRC39	ENSG00000122477.8	Artery_Coronary_Analysis	1_100685209_C_G_hg19	LeadPvNotSignificant(Checkld)	0.0367096
LRRC39	ENSG00000122477.8	Esophagus_Gastroesophageal_Junction_Analysis	1_100685209_C_G_hg19	LeadPvNotSignificant(Checkld)	0.0296499
BRDT	ENSG00000137948.14	ICGC_Analysis	1_92394726_T_C_hg19	False PAWG pval	3.91186362444e-05
BRDT	ENSG00000137948.14	Prostate_Analysis	nan	NoPvAtAll	nan
BRDT	ENSG00000137948.14	Whole_Blood_Analysis	nan	NoPvAtAll	nan
BRDT	ENSG00000137948.14	Pituitary_Analysis	nan	NoPvAtAll	nan
BRDT	ENSG00000137948.14	Vagina_Analysis	nan	NoPvAtAll	nan
BRDT	ENSG00000137948.14	Uterus_Analysis	nan	NoPvAtAll	nan
BRDT	ENSG00000137948.14	Spleen_Analysis	nan	NoPvAtAll	nan
BRDT	ENSG00000137948.14	Stomach_Analysis	nan	NoPvAtAll	nan
BRDT	ENSG00000137948.14	Testis_Analysis	1_92394726_T_C_hg19	LeadPvNotSignificant(Checkld)	0.143107
BRDT	ENSG00000137948.14	Thyroid_Analysis	nan	NoPvAtAll	nan
BRDT	ENSG00000137948.14	Skin_Sun_Exposed_Lower_leg_Analysis	nan	NoPvAtAll	nan
BRDT	ENSG00000137948.14	Brain_Anterior_cingulate_cortex_BA24_Analysis	nan	NoPvAtAll	nan
BRDT	ENSG00000137948.14	Brain_Caudate_basal_ganglia_Analysis	nan	NoPvAtAll	nan
BRDT	ENSG00000137948.14	Brain_Frontal_Cortex_BA9_Analysis	nan	NoPvAtAll	nan
BRDT	ENSG00000137948.14	Adipose_Subcutaneous_Analysis	nan	NoPvAtAll	nan
BRDT	ENSG00000137948.14	Breast_Mammary_Tissue_Analysis	1_92394726_T_C_hg19	LeadPvNotSignificant(Checkld)	0.248843
BRDT	ENSG00000137948.14	Colon_Sigmoid_Analysis	nan	NoPvAtAll	nan
BRDT	ENSG00000137948.14	Artery_Aorta_Analysis	nan	NoPvAtAll	nan
BRDT	ENSG00000137948.14	Brain_Cerebellum_Analysis	nan	NoPvAtAll	nan
BRDT	ENSG00000137948.14	Brain_Nucleus_accumbens_basal_ganglia_Analysis	1_92334510_G_A_hg19	NoLDPv,AllPvNotSignificant	0.044756
BRDT	ENSG00000137948.14	Brain_Hippocampus_Analysis	nan	NoPvAtAll	nan
BRDT	ENSG00000137948.14	Liver_Analysis	nan	NoPvAtAll	nan
BRDT	ENSG00000137948.14	Lung_Analysis	1_92394726_T_C_hg19	LeadPvNotSignificant(Checkld)	0.506628
BRDT	ENSG00000137948.14	Ovary_Analysis	nan	NoPvAtAll	nan
BRDT	ENSG00000137948.14	Pancreas_Analysis	nan	NoPvAtAll	nan
BRDT	ENSG00000137948.14	Brain_Hypothalamus_Analysis	nan	NoPvAtAll	nan
BRDT	ENSG00000137948.14	Nerve_Tibial_Analysis	nan	NoPvAtAll	nan
BRDT	ENSG00000137948.14	Muscle_Skeletal_Analysis	nan	NoPvAtAll	nan
BRDT	ENSG00000137948.14	Colon_Transverse_Analysis	nan	NoPvAtAll	nan
BRDT	ENSG00000137948.14	Heart_Atrial_Appendage_Analysis	nan	NoPvAtAll	nan
BRDT	ENSG00000137948.14	Heart_Left_Ventricle_Analysis	nan	NoPvAtAll	nan
BRDT	ENSG00000137948.14	Esophagus_Mucosa_Analysis	nan	NoPvAtAll	nan
BRDT	ENSG00000137948.14	Esophagus_Muscularis_Analysis	nan	NoPvAtAll	nan
BRDT	ENSG00000137948.14	Skin_Not_Sun_Exposed_Suprapubic_Analysis	nan	NoPvAtAll	nan
BRDT	ENSG00000137948.14	Small_Intestine_Terminal_Ileum_Analysis	nan	NoPvAtAll	nan
BRDT	ENSG00000137948.14	Brain_Putamen_basal_ganglia_Analysis	nan	NoPvAtAll	nan
BRDT	ENSG00000137948.14	Brain_Cerebellar_Hemisphere_Analysis	nan	NoPvAtAll	nan
BRDT	ENSG00000137948.14	Adrenal_Gland_Analysis	nan	NoPvAtAll	nan
BRDT	ENSG00000137948.14	Brain_Cortex_Analysis	nan	NoPvAtAll	nan
BRDT	ENSG00000137948.14	Artery_Tibial_Analysis	nan	NoPvAtAll	nan
BRDT	ENSG00000137948.14	Adipose_Visceral_Omentum_Analysis	nan	NoPvAtAll	nan
BRDT	ENSG00000137948.14	Artery_Coronary_Analysis	nan	NoPvAtAll	nan
BRDT	ENSG00000137948.14	Esophagus_Gastroesophageal_Junction_Analysis	nan	NoPvAtAll	nan
C1orf180	ENSG00000180869.3	ICGC_Analysis	1_85096920_A_G_hg19	False PAWG pval	5.21691297233e-07
C1orf180	ENSG00000180869.3	Prostate_Analysis	nan	NoPvAtAll	nan
C1orf180	ENSG00000180869.3	Whole_Blood_Analysis	nan	NoPvAtAll	nan
C1orf180	ENSG00000180869.3	Pituitary_Analysis	nan	NoPvAtAll	nan
C1orf180	ENSG00000180869.3	Vagina_Analysis	nan	NoPvAtAll	nan
C1orf180	ENSG00000180869.3	Uterus_Analysis	nan	NoPvAtAll	nan
C1orf180	ENSG00000180869.3	Spleen_Analysis	nan	NoPvAtAll	nan
C1orf180	ENSG00000180869.3	Stomach_Analysis	nan	NoPvAtAll	nan
C1orf180	ENSG00000180869.3	Testis_Analysis	1_85096920_A_G_hg19	LeadPvNotSignificant(Checkld)	0.11313
C1orf180	ENSG00000180869.3	Thyroid_Analysis	nan	NoPvAtAll	nan
C1orf180	ENSG00000180869.3	Skin_Sun_Exposed_Lower_leg_Analysis	nan	NoPvAtAll	nan
C1orf180	ENSG00000180869.3	Brain_Anterior_cingulate_cortex_BA24_Analysis	nan	NoPvAtAll	nan
C1orf180	ENSG00000180869.3	Brain_Caudate_basal_ganglia_Analysis	nan	NoPvAtAll	nan
C1orf180	ENSG00000180869.3	Brain_Frontal_Cortex_BA9_Analysis	nan	NoPvAtAll	nan
C1orf180	ENSG00000180869.3	Adipose_Subcutaneous_Analysis	nan	NoPvAtAll	nan
C1orf180	ENSG00000180869.3	Breast_Mammary_Tissue_Analysis	nan	NoPvAtAll	nan
C1orf180	ENSG00000180869.3	Colon_Sigmoid_Analysis	nan	NoPvAtAll	nan
C1orf180	ENSG00000180869.3	Artery_Aorta_Analysis	nan	NoPvAtAll	nan
C1orf180	ENSG00000180869.3	Brain_Cerebellum_Analysis	nan	NoPvAtAll	nan
C1orf180	ENSG00000180869.3	Brain_Nucleus_accumbens_basal_ganglia_Analysis	nan	NoPvAtAll	nan
C1orf180	ENSG00000180869.3	Brain_Hippocampus_Analysis	nan	NoPvAtAll	nan
C1orf180	ENSG00000180869.3	Liver_Analysis	nan	NoPvAtAll	nan
C1orf180	ENSG00000180869.3	Lung_Analysis	nan	NoPvAtAll	nan
C1orf180	ENSG00000180869.3	Ovary_Analysis	nan	NoPvAtAll	nan
C1orf180	ENSG00000180869.3	Pancreas_Analysis	nan	NoPvAtAll	nan
C1orf180	ENSG00000180869.3	Brain_Hypothalamus_Analysis	nan	NoPvAtAll	nan
C1orf180	ENSG00000180869.3	Nerve_Tibial_Analysis	nan	NoPvAtAll	nan
C1orf180	ENSG00000180869.3	Muscle_Skeletal_Analysis	nan	NoPvAtAll	nan
C1orf180	ENSG00000180869.3	Colon_Transverse_Analysis	nan	NoPvAtAll	nan
C1orf180	ENSG00000180869.3	Heart_Atrial_Appendage_Analysis	nan	NoPvAtAll	nan
C1orf180	ENSG00000180869.3	Heart_Left_Ventricle_Analysis	nan	NoPvAtAll	nan
C1orf180	ENSG00000180869.3	Esophagus_Mucosa_Analysis	nan	NoPvAtAll	nan
C1orf180	ENSG00000180869.3	Esophagus_Muscularis_Analysis	nan	NoPvAtAll	nan
C1orf180	ENSG00000180869.3	Skin_Not_Sun_Exposed_Suprapubic_Analysis	nan	NoPvAtAll	nan
C1orf180	ENSG00000180869.3	Small_Intestine_Terminal_Ileum_Analysis	1_85096920_A_G_hg19	LeadPvSignificant	6.68107e-05
C1orf180	ENSG00000180869.3	Brain_Putamen_basal_ganglia_Analysis	nan	NoPvAtAll	nan
C1orf180	ENSG00000180869.3	Brain_Cerebellar_Hemisphere_Analysis	nan	NoPvAtAll	nan
C1orf180	ENSG00000180869.3	Adrenal_Gland_Analysis	nan	NoPvAtAll	nan
C1orf180	ENSG00000180869.3	Brain_Cortex_Analysis	nan	NoPvAtAll	nan
C1orf180	ENSG00000180869.3	Artery_Tibial_Analysis	nan	NoPvAtAll	nan
C1orf180	ENSG00000180869.3	Adipose_Visceral_Omentum_Analysis	nan	NoPvAtAll	nan
C1orf180	ENSG00000180869.3	Artery_Coronary_Analysis	nan	NoPvAtAll	nan
C1orf180	ENSG00000180869.3	Esophagus_Gastroesophageal_Junction_Analysis	nan	NoPvAtAll	nan
C1orf162	ENSG00000143110.7	ICGC_Analysis	1_112028577_A_T_hg19	False PAWG pval	2.45162656139e-05
C1orf162	ENSG00000143110.7	Prostate_Analysis	1_112028577_A_T_hg19	LeadPvNotSignificant(Checkld)	0.720899
C1orf162	ENSG00000143110.7	Whole_Blood_Analysis	1_112028577_A_T_hg19	LeadPvNotSignificant(Checkld)	0.0966358
C1orf162	ENSG00000143110.7	Pituitary_Analysis	1_112028577_A_T_hg19	LeadPvNotSignificant(Checkld)	0.650587
C1orf162	ENSG00000143110.7	Vagina_Analysis	1_112028577_A_T_hg19	LeadPvNotSignificant(Checkld)	0.835891
C1orf162	ENSG00000143110.7	Uterus_Analysis	1_112028577_A_T_hg19	LeadPvNotSignificant(Checkld)	0.49198
C1orf162	ENSG00000143110.7	Spleen_Analysis	1_112028577_A_T_hg19	LeadPvNotSignificant(Checkld)	0.0899136
C1orf162	ENSG00000143110.7	Stomach_Analysis	1_112028577_A_T_hg19	LeadPvNotSignificant(Checkld)	0.611457
C1orf162	ENSG00000143110.7	Testis_Analysis	1_112028577_A_T_hg19	LeadPvNotSignificant(Checkld)	0.510919
C1orf162	ENSG00000143110.7	Thyroid_Analysis	1_112028577_A_T_hg19	LeadPvNotSignificant(Checkld)	0.589524
C1orf162	ENSG00000143110.7	Skin_Sun_Exposed_Lower_leg_Analysis	1_112028577_A_T_hg19	LeadPvNotSignificant(Checkld)	0.534113
C1orf162	ENSG00000143110.7	Brain_Anterior_cingulate_cortex_BA24_Analysis	1_112028577_A_T_hg19	LeadPvNotSignificant(Checkld)	0.157884
C1orf162	ENSG00000143110.7	Brain_Caudate_basal_ganglia_Analysis	1_112028577_A_T_hg19	LeadPvNotSignificant(Checkld)	0.598694
C1orf162	ENSG00000143110.7	Brain_Frontal_Cortex_BA9_Analysis	1_112028577_A_T_hg19	LeadPvNotSignificant(Checkld)	0.961321
C1orf162	ENSG00000143110.7	Adipose_Subcutaneous_Analysis	1_112028577_A_T_hg19	LeadPvNotSignificant(Checkld)	0.284326
C1orf162	ENSG00000143110.7	Breast_Mammary_Tissue_Analysis	1_112028577_A_T_hg19	LeadPvNotSignificant(Checkld)	0.560345
C1orf162	ENSG00000143110.7	Colon_Sigmoid_Analysis	1_112028577_A_T_hg19	LeadPvNotSignificant(Checkld)	0.317211
C1orf162	ENSG00000143110.7	Artery_Aorta_Analysis	1_112028577_A_T_hg19	LeadPvNotSignificant(Checkld)	0.0803706
C1orf162	ENSG00000143110.7	Brain_Cerebellum_Analysis	1_112028577_A_T_hg19	LeadPvNotSignificant(Checkld)	0.670194
C1orf162	ENSG00000143110.7	Brain_Nucleus_accumbens_basal_ganglia_Analysis	1_112028577_A_T_hg19	LeadPvNotSignificant(Checkld)	0.0950582
C1orf162	ENSG00000143110.7	Brain_Hippocampus_Analysis	1_112028577_A_T_hg19	LeadPvNotSignificant(Checkld)	0.632369
C1orf162	ENSG00000143110.7	Liver_Analysis	1_112028577_A_T_hg19	LeadPvNotSignificant(Checkld)	0.486951
C1orf162	ENSG00000143110.7	Lung_Analysis	1_112028577_A_T_hg19	LeadPvNotSignificant(Checkld)	0.635152
C1orf162	ENSG00000143110.7	Ovary_Analysis	1_112028577_A_T_hg19	LeadPvNotSignificant(Checkld)	0.108554
C1orf162	ENSG00000143110.7	Pancreas_Analysis	1_112028577_A_T_hg19	LeadPvNotSignificant(Checkld)	0.748721
C1orf162	ENSG00000143110.7	Brain_Hypothalamus_Analysis	1_112028577_A_T_hg19	LeadPvNotSignificant(Checkld)	0.842708
C1orf162	ENSG00000143110.7	Nerve_Tibial_Analysis	1_112028577_A_T_hg19	LeadPvNotSignificant(Checkld)	0.252525
C1orf162	ENSG00000143110.7	Muscle_Skeletal_Analysis	1_112028577_A_T_hg19	LeadPvNotSignificant(Checkld)	0.403152
C1orf162	ENSG00000143110.7	Colon_Transverse_Analysis	1_112028577_A_T_hg19	LeadPvNotSignificant(Checkld)	0.0900849
C1orf162	ENSG00000143110.7	Heart_Atrial_Appendage_Analysis	1_112028577_A_T_hg19	LeadPvNotSignificant(Checkld)	0.745224
C1orf162	ENSG00000143110.7	Heart_Left_Ventricle_Analysis	1_112028577_A_T_hg19	LeadPvNotSignificant(Checkld)	0.721256
C1orf162	ENSG00000143110.7	Esophagus_Mucosa_Analysis	1_112028577_A_T_hg19	LeadPvNotSignificant(Checkld)	0.438236
C1orf162	ENSG00000143110.7	Esophagus_Muscularis_Analysis	1_112028577_A_T_hg19	LeadPvNotSignificant(Checkld)	0.260347
C1orf162	ENSG00000143110.7	Skin_Not_Sun_Exposed_Suprapubic_Analysis	1_112028577_A_T_hg19	LeadPvNotSignificant(Checkld)	0.205831
C1orf162	ENSG00000143110.7	Small_Intestine_Terminal_Ileum_Analysis	1_112028577_A_T_hg19	LeadPvNotSignificant(Checkld)	0.935745
C1orf162	ENSG00000143110.7	Brain_Putamen_basal_ganglia_Analysis	1_112028577_A_T_hg19	LeadPvNotSignificant(Checkld)	0.869191
C1orf162	ENSG00000143110.7	Brain_Cerebellar_Hemisphere_Analysis	1_112028577_A_T_hg19	LeadPvNotSignificant(Checkld)	0.0682482
C1orf162	ENSG00000143110.7	Adrenal_Gland_Analysis	1_112028577_A_T_hg19	LeadPvNotSignificant(Checkld)	0.894792
C1orf162	ENSG00000143110.7	Brain_Cortex_Analysis	1_112028577_A_T_hg19	LeadPvNotSignificant(Checkld)	0.950418
C1orf162	ENSG00000143110.7	Artery_Tibial_Analysis	1_112028577_A_T_hg19	LeadPvNotSignificant(Checkld)	0.273927
C1orf162	ENSG00000143110.7	Adipose_Visceral_Omentum_Analysis	1_112028577_A_T_hg19	LeadPvNotSignificant(Checkld)	0.503778
C1orf162	ENSG00000143110.7	Artery_Coronary_Analysis	1_112028577_A_T_hg19	LeadPvNotSignificant(Checkld)	0.0417308
C1orf162	ENSG00000143110.7	Esophagus_Gastroesophageal_Junction_Analysis	1_112028577_A_T_hg19	LeadPvNotSignificant(Checkld)	0.572506
GNL2	ENSG00000134697.8	ICGC_Analysis	1_37978773_T_C_hg19	False PAWG pval	5.87250054488e-06
GNL2	ENSG00000134697.8	Prostate_Analysis	1_37978773_T_C_hg19	LeadPvNotSignificant(Checkld)	0.00193239
GNL2	ENSG00000134697.8	Whole_Blood_Analysis	1_37978773_T_C_hg19	LeadPvNotSignificant(Checkld)	0.000901857
GNL2	ENSG00000134697.8	Pituitary_Analysis	1_37978773_T_C_hg19	LeadPvNotSignificant(Checkld)	0.48494
GNL2	ENSG00000134697.8	Vagina_Analysis	1_37978773_T_C_hg19	LeadPvNotSignificant(Checkld)	0.80807
GNL2	ENSG00000134697.8	Uterus_Analysis	1_37978773_T_C_hg19	LeadPvNotSignificant(Checkld)	0.124571
GNL2	ENSG00000134697.8	Spleen_Analysis	1_37978773_T_C_hg19	LeadPvNotSignificant(Checkld)	0.00543105
GNL2	ENSG00000134697.8	Stomach_Analysis	1_37978773_T_C_hg19	LeadPvNotSignificant(Checkld)	0.000444822
GNL2	ENSG00000134697.8	Testis_Analysis	1_37978773_T_C_hg19	LeadPvNotSignificant(Checkld)	0.360645
GNL2	ENSG00000134697.8	Thyroid_Analysis	1_37978773_T_C_hg19	LeadPvNotSignificant(Checkld)	0.00647052
GNL2	ENSG00000134697.8	Skin_Sun_Exposed_Lower_leg_Analysis	1_37978773_T_C_hg19	LeadPvNotSignificant(Checkld)	0.887876
GNL2	ENSG00000134697.8	Brain_Anterior_cingulate_cortex_BA24_Analysis	1_37978773_T_C_hg19	LeadPvNotSignificant(Checkld)	0.0539789
GNL2	ENSG00000134697.8	Brain_Caudate_basal_ganglia_Analysis	1_37978773_T_C_hg19	LeadPvNotSignificant(Checkld)	0.000442866
GNL2	ENSG00000134697.8	Brain_Frontal_Cortex_BA9_Analysis	1_37978773_T_C_hg19	LeadPvNotSignificant(Checkld)	0.0124977
GNL2	ENSG00000134697.8	Adipose_Subcutaneous_Analysis	1_37978773_T_C_hg19	LeadPvNotSignificant(Checkld)	0.212559
GNL2	ENSG00000134697.8	Breast_Mammary_Tissue_Analysis	1_37978773_T_C_hg19	LeadPvNotSignificant(Checkld)	0.420535
GNL2	ENSG00000134697.8	Colon_Sigmoid_Analysis	1_37978773_T_C_hg19	LeadPvNotSignificant(Checkld)	0.157168
GNL2	ENSG00000134697.8	Artery_Aorta_Analysis	1_37978773_T_C_hg19	LeadPvNotSignificant(Checkld)	0.18785
GNL2	ENSG00000134697.8	Brain_Cerebellum_Analysis	1_37978773_T_C_hg19	LeadPvNotSignificant(Checkld)	0.000739214
GNL2	ENSG00000134697.8	Brain_Nucleus_accumbens_basal_ganglia_Analysis	1_37978773_T_C_hg19	LeadPvNotSignificant(Checkld)	0.0297787
GNL2	ENSG00000134697.8	Brain_Hippocampus_Analysis	1_37978773_T_C_hg19	LeadPvNotSignificant(Checkld)	0.198989
GNL2	ENSG00000134697.8	Liver_Analysis	1_37978773_T_C_hg19	LeadPvNotSignificant(Checkld)	0.513502
GNL2	ENSG00000134697.8	Lung_Analysis	1_37978773_T_C_hg19	LeadPvNotSignificant(Checkld)	0.613728
GNL2	ENSG00000134697.8	Ovary_Analysis	1_37978773_T_C_hg19	LeadPvNotSignificant(Checkld)	0.0598835
GNL2	ENSG00000134697.8	Pancreas_Analysis	1_37978773_T_C_hg19	LeadPvNotSignificant(Checkld)	0.674736
GNL2	ENSG00000134697.8	Brain_Hypothalamus_Analysis	1_37978773_T_C_hg19	LeadPvNotSignificant(Checkld)	0.0636691
GNL2	ENSG00000134697.8	Nerve_Tibial_Analysis	1_37978773_T_C_hg19	LeadPvNotSignificant(Checkld)	0.0897378
GNL2	ENSG00000134697.8	Muscle_Skeletal_Analysis	1_37978773_T_C_hg19	LeadPvNotSignificant(Checkld)	0.12508
GNL2	ENSG00000134697.8	Colon_Transverse_Analysis	1_37978773_T_C_hg19	LeadPvSignificant	0.000178721
GNL2	ENSG00000134697.8	Heart_Atrial_Appendage_Analysis	1_37978773_T_C_hg19	LeadPvNotSignificant(Checkld)	0.430671
GNL2	ENSG00000134697.8	Heart_Left_Ventricle_Analysis	1_37978773_T_C_hg19	LeadPvNotSignificant(Checkld)	0.182044
GNL2	ENSG00000134697.8	Esophagus_Mucosa_Analysis	1_37978773_T_C_hg19	LeadPvNotSignificant(Checkld)	0.492038
GNL2	ENSG00000134697.8	Esophagus_Muscularis_Analysis	1_37978773_T_C_hg19	LeadPvNotSignificant(Checkld)	0.0787512
GNL2	ENSG00000134697.8	Skin_Not_Sun_Exposed_Suprapubic_Analysis	1_37978773_T_C_hg19	LeadPvNotSignificant(Checkld)	0.430971
GNL2	ENSG00000134697.8	Small_Intestine_Terminal_Ileum_Analysis	1_37978773_T_C_hg19	LeadPvNotSignificant(Checkld)	0.00605916
GNL2	ENSG00000134697.8	Brain_Putamen_basal_ganglia_Analysis	1_37978773_T_C_hg19	LeadPvNotSignificant(Checkld)	0.000360051
GNL2	ENSG00000134697.8	Brain_Cerebellar_Hemisphere_Analysis	1_37978773_T_C_hg19	LeadPvNotSignificant(Checkld)	0.0706614
GNL2	ENSG00000134697.8	Adrenal_Gland_Analysis	1_37978773_T_C_hg19	LeadPvNotSignificant(Checkld)	0.166597
GNL2	ENSG00000134697.8	Brain_Cortex_Analysis	1_37978773_T_C_hg19	LeadPvNotSignificant(Checkld)	0.0011525
GNL2	ENSG00000134697.8	Artery_Tibial_Analysis	1_37978773_T_C_hg19	LeadPvNotSignificant(Checkld)	0.329064
GNL2	ENSG00000134697.8	Adipose_Visceral_Omentum_Analysis	1_37978773_T_C_hg19	LeadPvNotSignificant(Checkld)	0.234204
GNL2	ENSG00000134697.8	Artery_Coronary_Analysis	1_37978773_T_C_hg19	LeadPvNotSignificant(Checkld)	0.117918
GNL2	ENSG00000134697.8	Esophagus_Gastroesophageal_Junction_Analysis	1_37978773_T_C_hg19	LeadPvNotSignificant(Checkld)	0.27473
EFCAB7	ENSG00000203965.8	ICGC_Analysis	1_64078224_G_A_hg19	False PAWG pval	3.5306617047e-05
EFCAB7	ENSG00000203965.8	Prostate_Analysis	1_64078224_G_A_hg19	LeadPvNotSignificant(Checkld)	0.010813
EFCAB7	ENSG00000203965.8	Whole_Blood_Analysis	1_64078224_G_A_hg19	LeadPvNotSignificant(Checkld)	0.263544
EFCAB7	ENSG00000203965.8	Pituitary_Analysis	1_64078224_G_A_hg19	LeadPvNotSignificant(Checkld)	0.0349975
EFCAB7	ENSG00000203965.8	Vagina_Analysis	1_64078224_G_A_hg19	LeadPvNotSignificant(Checkld)	0.864013
EFCAB7	ENSG00000203965.8	Uterus_Analysis	1_64078224_G_A_hg19	LeadPvNotSignificant(Checkld)	0.0486501
EFCAB7	ENSG00000203965.8	Spleen_Analysis	1_64078224_G_A_hg19	LeadPvNotSignificant(Checkld)	0.66151
EFCAB7	ENSG00000203965.8	Stomach_Analysis	1_64078224_G_A_hg19	LeadPvNotSignificant(Checkld)	0.451897
EFCAB7	ENSG00000203965.8	Testis_Analysis	1_64078224_G_A_hg19	LeadPvNotSignificant(Checkld)	0.00119917
EFCAB7	ENSG00000203965.8	Thyroid_Analysis	1_64078224_G_A_hg19	LeadPvNotSignificant(Checkld)	0.262674
EFCAB7	ENSG00000203965.8	Skin_Sun_Exposed_Lower_leg_Analysis	1_64078224_G_A_hg19	LeadPvNotSignificant(Checkld)	0.546084
EFCAB7	ENSG00000203965.8	Brain_Anterior_cingulate_cortex_BA24_Analysis	1_64078224_G_A_hg19	LeadPvNotSignificant(Checkld)	0.139826
EFCAB7	ENSG00000203965.8	Brain_Caudate_basal_ganglia_Analysis	1_64078224_G_A_hg19	LeadPvNotSignificant(Checkld)	0.0335167
EFCAB7	ENSG00000203965.8	Brain_Frontal_Cortex_BA9_Analysis	1_64078224_G_A_hg19	LeadPvNotSignificant(Checkld)	0.186161
EFCAB7	ENSG00000203965.8	Adipose_Subcutaneous_Analysis	1_64078224_G_A_hg19	LeadPvNotSignificant(Checkld)	0.650775
EFCAB7	ENSG00000203965.8	Breast_Mammary_Tissue_Analysis	1_64078224_G_A_hg19	LeadPvNotSignificant(Checkld)	0.548067
EFCAB7	ENSG00000203965.8	Colon_Sigmoid_Analysis	1_64078224_G_A_hg19	LeadPvNotSignificant(Checkld)	0.0495053
EFCAB7	ENSG00000203965.8	Artery_Aorta_Analysis	1_64078224_G_A_hg19	LeadPvNotSignificant(Checkld)	0.314871
EFCAB7	ENSG00000203965.8	Brain_Cerebellum_Analysis	1_64078224_G_A_hg19	LeadPvNotSignificant(Checkld)	0.0890041
EFCAB7	ENSG00000203965.8	Brain_Nucleus_accumbens_basal_ganglia_Analysis	1_64078224_G_A_hg19	LeadPvNotSignificant(Checkld)	0.00773189
EFCAB7	ENSG00000203965.8	Brain_Hippocampus_Analysis	1_64078224_G_A_hg19	LeadPvNotSignificant(Checkld)	0.0185636
EFCAB7	ENSG00000203965.8	Liver_Analysis	1_64078224_G_A_hg19	LeadPvNotSignificant(Checkld)	0.281611
EFCAB7	ENSG00000203965.8	Lung_Analysis	1_64078224_G_A_hg19	LeadPvNotSignificant(Checkld)	0.277862
EFCAB7	ENSG00000203965.8	Ovary_Analysis	1_64078224_G_A_hg19	LeadPvNotSignificant(Checkld)	0.38574
EFCAB7	ENSG00000203965.8	Pancreas_Analysis	1_64078224_G_A_hg19	LeadPvNotSignificant(Checkld)	0.489224
EFCAB7	ENSG00000203965.8	Brain_Hypothalamus_Analysis	1_64078224_G_A_hg19	LeadPvNotSignificant(Checkld)	0.00103903
EFCAB7	ENSG00000203965.8	Nerve_Tibial_Analysis	1_64078224_G_A_hg19	LeadPvNotSignificant(Checkld)	0.0887421
EFCAB7	ENSG00000203965.8	Muscle_Skeletal_Analysis	1_64078224_G_A_hg19	LeadPvNotSignificant(Checkld)	0.990548
EFCAB7	ENSG00000203965.8	Colon_Transverse_Analysis	1_64078224_G_A_hg19	LeadPvNotSignificant(Checkld)	0.553735
EFCAB7	ENSG00000203965.8	Heart_Atrial_Appendage_Analysis	1_64078224_G_A_hg19	LeadPvNotSignificant(Checkld)	0.0298576
EFCAB7	ENSG00000203965.8	Heart_Left_Ventricle_Analysis	1_64078224_G_A_hg19	LeadPvNotSignificant(Checkld)	0.10667
EFCAB7	ENSG00000203965.8	Esophagus_Mucosa_Analysis	1_64078224_G_A_hg19	LeadPvNotSignificant(Checkld)	0.0147043
EFCAB7	ENSG00000203965.8	Esophagus_Muscularis_Analysis	1_64078224_G_A_hg19	LeadPvNotSignificant(Checkld)	0.473452
EFCAB7	ENSG00000203965.8	Skin_Not_Sun_Exposed_Suprapubic_Analysis	1_64078224_G_A_hg19	LeadPvNotSignificant(Checkld)	0.823394
EFCAB7	ENSG00000203965.8	Small_Intestine_Terminal_Ileum_Analysis	1_64078224_G_A_hg19	LeadPvNotSignificant(Checkld)	0.486401
EFCAB7	ENSG00000203965.8	Brain_Putamen_basal_ganglia_Analysis	1_64078224_G_A_hg19	LeadPvNotSignificant(Checkld)	0.0508656
EFCAB7	ENSG00000203965.8	Brain_Cerebellar_Hemisphere_Analysis	1_64078224_G_A_hg19	LeadPvSignificant	2.15588e-07
EFCAB7	ENSG00000203965.8	Adrenal_Gland_Analysis	1_64078224_G_A_hg19	LeadPvNotSignificant(Checkld)	0.055172
EFCAB7	ENSG00000203965.8	Brain_Cortex_Analysis	1_64078224_G_A_hg19	LeadPvNotSignificant(Checkld)	0.0234715
EFCAB7	ENSG00000203965.8	Artery_Tibial_Analysis	1_64078224_G_A_hg19	LeadPvNotSignificant(Checkld)	0.374836
EFCAB7	ENSG00000203965.8	Adipose_Visceral_Omentum_Analysis	1_64078224_G_A_hg19	LeadPvNotSignificant(Checkld)	0.630025
EFCAB7	ENSG00000203965.8	Artery_Coronary_Analysis	1_64078224_G_A_hg19	LeadPvNotSignificant(Checkld)	0.0819522
EFCAB7	ENSG00000203965.8	Esophagus_Gastroesophageal_Junction_Analysis	1_64078224_G_A_hg19	LeadPvNotSignificant(Checkld)	0.183142
RAD54L	ENSG00000085999.7	ICGC_Analysis	1_46843216_T_C_hg19	False PAWG pval	1.54583067214e-07
RAD54L	ENSG00000085999.7	Prostate_Analysis	1_46843216_T_C_hg19	LeadPvNotSignificant(Checkld)	0.463298
RAD54L	ENSG00000085999.7	Whole_Blood_Analysis	1_46843216_T_C_hg19	LeadPvNotSignificant(Checkld)	0.160801
RAD54L	ENSG00000085999.7	Pituitary_Analysis	1_46843216_T_C_hg19	LeadPvNotSignificant(Checkld)	0.119815
RAD54L	ENSG00000085999.7	Vagina_Analysis	1_46843216_T_C_hg19	LeadPvNotSignificant(Checkld)	0.193371
RAD54L	ENSG00000085999.7	Uterus_Analysis	1_46843216_T_C_hg19	LeadPvNotSignificant(Checkld)	0.425656
RAD54L	ENSG00000085999.7	Spleen_Analysis	1_46843216_T_C_hg19	LeadPvNotSignificant(Checkld)	0.70456
RAD54L	ENSG00000085999.7	Stomach_Analysis	1_46843216_T_C_hg19	LeadPvNotSignificant(Checkld)	0.981473
RAD54L	ENSG00000085999.7	Testis_Analysis	1_46843216_T_C_hg19	LeadPvNotSignificant(Checkld)	0.000394964
RAD54L	ENSG00000085999.7	Thyroid_Analysis	1_46843216_T_C_hg19	LeadPvSignificant	3.455e-05
RAD54L	ENSG00000085999.7	Skin_Sun_Exposed_Lower_leg_Analysis	1_46843216_T_C_hg19	LeadPvNotSignificant(Checkld)	0.00119977
RAD54L	ENSG00000085999.7	Brain_Anterior_cingulate_cortex_BA24_Analysis	1_46843216_T_C_hg19	LeadPvNotSignificant(Checkld)	0.00862006
RAD54L	ENSG00000085999.7	Brain_Caudate_basal_ganglia_Analysis	1_46843216_T_C_hg19	LeadPvNotSignificant(Checkld)	0.104396
RAD54L	ENSG00000085999.7	Brain_Frontal_Cortex_BA9_Analysis	1_46843216_T_C_hg19	LeadPvNotSignificant(Checkld)	0.0973999
RAD54L	ENSG00000085999.7	Adipose_Subcutaneous_Analysis	1_46843216_T_C_hg19	LeadPvNotSignificant(Checkld)	0.0517029
RAD54L	ENSG00000085999.7	Breast_Mammary_Tissue_Analysis	1_46843216_T_C_hg19	LeadPvNotSignificant(Checkld)	0.323979
RAD54L	ENSG00000085999.7	Colon_Sigmoid_Analysis	1_46843216_T_C_hg19	LeadPvNotSignificant(Checkld)	0.0214029
RAD54L	ENSG00000085999.7	Artery_Aorta_Analysis	1_46843216_T_C_hg19	LeadPvNotSignificant(Checkld)	0.00117676
RAD54L	ENSG00000085999.7	Brain_Cerebellum_Analysis	1_46843216_T_C_hg19	LeadPvNotSignificant(Checkld)	0.162538
RAD54L	ENSG00000085999.7	Brain_Nucleus_accumbens_basal_ganglia_Analysis	1_46843216_T_C_hg19	LeadPvNotSignificant(Checkld)	0.0318798
RAD54L	ENSG00000085999.7	Brain_Hippocampus_Analysis	1_46843216_T_C_hg19	LeadPvNotSignificant(Checkld)	0.058565
RAD54L	ENSG00000085999.7	Liver_Analysis	1_46843216_T_C_hg19	LeadPvNotSignificant(Checkld)	0.148376
RAD54L	ENSG00000085999.7	Lung_Analysis	1_46843216_T_C_hg19	LeadPvNotSignificant(Checkld)	0.191528
RAD54L	ENSG00000085999.7	Ovary_Analysis	1_46843216_T_C_hg19	LeadPvNotSignificant(Checkld)	0.43708
RAD54L	ENSG00000085999.7	Pancreas_Analysis	1_46843216_T_C_hg19	LeadPvNotSignificant(Checkld)	0.419554
RAD54L	ENSG00000085999.7	Brain_Hypothalamus_Analysis	1_46843216_T_C_hg19	LeadPvNotSignificant(Checkld)	0.0205425
RAD54L	ENSG00000085999.7	Nerve_Tibial_Analysis	1_46843216_T_C_hg19	LeadPvNotSignificant(Checkld)	0.00044771
RAD54L	ENSG00000085999.7	Muscle_Skeletal_Analysis	1_46843216_T_C_hg19	LeadPvNotSignificant(Checkld)	0.173214
RAD54L	ENSG00000085999.7	Colon_Transverse_Analysis	1_46843216_T_C_hg19	LeadPvNotSignificant(Checkld)	0.0532466
RAD54L	ENSG00000085999.7	Heart_Atrial_Appendage_Analysis	1_46843216_T_C_hg19	LeadPvNotSignificant(Checkld)	0.59413
RAD54L	ENSG00000085999.7	Heart_Left_Ventricle_Analysis	1_46843216_T_C_hg19	LeadPvNotSignificant(Checkld)	0.509947
RAD54L	ENSG00000085999.7	Esophagus_Mucosa_Analysis	1_46843216_T_C_hg19	LeadPvNotSignificant(Checkld)	0.0146883
RAD54L	ENSG00000085999.7	Esophagus_Muscularis_Analysis	1_46843216_T_C_hg19	LeadPvNotSignificant(Checkld)	0.0456833
RAD54L	ENSG00000085999.7	Skin_Not_Sun_Exposed_Suprapubic_Analysis	1_46843216_T_C_hg19	LeadPvNotSignificant(Checkld)	0.00664148
RAD54L	ENSG00000085999.7	Small_Intestine_Terminal_Ileum_Analysis	1_46843216_T_C_hg19	LeadPvNotSignificant(Checkld)	0.0609044
RAD54L	ENSG00000085999.7	Brain_Putamen_basal_ganglia_Analysis	1_46843216_T_C_hg19	LeadPvNotSignificant(Checkld)	0.00455124
RAD54L	ENSG00000085999.7	Brain_Cerebellar_Hemisphere_Analysis	1_46843216_T_C_hg19	LeadPvNotSignificant(Checkld)	0.0234637
RAD54L	ENSG00000085999.7	Adrenal_Gland_Analysis	1_46843216_T_C_hg19	LeadPvNotSignificant(Checkld)	0.801397
RAD54L	ENSG00000085999.7	Brain_Cortex_Analysis	1_46843216_T_C_hg19	LeadPvNotSignificant(Checkld)	0.000480402
RAD54L	ENSG00000085999.7	Artery_Tibial_Analysis	1_46843216_T_C_hg19	LeadPvNotSignificant(Checkld)	0.00307657
RAD54L	ENSG00000085999.7	Adipose_Visceral_Omentum_Analysis	1_46843216_T_C_hg19	LeadPvNotSignificant(Checkld)	0.774837
RAD54L	ENSG00000085999.7	Artery_Coronary_Analysis	1_46843216_T_C_hg19	LeadPvNotSignificant(Checkld)	0.0297587
RAD54L	ENSG00000085999.7	Esophagus_Gastroesophageal_Junction_Analysis	1_46843216_T_C_hg19	LeadPvNotSignificant(Checkld)	0.00939967
NFYC	ENSG00000066136.15	ICGC_Analysis	1_41109869_C_T_hg19	False PAWG pval	1.96759625581e-05
NFYC	ENSG00000066136.15	Prostate_Analysis	1_41109869_C_T_hg19	LeadPvNotSignificant(Checkld)	0.297815
NFYC	ENSG00000066136.15	Whole_Blood_Analysis	1_41109869_C_T_hg19	LeadPvNotSignificant(Checkld)	0.0249871
NFYC	ENSG00000066136.15	Pituitary_Analysis	1_41109869_C_T_hg19	LeadPvNotSignificant(Checkld)	0.699487
NFYC	ENSG00000066136.15	Vagina_Analysis	1_41109869_C_T_hg19	LeadPvNotSignificant(Checkld)	0.725984
NFYC	ENSG00000066136.15	Uterus_Analysis	1_41109869_C_T_hg19	LeadPvNotSignificant(Checkld)	0.460378
NFYC	ENSG00000066136.15	Spleen_Analysis	1_41109869_C_T_hg19	LeadPvNotSignificant(Checkld)	0.0371398
NFYC	ENSG00000066136.15	Stomach_Analysis	1_41109869_C_T_hg19	LeadPvNotSignificant(Checkld)	0.477187
NFYC	ENSG00000066136.15	Testis_Analysis	1_41109869_C_T_hg19	LeadPvNotSignificant(Checkld)	0.0461814
NFYC	ENSG00000066136.15	Thyroid_Analysis	1_41109869_C_T_hg19	LeadPvNotSignificant(Checkld)	0.00398624
NFYC	ENSG00000066136.15	Skin_Sun_Exposed_Lower_leg_Analysis	1_41109869_C_T_hg19	LeadPvNotSignificant(Checkld)	0.022493
NFYC	ENSG00000066136.15	Brain_Anterior_cingulate_cortex_BA24_Analysis	1_41109869_C_T_hg19	LeadPvNotSignificant(Checkld)	0.922078
NFYC	ENSG00000066136.15	Brain_Caudate_basal_ganglia_Analysis	1_41109869_C_T_hg19	LeadPvNotSignificant(Checkld)	0.0336885
NFYC	ENSG00000066136.15	Brain_Frontal_Cortex_BA9_Analysis	1_41109869_C_T_hg19	LeadPvNotSignificant(Checkld)	0.0925485
NFYC	ENSG00000066136.15	Adipose_Subcutaneous_Analysis	1_41109869_C_T_hg19	LeadPvNotSignificant(Checkld)	0.0609113
NFYC	ENSG00000066136.15	Breast_Mammary_Tissue_Analysis	1_41109869_C_T_hg19	LeadPvNotSignificant(Checkld)	0.904186
NFYC	ENSG00000066136.15	Colon_Sigmoid_Analysis	1_41109869_C_T_hg19	LeadPvNotSignificant(Checkld)	0.860725
NFYC	ENSG00000066136.15	Artery_Aorta_Analysis	1_41109869_C_T_hg19	LeadPvNotSignificant(Checkld)	0.985359
NFYC	ENSG00000066136.15	Brain_Cerebellum_Analysis	1_41109869_C_T_hg19	LeadPvNotSignificant(Checkld)	0.00221789
NFYC	ENSG00000066136.15	Brain_Nucleus_accumbens_basal_ganglia_Analysis	1_41109869_C_T_hg19	LeadPvNotSignificant(Checkld)	0.55464
NFYC	ENSG00000066136.15	Brain_Hippocampus_Analysis	1_41109869_C_T_hg19	LeadPvNotSignificant(Checkld)	0.381263
NFYC	ENSG00000066136.15	Liver_Analysis	1_41109869_C_T_hg19	LeadPvNotSignificant(Checkld)	0.96472
NFYC	ENSG00000066136.15	Lung_Analysis	1_41109869_C_T_hg19	LeadPvNotSignificant(Checkld)	0.0121781
NFYC	ENSG00000066136.15	Ovary_Analysis	1_41109869_C_T_hg19	LeadPvNotSignificant(Checkld)	0.0718428
NFYC	ENSG00000066136.15	Pancreas_Analysis	1_41109869_C_T_hg19	LeadPvNotSignificant(Checkld)	0.628256
NFYC	ENSG00000066136.15	Brain_Hypothalamus_Analysis	1_41109869_C_T_hg19	LeadPvNotSignificant(Checkld)	0.99248
NFYC	ENSG00000066136.15	Nerve_Tibial_Analysis	1_41109869_C_T_hg19	LeadPvNotSignificant(Checkld)	0.000427897
NFYC	ENSG00000066136.15	Muscle_Skeletal_Analysis	1_41109869_C_T_hg19	LeadPvNotSignificant(Checkld)	0.1756
NFYC	ENSG00000066136.15	Colon_Transverse_Analysis	1_41109869_C_T_hg19	LeadPvNotSignificant(Checkld)	0.573369
NFYC	ENSG00000066136.15	Heart_Atrial_Appendage_Analysis	1_41109869_C_T_hg19	LeadPvNotSignificant(Checkld)	0.721857
NFYC	ENSG00000066136.15	Heart_Left_Ventricle_Analysis	1_41109869_C_T_hg19	LeadPvNotSignificant(Checkld)	0.820887
NFYC	ENSG00000066136.15	Esophagus_Mucosa_Analysis	1_41109869_C_T_hg19	LeadPvNotSignificant(Checkld)	0.999702
NFYC	ENSG00000066136.15	Esophagus_Muscularis_Analysis	1_41109869_C_T_hg19	LeadPvNotSignificant(Checkld)	0.215801
NFYC	ENSG00000066136.15	Skin_Not_Sun_Exposed_Suprapubic_Analysis	1_41109869_C_T_hg19	LeadPvNotSignificant(Checkld)	0.0496004
NFYC	ENSG00000066136.15	Small_Intestine_Terminal_Ileum_Analysis	1_41109869_C_T_hg19	LeadPvNotSignificant(Checkld)	0.216105
NFYC	ENSG00000066136.15	Brain_Putamen_basal_ganglia_Analysis	1_41109869_C_T_hg19	LeadPvNotSignificant(Checkld)	0.105735
NFYC	ENSG00000066136.15	Brain_Cerebellar_Hemisphere_Analysis	1_41109869_C_T_hg19	LeadPvNotSignificant(Checkld)	0.0617438
NFYC	ENSG00000066136.15	Adrenal_Gland_Analysis	1_41109869_C_T_hg19	LeadPvNotSignificant(Checkld)	0.0109981
NFYC	ENSG00000066136.15	Brain_Cortex_Analysis	1_41109869_C_T_hg19	LeadPvNotSignificant(Checkld)	0.289983
NFYC	ENSG00000066136.15	Artery_Tibial_Analysis	1_41109869_C_T_hg19	LeadPvNotSignificant(Checkld)	0.0946573
NFYC	ENSG00000066136.15	Adipose_Visceral_Omentum_Analysis	1_41109869_C_T_hg19	LeadPvNotSignificant(Checkld)	0.0467153
NFYC	ENSG00000066136.15	Artery_Coronary_Analysis	1_41109869_C_T_hg19	LeadPvNotSignificant(Checkld)	0.504966
NFYC	ENSG00000066136.15	Esophagus_Gastroesophageal_Junction_Analysis	1_41109869_C_T_hg19	LeadPvNotSignificant(Checkld)	0.301747
KNCN	ENSG00000162456.5	ICGC_Analysis	1_46983047_T_C_hg19	False PAWG pval	1.90720607224e-05
KNCN	ENSG00000162456.5	Prostate_Analysis	nan	NoPvAtAll	nan
KNCN	ENSG00000162456.5	Whole_Blood_Analysis	nan	NoPvAtAll	nan
KNCN	ENSG00000162456.5	Pituitary_Analysis	1_46979222_C_T_hg19	NoLDPv,AllPvNotSignificant	0.00788047
KNCN	ENSG00000162456.5	Vagina_Analysis	nan	NoPvAtAll	nan
KNCN	ENSG00000162456.5	Uterus_Analysis	nan	NoPvAtAll	nan
KNCN	ENSG00000162456.5	Spleen_Analysis	nan	NoPvAtAll	nan
KNCN	ENSG00000162456.5	Stomach_Analysis	nan	NoPvAtAll	nan
KNCN	ENSG00000162456.5	Testis_Analysis	1_46983047_T_C_hg19	LeadPvNotSignificant(Checkld)	0.52852
KNCN	ENSG00000162456.5	Thyroid_Analysis	nan	NoPvAtAll	nan
KNCN	ENSG00000162456.5	Skin_Sun_Exposed_Lower_leg_Analysis	nan	NoPvAtAll	nan
KNCN	ENSG00000162456.5	Brain_Anterior_cingulate_cortex_BA24_Analysis	1_46989742_T_C_hg19	NoLDPv,AllPvNotSignificant	0.0187615
KNCN	ENSG00000162456.5	Brain_Caudate_basal_ganglia_Analysis	1_46983047_T_C_hg19	LeadPvNotSignificant(Checkld)	0.615039
KNCN	ENSG00000162456.5	Brain_Frontal_Cortex_BA9_Analysis	1_46945270_G_A_hg19	NoLDPv,AllPvNotSignificant	0.000609763
KNCN	ENSG00000162456.5	Adipose_Subcutaneous_Analysis	nan	NoPvAtAll	nan
KNCN	ENSG00000162456.5	Breast_Mammary_Tissue_Analysis	nan	NoPvAtAll	nan
KNCN	ENSG00000162456.5	Colon_Sigmoid_Analysis	nan	NoPvAtAll	nan
KNCN	ENSG00000162456.5	Artery_Aorta_Analysis	nan	NoPvAtAll	nan
KNCN	ENSG00000162456.5	Brain_Cerebellum_Analysis	nan	NoPvAtAll	nan
KNCN	ENSG00000162456.5	Brain_Nucleus_accumbens_basal_ganglia_Analysis	1_46983047_T_C_hg19	LeadPvNotSignificant(Checkld)	0.0395555
KNCN	ENSG00000162456.5	Brain_Hippocampus_Analysis	1_46983047_T_C_hg19	LeadPvNotSignificant(Checkld)	0.21088
KNCN	ENSG00000162456.5	Liver_Analysis	nan	NoPvAtAll	nan
KNCN	ENSG00000162456.5	Lung_Analysis	nan	NoPvAtAll	nan
KNCN	ENSG00000162456.5	Ovary_Analysis	nan	NoPvAtAll	nan
KNCN	ENSG00000162456.5	Pancreas_Analysis	nan	NoPvAtAll	nan
KNCN	ENSG00000162456.5	Brain_Hypothalamus_Analysis	1_46978424_A_G_hg19	NoLDPv,AllPvNotSignificant	0.00176264
KNCN	ENSG00000162456.5	Nerve_Tibial_Analysis	nan	NoPvAtAll	nan
KNCN	ENSG00000162456.5	Muscle_Skeletal_Analysis	nan	NoPvAtAll	nan
KNCN	ENSG00000162456.5	Colon_Transverse_Analysis	nan	NoPvAtAll	nan
KNCN	ENSG00000162456.5	Heart_Atrial_Appendage_Analysis	nan	NoPvAtAll	nan
KNCN	ENSG00000162456.5	Heart_Left_Ventricle_Analysis	nan	NoPvAtAll	nan
KNCN	ENSG00000162456.5	Esophagus_Mucosa_Analysis	nan	NoPvAtAll	nan
KNCN	ENSG00000162456.5	Esophagus_Muscularis_Analysis	nan	NoPvAtAll	nan
KNCN	ENSG00000162456.5	Skin_Not_Sun_Exposed_Suprapubic_Analysis	nan	NoPvAtAll	nan
KNCN	ENSG00000162456.5	Small_Intestine_Terminal_Ileum_Analysis	nan	NoPvAtAll	nan
KNCN	ENSG00000162456.5	Brain_Putamen_basal_ganglia_Analysis	1_46983047_T_C_hg19	LeadPvNotSignificant(Checkld)	0.589336
KNCN	ENSG00000162456.5	Brain_Cerebellar_Hemisphere_Analysis	nan	NoPvAtAll	nan
KNCN	ENSG00000162456.5	Adrenal_Gland_Analysis	nan	NoPvAtAll	nan
KNCN	ENSG00000162456.5	Brain_Cortex_Analysis	1_46983047_T_C_hg19	LeadPvNotSignificant(Checkld)	0.128933
KNCN	ENSG00000162456.5	Artery_Tibial_Analysis	nan	NoPvAtAll	nan
KNCN	ENSG00000162456.5	Adipose_Visceral_Omentum_Analysis	nan	NoPvAtAll	nan
KNCN	ENSG00000162456.5	Artery_Coronary_Analysis	nan	NoPvAtAll	nan
KNCN	ENSG00000162456.5	Esophagus_Gastroesophageal_Junction_Analysis	nan	NoPvAtAll	nan
DMAP1	ENSG00000178028.9	ICGC_Analysis	1_44603506_C_T_hg19	False PAWG pval	2.09409808205e-07
DMAP1	ENSG00000178028.9	Prostate_Analysis	1_44603506_C_T_hg19	LeadPvNotSignificant(Checkld)	0.562074
DMAP1	ENSG00000178028.9	Whole_Blood_Analysis	1_44603506_C_T_hg19	LeadPvNotSignificant(Checkld)	0.834612
DMAP1	ENSG00000178028.9	Pituitary_Analysis	1_44603506_C_T_hg19	LeadPvNotSignificant(Checkld)	0.529713
DMAP1	ENSG00000178028.9	Vagina_Analysis	1_44603506_C_T_hg19	LeadPvNotSignificant(Checkld)	0.791406
DMAP1	ENSG00000178028.9	Uterus_Analysis	1_44603506_C_T_hg19	LeadPvNotSignificant(Checkld)	0.66308
DMAP1	ENSG00000178028.9	Spleen_Analysis	1_44603506_C_T_hg19	LeadPvNotSignificant(Checkld)	0.0436199
DMAP1	ENSG00000178028.9	Stomach_Analysis	1_44603506_C_T_hg19	LeadPvNotSignificant(Checkld)	0.865548
DMAP1	ENSG00000178028.9	Testis_Analysis	1_44603506_C_T_hg19	LeadPvNotSignificant(Checkld)	0.41757
DMAP1	ENSG00000178028.9	Thyroid_Analysis	1_44603506_C_T_hg19	LeadPvNotSignificant(Checkld)	0.00454994
DMAP1	ENSG00000178028.9	Skin_Sun_Exposed_Lower_leg_Analysis	1_44603506_C_T_hg19	LeadPvNotSignificant(Checkld)	0.0540182
DMAP1	ENSG00000178028.9	Brain_Anterior_cingulate_cortex_BA24_Analysis	1_44603506_C_T_hg19	LeadPvNotSignificant(Checkld)	0.270678
DMAP1	ENSG00000178028.9	Brain_Caudate_basal_ganglia_Analysis	1_44603506_C_T_hg19	LeadPvNotSignificant(Checkld)	0.204013
DMAP1	ENSG00000178028.9	Brain_Frontal_Cortex_BA9_Analysis	1_44603506_C_T_hg19	LeadPvNotSignificant(Checkld)	0.222614
DMAP1	ENSG00000178028.9	Adipose_Subcutaneous_Analysis	1_44603506_C_T_hg19	LeadPvNotSignificant(Checkld)	0.444509
DMAP1	ENSG00000178028.9	Breast_Mammary_Tissue_Analysis	1_44603506_C_T_hg19	LeadPvNotSignificant(Checkld)	0.389151
DMAP1	ENSG00000178028.9	Colon_Sigmoid_Analysis	1_44603506_C_T_hg19	LeadPvNotSignificant(Checkld)	0.271846
DMAP1	ENSG00000178028.9	Artery_Aorta_Analysis	1_44603506_C_T_hg19	LeadPvNotSignificant(Checkld)	0.14195
DMAP1	ENSG00000178028.9	Brain_Cerebellum_Analysis	1_44603506_C_T_hg19	LeadPvNotSignificant(Checkld)	0.32554
DMAP1	ENSG00000178028.9	Brain_Nucleus_accumbens_basal_ganglia_Analysis	1_44603506_C_T_hg19	LeadPvNotSignificant(Checkld)	0.169271
DMAP1	ENSG00000178028.9	Brain_Hippocampus_Analysis	1_44603506_C_T_hg19	LeadPvNotSignificant(Checkld)	0.121161
DMAP1	ENSG00000178028.9	Liver_Analysis	1_44603506_C_T_hg19	LeadPvNotSignificant(Checkld)	0.0357321
DMAP1	ENSG00000178028.9	Lung_Analysis	1_44603506_C_T_hg19	LeadPvNotSignificant(Checkld)	0.074108
DMAP1	ENSG00000178028.9	Ovary_Analysis	1_44603506_C_T_hg19	LeadPvNotSignificant(Checkld)	0.0344755
DMAP1	ENSG00000178028.9	Pancreas_Analysis	1_44603506_C_T_hg19	LeadPvNotSignificant(Checkld)	0.00674407
DMAP1	ENSG00000178028.9	Brain_Hypothalamus_Analysis	1_44603506_C_T_hg19	LeadPvNotSignificant(Checkld)	0.0584086
DMAP1	ENSG00000178028.9	Nerve_Tibial_Analysis	1_44603506_C_T_hg19	LeadPvNotSignificant(Checkld)	0.681896
DMAP1	ENSG00000178028.9	Muscle_Skeletal_Analysis	1_44603506_C_T_hg19	LeadPvSignificant	8.28188e-11
DMAP1	ENSG00000178028.9	Colon_Transverse_Analysis	1_44603506_C_T_hg19	LeadPvNotSignificant(Checkld)	0.18288
DMAP1	ENSG00000178028.9	Heart_Atrial_Appendage_Analysis	1_44603506_C_T_hg19	LeadPvNotSignificant(Checkld)	0.00136746
DMAP1	ENSG00000178028.9	Heart_Left_Ventricle_Analysis	1_44603506_C_T_hg19	LeadPvNotSignificant(Checkld)	0.0350311
DMAP1	ENSG00000178028.9	Esophagus_Mucosa_Analysis	1_44603506_C_T_hg19	LeadPvNotSignificant(Checkld)	0.0184212
DMAP1	ENSG00000178028.9	Esophagus_Muscularis_Analysis	1_44603506_C_T_hg19	LeadPvNotSignificant(Checkld)	0.569373
DMAP1	ENSG00000178028.9	Skin_Not_Sun_Exposed_Suprapubic_Analysis	1_44603506_C_T_hg19	LeadPvNotSignificant(Checkld)	0.374024
DMAP1	ENSG00000178028.9	Small_Intestine_Terminal_Ileum_Analysis	1_44603506_C_T_hg19	LeadPvNotSignificant(Checkld)	0.535602
DMAP1	ENSG00000178028.9	Brain_Putamen_basal_ganglia_Analysis	1_44603506_C_T_hg19	LeadPvNotSignificant(Checkld)	0.161559
DMAP1	ENSG00000178028.9	Brain_Cerebellar_Hemisphere_Analysis	1_44603506_C_T_hg19	LeadPvNotSignificant(Checkld)	0.431116
DMAP1	ENSG00000178028.9	Adrenal_Gland_Analysis	1_44603506_C_T_hg19	LeadPvNotSignificant(Checkld)	0.789022
DMAP1	ENSG00000178028.9	Brain_Cortex_Analysis	1_44603506_C_T_hg19	LeadPvNotSignificant(Checkld)	0.422414
DMAP1	ENSG00000178028.9	Artery_Tibial_Analysis	1_44603506_C_T_hg19	LeadPvNotSignificant(Checkld)	0.0275764
DMAP1	ENSG00000178028.9	Adipose_Visceral_Omentum_Analysis	1_44603506_C_T_hg19	LeadPvNotSignificant(Checkld)	0.597045
DMAP1	ENSG00000178028.9	Artery_Coronary_Analysis	1_44603506_C_T_hg19	LeadPvNotSignificant(Checkld)	0.262342
DMAP1	ENSG00000178028.9	Esophagus_Gastroesophageal_Junction_Analysis	1_44603506_C_T_hg19	LeadPvNotSignificant(Checkld)	0.728131
LEPROT	ENSG00000213625.4	ICGC_Analysis	1_65886448_T_C_hg19	False PAWG pval	7.58690004886e-06
LEPROT	ENSG00000213625.4	Prostate_Analysis	1_65886448_T_C_hg19	LeadPvNotSignificant(Checkld)	0.32193
LEPROT	ENSG00000213625.4	Whole_Blood_Analysis	1_65886448_T_C_hg19	LeadPvNotSignificant(Checkld)	0.425184
LEPROT	ENSG00000213625.4	Pituitary_Analysis	1_65886448_T_C_hg19	LeadPvNotSignificant(Checkld)	0.00285184
LEPROT	ENSG00000213625.4	Vagina_Analysis	1_65886448_T_C_hg19	LeadPvNotSignificant(Checkld)	0.746677
LEPROT	ENSG00000213625.4	Uterus_Analysis	1_65886448_T_C_hg19	LeadPvNotSignificant(Checkld)	0.685647
LEPROT	ENSG00000213625.4	Spleen_Analysis	1_65886448_T_C_hg19	LeadPvNotSignificant(Checkld)	0.495001
LEPROT	ENSG00000213625.4	Stomach_Analysis	1_65886448_T_C_hg19	LeadPvNotSignificant(Checkld)	0.0318856
LEPROT	ENSG00000213625.4	Testis_Analysis	1_65886448_T_C_hg19	LeadPvNotSignificant(Checkld)	0.825916
LEPROT	ENSG00000213625.4	Thyroid_Analysis	1_65886448_T_C_hg19	LeadPvNotSignificant(Checkld)	0.0881585
LEPROT	ENSG00000213625.4	Skin_Sun_Exposed_Lower_leg_Analysis	1_65886448_T_C_hg19	LeadPvNotSignificant(Checkld)	0.000303924
LEPROT	ENSG00000213625.4	Brain_Anterior_cingulate_cortex_BA24_Analysis	1_65886448_T_C_hg19	LeadPvNotSignificant(Checkld)	0.337597
LEPROT	ENSG00000213625.4	Brain_Caudate_basal_ganglia_Analysis	1_65886448_T_C_hg19	LeadPvNotSignificant(Checkld)	0.295497
LEPROT	ENSG00000213625.4	Brain_Frontal_Cortex_BA9_Analysis	1_65886448_T_C_hg19	LeadPvNotSignificant(Checkld)	0.432979
LEPROT	ENSG00000213625.4	Adipose_Subcutaneous_Analysis	1_65886448_T_C_hg19	LeadPvNotSignificant(Checkld)	0.00460223
LEPROT	ENSG00000213625.4	Breast_Mammary_Tissue_Analysis	1_65886448_T_C_hg19	LeadPvNotSignificant(Checkld)	0.00977656
LEPROT	ENSG00000213625.4	Colon_Sigmoid_Analysis	1_65886448_T_C_hg19	LeadPvNotSignificant(Checkld)	0.980842
LEPROT	ENSG00000213625.4	Artery_Aorta_Analysis	1_65886448_T_C_hg19	LeadPvNotSignificant(Checkld)	0.494752
LEPROT	ENSG00000213625.4	Brain_Cerebellum_Analysis	1_65886448_T_C_hg19	LeadPvNotSignificant(Checkld)	0.071854
LEPROT	ENSG00000213625.4	Brain_Nucleus_accumbens_basal_ganglia_Analysis	1_65886448_T_C_hg19	LeadPvNotSignificant(Checkld)	0.786517
LEPROT	ENSG00000213625.4	Brain_Hippocampus_Analysis	1_65886448_T_C_hg19	LeadPvNotSignificant(Checkld)	0.232587
LEPROT	ENSG00000213625.4	Liver_Analysis	1_65886448_T_C_hg19	LeadPvNotSignificant(Checkld)	0.303762
LEPROT	ENSG00000213625.4	Lung_Analysis	1_65886448_T_C_hg19	LeadPvNotSignificant(Checkld)	0.0026881
LEPROT	ENSG00000213625.4	Ovary_Analysis	1_65886448_T_C_hg19	LeadPvNotSignificant(Checkld)	0.0853077
LEPROT	ENSG00000213625.4	Pancreas_Analysis	1_65886448_T_C_hg19	LeadPvNotSignificant(Checkld)	0.257043
LEPROT	ENSG00000213625.4	Brain_Hypothalamus_Analysis	1_65886448_T_C_hg19	LeadPvNotSignificant(Checkld)	0.483599
LEPROT	ENSG00000213625.4	Nerve_Tibial_Analysis	1_65886448_T_C_hg19	LeadPvNotSignificant(Checkld)	0.501891
LEPROT	ENSG00000213625.4	Muscle_Skeletal_Analysis	1_65886448_T_C_hg19	LeadPvNotSignificant(Checkld)	0.082234
LEPROT	ENSG00000213625.4	Colon_Transverse_Analysis	1_65886448_T_C_hg19	LeadPvNotSignificant(Checkld)	0.120003
LEPROT	ENSG00000213625.4	Heart_Atrial_Appendage_Analysis	1_65886448_T_C_hg19	LeadPvNotSignificant(Checkld)	0.426357
LEPROT	ENSG00000213625.4	Heart_Left_Ventricle_Analysis	1_65886448_T_C_hg19	LeadPvNotSignificant(Checkld)	0.64045
LEPROT	ENSG00000213625.4	Esophagus_Mucosa_Analysis	1_65886448_T_C_hg19	LeadPvNotSignificant(Checkld)	0.00238039
LEPROT	ENSG00000213625.4	Esophagus_Muscularis_Analysis	1_65886448_T_C_hg19	LeadPvNotSignificant(Checkld)	0.48722
LEPROT	ENSG00000213625.4	Skin_Not_Sun_Exposed_Suprapubic_Analysis	1_65886448_T_C_hg19	LeadPvNotSignificant(Checkld)	0.00288199
LEPROT	ENSG00000213625.4	Small_Intestine_Terminal_Ileum_Analysis	1_65886448_T_C_hg19	LeadPvNotSignificant(Checkld)	0.947124
LEPROT	ENSG00000213625.4	Brain_Putamen_basal_ganglia_Analysis	1_65886448_T_C_hg19	LeadPvNotSignificant(Checkld)	0.0753484
LEPROT	ENSG00000213625.4	Brain_Cerebellar_Hemisphere_Analysis	1_65886448_T_C_hg19	LeadPvNotSignificant(Checkld)	0.01634
LEPROT	ENSG00000213625.4	Adrenal_Gland_Analysis	1_65886448_T_C_hg19	LeadPvNotSignificant(Checkld)	0.22414
LEPROT	ENSG00000213625.4	Brain_Cortex_Analysis	1_65886448_T_C_hg19	LeadPvNotSignificant(Checkld)	0.340816
LEPROT	ENSG00000213625.4	Artery_Tibial_Analysis	1_65886448_T_C_hg19	LeadPvNotSignificant(Checkld)	0.35082
LEPROT	ENSG00000213625.4	Adipose_Visceral_Omentum_Analysis	1_65886448_T_C_hg19	LeadPvNotSignificant(Checkld)	0.689544
LEPROT	ENSG00000213625.4	Artery_Coronary_Analysis	1_65886448_T_C_hg19	LeadPvNotSignificant(Checkld)	0.684614
LEPROT	ENSG00000213625.4	Esophagus_Gastroesophageal_Junction_Analysis	1_65886448_T_C_hg19	LeadPvNotSignificant(Checkld)	0.59449
AL139147.1	ENSG00000248458.2	ICGC_Analysis	1_67146639_T_C_hg19	True PAWG pval	4.15376785322e-06
AL139147.1	ENSG00000248458.2	Prostate_Analysis	1_67146639_T_C_hg19	LeadPvNotSignificant(Checkld)	0.497813
AL139147.1	ENSG00000248458.2	Whole_Blood_Analysis	nan	NoPvAtAll	nan
AL139147.1	ENSG00000248458.2	Pituitary_Analysis	1_67146639_T_C_hg19	LeadPvNotSignificant(Checkld)	0.598334
AL139147.1	ENSG00000248458.2	Vagina_Analysis	1_67146639_T_C_hg19	LeadPvNotSignificant(Checkld)	0.1375
AL139147.1	ENSG00000248458.2	Uterus_Analysis	1_67146639_T_C_hg19	LeadPvNotSignificant(Checkld)	0.726278
AL139147.1	ENSG00000248458.2	Spleen_Analysis	nan	NoPvAtAll	nan
AL139147.1	ENSG00000248458.2	Stomach_Analysis	1_67146639_T_C_hg19	LeadPvNotSignificant(Checkld)	0.0172898
AL139147.1	ENSG00000248458.2	Testis_Analysis	1_67146639_T_C_hg19	LeadPvNotSignificant(Checkld)	0.0244031
AL139147.1	ENSG00000248458.2	Thyroid_Analysis	1_67146639_T_C_hg19	LeadPvNotSignificant(Checkld)	0.780213
AL139147.1	ENSG00000248458.2	Skin_Sun_Exposed_Lower_leg_Analysis	1_67146639_T_C_hg19	LeadPvNotSignificant(Checkld)	0.00278033
AL139147.1	ENSG00000248458.2	Brain_Anterior_cingulate_cortex_BA24_Analysis	nan	NoPvAtAll	nan
AL139147.1	ENSG00000248458.2	Brain_Caudate_basal_ganglia_Analysis	1_67146639_T_C_hg19	LeadPvNotSignificant(Checkld)	0.249302
AL139147.1	ENSG00000248458.2	Brain_Frontal_Cortex_BA9_Analysis	nan	NoPvAtAll	nan
AL139147.1	ENSG00000248458.2	Adipose_Subcutaneous_Analysis	1_67146639_T_C_hg19	LeadPvNotSignificant(Checkld)	0.0266164
AL139147.1	ENSG00000248458.2	Breast_Mammary_Tissue_Analysis	1_67146639_T_C_hg19	LeadPvNotSignificant(Checkld)	0.00809255
AL139147.1	ENSG00000248458.2	Colon_Sigmoid_Analysis	1_67146639_T_C_hg19	LeadPvNotSignificant(Checkld)	0.829222
AL139147.1	ENSG00000248458.2	Artery_Aorta_Analysis	1_67146639_T_C_hg19	LeadPvNotSignificant(Checkld)	0.166817
AL139147.1	ENSG00000248458.2	Brain_Cerebellum_Analysis	1_67146639_T_C_hg19	LeadPvNotSignificant(Checkld)	0.457354
AL139147.1	ENSG00000248458.2	Brain_Nucleus_accumbens_basal_ganglia_Analysis	nan	NoPvAtAll	nan
AL139147.1	ENSG00000248458.2	Brain_Hippocampus_Analysis	1_67146639_T_C_hg19	LeadPvNotSignificant(Checkld)	0.0288401
AL139147.1	ENSG00000248458.2	Liver_Analysis	nan	NoPvAtAll	nan
AL139147.1	ENSG00000248458.2	Lung_Analysis	1_67146639_T_C_hg19	LeadPvNotSignificant(Checkld)	0.692294
AL139147.1	ENSG00000248458.2	Ovary_Analysis	1_67146639_T_C_hg19	LeadPvNotSignificant(Checkld)	0.168654
AL139147.1	ENSG00000248458.2	Pancreas_Analysis	nan	NoPvAtAll	nan
AL139147.1	ENSG00000248458.2	Brain_Hypothalamus_Analysis	nan	NoPvAtAll	nan
AL139147.1	ENSG00000248458.2	Nerve_Tibial_Analysis	1_67146639_T_C_hg19	LeadPvNotSignificant(Checkld)	0.0016038
AL139147.1	ENSG00000248458.2	Muscle_Skeletal_Analysis	1_67146639_T_C_hg19	LeadPvNotSignificant(Checkld)	0.14965
AL139147.1	ENSG00000248458.2	Colon_Transverse_Analysis	nan	NoPvAtAll	nan
AL139147.1	ENSG00000248458.2	Heart_Atrial_Appendage_Analysis	1_67146639_T_C_hg19	LeadPvNotSignificant(Checkld)	0.649308
AL139147.1	ENSG00000248458.2	Heart_Left_Ventricle_Analysis	1_67146639_T_C_hg19	LeadPvNotSignificant(Checkld)	0.968034
AL139147.1	ENSG00000248458.2	Esophagus_Mucosa_Analysis	nan	NoPvAtAll	nan
AL139147.1	ENSG00000248458.2	Esophagus_Muscularis_Analysis	1_67146639_T_C_hg19	LeadPvNotSignificant(Checkld)	0.465993
AL139147.1	ENSG00000248458.2	Skin_Not_Sun_Exposed_Suprapubic_Analysis	1_67146639_T_C_hg19	LeadPvNotSignificant(Checkld)	0.226156
AL139147.1	ENSG00000248458.2	Small_Intestine_Terminal_Ileum_Analysis	nan	NoPvAtAll	nan
AL139147.1	ENSG00000248458.2	Brain_Putamen_basal_ganglia_Analysis	nan	NoPvAtAll	nan
AL139147.1	ENSG00000248458.2	Brain_Cerebellar_Hemisphere_Analysis	nan	NoPvAtAll	nan
AL139147.1	ENSG00000248458.2	Adrenal_Gland_Analysis	nan	NoPvAtAll	nan
AL139147.1	ENSG00000248458.2	Brain_Cortex_Analysis	1_67146639_T_C_hg19	LeadPvNotSignificant(Checkld)	0.774787
AL139147.1	ENSG00000248458.2	Artery_Tibial_Analysis	1_67146639_T_C_hg19	LeadPvNotSignificant(Checkld)	0.0422615
AL139147.1	ENSG00000248458.2	Adipose_Visceral_Omentum_Analysis	1_67146639_T_C_hg19	LeadPvNotSignificant(Checkld)	0.0793187
AL139147.1	ENSG00000248458.2	Artery_Coronary_Analysis	1_67146639_T_C_hg19	LeadPvNotSignificant(Checkld)	0.0875086
AL139147.1	ENSG00000248458.2	Esophagus_Gastroesophageal_Junction_Analysis	1_67146639_T_C_hg19	LeadPvNotSignificant(Checkld)	0.429359
SLC35D1	ENSG00000116704.6	ICGC_Analysis	1_67601115_G_A_hg19	False PAWG pval	1.72625329452e-05
SLC35D1	ENSG00000116704.6	Prostate_Analysis	1_67601115_G_A_hg19	LeadPvNotSignificant(Checkld)	0.69139
SLC35D1	ENSG00000116704.6	Whole_Blood_Analysis	1_67601115_G_A_hg19	LeadPvNotSignificant(Checkld)	0.146872
SLC35D1	ENSG00000116704.6	Pituitary_Analysis	1_67601115_G_A_hg19	LeadPvNotSignificant(Checkld)	0.799858
SLC35D1	ENSG00000116704.6	Vagina_Analysis	1_67601115_G_A_hg19	LeadPvNotSignificant(Checkld)	0.86025
SLC35D1	ENSG00000116704.6	Uterus_Analysis	1_67601115_G_A_hg19	LeadPvNotSignificant(Checkld)	0.610861
SLC35D1	ENSG00000116704.6	Spleen_Analysis	1_67601115_G_A_hg19	LeadPvNotSignificant(Checkld)	0.130937
SLC35D1	ENSG00000116704.6	Stomach_Analysis	1_67601115_G_A_hg19	LeadPvSignificant	2.52481e-09
SLC35D1	ENSG00000116704.6	Testis_Analysis	1_67601115_G_A_hg19	LeadPvNotSignificant(Checkld)	0.460079
SLC35D1	ENSG00000116704.6	Thyroid_Analysis	1_67601115_G_A_hg19	LeadPvNotSignificant(Checkld)	0.00254606
SLC35D1	ENSG00000116704.6	Skin_Sun_Exposed_Lower_leg_Analysis	1_67601115_G_A_hg19	LeadPvNotSignificant(Checkld)	0.00373692
SLC35D1	ENSG00000116704.6	Brain_Anterior_cingulate_cortex_BA24_Analysis	1_67601115_G_A_hg19	LeadPvNotSignificant(Checkld)	0.00465887
SLC35D1	ENSG00000116704.6	Brain_Caudate_basal_ganglia_Analysis	1_67601115_G_A_hg19	LeadPvNotSignificant(Checkld)	0.165347
SLC35D1	ENSG00000116704.6	Brain_Frontal_Cortex_BA9_Analysis	1_67601115_G_A_hg19	LeadPvNotSignificant(Checkld)	0.091447
SLC35D1	ENSG00000116704.6	Adipose_Subcutaneous_Analysis	1_67601115_G_A_hg19	LeadPvNotSignificant(Checkld)	0.0515359
SLC35D1	ENSG00000116704.6	Breast_Mammary_Tissue_Analysis	1_67601115_G_A_hg19	LeadPvNotSignificant(Checkld)	0.532024
SLC35D1	ENSG00000116704.6	Colon_Sigmoid_Analysis	1_67601115_G_A_hg19	LeadPvNotSignificant(Checkld)	0.81079
SLC35D1	ENSG00000116704.6	Artery_Aorta_Analysis	1_67601115_G_A_hg19	LeadPvNotSignificant(Checkld)	0.0259336
SLC35D1	ENSG00000116704.6	Brain_Cerebellum_Analysis	1_67601115_G_A_hg19	LeadPvNotSignificant(Checkld)	0.670591
SLC35D1	ENSG00000116704.6	Brain_Nucleus_accumbens_basal_ganglia_Analysis	1_67601115_G_A_hg19	LeadPvNotSignificant(Checkld)	0.013491
SLC35D1	ENSG00000116704.6	Brain_Hippocampus_Analysis	1_67601115_G_A_hg19	LeadPvNotSignificant(Checkld)	0.125849
SLC35D1	ENSG00000116704.6	Liver_Analysis	1_67601115_G_A_hg19	LeadPvNotSignificant(Checkld)	0.572799
SLC35D1	ENSG00000116704.6	Lung_Analysis	1_67601115_G_A_hg19	LeadPvNotSignificant(Checkld)	0.421379
SLC35D1	ENSG00000116704.6	Ovary_Analysis	1_67601115_G_A_hg19	LeadPvNotSignificant(Checkld)	0.395567
SLC35D1	ENSG00000116704.6	Pancreas_Analysis	1_67601115_G_A_hg19	LeadPvNotSignificant(Checkld)	0.226979
SLC35D1	ENSG00000116704.6	Brain_Hypothalamus_Analysis	1_67601115_G_A_hg19	LeadPvNotSignificant(Checkld)	0.0830161
SLC35D1	ENSG00000116704.6	Nerve_Tibial_Analysis	1_67601115_G_A_hg19	LeadPvNotSignificant(Checkld)	0.0198414
SLC35D1	ENSG00000116704.6	Muscle_Skeletal_Analysis	1_67601115_G_A_hg19	LeadPvNotSignificant(Checkld)	0.778473
SLC35D1	ENSG00000116704.6	Colon_Transverse_Analysis	1_67601115_G_A_hg19	LeadPvNotSignificant(Checkld)	0.0605105
SLC35D1	ENSG00000116704.6	Heart_Atrial_Appendage_Analysis	1_67601115_G_A_hg19	LeadPvNotSignificant(Checkld)	0.0270038
SLC35D1	ENSG00000116704.6	Heart_Left_Ventricle_Analysis	1_67601115_G_A_hg19	LeadPvNotSignificant(Checkld)	0.0585212
SLC35D1	ENSG00000116704.6	Esophagus_Mucosa_Analysis	1_67601115_G_A_hg19	LeadPvNotSignificant(Checkld)	0.640874
SLC35D1	ENSG00000116704.6	Esophagus_Muscularis_Analysis	1_67601115_G_A_hg19	LeadPvNotSignificant(Checkld)	0.742932
SLC35D1	ENSG00000116704.6	Skin_Not_Sun_Exposed_Suprapubic_Analysis	1_67601115_G_A_hg19	LeadPvNotSignificant(Checkld)	0.228733
SLC35D1	ENSG00000116704.6	Small_Intestine_Terminal_Ileum_Analysis	1_67601115_G_A_hg19	LeadPvNotSignificant(Checkld)	0.146015
SLC35D1	ENSG00000116704.6	Brain_Putamen_basal_ganglia_Analysis	1_67601115_G_A_hg19	LeadPvNotSignificant(Checkld)	0.553677
SLC35D1	ENSG00000116704.6	Brain_Cerebellar_Hemisphere_Analysis	1_67601115_G_A_hg19	LeadPvNotSignificant(Checkld)	0.96625
SLC35D1	ENSG00000116704.6	Adrenal_Gland_Analysis	1_67601115_G_A_hg19	LeadPvNotSignificant(Checkld)	0.313071
SLC35D1	ENSG00000116704.6	Brain_Cortex_Analysis	1_67601115_G_A_hg19	LeadPvNotSignificant(Checkld)	0.47279
SLC35D1	ENSG00000116704.6	Artery_Tibial_Analysis	1_67601115_G_A_hg19	LeadPvNotSignificant(Checkld)	0.503696
SLC35D1	ENSG00000116704.6	Adipose_Visceral_Omentum_Analysis	1_67601115_G_A_hg19	LeadPvNotSignificant(Checkld)	0.642242
SLC35D1	ENSG00000116704.6	Artery_Coronary_Analysis	1_67601115_G_A_hg19	LeadPvNotSignificant(Checkld)	0.852985
SLC35D1	ENSG00000116704.6	Esophagus_Gastroesophageal_Junction_Analysis	1_67601115_G_A_hg19	LeadPvNotSignificant(Checkld)	0.269609
ZNF691	ENSG00000164011.13	ICGC_Analysis	1_43366279_C_G_hg19	False PAWG pval	1.54283877736e-05
ZNF691	ENSG00000164011.13	Prostate_Analysis	1_43366279_C_G_hg19	LeadPvNotSignificant(Checkld)	0.381776
ZNF691	ENSG00000164011.13	Whole_Blood_Analysis	1_43366279_C_G_hg19	LeadPvNotSignificant(Checkld)	0.337373
ZNF691	ENSG00000164011.13	Pituitary_Analysis	1_43366279_C_G_hg19	LeadPvNotSignificant(Checkld)	0.688049
ZNF691	ENSG00000164011.13	Vagina_Analysis	1_43366279_C_G_hg19	LeadPvNotSignificant(Checkld)	0.413009
ZNF691	ENSG00000164011.13	Uterus_Analysis	1_43366279_C_G_hg19	LeadPvNotSignificant(Checkld)	0.410824
ZNF691	ENSG00000164011.13	Spleen_Analysis	1_43366279_C_G_hg19	LeadPvNotSignificant(Checkld)	0.585035
ZNF691	ENSG00000164011.13	Stomach_Analysis	1_43366279_C_G_hg19	LeadPvNotSignificant(Checkld)	0.0734048
ZNF691	ENSG00000164011.13	Testis_Analysis	1_43366279_C_G_hg19	LeadPvNotSignificant(Checkld)	0.447707
ZNF691	ENSG00000164011.13	Thyroid_Analysis	1_43366279_C_G_hg19	LeadPvNotSignificant(Checkld)	0.48836
ZNF691	ENSG00000164011.13	Skin_Sun_Exposed_Lower_leg_Analysis	1_43366279_C_G_hg19	LeadPvNotSignificant(Checkld)	0.0132076
ZNF691	ENSG00000164011.13	Brain_Anterior_cingulate_cortex_BA24_Analysis	1_43366279_C_G_hg19	LeadPvNotSignificant(Checkld)	0.901043
ZNF691	ENSG00000164011.13	Brain_Caudate_basal_ganglia_Analysis	1_43366279_C_G_hg19	LeadPvNotSignificant(Checkld)	0.0641035
ZNF691	ENSG00000164011.13	Brain_Frontal_Cortex_BA9_Analysis	1_43366279_C_G_hg19	LeadPvNotSignificant(Checkld)	0.176415
ZNF691	ENSG00000164011.13	Adipose_Subcutaneous_Analysis	1_43366279_C_G_hg19	LeadPvNotSignificant(Checkld)	0.770159
ZNF691	ENSG00000164011.13	Breast_Mammary_Tissue_Analysis	1_43366279_C_G_hg19	LeadPvNotSignificant(Checkld)	0.711151
ZNF691	ENSG00000164011.13	Colon_Sigmoid_Analysis	1_43366279_C_G_hg19	LeadPvNotSignificant(Checkld)	0.249736
ZNF691	ENSG00000164011.13	Artery_Aorta_Analysis	1_43366279_C_G_hg19	LeadPvNotSignificant(Checkld)	0.344726
ZNF691	ENSG00000164011.13	Brain_Cerebellum_Analysis	1_43366279_C_G_hg19	LeadPvNotSignificant(Checkld)	0.742679
ZNF691	ENSG00000164011.13	Brain_Nucleus_accumbens_basal_ganglia_Analysis	1_43366279_C_G_hg19	LeadPvNotSignificant(Checkld)	0.7441
ZNF691	ENSG00000164011.13	Brain_Hippocampus_Analysis	1_43366279_C_G_hg19	LeadPvNotSignificant(Checkld)	0.752678
ZNF691	ENSG00000164011.13	Liver_Analysis	1_43366279_C_G_hg19	LeadPvNotSignificant(Checkld)	0.472454
ZNF691	ENSG00000164011.13	Lung_Analysis	1_43366279_C_G_hg19	LeadPvNotSignificant(Checkld)	0.727518
ZNF691	ENSG00000164011.13	Ovary_Analysis	1_43366279_C_G_hg19	LeadPvNotSignificant(Checkld)	0.404066
ZNF691	ENSG00000164011.13	Pancreas_Analysis	1_43366279_C_G_hg19	LeadPvNotSignificant(Checkld)	0.701396
ZNF691	ENSG00000164011.13	Brain_Hypothalamus_Analysis	1_43366279_C_G_hg19	LeadPvNotSignificant(Checkld)	0.745582
ZNF691	ENSG00000164011.13	Nerve_Tibial_Analysis	1_43366279_C_G_hg19	LeadPvNotSignificant(Checkld)	0.409786
ZNF691	ENSG00000164011.13	Muscle_Skeletal_Analysis	1_43366279_C_G_hg19	LeadPvNotSignificant(Checkld)	0.337898
ZNF691	ENSG00000164011.13	Colon_Transverse_Analysis	1_43366279_C_G_hg19	LeadPvNotSignificant(Checkld)	0.417934
ZNF691	ENSG00000164011.13	Heart_Atrial_Appendage_Analysis	1_43366279_C_G_hg19	LeadPvNotSignificant(Checkld)	0.35546
ZNF691	ENSG00000164011.13	Heart_Left_Ventricle_Analysis	1_43366279_C_G_hg19	LeadPvNotSignificant(Checkld)	0.780989
ZNF691	ENSG00000164011.13	Esophagus_Mucosa_Analysis	1_43366279_C_G_hg19	LeadPvNotSignificant(Checkld)	0.980624
ZNF691	ENSG00000164011.13	Esophagus_Muscularis_Analysis	1_43366279_C_G_hg19	LeadPvNotSignificant(Checkld)	0.513304
ZNF691	ENSG00000164011.13	Skin_Not_Sun_Exposed_Suprapubic_Analysis	1_43366279_C_G_hg19	LeadPvNotSignificant(Checkld)	0.53762
ZNF691	ENSG00000164011.13	Small_Intestine_Terminal_Ileum_Analysis	1_43366279_C_G_hg19	LeadPvNotSignificant(Checkld)	0.33807
ZNF691	ENSG00000164011.13	Brain_Putamen_basal_ganglia_Analysis	1_43366279_C_G_hg19	LeadPvNotSignificant(Checkld)	0.963904
ZNF691	ENSG00000164011.13	Brain_Cerebellar_Hemisphere_Analysis	1_43366279_C_G_hg19	LeadPvNotSignificant(Checkld)	0.781776
ZNF691	ENSG00000164011.13	Adrenal_Gland_Analysis	1_43366279_C_G_hg19	LeadPvNotSignificant(Checkld)	0.246799
ZNF691	ENSG00000164011.13	Brain_Cortex_Analysis	1_43366279_C_G_hg19	LeadPvNotSignificant(Checkld)	0.767486
ZNF691	ENSG00000164011.13	Artery_Tibial_Analysis	1_43366279_C_G_hg19	LeadPvNotSignificant(Checkld)	0.489256
ZNF691	ENSG00000164011.13	Adipose_Visceral_Omentum_Analysis	1_43366279_C_G_hg19	LeadPvNotSignificant(Checkld)	0.77141
ZNF691	ENSG00000164011.13	Artery_Coronary_Analysis	1_43366279_C_G_hg19	LeadPvNotSignificant(Checkld)	0.120536
ZNF691	ENSG00000164011.13	Esophagus_Gastroesophageal_Junction_Analysis	1_43366279_C_G_hg19	LeadPvNotSignificant(Checkld)	0.875813
ZNF362	ENSG00000160094.10	ICGC_Analysis	1_33641256_C_T_hg19	False PAWG pval	8.45422882179e-06
ZNF362	ENSG00000160094.10	Prostate_Analysis	1_33641256_C_T_hg19	LeadPvNotSignificant(Checkld)	0.328293
ZNF362	ENSG00000160094.10	Whole_Blood_Analysis	1_33641256_C_T_hg19	LeadPvNotSignificant(Checkld)	0.872859
ZNF362	ENSG00000160094.10	Pituitary_Analysis	1_33641256_C_T_hg19	LeadPvNotSignificant(Checkld)	0.342804
ZNF362	ENSG00000160094.10	Vagina_Analysis	1_33641256_C_T_hg19	LeadPvNotSignificant(Checkld)	0.954102
ZNF362	ENSG00000160094.10	Uterus_Analysis	1_33641256_C_T_hg19	LeadPvNotSignificant(Checkld)	0.884849
ZNF362	ENSG00000160094.10	Spleen_Analysis	1_33641256_C_T_hg19	LeadPvNotSignificant(Checkld)	0.505263
ZNF362	ENSG00000160094.10	Stomach_Analysis	1_33641256_C_T_hg19	LeadPvNotSignificant(Checkld)	0.377812
ZNF362	ENSG00000160094.10	Testis_Analysis	1_33641256_C_T_hg19	LeadPvNotSignificant(Checkld)	0.506743
ZNF362	ENSG00000160094.10	Thyroid_Analysis	1_33641256_C_T_hg19	LeadPvNotSignificant(Checkld)	0.792602
ZNF362	ENSG00000160094.10	Skin_Sun_Exposed_Lower_leg_Analysis	1_33641256_C_T_hg19	LeadPvNotSignificant(Checkld)	0.745633
ZNF362	ENSG00000160094.10	Brain_Anterior_cingulate_cortex_BA24_Analysis	1_33641256_C_T_hg19	LeadPvNotSignificant(Checkld)	0.876416
ZNF362	ENSG00000160094.10	Brain_Caudate_basal_ganglia_Analysis	1_33641256_C_T_hg19	LeadPvNotSignificant(Checkld)	0.0325357
ZNF362	ENSG00000160094.10	Brain_Frontal_Cortex_BA9_Analysis	1_33641256_C_T_hg19	LeadPvNotSignificant(Checkld)	0.955973
ZNF362	ENSG00000160094.10	Adipose_Subcutaneous_Analysis	1_33641256_C_T_hg19	LeadPvNotSignificant(Checkld)	0.452107
ZNF362	ENSG00000160094.10	Breast_Mammary_Tissue_Analysis	1_33641256_C_T_hg19	LeadPvNotSignificant(Checkld)	0.0294294
ZNF362	ENSG00000160094.10	Colon_Sigmoid_Analysis	1_33641256_C_T_hg19	LeadPvNotSignificant(Checkld)	0.0840696
ZNF362	ENSG00000160094.10	Artery_Aorta_Analysis	1_33641256_C_T_hg19	LeadPvNotSignificant(Checkld)	0.151664
ZNF362	ENSG00000160094.10	Brain_Cerebellum_Analysis	1_33641256_C_T_hg19	LeadPvNotSignificant(Checkld)	0.926459
ZNF362	ENSG00000160094.10	Brain_Nucleus_accumbens_basal_ganglia_Analysis	1_33641256_C_T_hg19	LeadPvNotSignificant(Checkld)	0.823597
ZNF362	ENSG00000160094.10	Brain_Hippocampus_Analysis	1_33641256_C_T_hg19	LeadPvNotSignificant(Checkld)	0.508816
ZNF362	ENSG00000160094.10	Liver_Analysis	1_33641256_C_T_hg19	LeadPvNotSignificant(Checkld)	0.173102
ZNF362	ENSG00000160094.10	Lung_Analysis	1_33641256_C_T_hg19	LeadPvNotSignificant(Checkld)	0.00558775
ZNF362	ENSG00000160094.10	Ovary_Analysis	1_33641256_C_T_hg19	LeadPvNotSignificant(Checkld)	0.548283
ZNF362	ENSG00000160094.10	Pancreas_Analysis	1_33641256_C_T_hg19	LeadPvNotSignificant(Checkld)	0.130539
ZNF362	ENSG00000160094.10	Brain_Hypothalamus_Analysis	1_33641256_C_T_hg19	LeadPvNotSignificant(Checkld)	0.539985
ZNF362	ENSG00000160094.10	Nerve_Tibial_Analysis	1_33641256_C_T_hg19	LeadPvNotSignificant(Checkld)	0.00362689
ZNF362	ENSG00000160094.10	Muscle_Skeletal_Analysis	1_33641256_C_T_hg19	LeadPvNotSignificant(Checkld)	0.348675
ZNF362	ENSG00000160094.10	Colon_Transverse_Analysis	1_33641256_C_T_hg19	LeadPvNotSignificant(Checkld)	0.0146545
ZNF362	ENSG00000160094.10	Heart_Atrial_Appendage_Analysis	1_33641256_C_T_hg19	LeadPvNotSignificant(Checkld)	0.459347
ZNF362	ENSG00000160094.10	Heart_Left_Ventricle_Analysis	1_33641256_C_T_hg19	LeadPvNotSignificant(Checkld)	0.0768717
ZNF362	ENSG00000160094.10	Esophagus_Mucosa_Analysis	1_33641256_C_T_hg19	LeadPvNotSignificant(Checkld)	0.0810717
ZNF362	ENSG00000160094.10	Esophagus_Muscularis_Analysis	1_33641256_C_T_hg19	LeadPvNotSignificant(Checkld)	0.011276
ZNF362	ENSG00000160094.10	Skin_Not_Sun_Exposed_Suprapubic_Analysis	1_33641256_C_T_hg19	LeadPvNotSignificant(Checkld)	0.170729
ZNF362	ENSG00000160094.10	Small_Intestine_Terminal_Ileum_Analysis	1_33641256_C_T_hg19	LeadPvNotSignificant(Checkld)	0.0299304
ZNF362	ENSG00000160094.10	Brain_Putamen_basal_ganglia_Analysis	1_33641256_C_T_hg19	LeadPvNotSignificant(Checkld)	0.858716
ZNF362	ENSG00000160094.10	Brain_Cerebellar_Hemisphere_Analysis	1_33641256_C_T_hg19	LeadPvNotSignificant(Checkld)	0.888668
ZNF362	ENSG00000160094.10	Adrenal_Gland_Analysis	1_33641256_C_T_hg19	LeadPvNotSignificant(Checkld)	0.9451
ZNF362	ENSG00000160094.10	Brain_Cortex_Analysis	1_33641256_C_T_hg19	LeadPvNotSignificant(Checkld)	0.00805448
ZNF362	ENSG00000160094.10	Artery_Tibial_Analysis	1_33641256_C_T_hg19	LeadPvNotSignificant(Checkld)	0.178948
ZNF362	ENSG00000160094.10	Adipose_Visceral_Omentum_Analysis	1_33641256_C_T_hg19	LeadPvNotSignificant(Checkld)	0.164875
ZNF362	ENSG00000160094.10	Artery_Coronary_Analysis	1_33641256_C_T_hg19	LeadPvNotSignificant(Checkld)	0.254708
ZNF362	ENSG00000160094.10	Esophagus_Gastroesophageal_Junction_Analysis	1_33641256_C_T_hg19	LeadPvNotSignificant(Checkld)	0.787487
INADL	ENSG00000132849.14	ICGC_Analysis	1_62483623_A_G_hg19	False PAWG pval	5.17563073303e-08
INADL	ENSG00000132849.14	Prostate_Analysis	1_62483623_A_G_hg19	LeadPvNotSignificant(Checkld)	0.0092865
INADL	ENSG00000132849.14	Whole_Blood_Analysis	1_62483623_A_G_hg19	LeadPvNotSignificant(Checkld)	0.708225
INADL	ENSG00000132849.14	Pituitary_Analysis	1_62483623_A_G_hg19	LeadPvNotSignificant(Checkld)	0.0355769
INADL	ENSG00000132849.14	Vagina_Analysis	1_62483623_A_G_hg19	LeadPvNotSignificant(Checkld)	0.905351
INADL	ENSG00000132849.14	Uterus_Analysis	1_62483623_A_G_hg19	LeadPvNotSignificant(Checkld)	0.0124719
INADL	ENSG00000132849.14	Spleen_Analysis	1_62483623_A_G_hg19	LeadPvNotSignificant(Checkld)	0.190622
INADL	ENSG00000132849.14	Stomach_Analysis	1_62483623_A_G_hg19	LeadPvNotSignificant(Checkld)	0.0821523
INADL	ENSG00000132849.14	Testis_Analysis	1_62483623_A_G_hg19	LeadPvNotSignificant(Checkld)	0.00116585
INADL	ENSG00000132849.14	Thyroid_Analysis	1_62483623_A_G_hg19	LeadPvNotSignificant(Checkld)	0.233917
INADL	ENSG00000132849.14	Skin_Sun_Exposed_Lower_leg_Analysis	1_62483623_A_G_hg19	LeadPvNotSignificant(Checkld)	0.101188
INADL	ENSG00000132849.14	Brain_Anterior_cingulate_cortex_BA24_Analysis	1_62483623_A_G_hg19	LeadPvNotSignificant(Checkld)	0.375742
INADL	ENSG00000132849.14	Brain_Caudate_basal_ganglia_Analysis	1_62483623_A_G_hg19	LeadPvNotSignificant(Checkld)	0.125782
INADL	ENSG00000132849.14	Brain_Frontal_Cortex_BA9_Analysis	1_62483623_A_G_hg19	LeadPvNotSignificant(Checkld)	0.106479
INADL	ENSG00000132849.14	Adipose_Subcutaneous_Analysis	1_62483623_A_G_hg19	LeadPvNotSignificant(Checkld)	0.00339258
INADL	ENSG00000132849.14	Breast_Mammary_Tissue_Analysis	1_62483623_A_G_hg19	LeadPvNotSignificant(Checkld)	0.93754
INADL	ENSG00000132849.14	Colon_Sigmoid_Analysis	1_62483623_A_G_hg19	LeadPvNotSignificant(Checkld)	0.00502163
INADL	ENSG00000132849.14	Artery_Aorta_Analysis	1_62483623_A_G_hg19	LeadPvNotSignificant(Checkld)	0.178007
INADL	ENSG00000132849.14	Brain_Cerebellum_Analysis	1_62483623_A_G_hg19	LeadPvNotSignificant(Checkld)	0.905723
INADL	ENSG00000132849.14	Brain_Nucleus_accumbens_basal_ganglia_Analysis	1_62483623_A_G_hg19	LeadPvNotSignificant(Checkld)	0.748415
INADL	ENSG00000132849.14	Brain_Hippocampus_Analysis	1_62483623_A_G_hg19	LeadPvNotSignificant(Checkld)	0.480023
INADL	ENSG00000132849.14	Liver_Analysis	1_62483623_A_G_hg19	LeadPvNotSignificant(Checkld)	0.770416
INADL	ENSG00000132849.14	Lung_Analysis	1_62483623_A_G_hg19	LeadPvNotSignificant(Checkld)	0.00604244
INADL	ENSG00000132849.14	Ovary_Analysis	1_62483623_A_G_hg19	LeadPvNotSignificant(Checkld)	0.245115
INADL	ENSG00000132849.14	Pancreas_Analysis	1_62483623_A_G_hg19	LeadPvNotSignificant(Checkld)	0.0078471
INADL	ENSG00000132849.14	Brain_Hypothalamus_Analysis	1_62483623_A_G_hg19	LeadPvNotSignificant(Checkld)	0.00835499
INADL	ENSG00000132849.14	Nerve_Tibial_Analysis	1_62483623_A_G_hg19	LeadPvNotSignificant(Checkld)	0.139381
INADL	ENSG00000132849.14	Muscle_Skeletal_Analysis	1_62483623_A_G_hg19	LeadPvNotSignificant(Checkld)	0.283408
INADL	ENSG00000132849.14	Colon_Transverse_Analysis	1_62483623_A_G_hg19	LeadPvNotSignificant(Checkld)	0.000383925
INADL	ENSG00000132849.14	Heart_Atrial_Appendage_Analysis	1_62483623_A_G_hg19	LeadPvNotSignificant(Checkld)	0.0157883
INADL	ENSG00000132849.14	Heart_Left_Ventricle_Analysis	1_62483623_A_G_hg19	LeadPvNotSignificant(Checkld)	0.015103
INADL	ENSG00000132849.14	Esophagus_Mucosa_Analysis	1_62483623_A_G_hg19	LeadPvSignificant	6.77576e-05
INADL	ENSG00000132849.14	Esophagus_Muscularis_Analysis	1_62483623_A_G_hg19	LeadPvNotSignificant(Checkld)	0.00314973
INADL	ENSG00000132849.14	Skin_Not_Sun_Exposed_Suprapubic_Analysis	1_62483623_A_G_hg19	LeadPvNotSignificant(Checkld)	0.486135
INADL	ENSG00000132849.14	Small_Intestine_Terminal_Ileum_Analysis	1_62483623_A_G_hg19	LeadPvNotSignificant(Checkld)	0.00984293
INADL	ENSG00000132849.14	Brain_Putamen_basal_ganglia_Analysis	1_62483623_A_G_hg19	LeadPvNotSignificant(Checkld)	0.000973861
INADL	ENSG00000132849.14	Brain_Cerebellar_Hemisphere_Analysis	1_62483623_A_G_hg19	LeadPvNotSignificant(Checkld)	0.921153
INADL	ENSG00000132849.14	Adrenal_Gland_Analysis	1_62483623_A_G_hg19	LeadPvNotSignificant(Checkld)	0.00488073
INADL	ENSG00000132849.14	Brain_Cortex_Analysis	1_62483623_A_G_hg19	LeadPvNotSignificant(Checkld)	0.675946
INADL	ENSG00000132849.14	Artery_Tibial_Analysis	1_62483623_A_G_hg19	LeadPvNotSignificant(Checkld)	0.0211642
INADL	ENSG00000132849.14	Adipose_Visceral_Omentum_Analysis	1_62483623_A_G_hg19	LeadPvNotSignificant(Checkld)	0.801121
INADL	ENSG00000132849.14	Artery_Coronary_Analysis	1_62483623_A_G_hg19	LeadPvNotSignificant(Checkld)	0.395803
INADL	ENSG00000132849.14	Esophagus_Gastroesophageal_Junction_Analysis	1_62483623_A_G_hg19	LeadPvNotSignificant(Checkld)	0.0587095
DCST1	ENSG00000163357.6	ICGC_Analysis	1_155012139_G_A_hg19	False PAWG pval	4.81422907025e-06
DCST1	ENSG00000163357.6	Prostate_Analysis	1_154941593_C_G_hg19	NoLDPv,AllPvNotSignificant	0.00809211
DCST1	ENSG00000163357.6	Whole_Blood_Analysis	1_155012139_G_A_hg19	LeadPvNotSignificant(Checkld)	0.605743
DCST1	ENSG00000163357.6	Pituitary_Analysis	1_155016389_A_C_hg19	NoLeadPv,LdPvNotSignificant	0.332858
DCST1	ENSG00000163357.6	Vagina_Analysis	1_154914796_G_C_hg19	NoLDPv,AllPvNotSignificant	0.0145237
DCST1	ENSG00000163357.6	Uterus_Analysis	1_155119845_A_T_b37	NoLDPv,AllPvNotSignificant	0.08148
DCST1	ENSG00000163357.6	Spleen_Analysis	1_155034632_C_G_hg19	NoLDPv,AllPvNotSignificant	0.00094524
DCST1	ENSG00000163357.6	Stomach_Analysis	1_155012139_G_A_hg19	LeadPvNotSignificant(Checkld)	0.375233
DCST1	ENSG00000163357.6	Testis_Analysis	1_155012139_G_A_hg19	LeadPvNotSignificant(Checkld)	0.161793
DCST1	ENSG00000163357.6	Thyroid_Analysis	1_155012139_G_A_hg19	LeadPvNotSignificant(Checkld)	0.801473
DCST1	ENSG00000163357.6	Skin_Sun_Exposed_Lower_leg_Analysis	1_155012139_G_A_hg19	LeadPvNotSignificant(Checkld)	0.314092
DCST1	ENSG00000163357.6	Brain_Anterior_cingulate_cortex_BA24_Analysis	nan	NoPvAtAll	nan
DCST1	ENSG00000163357.6	Brain_Caudate_basal_ganglia_Analysis	nan	NoPvAtAll	nan
DCST1	ENSG00000163357.6	Brain_Frontal_Cortex_BA9_Analysis	nan	NoPvAtAll	nan
DCST1	ENSG00000163357.6	Adipose_Subcutaneous_Analysis	1_155012139_G_A_hg19	LeadPvNotSignificant(Checkld)	0.533268
DCST1	ENSG00000163357.6	Breast_Mammary_Tissue_Analysis	1_155012139_G_A_hg19	LeadPvNotSignificant(Checkld)	0.536797
DCST1	ENSG00000163357.6	Colon_Sigmoid_Analysis	1_155012139_G_A_hg19	LeadPvNotSignificant(Checkld)	0.831953
DCST1	ENSG00000163357.6	Artery_Aorta_Analysis	1_155012139_G_A_hg19	LeadPvNotSignificant(Checkld)	0.0357768
DCST1	ENSG00000163357.6	Brain_Cerebellum_Analysis	1_155012139_G_A_hg19	LeadPvNotSignificant(Checkld)	0.065136
DCST1	ENSG00000163357.6	Brain_Nucleus_accumbens_basal_ganglia_Analysis	nan	NoPvAtAll	nan
DCST1	ENSG00000163357.6	Brain_Hippocampus_Analysis	nan	NoPvAtAll	nan
DCST1	ENSG00000163357.6	Liver_Analysis	1_155100265_A_G_b37	NoLDPv,AllPvNotSignificant	0.0110957
DCST1	ENSG00000163357.6	Lung_Analysis	1_155012139_G_A_hg19	LeadPvNotSignificant(Checkld)	0.172662
DCST1	ENSG00000163357.6	Ovary_Analysis	1_154919565_A_G_hg19	NoLDPv,AllPvNotSignificant	0.0100432
DCST1	ENSG00000163357.6	Pancreas_Analysis	1_155012139_G_A_hg19	LeadPvNotSignificant(Checkld)	0.506886
DCST1	ENSG00000163357.6	Brain_Hypothalamus_Analysis	nan	NoPvAtAll	nan
DCST1	ENSG00000163357.6	Nerve_Tibial_Analysis	1_155012139_G_A_hg19	LeadPvNotSignificant(Checkld)	0.296149
DCST1	ENSG00000163357.6	Muscle_Skeletal_Analysis	1_155012139_G_A_hg19	LeadPvNotSignificant(Checkld)	0.409495
DCST1	ENSG00000163357.6	Colon_Transverse_Analysis	1_155012139_G_A_hg19	LeadPvNotSignificant(Checkld)	0.350204
DCST1	ENSG00000163357.6	Heart_Atrial_Appendage_Analysis	nan	NoPvAtAll	nan
DCST1	ENSG00000163357.6	Heart_Left_Ventricle_Analysis	nan	NoPvAtAll	nan
DCST1	ENSG00000163357.6	Esophagus_Mucosa_Analysis	1_155012139_G_A_hg19	LeadPvNotSignificant(Checkld)	0.736778
DCST1	ENSG00000163357.6	Esophagus_Muscularis_Analysis	1_155012139_G_A_hg19	LeadPvNotSignificant(Checkld)	0.268121
DCST1	ENSG00000163357.6	Skin_Not_Sun_Exposed_Suprapubic_Analysis	1_155012139_G_A_hg19	LeadPvNotSignificant(Checkld)	0.494094
DCST1	ENSG00000163357.6	Small_Intestine_Terminal_Ileum_Analysis	1_154969646_C_T_hg19	NoLDPv,AllPvNotSignificant	0.00180609
DCST1	ENSG00000163357.6	Brain_Putamen_basal_ganglia_Analysis	nan	NoPvAtAll	nan
DCST1	ENSG00000163357.6	Brain_Cerebellar_Hemisphere_Analysis	1_154997674_T_A_hg19	NoLDPv,AllPvSignificant	1.21467e-05
DCST1	ENSG00000163357.6	Adrenal_Gland_Analysis	1_155014426_G_A_hg19	NoLDPv,AllPvNotSignificant	0.00294803
DCST1	ENSG00000163357.6	Brain_Cortex_Analysis	nan	NoPvAtAll	nan
DCST1	ENSG00000163357.6	Artery_Tibial_Analysis	1_155012139_G_A_hg19	LeadPvNotSignificant(Checkld)	0.0867901
DCST1	ENSG00000163357.6	Adipose_Visceral_Omentum_Analysis	1_155012139_G_A_hg19	LeadPvNotSignificant(Checkld)	0.592095
DCST1	ENSG00000163357.6	Artery_Coronary_Analysis	1_154921421_T_C_hg19	NoLDPv,AllPvNotSignificant	0.0139715
DCST1	ENSG00000163357.6	Esophagus_Gastroesophageal_Junction_Analysis	1_155012139_G_A_hg19	LeadPvNotSignificant(Checkld)	0.687733
LCE2D	ENSG00000187223.3	ICGC_Analysis	1_152538358_G_C_hg19	False PAWG pval	5.17627898584e-05
LCE2D	ENSG00000187223.3	Prostate_Analysis	nan	NoPvAtAll	nan
LCE2D	ENSG00000187223.3	Whole_Blood_Analysis	nan	NoPvAtAll	nan
LCE2D	ENSG00000187223.3	Pituitary_Analysis	nan	NoPvAtAll	nan
LCE2D	ENSG00000187223.3	Vagina_Analysis	nan	NoPvAtAll	nan
LCE2D	ENSG00000187223.3	Uterus_Analysis	nan	NoPvAtAll	nan
LCE2D	ENSG00000187223.3	Spleen_Analysis	nan	NoPvAtAll	nan
LCE2D	ENSG00000187223.3	Stomach_Analysis	nan	NoPvAtAll	nan
LCE2D	ENSG00000187223.3	Testis_Analysis	nan	NoPvAtAll	nan
LCE2D	ENSG00000187223.3	Thyroid_Analysis	nan	NoPvAtAll	nan
LCE2D	ENSG00000187223.3	Skin_Sun_Exposed_Lower_leg_Analysis	1_152538358_G_C_hg19	LeadPvNotSignificant(Checkld)	0.37605
LCE2D	ENSG00000187223.3	Brain_Anterior_cingulate_cortex_BA24_Analysis	nan	NoPvAtAll	nan
LCE2D	ENSG00000187223.3	Brain_Caudate_basal_ganglia_Analysis	nan	NoPvAtAll	nan
LCE2D	ENSG00000187223.3	Brain_Frontal_Cortex_BA9_Analysis	nan	NoPvAtAll	nan
LCE2D	ENSG00000187223.3	Adipose_Subcutaneous_Analysis	nan	NoPvAtAll	nan
LCE2D	ENSG00000187223.3	Breast_Mammary_Tissue_Analysis	nan	NoPvAtAll	nan
LCE2D	ENSG00000187223.3	Colon_Sigmoid_Analysis	nan	NoPvAtAll	nan
LCE2D	ENSG00000187223.3	Artery_Aorta_Analysis	nan	NoPvAtAll	nan
LCE2D	ENSG00000187223.3	Brain_Cerebellum_Analysis	nan	NoPvAtAll	nan
LCE2D	ENSG00000187223.3	Brain_Nucleus_accumbens_basal_ganglia_Analysis	nan	NoPvAtAll	nan
LCE2D	ENSG00000187223.3	Brain_Hippocampus_Analysis	nan	NoPvAtAll	nan
LCE2D	ENSG00000187223.3	Liver_Analysis	1_152538358_G_C_hg19	LeadPvNotSignificant(Checkld)	0.429887
LCE2D	ENSG00000187223.3	Lung_Analysis	nan	NoPvAtAll	nan
LCE2D	ENSG00000187223.3	Ovary_Analysis	nan	NoPvAtAll	nan
LCE2D	ENSG00000187223.3	Pancreas_Analysis	nan	NoPvAtAll	nan
LCE2D	ENSG00000187223.3	Brain_Hypothalamus_Analysis	nan	NoPvAtAll	nan
LCE2D	ENSG00000187223.3	Nerve_Tibial_Analysis	nan	NoPvAtAll	nan
LCE2D	ENSG00000187223.3	Muscle_Skeletal_Analysis	nan	NoPvAtAll	nan
LCE2D	ENSG00000187223.3	Colon_Transverse_Analysis	nan	NoPvAtAll	nan
LCE2D	ENSG00000187223.3	Heart_Atrial_Appendage_Analysis	nan	NoPvAtAll	nan
LCE2D	ENSG00000187223.3	Heart_Left_Ventricle_Analysis	nan	NoPvAtAll	nan
LCE2D	ENSG00000187223.3	Esophagus_Mucosa_Analysis	nan	NoPvAtAll	nan
LCE2D	ENSG00000187223.3	Esophagus_Muscularis_Analysis	nan	NoPvAtAll	nan
LCE2D	ENSG00000187223.3	Skin_Not_Sun_Exposed_Suprapubic_Analysis	1_152538358_G_C_hg19	LeadPvNotSignificant(Checkld)	0.562376
LCE2D	ENSG00000187223.3	Small_Intestine_Terminal_Ileum_Analysis	nan	NoPvAtAll	nan
LCE2D	ENSG00000187223.3	Brain_Putamen_basal_ganglia_Analysis	nan	NoPvAtAll	nan
LCE2D	ENSG00000187223.3	Brain_Cerebellar_Hemisphere_Analysis	nan	NoPvAtAll	nan
LCE2D	ENSG00000187223.3	Adrenal_Gland_Analysis	nan	NoPvAtAll	nan
LCE2D	ENSG00000187223.3	Brain_Cortex_Analysis	nan	NoPvAtAll	nan
LCE2D	ENSG00000187223.3	Artery_Tibial_Analysis	nan	NoPvAtAll	nan
LCE2D	ENSG00000187223.3	Adipose_Visceral_Omentum_Analysis	nan	NoPvAtAll	nan
LCE2D	ENSG00000187223.3	Artery_Coronary_Analysis	nan	NoPvAtAll	nan
LCE2D	ENSG00000187223.3	Esophagus_Gastroesophageal_Junction_Analysis	nan	NoPvAtAll	nan
YY1AP1	ENSG00000163374.15	ICGC_Analysis	1_155612197_G_T_hg19	False PAWG pval	1.06087674494e-05
YY1AP1	ENSG00000163374.15	Prostate_Analysis	1_155612197_G_T_hg19	LeadPvNotSignificant(Checkld)	0.954297
YY1AP1	ENSG00000163374.15	Whole_Blood_Analysis	1_155612197_G_T_hg19	LeadPvNotSignificant(Checkld)	0.0417364
YY1AP1	ENSG00000163374.15	Pituitary_Analysis	1_155612197_G_T_hg19	LeadPvNotSignificant(Checkld)	0.223702
YY1AP1	ENSG00000163374.15	Vagina_Analysis	1_155612197_G_T_hg19	LeadPvNotSignificant(Checkld)	0.320569
YY1AP1	ENSG00000163374.15	Uterus_Analysis	1_155612197_G_T_hg19	LeadPvNotSignificant(Checkld)	0.83608
YY1AP1	ENSG00000163374.15	Spleen_Analysis	1_155612197_G_T_hg19	LeadPvNotSignificant(Checkld)	0.343368
YY1AP1	ENSG00000163374.15	Stomach_Analysis	1_155612197_G_T_hg19	LeadPvNotSignificant(Checkld)	0.559218
YY1AP1	ENSG00000163374.15	Testis_Analysis	1_155612197_G_T_hg19	LeadPvSignificant	1.73842e-11
YY1AP1	ENSG00000163374.15	Thyroid_Analysis	1_155612197_G_T_hg19	LeadPvNotSignificant(Checkld)	0.797494
YY1AP1	ENSG00000163374.15	Skin_Sun_Exposed_Lower_leg_Analysis	1_155612197_G_T_hg19	LeadPvNotSignificant(Checkld)	0.764998
YY1AP1	ENSG00000163374.15	Brain_Anterior_cingulate_cortex_BA24_Analysis	1_155612197_G_T_hg19	LeadPvNotSignificant(Checkld)	0.907859
YY1AP1	ENSG00000163374.15	Brain_Caudate_basal_ganglia_Analysis	1_155612197_G_T_hg19	LeadPvNotSignificant(Checkld)	0.581559
YY1AP1	ENSG00000163374.15	Brain_Frontal_Cortex_BA9_Analysis	1_155612197_G_T_hg19	LeadPvNotSignificant(Checkld)	0.808623
YY1AP1	ENSG00000163374.15	Adipose_Subcutaneous_Analysis	1_155612197_G_T_hg19	LeadPvNotSignificant(Checkld)	0.679663
YY1AP1	ENSG00000163374.15	Breast_Mammary_Tissue_Analysis	1_155612197_G_T_hg19	LeadPvNotSignificant(Checkld)	0.88437
YY1AP1	ENSG00000163374.15	Colon_Sigmoid_Analysis	1_155612197_G_T_hg19	LeadPvNotSignificant(Checkld)	0.885417
YY1AP1	ENSG00000163374.15	Artery_Aorta_Analysis	1_155612197_G_T_hg19	LeadPvNotSignificant(Checkld)	0.107946
YY1AP1	ENSG00000163374.15	Brain_Cerebellum_Analysis	1_155612197_G_T_hg19	LeadPvNotSignificant(Checkld)	0.623781
YY1AP1	ENSG00000163374.15	Brain_Nucleus_accumbens_basal_ganglia_Analysis	1_155612197_G_T_hg19	LeadPvNotSignificant(Checkld)	0.777249
YY1AP1	ENSG00000163374.15	Brain_Hippocampus_Analysis	1_155612197_G_T_hg19	LeadPvNotSignificant(Checkld)	0.0151212
YY1AP1	ENSG00000163374.15	Liver_Analysis	1_155612197_G_T_hg19	LeadPvNotSignificant(Checkld)	0.654295
YY1AP1	ENSG00000163374.15	Lung_Analysis	1_155612197_G_T_hg19	LeadPvNotSignificant(Checkld)	0.033873
YY1AP1	ENSG00000163374.15	Ovary_Analysis	1_155612197_G_T_hg19	LeadPvNotSignificant(Checkld)	0.570823
YY1AP1	ENSG00000163374.15	Pancreas_Analysis	1_155612197_G_T_hg19	LeadPvNotSignificant(Checkld)	0.0268267
YY1AP1	ENSG00000163374.15	Brain_Hypothalamus_Analysis	1_155612197_G_T_hg19	LeadPvNotSignificant(Checkld)	0.450805
YY1AP1	ENSG00000163374.15	Nerve_Tibial_Analysis	1_155612197_G_T_hg19	LeadPvNotSignificant(Checkld)	0.391714
YY1AP1	ENSG00000163374.15	Muscle_Skeletal_Analysis	1_155612197_G_T_hg19	LeadPvNotSignificant(Checkld)	0.913607
YY1AP1	ENSG00000163374.15	Colon_Transverse_Analysis	1_155612197_G_T_hg19	LeadPvNotSignificant(Checkld)	0.603318
YY1AP1	ENSG00000163374.15	Heart_Atrial_Appendage_Analysis	1_155612197_G_T_hg19	LeadPvNotSignificant(Checkld)	0.0167673
YY1AP1	ENSG00000163374.15	Heart_Left_Ventricle_Analysis	1_155612197_G_T_hg19	LeadPvNotSignificant(Checkld)	0.0469939
YY1AP1	ENSG00000163374.15	Esophagus_Mucosa_Analysis	1_155612197_G_T_hg19	LeadPvNotSignificant(Checkld)	0.00470363
YY1AP1	ENSG00000163374.15	Esophagus_Muscularis_Analysis	1_155612197_G_T_hg19	LeadPvNotSignificant(Checkld)	0.341596
YY1AP1	ENSG00000163374.15	Skin_Not_Sun_Exposed_Suprapubic_Analysis	1_155612197_G_T_hg19	LeadPvNotSignificant(Checkld)	0.298599
YY1AP1	ENSG00000163374.15	Small_Intestine_Terminal_Ileum_Analysis	1_155612197_G_T_hg19	LeadPvNotSignificant(Checkld)	0.788138
YY1AP1	ENSG00000163374.15	Brain_Putamen_basal_ganglia_Analysis	1_155612197_G_T_hg19	LeadPvNotSignificant(Checkld)	0.837992
YY1AP1	ENSG00000163374.15	Brain_Cerebellar_Hemisphere_Analysis	1_155612197_G_T_hg19	LeadPvNotSignificant(Checkld)	0.603143
YY1AP1	ENSG00000163374.15	Adrenal_Gland_Analysis	1_155612197_G_T_hg19	LeadPvNotSignificant(Checkld)	0.132335
YY1AP1	ENSG00000163374.15	Brain_Cortex_Analysis	1_155612197_G_T_hg19	LeadPvNotSignificant(Checkld)	0.799707
YY1AP1	ENSG00000163374.15	Artery_Tibial_Analysis	1_155612197_G_T_hg19	LeadPvNotSignificant(Checkld)	0.0187235
YY1AP1	ENSG00000163374.15	Adipose_Visceral_Omentum_Analysis	1_155612197_G_T_hg19	LeadPvNotSignificant(Checkld)	0.236149
YY1AP1	ENSG00000163374.15	Artery_Coronary_Analysis	1_155612197_G_T_hg19	LeadPvNotSignificant(Checkld)	0.0421022
YY1AP1	ENSG00000163374.15	Esophagus_Gastroesophageal_Junction_Analysis	1_155612197_G_T_hg19	LeadPvNotSignificant(Checkld)	0.307105
RXFP4	ENSG00000173080.4	ICGC_Analysis	1_155922195_C_T_hg19	True PAWG pval	2.46595436672e-06
RXFP4	ENSG00000173080.4	Prostate_Analysis	nan	NoPvAtAll	nan
RXFP4	ENSG00000173080.4	Whole_Blood_Analysis	1_155922195_C_T_hg19	LeadPvNotSignificant(Checkld)	0.401046
RXFP4	ENSG00000173080.4	Pituitary_Analysis	nan	NoPvAtAll	nan
RXFP4	ENSG00000173080.4	Vagina_Analysis	nan	NoPvAtAll	nan
RXFP4	ENSG00000173080.4	Uterus_Analysis	1_155922195_C_T_hg19	LeadPvNotSignificant(Checkld)	0.651759
RXFP4	ENSG00000173080.4	Spleen_Analysis	1_155922195_C_T_hg19	LeadPvNotSignificant(Checkld)	0.628335
RXFP4	ENSG00000173080.4	Stomach_Analysis	1_155922195_C_T_hg19	LeadPvNotSignificant(Checkld)	0.98253
RXFP4	ENSG00000173080.4	Testis_Analysis	1_155922195_C_T_hg19	LeadPvNotSignificant(Checkld)	0.852989
RXFP4	ENSG00000173080.4	Thyroid_Analysis	1_155922195_C_T_hg19	LeadPvNotSignificant(Checkld)	0.24236
RXFP4	ENSG00000173080.4	Skin_Sun_Exposed_Lower_leg_Analysis	nan	NoPvAtAll	nan
RXFP4	ENSG00000173080.4	Brain_Anterior_cingulate_cortex_BA24_Analysis	nan	NoPvAtAll	nan
RXFP4	ENSG00000173080.4	Brain_Caudate_basal_ganglia_Analysis	nan	NoPvAtAll	nan
RXFP4	ENSG00000173080.4	Brain_Frontal_Cortex_BA9_Analysis	nan	NoPvAtAll	nan
RXFP4	ENSG00000173080.4	Adipose_Subcutaneous_Analysis	1_155922195_C_T_hg19	LeadPvNotSignificant(Checkld)	0.713303
RXFP4	ENSG00000173080.4	Breast_Mammary_Tissue_Analysis	1_155922195_C_T_hg19	LeadPvNotSignificant(Checkld)	0.610585
RXFP4	ENSG00000173080.4	Colon_Sigmoid_Analysis	1_155922195_C_T_hg19	LeadPvNotSignificant(Checkld)	0.768021
RXFP4	ENSG00000173080.4	Artery_Aorta_Analysis	1_155922195_C_T_hg19	LeadPvNotSignificant(Checkld)	0.259883
RXFP4	ENSG00000173080.4	Brain_Cerebellum_Analysis	1_155922195_C_T_hg19	LeadPvNotSignificant(Checkld)	0.461502
RXFP4	ENSG00000173080.4	Brain_Nucleus_accumbens_basal_ganglia_Analysis	nan	NoPvAtAll	nan
RXFP4	ENSG00000173080.4	Brain_Hippocampus_Analysis	nan	NoPvAtAll	nan
RXFP4	ENSG00000173080.4	Liver_Analysis	nan	NoPvAtAll	nan
RXFP4	ENSG00000173080.4	Lung_Analysis	1_155922195_C_T_hg19	LeadPvNotSignificant(Checkld)	0.0151008
RXFP4	ENSG00000173080.4	Ovary_Analysis	nan	NoPvAtAll	nan
RXFP4	ENSG00000173080.4	Pancreas_Analysis	1_155922195_C_T_hg19	LeadPvNotSignificant(Checkld)	0.980459
RXFP4	ENSG00000173080.4	Brain_Hypothalamus_Analysis	nan	NoPvAtAll	nan
RXFP4	ENSG00000173080.4	Nerve_Tibial_Analysis	1_155922195_C_T_hg19	LeadPvNotSignificant(Checkld)	0.994366
RXFP4	ENSG00000173080.4	Muscle_Skeletal_Analysis	nan	NoPvAtAll	nan
RXFP4	ENSG00000173080.4	Colon_Transverse_Analysis	1_155922195_C_T_hg19	LeadPvNotSignificant(Checkld)	0.98227
RXFP4	ENSG00000173080.4	Heart_Atrial_Appendage_Analysis	nan	NoPvAtAll	nan
RXFP4	ENSG00000173080.4	Heart_Left_Ventricle_Analysis	nan	NoPvAtAll	nan
RXFP4	ENSG00000173080.4	Esophagus_Mucosa_Analysis	nan	NoPvAtAll	nan
RXFP4	ENSG00000173080.4	Esophagus_Muscularis_Analysis	1_155922195_C_T_hg19	LeadPvNotSignificant(Checkld)	0.0368882
RXFP4	ENSG00000173080.4	Skin_Not_Sun_Exposed_Suprapubic_Analysis	nan	NoPvAtAll	nan
RXFP4	ENSG00000173080.4	Small_Intestine_Terminal_Ileum_Analysis	1_155922195_C_T_hg19	LeadPvNotSignificant(Checkld)	0.743945
RXFP4	ENSG00000173080.4	Brain_Putamen_basal_ganglia_Analysis	nan	NoPvAtAll	nan
RXFP4	ENSG00000173080.4	Brain_Cerebellar_Hemisphere_Analysis	1_155922195_C_T_hg19	LeadPvNotSignificant(Checkld)	0.553044
RXFP4	ENSG00000173080.4	Adrenal_Gland_Analysis	nan	NoPvAtAll	nan
RXFP4	ENSG00000173080.4	Brain_Cortex_Analysis	nan	NoPvAtAll	nan
RXFP4	ENSG00000173080.4	Artery_Tibial_Analysis	1_155922195_C_T_hg19	LeadPvNotSignificant(Checkld)	0.373297
RXFP4	ENSG00000173080.4	Adipose_Visceral_Omentum_Analysis	1_155922195_C_T_hg19	LeadPvNotSignificant(Checkld)	0.390712
RXFP4	ENSG00000173080.4	Artery_Coronary_Analysis	1_155922195_C_T_hg19	LeadPvNotSignificant(Checkld)	0.826765
RXFP4	ENSG00000173080.4	Esophagus_Gastroesophageal_Junction_Analysis	1_155922195_C_T_hg19	LeadPvNotSignificant(Checkld)	0.76728
CD1A	ENSG00000158477.6	ICGC_Analysis	1_158311199_G_A_hg19	True PAWG pval	2.95687617667e-05
CD1A	ENSG00000158477.6	Prostate_Analysis	nan	NoPvAtAll	nan
CD1A	ENSG00000158477.6	Whole_Blood_Analysis	1_158311199_G_A_hg19	LeadPvNotSignificant(Checkld)	0.737307
CD1A	ENSG00000158477.6	Pituitary_Analysis	nan	NoPvAtAll	nan
CD1A	ENSG00000158477.6	Vagina_Analysis	1_158311199_G_A_hg19	LeadPvNotSignificant(Checkld)	0.531138
CD1A	ENSG00000158477.6	Uterus_Analysis	nan	NoPvAtAll	nan
CD1A	ENSG00000158477.6	Spleen_Analysis	1_158311199_G_A_hg19	LeadPvNotSignificant(Checkld)	0.985906
CD1A	ENSG00000158477.6	Stomach_Analysis	nan	NoPvAtAll	nan
CD1A	ENSG00000158477.6	Testis_Analysis	1_158311199_G_A_hg19	LeadPvNotSignificant(Checkld)	0.885923
CD1A	ENSG00000158477.6	Thyroid_Analysis	1_158311199_G_A_hg19	LeadPvNotSignificant(Checkld)	0.521252
CD1A	ENSG00000158477.6	Skin_Sun_Exposed_Lower_leg_Analysis	1_158311199_G_A_hg19	LeadPvNotSignificant(Checkld)	0.879197
CD1A	ENSG00000158477.6	Brain_Anterior_cingulate_cortex_BA24_Analysis	nan	NoPvAtAll	nan
CD1A	ENSG00000158477.6	Brain_Caudate_basal_ganglia_Analysis	nan	NoPvAtAll	nan
CD1A	ENSG00000158477.6	Brain_Frontal_Cortex_BA9_Analysis	nan	NoPvAtAll	nan
CD1A	ENSG00000158477.6	Adipose_Subcutaneous_Analysis	1_158311199_G_A_hg19	LeadPvNotSignificant(Checkld)	0.0807732
CD1A	ENSG00000158477.6	Breast_Mammary_Tissue_Analysis	nan	NoPvAtAll	nan
CD1A	ENSG00000158477.6	Colon_Sigmoid_Analysis	nan	NoPvAtAll	nan
CD1A	ENSG00000158477.6	Artery_Aorta_Analysis	nan	NoPvAtAll	nan
CD1A	ENSG00000158477.6	Brain_Cerebellum_Analysis	nan	NoPvAtAll	nan
CD1A	ENSG00000158477.6	Brain_Nucleus_accumbens_basal_ganglia_Analysis	nan	NoPvAtAll	nan
CD1A	ENSG00000158477.6	Brain_Hippocampus_Analysis	nan	NoPvAtAll	nan
CD1A	ENSG00000158477.6	Liver_Analysis	nan	NoPvAtAll	nan
CD1A	ENSG00000158477.6	Lung_Analysis	1_158311199_G_A_hg19	LeadPvNotSignificant(Checkld)	0.00365507
CD1A	ENSG00000158477.6	Ovary_Analysis	nan	NoPvAtAll	nan
CD1A	ENSG00000158477.6	Pancreas_Analysis	nan	NoPvAtAll	nan
CD1A	ENSG00000158477.6	Brain_Hypothalamus_Analysis	nan	NoPvAtAll	nan
CD1A	ENSG00000158477.6	Nerve_Tibial_Analysis	nan	NoPvAtAll	nan
CD1A	ENSG00000158477.6	Muscle_Skeletal_Analysis	nan	NoPvAtAll	nan
CD1A	ENSG00000158477.6	Colon_Transverse_Analysis	1_158311199_G_A_hg19	LeadPvNotSignificant(Checkld)	0.35992
CD1A	ENSG00000158477.6	Heart_Atrial_Appendage_Analysis	nan	NoPvAtAll	nan
CD1A	ENSG00000158477.6	Heart_Left_Ventricle_Analysis	nan	NoPvAtAll	nan
CD1A	ENSG00000158477.6	Esophagus_Mucosa_Analysis	1_158311199_G_A_hg19	LeadPvNotSignificant(Checkld)	0.934895
CD1A	ENSG00000158477.6	Esophagus_Muscularis_Analysis	nan	NoPvAtAll	nan
CD1A	ENSG00000158477.6	Skin_Not_Sun_Exposed_Suprapubic_Analysis	1_158311199_G_A_hg19	LeadPvNotSignificant(Checkld)	0.354322
CD1A	ENSG00000158477.6	Small_Intestine_Terminal_Ileum_Analysis	1_158311199_G_A_hg19	LeadPvNotSignificant(Checkld)	0.627464
CD1A	ENSG00000158477.6	Brain_Putamen_basal_ganglia_Analysis	nan	NoPvAtAll	nan
CD1A	ENSG00000158477.6	Brain_Cerebellar_Hemisphere_Analysis	nan	NoPvAtAll	nan
CD1A	ENSG00000158477.6	Adrenal_Gland_Analysis	nan	NoPvAtAll	nan
CD1A	ENSG00000158477.6	Brain_Cortex_Analysis	nan	NoPvAtAll	nan
CD1A	ENSG00000158477.6	Artery_Tibial_Analysis	nan	NoPvAtAll	nan
CD1A	ENSG00000158477.6	Adipose_Visceral_Omentum_Analysis	nan	NoPvAtAll	nan
CD1A	ENSG00000158477.6	Artery_Coronary_Analysis	nan	NoPvAtAll	nan
CD1A	ENSG00000158477.6	Esophagus_Gastroesophageal_Junction_Analysis	nan	NoPvAtAll	nan
PMF1	ENSG00000160783.15	ICGC_Analysis	1_156206121_G_A_hg19	False PAWG pval	2.19303206401e-06
PMF1	ENSG00000160783.15	Prostate_Analysis	1_156206121_G_A_hg19	LeadPvNotSignificant(Checkld)	0.622382
PMF1	ENSG00000160783.15	Whole_Blood_Analysis	1_156206121_G_A_hg19	LeadPvNotSignificant(Checkld)	0.00574575
PMF1	ENSG00000160783.15	Pituitary_Analysis	1_156206121_G_A_hg19	LeadPvNotSignificant(Checkld)	0.662694
PMF1	ENSG00000160783.15	Vagina_Analysis	1_156206121_G_A_hg19	LeadPvNotSignificant(Checkld)	0.70735
PMF1	ENSG00000160783.15	Uterus_Analysis	1_156206121_G_A_hg19	LeadPvNotSignificant(Checkld)	0.0751539
PMF1	ENSG00000160783.15	Spleen_Analysis	1_156206121_G_A_hg19	LeadPvNotSignificant(Checkld)	0.359479
PMF1	ENSG00000160783.15	Stomach_Analysis	1_156206121_G_A_hg19	LeadPvNotSignificant(Checkld)	0.228614
PMF1	ENSG00000160783.15	Testis_Analysis	1_156206121_G_A_hg19	LeadPvNotSignificant(Checkld)	0.0488823
PMF1	ENSG00000160783.15	Thyroid_Analysis	1_156206121_G_A_hg19	LeadPvNotSignificant(Checkld)	0.0115088
PMF1	ENSG00000160783.15	Skin_Sun_Exposed_Lower_leg_Analysis	1_156206121_G_A_hg19	LeadPvNotSignificant(Checkld)	0.000573215
PMF1	ENSG00000160783.15	Brain_Anterior_cingulate_cortex_BA24_Analysis	1_156206121_G_A_hg19	LeadPvNotSignificant(Checkld)	0.0506793
PMF1	ENSG00000160783.15	Brain_Caudate_basal_ganglia_Analysis	1_156206121_G_A_hg19	LeadPvNotSignificant(Checkld)	0.288393
PMF1	ENSG00000160783.15	Brain_Frontal_Cortex_BA9_Analysis	1_156206121_G_A_hg19	LeadPvNotSignificant(Checkld)	0.721521
PMF1	ENSG00000160783.15	Adipose_Subcutaneous_Analysis	1_156206121_G_A_hg19	LeadPvSignificant	1.20073e-05
PMF1	ENSG00000160783.15	Breast_Mammary_Tissue_Analysis	1_156206121_G_A_hg19	LeadPvNotSignificant(Checkld)	0.414568
PMF1	ENSG00000160783.15	Colon_Sigmoid_Analysis	1_156206121_G_A_hg19	LeadPvNotSignificant(Checkld)	0.427088
PMF1	ENSG00000160783.15	Artery_Aorta_Analysis	1_156206121_G_A_hg19	LeadPvNotSignificant(Checkld)	0.322024
PMF1	ENSG00000160783.15	Brain_Cerebellum_Analysis	1_156206121_G_A_hg19	LeadPvNotSignificant(Checkld)	0.809199
PMF1	ENSG00000160783.15	Brain_Nucleus_accumbens_basal_ganglia_Analysis	1_156206121_G_A_hg19	LeadPvNotSignificant(Checkld)	0.0043904
PMF1	ENSG00000160783.15	Brain_Hippocampus_Analysis	1_156206121_G_A_hg19	LeadPvNotSignificant(Checkld)	0.551967
PMF1	ENSG00000160783.15	Liver_Analysis	1_156206121_G_A_hg19	LeadPvNotSignificant(Checkld)	0.941407
PMF1	ENSG00000160783.15	Lung_Analysis	1_156206121_G_A_hg19	LeadPvNotSignificant(Checkld)	0.0566527
PMF1	ENSG00000160783.15	Ovary_Analysis	1_156206121_G_A_hg19	LeadPvNotSignificant(Checkld)	0.705718
PMF1	ENSG00000160783.15	Pancreas_Analysis	1_156206121_G_A_hg19	LeadPvNotSignificant(Checkld)	0.00870055
PMF1	ENSG00000160783.15	Brain_Hypothalamus_Analysis	1_156206121_G_A_hg19	LeadPvNotSignificant(Checkld)	0.141988
PMF1	ENSG00000160783.15	Nerve_Tibial_Analysis	1_156206121_G_A_hg19	LeadPvNotSignificant(Checkld)	0.0108062
PMF1	ENSG00000160783.15	Muscle_Skeletal_Analysis	1_156206121_G_A_hg19	LeadPvNotSignificant(Checkld)	0.733645
PMF1	ENSG00000160783.15	Colon_Transverse_Analysis	1_156206121_G_A_hg19	LeadPvNotSignificant(Checkld)	0.738125
PMF1	ENSG00000160783.15	Heart_Atrial_Appendage_Analysis	1_156206121_G_A_hg19	LeadPvNotSignificant(Checkld)	0.742459
PMF1	ENSG00000160783.15	Heart_Left_Ventricle_Analysis	1_156206121_G_A_hg19	LeadPvNotSignificant(Checkld)	0.616224
PMF1	ENSG00000160783.15	Esophagus_Mucosa_Analysis	1_156206121_G_A_hg19	LeadPvNotSignificant(Checkld)	0.0115524
PMF1	ENSG00000160783.15	Esophagus_Muscularis_Analysis	1_156206121_G_A_hg19	LeadPvNotSignificant(Checkld)	0.589878
PMF1	ENSG00000160783.15	Skin_Not_Sun_Exposed_Suprapubic_Analysis	1_156206121_G_A_hg19	LeadPvNotSignificant(Checkld)	0.710841
PMF1	ENSG00000160783.15	Small_Intestine_Terminal_Ileum_Analysis	1_156206121_G_A_hg19	LeadPvNotSignificant(Checkld)	0.0232585
PMF1	ENSG00000160783.15	Brain_Putamen_basal_ganglia_Analysis	1_156206121_G_A_hg19	LeadPvNotSignificant(Checkld)	0.0302027
PMF1	ENSG00000160783.15	Brain_Cerebellar_Hemisphere_Analysis	1_156206121_G_A_hg19	LeadPvNotSignificant(Checkld)	0.157469
PMF1	ENSG00000160783.15	Adrenal_Gland_Analysis	1_156206121_G_A_hg19	LeadPvNotSignificant(Checkld)	0.32456
PMF1	ENSG00000160783.15	Brain_Cortex_Analysis	1_156206121_G_A_hg19	LeadPvNotSignificant(Checkld)	0.379119
PMF1	ENSG00000160783.15	Artery_Tibial_Analysis	1_156206121_G_A_hg19	LeadPvNotSignificant(Checkld)	0.809166
PMF1	ENSG00000160783.15	Adipose_Visceral_Omentum_Analysis	1_156206121_G_A_hg19	LeadPvNotSignificant(Checkld)	0.0763475
PMF1	ENSG00000160783.15	Artery_Coronary_Analysis	1_156206121_G_A_hg19	LeadPvNotSignificant(Checkld)	0.323555
PMF1	ENSG00000160783.15	Esophagus_Gastroesophageal_Junction_Analysis	1_156206121_G_A_hg19	LeadPvNotSignificant(Checkld)	0.193706
SLAMF7	ENSG00000026751.12	ICGC_Analysis	1_160717741_A_G_hg19	True PAWG pval	1.33542732122e-06
SLAMF7	ENSG00000026751.12	Prostate_Analysis	1_160717741_A_G_hg19	LeadPvNotSignificant(Checkld)	0.0970035
SLAMF7	ENSG00000026751.12	Whole_Blood_Analysis	1_160717741_A_G_hg19	LeadPvNotSignificant(Checkld)	0.17196
SLAMF7	ENSG00000026751.12	Pituitary_Analysis	1_160717741_A_G_hg19	LeadPvNotSignificant(Checkld)	0.0401557
SLAMF7	ENSG00000026751.12	Vagina_Analysis	1_160717741_A_G_hg19	LeadPvNotSignificant(Checkld)	0.0177237
SLAMF7	ENSG00000026751.12	Uterus_Analysis	1_160717741_A_G_hg19	LeadPvNotSignificant(Checkld)	0.464476
SLAMF7	ENSG00000026751.12	Spleen_Analysis	1_160717741_A_G_hg19	LeadPvNotSignificant(Checkld)	0.0101707
SLAMF7	ENSG00000026751.12	Stomach_Analysis	1_160717741_A_G_hg19	LeadPvNotSignificant(Checkld)	0.10804
SLAMF7	ENSG00000026751.12	Testis_Analysis	1_160717741_A_G_hg19	LeadPvNotSignificant(Checkld)	0.988116
SLAMF7	ENSG00000026751.12	Thyroid_Analysis	1_160717741_A_G_hg19	LeadPvNotSignificant(Checkld)	0.135925
SLAMF7	ENSG00000026751.12	Skin_Sun_Exposed_Lower_leg_Analysis	1_160717741_A_G_hg19	LeadPvNotSignificant(Checkld)	0.125168
SLAMF7	ENSG00000026751.12	Brain_Anterior_cingulate_cortex_BA24_Analysis	nan	NoPvAtAll	nan
SLAMF7	ENSG00000026751.12	Brain_Caudate_basal_ganglia_Analysis	1_160717741_A_G_hg19	LeadPvNotSignificant(Checkld)	0.0917461
SLAMF7	ENSG00000026751.12	Brain_Frontal_Cortex_BA9_Analysis	nan	NoPvAtAll	nan
SLAMF7	ENSG00000026751.12	Adipose_Subcutaneous_Analysis	1_160717741_A_G_hg19	LeadPvNotSignificant(Checkld)	0.956809
SLAMF7	ENSG00000026751.12	Breast_Mammary_Tissue_Analysis	1_160717741_A_G_hg19	LeadPvNotSignificant(Checkld)	0.246208
SLAMF7	ENSG00000026751.12	Colon_Sigmoid_Analysis	1_160717741_A_G_hg19	LeadPvNotSignificant(Checkld)	0.653554
SLAMF7	ENSG00000026751.12	Artery_Aorta_Analysis	1_160717741_A_G_hg19	LeadPvNotSignificant(Checkld)	0.0853535
SLAMF7	ENSG00000026751.12	Brain_Cerebellum_Analysis	nan	NoPvAtAll	nan
SLAMF7	ENSG00000026751.12	Brain_Nucleus_accumbens_basal_ganglia_Analysis	1_160717741_A_G_hg19	LeadPvNotSignificant(Checkld)	0.0756478
SLAMF7	ENSG00000026751.12	Brain_Hippocampus_Analysis	1_160717741_A_G_hg19	LeadPvNotSignificant(Checkld)	0.0294258
SLAMF7	ENSG00000026751.12	Liver_Analysis	1_160717741_A_G_hg19	LeadPvNotSignificant(Checkld)	0.130683
SLAMF7	ENSG00000026751.12	Lung_Analysis	1_160717741_A_G_hg19	LeadPvNotSignificant(Checkld)	0.120259
SLAMF7	ENSG00000026751.12	Ovary_Analysis	1_160717741_A_G_hg19	LeadPvNotSignificant(Checkld)	0.0384763
SLAMF7	ENSG00000026751.12	Pancreas_Analysis	1_160717741_A_G_hg19	LeadPvNotSignificant(Checkld)	0.662929
SLAMF7	ENSG00000026751.12	Brain_Hypothalamus_Analysis	1_160717741_A_G_hg19	LeadPvNotSignificant(Checkld)	0.774241
SLAMF7	ENSG00000026751.12	Nerve_Tibial_Analysis	1_160717741_A_G_hg19	LeadPvNotSignificant(Checkld)	0.158912
SLAMF7	ENSG00000026751.12	Muscle_Skeletal_Analysis	1_160717741_A_G_hg19	LeadPvNotSignificant(Checkld)	0.614038
SLAMF7	ENSG00000026751.12	Colon_Transverse_Analysis	1_160717741_A_G_hg19	LeadPvNotSignificant(Checkld)	0.344548
SLAMF7	ENSG00000026751.12	Heart_Atrial_Appendage_Analysis	1_160717741_A_G_hg19	LeadPvNotSignificant(Checkld)	0.54653
SLAMF7	ENSG00000026751.12	Heart_Left_Ventricle_Analysis	1_160717741_A_G_hg19	LeadPvNotSignificant(Checkld)	0.256391
SLAMF7	ENSG00000026751.12	Esophagus_Mucosa_Analysis	1_160717741_A_G_hg19	LeadPvSignificant	2.58948e-05
SLAMF7	ENSG00000026751.12	Esophagus_Muscularis_Analysis	1_160717741_A_G_hg19	LeadPvNotSignificant(Checkld)	0.0475609
SLAMF7	ENSG00000026751.12	Skin_Not_Sun_Exposed_Suprapubic_Analysis	1_160717741_A_G_hg19	LeadPvNotSignificant(Checkld)	0.0185757
SLAMF7	ENSG00000026751.12	Small_Intestine_Terminal_Ileum_Analysis	1_160717741_A_G_hg19	LeadPvNotSignificant(Checkld)	0.771519
SLAMF7	ENSG00000026751.12	Brain_Putamen_basal_ganglia_Analysis	1_160717741_A_G_hg19	LeadPvNotSignificant(Checkld)	0.019712
SLAMF7	ENSG00000026751.12	Brain_Cerebellar_Hemisphere_Analysis	nan	NoPvAtAll	nan
SLAMF7	ENSG00000026751.12	Adrenal_Gland_Analysis	1_160717741_A_G_hg19	LeadPvNotSignificant(Checkld)	0.361535
SLAMF7	ENSG00000026751.12	Brain_Cortex_Analysis	nan	NoPvAtAll	nan
SLAMF7	ENSG00000026751.12	Artery_Tibial_Analysis	1_160717741_A_G_hg19	LeadPvNotSignificant(Checkld)	0.761711
SLAMF7	ENSG00000026751.12	Adipose_Visceral_Omentum_Analysis	1_160717741_A_G_hg19	LeadPvNotSignificant(Checkld)	0.0210204
SLAMF7	ENSG00000026751.12	Artery_Coronary_Analysis	1_160717741_A_G_hg19	LeadPvNotSignificant(Checkld)	0.636713
SLAMF7	ENSG00000026751.12	Esophagus_Gastroesophageal_Junction_Analysis	1_160717741_A_G_hg19	LeadPvNotSignificant(Checkld)	0.338547
XCL1	ENSG00000143184.4	ICGC_Analysis	1_168525247_A_G_hg19	False PAWG pval	8.75786126179e-06
XCL1	ENSG00000143184.4	Prostate_Analysis	1_168525247_A_G_hg19	LeadPvNotSignificant(Checkld)	0.12593
XCL1	ENSG00000143184.4	Whole_Blood_Analysis	1_168525247_A_G_hg19	LeadPvSignificant	2.18284e-13
XCL1	ENSG00000143184.4	Pituitary_Analysis	1_168525247_A_G_hg19	LeadPvNotSignificant(Checkld)	0.586208
XCL1	ENSG00000143184.4	Vagina_Analysis	1_168525247_A_G_hg19	LeadPvNotSignificant(Checkld)	0.0129287
XCL1	ENSG00000143184.4	Uterus_Analysis	1_168525247_A_G_hg19	LeadPvNotSignificant(Checkld)	0.216303
XCL1	ENSG00000143184.4	Spleen_Analysis	1_168525247_A_G_hg19	LeadPvNotSignificant(Checkld)	0.474558
XCL1	ENSG00000143184.4	Stomach_Analysis	1_168525247_A_G_hg19	LeadPvNotSignificant(Checkld)	0.00146636
XCL1	ENSG00000143184.4	Testis_Analysis	1_168525247_A_G_hg19	LeadPvNotSignificant(Checkld)	0.368313
XCL1	ENSG00000143184.4	Thyroid_Analysis	1_168525247_A_G_hg19	LeadPvNotSignificant(Checkld)	0.00187939
XCL1	ENSG00000143184.4	Skin_Sun_Exposed_Lower_leg_Analysis	1_168525247_A_G_hg19	LeadPvNotSignificant(Checkld)	0.607558
XCL1	ENSG00000143184.4	Brain_Anterior_cingulate_cortex_BA24_Analysis	nan	NoPvAtAll	nan
XCL1	ENSG00000143184.4	Brain_Caudate_basal_ganglia_Analysis	nan	NoPvAtAll	nan
XCL1	ENSG00000143184.4	Brain_Frontal_Cortex_BA9_Analysis	nan	NoPvAtAll	nan
XCL1	ENSG00000143184.4	Adipose_Subcutaneous_Analysis	1_168525247_A_G_hg19	LeadPvNotSignificant(Checkld)	0.627556
XCL1	ENSG00000143184.4	Breast_Mammary_Tissue_Analysis	1_168525247_A_G_hg19	LeadPvNotSignificant(Checkld)	0.250855
XCL1	ENSG00000143184.4	Colon_Sigmoid_Analysis	1_168525247_A_G_hg19	LeadPvNotSignificant(Checkld)	0.299005
XCL1	ENSG00000143184.4	Artery_Aorta_Analysis	1_168525247_A_G_hg19	LeadPvNotSignificant(Checkld)	0.717185
XCL1	ENSG00000143184.4	Brain_Cerebellum_Analysis	1_168525247_A_G_hg19	LeadPvNotSignificant(Checkld)	0.172313
XCL1	ENSG00000143184.4	Brain_Nucleus_accumbens_basal_ganglia_Analysis	1_168525247_A_G_hg19	LeadPvNotSignificant(Checkld)	0.398081
XCL1	ENSG00000143184.4	Brain_Hippocampus_Analysis	1_168525247_A_G_hg19	LeadPvNotSignificant(Checkld)	0.0952664
XCL1	ENSG00000143184.4	Liver_Analysis	1_168525247_A_G_hg19	LeadPvNotSignificant(Checkld)	0.582062
XCL1	ENSG00000143184.4	Lung_Analysis	1_168525247_A_G_hg19	LeadPvNotSignificant(Checkld)	0.0371862
XCL1	ENSG00000143184.4	Ovary_Analysis	1_168525247_A_G_hg19	LeadPvNotSignificant(Checkld)	0.722769
XCL1	ENSG00000143184.4	Pancreas_Analysis	1_168525247_A_G_hg19	LeadPvNotSignificant(Checkld)	0.00713923
XCL1	ENSG00000143184.4	Brain_Hypothalamus_Analysis	1_168525247_A_G_hg19	LeadPvNotSignificant(Checkld)	0.093145
XCL1	ENSG00000143184.4	Nerve_Tibial_Analysis	1_168525247_A_G_hg19	LeadPvNotSignificant(Checkld)	0.0291941
XCL1	ENSG00000143184.4	Muscle_Skeletal_Analysis	nan	NoPvAtAll	nan
XCL1	ENSG00000143184.4	Colon_Transverse_Analysis	1_168525247_A_G_hg19	LeadPvNotSignificant(Checkld)	0.585455
XCL1	ENSG00000143184.4	Heart_Atrial_Appendage_Analysis	1_168525247_A_G_hg19	LeadPvNotSignificant(Checkld)	0.541707
XCL1	ENSG00000143184.4	Heart_Left_Ventricle_Analysis	1_168525247_A_G_hg19	LeadPvNotSignificant(Checkld)	0.120097
XCL1	ENSG00000143184.4	Esophagus_Mucosa_Analysis	1_168525247_A_G_hg19	LeadPvNotSignificant(Checkld)	0.283952
XCL1	ENSG00000143184.4	Esophagus_Muscularis_Analysis	1_168525247_A_G_hg19	LeadPvNotSignificant(Checkld)	0.354168
XCL1	ENSG00000143184.4	Skin_Not_Sun_Exposed_Suprapubic_Analysis	1_168525247_A_G_hg19	LeadPvNotSignificant(Checkld)	0.928197
XCL1	ENSG00000143184.4	Small_Intestine_Terminal_Ileum_Analysis	1_168525247_A_G_hg19	LeadPvNotSignificant(Checkld)	0.00031716
XCL1	ENSG00000143184.4	Brain_Putamen_basal_ganglia_Analysis	nan	NoPvAtAll	nan
XCL1	ENSG00000143184.4	Brain_Cerebellar_Hemisphere_Analysis	1_168525247_A_G_hg19	LeadPvNotSignificant(Checkld)	0.0982834
XCL1	ENSG00000143184.4	Adrenal_Gland_Analysis	1_168525247_A_G_hg19	LeadPvNotSignificant(Checkld)	0.0722025
XCL1	ENSG00000143184.4	Brain_Cortex_Analysis	nan	NoPvAtAll	nan
XCL1	ENSG00000143184.4	Artery_Tibial_Analysis	1_168525247_A_G_hg19	LeadPvNotSignificant(Checkld)	0.708501
XCL1	ENSG00000143184.4	Adipose_Visceral_Omentum_Analysis	1_168525247_A_G_hg19	LeadPvNotSignificant(Checkld)	0.0420718
XCL1	ENSG00000143184.4	Artery_Coronary_Analysis	1_168525247_A_G_hg19	LeadPvNotSignificant(Checkld)	0.689372
XCL1	ENSG00000143184.4	Esophagus_Gastroesophageal_Junction_Analysis	1_168525247_A_G_hg19	LeadPvNotSignificant(Checkld)	0.124995
FCER1A	ENSG00000179639.6	ICGC_Analysis	1_159372283_A_T_hg19	False PAWG pval	1.86525443556e-06
FCER1A	ENSG00000179639.6	Prostate_Analysis	1_159372283_A_T_hg19	LeadPvNotSignificant(Checkld)	0.33532
FCER1A	ENSG00000179639.6	Whole_Blood_Analysis	1_159372283_A_T_hg19	LeadPvNotSignificant(Checkld)	0.272009
FCER1A	ENSG00000179639.6	Pituitary_Analysis	1_159372283_A_T_hg19	LeadPvNotSignificant(Checkld)	0.308091
FCER1A	ENSG00000179639.6	Vagina_Analysis	1_159372283_A_T_hg19	LeadPvNotSignificant(Checkld)	0.267234
FCER1A	ENSG00000179639.6	Uterus_Analysis	1_159372283_A_T_hg19	LeadPvNotSignificant(Checkld)	0.859015
FCER1A	ENSG00000179639.6	Spleen_Analysis	1_159372283_A_T_hg19	LeadPvNotSignificant(Checkld)	0.258433
FCER1A	ENSG00000179639.6	Stomach_Analysis	1_159372283_A_T_hg19	LeadPvNotSignificant(Checkld)	0.499009
FCER1A	ENSG00000179639.6	Testis_Analysis	1_159372283_A_T_hg19	LeadPvNotSignificant(Checkld)	0.91713
FCER1A	ENSG00000179639.6	Thyroid_Analysis	1_159372283_A_T_hg19	LeadPvNotSignificant(Checkld)	0.0534189
FCER1A	ENSG00000179639.6	Skin_Sun_Exposed_Lower_leg_Analysis	1_159372283_A_T_hg19	LeadPvNotSignificant(Checkld)	0.932237
FCER1A	ENSG00000179639.6	Brain_Anterior_cingulate_cortex_BA24_Analysis	1_159372283_A_T_hg19	LeadPvNotSignificant(Checkld)	0.970845
FCER1A	ENSG00000179639.6	Brain_Caudate_basal_ganglia_Analysis	1_159372283_A_T_hg19	LeadPvNotSignificant(Checkld)	0.72651
FCER1A	ENSG00000179639.6	Brain_Frontal_Cortex_BA9_Analysis	1_159372283_A_T_hg19	LeadPvNotSignificant(Checkld)	0.838371
FCER1A	ENSG00000179639.6	Adipose_Subcutaneous_Analysis	1_159372283_A_T_hg19	LeadPvNotSignificant(Checkld)	0.070189
FCER1A	ENSG00000179639.6	Breast_Mammary_Tissue_Analysis	1_159372283_A_T_hg19	LeadPvNotSignificant(Checkld)	0.345809
FCER1A	ENSG00000179639.6	Colon_Sigmoid_Analysis	1_159372283_A_T_hg19	LeadPvNotSignificant(Checkld)	0.112862
FCER1A	ENSG00000179639.6	Artery_Aorta_Analysis	1_159372283_A_T_hg19	LeadPvNotSignificant(Checkld)	0.0672516
FCER1A	ENSG00000179639.6	Brain_Cerebellum_Analysis	1_159372283_A_T_hg19	LeadPvNotSignificant(Checkld)	0.511651
FCER1A	ENSG00000179639.6	Brain_Nucleus_accumbens_basal_ganglia_Analysis	1_159372283_A_T_hg19	LeadPvNotSignificant(Checkld)	0.541689
FCER1A	ENSG00000179639.6	Brain_Hippocampus_Analysis	1_159372283_A_T_hg19	LeadPvNotSignificant(Checkld)	0.776366
FCER1A	ENSG00000179639.6	Liver_Analysis	1_159372283_A_T_hg19	LeadPvNotSignificant(Checkld)	0.302325
FCER1A	ENSG00000179639.6	Lung_Analysis	1_159372283_A_T_hg19	LeadPvNotSignificant(Checkld)	0.00145629
FCER1A	ENSG00000179639.6	Ovary_Analysis	1_159372283_A_T_hg19	LeadPvNotSignificant(Checkld)	0.022394
FCER1A	ENSG00000179639.6	Pancreas_Analysis	1_159372283_A_T_hg19	LeadPvNotSignificant(Checkld)	0.441034
FCER1A	ENSG00000179639.6	Brain_Hypothalamus_Analysis	1_159372283_A_T_hg19	LeadPvNotSignificant(Checkld)	0.226217
FCER1A	ENSG00000179639.6	Nerve_Tibial_Analysis	1_159372283_A_T_hg19	LeadPvNotSignificant(Checkld)	0.00238402
FCER1A	ENSG00000179639.6	Muscle_Skeletal_Analysis	1_159372283_A_T_hg19	LeadPvNotSignificant(Checkld)	0.144622
FCER1A	ENSG00000179639.6	Colon_Transverse_Analysis	1_159372283_A_T_hg19	LeadPvNotSignificant(Checkld)	0.0698054
FCER1A	ENSG00000179639.6	Heart_Atrial_Appendage_Analysis	1_159372283_A_T_hg19	LeadPvNotSignificant(Checkld)	0.649349
FCER1A	ENSG00000179639.6	Heart_Left_Ventricle_Analysis	1_159372283_A_T_hg19	LeadPvNotSignificant(Checkld)	0.07714
FCER1A	ENSG00000179639.6	Esophagus_Mucosa_Analysis	1_159372283_A_T_hg19	LeadPvNotSignificant(Checkld)	0.00555726
FCER1A	ENSG00000179639.6	Esophagus_Muscularis_Analysis	1_159372283_A_T_hg19	LeadPvNotSignificant(Checkld)	0.258189
FCER1A	ENSG00000179639.6	Skin_Not_Sun_Exposed_Suprapubic_Analysis	1_159372283_A_T_hg19	LeadPvNotSignificant(Checkld)	0.288045
FCER1A	ENSG00000179639.6	Small_Intestine_Terminal_Ileum_Analysis	1_159372283_A_T_hg19	LeadPvNotSignificant(Checkld)	0.712653
FCER1A	ENSG00000179639.6	Brain_Putamen_basal_ganglia_Analysis	1_159372283_A_T_hg19	LeadPvNotSignificant(Checkld)	0.136996
FCER1A	ENSG00000179639.6	Brain_Cerebellar_Hemisphere_Analysis	1_159372283_A_T_hg19	LeadPvNotSignificant(Checkld)	0.54139
FCER1A	ENSG00000179639.6	Adrenal_Gland_Analysis	1_159372283_A_T_hg19	LeadPvNotSignificant(Checkld)	0.172898
FCER1A	ENSG00000179639.6	Brain_Cortex_Analysis	1_159372283_A_T_hg19	LeadPvNotSignificant(Checkld)	0.615513
FCER1A	ENSG00000179639.6	Artery_Tibial_Analysis	1_159372283_A_T_hg19	LeadPvNotSignificant(Checkld)	0.0105097
FCER1A	ENSG00000179639.6	Adipose_Visceral_Omentum_Analysis	1_159372283_A_T_hg19	LeadPvNotSignificant(Checkld)	0.0468326
FCER1A	ENSG00000179639.6	Artery_Coronary_Analysis	1_159372283_A_T_hg19	LeadPvNotSignificant(Checkld)	0.00430723
FCER1A	ENSG00000179639.6	Esophagus_Gastroesophageal_Junction_Analysis	1_159372283_A_T_hg19	LeadPvNotSignificant(Checkld)	0.197379
UAP1	ENSG00000117143.9	ICGC_Analysis	1_162530904_C_T_hg19	False PAWG pval	1.21218679642e-05
UAP1	ENSG00000117143.9	Prostate_Analysis	1_162530904_C_T_hg19	LeadPvNotSignificant(Checkld)	0.298157
UAP1	ENSG00000117143.9	Whole_Blood_Analysis	1_162530904_C_T_hg19	LeadPvNotSignificant(Checkld)	0.929915
UAP1	ENSG00000117143.9	Pituitary_Analysis	1_162530904_C_T_hg19	LeadPvNotSignificant(Checkld)	0.870605
UAP1	ENSG00000117143.9	Vagina_Analysis	1_162530904_C_T_hg19	LeadPvNotSignificant(Checkld)	0.764242
UAP1	ENSG00000117143.9	Uterus_Analysis	1_162530904_C_T_hg19	LeadPvNotSignificant(Checkld)	0.226116
UAP1	ENSG00000117143.9	Spleen_Analysis	1_162530904_C_T_hg19	LeadPvNotSignificant(Checkld)	0.0254041
UAP1	ENSG00000117143.9	Stomach_Analysis	1_162530904_C_T_hg19	LeadPvNotSignificant(Checkld)	0.0601564
UAP1	ENSG00000117143.9	Testis_Analysis	1_162530904_C_T_hg19	LeadPvNotSignificant(Checkld)	0.73021
UAP1	ENSG00000117143.9	Thyroid_Analysis	1_162530904_C_T_hg19	LeadPvNotSignificant(Checkld)	0.0726988
UAP1	ENSG00000117143.9	Skin_Sun_Exposed_Lower_leg_Analysis	1_162530904_C_T_hg19	LeadPvNotSignificant(Checkld)	0.351502
UAP1	ENSG00000117143.9	Brain_Anterior_cingulate_cortex_BA24_Analysis	1_162530904_C_T_hg19	LeadPvNotSignificant(Checkld)	0.23884
UAP1	ENSG00000117143.9	Brain_Caudate_basal_ganglia_Analysis	1_162530904_C_T_hg19	LeadPvNotSignificant(Checkld)	0.121142
UAP1	ENSG00000117143.9	Brain_Frontal_Cortex_BA9_Analysis	1_162530904_C_T_hg19	LeadPvNotSignificant(Checkld)	0.0231224
UAP1	ENSG00000117143.9	Adipose_Subcutaneous_Analysis	1_162530904_C_T_hg19	LeadPvNotSignificant(Checkld)	0.00499457
UAP1	ENSG00000117143.9	Breast_Mammary_Tissue_Analysis	1_162530904_C_T_hg19	LeadPvNotSignificant(Checkld)	0.497669
UAP1	ENSG00000117143.9	Colon_Sigmoid_Analysis	1_162530904_C_T_hg19	LeadPvNotSignificant(Checkld)	0.802136
UAP1	ENSG00000117143.9	Artery_Aorta_Analysis	1_162530904_C_T_hg19	LeadPvNotSignificant(Checkld)	0.611376
UAP1	ENSG00000117143.9	Brain_Cerebellum_Analysis	1_162530904_C_T_hg19	LeadPvNotSignificant(Checkld)	0.485181
UAP1	ENSG00000117143.9	Brain_Nucleus_accumbens_basal_ganglia_Analysis	1_162530904_C_T_hg19	LeadPvNotSignificant(Checkld)	0.811769
UAP1	ENSG00000117143.9	Brain_Hippocampus_Analysis	1_162530904_C_T_hg19	LeadPvNotSignificant(Checkld)	0.691912
UAP1	ENSG00000117143.9	Liver_Analysis	1_162530904_C_T_hg19	LeadPvNotSignificant(Checkld)	0.130165
UAP1	ENSG00000117143.9	Lung_Analysis	1_162530904_C_T_hg19	LeadPvNotSignificant(Checkld)	0.378996
UAP1	ENSG00000117143.9	Ovary_Analysis	1_162530904_C_T_hg19	LeadPvNotSignificant(Checkld)	0.135445
UAP1	ENSG00000117143.9	Pancreas_Analysis	1_162530904_C_T_hg19	LeadPvNotSignificant(Checkld)	0.294003
UAP1	ENSG00000117143.9	Brain_Hypothalamus_Analysis	1_162530904_C_T_hg19	LeadPvNotSignificant(Checkld)	0.309929
UAP1	ENSG00000117143.9	Nerve_Tibial_Analysis	1_162530904_C_T_hg19	LeadPvNotSignificant(Checkld)	0.79035
UAP1	ENSG00000117143.9	Muscle_Skeletal_Analysis	1_162530904_C_T_hg19	LeadPvNotSignificant(Checkld)	0.0386507
UAP1	ENSG00000117143.9	Colon_Transverse_Analysis	1_162530904_C_T_hg19	LeadPvNotSignificant(Checkld)	0.0068148
UAP1	ENSG00000117143.9	Heart_Atrial_Appendage_Analysis	1_162530904_C_T_hg19	LeadPvNotSignificant(Checkld)	0.117732
UAP1	ENSG00000117143.9	Heart_Left_Ventricle_Analysis	1_162530904_C_T_hg19	LeadPvNotSignificant(Checkld)	0.0173597
UAP1	ENSG00000117143.9	Esophagus_Mucosa_Analysis	1_162530904_C_T_hg19	LeadPvNotSignificant(Checkld)	0.964573
UAP1	ENSG00000117143.9	Esophagus_Muscularis_Analysis	1_162530904_C_T_hg19	LeadPvNotSignificant(Checkld)	0.56422
UAP1	ENSG00000117143.9	Skin_Not_Sun_Exposed_Suprapubic_Analysis	1_162530904_C_T_hg19	LeadPvNotSignificant(Checkld)	0.0239768
UAP1	ENSG00000117143.9	Small_Intestine_Terminal_Ileum_Analysis	1_162530904_C_T_hg19	LeadPvNotSignificant(Checkld)	0.767042
UAP1	ENSG00000117143.9	Brain_Putamen_basal_ganglia_Analysis	1_162530904_C_T_hg19	LeadPvNotSignificant(Checkld)	0.189795
UAP1	ENSG00000117143.9	Brain_Cerebellar_Hemisphere_Analysis	1_162530904_C_T_hg19	LeadPvNotSignificant(Checkld)	0.00552849
UAP1	ENSG00000117143.9	Adrenal_Gland_Analysis	1_162530904_C_T_hg19	LeadPvNotSignificant(Checkld)	0.206083
UAP1	ENSG00000117143.9	Brain_Cortex_Analysis	1_162530904_C_T_hg19	LeadPvNotSignificant(Checkld)	0.177282
UAP1	ENSG00000117143.9	Artery_Tibial_Analysis	1_162530904_C_T_hg19	LeadPvNotSignificant(Checkld)	0.0449276
UAP1	ENSG00000117143.9	Adipose_Visceral_Omentum_Analysis	1_162530904_C_T_hg19	LeadPvNotSignificant(Checkld)	0.029325
UAP1	ENSG00000117143.9	Artery_Coronary_Analysis	1_162530904_C_T_hg19	LeadPvNotSignificant(Checkld)	0.963606
UAP1	ENSG00000117143.9	Esophagus_Gastroesophageal_Junction_Analysis	1_162530904_C_T_hg19	LeadPvNotSignificant(Checkld)	0.544696
F5	ENSG00000198734.6	ICGC_Analysis	1_169527226_A_G_hg19	False PAWG pval	1.14976689717e-05
F5	ENSG00000198734.6	Prostate_Analysis	1_169527226_A_G_hg19	LeadPvNotSignificant(Checkld)	0.615988
F5	ENSG00000198734.6	Whole_Blood_Analysis	1_169527226_A_G_hg19	LeadPvSignificant	1.81794e-09
F5	ENSG00000198734.6	Pituitary_Analysis	1_169527226_A_G_hg19	LeadPvNotSignificant(Checkld)	0.939524
F5	ENSG00000198734.6	Vagina_Analysis	1_169527226_A_G_hg19	LeadPvNotSignificant(Checkld)	0.114582
F5	ENSG00000198734.6	Uterus_Analysis	1_169527226_A_G_hg19	LeadPvNotSignificant(Checkld)	0.518995
F5	ENSG00000198734.6	Spleen_Analysis	1_169527226_A_G_hg19	LeadPvNotSignificant(Checkld)	0.00185417
F5	ENSG00000198734.6	Stomach_Analysis	1_169527226_A_G_hg19	LeadPvNotSignificant(Checkld)	0.000620179
F5	ENSG00000198734.6	Testis_Analysis	1_169527226_A_G_hg19	LeadPvNotSignificant(Checkld)	0.0875185
F5	ENSG00000198734.6	Thyroid_Analysis	1_169527226_A_G_hg19	LeadPvNotSignificant(Checkld)	0.945344
F5	ENSG00000198734.6	Skin_Sun_Exposed_Lower_leg_Analysis	1_169527226_A_G_hg19	LeadPvNotSignificant(Checkld)	0.110017
F5	ENSG00000198734.6	Brain_Anterior_cingulate_cortex_BA24_Analysis	1_169527226_A_G_hg19	LeadPvNotSignificant(Checkld)	0.202289
F5	ENSG00000198734.6	Brain_Caudate_basal_ganglia_Analysis	1_169527226_A_G_hg19	LeadPvNotSignificant(Checkld)	0.795014
F5	ENSG00000198734.6	Brain_Frontal_Cortex_BA9_Analysis	1_169527226_A_G_hg19	LeadPvNotSignificant(Checkld)	0.326296
F5	ENSG00000198734.6	Adipose_Subcutaneous_Analysis	1_169527226_A_G_hg19	LeadPvNotSignificant(Checkld)	0.431904
F5	ENSG00000198734.6	Breast_Mammary_Tissue_Analysis	1_169527226_A_G_hg19	LeadPvNotSignificant(Checkld)	0.106458
F5	ENSG00000198734.6	Colon_Sigmoid_Analysis	1_169527226_A_G_hg19	LeadPvNotSignificant(Checkld)	0.148216
F5	ENSG00000198734.6	Artery_Aorta_Analysis	1_169527226_A_G_hg19	LeadPvNotSignificant(Checkld)	0.205114
F5	ENSG00000198734.6	Brain_Cerebellum_Analysis	1_169527226_A_G_hg19	LeadPvNotSignificant(Checkld)	0.174161
F5	ENSG00000198734.6	Brain_Nucleus_accumbens_basal_ganglia_Analysis	1_169527226_A_G_hg19	LeadPvNotSignificant(Checkld)	0.376394
F5	ENSG00000198734.6	Brain_Hippocampus_Analysis	1_169527226_A_G_hg19	LeadPvNotSignificant(Checkld)	0.631773
F5	ENSG00000198734.6	Liver_Analysis	1_169527226_A_G_hg19	LeadPvNotSignificant(Checkld)	0.0209679
F5	ENSG00000198734.6	Lung_Analysis	1_169527226_A_G_hg19	LeadPvNotSignificant(Checkld)	0.00482661
F5	ENSG00000198734.6	Ovary_Analysis	nan	NoPvAtAll	nan
F5	ENSG00000198734.6	Pancreas_Analysis	1_169527226_A_G_hg19	LeadPvNotSignificant(Checkld)	0.436332
F5	ENSG00000198734.6	Brain_Hypothalamus_Analysis	1_169527226_A_G_hg19	LeadPvNotSignificant(Checkld)	0.914616
F5	ENSG00000198734.6	Nerve_Tibial_Analysis	1_169527226_A_G_hg19	LeadPvNotSignificant(Checkld)	0.0833855
F5	ENSG00000198734.6	Muscle_Skeletal_Analysis	1_169527226_A_G_hg19	LeadPvNotSignificant(Checkld)	0.357296
F5	ENSG00000198734.6	Colon_Transverse_Analysis	1_169527226_A_G_hg19	LeadPvNotSignificant(Checkld)	0.00380305
F5	ENSG00000198734.6	Heart_Atrial_Appendage_Analysis	1_169527226_A_G_hg19	LeadPvNotSignificant(Checkld)	0.220656
F5	ENSG00000198734.6	Heart_Left_Ventricle_Analysis	1_169527226_A_G_hg19	LeadPvNotSignificant(Checkld)	0.0649589
F5	ENSG00000198734.6	Esophagus_Mucosa_Analysis	1_169527226_A_G_hg19	LeadPvNotSignificant(Checkld)	0.00679602
F5	ENSG00000198734.6	Esophagus_Muscularis_Analysis	1_169527226_A_G_hg19	LeadPvNotSignificant(Checkld)	0.043946
F5	ENSG00000198734.6	Skin_Not_Sun_Exposed_Suprapubic_Analysis	1_169527226_A_G_hg19	LeadPvNotSignificant(Checkld)	0.0182348
F5	ENSG00000198734.6	Small_Intestine_Terminal_Ileum_Analysis	1_169527226_A_G_hg19	LeadPvNotSignificant(Checkld)	0.324554
F5	ENSG00000198734.6	Brain_Putamen_basal_ganglia_Analysis	1_169527226_A_G_hg19	LeadPvNotSignificant(Checkld)	0.933998
F5	ENSG00000198734.6	Brain_Cerebellar_Hemisphere_Analysis	1_169527226_A_G_hg19	LeadPvNotSignificant(Checkld)	0.0662446
F5	ENSG00000198734.6	Adrenal_Gland_Analysis	nan	NoPvAtAll	nan
F5	ENSG00000198734.6	Brain_Cortex_Analysis	1_169527226_A_G_hg19	LeadPvNotSignificant(Checkld)	0.0335871
F5	ENSG00000198734.6	Artery_Tibial_Analysis	1_169527226_A_G_hg19	LeadPvNotSignificant(Checkld)	0.408296
F5	ENSG00000198734.6	Adipose_Visceral_Omentum_Analysis	1_169527226_A_G_hg19	LeadPvNotSignificant(Checkld)	0.0463958
F5	ENSG00000198734.6	Artery_Coronary_Analysis	1_169527226_A_G_hg19	LeadPvNotSignificant(Checkld)	0.0620805
F5	ENSG00000198734.6	Esophagus_Gastroesophageal_Junction_Analysis	1_169527226_A_G_hg19	LeadPvNotSignificant(Checkld)	0.846859
TEX35	ENSG00000240021.5	ICGC_Analysis	1_178559389_T_A_hg19	False PAWG pval	8.17578259124e-08
TEX35	ENSG00000240021.5	Prostate_Analysis	nan	NoPvAtAll	nan
TEX35	ENSG00000240021.5	Whole_Blood_Analysis	nan	NoPvAtAll	nan
TEX35	ENSG00000240021.5	Pituitary_Analysis	nan	NoPvAtAll	nan
TEX35	ENSG00000240021.5	Vagina_Analysis	nan	NoPvAtAll	nan
TEX35	ENSG00000240021.5	Uterus_Analysis	nan	NoPvAtAll	nan
TEX35	ENSG00000240021.5	Spleen_Analysis	nan	NoPvAtAll	nan
TEX35	ENSG00000240021.5	Stomach_Analysis	1_178559389_T_A_hg19	LeadPvNotSignificant(Checkld)	0.92774
TEX35	ENSG00000240021.5	Testis_Analysis	1_178559389_T_A_hg19	LeadPvSignificant	3.89037e-15
TEX35	ENSG00000240021.5	Thyroid_Analysis	nan	NoPvAtAll	nan
TEX35	ENSG00000240021.5	Skin_Sun_Exposed_Lower_leg_Analysis	1_178559389_T_A_hg19	LeadPvNotSignificant(Checkld)	0.528777
TEX35	ENSG00000240021.5	Brain_Anterior_cingulate_cortex_BA24_Analysis	nan	NoPvAtAll	nan
TEX35	ENSG00000240021.5	Brain_Caudate_basal_ganglia_Analysis	nan	NoPvAtAll	nan
TEX35	ENSG00000240021.5	Brain_Frontal_Cortex_BA9_Analysis	nan	NoPvAtAll	nan
TEX35	ENSG00000240021.5	Adipose_Subcutaneous_Analysis	nan	NoPvAtAll	nan
TEX35	ENSG00000240021.5	Breast_Mammary_Tissue_Analysis	nan	NoPvAtAll	nan
TEX35	ENSG00000240021.5	Colon_Sigmoid_Analysis	nan	NoPvAtAll	nan
TEX35	ENSG00000240021.5	Artery_Aorta_Analysis	nan	NoPvAtAll	nan
TEX35	ENSG00000240021.5	Brain_Cerebellum_Analysis	nan	NoPvAtAll	nan
TEX35	ENSG00000240021.5	Brain_Nucleus_accumbens_basal_ganglia_Analysis	nan	NoPvAtAll	nan
TEX35	ENSG00000240021.5	Brain_Hippocampus_Analysis	nan	NoPvAtAll	nan
TEX35	ENSG00000240021.5	Liver_Analysis	nan	NoPvAtAll	nan
TEX35	ENSG00000240021.5	Lung_Analysis	nan	NoPvAtAll	nan
TEX35	ENSG00000240021.5	Ovary_Analysis	nan	NoPvAtAll	nan
TEX35	ENSG00000240021.5	Pancreas_Analysis	nan	NoPvAtAll	nan
TEX35	ENSG00000240021.5	Brain_Hypothalamus_Analysis	nan	NoPvAtAll	nan
TEX35	ENSG00000240021.5	Nerve_Tibial_Analysis	nan	NoPvAtAll	nan
TEX35	ENSG00000240021.5	Muscle_Skeletal_Analysis	nan	NoPvAtAll	nan
TEX35	ENSG00000240021.5	Colon_Transverse_Analysis	nan	NoPvAtAll	nan
TEX35	ENSG00000240021.5	Heart_Atrial_Appendage_Analysis	1_178559389_T_A_hg19	LeadPvNotSignificant(Checkld)	0.270177
TEX35	ENSG00000240021.5	Heart_Left_Ventricle_Analysis	nan	NoPvAtAll	nan
TEX35	ENSG00000240021.5	Esophagus_Mucosa_Analysis	nan	NoPvAtAll	nan
TEX35	ENSG00000240021.5	Esophagus_Muscularis_Analysis	nan	NoPvAtAll	nan
TEX35	ENSG00000240021.5	Skin_Not_Sun_Exposed_Suprapubic_Analysis	1_178559389_T_A_hg19	LeadPvNotSignificant(Checkld)	0.474175
TEX35	ENSG00000240021.5	Small_Intestine_Terminal_Ileum_Analysis	nan	NoPvAtAll	nan
TEX35	ENSG00000240021.5	Brain_Putamen_basal_ganglia_Analysis	nan	NoPvAtAll	nan
TEX35	ENSG00000240021.5	Brain_Cerebellar_Hemisphere_Analysis	nan	NoPvAtAll	nan
TEX35	ENSG00000240021.5	Adrenal_Gland_Analysis	nan	NoPvAtAll	nan
TEX35	ENSG00000240021.5	Brain_Cortex_Analysis	nan	NoPvAtAll	nan
TEX35	ENSG00000240021.5	Artery_Tibial_Analysis	nan	NoPvAtAll	nan
TEX35	ENSG00000240021.5	Adipose_Visceral_Omentum_Analysis	nan	NoPvAtAll	nan
TEX35	ENSG00000240021.5	Artery_Coronary_Analysis	nan	NoPvAtAll	nan
TEX35	ENSG00000240021.5	Esophagus_Gastroesophageal_Junction_Analysis	nan	NoPvAtAll	nan
NUF2	ENSG00000143228.8	ICGC_Analysis	1_163292040_T_C_hg19	True PAWG pval	7.50627508554e-11
NUF2	ENSG00000143228.8	Prostate_Analysis	1_163292040_T_C_hg19	LeadPvNotSignificant(Checkld)	0.611696
NUF2	ENSG00000143228.8	Whole_Blood_Analysis	1_163292040_T_C_hg19	LeadPvNotSignificant(Checkld)	0.203303
NUF2	ENSG00000143228.8	Pituitary_Analysis	1_163292040_T_C_hg19	LeadPvNotSignificant(Checkld)	0.365485
NUF2	ENSG00000143228.8	Vagina_Analysis	1_163292040_T_C_hg19	LeadPvNotSignificant(Checkld)	0.970724
NUF2	ENSG00000143228.8	Uterus_Analysis	1_163292040_T_C_hg19	LeadPvNotSignificant(Checkld)	0.962228
NUF2	ENSG00000143228.8	Spleen_Analysis	1_163292040_T_C_hg19	LeadPvNotSignificant(Checkld)	0.000959327
NUF2	ENSG00000143228.8	Stomach_Analysis	1_163292040_T_C_hg19	LeadPvNotSignificant(Checkld)	0.276435
NUF2	ENSG00000143228.8	Testis_Analysis	1_163292040_T_C_hg19	LeadPvNotSignificant(Checkld)	0.00388365
NUF2	ENSG00000143228.8	Thyroid_Analysis	1_163292040_T_C_hg19	LeadPvNotSignificant(Checkld)	0.226975
NUF2	ENSG00000143228.8	Skin_Sun_Exposed_Lower_leg_Analysis	1_163292040_T_C_hg19	LeadPvNotSignificant(Checkld)	0.179463
NUF2	ENSG00000143228.8	Brain_Anterior_cingulate_cortex_BA24_Analysis	1_163292040_T_C_hg19	LeadPvNotSignificant(Checkld)	0.166202
NUF2	ENSG00000143228.8	Brain_Caudate_basal_ganglia_Analysis	1_163292040_T_C_hg19	LeadPvNotSignificant(Checkld)	0.477384
NUF2	ENSG00000143228.8	Brain_Frontal_Cortex_BA9_Analysis	1_163292040_T_C_hg19	LeadPvNotSignificant(Checkld)	0.0053475
NUF2	ENSG00000143228.8	Adipose_Subcutaneous_Analysis	1_163292040_T_C_hg19	LeadPvNotSignificant(Checkld)	0.900814
NUF2	ENSG00000143228.8	Breast_Mammary_Tissue_Analysis	1_163292040_T_C_hg19	LeadPvNotSignificant(Checkld)	0.0195281
NUF2	ENSG00000143228.8	Colon_Sigmoid_Analysis	1_163292040_T_C_hg19	LeadPvNotSignificant(Checkld)	0.334139
NUF2	ENSG00000143228.8	Artery_Aorta_Analysis	1_163292040_T_C_hg19	LeadPvNotSignificant(Checkld)	0.927057
NUF2	ENSG00000143228.8	Brain_Cerebellum_Analysis	1_163292040_T_C_hg19	LeadPvNotSignificant(Checkld)	0.130514
NUF2	ENSG00000143228.8	Brain_Nucleus_accumbens_basal_ganglia_Analysis	1_163292040_T_C_hg19	LeadPvNotSignificant(Checkld)	0.0199346
NUF2	ENSG00000143228.8	Brain_Hippocampus_Analysis	1_163292040_T_C_hg19	LeadPvNotSignificant(Checkld)	0.486192
NUF2	ENSG00000143228.8	Liver_Analysis	1_163292040_T_C_hg19	LeadPvNotSignificant(Checkld)	0.408936
NUF2	ENSG00000143228.8	Lung_Analysis	1_163292040_T_C_hg19	LeadPvNotSignificant(Checkld)	0.0314476
NUF2	ENSG00000143228.8	Ovary_Analysis	1_163292040_T_C_hg19	LeadPvNotSignificant(Checkld)	0.0513066
NUF2	ENSG00000143228.8	Pancreas_Analysis	1_163292040_T_C_hg19	LeadPvNotSignificant(Checkld)	0.683745
NUF2	ENSG00000143228.8	Brain_Hypothalamus_Analysis	1_163292040_T_C_hg19	LeadPvNotSignificant(Checkld)	0.473274
NUF2	ENSG00000143228.8	Nerve_Tibial_Analysis	1_163292040_T_C_hg19	LeadPvNotSignificant(Checkld)	0.0879537
NUF2	ENSG00000143228.8	Muscle_Skeletal_Analysis	1_163292040_T_C_hg19	LeadPvNotSignificant(Checkld)	0.545969
NUF2	ENSG00000143228.8	Colon_Transverse_Analysis	1_163292040_T_C_hg19	LeadPvNotSignificant(Checkld)	0.00559703
NUF2	ENSG00000143228.8	Heart_Atrial_Appendage_Analysis	1_163292040_T_C_hg19	LeadPvNotSignificant(Checkld)	0.0220928
NUF2	ENSG00000143228.8	Heart_Left_Ventricle_Analysis	1_163292040_T_C_hg19	LeadPvNotSignificant(Checkld)	0.966535
NUF2	ENSG00000143228.8	Esophagus_Mucosa_Analysis	1_163292040_T_C_hg19	LeadPvNotSignificant(Checkld)	0.00349998
NUF2	ENSG00000143228.8	Esophagus_Muscularis_Analysis	1_163292040_T_C_hg19	LeadPvNotSignificant(Checkld)	0.13503
NUF2	ENSG00000143228.8	Skin_Not_Sun_Exposed_Suprapubic_Analysis	1_163292040_T_C_hg19	LeadPvNotSignificant(Checkld)	0.221675
NUF2	ENSG00000143228.8	Small_Intestine_Terminal_Ileum_Analysis	1_163292040_T_C_hg19	LeadPvNotSignificant(Checkld)	0.338674
NUF2	ENSG00000143228.8	Brain_Putamen_basal_ganglia_Analysis	1_163292040_T_C_hg19	LeadPvNotSignificant(Checkld)	0.466024
NUF2	ENSG00000143228.8	Brain_Cerebellar_Hemisphere_Analysis	1_163292040_T_C_hg19	LeadPvNotSignificant(Checkld)	0.534386
NUF2	ENSG00000143228.8	Adrenal_Gland_Analysis	1_163292040_T_C_hg19	LeadPvNotSignificant(Checkld)	0.298754
NUF2	ENSG00000143228.8	Brain_Cortex_Analysis	1_163292040_T_C_hg19	LeadPvNotSignificant(Checkld)	0.143594
NUF2	ENSG00000143228.8	Artery_Tibial_Analysis	1_163292040_T_C_hg19	LeadPvNotSignificant(Checkld)	0.0150363
NUF2	ENSG00000143228.8	Adipose_Visceral_Omentum_Analysis	1_163292040_T_C_hg19	LeadPvNotSignificant(Checkld)	0.139942
NUF2	ENSG00000143228.8	Artery_Coronary_Analysis	1_163292040_T_C_hg19	LeadPvNotSignificant(Checkld)	0.939678
NUF2	ENSG00000143228.8	Esophagus_Gastroesophageal_Junction_Analysis	1_163292040_T_C_hg19	LeadPvNotSignificant(Checkld)	0.629746
APOBEC4	ENSG00000173627.6	ICGC_Analysis	1_183675379_G_A_hg19	False PAWG pval	5.45292710527e-06
APOBEC4	ENSG00000173627.6	Prostate_Analysis	nan	NoPvAtAll	nan
APOBEC4	ENSG00000173627.6	Whole_Blood_Analysis	nan	NoPvAtAll	nan
APOBEC4	ENSG00000173627.6	Pituitary_Analysis	1_183526338_G_A_hg19	NoLDPv,AllPvNotSignificant	0.018788
APOBEC4	ENSG00000173627.6	Vagina_Analysis	nan	NoPvAtAll	nan
APOBEC4	ENSG00000173627.6	Uterus_Analysis	nan	NoPvAtAll	nan
APOBEC4	ENSG00000173627.6	Spleen_Analysis	nan	NoPvAtAll	nan
APOBEC4	ENSG00000173627.6	Stomach_Analysis	nan	NoPvAtAll	nan
APOBEC4	ENSG00000173627.6	Testis_Analysis	1_183629311_C_T_hg19	NoLDPv,AllPvSignificant	3.81451e-05
APOBEC4	ENSG00000173627.6	Thyroid_Analysis	nan	NoPvAtAll	nan
APOBEC4	ENSG00000173627.6	Skin_Sun_Exposed_Lower_leg_Analysis	nan	NoPvAtAll	nan
APOBEC4	ENSG00000173627.6	Brain_Anterior_cingulate_cortex_BA24_Analysis	nan	NoPvAtAll	nan
APOBEC4	ENSG00000173627.6	Brain_Caudate_basal_ganglia_Analysis	nan	NoPvAtAll	nan
APOBEC4	ENSG00000173627.6	Brain_Frontal_Cortex_BA9_Analysis	nan	NoPvAtAll	nan
APOBEC4	ENSG00000173627.6	Adipose_Subcutaneous_Analysis	nan	NoPvAtAll	nan
APOBEC4	ENSG00000173627.6	Breast_Mammary_Tissue_Analysis	nan	NoPvAtAll	nan
APOBEC4	ENSG00000173627.6	Colon_Sigmoid_Analysis	nan	NoPvAtAll	nan
APOBEC4	ENSG00000173627.6	Artery_Aorta_Analysis	nan	NoPvAtAll	nan
APOBEC4	ENSG00000173627.6	Brain_Cerebellum_Analysis	nan	NoPvAtAll	nan
APOBEC4	ENSG00000173627.6	Brain_Nucleus_accumbens_basal_ganglia_Analysis	nan	NoPvAtAll	nan
APOBEC4	ENSG00000173627.6	Brain_Hippocampus_Analysis	nan	NoPvAtAll	nan
APOBEC4	ENSG00000173627.6	Liver_Analysis	nan	NoPvAtAll	nan
APOBEC4	ENSG00000173627.6	Lung_Analysis	1_183627580_C_T_hg19	NoLDPv,AllPvNotSignificant	0.0132478
APOBEC4	ENSG00000173627.6	Ovary_Analysis	nan	NoPvAtAll	nan
APOBEC4	ENSG00000173627.6	Pancreas_Analysis	nan	NoPvAtAll	nan
APOBEC4	ENSG00000173627.6	Brain_Hypothalamus_Analysis	nan	NoPvAtAll	nan
APOBEC4	ENSG00000173627.6	Nerve_Tibial_Analysis	nan	NoPvAtAll	nan
APOBEC4	ENSG00000173627.6	Muscle_Skeletal_Analysis	nan	NoPvAtAll	nan
APOBEC4	ENSG00000173627.6	Colon_Transverse_Analysis	nan	NoPvAtAll	nan
APOBEC4	ENSG00000173627.6	Heart_Atrial_Appendage_Analysis	nan	NoPvAtAll	nan
APOBEC4	ENSG00000173627.6	Heart_Left_Ventricle_Analysis	nan	NoPvAtAll	nan
APOBEC4	ENSG00000173627.6	Esophagus_Mucosa_Analysis	nan	NoPvAtAll	nan
APOBEC4	ENSG00000173627.6	Esophagus_Muscularis_Analysis	nan	NoPvAtAll	nan
APOBEC4	ENSG00000173627.6	Skin_Not_Sun_Exposed_Suprapubic_Analysis	nan	NoPvAtAll	nan
APOBEC4	ENSG00000173627.6	Small_Intestine_Terminal_Ileum_Analysis	nan	NoPvAtAll	nan
APOBEC4	ENSG00000173627.6	Brain_Putamen_basal_ganglia_Analysis	nan	NoPvAtAll	nan
APOBEC4	ENSG00000173627.6	Brain_Cerebellar_Hemisphere_Analysis	nan	NoPvAtAll	nan
APOBEC4	ENSG00000173627.6	Adrenal_Gland_Analysis	nan	NoPvAtAll	nan
APOBEC4	ENSG00000173627.6	Brain_Cortex_Analysis	nan	NoPvAtAll	nan
APOBEC4	ENSG00000173627.6	Artery_Tibial_Analysis	nan	NoPvAtAll	nan
APOBEC4	ENSG00000173627.6	Adipose_Visceral_Omentum_Analysis	nan	NoPvAtAll	nan
APOBEC4	ENSG00000173627.6	Artery_Coronary_Analysis	nan	NoPvAtAll	nan
APOBEC4	ENSG00000173627.6	Esophagus_Gastroesophageal_Junction_Analysis	nan	NoPvAtAll	nan
METTL11B	ENSG00000203740.3	ICGC_Analysis	1_170126467_A_T_hg19	False PAWG pval	3.23851173653e-06
METTL11B	ENSG00000203740.3	Prostate_Analysis	nan	NoPvAtAll	nan
METTL11B	ENSG00000203740.3	Whole_Blood_Analysis	nan	NoPvAtAll	nan
METTL11B	ENSG00000203740.3	Pituitary_Analysis	nan	NoPvAtAll	nan
METTL11B	ENSG00000203740.3	Vagina_Analysis	nan	NoPvAtAll	nan
METTL11B	ENSG00000203740.3	Uterus_Analysis	nan	NoPvAtAll	nan
METTL11B	ENSG00000203740.3	Spleen_Analysis	nan	NoPvAtAll	nan
METTL11B	ENSG00000203740.3	Stomach_Analysis	nan	NoPvAtAll	nan
METTL11B	ENSG00000203740.3	Testis_Analysis	1_170126467_A_T_hg19	LeadPvNotSignificant(Checkld)	0.683117
METTL11B	ENSG00000203740.3	Thyroid_Analysis	nan	NoPvAtAll	nan
METTL11B	ENSG00000203740.3	Skin_Sun_Exposed_Lower_leg_Analysis	nan	NoPvAtAll	nan
METTL11B	ENSG00000203740.3	Brain_Anterior_cingulate_cortex_BA24_Analysis	nan	NoPvAtAll	nan
METTL11B	ENSG00000203740.3	Brain_Caudate_basal_ganglia_Analysis	1_170126467_A_T_hg19	LeadPvNotSignificant(Checkld)	0.501203
METTL11B	ENSG00000203740.3	Brain_Frontal_Cortex_BA9_Analysis	nan	NoPvAtAll	nan
METTL11B	ENSG00000203740.3	Adipose_Subcutaneous_Analysis	nan	NoPvAtAll	nan
METTL11B	ENSG00000203740.3	Breast_Mammary_Tissue_Analysis	nan	NoPvAtAll	nan
METTL11B	ENSG00000203740.3	Colon_Sigmoid_Analysis	nan	NoPvAtAll	nan
METTL11B	ENSG00000203740.3	Artery_Aorta_Analysis	nan	NoPvAtAll	nan
METTL11B	ENSG00000203740.3	Brain_Cerebellum_Analysis	nan	NoPvAtAll	nan
METTL11B	ENSG00000203740.3	Brain_Nucleus_accumbens_basal_ganglia_Analysis	nan	NoPvAtAll	nan
METTL11B	ENSG00000203740.3	Brain_Hippocampus_Analysis	nan	NoPvAtAll	nan
METTL11B	ENSG00000203740.3	Liver_Analysis	nan	NoPvAtAll	nan
METTL11B	ENSG00000203740.3	Lung_Analysis	nan	NoPvAtAll	nan
METTL11B	ENSG00000203740.3	Ovary_Analysis	nan	NoPvAtAll	nan
METTL11B	ENSG00000203740.3	Pancreas_Analysis	nan	NoPvAtAll	nan
METTL11B	ENSG00000203740.3	Brain_Hypothalamus_Analysis	1_170126467_A_T_hg19	LeadPvNotSignificant(Checkld)	0.137164
METTL11B	ENSG00000203740.3	Nerve_Tibial_Analysis	nan	NoPvAtAll	nan
METTL11B	ENSG00000203740.3	Muscle_Skeletal_Analysis	1_170126467_A_T_hg19	LeadPvNotSignificant(Checkld)	0.111789
METTL11B	ENSG00000203740.3	Colon_Transverse_Analysis	nan	NoPvAtAll	nan
METTL11B	ENSG00000203740.3	Heart_Atrial_Appendage_Analysis	1_170126467_A_T_hg19	LeadPvNotSignificant(Checkld)	0.590389
METTL11B	ENSG00000203740.3	Heart_Left_Ventricle_Analysis	1_170126467_A_T_hg19	LeadPvNotSignificant(Checkld)	0.132417
METTL11B	ENSG00000203740.3	Esophagus_Mucosa_Analysis	nan	NoPvAtAll	nan
METTL11B	ENSG00000203740.3	Esophagus_Muscularis_Analysis	nan	NoPvAtAll	nan
METTL11B	ENSG00000203740.3	Skin_Not_Sun_Exposed_Suprapubic_Analysis	nan	NoPvAtAll	nan
METTL11B	ENSG00000203740.3	Small_Intestine_Terminal_Ileum_Analysis	nan	NoPvAtAll	nan
METTL11B	ENSG00000203740.3	Brain_Putamen_basal_ganglia_Analysis	1_170126467_A_T_hg19	LeadPvNotSignificant(Checkld)	0.9997
METTL11B	ENSG00000203740.3	Brain_Cerebellar_Hemisphere_Analysis	nan	NoPvAtAll	nan
METTL11B	ENSG00000203740.3	Adrenal_Gland_Analysis	nan	NoPvAtAll	nan
METTL11B	ENSG00000203740.3	Brain_Cortex_Analysis	nan	NoPvAtAll	nan
METTL11B	ENSG00000203740.3	Artery_Tibial_Analysis	nan	NoPvAtAll	nan
METTL11B	ENSG00000203740.3	Adipose_Visceral_Omentum_Analysis	nan	NoPvAtAll	nan
METTL11B	ENSG00000203740.3	Artery_Coronary_Analysis	nan	NoPvAtAll	nan
METTL11B	ENSG00000203740.3	Esophagus_Gastroesophageal_Junction_Analysis	nan	NoPvAtAll	nan
ABL2	ENSG00000143322.15	ICGC_Analysis	1_179075755_A_G_hg19	False PAWG pval	3.66685673256e-06
ABL2	ENSG00000143322.15	Prostate_Analysis	1_179075755_A_G_hg19	LeadPvNotSignificant(Checkld)	0.516411
ABL2	ENSG00000143322.15	Whole_Blood_Analysis	1_179075755_A_G_hg19	LeadPvNotSignificant(Checkld)	0.00611869
ABL2	ENSG00000143322.15	Pituitary_Analysis	1_179075755_A_G_hg19	LeadPvNotSignificant(Checkld)	0.925956
ABL2	ENSG00000143322.15	Vagina_Analysis	1_179075755_A_G_hg19	LeadPvNotSignificant(Checkld)	0.223695
ABL2	ENSG00000143322.15	Uterus_Analysis	1_179075755_A_G_hg19	LeadPvNotSignificant(Checkld)	0.715962
ABL2	ENSG00000143322.15	Spleen_Analysis	1_179075755_A_G_hg19	LeadPvNotSignificant(Checkld)	0.709575
ABL2	ENSG00000143322.15	Stomach_Analysis	1_179075755_A_G_hg19	LeadPvNotSignificant(Checkld)	0.504356
ABL2	ENSG00000143322.15	Testis_Analysis	1_179075755_A_G_hg19	LeadPvNotSignificant(Checkld)	0.333227
ABL2	ENSG00000143322.15	Thyroid_Analysis	1_179075755_A_G_hg19	LeadPvNotSignificant(Checkld)	0.487503
ABL2	ENSG00000143322.15	Skin_Sun_Exposed_Lower_leg_Analysis	1_179075755_A_G_hg19	LeadPvNotSignificant(Checkld)	0.0938883
ABL2	ENSG00000143322.15	Brain_Anterior_cingulate_cortex_BA24_Analysis	1_179075755_A_G_hg19	LeadPvNotSignificant(Checkld)	0.534312
ABL2	ENSG00000143322.15	Brain_Caudate_basal_ganglia_Analysis	1_179075755_A_G_hg19	LeadPvNotSignificant(Checkld)	0.34732
ABL2	ENSG00000143322.15	Brain_Frontal_Cortex_BA9_Analysis	1_179075755_A_G_hg19	LeadPvNotSignificant(Checkld)	0.215953
ABL2	ENSG00000143322.15	Adipose_Subcutaneous_Analysis	1_179075755_A_G_hg19	LeadPvNotSignificant(Checkld)	0.68837
ABL2	ENSG00000143322.15	Breast_Mammary_Tissue_Analysis	1_179075755_A_G_hg19	LeadPvNotSignificant(Checkld)	0.0833852
ABL2	ENSG00000143322.15	Colon_Sigmoid_Analysis	1_179075755_A_G_hg19	LeadPvNotSignificant(Checkld)	0.463698
ABL2	ENSG00000143322.15	Artery_Aorta_Analysis	1_179075755_A_G_hg19	LeadPvNotSignificant(Checkld)	0.993551
ABL2	ENSG00000143322.15	Brain_Cerebellum_Analysis	1_179075755_A_G_hg19	LeadPvNotSignificant(Checkld)	0.137513
ABL2	ENSG00000143322.15	Brain_Nucleus_accumbens_basal_ganglia_Analysis	1_179075755_A_G_hg19	LeadPvNotSignificant(Checkld)	0.00966191
ABL2	ENSG00000143322.15	Brain_Hippocampus_Analysis	1_179075755_A_G_hg19	LeadPvNotSignificant(Checkld)	0.189698
[truncated: 27,972 more rows]

## Sheet: Lymph-BNHL
Gene Symbol	Ensemble ID	Cohort/Tissue	Position	Status	p-value
OXCT2	ENSG00000198754.5	ICGC_Analysis	1_40230531_C_T_hg19	False PAWG pval	2.93632918378e-06
OXCT2	ENSG00000198754.5	Prostate_Analysis	1_40230531_C_T_hg19	LeadPvNotSignificant(Checkld)	0.589071
OXCT2	ENSG00000198754.5	Whole_Blood_Analysis	1_40230531_C_T_hg19	LeadPvNotSignificant(Checkld)	0.402137
OXCT2	ENSG00000198754.5	Pituitary_Analysis	1_40230531_C_T_hg19	LeadPvNotSignificant(Checkld)	0.268948
OXCT2	ENSG00000198754.5	Vagina_Analysis	1_40230531_C_T_hg19	LeadPvNotSignificant(Checkld)	0.661287
OXCT2	ENSG00000198754.5	Uterus_Analysis	1_40157143_C_T_hg19	NoLDPv,AllPvNotSignificant	0.000527032
OXCT2	ENSG00000198754.5	Spleen_Analysis	1_40230531_C_T_hg19	LeadPvNotSignificant(Checkld)	0.156578
OXCT2	ENSG00000198754.5	Stomach_Analysis	1_40230531_C_T_hg19	LeadPvNotSignificant(Checkld)	0.00493007
OXCT2	ENSG00000198754.5	Testis_Analysis	1_40230531_C_T_hg19	LeadPvNotSignificant(Checkld)	0.0179794
OXCT2	ENSG00000198754.5	Thyroid_Analysis	1_40230531_C_T_hg19	LeadPvNotSignificant(Checkld)	0.3346
OXCT2	ENSG00000198754.5	Skin_Sun_Exposed_Lower_leg_Analysis	1_40230531_C_T_hg19	LeadPvNotSignificant(Checkld)	0.0612311
OXCT2	ENSG00000198754.5	Brain_Anterior_cingulate_cortex_BA24_Analysis	1_40230531_C_T_hg19	LeadPvNotSignificant(Checkld)	0.972705
OXCT2	ENSG00000198754.5	Brain_Caudate_basal_ganglia_Analysis	1_40230531_C_T_hg19	LeadPvNotSignificant(Checkld)	0.418532
OXCT2	ENSG00000198754.5	Brain_Frontal_Cortex_BA9_Analysis	1_40230531_C_T_hg19	LeadPvNotSignificant(Checkld)	0.103559
OXCT2	ENSG00000198754.5	Adipose_Subcutaneous_Analysis	1_40230531_C_T_hg19	LeadPvNotSignificant(Checkld)	0.418619
OXCT2	ENSG00000198754.5	Breast_Mammary_Tissue_Analysis	1_40230531_C_T_hg19	LeadPvNotSignificant(Checkld)	0.118175
OXCT2	ENSG00000198754.5	Colon_Sigmoid_Analysis	1_40230531_C_T_hg19	LeadPvNotSignificant(Checkld)	0.352307
OXCT2	ENSG00000198754.5	Artery_Aorta_Analysis	1_40230531_C_T_hg19	LeadPvNotSignificant(Checkld)	0.651767
OXCT2	ENSG00000198754.5	Brain_Cerebellum_Analysis	1_40230531_C_T_hg19	LeadPvNotSignificant(Checkld)	0.731345
OXCT2	ENSG00000198754.5	Brain_Nucleus_accumbens_basal_ganglia_Analysis	1_40230531_C_T_hg19	LeadPvNotSignificant(Checkld)	0.706988
OXCT2	ENSG00000198754.5	Brain_Hippocampus_Analysis	1_40230531_C_T_hg19	LeadPvNotSignificant(Checkld)	0.271529
OXCT2	ENSG00000198754.5	Liver_Analysis	1_40230531_C_T_hg19	LeadPvNotSignificant(Checkld)	0.000947253
OXCT2	ENSG00000198754.5	Lung_Analysis	1_40230531_C_T_hg19	LeadPvNotSignificant(Checkld)	0.0919045
OXCT2	ENSG00000198754.5	Ovary_Analysis	1_40230531_C_T_hg19	LeadPvNotSignificant(Checkld)	0.489729
OXCT2	ENSG00000198754.5	Pancreas_Analysis	1_40230531_C_T_hg19	LeadPvNotSignificant(Checkld)	0.147305
OXCT2	ENSG00000198754.5	Brain_Hypothalamus_Analysis	1_40230531_C_T_hg19	LeadPvNotSignificant(Checkld)	0.29824
OXCT2	ENSG00000198754.5	Nerve_Tibial_Analysis	1_40230531_C_T_hg19	LeadPvNotSignificant(Checkld)	0.123139
OXCT2	ENSG00000198754.5	Muscle_Skeletal_Analysis	1_40230531_C_T_hg19	LeadPvNotSignificant(Checkld)	0.0351976
OXCT2	ENSG00000198754.5	Colon_Transverse_Analysis	1_40230531_C_T_hg19	LeadPvNotSignificant(Checkld)	0.00209401
OXCT2	ENSG00000198754.5	Heart_Atrial_Appendage_Analysis	1_40230531_C_T_hg19	LeadPvNotSignificant(Checkld)	0.659421
OXCT2	ENSG00000198754.5	Heart_Left_Ventricle_Analysis	1_40230531_C_T_hg19	LeadPvNotSignificant(Checkld)	0.87661
OXCT2	ENSG00000198754.5	Esophagus_Mucosa_Analysis	1_40230531_C_T_hg19	LeadPvNotSignificant(Checkld)	0.360919
OXCT2	ENSG00000198754.5	Esophagus_Muscularis_Analysis	1_40230531_C_T_hg19	LeadPvNotSignificant(Checkld)	0.592979
OXCT2	ENSG00000198754.5	Skin_Not_Sun_Exposed_Suprapubic_Analysis	1_40230531_C_T_hg19	LeadPvNotSignificant(Checkld)	0.0230068
OXCT2	ENSG00000198754.5	Small_Intestine_Terminal_Ileum_Analysis	1_40230531_C_T_hg19	LeadPvNotSignificant(Checkld)	0.374039
OXCT2	ENSG00000198754.5	Brain_Putamen_basal_ganglia_Analysis	1_40230531_C_T_hg19	LeadPvNotSignificant(Checkld)	0.0119233
OXCT2	ENSG00000198754.5	Brain_Cerebellar_Hemisphere_Analysis	1_40230531_C_T_hg19	LeadPvNotSignificant(Checkld)	0.423737
OXCT2	ENSG00000198754.5	Adrenal_Gland_Analysis	1_40230531_C_T_hg19	LeadPvNotSignificant(Checkld)	0.67603
OXCT2	ENSG00000198754.5	Brain_Cortex_Analysis	1_40230531_C_T_hg19	LeadPvNotSignificant(Checkld)	0.333129
OXCT2	ENSG00000198754.5	Artery_Tibial_Analysis	1_40230531_C_T_hg19	LeadPvNotSignificant(Checkld)	0.000974697
OXCT2	ENSG00000198754.5	Adipose_Visceral_Omentum_Analysis	1_40230531_C_T_hg19	LeadPvNotSignificant(Checkld)	0.46822
OXCT2	ENSG00000198754.5	Artery_Coronary_Analysis	1_40230531_C_T_hg19	LeadPvNotSignificant(Checkld)	0.060719
OXCT2	ENSG00000198754.5	Esophagus_Gastroesophageal_Junction_Analysis	1_40230531_C_T_hg19	LeadPvNotSignificant(Checkld)	0.435932
LCE1C	ENSG00000197084.4	ICGC_Analysis	1_152862826_A_C_hg19	False PAWG pval	1.64892847541e-08
LCE1C	ENSG00000197084.4	Prostate_Analysis	1_152677515_G_A_hg19	NoLDPv,AllPvNotSignificant	0.0136004
LCE1C	ENSG00000197084.4	Whole_Blood_Analysis	1_152815489_T_C_hg19	NoLDPv,AllPvNotSignificant	0.0125062
LCE1C	ENSG00000197084.4	Pituitary_Analysis	nan	NoPvAtAll	nan
LCE1C	ENSG00000197084.4	Vagina_Analysis	1_152821567_A_T_hg19	NoLDPv,AllPvNotSignificant	0.00326949
LCE1C	ENSG00000197084.4	Uterus_Analysis	nan	NoPvAtAll	nan
LCE1C	ENSG00000197084.4	Spleen_Analysis	1_152679133_T_C_hg19	NoLDPv,AllPvNotSignificant	0.0300979
LCE1C	ENSG00000197084.4	Stomach_Analysis	1_152745939_G_A_hg19	NoLDPv,AllPvNotSignificant	0.0187904
LCE1C	ENSG00000197084.4	Testis_Analysis	1_152843911_T_A_hg19	NoLDPv,AllPvNotSignificant	0.0441964
LCE1C	ENSG00000197084.4	Thyroid_Analysis	1_152770828_A_G_hg19	NoLDPv,AllPvNotSignificant	0.00846016
LCE1C	ENSG00000197084.4	Skin_Sun_Exposed_Lower_leg_Analysis	1_152841826_C_T_b37	NoLDPv,AllPvNotSignificant	0.00224748
LCE1C	ENSG00000197084.4	Brain_Anterior_cingulate_cortex_BA24_Analysis	nan	NoPvAtAll	nan
LCE1C	ENSG00000197084.4	Brain_Caudate_basal_ganglia_Analysis	1_152824140_G_T_hg19	NoLDPv,AllPvNotSignificant	0.0312205
LCE1C	ENSG00000197084.4	Brain_Frontal_Cortex_BA9_Analysis	nan	NoPvAtAll	nan
LCE1C	ENSG00000197084.4	Adipose_Subcutaneous_Analysis	1_152692803_A_C_hg19	NoLDPv,AllPvNotSignificant	0.00219474
LCE1C	ENSG00000197084.4	Breast_Mammary_Tissue_Analysis	1_152722707_A_G_hg19	NoLDPv,AllPvNotSignificant	0.00281359
LCE1C	ENSG00000197084.4	Colon_Sigmoid_Analysis	1_152860594_T_C_hg19	NoLDPv,AllPvNotSignificant	0.00590856
LCE1C	ENSG00000197084.4	Artery_Aorta_Analysis	1_152746108_C_T_hg19	NoLDPv,AllPvNotSignificant	0.0317483
LCE1C	ENSG00000197084.4	Brain_Cerebellum_Analysis	1_152776823_T_C_hg19	NoLDPv,AllPvNotSignificant	0.00144515
LCE1C	ENSG00000197084.4	Brain_Nucleus_accumbens_basal_ganglia_Analysis	1_152810660_C_A_hg19	NoLDPv,AllPvNotSignificant	0.0431489
LCE1C	ENSG00000197084.4	Brain_Hippocampus_Analysis	nan	NoPvAtAll	nan
LCE1C	ENSG00000197084.4	Liver_Analysis	nan	NoPvAtAll	nan
LCE1C	ENSG00000197084.4	Lung_Analysis	1_152757997_A_T_hg19	NoLDPv,AllPvNotSignificant	0.0060168
LCE1C	ENSG00000197084.4	Ovary_Analysis	nan	NoPvAtAll	nan
LCE1C	ENSG00000197084.4	Pancreas_Analysis	1_152793838_T_C_hg19	NoLDPv,AllPvNotSignificant	0.000589678
LCE1C	ENSG00000197084.4	Brain_Hypothalamus_Analysis	nan	NoPvAtAll	nan
LCE1C	ENSG00000197084.4	Nerve_Tibial_Analysis	1_152874096_G_A_hg19	NoLDPv,AllPvNotSignificant	0.00470715
LCE1C	ENSG00000197084.4	Muscle_Skeletal_Analysis	1_152775726_G_A_hg19	NoLDPv,AllPvNotSignificant	0.0069154
LCE1C	ENSG00000197084.4	Colon_Transverse_Analysis	1_152848839_G_A_hg19	NoLDPv,AllPvNotSignificant	0.021407
LCE1C	ENSG00000197084.4	Heart_Atrial_Appendage_Analysis	1_152746108_C_T_hg19	NoLDPv,AllPvNotSignificant	0.0118292
LCE1C	ENSG00000197084.4	Heart_Left_Ventricle_Analysis	1_152842491_C_A_hg19	NoLDPv,AllPvNotSignificant	0.0469143
LCE1C	ENSG00000197084.4	Esophagus_Mucosa_Analysis	1_152716057_G_A_hg19	NoLDPv,AllPvNotSignificant	0.000926746
LCE1C	ENSG00000197084.4	Esophagus_Muscularis_Analysis	1_152735816_A_T_hg19	NoLDPv,AllPvNotSignificant	0.00351195
LCE1C	ENSG00000197084.4	Skin_Not_Sun_Exposed_Suprapubic_Analysis	1_152784023_C_G_hg19	NoLDPv,AllPvNotSignificant	0.0399682
LCE1C	ENSG00000197084.4	Small_Intestine_Terminal_Ileum_Analysis	1_152823380_A_C_hg19	NoLDPv,AllPvNotSignificant	0.0422552
LCE1C	ENSG00000197084.4	Brain_Putamen_basal_ganglia_Analysis	nan	NoPvAtAll	nan
LCE1C	ENSG00000197084.4	Brain_Cerebellar_Hemisphere_Analysis	1_152677726_A_G_hg19	NoLDPv,AllPvSignificant	1.33298e-05
LCE1C	ENSG00000197084.4	Adrenal_Gland_Analysis	1_152770503_G_A_hg19	NoLDPv,AllPvNotSignificant	0.0881784
LCE1C	ENSG00000197084.4	Brain_Cortex_Analysis	1_152737593_C_T_hg19	NoLDPv,AllPvNotSignificant	0.0178862
LCE1C	ENSG00000197084.4	Artery_Tibial_Analysis	1_152775386_T_A_hg19	NoLDPv,AllPvNotSignificant	0.0261245
LCE1C	ENSG00000197084.4	Adipose_Visceral_Omentum_Analysis	1_152793943_A_C_hg19	NoLDPv,AllPvNotSignificant	0.0121367
LCE1C	ENSG00000197084.4	Artery_Coronary_Analysis	1_152784255_C_T_hg19	NoLDPv,AllPvNotSignificant	0.0638793
LCE1C	ENSG00000197084.4	Esophagus_Gastroesophageal_Junction_Analysis	1_152783739_G_A_hg19	NoLDPv,AllPvNotSignificant	0.0504207
NBPF14	ENSG00000122497.13	ICGC_Analysis	1_148011200_T_G_hg19	True PAWG pval	6.62881669093e-10
NBPF14	ENSG00000122497.13	Prostate_Analysis	1_148024364_T_C_hg19	NoLDPv,AllPvNotSignificant	0.122012
NBPF14	ENSG00000122497.13	Whole_Blood_Analysis	1_148002273_C_T_hg19	NoLDPv,AllPvNotSignificant	0.0148135
NBPF14	ENSG00000122497.13	Pituitary_Analysis	1_147914609_A_G_hg19	NoLDPv,AllPvNotSignificant	0.23738
NBPF14	ENSG00000122497.13	Vagina_Analysis	1_147914609_A_G_hg19	NoLDPv,AllPvNotSignificant	0.108951
NBPF14	ENSG00000122497.13	Uterus_Analysis	1_147960366_T_C_b37	NoLDPv,AllPvNotSignificant	0.00478298
NBPF14	ENSG00000122497.13	Spleen_Analysis	1_147994338_G_A_b37	NoLDPv,AllPvNotSignificant	0.10355
NBPF14	ENSG00000122497.13	Stomach_Analysis	1_148005747_T_G_b37	NoLDPv,AllPvNotSignificant	0.0251479
NBPF14	ENSG00000122497.13	Testis_Analysis	1_148021919_C_A_hg19	NoLDPv,AllPvNotSignificant	0.0560244
NBPF14	ENSG00000122497.13	Thyroid_Analysis	1_147914609_A_G_hg19	NoLDPv,AllPvNotSignificant	0.00115453
NBPF14	ENSG00000122497.13	Skin_Sun_Exposed_Lower_leg_Analysis	1_147914609_A_G_hg19	NoLDPv,AllPvNotSignificant	0.027113
NBPF14	ENSG00000122497.13	Brain_Anterior_cingulate_cortex_BA24_Analysis	1_147995694_G_A_hg19	NoLDPv,AllPvNotSignificant	0.00416742
NBPF14	ENSG00000122497.13	Brain_Caudate_basal_ganglia_Analysis	1_147994310_T_C_b37	NoLDPv,AllPvNotSignificant	0.0468619
NBPF14	ENSG00000122497.13	Brain_Frontal_Cortex_BA9_Analysis	1_148005772_T_C_b37	NoLDPv,AllPvNotSignificant	0.154272
NBPF14	ENSG00000122497.13	Adipose_Subcutaneous_Analysis	1_148024219_A_C_b37	NoLDPv,AllPvNotSignificant	0.0238721
NBPF14	ENSG00000122497.13	Breast_Mammary_Tissue_Analysis	1_147955651_A_C_b37	NoLDPv,AllPvNotSignificant	0.011778
NBPF14	ENSG00000122497.13	Colon_Sigmoid_Analysis	1_147960366_T_C_b37	NoLDPv,AllPvNotSignificant	0.00157554
NBPF14	ENSG00000122497.13	Artery_Aorta_Analysis	1_147995642_T_G_b37	NoLDPv,AllPvNotSignificant	0.0720082
NBPF14	ENSG00000122497.13	Brain_Cerebellum_Analysis	1_148001467_A_C_b37	NoLDPv,AllPvNotSignificant	0.00819629
NBPF14	ENSG00000122497.13	Brain_Nucleus_accumbens_basal_ganglia_Analysis	1_147960366_T_C_b37	NoLDPv,AllPvNotSignificant	0.252725
NBPF14	ENSG00000122497.13	Brain_Hippocampus_Analysis	1_147994310_T_C_b37	NoLDPv,AllPvNotSignificant	0.193408
NBPF14	ENSG00000122497.13	Liver_Analysis	1_147960366_T_C_b37	NoLDPv,AllPvNotSignificant	0.155869
NBPF14	ENSG00000122497.13	Lung_Analysis	1_147955651_A_C_b37	NoLDPv,AllPvNotSignificant	0.0286482
NBPF14	ENSG00000122497.13	Ovary_Analysis	1_148005747_T_G_b37	NoLDPv,AllPvNotSignificant	0.173253
NBPF14	ENSG00000122497.13	Pancreas_Analysis	1_147934806_A_G_b37	NoLDPv,AllPvNotSignificant	0.220474
NBPF14	ENSG00000122497.13	Brain_Hypothalamus_Analysis	1_148024364_T_C_hg19	NoLDPv,AllPvNotSignificant	0.00620668
NBPF14	ENSG00000122497.13	Nerve_Tibial_Analysis	1_148024219_A_C_b37	NoLDPv,AllPvNotSignificant	0.0143752
NBPF14	ENSG00000122497.13	Muscle_Skeletal_Analysis	1_148004783_C_A_hg19	NoLDPv,AllPvNotSignificant	0.0168442
NBPF14	ENSG00000122497.13	Colon_Transverse_Analysis	1_148015927_G_A_hg19	NoLDPv,AllPvNotSignificant	0.0190195
NBPF14	ENSG00000122497.13	Heart_Atrial_Appendage_Analysis	1_147994310_T_C_b37	NoLDPv,AllPvNotSignificant	0.0164896
NBPF14	ENSG00000122497.13	Heart_Left_Ventricle_Analysis	1_147995642_T_G_b37	NoLDPv,AllPvNotSignificant	0.0391469
NBPF14	ENSG00000122497.13	Esophagus_Mucosa_Analysis	1_148004783_C_A_hg19	NoLDPv,AllPvNotSignificant	0.0516749
NBPF14	ENSG00000122497.13	Esophagus_Muscularis_Analysis	1_147955651_A_C_b37	NoLDPv,AllPvNotSignificant	0.0181475
NBPF14	ENSG00000122497.13	Skin_Not_Sun_Exposed_Suprapubic_Analysis	1_147914609_A_G_hg19	NoLDPv,AllPvNotSignificant	0.0511085
NBPF14	ENSG00000122497.13	Small_Intestine_Terminal_Ileum_Analysis	1_148005747_T_G_b37	NoLDPv,AllPvNotSignificant	0.000494901
NBPF14	ENSG00000122497.13	Brain_Putamen_basal_ganglia_Analysis	1_148021919_C_A_hg19	NoLDPv,AllPvNotSignificant	0.244149
NBPF14	ENSG00000122497.13	Brain_Cerebellar_Hemisphere_Analysis	1_147971749_T_C_b37	NoLDPv,AllPvNotSignificant	0.0968167
NBPF14	ENSG00000122497.13	Adrenal_Gland_Analysis	1_147934806_A_G_b37	NoLDPv,AllPvNotSignificant	0.0576816
NBPF14	ENSG00000122497.13	Brain_Cortex_Analysis	1_147922051_A_G_hg19	NoLDPv,AllPvNotSignificant	0.0658037
NBPF14	ENSG00000122497.13	Artery_Tibial_Analysis	1_147914609_A_G_hg19	NoLDPv,AllPvNotSignificant	0.0200776
NBPF14	ENSG00000122497.13	Adipose_Visceral_Omentum_Analysis	1_148024219_A_C_b37	NoLDPv,AllPvNotSignificant	0.00682051
NBPF14	ENSG00000122497.13	Artery_Coronary_Analysis	1_148016858_A_G_hg19	NoLDPv,AllPvNotSignificant	0.0223162
NBPF14	ENSG00000122497.13	Esophagus_Gastroesophageal_Junction_Analysis	1_147914609_A_G_hg19	NoLDPv,AllPvNotSignificant	0.0052824
PKP1	ENSG00000081277.7	ICGC_Analysis	1_201358016_G_C_hg19	False PAWG pval	3.31554974463e-06
PKP1	ENSG00000081277.7	Prostate_Analysis	1_201358016_G_C_hg19	LeadPvNotSignificant(Checkld)	0.533287
PKP1	ENSG00000081277.7	Whole_Blood_Analysis	1_201358016_G_C_hg19	LeadPvNotSignificant(Checkld)	0.170518
PKP1	ENSG00000081277.7	Pituitary_Analysis	1_201358016_G_C_hg19	LeadPvNotSignificant(Checkld)	0.313197
PKP1	ENSG00000081277.7	Vagina_Analysis	1_201358016_G_C_hg19	LeadPvNotSignificant(Checkld)	0.75873
PKP1	ENSG00000081277.7	Uterus_Analysis	1_201358016_G_C_hg19	LeadPvNotSignificant(Checkld)	0.688008
PKP1	ENSG00000081277.7	Spleen_Analysis	1_201358016_G_C_hg19	LeadPvNotSignificant(Checkld)	0.605048
PKP1	ENSG00000081277.7	Stomach_Analysis	1_201358016_G_C_hg19	LeadPvNotSignificant(Checkld)	0.116961
PKP1	ENSG00000081277.7	Testis_Analysis	1_201358016_G_C_hg19	LeadPvNotSignificant(Checkld)	0.0425567
PKP1	ENSG00000081277.7	Thyroid_Analysis	1_201358016_G_C_hg19	LeadPvNotSignificant(Checkld)	0.90724
PKP1	ENSG00000081277.7	Skin_Sun_Exposed_Lower_leg_Analysis	1_201358016_G_C_hg19	LeadPvNotSignificant(Checkld)	0.639894
PKP1	ENSG00000081277.7	Brain_Anterior_cingulate_cortex_BA24_Analysis	1_201358016_G_C_hg19	LeadPvNotSignificant(Checkld)	0.139612
PKP1	ENSG00000081277.7	Brain_Caudate_basal_ganglia_Analysis	1_201358016_G_C_hg19	LeadPvNotSignificant(Checkld)	0.0218493
PKP1	ENSG00000081277.7	Brain_Frontal_Cortex_BA9_Analysis	1_201358016_G_C_hg19	LeadPvNotSignificant(Checkld)	0.698191
PKP1	ENSG00000081277.7	Adipose_Subcutaneous_Analysis	1_201358016_G_C_hg19	LeadPvNotSignificant(Checkld)	0.521551
PKP1	ENSG00000081277.7	Breast_Mammary_Tissue_Analysis	1_201358016_G_C_hg19	LeadPvNotSignificant(Checkld)	0.773584
PKP1	ENSG00000081277.7	Colon_Sigmoid_Analysis	1_201358016_G_C_hg19	LeadPvNotSignificant(Checkld)	0.167001
PKP1	ENSG00000081277.7	Artery_Aorta_Analysis	1_201358016_G_C_hg19	LeadPvNotSignificant(Checkld)	0.329135
PKP1	ENSG00000081277.7	Brain_Cerebellum_Analysis	1_201358016_G_C_hg19	LeadPvNotSignificant(Checkld)	0.043893
PKP1	ENSG00000081277.7	Brain_Nucleus_accumbens_basal_ganglia_Analysis	1_201358016_G_C_hg19	LeadPvNotSignificant(Checkld)	0.220014
PKP1	ENSG00000081277.7	Brain_Hippocampus_Analysis	1_201358016_G_C_hg19	LeadPvNotSignificant(Checkld)	0.772792
PKP1	ENSG00000081277.7	Liver_Analysis	1_201358016_G_C_hg19	LeadPvNotSignificant(Checkld)	0.174321
PKP1	ENSG00000081277.7	Lung_Analysis	1_201358016_G_C_hg19	LeadPvNotSignificant(Checkld)	0.785812
PKP1	ENSG00000081277.7	Ovary_Analysis	1_201358016_G_C_hg19	LeadPvNotSignificant(Checkld)	0.128263
PKP1	ENSG00000081277.7	Pancreas_Analysis	1_201358016_G_C_hg19	LeadPvNotSignificant(Checkld)	0.91083
PKP1	ENSG00000081277.7	Brain_Hypothalamus_Analysis	1_201358016_G_C_hg19	LeadPvNotSignificant(Checkld)	0.640345
PKP1	ENSG00000081277.7	Nerve_Tibial_Analysis	1_201358016_G_C_hg19	LeadPvNotSignificant(Checkld)	0.836399
PKP1	ENSG00000081277.7	Muscle_Skeletal_Analysis	1_201358016_G_C_hg19	LeadPvNotSignificant(Checkld)	0.539496
PKP1	ENSG00000081277.7	Colon_Transverse_Analysis	1_201358016_G_C_hg19	LeadPvNotSignificant(Checkld)	0.188773
PKP1	ENSG00000081277.7	Heart_Atrial_Appendage_Analysis	1_201358016_G_C_hg19	LeadPvNotSignificant(Checkld)	0.0279739
PKP1	ENSG00000081277.7	Heart_Left_Ventricle_Analysis	1_201358016_G_C_hg19	LeadPvNotSignificant(Checkld)	0.490094
PKP1	ENSG00000081277.7	Esophagus_Mucosa_Analysis	1_201358016_G_C_hg19	LeadPvNotSignificant(Checkld)	0.946772
PKP1	ENSG00000081277.7	Esophagus_Muscularis_Analysis	1_201358016_G_C_hg19	LeadPvNotSignificant(Checkld)	0.0130948
PKP1	ENSG00000081277.7	Skin_Not_Sun_Exposed_Suprapubic_Analysis	1_201358016_G_C_hg19	LeadPvNotSignificant(Checkld)	0.99084
PKP1	ENSG00000081277.7	Small_Intestine_Terminal_Ileum_Analysis	1_201358016_G_C_hg19	LeadPvNotSignificant(Checkld)	0.468645
PKP1	ENSG00000081277.7	Brain_Putamen_basal_ganglia_Analysis	1_201358016_G_C_hg19	LeadPvNotSignificant(Checkld)	0.412752
PKP1	ENSG00000081277.7	Brain_Cerebellar_Hemisphere_Analysis	1_201358016_G_C_hg19	LeadPvNotSignificant(Checkld)	0.858641
PKP1	ENSG00000081277.7	Adrenal_Gland_Analysis	1_201358016_G_C_hg19	LeadPvNotSignificant(Checkld)	0.95791
PKP1	ENSG00000081277.7	Brain_Cortex_Analysis	1_201358016_G_C_hg19	LeadPvNotSignificant(Checkld)	0.433221
PKP1	ENSG00000081277.7	Artery_Tibial_Analysis	1_201358016_G_C_hg19	LeadPvNotSignificant(Checkld)	0.595314
PKP1	ENSG00000081277.7	Adipose_Visceral_Omentum_Analysis	1_201358016_G_C_hg19	LeadPvNotSignificant(Checkld)	0.361026
PKP1	ENSG00000081277.7	Artery_Coronary_Analysis	1_201358016_G_C_hg19	LeadPvNotSignificant(Checkld)	0.684936
PKP1	ENSG00000081277.7	Esophagus_Gastroesophageal_Junction_Analysis	1_201358016_G_C_hg19	LeadPvNotSignificant(Checkld)	0.502816
ADI1	ENSG00000182551.9	ICGC_Analysis	2_3618671_C_T_hg19	False PAWG pval	1.99601834214e-06
ADI1	ENSG00000182551.9	Prostate_Analysis	2_3618671_C_T_hg19	LeadPvNotSignificant(Checkld)	0.211068
ADI1	ENSG00000182551.9	Whole_Blood_Analysis	2_3618671_C_T_hg19	LeadPvNotSignificant(Checkld)	0.360247
ADI1	ENSG00000182551.9	Pituitary_Analysis	2_3618671_C_T_hg19	LeadPvNotSignificant(Checkld)	0.588434
ADI1	ENSG00000182551.9	Vagina_Analysis	2_3618671_C_T_hg19	LeadPvNotSignificant(Checkld)	0.206448
ADI1	ENSG00000182551.9	Uterus_Analysis	2_3618671_C_T_hg19	LeadPvNotSignificant(Checkld)	0.0801444
ADI1	ENSG00000182551.9	Spleen_Analysis	2_3618671_C_T_hg19	LeadPvNotSignificant(Checkld)	0.0611919
ADI1	ENSG00000182551.9	Stomach_Analysis	2_3618671_C_T_hg19	LeadPvNotSignificant(Checkld)	0.27358
ADI1	ENSG00000182551.9	Testis_Analysis	2_3618671_C_T_hg19	LeadPvNotSignificant(Checkld)	0.862587
ADI1	ENSG00000182551.9	Thyroid_Analysis	2_3618671_C_T_hg19	LeadPvNotSignificant(Checkld)	0.81354
ADI1	ENSG00000182551.9	Skin_Sun_Exposed_Lower_leg_Analysis	2_3618671_C_T_hg19	LeadPvNotSignificant(Checkld)	0.853847
ADI1	ENSG00000182551.9	Brain_Anterior_cingulate_cortex_BA24_Analysis	2_3514275_C_T_hg19	NoLDPv,AllPvNotSignificant	0.00142204
ADI1	ENSG00000182551.9	Brain_Caudate_basal_ganglia_Analysis	2_3618671_C_T_hg19	LeadPvNotSignificant(Checkld)	0.0650826
ADI1	ENSG00000182551.9	Brain_Frontal_Cortex_BA9_Analysis	2_3618671_C_T_hg19	LeadPvNotSignificant(Checkld)	0.571725
ADI1	ENSG00000182551.9	Adipose_Subcutaneous_Analysis	2_3618671_C_T_hg19	LeadPvNotSignificant(Checkld)	0.803506
ADI1	ENSG00000182551.9	Breast_Mammary_Tissue_Analysis	2_3618671_C_T_hg19	LeadPvNotSignificant(Checkld)	0.836731
ADI1	ENSG00000182551.9	Colon_Sigmoid_Analysis	2_3618671_C_T_hg19	LeadPvNotSignificant(Checkld)	0.775318
ADI1	ENSG00000182551.9	Artery_Aorta_Analysis	2_3618671_C_T_hg19	LeadPvNotSignificant(Checkld)	0.444356
ADI1	ENSG00000182551.9	Brain_Cerebellum_Analysis	2_3618671_C_T_hg19	LeadPvNotSignificant(Checkld)	0.607736
ADI1	ENSG00000182551.9	Brain_Nucleus_accumbens_basal_ganglia_Analysis	2_3618671_C_T_hg19	LeadPvNotSignificant(Checkld)	0.0800288
ADI1	ENSG00000182551.9	Brain_Hippocampus_Analysis	2_3618671_C_T_hg19	LeadPvNotSignificant(Checkld)	0.32462
ADI1	ENSG00000182551.9	Liver_Analysis	2_3618671_C_T_hg19	LeadPvNotSignificant(Checkld)	0.10021
ADI1	ENSG00000182551.9	Lung_Analysis	2_3618671_C_T_hg19	LeadPvNotSignificant(Checkld)	0.333922
ADI1	ENSG00000182551.9	Ovary_Analysis	2_3618671_C_T_hg19	LeadPvNotSignificant(Checkld)	0.222263
ADI1	ENSG00000182551.9	Pancreas_Analysis	2_3618671_C_T_hg19	LeadPvNotSignificant(Checkld)	0.193912
ADI1	ENSG00000182551.9	Brain_Hypothalamus_Analysis	2_3618671_C_T_hg19	LeadPvNotSignificant(Checkld)	0.133687
ADI1	ENSG00000182551.9	Nerve_Tibial_Analysis	2_3618671_C_T_hg19	LeadPvNotSignificant(Checkld)	0.693208
ADI1	ENSG00000182551.9	Muscle_Skeletal_Analysis	2_3618671_C_T_hg19	LeadPvNotSignificant(Checkld)	0.0849763
ADI1	ENSG00000182551.9	Colon_Transverse_Analysis	2_3618671_C_T_hg19	LeadPvNotSignificant(Checkld)	0.550715
ADI1	ENSG00000182551.9	Heart_Atrial_Appendage_Analysis	2_3618671_C_T_hg19	LeadPvNotSignificant(Checkld)	0.690555
ADI1	ENSG00000182551.9	Heart_Left_Ventricle_Analysis	2_3618671_C_T_hg19	LeadPvNotSignificant(Checkld)	0.882799
ADI1	ENSG00000182551.9	Esophagus_Mucosa_Analysis	2_3618671_C_T_hg19	LeadPvNotSignificant(Checkld)	0.00119618
ADI1	ENSG00000182551.9	Esophagus_Muscularis_Analysis	2_3618671_C_T_hg19	LeadPvNotSignificant(Checkld)	0.753437
ADI1	ENSG00000182551.9	Skin_Not_Sun_Exposed_Suprapubic_Analysis	2_3618671_C_T_hg19	LeadPvNotSignificant(Checkld)	0.730598
ADI1	ENSG00000182551.9	Small_Intestine_Terminal_Ileum_Analysis	2_3618671_C_T_hg19	LeadPvNotSignificant(Checkld)	0.581834
ADI1	ENSG00000182551.9	Brain_Putamen_basal_ganglia_Analysis	2_3618671_C_T_hg19	LeadPvNotSignificant(Checkld)	0.406167
ADI1	ENSG00000182551.9	Brain_Cerebellar_Hemisphere_Analysis	2_3618671_C_T_hg19	LeadPvNotSignificant(Checkld)	0.155144
ADI1	ENSG00000182551.9	Adrenal_Gland_Analysis	2_3618671_C_T_hg19	LeadPvNotSignificant(Checkld)	0.772701
ADI1	ENSG00000182551.9	Brain_Cortex_Analysis	2_3618671_C_T_hg19	LeadPvNotSignificant(Checkld)	0.25194
ADI1	ENSG00000182551.9	Artery_Tibial_Analysis	2_3618671_C_T_hg19	LeadPvNotSignificant(Checkld)	0.215959
ADI1	ENSG00000182551.9	Adipose_Visceral_Omentum_Analysis	2_3618671_C_T_hg19	LeadPvNotSignificant(Checkld)	0.0876066
ADI1	ENSG00000182551.9	Artery_Coronary_Analysis	2_3618671_C_T_hg19	LeadPvNotSignificant(Checkld)	0.553513
ADI1	ENSG00000182551.9	Esophagus_Gastroesophageal_Junction_Analysis	2_3618671_C_T_hg19	LeadPvNotSignificant(Checkld)	0.287996
PCNXL2	ENSG00000135749.14	ICGC_Analysis	1_233029452_C_T_hg19	False PAWG pval	3.08008718214e-06
PCNXL2	ENSG00000135749.14	Prostate_Analysis	1_233029452_C_T_hg19	LeadPvNotSignificant(Checkld)	0.25082
PCNXL2	ENSG00000135749.14	Whole_Blood_Analysis	1_233029452_C_T_hg19	LeadPvNotSignificant(Checkld)	0.89177
PCNXL2	ENSG00000135749.14	Pituitary_Analysis	1_233029452_C_T_hg19	LeadPvNotSignificant(Checkld)	0.343275
PCNXL2	ENSG00000135749.14	Vagina_Analysis	1_233029452_C_T_hg19	LeadPvNotSignificant(Checkld)	0.58906
PCNXL2	ENSG00000135749.14	Uterus_Analysis	1_233029452_C_T_hg19	LeadPvNotSignificant(Checkld)	0.166487
PCNXL2	ENSG00000135749.14	Spleen_Analysis	1_233029452_C_T_hg19	LeadPvNotSignificant(Checkld)	0.656697
PCNXL2	ENSG00000135749.14	Stomach_Analysis	1_233029452_C_T_hg19	LeadPvNotSignificant(Checkld)	0.838664
PCNXL2	ENSG00000135749.14	Testis_Analysis	1_233029452_C_T_hg19	LeadPvNotSignificant(Checkld)	0.141988
PCNXL2	ENSG00000135749.14	Thyroid_Analysis	1_233029452_C_T_hg19	LeadPvNotSignificant(Checkld)	0.816497
PCNXL2	ENSG00000135749.14	Skin_Sun_Exposed_Lower_leg_Analysis	1_233029452_C_T_hg19	LeadPvNotSignificant(Checkld)	0.837574
PCNXL2	ENSG00000135749.14	Brain_Anterior_cingulate_cortex_BA24_Analysis	1_233029452_C_T_hg19	LeadPvNotSignificant(Checkld)	0.326988
PCNXL2	ENSG00000135749.14	Brain_Caudate_basal_ganglia_Analysis	1_233029452_C_T_hg19	LeadPvNotSignificant(Checkld)	0.581774
PCNXL2	ENSG00000135749.14	Brain_Frontal_Cortex_BA9_Analysis	1_233029452_C_T_hg19	LeadPvNotSignificant(Checkld)	0.250595
PCNXL2	ENSG00000135749.14	Adipose_Subcutaneous_Analysis	1_233029452_C_T_hg19	LeadPvNotSignificant(Checkld)	0.584808
PCNXL2	ENSG00000135749.14	Breast_Mammary_Tissue_Analysis	1_233029452_C_T_hg19	LeadPvNotSignificant(Checkld)	0.464345
PCNXL2	ENSG00000135749.14	Colon_Sigmoid_Analysis	1_233029452_C_T_hg19	LeadPvNotSignificant(Checkld)	0.995689
PCNXL2	ENSG00000135749.14	Artery_Aorta_Analysis	1_233029452_C_T_hg19	LeadPvNotSignificant(Checkld)	0.891452
PCNXL2	ENSG00000135749.14	Brain_Cerebellum_Analysis	1_233029452_C_T_hg19	LeadPvNotSignificant(Checkld)	0.261656
PCNXL2	ENSG00000135749.14	Brain_Nucleus_accumbens_basal_ganglia_Analysis	1_233029452_C_T_hg19	LeadPvNotSignificant(Checkld)	0.614594
PCNXL2	ENSG00000135749.14	Brain_Hippocampus_Analysis	1_233029452_C_T_hg19	LeadPvNotSignificant(Checkld)	0.336977
PCNXL2	ENSG00000135749.14	Liver_Analysis	1_233029452_C_T_hg19	LeadPvNotSignificant(Checkld)	0.387001
PCNXL2	ENSG00000135749.14	Lung_Analysis	1_233029452_C_T_hg19	LeadPvNotSignificant(Checkld)	0.788746
PCNXL2	ENSG00000135749.14	Ovary_Analysis	1_233029452_C_T_hg19	LeadPvNotSignificant(Checkld)	0.0316598
PCNXL2	ENSG00000135749.14	Pancreas_Analysis	1_233029452_C_T_hg19	LeadPvNotSignificant(Checkld)	0.149696
PCNXL2	ENSG00000135749.14	Brain_Hypothalamus_Analysis	1_233029452_C_T_hg19	LeadPvNotSignificant(Checkld)	0.846163
PCNXL2	ENSG00000135749.14	Nerve_Tibial_Analysis	1_233029452_C_T_hg19	LeadPvNotSignificant(Checkld)	0.332223
PCNXL2	ENSG00000135749.14	Muscle_Skeletal_Analysis	1_233029452_C_T_hg19	LeadPvNotSignificant(Checkld)	0.926388
PCNXL2	ENSG00000135749.14	Colon_Transverse_Analysis	1_233029452_C_T_hg19	LeadPvNotSignificant(Checkld)	0.22096
PCNXL2	ENSG00000135749.14	Heart_Atrial_Appendage_Analysis	1_233029452_C_T_hg19	LeadPvNotSignificant(Checkld)	0.354569
PCNXL2	ENSG00000135749.14	Heart_Left_Ventricle_Analysis	1_233029452_C_T_hg19	LeadPvNotSignificant(Checkld)	0.459543
PCNXL2	ENSG00000135749.14	Esophagus_Mucosa_Analysis	1_233029452_C_T_hg19	LeadPvNotSignificant(Checkld)	0.273325
PCNXL2	ENSG00000135749.14	Esophagus_Muscularis_Analysis	1_233029452_C_T_hg19	LeadPvNotSignificant(Checkld)	0.562074
PCNXL2	ENSG00000135749.14	Skin_Not_Sun_Exposed_Suprapubic_Analysis	1_233029452_C_T_hg19	LeadPvNotSignificant(Checkld)	0.595074
PCNXL2	ENSG00000135749.14	Small_Intestine_Terminal_Ileum_Analysis	1_233029452_C_T_hg19	LeadPvNotSignificant(Checkld)	0.700543
PCNXL2	ENSG00000135749.14	Brain_Putamen_basal_ganglia_Analysis	1_233029452_C_T_hg19	LeadPvNotSignificant(Checkld)	0.409245
PCNXL2	ENSG00000135749.14	Brain_Cerebellar_Hemisphere_Analysis	1_233029452_C_T_hg19	LeadPvNotSignificant(Checkld)	0.0524066
PCNXL2	ENSG00000135749.14	Adrenal_Gland_Analysis	1_233029452_C_T_hg19	LeadPvNotSignificant(Checkld)	0.948175
PCNXL2	ENSG00000135749.14	Brain_Cortex_Analysis	1_233029452_C_T_hg19	LeadPvNotSignificant(Checkld)	0.748389
PCNXL2	ENSG00000135749.14	Artery_Tibial_Analysis	1_233029452_C_T_hg19	LeadPvNotSignificant(Checkld)	0.659357
PCNXL2	ENSG00000135749.14	Adipose_Visceral_Omentum_Analysis	1_233029452_C_T_hg19	LeadPvNotSignificant(Checkld)	0.54564
PCNXL2	ENSG00000135749.14	Artery_Coronary_Analysis	1_233029452_C_T_hg19	LeadPvNotSignificant(Checkld)	0.36066
PCNXL2	ENSG00000135749.14	Esophagus_Gastroesophageal_Junction_Analysis	1_233029452_C_T_hg19	LeadPvNotSignificant(Checkld)	0.522054
LCT	ENSG00000115850.5	ICGC_Analysis	2_136682274_A_T_hg19	True PAWG pval	1.45007702596e-05
LCT	ENSG00000115850.5	Prostate_Analysis	nan	NoPvAtAll	nan
LCT	ENSG00000115850.5	Whole_Blood_Analysis	nan	NoPvAtAll	nan
LCT	ENSG00000115850.5	Pituitary_Analysis	nan	NoPvAtAll	nan
LCT	ENSG00000115850.5	Vagina_Analysis	nan	NoPvAtAll	nan
LCT	ENSG00000115850.5	Uterus_Analysis	nan	NoPvAtAll	nan
LCT	ENSG00000115850.5	Spleen_Analysis	nan	NoPvAtAll	nan
LCT	ENSG00000115850.5	Stomach_Analysis	nan	NoPvAtAll	nan
LCT	ENSG00000115850.5	Testis_Analysis	2_136682274_A_T_hg19	LeadPvNotSignificant(Checkld)	0.399073
LCT	ENSG00000115850.5	Thyroid_Analysis	nan	NoPvAtAll	nan
LCT	ENSG00000115850.5	Skin_Sun_Exposed_Lower_leg_Analysis	nan	NoPvAtAll	nan
LCT	ENSG00000115850.5	Brain_Anterior_cingulate_cortex_BA24_Analysis	nan	NoPvAtAll	nan
LCT	ENSG00000115850.5	Brain_Caudate_basal_ganglia_Analysis	nan	NoPvAtAll	nan
LCT	ENSG00000115850.5	Brain_Frontal_Cortex_BA9_Analysis	nan	NoPvAtAll	nan
LCT	ENSG00000115850.5	Adipose_Subcutaneous_Analysis	nan	NoPvAtAll	nan
LCT	ENSG00000115850.5	Breast_Mammary_Tissue_Analysis	nan	NoPvAtAll	nan
LCT	ENSG00000115850.5	Colon_Sigmoid_Analysis	nan	NoPvAtAll	nan
LCT	ENSG00000115850.5	Artery_Aorta_Analysis	nan	NoPvAtAll	nan
LCT	ENSG00000115850.5	Brain_Cerebellum_Analysis	nan	NoPvAtAll	nan
LCT	ENSG00000115850.5	Brain_Nucleus_accumbens_basal_ganglia_Analysis	nan	NoPvAtAll	nan
LCT	ENSG00000115850.5	Brain_Hippocampus_Analysis	nan	NoPvAtAll	nan
LCT	ENSG00000115850.5	Liver_Analysis	nan	NoPvAtAll	nan
LCT	ENSG00000115850.5	Lung_Analysis	nan	NoPvAtAll	nan
LCT	ENSG00000115850.5	Ovary_Analysis	nan	NoPvAtAll	nan
LCT	ENSG00000115850.5	Pancreas_Analysis	nan	NoPvAtAll	nan
LCT	ENSG00000115850.5	Brain_Hypothalamus_Analysis	nan	NoPvAtAll	nan
LCT	ENSG00000115850.5	Nerve_Tibial_Analysis	nan	NoPvAtAll	nan
LCT	ENSG00000115850.5	Muscle_Skeletal_Analysis	nan	NoPvAtAll	nan
LCT	ENSG00000115850.5	Colon_Transverse_Analysis	2_136682274_A_T_hg19	LeadPvNotSignificant(Checkld)	0.581764
LCT	ENSG00000115850.5	Heart_Atrial_Appendage_Analysis	nan	NoPvAtAll	nan
LCT	ENSG00000115850.5	Heart_Left_Ventricle_Analysis	nan	NoPvAtAll	nan
LCT	ENSG00000115850.5	Esophagus_Mucosa_Analysis	nan	NoPvAtAll	nan
LCT	ENSG00000115850.5	Esophagus_Muscularis_Analysis	nan	NoPvAtAll	nan
LCT	ENSG00000115850.5	Skin_Not_Sun_Exposed_Suprapubic_Analysis	nan	NoPvAtAll	nan
LCT	ENSG00000115850.5	Small_Intestine_Terminal_Ileum_Analysis	2_136682274_A_T_hg19	LeadPvNotSignificant(Checkld)	0.103063
LCT	ENSG00000115850.5	Brain_Putamen_basal_ganglia_Analysis	nan	NoPvAtAll	nan
LCT	ENSG00000115850.5	Brain_Cerebellar_Hemisphere_Analysis	nan	NoPvAtAll	nan
LCT	ENSG00000115850.5	Adrenal_Gland_Analysis	nan	NoPvAtAll	nan
LCT	ENSG00000115850.5	Brain_Cortex_Analysis	nan	NoPvAtAll	nan
LCT	ENSG00000115850.5	Artery_Tibial_Analysis	nan	NoPvAtAll	nan
LCT	ENSG00000115850.5	Adipose_Visceral_Omentum_Analysis	nan	NoPvAtAll	nan
LCT	ENSG00000115850.5	Artery_Coronary_Analysis	nan	NoPvAtAll	nan
LCT	ENSG00000115850.5	Esophagus_Gastroesophageal_Junction_Analysis	nan	NoPvAtAll	nan
MAP4	ENSG00000047849.17	ICGC_Analysis	3_48145224_G_A_hg19	False PAWG pval	6.86996769845e-06
MAP4	ENSG00000047849.17	Prostate_Analysis	3_48145224_G_A_hg19	LeadPvNotSignificant(Checkld)	0.995553
MAP4	ENSG00000047849.17	Whole_Blood_Analysis	3_48145224_G_A_hg19	LeadPvSignificant	9.86704e-06
MAP4	ENSG00000047849.17	Pituitary_Analysis	3_48145224_G_A_hg19	LeadPvNotSignificant(Checkld)	0.977202
MAP4	ENSG00000047849.17	Vagina_Analysis	3_48145224_G_A_hg19	LeadPvNotSignificant(Checkld)	0.889909
MAP4	ENSG00000047849.17	Uterus_Analysis	3_48145224_G_A_hg19	LeadPvNotSignificant(Checkld)	0.73475
MAP4	ENSG00000047849.17	Spleen_Analysis	3_48145224_G_A_hg19	LeadPvNotSignificant(Checkld)	0.00170059
MAP4	ENSG00000047849.17	Stomach_Analysis	3_48145224_G_A_hg19	LeadPvNotSignificant(Checkld)	0.445777
MAP4	ENSG00000047849.17	Testis_Analysis	3_48145224_G_A_hg19	LeadPvNotSignificant(Checkld)	0.0127122
MAP4	ENSG00000047849.17	Thyroid_Analysis	3_48145224_G_A_hg19	LeadPvNotSignificant(Checkld)	0.0040805
MAP4	ENSG00000047849.17	Skin_Sun_Exposed_Lower_leg_Analysis	3_48145224_G_A_hg19	LeadPvNotSignificant(Checkld)	0.00036482
MAP4	ENSG00000047849.17	Brain_Anterior_cingulate_cortex_BA24_Analysis	3_48145224_G_A_hg19	LeadPvNotSignificant(Checkld)	0.225575
MAP4	ENSG00000047849.17	Brain_Caudate_basal_ganglia_Analysis	3_48145224_G_A_hg19	LeadPvNotSignificant(Checkld)	0.304343
MAP4	ENSG00000047849.17	Brain_Frontal_Cortex_BA9_Analysis	3_48145224_G_A_hg19	LeadPvNotSignificant(Checkld)	0.627363
MAP4	ENSG00000047849.17	Adipose_Subcutaneous_Analysis	3_48145224_G_A_hg19	LeadPvNotSignificant(Checkld)	0.96607
MAP4	ENSG00000047849.17	Breast_Mammary_Tissue_Analysis	3_48145224_G_A_hg19	LeadPvNotSignificant(Checkld)	0.53459
MAP4	ENSG00000047849.17	Colon_Sigmoid_Analysis	3_48145224_G_A_hg19	LeadPvNotSignificant(Checkld)	0.0210798
MAP4	ENSG00000047849.17	Artery_Aorta_Analysis	3_48145224_G_A_hg19	LeadPvNotSignificant(Checkld)	0.0055901
MAP4	ENSG00000047849.17	Brain_Cerebellum_Analysis	3_48145224_G_A_hg19	LeadPvNotSignificant(Checkld)	0.555746
MAP4	ENSG00000047849.17	Brain_Nucleus_accumbens_basal_ganglia_Analysis	3_48145224_G_A_hg19	LeadPvNotSignificant(Checkld)	0.974765
MAP4	ENSG00000047849.17	Brain_Hippocampus_Analysis	3_48145224_G_A_hg19	LeadPvNotSignificant(Checkld)	0.489025
MAP4	ENSG00000047849.17	Liver_Analysis	3_48145224_G_A_hg19	LeadPvNotSignificant(Checkld)	0.122073
MAP4	ENSG00000047849.17	Lung_Analysis	3_48145224_G_A_hg19	LeadPvNotSignificant(Checkld)	0.336422
MAP4	ENSG00000047849.17	Ovary_Analysis	3_48145224_G_A_hg19	LeadPvNotSignificant(Checkld)	0.207857
MAP4	ENSG00000047849.17	Pancreas_Analysis	3_48145224_G_A_hg19	LeadPvNotSignificant(Checkld)	0.155726
MAP4	ENSG00000047849.17	Brain_Hypothalamus_Analysis	3_48145224_G_A_hg19	LeadPvNotSignificant(Checkld)	0.000775761
MAP4	ENSG00000047849.17	Nerve_Tibial_Analysis	3_48145224_G_A_hg19	LeadPvNotSignificant(Checkld)	0.0138574
MAP4	ENSG00000047849.17	Muscle_Skeletal_Analysis	3_48145224_G_A_hg19	LeadPvNotSignificant(Checkld)	0.453073
MAP4	ENSG00000047849.17	Colon_Transverse_Analysis	3_48145224_G_A_hg19	LeadPvNotSignificant(Checkld)	0.00983481
MAP4	ENSG00000047849.17	Heart_Atrial_Appendage_Analysis	3_48145224_G_A_hg19	LeadPvNotSignificant(Checkld)	0.379822
MAP4	ENSG00000047849.17	Heart_Left_Ventricle_Analysis	3_48145224_G_A_hg19	LeadPvNotSignificant(Checkld)	0.0127125
MAP4	ENSG00000047849.17	Esophagus_Mucosa_Analysis	3_48145224_G_A_hg19	LeadPvNotSignificant(Checkld)	0.000393169
MAP4	ENSG00000047849.17	Esophagus_Muscularis_Analysis	3_48145224_G_A_hg19	LeadPvNotSignificant(Checkld)	0.163031
MAP4	ENSG00000047849.17	Skin_Not_Sun_Exposed_Suprapubic_Analysis	3_48145224_G_A_hg19	LeadPvNotSignificant(Checkld)	0.00527515
MAP4	ENSG00000047849.17	Small_Intestine_Terminal_Ileum_Analysis	3_48145224_G_A_hg19	LeadPvNotSignificant(Checkld)	0.0775217
MAP4	ENSG00000047849.17	Brain_Putamen_basal_ganglia_Analysis	3_48145224_G_A_hg19	LeadPvNotSignificant(Checkld)	0.220164
MAP4	ENSG00000047849.17	Brain_Cerebellar_Hemisphere_Analysis	3_48145224_G_A_hg19	LeadPvNotSignificant(Checkld)	0.362006
MAP4	ENSG00000047849.17	Adrenal_Gland_Analysis	3_48145224_G_A_hg19	LeadPvNotSignificant(Checkld)	0.536119
MAP4	ENSG00000047849.17	Brain_Cortex_Analysis	3_48145224_G_A_hg19	LeadPvNotSignificant(Checkld)	0.054465
MAP4	ENSG00000047849.17	Artery_Tibial_Analysis	3_48145224_G_A_hg19	LeadPvNotSignificant(Checkld)	0.0447221
MAP4	ENSG00000047849.17	Adipose_Visceral_Omentum_Analysis	3_48145224_G_A_hg19	LeadPvNotSignificant(Checkld)	0.54846
MAP4	ENSG00000047849.17	Artery_Coronary_Analysis	3_48145224_G_A_hg19	LeadPvNotSignificant(Checkld)	0.580076
MAP4	ENSG00000047849.17	Esophagus_Gastroesophageal_Junction_Analysis	3_48145224_G_A_hg19	LeadPvNotSignificant(Checkld)	0.89656
AC062017.1	ENSG00000222020.2	ICGC_Analysis	2_240302179_C_A_hg19	False PAWG pval	5.77007497969e-07
AC062017.1	ENSG00000222020.2	Prostate_Analysis	2_240302179_C_A_hg19	LeadPvNotSignificant(Checkld)	0.000497389
AC062017.1	ENSG00000222020.2	Whole_Blood_Analysis	2_240302179_C_A_hg19	LeadPvNotSignificant(Checkld)	0.0417189
AC062017.1	ENSG00000222020.2	Pituitary_Analysis	2_240302179_C_A_hg19	LeadPvNotSignificant(Checkld)	0.413405
AC062017.1	ENSG00000222020.2	Vagina_Analysis	2_240302179_C_A_hg19	LeadPvNotSignificant(Checkld)	0.729445
AC062017.1	ENSG00000222020.2	Uterus_Analysis	2_240302179_C_A_hg19	LeadPvNotSignificant(Checkld)	0.427009
AC062017.1	ENSG00000222020.2	Spleen_Analysis	2_240302179_C_A_hg19	LeadPvNotSignificant(Checkld)	0.334668
AC062017.1	ENSG00000222020.2	Stomach_Analysis	2_240302179_C_A_hg19	LeadPvNotSignificant(Checkld)	0.702286
AC062017.1	ENSG00000222020.2	Testis_Analysis	2_240302179_C_A_hg19	LeadPvSignificant	5.10426e-07
AC062017.1	ENSG00000222020.2	Thyroid_Analysis	2_240302179_C_A_hg19	LeadPvNotSignificant(Checkld)	0.476025
AC062017.1	ENSG00000222020.2	Skin_Sun_Exposed_Lower_leg_Analysis	2_240302179_C_A_hg19	LeadPvNotSignificant(Checkld)	0.0388644
AC062017.1	ENSG00000222020.2	Brain_Anterior_cingulate_cortex_BA24_Analysis	2_240302179_C_A_hg19	LeadPvNotSignificant(Checkld)	0.0497724
AC062017.1	ENSG00000222020.2	Brain_Caudate_basal_ganglia_Analysis	2_240302179_C_A_hg19	LeadPvNotSignificant(Checkld)	0.992897
AC062017.1	ENSG00000222020.2	Brain_Frontal_Cortex_BA9_Analysis	2_240302179_C_A_hg19	LeadPvNotSignificant(Checkld)	0.595993
AC062017.1	ENSG00000222020.2	Adipose_Subcutaneous_Analysis	2_240302179_C_A_hg19	LeadPvNotSignificant(Checkld)	0.0652592
AC062017.1	ENSG00000222020.2	Breast_Mammary_Tissue_Analysis	2_240302179_C_A_hg19	LeadPvNotSignificant(Checkld)	0.575931
AC062017.1	ENSG00000222020.2	Colon_Sigmoid_Analysis	2_240302179_C_A_hg19	LeadPvNotSignificant(Checkld)	0.59643
AC062017.1	ENSG00000222020.2	Artery_Aorta_Analysis	2_240302179_C_A_hg19	LeadPvNotSignificant(Checkld)	0.108756
AC062017.1	ENSG00000222020.2	Brain_Cerebellum_Analysis	2_240302179_C_A_hg19	LeadPvNotSignificant(Checkld)	0.441641
AC062017.1	ENSG00000222020.2	Brain_Nucleus_accumbens_basal_ganglia_Analysis	2_240302179_C_A_hg19	LeadPvNotSignificant(Checkld)	0.694983
AC062017.1	ENSG00000222020.2	Brain_Hippocampus_Analysis	2_240302179_C_A_hg19	LeadPvNotSignificant(Checkld)	0.550969
AC062017.1	ENSG00000222020.2	Liver_Analysis	2_240302179_C_A_hg19	LeadPvNotSignificant(Checkld)	0.382619
AC062017.1	ENSG00000222020.2	Lung_Analysis	2_240302179_C_A_hg19	LeadPvNotSignificant(Checkld)	0.430875
AC062017.1	ENSG00000222020.2	Ovary_Analysis	2_240302179_C_A_hg19	LeadPvNotSignificant(Checkld)	0.904602
AC062017.1	ENSG00000222020.2	Pancreas_Analysis	2_240302179_C_A_hg19	LeadPvNotSignificant(Checkld)	0.000368293
AC062017.1	ENSG00000222020.2	Brain_Hypothalamus_Analysis	2_240302179_C_A_hg19	LeadPvNotSignificant(Checkld)	0.643126
AC062017.1	ENSG00000222020.2	Nerve_Tibial_Analysis	2_240302179_C_A_hg19	LeadPvNotSignificant(Checkld)	0.871991
AC062017.1	ENSG00000222020.2	Muscle_Skeletal_Analysis	2_240302179_C_A_hg19	LeadPvNotSignificant(Checkld)	0.00078884
AC062017.1	ENSG00000222020.2	Colon_Transverse_Analysis	2_240302179_C_A_hg19	LeadPvNotSignificant(Checkld)	0.00551241
AC062017.1	ENSG00000222020.2	Heart_Atrial_Appendage_Analysis	2_240302179_C_A_hg19	LeadPvNotSignificant(Checkld)	0.102434
AC062017.1	ENSG00000222020.2	Heart_Left_Ventricle_Analysis	2_240302179_C_A_hg19	LeadPvNotSignificant(Checkld)	0.0117326
AC062017.1	ENSG00000222020.2	Esophagus_Mucosa_Analysis	2_240302179_C_A_hg19	LeadPvNotSignificant(Checkld)	0.56665
AC062017.1	ENSG00000222020.2	Esophagus_Muscularis_Analysis	2_240302179_C_A_hg19	LeadPvNotSignificant(Checkld)	0.914696
AC062017.1	ENSG00000222020.2	Skin_Not_Sun_Exposed_Suprapubic_Analysis	2_240302179_C_A_hg19	LeadPvNotSignificant(Checkld)	0.0913657
AC062017.1	ENSG00000222020.2	Small_Intestine_Terminal_Ileum_Analysis	2_240302179_C_A_hg19	LeadPvNotSignificant(Checkld)	0.470231
AC062017.1	ENSG00000222020.2	Brain_Putamen_basal_ganglia_Analysis	2_240302179_C_A_hg19	LeadPvNotSignificant(Checkld)	0.17856
AC062017.1	ENSG00000222020.2	Brain_Cerebellar_Hemisphere_Analysis	2_240302179_C_A_hg19	LeadPvNotSignificant(Checkld)	0.829202
AC062017.1	ENSG00000222020.2	Adrenal_Gland_Analysis	2_240302179_C_A_hg19	LeadPvNotSignificant(Checkld)	0.0652832
AC062017.1	ENSG00000222020.2	Brain_Cortex_Analysis	2_240302179_C_A_hg19	LeadPvNotSignificant(Checkld)	0.838922
AC062017.1	ENSG00000222020.2	Artery_Tibial_Analysis	2_240302179_C_A_hg19	LeadPvNotSignificant(Checkld)	0.0351997
AC062017.1	ENSG00000222020.2	Adipose_Visceral_Omentum_Analysis	2_240302179_C_A_hg19	LeadPvNotSignificant(Checkld)	0.817614
AC062017.1	ENSG00000222020.2	Artery_Coronary_Analysis	2_240302179_C_A_hg19	LeadPvNotSignificant(Checkld)	0.406182
AC062017.1	ENSG00000222020.2	Esophagus_Gastroesophageal_Junction_Analysis	2_240302179_C_A_hg19	LeadPvNotSignificant(Checkld)	0.124237
IQCF6	ENSG00000214686.3	ICGC_Analysis	3_51778414_C_A_hg19	False PAWG pval	9.21484923839e-06
IQCF6	ENSG00000214686.3	Prostate_Analysis	nan	NoPvAtAll	nan
IQCF6	ENSG00000214686.3	Whole_Blood_Analysis	nan	NoPvAtAll	nan
IQCF6	ENSG00000214686.3	Pituitary_Analysis	nan	NoPvAtAll	nan
IQCF6	ENSG00000214686.3	Vagina_Analysis	nan	NoPvAtAll	nan
IQCF6	ENSG00000214686.3	Uterus_Analysis	nan	NoPvAtAll	nan
IQCF6	ENSG00000214686.3	Spleen_Analysis	nan	NoPvAtAll	nan
IQCF6	ENSG00000214686.3	Stomach_Analysis	nan	NoPvAtAll	nan
IQCF6	ENSG00000214686.3	Testis_Analysis	3_51790343_G_A_hg19	NoLDPv,AllPvSignificant	1.05247e-09
IQCF6	ENSG00000214686.3	Thyroid_Analysis	nan	NoPvAtAll	nan
IQCF6	ENSG00000214686.3	Skin_Sun_Exposed_Lower_leg_Analysis	nan	NoPvAtAll	nan
IQCF6	ENSG00000214686.3	Brain_Anterior_cingulate_cortex_BA24_Analysis	nan	NoPvAtAll	nan
IQCF6	ENSG00000214686.3	Brain_Caudate_basal_ganglia_Analysis	nan	NoPvAtAll	nan
IQCF6	ENSG00000214686.3	Brain_Frontal_Cortex_BA9_Analysis	nan	NoPvAtAll	nan
IQCF6	ENSG00000214686.3	Adipose_Subcutaneous_Analysis	nan	NoPvAtAll	nan
IQCF6	ENSG00000214686.3	Breast_Mammary_Tissue_Analysis	nan	NoPvAtAll	nan
IQCF6	ENSG00000214686.3	Colon_Sigmoid_Analysis	nan	NoPvAtAll	nan
IQCF6	ENSG00000214686.3	Artery_Aorta_Analysis	nan	NoPvAtAll	nan
IQCF6	ENSG00000214686.3	Brain_Cerebellum_Analysis	nan	NoPvAtAll	nan
IQCF6	ENSG00000214686.3	Brain_Nucleus_accumbens_basal_ganglia_Analysis	nan	NoPvAtAll	nan
IQCF6	ENSG00000214686.3	Brain_Hippocampus_Analysis	nan	NoPvAtAll	nan
IQCF6	ENSG00000214686.3	Liver_Analysis	nan	NoPvAtAll	nan
IQCF6	ENSG00000214686.3	Lung_Analysis	nan	NoPvAtAll	nan
IQCF6	ENSG00000214686.3	Ovary_Analysis	nan	NoPvAtAll	nan
IQCF6	ENSG00000214686.3	Pancreas_Analysis	nan	NoPvAtAll	nan
IQCF6	ENSG00000214686.3	Brain_Hypothalamus_Analysis	nan	NoPvAtAll	nan
IQCF6	ENSG00000214686.3	Nerve_Tibial_Analysis	nan	NoPvAtAll	nan
IQCF6	ENSG00000214686.3	Muscle_Skeletal_Analysis	nan	NoPvAtAll	nan
IQCF6	ENSG00000214686.3	Colon_Transverse_Analysis	nan	NoPvAtAll	nan
IQCF6	ENSG00000214686.3	Heart_Atrial_Appendage_Analysis	nan	NoPvAtAll	nan
IQCF6	ENSG00000214686.3	Heart_Left_Ventricle_Analysis	nan	NoPvAtAll	nan
IQCF6	ENSG00000214686.3	Esophagus_Mucosa_Analysis	nan	NoPvAtAll	nan
IQCF6	ENSG00000214686.3	Esophagus_Muscularis_Analysis	nan	NoPvAtAll	nan
IQCF6	ENSG00000214686.3	Skin_Not_Sun_Exposed_Suprapubic_Analysis	nan	NoPvAtAll	nan
IQCF6	ENSG00000214686.3	Small_Intestine_Terminal_Ileum_Analysis	nan	NoPvAtAll	nan
IQCF6	ENSG00000214686.3	Brain_Putamen_basal_ganglia_Analysis	nan	NoPvAtAll	nan
IQCF6	ENSG00000214686.3	Brain_Cerebellar_Hemisphere_Analysis	nan	NoPvAtAll	nan
IQCF6	ENSG00000214686.3	Adrenal_Gland_Analysis	nan	NoPvAtAll	nan
IQCF6	ENSG00000214686.3	Brain_Cortex_Analysis	nan	NoPvAtAll	nan
IQCF6	ENSG00000214686.3	Artery_Tibial_Analysis	nan	NoPvAtAll	nan
IQCF6	ENSG00000214686.3	Adipose_Visceral_Omentum_Analysis	nan	NoPvAtAll	nan
IQCF6	ENSG00000214686.3	Artery_Coronary_Analysis	nan	NoPvAtAll	nan
IQCF6	ENSG00000214686.3	Esophagus_Gastroesophageal_Junction_Analysis	nan	NoPvAtAll	nan
TRIM42	ENSG00000155890.3	ICGC_Analysis	3_140473526_G_T_hg19	False PAWG pval	3.29403438785e-06
TRIM42	ENSG00000155890.3	Prostate_Analysis	nan	NoPvAtAll	nan
TRIM42	ENSG00000155890.3	Whole_Blood_Analysis	nan	NoPvAtAll	nan
TRIM42	ENSG00000155890.3	Pituitary_Analysis	nan	NoPvAtAll	nan
TRIM42	ENSG00000155890.3	Vagina_Analysis	nan	NoPvAtAll	nan
TRIM42	ENSG00000155890.3	Uterus_Analysis	nan	NoPvAtAll	nan
TRIM42	ENSG00000155890.3	Spleen_Analysis	nan	NoPvAtAll	nan
TRIM42	ENSG00000155890.3	Stomach_Analysis	nan	NoPvAtAll	nan
TRIM42	ENSG00000155890.3	Testis_Analysis	3_140500626_G_C_hg19	NoLeadPv,LdPvNotSignificant	0.995863
TRIM42	ENSG00000155890.3	Thyroid_Analysis	nan	NoPvAtAll	nan
TRIM42	ENSG00000155890.3	Skin_Sun_Exposed_Lower_leg_Analysis	nan	NoPvAtAll	nan
TRIM42	ENSG00000155890.3	Brain_Anterior_cingulate_cortex_BA24_Analysis	nan	NoPvAtAll	nan
TRIM42	ENSG00000155890.3	Brain_Caudate_basal_ganglia_Analysis	nan	NoPvAtAll	nan
TRIM42	ENSG00000155890.3	Brain_Frontal_Cortex_BA9_Analysis	nan	NoPvAtAll	nan
TRIM42	ENSG00000155890.3	Adipose_Subcutaneous_Analysis	nan	NoPvAtAll	nan
TRIM42	ENSG00000155890.3	Breast_Mammary_Tissue_Analysis	nan	NoPvAtAll	nan
TRIM42	ENSG00000155890.3	Colon_Sigmoid_Analysis	nan	NoPvAtAll	nan
TRIM42	ENSG00000155890.3	Artery_Aorta_Analysis	nan	NoPvAtAll	nan
TRIM42	ENSG00000155890.3	Brain_Cerebellum_Analysis	nan	NoPvAtAll	nan
TRIM42	ENSG00000155890.3	Brain_Nucleus_accumbens_basal_ganglia_Analysis	nan	NoPvAtAll	nan
TRIM42	ENSG00000155890.3	Brain_Hippocampus_Analysis	nan	NoPvAtAll	nan
TRIM42	ENSG00000155890.3	Liver_Analysis	nan	NoPvAtAll	nan
TRIM42	ENSG00000155890.3	Lung_Analysis	nan	NoPvAtAll	nan
TRIM42	ENSG00000155890.3	Ovary_Analysis	nan	NoPvAtAll	nan
TRIM42	ENSG00000155890.3	Pancreas_Analysis	nan	NoPvAtAll	nan
TRIM42	ENSG00000155890.3	Brain_Hypothalamus_Analysis	nan	NoPvAtAll	nan
TRIM42	ENSG00000155890.3	Nerve_Tibial_Analysis	nan	NoPvAtAll	nan
TRIM42	ENSG00000155890.3	Muscle_Skeletal_Analysis	nan	NoPvAtAll	nan
TRIM42	ENSG00000155890.3	Colon_Transverse_Analysis	nan	NoPvAtAll	nan
TRIM42	ENSG00000155890.3	Heart_Atrial_Appendage_Analysis	nan	NoPvAtAll	nan
TRIM42	ENSG00000155890.3	Heart_Left_Ventricle_Analysis	nan	NoPvAtAll	nan
TRIM42	ENSG00000155890.3	Esophagus_Mucosa_Analysis	nan	NoPvAtAll	nan
TRIM42	ENSG00000155890.3	Esophagus_Muscularis_Analysis	nan	NoPvAtAll	nan
TRIM42	ENSG00000155890.3	Skin_Not_Sun_Exposed_Suprapubic_Analysis	nan	NoPvAtAll	nan
TRIM42	ENSG00000155890.3	Small_Intestine_Terminal_Ileum_Analysis	nan	NoPvAtAll	nan
TRIM42	ENSG00000155890.3	Brain_Putamen_basal_ganglia_Analysis	nan	NoPvAtAll	nan
TRIM42	ENSG00000155890.3	Brain_Cerebellar_Hemisphere_Analysis	nan	NoPvAtAll	nan
TRIM42	ENSG00000155890.3	Adrenal_Gland_Analysis	nan	NoPvAtAll	nan
TRIM42	ENSG00000155890.3	Brain_Cortex_Analysis	nan	NoPvAtAll	nan
TRIM42	ENSG00000155890.3	Artery_Tibial_Analysis	nan	NoPvAtAll	nan
TRIM42	ENSG00000155890.3	Adipose_Visceral_Omentum_Analysis	nan	NoPvAtAll	nan
TRIM42	ENSG00000155890.3	Artery_Coronary_Analysis	nan	NoPvAtAll	nan
TRIM42	ENSG00000155890.3	Esophagus_Gastroesophageal_Junction_Analysis	nan	NoPvAtAll	nan
BFSP2	ENSG00000170819.4	ICGC_Analysis	3_133181611_T_A_hg19	False PAWG pval	2.82504455198e-06
BFSP2	ENSG00000170819.4	Prostate_Analysis	nan	NoPvAtAll	nan
BFSP2	ENSG00000170819.4	Whole_Blood_Analysis	3_133181611_T_A_hg19	LeadPvNotSignificant(Checkld)	0.75701
BFSP2	ENSG00000170819.4	Pituitary_Analysis	3_133181611_T_A_hg19	LeadPvNotSignificant(Checkld)	0.330151
BFSP2	ENSG00000170819.4	Vagina_Analysis	nan	NoPvAtAll	nan
BFSP2	ENSG00000170819.4	Uterus_Analysis	nan	NoPvAtAll	nan
BFSP2	ENSG00000170819.4	Spleen_Analysis	3_133181611_T_A_hg19	LeadPvSignificant	0.000105286
BFSP2	ENSG00000170819.4	Stomach_Analysis	3_133181611_T_A_hg19	LeadPvNotSignificant(Checkld)	0.0501439
BFSP2	ENSG00000170819.4	Testis_Analysis	3_133181611_T_A_hg19	LeadPvNotSignificant(Checkld)	0.409237
BFSP2	ENSG00000170819.4	Thyroid_Analysis	3_133181611_T_A_hg19	LeadPvNotSignificant(Checkld)	0.617035
BFSP2	ENSG00000170819.4	Skin_Sun_Exposed_Lower_leg_Analysis	nan	NoPvAtAll	nan
BFSP2	ENSG00000170819.4	Brain_Anterior_cingulate_cortex_BA24_Analysis	nan	NoPvAtAll	nan
BFSP2	ENSG00000170819.4	Brain_Caudate_basal_ganglia_Analysis	nan	NoPvAtAll	nan
BFSP2	ENSG00000170819.4	Brain_Frontal_Cortex_BA9_Analysis	nan	NoPvAtAll	nan
BFSP2	ENSG00000170819.4	Adipose_Subcutaneous_Analysis	nan	NoPvAtAll	nan
BFSP2	ENSG00000170819.4	Breast_Mammary_Tissue_Analysis	3_133181611_T_A_hg19	LeadPvNotSignificant(Checkld)	0.410441
BFSP2	ENSG00000170819.4	Colon_Sigmoid_Analysis	nan	NoPvAtAll	nan
BFSP2	ENSG00000170819.4	Artery_Aorta_Analysis	nan	NoPvAtAll	nan
BFSP2	ENSG00000170819.4	Brain_Cerebellum_Analysis	nan	NoPvAtAll	nan
BFSP2	ENSG00000170819.4	Brain_Nucleus_accumbens_basal_ganglia_Analysis	nan	NoPvAtAll	nan
BFSP2	ENSG00000170819.4	Brain_Hippocampus_Analysis	nan	NoPvAtAll	nan
BFSP2	ENSG00000170819.4	Liver_Analysis	nan	NoPvAtAll	nan
BFSP2	ENSG00000170819.4	Lung_Analysis	nan	NoPvAtAll	nan
BFSP2	ENSG00000170819.4	Ovary_Analysis	nan	NoPvAtAll	nan
BFSP2	ENSG00000170819.4	Pancreas_Analysis	nan	NoPvAtAll	nan
BFSP2	ENSG00000170819.4	Brain_Hypothalamus_Analysis	nan	NoPvAtAll	nan
BFSP2	ENSG00000170819.4	Nerve_Tibial_Analysis	nan	NoPvAtAll	nan
BFSP2	ENSG00000170819.4	Muscle_Skeletal_Analysis	nan	NoPvAtAll	nan
BFSP2	ENSG00000170819.4	Colon_Transverse_Analysis	3_133181611_T_A_hg19	LeadPvNotSignificant(Checkld)	0.000416221
BFSP2	ENSG00000170819.4	Heart_Atrial_Appendage_Analysis	nan	NoPvAtAll	nan
BFSP2	ENSG00000170819.4	Heart_Left_Ventricle_Analysis	nan	NoPvAtAll	nan
BFSP2	ENSG00000170819.4	Esophagus_Mucosa_Analysis	nan	NoPvAtAll	nan
BFSP2	ENSG00000170819.4	Esophagus_Muscularis_Analysis	nan	NoPvAtAll	nan
BFSP2	ENSG00000170819.4	Skin_Not_Sun_Exposed_Suprapubic_Analysis	nan	NoPvAtAll	nan
BFSP2	ENSG00000170819.4	Small_Intestine_Terminal_Ileum_Analysis	3_133181611_T_A_hg19	LeadPvNotSignificant(Checkld)	0.285798
BFSP2	ENSG00000170819.4	Brain_Putamen_basal_ganglia_Analysis	nan	NoPvAtAll	nan
BFSP2	ENSG00000170819.4	Brain_Cerebellar_Hemisphere_Analysis	nan	NoPvAtAll	nan
BFSP2	ENSG00000170819.4	Adrenal_Gland_Analysis	nan	NoPvAtAll	nan
BFSP2	ENSG00000170819.4	Brain_Cortex_Analysis	nan	NoPvAtAll	nan
BFSP2	ENSG00000170819.4	Artery_Tibial_Analysis	nan	NoPvAtAll	nan
BFSP2	ENSG00000170819.4	Adipose_Visceral_Omentum_Analysis	nan	NoPvAtAll	nan
BFSP2	ENSG00000170819.4	Artery_Coronary_Analysis	nan	NoPvAtAll	nan
BFSP2	ENSG00000170819.4	Esophagus_Gastroesophageal_Junction_Analysis	nan	NoPvAtAll	nan
SOD3	ENSG00000109610.5	ICGC_Analysis	4_24735463_G_A_hg19	False PAWG pval	4.27441935053e-06
SOD3	ENSG00000109610.5	Prostate_Analysis	4_24735463_G_A_hg19	LeadPvNotSignificant(Checkld)	0.560139
SOD3	ENSG00000109610.5	Whole_Blood_Analysis	4_24735463_G_A_hg19	LeadPvNotSignificant(Checkld)	0.994334
SOD3	ENSG00000109610.5	Pituitary_Analysis	4_24735463_G_A_hg19	LeadPvNotSignificant(Checkld)	0.182299
SOD3	ENSG00000109610.5	Vagina_Analysis	4_24735463_G_A_hg19	LeadPvNotSignificant(Checkld)	0.975614
SOD3	ENSG00000109610.5	Uterus_Analysis	4_24735463_G_A_hg19	LeadPvNotSignificant(Checkld)	0.920859
SOD3	ENSG00000109610.5	Spleen_Analysis	4_24735463_G_A_hg19	LeadPvNotSignificant(Checkld)	0.618679
SOD3	ENSG00000109610.5	Stomach_Analysis	4_24735463_G_A_hg19	LeadPvNotSignificant(Checkld)	0.257989
SOD3	ENSG00000109610.5	Testis_Analysis	4_24735463_G_A_hg19	LeadPvNotSignificant(Checkld)	0.0254049
SOD3	ENSG00000109610.5	Thyroid_Analysis	4_24735463_G_A_hg19	LeadPvNotSignificant(Checkld)	0.689607
SOD3	ENSG00000109610.5	Skin_Sun_Exposed_Lower_leg_Analysis	4_24735463_G_A_hg19	LeadPvNotSignificant(Checkld)	0.689341
SOD3	ENSG00000109610.5	Brain_Anterior_cingulate_cortex_BA24_Analysis	4_24735463_G_A_hg19	LeadPvNotSignificant(Checkld)	0.462594
SOD3	ENSG00000109610.5	Brain_Caudate_basal_ganglia_Analysis	4_24735463_G_A_hg19	LeadPvNotSignificant(Checkld)	0.362354
SOD3	ENSG00000109610.5	Brain_Frontal_Cortex_BA9_Analysis	4_24735463_G_A_hg19	LeadPvNotSignificant(Checkld)	0.172303
SOD3	ENSG00000109610.5	Adipose_Subcutaneous_Analysis	4_24735463_G_A_hg19	LeadPvNotSignificant(Checkld)	0.947925
SOD3	ENSG00000109610.5	Breast_Mammary_Tissue_Analysis	4_24735463_G_A_hg19	LeadPvNotSignificant(Checkld)	0.327618
SOD3	ENSG00000109610.5	Colon_Sigmoid_Analysis	4_24735463_G_A_hg19	LeadPvNotSignificant(Checkld)	0.771872
SOD3	ENSG00000109610.5	Artery_Aorta_Analysis	4_24735463_G_A_hg19	LeadPvNotSignificant(Checkld)	0.194343
SOD3	ENSG00000109610.5	Brain_Cerebellum_Analysis	4_24735463_G_A_hg19	LeadPvNotSignificant(Checkld)	0.202838
SOD3	ENSG00000109610.5	Brain_Nucleus_accumbens_basal_ganglia_Analysis	4_24735463_G_A_hg19	LeadPvNotSignificant(Checkld)	0.00449419
SOD3	ENSG00000109610.5	Brain_Hippocampus_Analysis	4_24735463_G_A_hg19	LeadPvNotSignificant(Checkld)	0.722059
SOD3	ENSG00000109610.5	Liver_Analysis	4_24735463_G_A_hg19	LeadPvNotSignificant(Checkld)	0.967099
SOD3	ENSG00000109610.5	Lung_Analysis	4_24735463_G_A_hg19	LeadPvNotSignificant(Checkld)	0.158671
SOD3	ENSG00000109610.5	Ovary_Analysis	4_24735463_G_A_hg19	LeadPvNotSignificant(Checkld)	0.298818
SOD3	ENSG00000109610.5	Pancreas_Analysis	4_24735463_G_A_hg19	LeadPvNotSignificant(Checkld)	0.783217
SOD3	ENSG00000109610.5	Brain_Hypothalamus_Analysis	4_24735463_G_A_hg19	LeadPvNotSignificant(Checkld)	0.202199
SOD3	ENSG00000109610.5	Nerve_Tibial_Analysis	4_24735463_G_A_hg19	LeadPvNotSignificant(Checkld)	0.374922
SOD3	ENSG00000109610.5	Muscle_Skeletal_Analysis	4_24735463_G_A_hg19	LeadPvNotSignificant(Checkld)	0.564936
SOD3	ENSG00000109610.5	Colon_Transverse_Analysis	4_24735463_G_A_hg19	LeadPvNotSignificant(Checkld)	0.261045
SOD3	ENSG00000109610.5	Heart_Atrial_Appendage_Analysis	4_24735463_G_A_hg19	LeadPvNotSignificant(Checkld)	0.370146
SOD3	ENSG00000109610.5	Heart_Left_Ventricle_Analysis	4_24735463_G_A_hg19	LeadPvNotSignificant(Checkld)	0.41059
SOD3	ENSG00000109610.5	Esophagus_Mucosa_Analysis	4_24735463_G_A_hg19	LeadPvNotSignificant(Checkld)	0.886878
SOD3	ENSG00000109610.5	Esophagus_Muscularis_Analysis	4_24735463_G_A_hg19	LeadPvNotSignificant(Checkld)	0.0471321
SOD3	ENSG00000109610.5	Skin_Not_Sun_Exposed_Suprapubic_Analysis	4_24735463_G_A_hg19	LeadPvNotSignificant(Checkld)	0.450514
SOD3	ENSG00000109610.5	Small_Intestine_Terminal_Ileum_Analysis	4_24735463_G_A_hg19	LeadPvNotSignificant(Checkld)	0.587508
SOD3	ENSG00000109610.5	Brain_Putamen_basal_ganglia_Analysis	4_24735463_G_A_hg19	LeadPvNotSignificant(Checkld)	0.299253
SOD3	ENSG00000109610.5	Brain_Cerebellar_Hemisphere_Analysis	4_24735463_G_A_hg19	LeadPvNotSignificant(Checkld)	0.562574
SOD3	ENSG00000109610.5	Adrenal_Gland_Analysis	4_24735463_G_A_hg19	LeadPvNotSignificant(Checkld)	0.916902
SOD3	ENSG00000109610.5	Brain_Cortex_Analysis	4_24735463_G_A_hg19	LeadPvNotSignificant(Checkld)	0.0521504
SOD3	ENSG00000109610.5	Artery_Tibial_Analysis	4_24735463_G_A_hg19	LeadPvNotSignificant(Checkld)	0.40572
SOD3	ENSG00000109610.5	Adipose_Visceral_Omentum_Analysis	4_24735463_G_A_hg19	LeadPvNotSignificant(Checkld)	0.255995
SOD3	ENSG00000109610.5	Artery_Coronary_Analysis	4_24735463_G_A_hg19	LeadPvNotSignificant(Checkld)	0.673826
SOD3	ENSG00000109610.5	Esophagus_Gastroesophageal_Junction_Analysis	4_24735463_G_A_hg19	LeadPvNotSignificant(Checkld)	0.419478
RP11-455G16.1	ENSG00000178636.4	ICGC_Analysis	4_120120607_A_C_hg19	True PAWG pval	7.06452536155e-06
RP11-455G16.1	ENSG00000178636.4	Prostate_Analysis	4_120120607_A_C_hg19	LeadPvNotSignificant(Checkld)	0.00383626
RP11-455G16.1	ENSG00000178636.4	Whole_Blood_Analysis	nan	NoPvAtAll	nan
RP11-455G16.1	ENSG00000178636.4	Pituitary_Analysis	4_120120607_A_C_hg19	LeadPvNotSignificant(Checkld)	0.452798
RP11-455G16.1	ENSG00000178636.4	Vagina_Analysis	nan	NoPvAtAll	nan
RP11-455G16.1	ENSG00000178636.4	Uterus_Analysis	nan	NoPvAtAll	nan
RP11-455G16.1	ENSG00000178636.4	Spleen_Analysis	4_120120607_A_C_hg19	LeadPvSignificant	8.49062e-05
RP11-455G16.1	ENSG00000178636.4	Stomach_Analysis	4_120120607_A_C_hg19	LeadPvNotSignificant(Checkld)	0.197448
RP11-455G16.1	ENSG00000178636.4	Testis_Analysis	4_120120607_A_C_hg19	LeadPvNotSignificant(Checkld)	0.0627651
RP11-455G16.1	ENSG00000178636.4	Thyroid_Analysis	4_120120607_A_C_hg19	LeadPvNotSignificant(Checkld)	0.037332
RP11-455G16.1	ENSG00000178636.4	Skin_Sun_Exposed_Lower_leg_Analysis	4_120120607_A_C_hg19	LeadPvNotSignificant(Checkld)	0.00938506
RP11-455G16.1	ENSG00000178636.4	Brain_Anterior_cingulate_cortex_BA24_Analysis	nan	NoPvAtAll	nan
RP11-455G16.1	ENSG00000178636.4	Brain_Caudate_basal_ganglia_Analysis	nan	NoPvAtAll	nan
RP11-455G16.1	ENSG00000178636.4	Brain_Frontal_Cortex_BA9_Analysis	nan	NoPvAtAll	nan
RP11-455G16.1	ENSG00000178636.4	Adipose_Subcutaneous_Analysis	4_120120607_A_C_hg19	LeadPvNotSignificant(Checkld)	0.0100163
RP11-455G16.1	ENSG00000178636.4	Breast_Mammary_Tissue_Analysis	4_120120607_A_C_hg19	LeadPvNotSignificant(Checkld)	0.00712904
RP11-455G16.1	ENSG00000178636.4	Colon_Sigmoid_Analysis	nan	NoPvAtAll	nan
RP11-455G16.1	ENSG00000178636.4	Artery_Aorta_Analysis	4_120120607_A_C_hg19	LeadPvNotSignificant(Checkld)	0.234826
RP11-455G16.1	ENSG00000178636.4	Brain_Cerebellum_Analysis	nan	NoPvAtAll	nan
RP11-455G16.1	ENSG00000178636.4	Brain_Nucleus_accumbens_basal_ganglia_Analysis	nan	NoPvAtAll	nan
RP11-455G16.1	ENSG00000178636.4	Brain_Hippocampus_Analysis	nan	NoPvAtAll	nan
RP11-455G16.1	ENSG00000178636.4	Liver_Analysis	nan	NoPvAtAll	nan
RP11-455G16.1	ENSG00000178636.4	Lung_Analysis	4_120120607_A_C_hg19	LeadPvNotSignificant(Checkld)	0.000459575
RP11-455G16.1	ENSG00000178636.4	Ovary_Analysis	4_120120607_A_C_hg19	LeadPvNotSignificant(Checkld)	0.0776259
RP11-455G16.1	ENSG00000178636.4	Pancreas_Analysis	nan	NoPvAtAll	nan
RP11-455G16.1	ENSG00000178636.4	Brain_Hypothalamus_Analysis	nan	NoPvAtAll	nan
RP11-455G16.1	ENSG00000178636.4	Nerve_Tibial_Analysis	4_120120607_A_C_hg19	LeadPvNotSignificant(Checkld)	0.000471743
RP11-455G16.1	ENSG00000178636.4	Muscle_Skeletal_Analysis	4_120120607_A_C_hg19	LeadPvNotSignificant(Checkld)	0.00661711
RP11-455G16.1	ENSG00000178636.4	Colon_Transverse_Analysis	4_120120607_A_C_hg19	LeadPvNotSignificant(Checkld)	0.172018
RP11-455G16.1	ENSG00000178636.4	Heart_Atrial_Appendage_Analysis	nan	NoPvAtAll	nan
RP11-455G16.1	ENSG00000178636.4	Heart_Left_Ventricle_Analysis	nan	NoPvAtAll	nan
RP11-455G16.1	ENSG00000178636.4	Esophagus_Mucosa_Analysis	nan	NoPvAtAll	nan
RP11-455G16.1	ENSG00000178636.4	Esophagus_Muscularis_Analysis	4_120120607_A_C_hg19	LeadPvNotSignificant(Checkld)	0.433601
RP11-455G16.1	ENSG00000178636.4	Skin_Not_Sun_Exposed_Suprapubic_Analysis	nan	NoPvAtAll	nan
RP11-455G16.1	ENSG00000178636.4	Small_Intestine_Terminal_Ileum_Analysis	4_120120607_A_C_hg19	LeadPvNotSignificant(Checkld)	0.310098
RP11-455G16.1	ENSG00000178636.4	Brain_Putamen_basal_ganglia_Analysis	nan	NoPvAtAll	nan
RP11-455G16.1	ENSG00000178636.4	Brain_Cerebellar_Hemisphere_Analysis	nan	NoPvAtAll	nan
RP11-455G16.1	ENSG00000178636.4	Adrenal_Gland_Analysis	nan	NoPvAtAll	nan
RP11-455G16.1	ENSG00000178636.4	Brain_Cortex_Analysis	nan	NoPvAtAll	nan
RP11-455G16.1	ENSG00000178636.4	Artery_Tibial_Analysis	4_120120607_A_C_hg19	LeadPvNotSignificant(Checkld)	0.0290007
RP11-455G16.1	ENSG00000178636.4	Adipose_Visceral_Omentum_Analysis	nan	NoPvAtAll	nan
RP11-455G16.1	ENSG00000178636.4	Artery_Coronary_Analysis	nan	NoPvAtAll	nan
RP11-455G16.1	ENSG00000178636.4	Esophagus_Gastroesophageal_Junction_Analysis	4_120120607_A_C_hg19	LeadPvNotSignificant(Checkld)	0.569702
SERF1B	ENSG00000205572.5	ICGC_Analysis	5_69339977_T_G_hg19	False PAWG pval	1.19461162343e-06
SERF1B	ENSG00000205572.5	Prostate_Analysis	5_69420946_A_T_b37	NoLDPv,AllPvNotSignificant	0.211276
SERF1B	ENSG00000205572.5	Whole_Blood_Analysis	5_69342881_T_C_hg19	NoLDPv,AllPvNotSignificant	0.00847612
SERF1B	ENSG00000205572.5	Pituitary_Analysis	5_69240064_G_A_hg19	NoLDPv,AllPvNotSignificant	0.0602362
SERF1B	ENSG00000205572.5	Vagina_Analysis	5_69370574_C_G_hg19	NoLDPv,AllPvNotSignificant	0.0651284
SERF1B	ENSG00000205572.5	Uterus_Analysis	5_69331213_T_A_b37	NoLDPv,AllPvNotSignificant	0.0967279
SERF1B	ENSG00000205572.5	Spleen_Analysis	5_69331213_T_A_b37	NoLDPv,AllPvNotSignificant	0.109597
SERF1B	ENSG00000205572.5	Stomach_Analysis	5_69420946_A_T_b37	NoLDPv,AllPvNotSignificant	0.0450619
SERF1B	ENSG00000205572.5	Testis_Analysis	5_69408916_G_C_hg19	NoLDPv,AllPvNotSignificant	0.151745
SERF1B	ENSG00000205572.5	Thyroid_Analysis	5_69238791_G_C_b37	NoLDPv,AllPvNotSignificant	0.146106
SERF1B	ENSG00000205572.5	Skin_Sun_Exposed_Lower_leg_Analysis	5_69342881_T_C_hg19	NoLDPv,AllPvNotSignificant	0.039122
SERF1B	ENSG00000205572.5	Brain_Anterior_cingulate_cortex_BA24_Analysis	5_69331213_T_A_b37	NoLDPv,AllPvNotSignificant	0.0543249
SERF1B	ENSG00000205572.5	Brain_Caudate_basal_ganglia_Analysis	5_69342881_T_C_hg19	NoLDPv,AllPvNotSignificant	0.203033
SERF1B	ENSG00000205572.5	Brain_Frontal_Cortex_BA9_Analysis	5_69331213_T_A_b37	NoLDPv,AllPvNotSignificant	0.000418745
SERF1B	ENSG00000205572.5	Adipose_Subcutaneous_Analysis	5_69420949_A_T_b37	NoLDPv,AllPvNotSignificant	0.0195955
SERF1B	ENSG00000205572.5	Breast_Mammary_Tissue_Analysis	5_69399957_A_T_b37	NoLDPv,AllPvNotSignificant	0.0642672
SERF1B	ENSG00000205572.5	Colon_Sigmoid_Analysis	5_69290958_A_G_b37	NoLDPv,AllPvNotSignificant	0.03965
SERF1B	ENSG00000205572.5	Artery_Aorta_Analysis	5_69420946_A_T_b37	NoLDPv,AllPvNotSignificant	0.00758416
SERF1B	ENSG00000205572.5	Brain_Cerebellum_Analysis	5_69240050_T_C_hg19	NoLDPv,AllPvNotSignificant	0.0139751
SERF1B	ENSG00000205572.5	Brain_Nucleus_accumbens_basal_ganglia_Analysis	5_69331213_T_A_b37	NoLDPv,AllPvNotSignificant	0.0069666
SERF1B	ENSG00000205572.5	Brain_Hippocampus_Analysis	5_69291044_A_G_hg19	NoLDPv,AllPvNotSignificant	0.0293692
SERF1B	ENSG00000205572.5	Liver_Analysis	5_69370574_C_G_hg19	NoLDPv,AllPvNotSignificant	0.158818
SERF1B	ENSG00000205572.5	Lung_Analysis	5_69240050_T_C_hg19	NoLDPv,AllPvNotSignificant	0.0212461
SERF1B	ENSG00000205572.5	Ovary_Analysis	5_69398520_A_T_b37	NoLDPv,AllPvNotSignificant	0.0467338
SERF1B	ENSG00000205572.5	Pancreas_Analysis	5_69331213_T_A_b37	NoLDPv,AllPvNotSignificant	0.180638
SERF1B	ENSG00000205572.5	Brain_Hypothalamus_Analysis	5_69342881_T_C_hg19	NoLDPv,AllPvNotSignificant	0.0286439
SERF1B	ENSG00000205572.5	Nerve_Tibial_Analysis	5_69240064_G_A_hg19	NoLDPv,AllPvNotSignificant	0.0772079
SERF1B	ENSG00000205572.5	Muscle_Skeletal_Analysis	5_69331213_T_A_b37	NoLDPv,AllPvNotSignificant	0.00132267
SERF1B	ENSG00000205572.5	Colon_Transverse_Analysis	5_69408916_G_C_hg19	NoLDPv,AllPvNotSignificant	0.128489
SERF1B	ENSG00000205572.5	Heart_Atrial_Appendage_Analysis	5_69331213_T_A_b37	NoLDPv,AllPvNotSignificant	0.00518334
SERF1B	ENSG00000205572.5	Heart_Left_Ventricle_Analysis	5_69238774_T_G_hg19	NoLDPv,AllPvNotSignificant	0.0388342
SERF1B	ENSG00000205572.5	Esophagus_Mucosa_Analysis	5_69342881_T_C_hg19	NoLDPv,AllPvNotSignificant	0.228436
SERF1B	ENSG00000205572.5	Esophagus_Muscularis_Analysis	5_69238774_T_G_hg19	NoLDPv,AllPvNotSignificant	0.0109596
SERF1B	ENSG00000205572.5	Skin_Not_Sun_Exposed_Suprapubic_Analysis	5_69238791_G_C_b37	NoLDPv,AllPvNotSignificant	0.00577181
SERF1B	ENSG00000205572.5	Small_Intestine_Terminal_Ileum_Analysis	5_69408916_G_C_hg19	NoLDPv,AllPvNotSignificant	0.0157523
SERF1B	ENSG00000205572.5	Brain_Putamen_basal_ganglia_Analysis	5_69342881_T_C_hg19	NoLDPv,AllPvNotSignificant	0.00221611
SERF1B	ENSG00000205572.5	Brain_Cerebellar_Hemisphere_Analysis	5_69331213_T_A_b37	NoLDPv,AllPvSignificant	3.71695e-05
SERF1B	ENSG00000205572.5	Adrenal_Gland_Analysis	5_69238791_G_C_b37	NoLDPv,AllPvNotSignificant	0.0814899
SERF1B	ENSG00000205572.5	Brain_Cortex_Analysis	5_69331213_T_A_b37	NoLDPv,AllPvNotSignificant	0.195408
SERF1B	ENSG00000205572.5	Artery_Tibial_Analysis	5_69399957_A_T_b37	NoLDPv,AllPvNotSignificant	0.00916169
SERF1B	ENSG00000205572.5	Adipose_Visceral_Omentum_Analysis	5_69420949_A_T_b37	NoLDPv,AllPvNotSignificant	0.032454
SERF1B	ENSG00000205572.5	Artery_Coronary_Analysis	5_69331216_T_A_b37	NoLDPv,AllPvNotSignificant	0.00280332
SERF1B	ENSG00000205572.5	Esophagus_Gastroesophageal_Junction_Analysis	5_69240050_T_C_hg19	NoLDPv,AllPvNotSignificant	0.0271168
SMN2	ENSG00000205571.8	ICGC_Analysis	5_69280024_C_T_hg19	False PAWG pval	2.50608977859e-05
SMN2	ENSG00000205571.8	Prostate_Analysis	5_69331213_T_A_b37	NoLDPv,AllPvNotSignificant	0.174516
SMN2	ENSG00000205571.8	Whole_Blood_Analysis	5_69461989_T_C_b37	NoLDPv,AllPvNotSignificant	0.000256546
SMN2	ENSG00000205571.8	Pituitary_Analysis	5_69370574_C_G_hg19	NoLDPv,AllPvNotSignificant	0.130478
SMN2	ENSG00000205571.8	Vagina_Analysis	5_69461441_A_G_b37	NoLDPv,AllPvNotSignificant	0.0648516
SMN2	ENSG00000205571.8	Uterus_Analysis	5_69291044_A_G_hg19	NoLDPv,AllPvNotSignificant	0.01639
SMN2	ENSG00000205571.8	Spleen_Analysis	5_69343570_G_T_b37	NoLDPv,AllPvNotSignificant	0.0157122
SMN2	ENSG00000205571.8	Stomach_Analysis	5_69343570_G_T_b37	NoLDPv,AllPvNotSignificant	0.0219023
SMN2	ENSG00000205571.8	Testis_Analysis	5_69373667_A_G_hg19	NoLDPv,AllPvNotSignificant	0.0495347
SMN2	ENSG00000205571.8	Thyroid_Analysis	5_69462125_T_G_b37	NoLDPv,AllPvNotSignificant	0.00228977
SMN2	ENSG00000205571.8	Skin_Sun_Exposed_Lower_leg_Analysis	5_69442483_A_C_b37	NoLDPv,AllPvNotSignificant	0.0326669
SMN2	ENSG00000205571.8	Brain_Anterior_cingulate_cortex_BA24_Analysis	5_69370574_C_G_hg19	NoLDPv,AllPvNotSignificant	0.00729708
SMN2	ENSG00000205571.8	Brain_Caudate_basal_ganglia_Analysis	5_69370574_C_G_hg19	NoLDPv,AllPvNotSignificant	0.00143074
SMN2	ENSG00000205571.8	Brain_Frontal_Cortex_BA9_Analysis	5_69331213_T_A_b37	NoLDPv,AllPvNotSignificant	0.00301876
SMN2	ENSG00000205571.8	Adipose_Subcutaneous_Analysis	5_69331213_T_A_b37	NoLDPv,AllPvNotSignificant	0.0358745
SMN2	ENSG00000205571.8	Breast_Mammary_Tissue_Analysis	5_69342881_T_C_hg19	NoLDPv,AllPvNotSignificant	0.0340717
SMN2	ENSG00000205571.8	Colon_Sigmoid_Analysis	5_69331213_T_A_b37	NoLDPv,AllPvNotSignificant	0.0138909
SMN2	ENSG00000205571.8	Artery_Aorta_Analysis	5_69373667_A_G_hg19	NoLDPv,AllPvSignificant	6.39996e-05
SMN2	ENSG00000205571.8	Brain_Cerebellum_Analysis	5_69331213_T_A_b37	NoLDPv,AllPvNotSignificant	0.13768
SMN2	ENSG00000205571.8	Brain_Nucleus_accumbens_basal_ganglia_Analysis	5_69331213_T_A_b37	NoLDPv,AllPvNotSignificant	0.020744
SMN2	ENSG00000205571.8	Brain_Hippocampus_Analysis	5_69370574_C_G_hg19	NoLDPv,AllPvNotSignificant	0.0850876
SMN2	ENSG00000205571.8	Liver_Analysis	5_69442503_G_C_b37	NoLDPv,AllPvNotSignificant	0.00188315
SMN2	ENSG00000205571.8	Lung_Analysis	5_69442483_A_C_b37	NoLDPv,AllPvNotSignificant	0.00829004
SMN2	ENSG00000205571.8	Ovary_Analysis	5_69461441_A_G_b37	NoLDPv,AllPvNotSignificant	0.0115166
SMN2	ENSG00000205571.8	Pancreas_Analysis	5_69461989_T_C_b37	NoLDPv,AllPvNotSignificant	0.00745353
SMN2	ENSG00000205571.8	Brain_Hypothalamus_Analysis	5_69370574_C_G_hg19	NoLDPv,AllPvNotSignificant	0.0335489
SMN2	ENSG00000205571.8	Nerve_Tibial_Analysis	5_69461989_T_C_b37	NoLDPv,AllPvNotSignificant	0.00105002
SMN2	ENSG00000205571.8	Muscle_Skeletal_Analysis	5_69442483_A_C_b37	NoLDPv,AllPvNotSignificant	0.00368377
SMN2	ENSG00000205571.8	Colon_Transverse_Analysis	5_69343570_G_T_b37	NoLDPv,AllPvNotSignificant	0.000585731
SMN2	ENSG00000205571.8	Heart_Atrial_Appendage_Analysis	5_69442503_G_C_b37	NoLDPv,AllPvNotSignificant	0.00206087
SMN2	ENSG00000205571.8	Heart_Left_Ventricle_Analysis	5_69393259_C_G_hg19	NoLDPv,AllPvNotSignificant	0.00203872
SMN2	ENSG00000205571.8	Esophagus_Mucosa_Analysis	5_69343570_G_T_b37	NoLDPv,AllPvNotSignificant	0.00495539
SMN2	ENSG00000205571.8	Esophagus_Muscularis_Analysis	5_69370574_C_G_hg19	NoLDPv,AllPvNotSignificant	0.000253082
SMN2	ENSG00000205571.8	Skin_Not_Sun_Exposed_Suprapubic_Analysis	5_69442483_A_C_b37	NoLDPv,AllPvNotSignificant	0.00689776
SMN2	ENSG00000205571.8	Small_Intestine_Terminal_Ileum_Analysis	5_69342881_T_C_hg19	NoLDPv,AllPvNotSignificant	0.0799381
SMN2	ENSG00000205571.8	Brain_Putamen_basal_ganglia_Analysis	5_69399957_A_T_b37	NoLDPv,AllPvNotSignificant	0.021965
SMN2	ENSG00000205571.8	Brain_Cerebellar_Hemisphere_Analysis	5_69331213_T_A_b37	NoLDPv,AllPvNotSignificant	0.00081829
SMN2	ENSG00000205571.8	Adrenal_Gland_Analysis	5_69343570_G_T_b37	NoLDPv,AllPvNotSignificant	0.0104633
SMN2	ENSG00000205571.8	Brain_Cortex_Analysis	5_69331213_T_A_b37	NoLDPv,AllPvNotSignificant	0.00542125
SMN2	ENSG00000205571.8	Artery_Tibial_Analysis	5_69442483_A_C_b37	NoLDPv,AllPvNotSignificant	0.00147803
SMN2	ENSG00000205571.8	Adipose_Visceral_Omentum_Analysis	5_69442483_A_C_b37	NoLDPv,AllPvNotSignificant	0.0290074
SMN2	ENSG00000205571.8	Artery_Coronary_Analysis	5_69442483_A_C_b37	NoLDPv,AllPvNotSignificant	0.00567675
SMN2	ENSG00000205571.8	Esophagus_Gastroesophageal_Junction_Analysis	5_69331213_T_A_b37	NoLDPv,AllPvNotSignificant	0.0250869
ERCC8	ENSG00000049167.9	ICGC_Analysis	5_60319731_G_A_hg19	False PAWG pval	9.5538926459e-06
ERCC8	ENSG00000049167.9	Prostate_Analysis	5_60319731_G_A_hg19	LeadPvNotSignificant(Checkld)	0.90976
ERCC8	ENSG00000049167.9	Whole_Blood_Analysis	5_60319731_G_A_hg19	LeadPvNotSignificant(Checkld)	0.0085326
ERCC8	ENSG00000049167.9	Pituitary_Analysis	5_60319731_G_A_hg19	LeadPvNotSignificant(Checkld)	0.593727
ERCC8	ENSG00000049167.9	Vagina_Analysis	5_60319731_G_A_hg19	LeadPvNotSignificant(Checkld)	0.0906641
ERCC8	ENSG00000049167.9	Uterus_Analysis	5_60319731_G_A_hg19	LeadPvNotSignificant(Checkld)	0.151511
ERCC8	ENSG00000049167.9	Spleen_Analysis	5_60319731_G_A_hg19	LeadPvNotSignificant(Checkld)	0.0716378
ERCC8	ENSG00000049167.9	Stomach_Analysis	5_60319731_G_A_hg19	LeadPvNotSignificant(Checkld)	0.224689
ERCC8	ENSG00000049167.9	Testis_Analysis	5_60319731_G_A_hg19	LeadPvNotSignificant(Checkld)	0.0019043
ERCC8	ENSG00000049167.9	Thyroid_Analysis	5_60319731_G_A_hg19	LeadPvNotSignificant(Checkld)	0.0276063
ERCC8	ENSG00000049167.9	Skin_Sun_Exposed_Lower_leg_Analysis	5_60319731_G_A_hg19	LeadPvNotSignificant(Checkld)	0.000917007
ERCC8	ENSG00000049167.9	Brain_Anterior_cingulate_cortex_BA24_Analysis	5_60319731_G_A_hg19	LeadPvNotSignificant(Checkld)	0.0408422
ERCC8	ENSG00000049167.9	Brain_Caudate_basal_ganglia_Analysis	5_60319731_G_A_hg19	LeadPvNotSignificant(Checkld)	0.564266
ERCC8	ENSG00000049167.9	Brain_Frontal_Cortex_BA9_Analysis	5_60319731_G_A_hg19	LeadPvNotSignificant(Checkld)	0.896711
ERCC8	ENSG00000049167.9	Adipose_Subcutaneous_Analysis	5_60319731_G_A_hg19	LeadPvNotSignificant(Checkld)	0.0182288
ERCC8	ENSG00000049167.9	Breast_Mammary_Tissue_Analysis	5_60319731_G_A_hg19	LeadPvNotSignificant(Checkld)	0.00159746
ERCC8	ENSG00000049167.9	Colon_Sigmoid_Analysis	5_60319731_G_A_hg19	LeadPvNotSignificant(Checkld)	0.776013
ERCC8	ENSG00000049167.9	Artery_Aorta_Analysis	5_60319731_G_A_hg19	LeadPvNotSignificant(Checkld)	0.000537117
ERCC8	ENSG00000049167.9	Brain_Cerebellum_Analysis	5_60319731_G_A_hg19	LeadPvNotSignificant(Checkld)	0.952588
ERCC8	ENSG00000049167.9	Brain_Nucleus_accumbens_basal_ganglia_Analysis	5_60319731_G_A_hg19	LeadPvNotSignificant(Checkld)	0.19709
ERCC8	ENSG00000049167.9	Brain_Hippocampus_Analysis	5_60319731_G_A_hg19	LeadPvNotSignificant(Checkld)	0.425949
ERCC8	ENSG00000049167.9	Liver_Analysis	5_60319731_G_A_hg19	LeadPvNotSignificant(Checkld)	0.0113867
ERCC8	ENSG00000049167.9	Lung_Analysis	5_60319731_G_A_hg19	LeadPvNotSignificant(Checkld)	0.00229427
ERCC8	ENSG00000049167.9	Ovary_Analysis	5_60319731_G_A_hg19	LeadPvNotSignificant(Checkld)	0.34287
ERCC8	ENSG00000049167.9	Pancreas_Analysis	5_60319731_G_A_hg19	LeadPvNotSignificant(Checkld)	0.037631
ERCC8	ENSG00000049167.9	Brain_Hypothalamus_Analysis	5_60319731_G_A_hg19	LeadPvNotSignificant(Checkld)	0.102245
ERCC8	ENSG00000049167.9	Nerve_Tibial_Analysis	5_60319731_G_A_hg19	LeadPvNotSignificant(Checkld)	0.0333481
ERCC8	ENSG00000049167.9	Muscle_Skeletal_Analysis	5_60319731_G_A_hg19	LeadPvNotSignificant(Checkld)	0.00672067
ERCC8	ENSG00000049167.9	Colon_Transverse_Analysis	5_60319731_G_A_hg19	LeadPvNotSignificant(Checkld)	0.00341204
ERCC8	ENSG00000049167.9	Heart_Atrial_Appendage_Analysis	5_60319731_G_A_hg19	LeadPvNotSignificant(Checkld)	0.944174
ERCC8	ENSG00000049167.9	Heart_Left_Ventricle_Analysis	5_60319731_G_A_hg19	LeadPvNotSignificant(Checkld)	0.0374247
ERCC8	ENSG00000049167.9	Esophagus_Mucosa_Analysis	5_60319731_G_A_hg19	LeadPvNotSignificant(Checkld)	0.000804966
ERCC8	ENSG00000049167.9	Esophagus_Muscularis_Analysis	5_60319731_G_A_hg19	LeadPvNotSignificant(Checkld)	0.791028
ERCC8	ENSG00000049167.9	Skin_Not_Sun_Exposed_Suprapubic_Analysis	5_60319731_G_A_hg19	LeadPvNotSignificant(Checkld)	0.00187515
ERCC8	ENSG00000049167.9	Small_Intestine_Terminal_Ileum_Analysis	5_60319731_G_A_hg19	LeadPvNotSignificant(Checkld)	0.844844
ERCC8	ENSG00000049167.9	Brain_Putamen_basal_ganglia_Analysis	5_60319731_G_A_hg19	LeadPvNotSignificant(Checkld)	0.456713
ERCC8	ENSG00000049167.9	Brain_Cerebellar_Hemisphere_Analysis	5_60319731_G_A_hg19	LeadPvNotSignificant(Checkld)	0.30219
ERCC8	ENSG00000049167.9	Adrenal_Gland_Analysis	5_60319731_G_A_hg19	LeadPvNotSignificant(Checkld)	0.0215098
ERCC8	ENSG00000049167.9	Brain_Cortex_Analysis	5_60319731_G_A_hg19	LeadPvNotSignificant(Checkld)	0.610199
ERCC8	ENSG00000049167.9	Artery_Tibial_Analysis	5_60319731_G_A_hg19	LeadPvNotSignificant(Checkld)	0.0101135
ERCC8	ENSG00000049167.9	Adipose_Visceral_Omentum_Analysis	5_60319731_G_A_hg19	LeadPvNotSignificant(Checkld)	0.0562196
ERCC8	ENSG00000049167.9	Artery_Coronary_Analysis	5_60319731_G_A_hg19	LeadPvNotSignificant(Checkld)	0.261431
ERCC8	ENSG00000049167.9	Esophagus_Gastroesophageal_Junction_Analysis	5_60319731_G_A_hg19	LeadPvNotSignificant(Checkld)	0.308804
UBTD2	ENSG00000168246.5	ICGC_Analysis	5_171799004_T_C_hg19	False PAWG pval	2.35293427411e-06
UBTD2	ENSG00000168246.5	Prostate_Analysis	5_171799004_T_C_hg19	LeadPvNotSignificant(Checkld)	0.352292
UBTD2	ENSG00000168246.5	Whole_Blood_Analysis	5_171799004_T_C_hg19	LeadPvNotSignificant(Checkld)	0.870768
UBTD2	ENSG00000168246.5	Pituitary_Analysis	5_171799004_T_C_hg19	LeadPvNotSignificant(Checkld)	0.0159344
UBTD2	ENSG00000168246.5	Vagina_Analysis	5_171799004_T_C_hg19	LeadPvNotSignificant(Checkld)	0.983931
UBTD2	ENSG00000168246.5	Uterus_Analysis	5_171799004_T_C_hg19	LeadPvNotSignificant(Checkld)	0.701298
UBTD2	ENSG00000168246.5	Spleen_Analysis	5_171799004_T_C_hg19	LeadPvNotSignificant(Checkld)	0.474998
UBTD2	ENSG00000168246.5	Stomach_Analysis	5_171799004_T_C_hg19	LeadPvNotSignificant(Checkld)	0.0447221
UBTD2	ENSG00000168246.5	Testis_Analysis	5_171799004_T_C_hg19	LeadPvNotSignificant(Checkld)	0.424976
UBTD2	ENSG00000168246.5	Thyroid_Analysis	5_171799004_T_C_hg19	LeadPvNotSignificant(Checkld)	0.169213
UBTD2	ENSG00000168246.5	Skin_Sun_Exposed_Lower_leg_Analysis	5_171799004_T_C_hg19	LeadPvNotSignificant(Checkld)	0.225709
UBTD2	ENSG00000168246.5	Brain_Anterior_cingulate_cortex_BA24_Analysis	5_171799004_T_C_hg19	LeadPvNotSignificant(Checkld)	0.676418
UBTD2	ENSG00000168246.5	Brain_Caudate_basal_ganglia_Analysis	5_171799004_T_C_hg19	LeadPvNotSignificant(Checkld)	0.654672
UBTD2	ENSG00000168246.5	Brain_Frontal_Cortex_BA9_Analysis	5_171799004_T_C_hg19	LeadPvNotSignificant(Checkld)	0.976494
UBTD2	ENSG00000168246.5	Adipose_Subcutaneous_Analysis	5_171799004_T_C_hg19	LeadPvNotSignificant(Checkld)	0.631999
UBTD2	ENSG00000168246.5	Breast_Mammary_Tissue_Analysis	5_171799004_T_C_hg19	LeadPvNotSignificant(Checkld)	0.432911
UBTD2	ENSG00000168246.5	Colon_Sigmoid_Analysis	5_171799004_T_C_hg19	LeadPvNotSignificant(Checkld)	0.606181
UBTD2	ENSG00000168246.5	Artery_Aorta_Analysis	5_171799004_T_C_hg19	LeadPvNotSignificant(Checkld)	0.188724
UBTD2	ENSG00000168246.5	Brain_Cerebellum_Analysis	5_171799004_T_C_hg19	LeadPvNotSignificant(Checkld)	0.855945
UBTD2	ENSG00000168246.5	Brain_Nucleus_accumbens_basal_ganglia_Analysis	5_171799004_T_C_hg19	LeadPvNotSignificant(Checkld)	0.656721
UBTD2	ENSG00000168246.5	Brain_Hippocampus_Analysis	5_171799004_T_C_hg19	LeadPvNotSignificant(Checkld)	0.436121
UBTD2	ENSG00000168246.5	Liver_Analysis	5_171799004_T_C_hg19	LeadPvNotSignificant(Checkld)	0.11119
UBTD2	ENSG00000168246.5	Lung_Analysis	5_171799004_T_C_hg19	LeadPvNotSignificant(Checkld)	0.785498
UBTD2	ENSG00000168246.5	Ovary_Analysis	5_171799004_T_C_hg19	LeadPvNotSignificant(Checkld)	0.745687
UBTD2	ENSG00000168246.5	Pancreas_Analysis	5_171799004_T_C_hg19	LeadPvNotSignificant(Checkld)	0.156803
UBTD2	ENSG00000168246.5	Brain_Hypothalamus_Analysis	5_171799004_T_C_hg19	LeadPvNotSignificant(Checkld)	0.746128
UBTD2	ENSG00000168246.5	Nerve_Tibial_Analysis	5_171799004_T_C_hg19	LeadPvNotSignificant(Checkld)	0.0177853
UBTD2	ENSG00000168246.5	Muscle_Skeletal_Analysis	5_171799004_T_C_hg19	LeadPvNotSignificant(Checkld)	0.227877
UBTD2	ENSG00000168246.5	Colon_Transverse_Analysis	5_171799004_T_C_hg19	LeadPvNotSignificant(Checkld)	0.979747
UBTD2	ENSG00000168246.5	Heart_Atrial_Appendage_Analysis	5_171799004_T_C_hg19	LeadPvNotSignificant(Checkld)	0.987054
UBTD2	ENSG00000168246.5	Heart_Left_Ventricle_Analysis	5_171799004_T_C_hg19	LeadPvNotSignificant(Checkld)	0.662503
UBTD2	ENSG00000168246.5	Esophagus_Mucosa_Analysis	5_171799004_T_C_hg19	LeadPvNotSignificant(Checkld)	0.0664903
UBTD2	ENSG00000168246.5	Esophagus_Muscularis_Analysis	5_171799004_T_C_hg19	LeadPvNotSignificant(Checkld)	0.907595
UBTD2	ENSG00000168246.5	Skin_Not_Sun_Exposed_Suprapubic_Analysis	5_171799004_T_C_hg19	LeadPvNotSignificant(Checkld)	0.154994
UBTD2	ENSG00000168246.5	Small_Intestine_Terminal_Ileum_Analysis	5_171799004_T_C_hg19	LeadPvNotSignificant(Checkld)	0.296516
UBTD2	ENSG00000168246.5	Brain_Putamen_basal_ganglia_Analysis	5_171799004_T_C_hg19	LeadPvNotSignificant(Checkld)	0.640809
UBTD2	ENSG00000168246.5	Brain_Cerebellar_Hemisphere_Analysis	5_171799004_T_C_hg19	LeadPvNotSignificant(Checkld)	0.0904602
UBTD2	ENSG00000168246.5	Adrenal_Gland_Analysis	5_171799004_T_C_hg19	LeadPvNotSignificant(Checkld)	0.886974
UBTD2	ENSG00000168246.5	Brain_Cortex_Analysis	5_171799004_T_C_hg19	LeadPvNotSignificant(Checkld)	0.391597
UBTD2	ENSG00000168246.5	Artery_Tibial_Analysis	5_171799004_T_C_hg19	LeadPvNotSignificant(Checkld)	0.888203
UBTD2	ENSG00000168246.5	Adipose_Visceral_Omentum_Analysis	5_171799004_T_C_hg19	LeadPvNotSignificant(Checkld)	0.253609
UBTD2	ENSG00000168246.5	Artery_Coronary_Analysis	5_171799004_T_C_hg19	LeadPvNotSignificant(Checkld)	0.215616
UBTD2	ENSG00000168246.5	Esophagus_Gastroesophageal_Junction_Analysis	5_171799004_T_C_hg19	LeadPvNotSignificant(Checkld)	0.1661
SCGB3A1	ENSG00000161055.3	ICGC_Analysis	5_179982278_G_A_hg19	False PAWG pval	3.14021291333e-07
SCGB3A1	ENSG00000161055.3	Prostate_Analysis	5_179982278_G_A_hg19	LeadPvNotSignificant(Checkld)	0.292655
SCGB3A1	ENSG00000161055.3	Whole_Blood_Analysis	5_179982278_G_A_hg19	LeadPvSignificant	2.06507e-31
SCGB3A1	ENSG00000161055.3	Pituitary_Analysis	5_179982278_G_A_hg19	LeadPvNotSignificant(Checkld)	0.481641
SCGB3A1	ENSG00000161055.3	Vagina_Analysis	5_179982278_G_A_hg19	LeadPvNotSignificant(Checkld)	0.0125344
SCGB3A1	ENSG00000161055.3	Uterus_Analysis	5_179982278_G_A_hg19	LeadPvNotSignificant(Checkld)	0.151314
SCGB3A1	ENSG00000161055.3	Spleen_Analysis	5_179982278_G_A_hg19	LeadPvNotSignificant(Checkld)	0.0381789
SCGB3A1	ENSG00000161055.3	Stomach_Analysis	5_179982278_G_A_hg19	LeadPvNotSignificant(Checkld)	0.392777
SCGB3A1	ENSG00000161055.3	Testis_Analysis	5_179982278_G_A_hg19	LeadPvNotSignificant(Checkld)	0.102187
SCGB3A1	ENSG00000161055.3	Thyroid_Analysis	5_179982278_G_A_hg19	LeadPvNotSignificant(Checkld)	0.190404
SCGB3A1	ENSG00000161055.3	Skin_Sun_Exposed_Lower_leg_Analysis	5_179982278_G_A_hg19	LeadPvNotSignificant(Checkld)	0.931291
SCGB3A1	ENSG00000161055.3	Brain_Anterior_cingulate_cortex_BA24_Analysis	5_179982278_G_A_hg19	LeadPvNotSignificant(Checkld)	0.140551
SCGB3A1	ENSG00000161055.3	Brain_Caudate_basal_ganglia_Analysis	5_179982278_G_A_hg19	LeadPvNotSignificant(Checkld)	0.316959
SCGB3A1	ENSG00000161055.3	Brain_Frontal_Cortex_BA9_Analysis	5_179982278_G_A_hg19	LeadPvNotSignificant(Checkld)	0.310079
SCGB3A1	ENSG00000161055.3	Adipose_Subcutaneous_Analysis	5_179982278_G_A_hg19	LeadPvNotSignificant(Checkld)	0.00145848
SCGB3A1	ENSG00000161055.3	Breast_Mammary_Tissue_Analysis	5_179982278_G_A_hg19	LeadPvNotSignificant(Checkld)	0.341929
SCGB3A1	ENSG00000161055.3	Colon_Sigmoid_Analysis	5_179982278_G_A_hg19	LeadPvNotSignificant(Checkld)	0.999158
SCGB3A1	ENSG00000161055.3	Artery_Aorta_Analysis	5_179982278_G_A_hg19	LeadPvNotSignificant(Checkld)	0.547799
SCGB3A1	ENSG00000161055.3	Brain_Cerebellum_Analysis	5_179982278_G_A_hg19	LeadPvNotSignificant(Checkld)	0.173336
SCGB3A1	ENSG00000161055.3	Brain_Nucleus_accumbens_basal_ganglia_Analysis	5_179982278_G_A_hg19	LeadPvNotSignificant(Checkld)	0.405383
SCGB3A1	ENSG00000161055.3	Brain_Hippocampus_Analysis	5_179982278_G_A_hg19	LeadPvNotSignificant(Checkld)	0.058668
SCGB3A1	ENSG00000161055.3	Liver_Analysis	5_179982278_G_A_hg19	LeadPvNotSignificant(Checkld)	0.414576
SCGB3A1	ENSG00000161055.3	Lung_Analysis	5_179982278_G_A_hg19	LeadPvNotSignificant(Checkld)	0.182617
SCGB3A1	ENSG00000161055.3	Ovary_Analysis	5_179982278_G_A_hg19	LeadPvNotSignificant(Checkld)	0.548268
SCGB3A1	ENSG00000161055.3	Pancreas_Analysis	5_179982278_G_A_hg19	LeadPvNotSignificant(Checkld)	0.583146
SCGB3A1	ENSG00000161055.3	Brain_Hypothalamus_Analysis	5_179982278_G_A_hg19	LeadPvNotSignificant(Checkld)	0.593058
SCGB3A1	ENSG00000161055.3	Nerve_Tibial_Analysis	5_179982278_G_A_hg19	LeadPvNotSignificant(Checkld)	0.754836
SCGB3A1	ENSG00000161055.3	Muscle_Skeletal_Analysis	5_179982278_G_A_hg19	LeadPvNotSignificant(Checkld)	0.478628
SCGB3A1	ENSG00000161055.3	Colon_Transverse_Analysis	5_179982278_G_A_hg19	LeadPvNotSignificant(Checkld)	0.0964355
SCGB3A1	ENSG00000161055.3	Heart_Atrial_Appendage_Analysis	5_179982278_G_A_hg19	LeadPvNotSignificant(Checkld)	0.695389
SCGB3A1	ENSG00000161055.3	Heart_Left_Ventricle_Analysis	5_179982278_G_A_hg19	LeadPvNotSignificant(Checkld)	0.77364
SCGB3A1	ENSG00000161055.3	Esophagus_Mucosa_Analysis	5_179982278_G_A_hg19	LeadPvNotSignificant(Checkld)	0.536643
SCGB3A1	ENSG00000161055.3	Esophagus_Muscularis_Analysis	5_179982278_G_A_hg19	LeadPvNotSignificant(Checkld)	0.731139
SCGB3A1	ENSG00000161055.3	Skin_Not_Sun_Exposed_Suprapubic_Analysis	5_179982278_G_A_hg19	LeadPvNotSignificant(Checkld)	0.165306
SCGB3A1	ENSG00000161055.3	Small_Intestine_Terminal_Ileum_Analysis	5_179982278_G_A_hg19	LeadPvNotSignificant(Checkld)	0.010128
SCGB3A1	ENSG00000161055.3	Brain_Putamen_basal_ganglia_Analysis	5_179982278_G_A_hg19	LeadPvNotSignificant(Checkld)	0.592717
SCGB3A1	ENSG00000161055.3	Brain_Cerebellar_Hemisphere_Analysis	5_179982278_G_A_hg19	LeadPvNotSignificant(Checkld)	0.657387
SCGB3A1	ENSG00000161055.3	Adrenal_Gland_Analysis	5_179982278_G_A_hg19	LeadPvNotSignificant(Checkld)	0.146999
SCGB3A1	ENSG00000161055.3	Brain_Cortex_Analysis	5_179982278_G_A_hg19	LeadPvNotSignificant(Checkld)	0.638481
SCGB3A1	ENSG00000161055.3	Artery_Tibial_Analysis	5_179982278_G_A_hg19	LeadPvNotSignificant(Checkld)	0.328933
SCGB3A1	ENSG00000161055.3	Adipose_Visceral_Omentum_Analysis	5_179982278_G_A_hg19	LeadPvNotSignificant(Checkld)	0.313701
SCGB3A1	ENSG00000161055.3	Artery_Coronary_Analysis	5_179982278_G_A_hg19	LeadPvNotSignificant(Checkld)	0.0975521
SCGB3A1	ENSG00000161055.3	Esophagus_Gastroesophageal_Junction_Analysis	5_179982278_G_A_hg19	LeadPvNotSignificant(Checkld)	0.0894412
ZC2HC1B	ENSG00000118491.7	ICGC_Analysis	6_144089216_G_A_hg19	False PAWG pval	2.46583564628e-07
ZC2HC1B	ENSG00000118491.7	Prostate_Analysis	6_144125035_G_A_hg19	NoLDPv,AllPvNotSignificant	0.00349873
ZC2HC1B	ENSG00000118491.7	Whole_Blood_Analysis	nan	NoPvAtAll	nan
ZC2HC1B	ENSG00000118491.7	Pituitary_Analysis	nan	NoPvAtAll	nan
ZC2HC1B	ENSG00000118491.7	Vagina_Analysis	nan	NoPvAtAll	nan
ZC2HC1B	ENSG00000118491.7	Uterus_Analysis	6_144181952_C_T_hg19	NoLDPv,AllPvNotSignificant	0.00884893
ZC2HC1B	ENSG00000118491.7	Spleen_Analysis	6_144130089_T_C_hg19	NoLDPv,AllPvNotSignificant	0.0353637
ZC2HC1B	ENSG00000118491.7	Stomach_Analysis	6_144322029_A_C_b37	NoLDPv,AllPvNotSignificant	0.0135678
ZC2HC1B	ENSG00000118491.7	Testis_Analysis	6_144264366_C_T_hg19	NoLDPv,AllPvNotSignificant	0.0314879
ZC2HC1B	ENSG00000118491.7	Thyroid_Analysis	6_144280528_C_A_hg19	NoLDPv,AllPvNotSignificant	0.00043175
ZC2HC1B	ENSG00000118491.7	Skin_Sun_Exposed_Lower_leg_Analysis	6_144118743_G_T_b37	NoLDPv,AllPvNotSignificant	0.00112059
ZC2HC1B	ENSG00000118491.7	Brain_Anterior_cingulate_cortex_BA24_Analysis	nan	NoPvAtAll	nan
ZC2HC1B	ENSG00000118491.7	Brain_Caudate_basal_ganglia_Analysis	nan	NoPvAtAll	nan
ZC2HC1B	ENSG00000118491.7	Brain_Frontal_Cortex_BA9_Analysis	nan	NoPvAtAll	nan
ZC2HC1B	ENSG00000118491.7	Adipose_Subcutaneous_Analysis	6_144281042_C_T_hg19	NoLDPv,AllPvNotSignificant	0.003644
ZC2HC1B	ENSG00000118491.7	Breast_Mammary_Tissue_Analysis	6_144177965_G_A_hg19	NoLDPv,AllPvNotSignificant	0.0231914
ZC2HC1B	ENSG00000118491.7	Colon_Sigmoid_Analysis	6_144132145_A_G_hg19	NoLDPv,AllPvNotSignificant	0.00416322
ZC2HC1B	ENSG00000118491.7	Artery_Aorta_Analysis	nan	NoPvAtAll	nan
ZC2HC1B	ENSG00000118491.7	Brain_Cerebellum_Analysis	nan	NoPvAtAll	nan
ZC2HC1B	ENSG00000118491.7	Brain_Nucleus_accumbens_basal_ganglia_Analysis	nan	NoPvAtAll	nan
ZC2HC1B	ENSG00000118491.7	Brain_Hippocampus_Analysis	nan	NoPvAtAll	nan
ZC2HC1B	ENSG00000118491.7	Liver_Analysis	nan	NoPvAtAll	nan
ZC2HC1B	ENSG00000118491.7	Lung_Analysis	6_144137312_A_G_hg19	NoLDPv,AllPvNotSignificant	0.0129609
ZC2HC1B	ENSG00000118491.7	Ovary_Analysis	6_144222930_G_A_hg19	NoLDPv,AllPvNotSignificant	0.00646745
ZC2HC1B	ENSG00000118491.7	Pancreas_Analysis	nan	NoPvAtAll	nan
ZC2HC1B	ENSG00000118491.7	Brain_Hypothalamus_Analysis	nan	NoPvAtAll	nan
ZC2HC1B	ENSG00000118491.7	Nerve_Tibial_Analysis	6_144161744_A_T_hg19	NoLDPv,AllPvNotSignificant	0.0142517
ZC2HC1B	ENSG00000118491.7	Muscle_Skeletal_Analysis	nan	NoPvAtAll	nan
ZC2HC1B	ENSG00000118491.7	Colon_Transverse_Analysis	nan	NoPvAtAll	nan
ZC2HC1B	ENSG00000118491.7	Heart_Atrial_Appendage_Analysis	nan	NoPvAtAll	nan
ZC2HC1B	ENSG00000118491.7	Heart_Left_Ventricle_Analysis	nan	NoPvAtAll	nan
ZC2HC1B	ENSG00000118491.7	Esophagus_Mucosa_Analysis	6_144254021_G_A_hg19	NoLDPv,AllPvNotSignificant	0.02971
ZC2HC1B	ENSG00000118491.7	Esophagus_Muscularis_Analysis	6_144091476_A_G_hg19	NoLDPv,AllPvNotSignificant	0.00257306
ZC2HC1B	ENSG00000118491.7	Skin_Not_Sun_Exposed_Suprapubic_Analysis	6_144316293_T_C_hg19	NoLDPv,AllPvNotSignificant	0.0191697
ZC2HC1B	ENSG00000118491.7	Small_Intestine_Terminal_Ileum_Analysis	nan	NoPvAtAll	nan
ZC2HC1B	ENSG00000118491.7	Brain_Putamen_basal_ganglia_Analysis	nan	NoPvAtAll	nan
ZC2HC1B	ENSG00000118491.7	Brain_Cerebellar_Hemisphere_Analysis	nan	NoPvAtAll	nan
ZC2HC1B	ENSG00000118491.7	Adrenal_Gland_Analysis	nan	NoPvAtAll	nan
ZC2HC1B	ENSG00000118491.7	Brain_Cortex_Analysis	nan	NoPvAtAll	nan
ZC2HC1B	ENSG00000118491.7	Artery_Tibial_Analysis	nan	NoPvAtAll	nan
ZC2HC1B	ENSG00000118491.7	Adipose_Visceral_Omentum_Analysis	6_144124839_G_T_hg19	NoLDPv,AllPvNotSignificant	0.0137543
ZC2HC1B	ENSG00000118491.7	Artery_Coronary_Analysis	6_144112958_T_C_hg19	NoLDPv,AllPvNotSignificant	0.00808324
ZC2HC1B	ENSG00000118491.7	Esophagus_Gastroesophageal_Junction_Analysis	6_144324214_G_C_hg19	NoLDPv,AllPvNotSignificant	0.00703243
TRBV6-8	ENSG00000253534.1	ICGC_Analysis	7_142025037_C_T_hg19	True PAWG pval	1.83453054979e-08
TRBV6-8	ENSG00000253534.1	Prostate_Analysis	nan	NoPvAtAll	nan
TRBV6-8	ENSG00000253534.1	Whole_Blood_Analysis	nan	NoPvAtAll	nan
TRBV6-8	ENSG00000253534.1	Pituitary_Analysis	nan	NoPvAtAll	nan
TRBV6-8	ENSG00000253534.1	Vagina_Analysis	nan	NoPvAtAll	nan
TRBV6-8	ENSG00000253534.1	Uterus_Analysis	nan	NoPvAtAll	nan
TRBV6-8	ENSG00000253534.1	Spleen_Analysis	nan	NoPvAtAll	nan
TRBV6-8	ENSG00000253534.1	Stomach_Analysis	nan	NoPvAtAll	nan
TRBV6-8	ENSG00000253534.1	Testis_Analysis	7_142025037_C_T_hg19	LeadPvNotSignificant(Checkld)	0.0209764
TRBV6-8	ENSG00000253534.1	Thyroid_Analysis	nan	NoPvAtAll	nan
TRBV6-8	ENSG00000253534.1	Skin_Sun_Exposed_Lower_leg_Analysis	nan	NoPvAtAll	nan
TRBV6-8	ENSG00000253534.1	Brain_Anterior_cingulate_cortex_BA24_Analysis	nan	NoPvAtAll	nan
TRBV6-8	ENSG00000253534.1	Brain_Caudate_basal_ganglia_Analysis	nan	NoPvAtAll	nan
TRBV6-8	ENSG00000253534.1	Brain_Frontal_Cortex_BA9_Analysis	nan	NoPvAtAll	nan
TRBV6-8	ENSG00000253534.1	Adipose_Subcutaneous_Analysis	nan	NoPvAtAll	nan
TRBV6-8	ENSG00000253534.1	Breast_Mammary_Tissue_Analysis	nan	NoPvAtAll	nan
TRBV6-8	ENSG00000253534.1	Colon_Sigmoid_Analysis	nan	NoPvAtAll	nan
TRBV6-8	ENSG00000253534.1	Artery_Aorta_Analysis	nan	NoPvAtAll	nan
TRBV6-8	ENSG00000253534.1	Brain_Cerebellum_Analysis	nan	NoPvAtAll	nan
TRBV6-8	ENSG00000253534.1	Brain_Nucleus_accumbens_basal_ganglia_Analysis	nan	NoPvAtAll	nan
TRBV6-8	ENSG00000253534.1	Brain_Hippocampus_Analysis	nan	NoPvAtAll	nan
TRBV6-8	ENSG00000253534.1	Liver_Analysis	nan	NoPvAtAll	nan
TRBV6-8	ENSG00000253534.1	Lung_Analysis	nan	NoPvAtAll	nan
TRBV6-8	ENSG00000253534.1	Ovary_Analysis	nan	NoPvAtAll	nan
TRBV6-8	ENSG00000253534.1	Pancreas_Analysis	nan	NoPvAtAll	nan
TRBV6-8	ENSG00000253534.1	Brain_Hypothalamus_Analysis	nan	NoPvAtAll	nan
TRBV6-8	ENSG00000253534.1	Nerve_Tibial_Analysis	nan	NoPvAtAll	nan
TRBV6-8	ENSG00000253534.1	Muscle_Skeletal_Analysis	nan	NoPvAtAll	nan
TRBV6-8	ENSG00000253534.1	Colon_Transverse_Analysis	nan	NoPvAtAll	nan
TRBV6-8	ENSG00000253534.1	Heart_Atrial_Appendage_Analysis	nan	NoPvAtAll	nan
TRBV6-8	ENSG00000253534.1	Heart_Left_Ventricle_Analysis	nan	NoPvAtAll	nan
TRBV6-8	ENSG00000253534.1	Esophagus_Mucosa_Analysis	nan	NoPvAtAll	nan
TRBV6-8	ENSG00000253534.1	Esophagus_Muscularis_Analysis	nan	NoPvAtAll	nan
TRBV6-8	ENSG00000253534.1	Skin_Not_Sun_Exposed_Suprapubic_Analysis	nan	NoPvAtAll	nan
TRBV6-8	ENSG00000253534.1	Small_Intestine_Terminal_Ileum_Analysis	nan	NoPvAtAll	nan
TRBV6-8	ENSG00000253534.1	Brain_Putamen_basal_ganglia_Analysis	nan	NoPvAtAll	nan
TRBV6-8	ENSG00000253534.1	Brain_Cerebellar_Hemisphere_Analysis	nan	NoPvAtAll	nan
TRBV6-8	ENSG00000253534.1	Adrenal_Gland_Analysis	nan	NoPvAtAll	nan
TRBV6-8	ENSG00000253534.1	Brain_Cortex_Analysis	nan	NoPvAtAll	nan
TRBV6-8	ENSG00000253534.1	Artery_Tibial_Analysis	nan	NoPvAtAll	nan
TRBV6-8	ENSG00000253534.1	Adipose_Visceral_Omentum_Analysis	nan	NoPvAtAll	nan
TRBV6-8	ENSG00000253534.1	Artery_Coronary_Analysis	nan	NoPvAtAll	nan
TRBV6-8	ENSG00000253534.1	Esophagus_Gastroesophageal_Junction_Analysis	nan	NoPvAtAll	nan
TRBV10-2	ENSG00000229769.2	ICGC_Analysis	7_142216436_G_T_hg19	False PAWG pval	9.51317844647e-09
TRBV10-2	ENSG00000229769.2	Prostate_Analysis	nan	NoPvAtAll	nan
TRBV10-2	ENSG00000229769.2	Whole_Blood_Analysis	7_142216436_G_T_hg19	LeadPvSignificant	7.22476e-07
TRBV10-2	ENSG00000229769.2	Pituitary_Analysis	nan	NoPvAtAll	nan
TRBV10-2	ENSG00000229769.2	Vagina_Analysis	nan	NoPvAtAll	nan
TRBV10-2	ENSG00000229769.2	Uterus_Analysis	nan	NoPvAtAll	nan
TRBV10-2	ENSG00000229769.2	Spleen_Analysis	7_142216436_G_T_hg19	LeadPvNotSignificant(Checkld)	0.0423214
TRBV10-2	ENSG00000229769.2	Stomach_Analysis	nan	NoPvAtAll	nan
TRBV10-2	ENSG00000229769.2	Testis_Analysis	nan	NoPvAtAll	nan
TRBV10-2	ENSG00000229769.2	Thyroid_Analysis	nan	NoPvAtAll	nan
TRBV10-2	ENSG00000229769.2	Skin_Sun_Exposed_Lower_leg_Analysis	nan	NoPvAtAll	nan
TRBV10-2	ENSG00000229769.2	Brain_Anterior_cingulate_cortex_BA24_Analysis	nan	NoPvAtAll	nan
TRBV10-2	ENSG00000229769.2	Brain_Caudate_basal_ganglia_Analysis	nan	NoPvAtAll	nan
TRBV10-2	ENSG00000229769.2	Brain_Frontal_Cortex_BA9_Analysis	nan	NoPvAtAll	nan
TRBV10-2	ENSG00000229769.2	Adipose_Subcutaneous_Analysis	nan	NoPvAtAll	nan
TRBV10-2	ENSG00000229769.2	Breast_Mammary_Tissue_Analysis	nan	NoPvAtAll	nan
TRBV10-2	ENSG00000229769.2	Colon_Sigmoid_Analysis	nan	NoPvAtAll	nan
TRBV10-2	ENSG00000229769.2	Artery_Aorta_Analysis	nan	NoPvAtAll	nan
TRBV10-2	ENSG00000229769.2	Brain_Cerebellum_Analysis	nan	NoPvAtAll	nan
TRBV10-2	ENSG00000229769.2	Brain_Nucleus_accumbens_basal_ganglia_Analysis	nan	NoPvAtAll	nan
TRBV10-2	ENSG00000229769.2	Brain_Hippocampus_Analysis	nan	NoPvAtAll	nan
TRBV10-2	ENSG00000229769.2	Liver_Analysis	nan	NoPvAtAll	nan
TRBV10-2	ENSG00000229769.2	Lung_Analysis	7_142216436_G_T_hg19	LeadPvNotSignificant(Checkld)	0.0241351
TRBV10-2	ENSG00000229769.2	Ovary_Analysis	nan	NoPvAtAll	nan
TRBV10-2	ENSG00000229769.2	Pancreas_Analysis	7_142216436_G_T_hg19	LeadPvNotSignificant(Checkld)	0.964091
TRBV10-2	ENSG00000229769.2	Brain_Hypothalamus_Analysis	nan	NoPvAtAll	nan
TRBV10-2	ENSG00000229769.2	Nerve_Tibial_Analysis	nan	NoPvAtAll	nan
TRBV10-2	ENSG00000229769.2	Muscle_Skeletal_Analysis	nan	NoPvAtAll	nan
TRBV10-2	ENSG00000229769.2	Colon_Transverse_Analysis	nan	NoPvAtAll	nan
TRBV10-2	ENSG00000229769.2	Heart_Atrial_Appendage_Analysis	nan	NoPvAtAll	nan
TRBV10-2	ENSG00000229769.2	Heart_Left_Ventricle_Analysis	nan	NoPvAtAll	nan
TRBV10-2	ENSG00000229769.2	Esophagus_Mucosa_Analysis	nan	NoPvAtAll	nan
TRBV10-2	ENSG00000229769.2	Esophagus_Muscularis_Analysis	nan	NoPvAtAll	nan
TRBV10-2	ENSG00000229769.2	Skin_Not_Sun_Exposed_Suprapubic_Analysis	nan	NoPvAtAll	nan
TRBV10-2	ENSG00000229769.2	Small_Intestine_Terminal_Ileum_Analysis	nan	NoPvAtAll	nan
TRBV10-2	ENSG00000229769.2	Brain_Putamen_basal_ganglia_Analysis	nan	NoPvAtAll	nan
TRBV10-2	ENSG00000229769.2	Brain_Cerebellar_Hemisphere_Analysis	nan	NoPvAtAll	nan
TRBV10-2	ENSG00000229769.2	Adrenal_Gland_Analysis	nan	NoPvAtAll	nan
TRBV10-2	ENSG00000229769.2	Brain_Cortex_Analysis	nan	NoPvAtAll	nan
TRBV10-2	ENSG00000229769.2	Artery_Tibial_Analysis	nan	NoPvAtAll	nan
TRBV10-2	ENSG00000229769.2	Adipose_Visceral_Omentum_Analysis	nan	NoPvAtAll	nan
TRBV10-2	ENSG00000229769.2	Artery_Coronary_Analysis	nan	NoPvAtAll	nan
TRBV10-2	ENSG00000229769.2	Esophagus_Gastroesophageal_Junction_Analysis	nan	NoPvAtAll	nan
DLD	ENSG00000091140.8	ICGC_Analysis	7_107590738_G_C_hg19	False PAWG pval	5.98934397729e-07
DLD	ENSG00000091140.8	Prostate_Analysis	7_107590738_G_C_hg19	LeadPvNotSignificant(Checkld)	0.0422275
DLD	ENSG00000091140.8	Whole_Blood_Analysis	7_107590738_G_C_hg19	LeadPvNotSignificant(Checkld)	0.377807
DLD	ENSG00000091140.8	Pituitary_Analysis	7_107590738_G_C_hg19	LeadPvNotSignificant(Checkld)	0.869949
DLD	ENSG00000091140.8	Vagina_Analysis	7_107590738_G_C_hg19	LeadPvNotSignificant(Checkld)	0.52428
DLD	ENSG00000091140.8	Uterus_Analysis	7_107590738_G_C_hg19	LeadPvNotSignificant(Checkld)	0.98486
DLD	ENSG00000091140.8	Spleen_Analysis	7_107590738_G_C_hg19	LeadPvNotSignificant(Checkld)	0.921419
DLD	ENSG00000091140.8	Stomach_Analysis	7_107590738_G_C_hg19	LeadPvNotSignificant(Checkld)	0.371291
DLD	ENSG00000091140.8	Testis_Analysis	7_107590738_G_C_hg19	LeadPvNotSignificant(Checkld)	0.704964
DLD	ENSG00000091140.8	Thyroid_Analysis	7_107590738_G_C_hg19	LeadPvNotSignificant(Checkld)	0.767969
DLD	ENSG00000091140.8	Skin_Sun_Exposed_Lower_leg_Analysis	7_107590738_G_C_hg19	LeadPvNotSignificant(Checkld)	0.813201
DLD	ENSG00000091140.8	Brain_Anterior_cingulate_cortex_BA24_Analysis	7_107590738_G_C_hg19	LeadPvNotSignificant(Checkld)	0.400298
DLD	ENSG00000091140.8	Brain_Caudate_basal_ganglia_Analysis	7_107590738_G_C_hg19	LeadPvNotSignificant(Checkld)	0.557184
DLD	ENSG00000091140.8	Brain_Frontal_Cortex_BA9_Analysis	7_107590738_G_C_hg19	LeadPvNotSignificant(Checkld)	0.0314349
DLD	ENSG00000091140.8	Adipose_Subcutaneous_Analysis	7_107590738_G_C_hg19	LeadPvNotSignificant(Checkld)	0.110741
DLD	ENSG00000091140.8	Breast_Mammary_Tissue_Analysis	7_107590738_G_C_hg19	LeadPvNotSignificant(Checkld)	0.0918045
DLD	ENSG00000091140.8	Colon_Sigmoid_Analysis	7_107590738_G_C_hg19	LeadPvNotSignificant(Checkld)	0.310756
DLD	ENSG00000091140.8	Artery_Aorta_Analysis	7_107590738_G_C_hg19	LeadPvNotSignificant(Checkld)	0.372808
DLD	ENSG00000091140.8	Brain_Cerebellum_Analysis	7_107590738_G_C_hg19	LeadPvNotSignificant(Checkld)	0.260878
DLD	ENSG00000091140.8	Brain_Nucleus_accumbens_basal_ganglia_Analysis	7_107590738_G_C_hg19	LeadPvNotSignificant(Checkld)	0.769891
DLD	ENSG00000091140.8	Brain_Hippocampus_Analysis	7_107590738_G_C_hg19	LeadPvNotSignificant(Checkld)	0.30489
DLD	ENSG00000091140.8	Liver_Analysis	7_107590738_G_C_hg19	LeadPvNotSignificant(Checkld)	0.146873
DLD	ENSG00000091140.8	Lung_Analysis	7_107590738_G_C_hg19	LeadPvNotSignificant(Checkld)	0.0328749
DLD	ENSG00000091140.8	Ovary_Analysis	7_107590738_G_C_hg19	LeadPvNotSignificant(Checkld)	0.129701
DLD	ENSG00000091140.8	Pancreas_Analysis	7_107590738_G_C_hg19	LeadPvNotSignificant(Checkld)	0.574676
DLD	ENSG00000091140.8	Brain_Hypothalamus_Analysis	7_107590738_G_C_hg19	LeadPvNotSignificant(Checkld)	0.0030033
DLD	ENSG00000091140.8	Nerve_Tibial_Analysis	7_107590738_G_C_hg19	LeadPvNotSignificant(Checkld)	0.144436
DLD	ENSG00000091140.8	Muscle_Skeletal_Analysis	7_107590738_G_C_hg19	LeadPvNotSignificant(Checkld)	0.003206
DLD	ENSG00000091140.8	Colon_Transverse_Analysis	7_107590738_G_C_hg19	LeadPvNotSignificant(Checkld)	0.0835331
DLD	ENSG00000091140.8	Heart_Atrial_Appendage_Analysis	7_107590738_G_C_hg19	LeadPvNotSignificant(Checkld)	0.0650428
DLD	ENSG00000091140.8	Heart_Left_Ventricle_Analysis	7_107590738_G_C_hg19	LeadPvNotSignificant(Checkld)	0.940892
DLD	ENSG00000091140.8	Esophagus_Mucosa_Analysis	7_107590738_G_C_hg19	LeadPvNotSignificant(Checkld)	0.447288
DLD	ENSG00000091140.8	Esophagus_Muscularis_Analysis	7_107590738_G_C_hg19	LeadPvNotSignificant(Checkld)	0.144306
DLD	ENSG00000091140.8	Skin_Not_Sun_Exposed_Suprapubic_Analysis	7_107590738_G_C_hg19	LeadPvNotSignificant(Checkld)	0.839972
DLD	ENSG00000091140.8	Small_Intestine_Terminal_Ileum_Analysis	7_107590738_G_C_hg19	LeadPvNotSignificant(Checkld)	0.442203
DLD	ENSG00000091140.8	Brain_Putamen_basal_ganglia_Analysis	7_107590738_G_C_hg19	LeadPvNotSignificant(Checkld)	0.172782
DLD	ENSG00000091140.8	Brain_Cerebellar_Hemisphere_Analysis	7_107590738_G_C_hg19	LeadPvNotSignificant(Checkld)	0.72036
DLD	ENSG00000091140.8	Adrenal_Gland_Analysis	7_107590738_G_C_hg19	LeadPvNotSignificant(Checkld)	0.0964302
DLD	ENSG00000091140.8	Brain_Cortex_Analysis	7_107590738_G_C_hg19	LeadPvNotSignificant(Checkld)	0.0042725
DLD	ENSG00000091140.8	Artery_Tibial_Analysis	7_107590738_G_C_hg19	LeadPvNotSignificant(Checkld)	0.389189
DLD	ENSG00000091140.8	Adipose_Visceral_Omentum_Analysis	7_107590738_G_C_hg19	LeadPvNotSignificant(Checkld)	0.331748
DLD	ENSG00000091140.8	Artery_Coronary_Analysis	7_107590738_G_C_hg19	LeadPvNotSignificant(Checkld)	0.717869
DLD	ENSG00000091140.8	Esophagus_Gastroesophageal_Junction_Analysis	7_107590738_G_C_hg19	LeadPvNotSignificant(Checkld)	0.759238
SPDYE2B	ENSG00000173678.10	ICGC_Analysis	7_102357019_G_A_hg19	True PAWG pval	3.91517391862e-09
SPDYE2B	ENSG00000173678.10	Prostate_Analysis	nan	NoPvAtAll	nan
SPDYE2B	ENSG00000173678.10	Whole_Blood_Analysis	nan	NoPvAtAll	nan
SPDYE2B	ENSG00000173678.10	Pituitary_Analysis	nan	NoPvAtAll	nan
SPDYE2B	ENSG00000173678.10	Vagina_Analysis	nan	NoPvAtAll	nan
SPDYE2B	ENSG00000173678.10	Uterus_Analysis	nan	NoPvAtAll	nan
SPDYE2B	ENSG00000173678.10	Spleen_Analysis	nan	NoPvAtAll	nan
SPDYE2B	ENSG00000173678.10	Stomach_Analysis	nan	NoPvAtAll	nan
SPDYE2B	ENSG00000173678.10	Testis_Analysis	7_102347590_A_G_hg19	NoLDPv,AllPvNotSignificant	0.00415124
SPDYE2B	ENSG00000173678.10	Thyroid_Analysis	7_102332238_A_G_hg19	NoLDPv,AllPvNotSignificant	0.00523517
SPDYE2B	ENSG00000173678.10	Skin_Sun_Exposed_Lower_leg_Analysis	nan	NoPvAtAll	nan
SPDYE2B	ENSG00000173678.10	Brain_Anterior_cingulate_cortex_BA24_Analysis	nan	NoPvAtAll	nan
SPDYE2B	ENSG00000173678.10	Brain_Caudate_basal_ganglia_Analysis	nan	NoPvAtAll	nan
SPDYE2B	ENSG00000173678.10	Brain_Frontal_Cortex_BA9_Analysis	nan	NoPvAtAll	nan
SPDYE2B	ENSG00000173678.10	Adipose_Subcutaneous_Analysis	nan	NoPvAtAll	nan
SPDYE2B	ENSG00000173678.10	Breast_Mammary_Tissue_Analysis	nan	NoPvAtAll	nan
SPDYE2B	ENSG00000173678.10	Colon_Sigmoid_Analysis	nan	NoPvAtAll	nan
SPDYE2B	ENSG00000173678.10	Artery_Aorta_Analysis	nan	NoPvAtAll	nan
SPDYE2B	ENSG00000173678.10	Brain_Cerebellum_Analysis	nan	NoPvAtAll	nan
SPDYE2B	ENSG00000173678.10	Brain_Nucleus_accumbens_basal_ganglia_Analysis	nan	NoPvAtAll	nan
SPDYE2B	ENSG00000173678.10	Brain_Hippocampus_Analysis	nan	NoPvAtAll	nan
SPDYE2B	ENSG00000173678.10	Liver_Analysis	nan	NoPvAtAll	nan
SPDYE2B	ENSG00000173678.10	Lung_Analysis	7_102332238_A_G_hg19	NoLDPv,AllPvNotSignificant	0.00340483
SPDYE2B	ENSG00000173678.10	Ovary_Analysis	nan	NoPvAtAll	nan
SPDYE2B	ENSG00000173678.10	Pancreas_Analysis	nan	NoPvAtAll	nan
SPDYE2B	ENSG00000173678.10	Brain_Hypothalamus_Analysis	nan	NoPvAtAll	nan
SPDYE2B	ENSG00000173678.10	Nerve_Tibial_Analysis	nan	NoPvAtAll	nan
SPDYE2B	ENSG00000173678.10	Muscle_Skeletal_Analysis	nan	NoPvAtAll	nan
SPDYE2B	ENSG00000173678.10	Colon_Transverse_Analysis	nan	NoPvAtAll	nan
SPDYE2B	ENSG00000173678.10	Heart_Atrial_Appendage_Analysis	nan	NoPvAtAll	nan
SPDYE2B	ENSG00000173678.10	Heart_Left_Ventricle_Analysis	nan	NoPvAtAll	nan
SPDYE2B	ENSG00000173678.10	Esophagus_Mucosa_Analysis	nan	NoPvAtAll	nan
SPDYE2B	ENSG00000173678.10	Esophagus_Muscularis_Analysis	nan	NoPvAtAll	nan
SPDYE2B	ENSG00000173678.10	Skin_Not_Sun_Exposed_Suprapubic_Analysis	nan	NoPvAtAll	nan
SPDYE2B	ENSG00000173678.10	Small_Intestine_Terminal_Ileum_Analysis	nan	NoPvAtAll	nan
SPDYE2B	ENSG00000173678.10	Brain_Putamen_basal_ganglia_Analysis	nan	NoPvAtAll	nan
SPDYE2B	ENSG00000173678.10	Brain_Cerebellar_Hemisphere_Analysis	nan	NoPvAtAll	nan
SPDYE2B	ENSG00000173678.10	Adrenal_Gland_Analysis	nan	NoPvAtAll	nan
SPDYE2B	ENSG00000173678.10	Brain_Cortex_Analysis	nan	NoPvAtAll	nan
SPDYE2B	ENSG00000173678.10	Artery_Tibial_Analysis	nan	NoPvAtAll	nan
SPDYE2B	ENSG00000173678.10	Adipose_Visceral_Omentum_Analysis	nan	NoPvAtAll	nan
SPDYE2B	ENSG00000173678.10	Artery_Coronary_Analysis	nan	NoPvAtAll	nan
SPDYE2B	ENSG00000173678.10	Esophagus_Gastroesophageal_Junction_Analysis	nan	NoPvAtAll	nan
TRBV4-1	ENSG00000211710.3	ICGC_Analysis	7_141953844_C_T_hg19	False PAWG pval	7.36412396418e-08
TRBV4-1	ENSG00000211710.3	Prostate_Analysis	7_141953844_C_T_hg19	LeadPvNotSignificant(Checkld)	0.0142309
TRBV4-1	ENSG00000211710.3	Whole_Blood_Analysis	7_141953844_C_T_hg19	LeadPvSignificant	7.69357e-13
TRBV4-1	ENSG00000211710.3	Pituitary_Analysis	nan	NoPvAtAll	nan
TRBV4-1	ENSG00000211710.3	Vagina_Analysis	7_141953844_C_T_hg19	LeadPvNotSignificant(Checkld)	0.262963
TRBV4-1	ENSG00000211710.3	Uterus_Analysis	nan	NoPvAtAll	nan
TRBV4-1	ENSG00000211710.3	Spleen_Analysis	7_141953844_C_T_hg19	LeadPvNotSignificant(Checkld)	0.000343585
TRBV4-1	ENSG00000211710.3	Stomach_Analysis	7_141953844_C_T_hg19	LeadPvNotSignificant(Checkld)	0.00576757
TRBV4-1	ENSG00000211710.3	Testis_Analysis	nan	NoPvAtAll	nan
TRBV4-1	ENSG00000211710.3	Thyroid_Analysis	7_141953844_C_T_hg19	LeadPvNotSignificant(Checkld)	0.00316606
TRBV4-1	ENSG00000211710.3	Skin_Sun_Exposed_Lower_leg_Analysis	nan	NoPvAtAll	nan
TRBV4-1	ENSG00000211710.3	Brain_Anterior_cingulate_cortex_BA24_Analysis	nan	NoPvAtAll	nan
TRBV4-1	ENSG00000211710.3	Brain_Caudate_basal_ganglia_Analysis	nan	NoPvAtAll	nan
TRBV4-1	ENSG00000211710.3	Brain_Frontal_Cortex_BA9_Analysis	nan	NoPvAtAll	nan
TRBV4-1	ENSG00000211710.3	Adipose_Subcutaneous_Analysis	7_141953844_C_T_hg19	LeadPvNotSignificant(Checkld)	0.145079
TRBV4-1	ENSG00000211710.3	Breast_Mammary_Tissue_Analysis	7_141953844_C_T_hg19	LeadPvNotSignificant(Checkld)	0.289409
TRBV4-1	ENSG00000211710.3	Colon_Sigmoid_Analysis	nan	NoPvAtAll	nan
TRBV4-1	ENSG00000211710.3	Artery_Aorta_Analysis	7_141953844_C_T_hg19	LeadPvNotSignificant(Checkld)	0.332607
TRBV4-1	ENSG00000211710.3	Brain_Cerebellum_Analysis	nan	NoPvAtAll	nan
TRBV4-1	ENSG00000211710.3	Brain_Nucleus_accumbens_basal_ganglia_Analysis	nan	NoPvAtAll	nan
TRBV4-1	ENSG00000211710.3	Brain_Hippocampus_Analysis	nan	NoPvAtAll	nan
TRBV4-1	ENSG00000211710.3	Liver_Analysis	nan	NoPvAtAll	nan
TRBV4-1	ENSG00000211710.3	Lung_Analysis	7_141953844_C_T_hg19	LeadPvNotSignificant(Checkld)	0.000242187
TRBV4-1	ENSG00000211710.3	Ovary_Analysis	nan	NoPvAtAll	nan
TRBV4-1	ENSG00000211710.3	Pancreas_Analysis	7_141953844_C_T_hg19	LeadPvNotSignificant(Checkld)	0.64382
TRBV4-1	ENSG00000211710.3	Brain_Hypothalamus_Analysis	nan	NoPvAtAll	nan
TRBV4-1	ENSG00000211710.3	Nerve_Tibial_Analysis	nan	NoPvAtAll	nan
TRBV4-1	ENSG00000211710.3	Muscle_Skeletal_Analysis	nan	NoPvAtAll	nan
TRBV4-1	ENSG00000211710.3	Colon_Transverse_Analysis	7_141953844_C_T_hg19	LeadPvNotSignificant(Checkld)	0.0579794
TRBV4-1	ENSG00000211710.3	Heart_Atrial_Appendage_Analysis	nan	NoPvAtAll	nan
TRBV4-1	ENSG00000211710.3	Heart_Left_Ventricle_Analysis	nan	NoPvAtAll	nan
TRBV4-1	ENSG00000211710.3	Esophagus_Mucosa_Analysis	7_141953844_C_T_hg19	LeadPvNotSignificant(Checkld)	0.0850203
TRBV4-1	ENSG00000211710.3	Esophagus_Muscularis_Analysis	nan	NoPvAtAll	nan
TRBV4-1	ENSG00000211710.3	Skin_Not_Sun_Exposed_Suprapubic_Analysis	nan	NoPvAtAll	nan
TRBV4-1	ENSG00000211710.3	Small_Intestine_Terminal_Ileum_Analysis	7_141953844_C_T_hg19	LeadPvNotSignificant(Checkld)	0.0562861
TRBV4-1	ENSG00000211710.3	Brain_Putamen_basal_ganglia_Analysis	nan	NoPvAtAll	nan
TRBV4-1	ENSG00000211710.3	Brain_Cerebellar_Hemisphere_Analysis	nan	NoPvAtAll	nan
TRBV4-1	ENSG00000211710.3	Adrenal_Gland_Analysis	nan	NoPvAtAll	nan
TRBV4-1	ENSG00000211710.3	Brain_Cortex_Analysis	nan	NoPvAtAll	nan
TRBV4-1	ENSG00000211710.3	Artery_Tibial_Analysis	nan	NoPvAtAll	nan
TRBV4-1	ENSG00000211710.3	Adipose_Visceral_Omentum_Analysis	7_141953844_C_T_hg19	LeadPvNotSignificant(Checkld)	0.00281215
TRBV4-1	ENSG00000211710.3	Artery_Coronary_Analysis	7_141953844_C_T_hg19	LeadPvNotSignificant(Checkld)	0.0454633
TRBV4-1	ENSG00000211710.3	Esophagus_Gastroesophageal_Junction_Analysis	nan	NoPvAtAll	nan
PIP	ENSG00000159763.3	ICGC_Analysis	7_142743233_C_T_hg19	False PAWG pval	1.35917979042e-06
PIP	ENSG00000159763.3	Prostate_Analysis	7_142820326_G_A_hg19	NoLDPv,AllPvNotSignificant	0.00323104
PIP	ENSG00000159763.3	Whole_Blood_Analysis	7_142912132_T_A_hg19	NoLDPv,AllPvNotSignificant	0.0124313
PIP	ENSG00000159763.3	Pituitary_Analysis	7_142869453_T_C_hg19	NoLDPv,AllPvNotSignificant	0.0144089
PIP	ENSG00000159763.3	Vagina_Analysis	7_142881540_G_A_hg19	NoLDPv,AllPvNotSignificant	0.0121458
PIP	ENSG00000159763.3	Uterus_Analysis	7_142936243_G_A_hg19	NoLDPv,AllPvNotSignificant	0.00643566
PIP	ENSG00000159763.3	Spleen_Analysis	7_142894877_T_C_hg19	NoLDPv,AllPvNotSignificant	0.0910722
PIP	ENSG00000159763.3	Stomach_Analysis	7_142820921_C_T_hg19	NoLDPv,AllPvNotSignificant	0.0641298
PIP	ENSG00000159763.3	Testis_Analysis	7_142820922_G_A_hg19	NoLDPv,AllPvNotSignificant	0.0156952
PIP	ENSG00000159763.3	Thyroid_Analysis	7_142869453_T_C_hg19	NoLDPv,AllPvNotSignificant	0.0169254
PIP	ENSG00000159763.3	Skin_Sun_Exposed_Lower_leg_Analysis	7_142839168_A_G_hg19	NoLDPv,AllPvNotSignificant	0.0170816
PIP	ENSG00000159763.3	Brain_Anterior_cingulate_cortex_BA24_Analysis	7_142732827_A_G_hg19	NoLDPv,AllPvNotSignificant	0.0114135
PIP	ENSG00000159763.3	Brain_Caudate_basal_ganglia_Analysis	7_142884163_C_T_hg19	NoLDPv,AllPvNotSignificant	0.0026967
PIP	ENSG00000159763.3	Brain_Frontal_Cortex_BA9_Analysis	7_142902873_G_A_hg19	NoLDPv,AllPvNotSignificant	0.0493261
PIP	ENSG00000159763.3	Adipose_Subcutaneous_Analysis	7_142902873_G_A_hg19	NoLDPv,AllPvNotSignificant	0.0140461
PIP	ENSG00000159763.3	Breast_Mammary_Tissue_Analysis	7_142864756_G_A_hg19	NoLDPv,AllPvNotSignificant	0.0311197
PIP	ENSG00000159763.3	Colon_Sigmoid_Analysis	7_142790842_G_A_b37	NoLDPv,AllPvNotSignificant	0.00405236
PIP	ENSG00000159763.3	Artery_Aorta_Analysis	7_142748860_T_C_b37	NoLDPv,AllPvNotSignificant	0.0223879
PIP	ENSG00000159763.3	Brain_Cerebellum_Analysis	7_142831326_T_A_b37	NoLDPv,AllPvNotSignificant	0.0131384
PIP	ENSG00000159763.3	Brain_Nucleus_accumbens_basal_ganglia_Analysis	7_142750757_C_T_hg19	NoLDPv,AllPvNotSignificant	0.00345794
PIP	ENSG00000159763.3	Brain_Hippocampus_Analysis	7_142855393_G_A_hg19	NoLDPv,AllPvNotSignificant	0.154022
PIP	ENSG00000159763.3	Liver_Analysis	7_142767966_T_C_b37	NoLDPv,AllPvNotSignificant	0.00582719
PIP	ENSG00000159763.3	Lung_Analysis	7_142869453_T_C_hg19	NoLDPv,AllPvNotSignificant	0.0190005
PIP	ENSG00000159763.3	Ovary_Analysis	7_142908998_T_C_hg19	NoLDPv,AllPvNotSignificant	0.123862
PIP	ENSG00000159763.3	Pancreas_Analysis	7_142732827_A_G_hg19	NoLDPv,AllPvNotSignificant	0.00217248
PIP	ENSG00000159763.3	Brain_Hypothalamus_Analysis	7_142822734_C_A_hg19	NoLDPv,AllPvNotSignificant	0.0316672
PIP	ENSG00000159763.3	Nerve_Tibial_Analysis	7_142741869_G_A_hg19	NoLDPv,AllPvNotSignificant	0.0160825
PIP	ENSG00000159763.3	Muscle_Skeletal_Analysis	7_142735964_T_C_hg19	NoLDPv,AllPvNotSignificant	0.0307551
PIP	ENSG00000159763.3	Colon_Transverse_Analysis	7_142881540_G_A_hg19	NoLDPv,AllPvNotSignificant	0.0292109
PIP	ENSG00000159763.3	Heart_Atrial_Appendage_Analysis	7_142887879_G_A_hg19	NoLDPv,AllPvNotSignificant	0.050978
PIP	ENSG00000159763.3	Heart_Left_Ventricle_Analysis	7_142834674_C_T_hg19	NoLDPv,AllPvNotSignificant	0.0539447
PIP	ENSG00000159763.3	Esophagus_Mucosa_Analysis	7_142869453_T_C_hg19	NoLDPv,AllPvNotSignificant	0.0314235
PIP	ENSG00000159763.3	Esophagus_Muscularis_Analysis	7_142830623_G_A_hg19	NoLDPv,AllPvNotSignificant	0.0125505
PIP	ENSG00000159763.3	Skin_Not_Sun_Exposed_Suprapubic_Analysis	7_142923159_G_A_hg19	NoLDPv,AllPvNotSignificant	0.00759206
PIP	ENSG00000159763.3	Small_Intestine_Terminal_Ileum_Analysis	7_142741427_G_A_hg19	NoLDPv,AllPvNotSignificant	0.0487117
PIP	ENSG00000159763.3	Brain_Putamen_basal_ganglia_Analysis	7_142811995_T_C_hg19	NoLDPv,AllPvNotSignificant	0.121379
PIP	ENSG00000159763.3	Brain_Cerebellar_Hemisphere_Analysis	7_142869453_T_C_hg19	NoLDPv,AllPvNotSignificant	0.0592552
PIP	ENSG00000159763.3	Adrenal_Gland_Analysis	7_142850349_G_C_hg19	NoLDPv,AllPvNotSignificant	0.0341792
PIP	ENSG00000159763.3	Brain_Cortex_Analysis	7_142893866_G_A_hg19	NoLDPv,AllPvNotSignificant	0.0380345
PIP	ENSG00000159763.3	Artery_Tibial_Analysis	7_142767778_T_C_b37	NoLDPv,AllPvNotSignificant	0.00193738
PIP	ENSG00000159763.3	Adipose_Visceral_Omentum_Analysis	7_142767966_T_C_b37	NoLDPv,AllPvNotSignificant	0.00880975
PIP	ENSG00000159763.3	Artery_Coronary_Analysis	7_142847686_T_G_hg19	NoLDPv,AllPvNotSignificant	0.0111007
PIP	ENSG00000159763.3	Esophagus_Gastroesophageal_Junction_Analysis	7_142865449_A_G_hg19	NoLDPv,AllPvNotSignificant	0.00323016
EPHA1	ENSG00000146904.4	ICGC_Analysis	7_143104816_G_A_hg19	False PAWG pval	3.93545075669e-08
EPHA1	ENSG00000146904.4	Prostate_Analysis	7_143104816_G_A_hg19	LeadPvNotSignificant(Checkld)	0.996239
EPHA1	ENSG00000146904.4	Whole_Blood_Analysis	7_143104816_G_A_hg19	LeadPvNotSignificant(Checkld)	0.020985
EPHA1	ENSG00000146904.4	Pituitary_Analysis	7_143104816_G_A_hg19	LeadPvNotSignificant(Checkld)	0.132719
EPHA1	ENSG00000146904.4	Vagina_Analysis	7_143132183_G_A_hg19	NoLDPv,AllPvNotSignificant	0.00120257
EPHA1	ENSG00000146904.4	Uterus_Analysis	7_143198249_C_A_hg19	NoLDPv,AllPvNotSignificant	0.0143681
EPHA1	ENSG00000146904.4	Spleen_Analysis	7_143084574_G_A_b37	NoLDPv,AllPvNotSignificant	0.00282354
EPHA1	ENSG00000146904.4	Stomach_Analysis	7_143104816_G_A_hg19	LeadPvNotSignificant(Checkld)	0.305475
EPHA1	ENSG00000146904.4	Testis_Analysis	7_143104816_G_A_hg19	LeadPvNotSignificant(Checkld)	0.941186
EPHA1	ENSG00000146904.4	Thyroid_Analysis	7_143104816_G_A_hg19	LeadPvNotSignificant(Checkld)	0.727556
EPHA1	ENSG00000146904.4	Skin_Sun_Exposed_Lower_leg_Analysis	7_143104816_G_A_hg19	LeadPvNotSignificant(Checkld)	0.126382
EPHA1	ENSG00000146904.4	Brain_Anterior_cingulate_cortex_BA24_Analysis	7_143104816_G_A_hg19	LeadPvNotSignificant(Checkld)	0.75952
EPHA1	ENSG00000146904.4	Brain_Caudate_basal_ganglia_Analysis	7_143104816_G_A_hg19	LeadPvNotSignificant(Checkld)	0.0971506
EPHA1	ENSG00000146904.4	Brain_Frontal_Cortex_BA9_Analysis	7_143104816_G_A_hg19	LeadPvNotSignificant(Checkld)	0.431489
EPHA1	ENSG00000146904.4	Adipose_Subcutaneous_Analysis	7_143104816_G_A_hg19	LeadPvNotSignificant(Checkld)	0.0283001
EPHA1	ENSG00000146904.4	Breast_Mammary_Tissue_Analysis	7_143104816_G_A_hg19	LeadPvNotSignificant(Checkld)	0.0176672
EPHA1	ENSG00000146904.4	Colon_Sigmoid_Analysis	7_143104816_G_A_hg19	LeadPvNotSignificant(Checkld)	0.0347397
EPHA1	ENSG00000146904.4	Artery_Aorta_Analysis	7_143104816_G_A_hg19	LeadPvNotSignificant(Checkld)	0.739082
EPHA1	ENSG00000146904.4	Brain_Cerebellum_Analysis	7_143104816_G_A_hg19	LeadPvNotSignificant(Checkld)	0.41714
EPHA1	ENSG00000146904.4	Brain_Nucleus_accumbens_basal_ganglia_Analysis	7_143104816_G_A_hg19	LeadPvNotSignificant(Checkld)	0.855469
EPHA1	ENSG00000146904.4	Brain_Hippocampus_Analysis	7_143104816_G_A_hg19	LeadPvNotSignificant(Checkld)	0.073944
EPHA1	ENSG00000146904.4	Liver_Analysis	7_143104816_G_A_hg19	LeadPvNotSignificant(Checkld)	0.88302
EPHA1	ENSG00000146904.4	Lung_Analysis	7_143104816_G_A_hg19	LeadPvNotSignificant(Checkld)	0.119781
EPHA1	ENSG00000146904.4	Ovary_Analysis	7_143006535_A_C_b37	NoLDPv,AllPvNotSignificant	0.00304471
EPHA1	ENSG00000146904.4	Pancreas_Analysis	7_143104816_G_A_hg19	LeadPvNotSignificant(Checkld)	0.914309
EPHA1	ENSG00000146904.4	Brain_Hypothalamus_Analysis	7_143104816_G_A_hg19	LeadPvNotSignificant(Checkld)	0.643968
EPHA1	ENSG00000146904.4	Nerve_Tibial_Analysis	7_143104816_G_A_hg19	LeadPvNotSignificant(Checkld)	0.000350127
EPHA1	ENSG00000146904.4	Muscle_Skeletal_Analysis	7_143104816_G_A_hg19	LeadPvNotSignificant(Checkld)	0.661396
EPHA1	ENSG00000146904.4	Colon_Transverse_Analysis	7_143104816_G_A_hg19	LeadPvNotSignificant(Checkld)	0.977768
EPHA1	ENSG00000146904.4	Heart_Atrial_Appendage_Analysis	7_143104816_G_A_hg19	LeadPvNotSignificant(Checkld)	0.866491
EPHA1	ENSG00000146904.4	Heart_Left_Ventricle_Analysis	7_143104816_G_A_hg19	LeadPvNotSignificant(Checkld)	0.136103
EPHA1	ENSG00000146904.4	Esophagus_Mucosa_Analysis	7_143104816_G_A_hg19	LeadPvNotSignificant(Checkld)	0.0572783
EPHA1	ENSG00000146904.4	Esophagus_Muscularis_Analysis	7_143104816_G_A_hg19	LeadPvNotSignificant(Checkld)	0.209401
EPHA1	ENSG00000146904.4	Skin_Not_Sun_Exposed_Suprapubic_Analysis	7_143104816_G_A_hg19	LeadPvNotSignificant(Checkld)	0.0438961
EPHA1	ENSG00000146904.4	Small_Intestine_Terminal_Ileum_Analysis	7_143149350_T_C_hg19	NoLDPv,AllPvNotSignificant	0.00496709
EPHA1	ENSG00000146904.4	Brain_Putamen_basal_ganglia_Analysis	7_143070272_G_T_hg19	NoLDPv,AllPvNotSignificant	0.00117878
EPHA1	ENSG00000146904.4	Brain_Cerebellar_Hemisphere_Analysis	7_143104816_G_A_hg19	LeadPvNotSignificant(Checkld)	0.668753
EPHA1	ENSG00000146904.4	Adrenal_Gland_Analysis	7_143104816_G_A_hg19	LeadPvNotSignificant(Checkld)	0.0382297
EPHA1	ENSG00000146904.4	Brain_Cortex_Analysis	7_143104816_G_A_hg19	LeadPvNotSignificant(Checkld)	0.559269
EPHA1	ENSG00000146904.4	Artery_Tibial_Analysis	7_143104816_G_A_hg19	LeadPvNotSignificant(Checkld)	0.632621
EPHA1	ENSG00000146904.4	Adipose_Visceral_Omentum_Analysis	7_143104816_G_A_hg19	LeadPvNotSignificant(Checkld)	0.503757
EPHA1	ENSG00000146904.4	Artery_Coronary_Analysis	7_143104816_G_A_hg19	LeadPvNotSignificant(Checkld)	0.588168
EPHA1	ENSG00000146904.4	Esophagus_Gastroesophageal_Junction_Analysis	7_143104816_G_A_hg19	LeadPvNotSignificant(Checkld)	0.826965
CA8	ENSG00000178538.5	ICGC_Analysis	8_61011719_A_G_hg19	False PAWG pval	1.39430308487e-07
CA8	ENSG00000178538.5	Prostate_Analysis	8_61011719_A_G_hg19	LeadPvNotSignificant(Checkld)	0.57651
CA8	ENSG00000178538.5	Whole_Blood_Analysis	8_61011719_A_G_hg19	LeadPvNotSignificant(Checkld)	0.0228767
CA8	ENSG00000178538.5	Pituitary_Analysis	8_61011719_A_G_hg19	LeadPvNotSignificant(Checkld)	0.649283
CA8	ENSG00000178538.5	Vagina_Analysis	8_61011719_A_G_hg19	LeadPvNotSignificant(Checkld)	0.384549
CA8	ENSG00000178538.5	Uterus_Analysis	8_61011719_A_G_hg19	LeadPvNotSignificant(Checkld)	0.780757
CA8	ENSG00000178538.5	Spleen_Analysis	8_61011719_A_G_hg19	LeadPvNotSignificant(Checkld)	0.771361
CA8	ENSG00000178538.5	Stomach_Analysis	8_61011719_A_G_hg19	LeadPvNotSignificant(Checkld)	0.664549
CA8	ENSG00000178538.5	Testis_Analysis	8_61011719_A_G_hg19	LeadPvNotSignificant(Checkld)	0.186014
CA8	ENSG00000178538.5	Thyroid_Analysis	8_61011719_A_G_hg19	LeadPvNotSignificant(Checkld)	0.738871
CA8	ENSG00000178538.5	Skin_Sun_Exposed_Lower_leg_Analysis	8_61011719_A_G_hg19	LeadPvNotSignificant(Checkld)	0.0252471
CA8	ENSG00000178538.5	Brain_Anterior_cingulate_cortex_BA24_Analysis	8_61011719_A_G_hg19	LeadPvNotSignificant(Checkld)	0.153526
CA8	ENSG00000178538.5	Brain_Caudate_basal_ganglia_Analysis	8_61011719_A_G_hg19	LeadPvNotSignificant(Checkld)	0.139652
CA8	ENSG00000178538.5	Brain_Frontal_Cortex_BA9_Analysis	8_61011719_A_G_hg19	LeadPvNotSignificant(Checkld)	0.271343
CA8	ENSG00000178538.5	Adipose_Subcutaneous_Analysis	8_61011719_A_G_hg19	LeadPvNotSignificant(Checkld)	0.93305
CA8	ENSG00000178538.5	Breast_Mammary_Tissue_Analysis	8_61011719_A_G_hg19	LeadPvNotSignificant(Checkld)	0.0621396
CA8	ENSG00000178538.5	Colon_Sigmoid_Analysis	8_61011719_A_G_hg19	LeadPvNotSignificant(Checkld)	0.0110031
CA8	ENSG00000178538.5	Artery_Aorta_Analysis	8_61011719_A_G_hg19	LeadPvNotSignificant(Checkld)	0.357616
CA8	ENSG00000178538.5	Brain_Cerebellum_Analysis	8_61011719_A_G_hg19	LeadPvNotSignificant(Checkld)	0.420366
CA8	ENSG00000178538.5	Brain_Nucleus_accumbens_basal_ganglia_Analysis	8_61011719_A_G_hg19	LeadPvNotSignificant(Checkld)	0.0460524
CA8	ENSG00000178538.5	Brain_Hippocampus_Analysis	8_61011719_A_G_hg19	LeadPvNotSignificant(Checkld)	0.18581
CA8	ENSG00000178538.5	Liver_Analysis	nan	NoPvAtAll	nan
CA8	ENSG00000178538.5	Lung_Analysis	8_61011719_A_G_hg19	LeadPvNotSignificant(Checkld)	0.0285236
CA8	ENSG00000178538.5	Ovary_Analysis	8_61011719_A_G_hg19	LeadPvNotSignificant(Checkld)	0.545929
CA8	ENSG00000178538.5	Pancreas_Analysis	8_61011719_A_G_hg19	LeadPvNotSignificant(Checkld)	0.62252
CA8	ENSG00000178538.5	Brain_Hypothalamus_Analysis	8_61011719_A_G_hg19	LeadPvNotSignificant(Checkld)	0.475262
CA8	ENSG00000178538.5	Nerve_Tibial_Analysis	8_61011719_A_G_hg19	LeadPvNotSignificant(Checkld)	0.460742
CA8	ENSG00000178538.5	Muscle_Skeletal_Analysis	8_61011719_A_G_hg19	LeadPvNotSignificant(Checkld)	0.869919
CA8	ENSG00000178538.5	Colon_Transverse_Analysis	8_61011719_A_G_hg19	LeadPvSignificant	0.000206881
CA8	ENSG00000178538.5	Heart_Atrial_Appendage_Analysis	8_61011719_A_G_hg19	LeadPvNotSignificant(Checkld)	0.721533
CA8	ENSG00000178538.5	Heart_Left_Ventricle_Analysis	8_61011719_A_G_hg19	LeadPvNotSignificant(Checkld)	0.105111
CA8	ENSG00000178538.5	Esophagus_Mucosa_Analysis	8_61011719_A_G_hg19	LeadPvNotSignificant(Checkld)	0.0576506
CA8	ENSG00000178538.5	Esophagus_Muscularis_Analysis	8_61011719_A_G_hg19	LeadPvNotSignificant(Checkld)	0.484141
CA8	ENSG00000178538.5	Skin_Not_Sun_Exposed_Suprapubic_Analysis	8_61011719_A_G_hg19	LeadPvNotSignificant(Checkld)	0.50217
CA8	ENSG00000178538.5	Small_Intestine_Terminal_Ileum_Analysis	8_61011719_A_G_hg19	LeadPvNotSignificant(Checkld)	0.128689
CA8	ENSG00000178538.5	Brain_Putamen_basal_ganglia_Analysis	8_61011719_A_G_hg19	LeadPvNotSignificant(Checkld)	0.0235676
CA8	ENSG00000178538.5	Brain_Cerebellar_Hemisphere_Analysis	8_61011719_A_G_hg19	LeadPvNotSignificant(Checkld)	0.979015
CA8	ENSG00000178538.5	Adrenal_Gland_Analysis	8_61011719_A_G_hg19	LeadPvNotSignificant(Checkld)	0.00190378
CA8	ENSG00000178538.5	Brain_Cortex_Analysis	8_61011719_A_G_hg19	LeadPvNotSignificant(Checkld)	0.0876792
CA8	ENSG00000178538.5	Artery_Tibial_Analysis	8_61011719_A_G_hg19	LeadPvNotSignificant(Checkld)	0.371836
CA8	ENSG00000178538.5	Adipose_Visceral_Omentum_Analysis	8_61011719_A_G_hg19	LeadPvNotSignificant(Checkld)	0.79964
CA8	ENSG00000178538.5	Artery_Coronary_Analysis	8_61011719_A_G_hg19	LeadPvNotSignificant(Checkld)	0.0179627
CA8	ENSG00000178538.5	Esophagus_Gastroesophageal_Junction_Analysis	8_61011719_A_G_hg19	LeadPvNotSignificant(Checkld)	0.208432
RP11-585F1.10	ENSG00000250210.3	ICGC_Analysis	8_162578_C_T_hg19	True PAWG pval	8.13893438007e-07
RP11-585F1.10	ENSG00000250210.3	Prostate_Analysis	nan	NoPvAtAll	nan
RP11-585F1.10	ENSG00000250210.3	Whole_Blood_Analysis	8_162578_C_T_hg19	LeadPvNotSignificant(Checkld)	0.817205
RP11-585F1.10	ENSG00000250210.3	Pituitary_Analysis	nan	NoPvAtAll	nan
RP11-585F1.10	ENSG00000250210.3	Vagina_Analysis	nan	NoPvAtAll	nan
RP11-585F1.10	ENSG00000250210.3	Uterus_Analysis	nan	NoPvAtAll	nan
RP11-585F1.10	ENSG00000250210.3	Spleen_Analysis	nan	NoPvAtAll	nan
RP11-585F1.10	ENSG00000250210.3	Stomach_Analysis	nan	NoPvAtAll	nan
RP11-585F1.10	ENSG00000250210.3	Testis_Analysis	8_162578_C_T_hg19	LeadPvNotSignificant(Checkld)	0.611315
RP11-585F1.10	ENSG00000250210.3	Thyroid_Analysis	nan	NoPvAtAll	nan
RP11-585F1.10	ENSG00000250210.3	Skin_Sun_Exposed_Lower_leg_Analysis	nan	NoPvAtAll	nan
RP11-585F1.10	ENSG00000250210.3	Brain_Anterior_cingulate_cortex_BA24_Analysis	nan	NoPvAtAll	nan
RP11-585F1.10	ENSG00000250210.3	Brain_Caudate_basal_ganglia_Analysis	nan	NoPvAtAll	nan
RP11-585F1.10	ENSG00000250210.3	Brain_Frontal_Cortex_BA9_Analysis	nan	NoPvAtAll	nan
RP11-585F1.10	ENSG00000250210.3	Adipose_Subcutaneous_Analysis	nan	NoPvAtAll	nan
RP11-585F1.10	ENSG00000250210.3	Breast_Mammary_Tissue_Analysis	nan	NoPvAtAll	nan
RP11-585F1.10	ENSG00000250210.3	Colon_Sigmoid_Analysis	nan	NoPvAtAll	nan
RP11-585F1.10	ENSG00000250210.3	Artery_Aorta_Analysis	nan	NoPvAtAll	nan
RP11-585F1.10	ENSG00000250210.3	Brain_Cerebellum_Analysis	nan	NoPvAtAll	nan
RP11-585F1.10	ENSG00000250210.3	Brain_Nucleus_accumbens_basal_ganglia_Analysis	nan	NoPvAtAll	nan
RP11-585F1.10	ENSG00000250210.3	Brain_Hippocampus_Analysis	nan	NoPvAtAll	nan
RP11-585F1.10	ENSG00000250210.3	Liver_Analysis	nan	NoPvAtAll	nan
RP11-585F1.10	ENSG00000250210.3	Lung_Analysis	nan	NoPvAtAll	nan
RP11-585F1.10	ENSG00000250210.3	Ovary_Analysis	nan	NoPvAtAll	nan
RP11-585F1.10	ENSG00000250210.3	Pancreas_Analysis	nan	NoPvAtAll	nan
RP11-585F1.10	ENSG00000250210.3	Brain_Hypothalamus_Analysis	nan	NoPvAtAll	nan
RP11-585F1.10	ENSG00000250210.3	Nerve_Tibial_Analysis	nan	NoPvAtAll	nan
RP11-585F1.10	ENSG00000250210.3	Muscle_Skeletal_Analysis	nan	NoPvAtAll	nan
RP11-585F1.10	ENSG00000250210.3	Colon_Transverse_Analysis	nan	NoPvAtAll	nan
RP11-585F1.10	ENSG00000250210.3	Heart_Atrial_Appendage_Analysis	nan	NoPvAtAll	nan
RP11-585F1.10	ENSG00000250210.3	Heart_Left_Ventricle_Analysis	nan	NoPvAtAll	nan
RP11-585F1.10	ENSG00000250210.3	Esophagus_Mucosa_Analysis	nan	NoPvAtAll	nan
RP11-585F1.10	ENSG00000250210.3	Esophagus_Muscularis_Analysis	nan	NoPvAtAll	nan
RP11-585F1.10	ENSG00000250210.3	Skin_Not_Sun_Exposed_Suprapubic_Analysis	nan	NoPvAtAll	nan
RP11-585F1.10	ENSG00000250210.3	Small_Intestine_Terminal_Ileum_Analysis	nan	NoPvAtAll	nan
RP11-585F1.10	ENSG00000250210.3	Brain_Putamen_basal_ganglia_Analysis	nan	NoPvAtAll	nan
RP11-585F1.10	ENSG00000250210.3	Brain_Cerebellar_Hemisphere_Analysis	nan	NoPvAtAll	nan
RP11-585F1.10	ENSG00000250210.3	Adrenal_Gland_Analysis	nan	NoPvAtAll	nan
RP11-585F1.10	ENSG00000250210.3	Brain_Cortex_Analysis	nan	NoPvAtAll	nan
RP11-585F1.10	ENSG00000250210.3	Artery_Tibial_Analysis	nan	NoPvAtAll	nan
RP11-585F1.10	ENSG00000250210.3	Adipose_Visceral_Omentum_Analysis	nan	NoPvAtAll	nan
RP11-585F1.10	ENSG00000250210.3	Artery_Coronary_Analysis	nan	NoPvAtAll	nan
RP11-585F1.10	ENSG00000250210.3	Esophagus_Gastroesophageal_Junction_Analysis	nan	NoPvAtAll	nan
RP11-297N6.4	ENSG00000255046.1	ICGC_Analysis	8_11671659_A_G_hg19	True PAWG pval	9.44040209188e-08
RP11-297N6.4	ENSG00000255046.1	Prostate_Analysis	8_11671659_A_G_hg19	LeadPvNotSignificant(Checkld)	0.537909
RP11-297N6.4	ENSG00000255046.1	Whole_Blood_Analysis	8_11671659_A_G_hg19	LeadPvNotSignificant(Checkld)	0.0228016
RP11-297N6.4	ENSG00000255046.1	Pituitary_Analysis	8_11671659_A_G_hg19	LeadPvNotSignificant(Checkld)	0.579401
RP11-297N6.4	ENSG00000255046.1	Vagina_Analysis	8_11671659_A_G_hg19	LeadPvNotSignificant(Checkld)	0.379017
RP11-297N6.4	ENSG00000255046.1	Uterus_Analysis	8_11671659_A_G_hg19	LeadPvNotSignificant(Checkld)	0.753826
RP11-297N6.4	ENSG00000255046.1	Spleen_Analysis	nan	NoPvAtAll	nan
RP11-297N6.4	ENSG00000255046.1	Stomach_Analysis	8_11671659_A_G_hg19	LeadPvNotSignificant(Checkld)	0.477682
RP11-297N6.4	ENSG00000255046.1	Testis_Analysis	8_11671659_A_G_hg19	LeadPvNotSignificant(Checkld)	0.0204461
RP11-297N6.4	ENSG00000255046.1	Thyroid_Analysis	8_11671659_A_G_hg19	LeadPvNotSignificant(Checkld)	0.182171
RP11-297N6.4	ENSG00000255046.1	Skin_Sun_Exposed_Lower_leg_Analysis	8_11671659_A_G_hg19	LeadPvNotSignificant(Checkld)	0.129328
RP11-297N6.4	ENSG00000255046.1	Brain_Anterior_cingulate_cortex_BA24_Analysis	8_11671659_A_G_hg19	LeadPvNotSignificant(Checkld)	0.639341
RP11-297N6.4	ENSG00000255046.1	Brain_Caudate_basal_ganglia_Analysis	8_11671659_A_G_hg19	LeadPvNotSignificant(Checkld)	0.193181
RP11-297N6.4	ENSG00000255046.1	Brain_Frontal_Cortex_BA9_Analysis	8_11671659_A_G_hg19	LeadPvNotSignificant(Checkld)	0.238577
RP11-297N6.4	ENSG00000255046.1	Adipose_Subcutaneous_Analysis	8_11671659_A_G_hg19	LeadPvNotSignificant(Checkld)	0.363854
RP11-297N6.4	ENSG00000255046.1	Breast_Mammary_Tissue_Analysis	8_11671659_A_G_hg19	LeadPvNotSignificant(Checkld)	0.226544
RP11-297N6.4	ENSG00000255046.1	Colon_Sigmoid_Analysis	8_11671659_A_G_hg19	LeadPvNotSignificant(Checkld)	0.952458
RP11-297N6.4	ENSG00000255046.1	Artery_Aorta_Analysis	8_11671659_A_G_hg19	LeadPvNotSignificant(Checkld)	0.147776
RP11-297N6.4	ENSG00000255046.1	Brain_Cerebellum_Analysis	nan	NoPvAtAll	nan
RP11-297N6.4	ENSG00000255046.1	Brain_Nucleus_accumbens_basal_ganglia_Analysis	8_11671659_A_G_hg19	LeadPvNotSignificant(Checkld)	0.0219412
RP11-297N6.4	ENSG00000255046.1	Brain_Hippocampus_Analysis	8_11671659_A_G_hg19	LeadPvNotSignificant(Checkld)	0.222199
RP11-297N6.4	ENSG00000255046.1	Liver_Analysis	8_11671659_A_G_hg19	LeadPvNotSignificant(Checkld)	0.336974
RP11-297N6.4	ENSG00000255046.1	Lung_Analysis	8_11671659_A_G_hg19	LeadPvNotSignificant(Checkld)	0.575429
RP11-297N6.4	ENSG00000255046.1	Ovary_Analysis	8_11671659_A_G_hg19	LeadPvNotSignificant(Checkld)	0.741985
RP11-297N6.4	ENSG00000255046.1	Pancreas_Analysis	nan	NoPvAtAll	nan
RP11-297N6.4	ENSG00000255046.1	Brain_Hypothalamus_Analysis	8_11671659_A_G_hg19	LeadPvNotSignificant(Checkld)	0.601624
RP11-297N6.4	ENSG00000255046.1	Nerve_Tibial_Analysis	8_11671659_A_G_hg19	LeadPvNotSignificant(Checkld)	0.028273
RP11-297N6.4	ENSG00000255046.1	Muscle_Skeletal_Analysis	8_11671659_A_G_hg19	LeadPvNotSignificant(Checkld)	0.426858
RP11-297N6.4	ENSG00000255046.1	Colon_Transverse_Analysis	8_11671659_A_G_hg19	LeadPvNotSignificant(Checkld)	0.365903
RP11-297N6.4	ENSG00000255046.1	Heart_Atrial_Appendage_Analysis	nan	NoPvAtAll	nan
RP11-297N6.4	ENSG00000255046.1	Heart_Left_Ventricle_Analysis	nan	NoPvAtAll	nan
RP11-297N6.4	ENSG00000255046.1	Esophagus_Mucosa_Analysis	8_11671659_A_G_hg19	LeadPvNotSignificant(Checkld)	0.043839
RP11-297N6.4	ENSG00000255046.1	Esophagus_Muscularis_Analysis	8_11671659_A_G_hg19	LeadPvNotSignificant(Checkld)	0.672773
RP11-297N6.4	ENSG00000255046.1	Skin_Not_Sun_Exposed_Suprapubic_Analysis	8_11671659_A_G_hg19	LeadPvNotSignificant(Checkld)	0.663668
RP11-297N6.4	ENSG00000255046.1	Small_Intestine_Terminal_Ileum_Analysis	8_11671659_A_G_hg19	LeadPvNotSignificant(Checkld)	0.704655
RP11-297N6.4	ENSG00000255046.1	Brain_Putamen_basal_ganglia_Analysis	8_11671659_A_G_hg19	LeadPvNotSignificant(Checkld)	0.964802
RP11-297N6.4	ENSG00000255046.1	Brain_Cerebellar_Hemisphere_Analysis	nan	NoPvAtAll	nan
RP11-297N6.4	ENSG00000255046.1	Adrenal_Gland_Analysis	8_11671659_A_G_hg19	LeadPvNotSignificant(Checkld)	0.110349
RP11-297N6.4	ENSG00000255046.1	Brain_Cortex_Analysis	8_11671659_A_G_hg19	LeadPvNotSignificant(Checkld)	0.289167
RP11-297N6.4	ENSG00000255046.1	Artery_Tibial_Analysis	8_11671659_A_G_hg19	LeadPvNotSignificant(Checkld)	0.559454
RP11-297N6.4	ENSG00000255046.1	Adipose_Visceral_Omentum_Analysis	8_11671659_A_G_hg19	LeadPvNotSignificant(Checkld)	0.012142
RP11-297N6.4	ENSG00000255046.1	Artery_Coronary_Analysis	8_11671659_A_G_hg19	LeadPvNotSignificant(Checkld)	0.0698372
RP11-297N6.4	ENSG00000255046.1	Esophagus_Gastroesophageal_Junction_Analysis	8_11671659_A_G_hg19	LeadPvNotSignificant(Checkld)	0.000516378
FAM86B1	ENSG00000186523.10	ICGC_Analysis	8_12041312_G_T_hg19	True PAWG pval	9.83548919032e-07
FAM86B1	ENSG00000186523.10	Prostate_Analysis	8_11979319_G_A_hg19	NoLDPv,AllPvNotSignificant	0.0314053
FAM86B1	ENSG00000186523.10	Whole_Blood_Analysis	8_12009170_T_G_hg19	NoLDPv,AllPvNotSignificant	0.00776294
FAM86B1	ENSG00000186523.10	Pituitary_Analysis	8_11986847_T_C_hg19	NoLDPv,AllPvSignificant	0.000178195
FAM86B1	ENSG00000186523.10	Vagina_Analysis	8_12088787_G_C_hg19	NoLDPv,AllPvNotSignificant	0.018434
FAM86B1	ENSG00000186523.10	Uterus_Analysis	8_12032931_A_G_hg19	NoLDPv,AllPvNotSignificant	0.0145385
FAM86B1	ENSG00000186523.10	Spleen_Analysis	8_11979246_T_A_b37	NoLDPv,AllPvNotSignificant	0.00199919
FAM86B1	ENSG00000186523.10	Stomach_Analysis	8_12090761_T_C_b37	NoLDPv,AllPvNotSignificant	0.0111419
FAM86B1	ENSG00000186523.10	Testis_Analysis	8_12037723_C_T_hg19	NoLDPv,AllPvNotSignificant	0.0165509
FAM86B1	ENSG00000186523.10	Thyroid_Analysis	8_12034624_A_G_hg19	NoLDPv,AllPvNotSignificant	0.0320341
FAM86B1	ENSG00000186523.10	Skin_Sun_Exposed_Lower_leg_Analysis	8_12088923_A_T_b37	NoLDPv,AllPvNotSignificant	0.0189254
FAM86B1	ENSG00000186523.10	Brain_Anterior_cingulate_cortex_BA24_Analysis	8_12147636_A_C_b37	NoLDPv,AllPvNotSignificant	0.0369248
FAM86B1	ENSG00000186523.10	Brain_Caudate_basal_ganglia_Analysis	8_12147636_A_C_b37	NoLDPv,AllPvNotSignificant	0.00121459
FAM86B1	ENSG00000186523.10	Brain_Frontal_Cortex_BA9_Analysis	8_11978006_T_A_b37	NoLDPv,AllPvNotSignificant	0.0174074
FAM86B1	ENSG00000186523.10	Adipose_Subcutaneous_Analysis	8_12085947_T_G_b37	NoLDPv,AllPvNotSignificant	0.00914992
FAM86B1	ENSG00000186523.10	Breast_Mammary_Tissue_Analysis	8_12089786_A_G_b37	NoLDPv,AllPvNotSignificant	0.00627173
FAM86B1	ENSG00000186523.10	Colon_Sigmoid_Analysis	8_11980486_A_G_b37	NoLDPv,AllPvNotSignificant	0.0249509
FAM86B1	ENSG00000186523.10	Artery_Aorta_Analysis	8_12147636_A_C_b37	NoLDPv,AllPvNotSignificant	0.0395273
FAM86B1	ENSG00000186523.10	Brain_Cerebellum_Analysis	8_11986847_T_C_hg19	NoLDPv,AllPvNotSignificant	0.0029352
FAM86B1	ENSG00000186523.10	Brain_Nucleus_accumbens_basal_ganglia_Analysis	8_12033097_T_C_b37	NoLDPv,AllPvNotSignificant	0.00374747
FAM86B1	ENSG00000186523.10	Brain_Hippocampus_Analysis	8_12144259_A_G_b37	NoLDPv,AllPvNotSignificant	0.0119026
FAM86B1	ENSG00000186523.10	Liver_Analysis	8_12009187_C_T_hg19	NoLDPv,AllPvNotSignificant	0.0038567
FAM86B1	ENSG00000186523.10	Lung_Analysis	8_12090761_T_C_b37	NoLDPv,AllPvNotSignificant	0.0332694
FAM86B1	ENSG00000186523.10	Ovary_Analysis	8_11988654_T_A_b37	NoLDPv,AllPvNotSignificant	0.0193845
FAM86B1	ENSG00000186523.10	Pancreas_Analysis	8_11998251_G_A_hg19	NoLDPv,AllPvNotSignificant	0.0157926
FAM86B1	ENSG00000186523.10	Brain_Hypothalamus_Analysis	8_11978006_T_A_b37	NoLDPv,AllPvNotSignificant	0.000723661
FAM86B1	ENSG00000186523.10	Nerve_Tibial_Analysis	8_12014993_C_T_b37	NoLDPv,AllPvNotSignificant	0.002006
FAM86B1	ENSG00000186523.10	Muscle_Skeletal_Analysis	8_12064094_C_T_hg19	NoLDPv,AllPvNotSignificant	0.000859742
FAM86B1	ENSG00000186523.10	Colon_Transverse_Analysis	8_12085947_T_G_b37	NoLDPv,AllPvNotSignificant	0.00344536
FAM86B1	ENSG00000186523.10	Heart_Atrial_Appendage_Analysis	8_12001659_T_C_hg19	NoLDPv,AllPvNotSignificant	0.00551235
FAM86B1	ENSG00000186523.10	Heart_Left_Ventricle_Analysis	8_12004218_G_A_b37	NoLDPv,AllPvNotSignificant	0.00433274
FAM86B1	ENSG00000186523.10	Esophagus_Mucosa_Analysis	8_12090420_G_A_b37	NoLDPv,AllPvNotSignificant	0.00416998
FAM86B1	ENSG00000186523.10	Esophagus_Muscularis_Analysis	8_11980486_A_G_b37	NoLDPv,AllPvNotSignificant	0.00350848
FAM86B1	ENSG00000186523.10	Skin_Not_Sun_Exposed_Suprapubic_Analysis	8_11991037_G_C_b37	NoLDPv,AllPvNotSignificant	0.0239209
FAM86B1	ENSG00000186523.10	Small_Intestine_Terminal_Ileum_Analysis	8_11990314_G_C_hg19	NoLDPv,AllPvNotSignificant	0.00296117
FAM86B1	ENSG00000186523.10	Brain_Putamen_basal_ganglia_Analysis	8_12144259_A_G_b37	NoLDPv,AllPvNotSignificant	0.01801
FAM86B1	ENSG00000186523.10	Brain_Cerebellar_Hemisphere_Analysis	8_11978006_T_A_b37	NoLDPv,AllPvNotSignificant	0.000324071
FAM86B1	ENSG00000186523.10	Adrenal_Gland_Analysis	8_12014993_C_T_b37	NoLDPv,AllPvNotSignificant	0.00420399
FAM86B1	ENSG00000186523.10	Brain_Cortex_Analysis	8_11984210_G_C_hg19	NoLDPv,AllPvNotSignificant	0.00575365
FAM86B1	ENSG00000186523.10	Artery_Tibial_Analysis	8_11984210_G_C_hg19	NoLDPv,AllPvNotSignificant	0.00563191
FAM86B1	ENSG00000186523.10	Adipose_Visceral_Omentum_Analysis	8_11992436_G_A_hg19	NoLDPv,AllPvNotSignificant	0.018594
FAM86B1	ENSG00000186523.10	Artery_Coronary_Analysis	8_11980486_A_G_b37	NoLDPv,AllPvNotSignificant	0.0206678
FAM86B1	ENSG00000186523.10	Esophagus_Gastroesophageal_Junction_Analysis	8_11989212_A_T_hg19	NoLDPv,AllPvNotSignificant	0.00403907
AL158147.2	ENSG00000269305.1	ICGC_Analysis	9_4863551_C_A_hg19	False PAWG pval	3.54827845897e-06
AL158147.2	ENSG00000269305.1	Prostate_Analysis	nan	NoPvAtAll	nan
AL158147.2	ENSG00000269305.1	Whole_Blood_Analysis	nan	NoPvAtAll	nan
AL158147.2	ENSG00000269305.1	Pituitary_Analysis	nan	NoPvAtAll	nan
AL158147.2	ENSG00000269305.1	Vagina_Analysis	nan	NoPvAtAll	nan
AL158147.2	ENSG00000269305.1	Uterus_Analysis	nan	NoPvAtAll	nan
AL158147.2	ENSG00000269305.1	Spleen_Analysis	nan	NoPvAtAll	nan
AL158147.2	ENSG00000269305.1	Stomach_Analysis	nan	NoPvAtAll	nan
AL158147.2	ENSG00000269305.1	Testis_Analysis	9_4863551_C_A_hg19	LeadPvNotSignificant(Checkld)	0.0889772
AL158147.2	ENSG00000269305.1	Thyroid_Analysis	9_4863551_C_A_hg19	LeadPvNotSignificant(Checkld)	0.314381
AL158147.2	ENSG00000269305.1	Skin_Sun_Exposed_Lower_leg_Analysis	9_4863551_C_A_hg19	LeadPvNotSignificant(Checkld)	0.366649
AL158147.2	ENSG00000269305.1	Brain_Anterior_cingulate_cortex_BA24_Analysis	nan	NoPvAtAll	nan
AL158147.2	ENSG00000269305.1	Brain_Caudate_basal_ganglia_Analysis	nan	NoPvAtAll	nan
AL158147.2	ENSG00000269305.1	Brain_Frontal_Cortex_BA9_Analysis	nan	NoPvAtAll	nan
AL158147.2	ENSG00000269305.1	Adipose_Subcutaneous_Analysis	9_4863551_C_A_hg19	LeadPvNotSignificant(Checkld)	0.946292
AL158147.2	ENSG00000269305.1	Breast_Mammary_Tissue_Analysis	9_4863551_C_A_hg19	LeadPvNotSignificant(Checkld)	0.221939
AL158147.2	ENSG00000269305.1	Colon_Sigmoid_Analysis	nan	NoPvAtAll	nan
AL158147.2	ENSG00000269305.1	Artery_Aorta_Analysis	9_4863551_C_A_hg19	LeadPvNotSignificant(Checkld)	0.239241
AL158147.2	ENSG00000269305.1	Brain_Cerebellum_Analysis	nan	NoPvAtAll	nan
AL158147.2	ENSG00000269305.1	Brain_Nucleus_accumbens_basal_ganglia_Analysis	nan	NoPvAtAll	nan
AL158147.2	ENSG00000269305.1	Brain_Hippocampus_Analysis	nan	NoPvAtAll	nan
AL158147.2	ENSG00000269305.1	Liver_Analysis	9_4863551_C_A_hg19	LeadPvNotSignificant(Checkld)	0.119535
AL158147.2	ENSG00000269305.1	Lung_Analysis	9_4863551_C_A_hg19	LeadPvNotSignificant(Checkld)	0.121146
AL158147.2	ENSG00000269305.1	Ovary_Analysis	9_4863551_C_A_hg19	LeadPvNotSignificant(Checkld)	0.147106
AL158147.2	ENSG00000269305.1	Pancreas_Analysis	9_4863551_C_A_hg19	LeadPvNotSignificant(Checkld)	0.545018
AL158147.2	ENSG00000269305.1	Brain_Hypothalamus_Analysis	nan	NoPvAtAll	nan
AL158147.2	ENSG00000269305.1	Nerve_Tibial_Analysis	9_4863551_C_A_hg19	LeadPvNotSignificant(Checkld)	0.184612
AL158147.2	ENSG00000269305.1	Muscle_Skeletal_Analysis	9_4863551_C_A_hg19	LeadPvNotSignificant(Checkld)	0.654398
AL158147.2	ENSG00000269305.1	Colon_Transverse_Analysis	nan	NoPvAtAll	nan
AL158147.2	ENSG00000269305.1	Heart_Atrial_Appendage_Analysis	nan	NoPvAtAll	nan
AL158147.2	ENSG00000269305.1	Heart_Left_Ventricle_Analysis	nan	NoPvAtAll	nan
AL158147.2	ENSG00000269305.1	Esophagus_Mucosa_Analysis	9_4863551_C_A_hg19	LeadPvNotSignificant(Checkld)	0.492902
AL158147.2	ENSG00000269305.1	Esophagus_Muscularis_Analysis	nan	NoPvAtAll	nan
AL158147.2	ENSG00000269305.1	Skin_Not_Sun_Exposed_Suprapubic_Analysis	9_4863551_C_A_hg19	LeadPvNotSignificant(Checkld)	0.41317
AL158147.2	ENSG00000269305.1	Small_Intestine_Terminal_Ileum_Analysis	nan	NoPvAtAll	nan
AL158147.2	ENSG00000269305.1	Brain_Putamen_basal_ganglia_Analysis	nan	NoPvAtAll	nan
AL158147.2	ENSG00000269305.1	Brain_Cerebellar_Hemisphere_Analysis	nan	NoPvAtAll	nan
AL158147.2	ENSG00000269305.1	Adrenal_Gland_Analysis	nan	NoPvAtAll	nan
AL158147.2	ENSG00000269305.1	Brain_Cortex_Analysis	nan	NoPvAtAll	nan
AL158147.2	ENSG00000269305.1	Artery_Tibial_Analysis	9_4863551_C_A_hg19	LeadPvNotSignificant(Checkld)	0.195641
AL158147.2	ENSG00000269305.1	Adipose_Visceral_Omentum_Analysis	9_4863551_C_A_hg19	LeadPvNotSignificant(Checkld)	0.776187
AL158147.2	ENSG00000269305.1	Artery_Coronary_Analysis	9_4863551_C_A_hg19	LeadPvNotSignificant(Checkld)	0.0781979
AL158147.2	ENSG00000269305.1	Esophagus_Gastroesophageal_Junction_Analysis	nan	NoPvAtAll	nan
GPT	ENSG00000167701.9	ICGC_Analysis	8_145684976_G_A_hg19	False PAWG pval	1.17026358749e-06
GPT	ENSG00000167701.9	Prostate_Analysis	8_145684976_G_A_hg19	LeadPvNotSignificant(Checkld)	0.815476
GPT	ENSG00000167701.9	Whole_Blood_Analysis	8_145684976_G_A_hg19	LeadPvNotSignificant(Checkld)	0.965046
GPT	ENSG00000167701.9	Pituitary_Analysis	8_145684976_G_A_hg19	LeadPvNotSignificant(Checkld)	0.913216
GPT	ENSG00000167701.9	Vagina_Analysis	8_145684976_G_A_hg19	LeadPvNotSignificant(Checkld)	0.165695
GPT	ENSG00000167701.9	Uterus_Analysis	8_145684976_G_A_hg19	LeadPvNotSignificant(Checkld)	0.5937
GPT	ENSG00000167701.9	Spleen_Analysis	8_145684976_G_A_hg19	LeadPvNotSignificant(Checkld)	0.585518
GPT	ENSG00000167701.9	Stomach_Analysis	8_145684976_G_A_hg19	LeadPvNotSignificant(Checkld)	0.614235
GPT	ENSG00000167701.9	Testis_Analysis	8_145684976_G_A_hg19	LeadPvNotSignificant(Checkld)	0.696959
GPT	ENSG00000167701.9	Thyroid_Analysis	8_145684976_G_A_hg19	LeadPvNotSignificant(Checkld)	0.550914
GPT	ENSG00000167701.9	Skin_Sun_Exposed_Lower_leg_Analysis	8_145684976_G_A_hg19	LeadPvNotSignificant(Checkld)	0.884975
GPT	ENSG00000167701.9	Brain_Anterior_cingulate_cortex_BA24_Analysis	8_145684976_G_A_hg19	LeadPvNotSignificant(Checkld)	0.458328
GPT	ENSG00000167701.9	Brain_Caudate_basal_ganglia_Analysis	8_145684976_G_A_hg19	LeadPvNotSignificant(Checkld)	0.728661
GPT	ENSG00000167701.9	Brain_Frontal_Cortex_BA9_Analysis	8_145684976_G_A_hg19	LeadPvNotSignificant(Checkld)	0.688019
GPT	ENSG00000167701.9	Adipose_Subcutaneous_Analysis	8_145684976_G_A_hg19	LeadPvNotSignificant(Checkld)	0.368759
GPT	ENSG00000167701.9	Breast_Mammary_Tissue_Analysis	8_145684976_G_A_hg19	LeadPvNotSignificant(Checkld)	0.284087
GPT	ENSG00000167701.9	Colon_Sigmoid_Analysis	8_145684976_G_A_hg19	LeadPvNotSignificant(Checkld)	0.554473
GPT	ENSG00000167701.9	Artery_Aorta_Analysis	8_145684976_G_A_hg19	LeadPvNotSignificant(Checkld)	0.254382
GPT	ENSG00000167701.9	Brain_Cerebellum_Analysis	8_145684976_G_A_hg19	LeadPvNotSignificant(Checkld)	0.411827
GPT	ENSG00000167701.9	Brain_Nucleus_accumbens_basal_ganglia_Analysis	8_145684976_G_A_hg19	LeadPvNotSignificant(Checkld)	0.51527
GPT	ENSG00000167701.9	Brain_Hippocampus_Analysis	8_145684976_G_A_hg19	LeadPvNotSignificant(Checkld)	0.693106
GPT	ENSG00000167701.9	Liver_Analysis	8_145684976_G_A_hg19	LeadPvNotSignificant(Checkld)	0.785999
GPT	ENSG00000167701.9	Lung_Analysis	8_145684976_G_A_hg19	LeadPvNotSignificant(Checkld)	0.0178149
GPT	ENSG00000167701.9	Ovary_Analysis	8_145684976_G_A_hg19	LeadPvNotSignificant(Checkld)	0.665485
GPT	ENSG00000167701.9	Pancreas_Analysis	8_145684976_G_A_hg19	LeadPvNotSignificant(Checkld)	0.941905
GPT	ENSG00000167701.9	Brain_Hypothalamus_Analysis	8_145684976_G_A_hg19	LeadPvNotSignificant(Checkld)	0.452823
GPT	ENSG00000167701.9	Nerve_Tibial_Analysis	8_145684976_G_A_hg19	LeadPvNotSignificant(Checkld)	0.495022
GPT	ENSG00000167701.9	Muscle_Skeletal_Analysis	8_145684976_G_A_hg19	LeadPvNotSignificant(Checkld)	0.0457424
GPT	ENSG00000167701.9	Colon_Transverse_Analysis	8_145684976_G_A_hg19	LeadPvNotSignificant(Checkld)	0.203815
GPT	ENSG00000167701.9	Heart_Atrial_Appendage_Analysis	8_145684976_G_A_hg19	LeadPvNotSignificant(Checkld)	0.515512
GPT	ENSG00000167701.9	Heart_Left_Ventricle_Analysis	8_145684976_G_A_hg19	LeadPvNotSignificant(Checkld)	0.615924
GPT	ENSG00000167701.9	Esophagus_Mucosa_Analysis	8_145684976_G_A_hg19	LeadPvNotSignificant(Checkld)	0.195672
GPT	ENSG00000167701.9	Esophagus_Muscularis_Analysis	8_145684976_G_A_hg19	LeadPvNotSignificant(Checkld)	0.524797
GPT	ENSG00000167701.9	Skin_Not_Sun_Exposed_Suprapubic_Analysis	8_145684976_G_A_hg19	LeadPvNotSignificant(Checkld)	0.392345
GPT	ENSG00000167701.9	Small_Intestine_Terminal_Ileum_Analysis	8_145684976_G_A_hg19	LeadPvNotSignificant(Checkld)	0.745244
GPT	ENSG00000167701.9	Brain_Putamen_basal_ganglia_Analysis	8_145684976_G_A_hg19	LeadPvNotSignificant(Checkld)	0.646028
GPT	ENSG00000167701.9	Brain_Cerebellar_Hemisphere_Analysis	8_145684976_G_A_hg19	LeadPvNotSignificant(Checkld)	0.524509
GPT	ENSG00000167701.9	Adrenal_Gland_Analysis	8_145684976_G_A_hg19	LeadPvNotSignificant(Checkld)	0.875278
GPT	ENSG00000167701.9	Brain_Cortex_Analysis	8_145684976_G_A_hg19	LeadPvNotSignificant(Checkld)	0.80498
GPT	ENSG00000167701.9	Artery_Tibial_Analysis	8_145684976_G_A_hg19	LeadPvNotSignificant(Checkld)	0.875106
GPT	ENSG00000167701.9	Adipose_Visceral_Omentum_Analysis	8_145684976_G_A_hg19	LeadPvNotSignificant(Checkld)	0.743879
GPT	ENSG00000167701.9	Artery_Coronary_Analysis	8_145684976_G_A_hg19	LeadPvNotSignificant(Checkld)	0.147354
GPT	ENSG00000167701.9	Esophagus_Gastroesophageal_Junction_Analysis	8_145684976_G_A_hg19	LeadPvNotSignificant(Checkld)	0.513644
CR769776.1	ENSG00000204788.3	ICGC_Analysis	9_69450920_G_C_hg19	True PAWG pval	5.39360769871e-09
CR769776.1	ENSG00000204788.3	Prostate_Analysis	9_69352890_C_T_hg19	NoLDPv,AllPvNotSignificant	0.0705082
CR769776.1	ENSG00000204788.3	Whole_Blood_Analysis	nan	NoPvAtAll	nan
CR769776.1	ENSG00000204788.3	Pituitary_Analysis	9_69351095_C_T_hg19	NoLDPv,AllPvNotSignificant	0.175232
CR769776.1	ENSG00000204788.3	Vagina_Analysis	nan	NoPvAtAll	nan
CR769776.1	ENSG00000204788.3	Uterus_Analysis	9_69378471_C_G_b37	NoLDPv,AllPvNotSignificant	0.274536
CR769776.1	ENSG00000204788.3	Spleen_Analysis	9_69336590_G_A_b37	NoLDPv,AllPvNotSignificant	0.0714687
CR769776.1	ENSG00000204788.3	Stomach_Analysis	nan	NoPvAtAll	nan
CR769776.1	ENSG00000204788.3	Testis_Analysis	9_69349857_A_G_hg19	NoLDPv,AllPvNotSignificant	0.151069
CR769776.1	ENSG00000204788.3	Thyroid_Analysis	9_69376518_T_A_b37	NoLDPv,AllPvNotSignificant	0.123515
CR769776.1	ENSG00000204788.3	Skin_Sun_Exposed_Lower_leg_Analysis	nan	NoPvAtAll	nan
CR769776.1	ENSG00000204788.3	Brain_Anterior_cingulate_cortex_BA24_Analysis	9_69378471_C_G_b37	NoLDPv,AllPvNotSignificant	0.289355
CR769776.1	ENSG00000204788.3	Brain_Caudate_basal_ganglia_Analysis	9_69337255_T_A_b37	NoLDPv,AllPvNotSignificant	0.166271
CR769776.1	ENSG00000204788.3	Brain_Frontal_Cortex_BA9_Analysis	9_69465069_C_T_hg19	NoLDPv,AllPvNotSignificant	0.239557
CR769776.1	ENSG00000204788.3	Adipose_Subcutaneous_Analysis	nan	NoPvAtAll	nan
CR769776.1	ENSG00000204788.3	Breast_Mammary_Tissue_Analysis	nan	NoPvAtAll	nan
CR769776.1	ENSG00000204788.3	Colon_Sigmoid_Analysis	9_69465069_C_T_hg19	NoLDPv,AllPvNotSignificant	0.105216
CR769776.1	ENSG00000204788.3	Artery_Aorta_Analysis	9_69352890_C_T_hg19	NoLDPv,AllPvNotSignificant	0.0194819
CR769776.1	ENSG00000204788.3	Brain_Cerebellum_Analysis	9_69436136_G_T_b37	NoLDPv,AllPvNotSignificant	0.0481963
CR769776.1	ENSG00000204788.3	Brain_Nucleus_accumbens_basal_ganglia_Analysis	9_69351095_C_T_hg19	NoLDPv,AllPvNotSignificant	0.195612
CR769776.1	ENSG00000204788.3	Brain_Hippocampus_Analysis	9_69348975_G_A_b37	NoLDPv,AllPvNotSignificant	0.0940784
CR769776.1	ENSG00000204788.3	Liver_Analysis	nan	NoPvAtAll	nan
CR769776.1	ENSG00000204788.3	Lung_Analysis	nan	NoPvAtAll	nan
CR769776.1	ENSG00000204788.3	Ovary_Analysis	nan	NoPvAtAll	nan
CR769776.1	ENSG00000204788.3	Pancreas_Analysis	nan	NoPvAtAll	nan
CR769776.1	ENSG00000204788.3	Brain_Hypothalamus_Analysis	9_69353648_T_C_hg19	NoLDPv,AllPvNotSignificant	0.238441
CR769776.1	ENSG00000204788.3	Nerve_Tibial_Analysis	9_69376518_T_A_b37	NoLDPv,AllPvNotSignificant	0.0607011
CR769776.1	ENSG00000204788.3	Muscle_Skeletal_Analysis	nan	NoPvAtAll	nan
CR769776.1	ENSG00000204788.3	Colon_Transverse_Analysis	9_69350686_A_G_hg19	NoLDPv,AllPvNotSignificant	0.0100318
CR769776.1	ENSG00000204788.3	Heart_Atrial_Appendage_Analysis	nan	NoPvAtAll	nan
CR769776.1	ENSG00000204788.3	Heart_Left_Ventricle_Analysis	nan	NoPvAtAll	nan
CR769776.1	ENSG00000204788.3	Esophagus_Mucosa_Analysis	nan	NoPvAtAll	nan
CR769776.1	ENSG00000204788.3	Esophagus_Muscularis_Analysis	9_69348975_G_A_b37	NoLDPv,AllPvNotSignificant	0.0654577
CR769776.1	ENSG00000204788.3	Skin_Not_Sun_Exposed_Suprapubic_Analysis	nan	NoPvAtAll	nan
CR769776.1	ENSG00000204788.3	Small_Intestine_Terminal_Ileum_Analysis	9_69353648_T_C_hg19	NoLDPv,AllPvNotSignificant	0.0416385
CR769776.1	ENSG00000204788.3	Brain_Putamen_basal_ganglia_Analysis	9_69465069_C_T_hg19	NoLDPv,AllPvNotSignificant	0.199438
CR769776.1	ENSG00000204788.3	Brain_Cerebellar_Hemisphere_Analysis	9_69465069_C_T_hg19	NoLDPv,AllPvNotSignificant	0.0403386
CR769776.1	ENSG00000204788.3	Adrenal_Gland_Analysis	nan	NoPvAtAll	nan
CR769776.1	ENSG00000204788.3	Brain_Cortex_Analysis	9_69337255_T_A_b37	NoLDPv,AllPvNotSignificant	0.0400099
CR769776.1	ENSG00000204788.3	Artery_Tibial_Analysis	nan	NoPvAtAll	nan
CR769776.1	ENSG00000204788.3	Adipose_Visceral_Omentum_Analysis	nan	NoPvAtAll	nan
CR769776.1	ENSG00000204788.3	Artery_Coronary_Analysis	nan	NoPvAtAll	nan
CR769776.1	ENSG00000204788.3	Esophagus_Gastroesophageal_Junction_Analysis	9_69352890_C_T_hg19	NoLDPv,AllPvNotSignificant	0.0505732
ANKRD20A4	ENSG00000172014.11	ICGC_Analysis	9_69475984_C_A_hg19	True PAWG pval	7.61243841628e-16
ANKRD20A4	ENSG00000172014.11	Prostate_Analysis	9_69407649_G_C_b37	NoLDPv,AllPvNotSignificant	0.119141
ANKRD20A4	ENSG00000172014.11	Whole_Blood_Analysis	nan	NoPvAtAll	nan
ANKRD20A4	ENSG00000172014.11	Pituitary_Analysis	9_69336590_G_A_b37	NoLDPv,AllPvNotSignificant	0.124868
ANKRD20A4	ENSG00000172014.11	Vagina_Analysis	9_69336590_G_A_b37	NoLDPv,AllPvNotSignificant	0.230349
ANKRD20A4	ENSG00000172014.11	Uterus_Analysis	9_69353648_T_C_hg19	NoLDPv,AllPvNotSignificant	0.060392
ANKRD20A4	ENSG00000172014.11	Spleen_Analysis	9_69352890_C_T_hg19	NoLDPv,AllPvNotSignificant	0.10829
ANKRD20A4	ENSG00000172014.11	Stomach_Analysis	9_69510510_T_C_b37	NoLDPv,AllPvNotSignificant	0.0689622
ANKRD20A4	ENSG00000172014.11	Testis_Analysis	9_69349857_A_G_hg19	NoLDPv,AllPvNotSignificant	0.0271116
ANKRD20A4	ENSG00000172014.11	Thyroid_Analysis	9_69436136_G_T_b37	NoLDPv,AllPvNotSignificant	0.015669
ANKRD20A4	ENSG00000172014.11	Skin_Sun_Exposed_Lower_leg_Analysis	9_69416652_C_T_b37	NoLDPv,AllPvNotSignificant	0.0461189
ANKRD20A4	ENSG00000172014.11	Brain_Anterior_cingulate_cortex_BA24_Analysis	9_69353648_T_C_hg19	NoLDPv,AllPvNotSignificant	0.210863
ANKRD20A4	ENSG00000172014.11	Brain_Caudate_basal_ganglia_Analysis	9_69351095_C_T_hg19	NoLDPv,AllPvNotSignificant	0.144444
ANKRD20A4	ENSG00000172014.11	Brain_Frontal_Cortex_BA9_Analysis	9_69348975_G_A_b37	NoLDPv,AllPvNotSignificant	0.193219
ANKRD20A4	ENSG00000172014.11	Adipose_Subcutaneous_Analysis	9_69518205_A_G_hg19	NoLDPv,AllPvNotSignificant	0.0121533
ANKRD20A4	ENSG00000172014.11	Breast_Mammary_Tissue_Analysis	9_69353648_T_C_hg19	NoLDPv,AllPvNotSignificant	0.135916
ANKRD20A4	ENSG00000172014.11	Colon_Sigmoid_Analysis	9_69436136_G_T_b37	NoLDPv,AllPvNotSignificant	0.00724587
ANKRD20A4	ENSG00000172014.11	Artery_Aorta_Analysis	9_69352890_C_T_hg19	NoLDPv,AllPvNotSignificant	0.0011038
ANKRD20A4	ENSG00000172014.11	Brain_Cerebellum_Analysis	9_69351095_C_T_hg19	NoLDPv,AllPvNotSignificant	0.0371021
ANKRD20A4	ENSG00000172014.11	Brain_Nucleus_accumbens_basal_ganglia_Analysis	9_69348975_G_A_b37	NoLDPv,AllPvNotSignificant	0.136641
ANKRD20A4	ENSG00000172014.11	Brain_Hippocampus_Analysis	9_69378471_C_G_b37	NoLDPv,AllPvNotSignificant	0.18286
ANKRD20A4	ENSG00000172014.11	Liver_Analysis	nan	NoPvAtAll	nan
ANKRD20A4	ENSG00000172014.11	Lung_Analysis	9_69336590_G_A_b37	NoLDPv,AllPvNotSignificant	0.019901
ANKRD20A4	ENSG00000172014.11	Ovary_Analysis	9_69497895_G_C_hg19	NoLDPv,AllPvNotSignificant	0.103224
ANKRD20A4	ENSG00000172014.11	Pancreas_Analysis	9_69380687_T_C_b37	NoLDPv,AllPvNotSignificant	0.11163
ANKRD20A4	ENSG00000172014.11	Brain_Hypothalamus_Analysis	9_69497571_G_C_b37	NoLDPv,AllPvNotSignificant	0.0447087
ANKRD20A4	ENSG00000172014.11	Nerve_Tibial_Analysis	9_69513398_A_G_hg19	NoLDPv,AllPvNotSignificant	0.0202524
ANKRD20A4	ENSG00000172014.11	Muscle_Skeletal_Analysis	nan	NoPvAtAll	nan
ANKRD20A4	ENSG00000172014.11	Colon_Transverse_Analysis	9_69376518_T_A_b37	NoLDPv,AllPvNotSignificant	0.167213
ANKRD20A4	ENSG00000172014.11	Heart_Atrial_Appendage_Analysis	9_69518205_A_G_hg19	NoLDPv,AllPvNotSignificant	0.0628333
ANKRD20A4	ENSG00000172014.11	Heart_Left_Ventricle_Analysis	9_69337255_T_A_b37	NoLDPv,AllPvNotSignificant	0.010986
ANKRD20A4	ENSG00000172014.11	Esophagus_Mucosa_Analysis	9_69355695_C_A_b37	NoLDPv,AllPvNotSignificant	0.0230991
ANKRD20A4	ENSG00000172014.11	Esophagus_Muscularis_Analysis	9_69487161_A_G_hg19	NoLDPv,AllPvNotSignificant	0.101981
ANKRD20A4	ENSG00000172014.11	Skin_Not_Sun_Exposed_Suprapubic_Analysis	9_69465069_C_T_hg19	NoLDPv,AllPvNotSignificant	0.26009
ANKRD20A4	ENSG00000172014.11	Small_Intestine_Terminal_Ileum_Analysis	9_69353648_T_C_hg19	NoLDPv,AllPvNotSignificant	0.000794205
ANKRD20A4	ENSG00000172014.11	Brain_Putamen_basal_ganglia_Analysis	9_69353648_T_C_hg19	NoLDPv,AllPvNotSignificant	0.258669
ANKRD20A4	ENSG00000172014.11	Brain_Cerebellar_Hemisphere_Analysis	9_69497571_G_C_b37	NoLDPv,AllPvNotSignificant	0.117473
ANKRD20A4	ENSG00000172014.11	Adrenal_Gland_Analysis	nan	NoPvAtAll	nan
ANKRD20A4	ENSG00000172014.11	Brain_Cortex_Analysis	9_69337255_T_A_b37	NoLDPv,AllPvNotSignificant	0.00115391
ANKRD20A4	ENSG00000172014.11	Artery_Tibial_Analysis	9_69352890_C_T_hg19	NoLDPv,AllPvNotSignificant	0.00948306
ANKRD20A4	ENSG00000172014.11	Adipose_Visceral_Omentum_Analysis	9_69348975_G_A_b37	NoLDPv,AllPvNotSignificant	0.228897
ANKRD20A4	ENSG00000172014.11	Artery_Coronary_Analysis	9_69352890_C_T_hg19	NoLDPv,AllPvNotSignificant	0.00873362
ANKRD20A4	ENSG00000172014.11	Esophagus_Gastroesophageal_Junction_Analysis	9_69511124_G_T_b37	NoLDPv,AllPvNotSignificant	0.0241712
OR1J4	ENSG00000239590.1	ICGC_Analysis	9_125254013_A_G_hg19	False PAWG pval	1.50255189378e-06
OR1J4	ENSG00000239590.1	Prostate_Analysis	nan	NoPvAtAll	nan
OR1J4	ENSG00000239590.1	Whole_Blood_Analysis	nan	NoPvAtAll	nan
OR1J4	ENSG00000239590.1	Pituitary_Analysis	nan	NoPvAtAll	nan
OR1J4	ENSG00000239590.1	Vagina_Analysis	nan	NoPvAtAll	nan
OR1J4	ENSG00000239590.1	Uterus_Analysis	nan	NoPvAtAll	nan
OR1J4	ENSG00000239590.1	Spleen_Analysis	nan	NoPvAtAll	nan
OR1J4	ENSG00000239590.1	Stomach_Analysis	nan	NoPvAtAll	nan
OR1J4	ENSG00000239590.1	Testis_Analysis	9_125254013_A_G_hg19	LeadPvNotSignificant(Checkld)	0.163929
OR1J4	ENSG00000239590.1	Thyroid_Analysis	nan	NoPvAtAll	nan
OR1J4	ENSG00000239590.1	Skin_Sun_Exposed_Lower_leg_Analysis	9_125254013_A_G_hg19	LeadPvNotSignificant(Checkld)	0.0733188
OR1J4	ENSG00000239590.1	Brain_Anterior_cingulate_cortex_BA24_Analysis	nan	NoPvAtAll	nan
OR1J4	ENSG00000239590.1	Brain_Caudate_basal_ganglia_Analysis	nan	NoPvAtAll	nan
OR1J4	ENSG00000239590.1	Brain_Frontal_Cortex_BA9_Analysis	nan	NoPvAtAll	nan
OR1J4	ENSG00000239590.1	Adipose_Subcutaneous_Analysis	nan	NoPvAtAll	nan
OR1J4	ENSG00000239590.1	Breast_Mammary_Tissue_Analysis	nan	NoPvAtAll	nan
OR1J4	ENSG00000239590.1	Colon_Sigmoid_Analysis	nan	NoPvAtAll	nan
OR1J4	ENSG00000239590.1	Artery_Aorta_Analysis	nan	NoPvAtAll	nan
OR1J4	ENSG00000239590.1	Brain_Cerebellum_Analysis	nan	NoPvAtAll	nan
OR1J4	ENSG00000239590.1	Brain_Nucleus_accumbens_basal_ganglia_Analysis	nan	NoPvAtAll	nan
OR1J4	ENSG00000239590.1	Brain_Hippocampus_Analysis	nan	NoPvAtAll	nan
OR1J4	ENSG00000239590.1	Liver_Analysis	nan	NoPvAtAll	nan
OR1J4	ENSG00000239590.1	Lung_Analysis	9_125254013_A_G_hg19	LeadPvSignificant	4.37587e-09
OR1J4	ENSG00000239590.1	Ovary_Analysis	nan	NoPvAtAll	nan
OR1J4	ENSG00000239590.1	Pancreas_Analysis	nan	NoPvAtAll	nan
OR1J4	ENSG00000239590.1	Brain_Hypothalamus_Analysis	nan	NoPvAtAll	nan
OR1J4	ENSG00000239590.1	Nerve_Tibial_Analysis	nan	NoPvAtAll	nan
OR1J4	ENSG00000239590.1	Muscle_Skeletal_Analysis	nan	NoPvAtAll	nan
OR1J4	ENSG00000239590.1	Colon_Transverse_Analysis	nan	NoPvAtAll	nan
OR1J4	ENSG00000239590.1	Heart_Atrial_Appendage_Analysis	nan	NoPvAtAll	nan
OR1J4	ENSG00000239590.1	Heart_Left_Ventricle_Analysis	nan	NoPvAtAll	nan
OR1J4	ENSG00000239590.1	Esophagus_Mucosa_Analysis	nan	NoPvAtAll	nan
OR1J4	ENSG00000239590.1	Esophagus_Muscularis_Analysis	nan	NoPvAtAll	nan
OR1J4	ENSG00000239590.1	Skin_Not_Sun_Exposed_Suprapubic_Analysis	nan	NoPvAtAll	nan
OR1J4	ENSG00000239590.1	Small_Intestine_Terminal_Ileum_Analysis	nan	NoPvAtAll	nan
OR1J4	ENSG00000239590.1	Brain_Putamen_basal_ganglia_Analysis	nan	NoPvAtAll	nan
OR1J4	ENSG00000239590.1	Brain_Cerebellar_Hemisphere_Analysis	nan	NoPvAtAll	nan
OR1J4	ENSG00000239590.1	Adrenal_Gland_Analysis	nan	NoPvAtAll	nan
OR1J4	ENSG00000239590.1	Brain_Cortex_Analysis	nan	NoPvAtAll	nan
OR1J4	ENSG00000239590.1	Artery_Tibial_Analysis	nan	NoPvAtAll	nan
OR1J4	ENSG00000239590.1	Adipose_Visceral_Omentum_Analysis	nan	NoPvAtAll	nan
OR1J4	ENSG00000239590.1	Artery_Coronary_Analysis	nan	NoPvAtAll	nan
OR1J4	ENSG00000239590.1	Esophagus_Gastroesophageal_Junction_Analysis	nan	NoPvAtAll	nan
ZNF367	ENSG00000165244.6	ICGC_Analysis	9_99055249_G_T_hg19	False PAWG pval	1.08305827607e-06
ZNF367	ENSG00000165244.6	Prostate_Analysis	9_99055249_G_T_hg19	LeadPvNotSignificant(Checkld)	0.149969
ZNF367	ENSG00000165244.6	Whole_Blood_Analysis	9_99055249_G_T_hg19	LeadPvNotSignificant(Checkld)	0.133043
ZNF367	ENSG00000165244.6	Pituitary_Analysis	9_99055249_G_T_hg19	LeadPvNotSignificant(Checkld)	0.949844
ZNF367	ENSG00000165244.6	Vagina_Analysis	9_99055249_G_T_hg19	LeadPvNotSignificant(Checkld)	0.246104
ZNF367	ENSG00000165244.6	Uterus_Analysis	9_99055249_G_T_hg19	LeadPvNotSignificant(Checkld)	0.629668
ZNF367	ENSG00000165244.6	Spleen_Analysis	9_99055249_G_T_hg19	LeadPvNotSignificant(Checkld)	0.302786
ZNF367	ENSG00000165244.6	Stomach_Analysis	9_99055249_G_T_hg19	LeadPvNotSignificant(Checkld)	0.0427534
ZNF367	ENSG00000165244.6	Testis_Analysis	9_99055249_G_T_hg19	LeadPvNotSignificant(Checkld)	0.503559
ZNF367	ENSG00000165244.6	Thyroid_Analysis	9_99055249_G_T_hg19	LeadPvNotSignificant(Checkld)	0.635679
ZNF367	ENSG00000165244.6	Skin_Sun_Exposed_Lower_leg_Analysis	9_99055249_G_T_hg19	LeadPvNotSignificant(Checkld)	0.674204
ZNF367	ENSG00000165244.6	Brain_Anterior_cingulate_cortex_BA24_Analysis	9_99055249_G_T_hg19	LeadPvNotSignificant(Checkld)	0.166858
ZNF367	ENSG00000165244.6	Brain_Caudate_basal_ganglia_Analysis	9_99055249_G_T_hg19	LeadPvNotSignificant(Checkld)	0.181857
ZNF367	ENSG00000165244.6	Brain_Frontal_Cortex_BA9_Analysis	9_99055249_G_T_hg19	LeadPvNotSignificant(Checkld)	0.140897
ZNF367	ENSG00000165244.6	Adipose_Subcutaneous_Analysis	9_99055249_G_T_hg19	LeadPvNotSignificant(Checkld)	0.423578
ZNF367	ENSG00000165244.6	Breast_Mammary_Tissue_Analysis	9_99055249_G_T_hg19	LeadPvNotSignificant(Checkld)	0.825478
ZNF367	ENSG00000165244.6	Colon_Sigmoid_Analysis	9_99055249_G_T_hg19	LeadPvNotSignificant(Checkld)	0.754868
ZNF367	ENSG00000165244.6	Artery_Aorta_Analysis	9_99055249_G_T_hg19	LeadPvNotSignificant(Checkld)	0.965551
ZNF367	ENSG00000165244.6	Brain_Cerebellum_Analysis	9_99055249_G_T_hg19	LeadPvNotSignificant(Checkld)	0.581184
ZNF367	ENSG00000165244.6	Brain_Nucleus_accumbens_basal_ganglia_Analysis	9_99055249_G_T_hg19	LeadPvNotSignificant(Checkld)	0.19991
ZNF367	ENSG00000165244.6	Brain_Hippocampus_Analysis	9_99055249_G_T_hg19	LeadPvNotSignificant(Checkld)	0.712611
ZNF367	ENSG00000165244.6	Liver_Analysis	9_99055249_G_T_hg19	LeadPvNotSignificant(Checkld)	0.538733
ZNF367	ENSG00000165244.6	Lung_Analysis	9_99055249_G_T_hg19	LeadPvNotSignificant(Checkld)	0.188775
ZNF367	ENSG00000165244.6	Ovary_Analysis	9_99055249_G_T_hg19	LeadPvNotSignificant(Checkld)	0.743258
ZNF367	ENSG00000165244.6	Pancreas_Analysis	9_99055249_G_T_hg19	LeadPvNotSignificant(Checkld)	0.624441
ZNF367	ENSG00000165244.6	Brain_Hypothalamus_Analysis	9_99055249_G_T_hg19	LeadPvNotSignificant(Checkld)	0.308002
ZNF367	ENSG00000165244.6	Nerve_Tibial_Analysis	9_99055249_G_T_hg19	LeadPvNotSignificant(Checkld)	0.126892
ZNF367	ENSG00000165244.6	Muscle_Skeletal_Analysis	9_99055249_G_T_hg19	LeadPvNotSignificant(Checkld)	0.58896
ZNF367	ENSG00000165244.6	Colon_Transverse_Analysis	9_99055249_G_T_hg19	LeadPvNotSignificant(Checkld)	0.263346
ZNF367	ENSG00000165244.6	Heart_Atrial_Appendage_Analysis	9_99055249_G_T_hg19	LeadPvNotSignificant(Checkld)	0.541498
ZNF367	ENSG00000165244.6	Heart_Left_Ventricle_Analysis	9_99055249_G_T_hg19	LeadPvNotSignificant(Checkld)	0.462825
ZNF367	ENSG00000165244.6	Esophagus_Mucosa_Analysis	9_99055249_G_T_hg19	LeadPvNotSignificant(Checkld)	0.571903
ZNF367	ENSG00000165244.6	Esophagus_Muscularis_Analysis	9_99055249_G_T_hg19	LeadPvNotSignificant(Checkld)	0.568002
ZNF367	ENSG00000165244.6	Skin_Not_Sun_Exposed_Suprapubic_Analysis	9_99055249_G_T_hg19	LeadPvNotSignificant(Checkld)	0.657389
ZNF367	ENSG00000165244.6	Small_Intestine_Terminal_Ileum_Analysis	9_99055249_G_T_hg19	LeadPvNotSignificant(Checkld)	0.824229
ZNF367	ENSG00000165244.6	Brain_Putamen_basal_ganglia_Analysis	9_99055249_G_T_hg19	LeadPvNotSignificant(Checkld)	0.0425456
ZNF367	ENSG00000165244.6	Brain_Cerebellar_Hemisphere_Analysis	9_99055249_G_T_hg19	LeadPvNotSignificant(Checkld)	0.11094
ZNF367	ENSG00000165244.6	Adrenal_Gland_Analysis	9_99055249_G_T_hg19	LeadPvNotSignificant(Checkld)	0.0287546
ZNF367	ENSG00000165244.6	Brain_Cortex_Analysis	9_99055249_G_T_hg19	LeadPvNotSignificant(Checkld)	0.087444
ZNF367	ENSG00000165244.6	Artery_Tibial_Analysis	9_99055249_G_T_hg19	LeadPvNotSignificant(Checkld)	0.534426
ZNF367	ENSG00000165244.6	Adipose_Visceral_Omentum_Analysis	9_99055249_G_T_hg19	LeadPvNotSignificant(Checkld)	0.527872
ZNF367	ENSG00000165244.6	Artery_Coronary_Analysis	9_99055249_G_T_hg19	LeadPvNotSignificant(Checkld)	0.649469
ZNF367	ENSG00000165244.6	Esophagus_Gastroesophageal_Junction_Analysis	9_99055249_G_T_hg19	LeadPvNotSignificant(Checkld)	0.100387
TUBGCP2	ENSG00000130640.9	ICGC_Analysis	10_135151215_A_G_hg19	False PAWG pval	1.94935629507e-06
TUBGCP2	ENSG00000130640.9	Prostate_Analysis	10_135151215_A_G_hg19	LeadPvNotSignificant(Checkld)	0.538522
TUBGCP2	ENSG00000130640.9	Whole_Blood_Analysis	10_135151215_A_G_hg19	LeadPvNotSignificant(Checkld)	0.0575952
TUBGCP2	ENSG00000130640.9	Pituitary_Analysis	10_135151215_A_G_hg19	LeadPvNotSignificant(Checkld)	0.49854
TUBGCP2	ENSG00000130640.9	Vagina_Analysis	10_135151215_A_G_hg19	LeadPvNotSignificant(Checkld)	0.0286857
TUBGCP2	ENSG00000130640.9	Uterus_Analysis	10_135151215_A_G_hg19	LeadPvNotSignificant(Checkld)	0.285461
TUBGCP2	ENSG00000130640.9	Spleen_Analysis	10_135151215_A_G_hg19	LeadPvNotSignificant(Checkld)	0.464732
TUBGCP2	ENSG00000130640.9	Stomach_Analysis	10_135151215_A_G_hg19	LeadPvNotSignificant(Checkld)	0.443006
TUBGCP2	ENSG00000130640.9	Testis_Analysis	10_135151215_A_G_hg19	LeadPvNotSignificant(Checkld)	0.592922
TUBGCP2	ENSG00000130640.9	Thyroid_Analysis	10_135151215_A_G_hg19	LeadPvNotSignificant(Checkld)	0.0262073
TUBGCP2	ENSG00000130640.9	Skin_Sun_Exposed_Lower_leg_Analysis	10_135151215_A_G_hg19	LeadPvNotSignificant(Checkld)	0.795686
TUBGCP2	ENSG00000130640.9	Brain_Anterior_cingulate_cortex_BA24_Analysis	10_135151215_A_G_hg19	LeadPvNotSignificant(Checkld)	0.0141282
TUBGCP2	ENSG00000130640.9	Brain_Caudate_basal_ganglia_Analysis	10_135151215_A_G_hg19	LeadPvNotSignificant(Checkld)	0.0955795
TUBGCP2	ENSG00000130640.9	Brain_Frontal_Cortex_BA9_Analysis	10_135151215_A_G_hg19	LeadPvNotSignificant(Checkld)	0.359323
TUBGCP2	ENSG00000130640.9	Adipose_Subcutaneous_Analysis	10_135151215_A_G_hg19	LeadPvNotSignificant(Checkld)	0.752907
TUBGCP2	ENSG00000130640.9	Breast_Mammary_Tissue_Analysis	10_135151215_A_G_hg19	LeadPvNotSignificant(Checkld)	0.137802
TUBGCP2	ENSG00000130640.9	Colon_Sigmoid_Analysis	10_135151215_A_G_hg19	LeadPvNotSignificant(Checkld)	0.0400546
TUBGCP2	ENSG00000130640.9	Artery_Aorta_Analysis	10_135151215_A_G_hg19	LeadPvNotSignificant(Checkld)	0.447774
TUBGCP2	ENSG00000130640.9	Brain_Cerebellum_Analysis	10_135151215_A_G_hg19	LeadPvNotSignificant(Checkld)	0.0716224
TUBGCP2	ENSG00000130640.9	Brain_Nucleus_accumbens_basal_ganglia_Analysis	10_135151215_A_G_hg19	LeadPvNotSignificant(Checkld)	0.40626
TUBGCP2	ENSG00000130640.9	Brain_Hippocampus_Analysis	10_135151215_A_G_hg19	LeadPvNotSignificant(Checkld)	0.383604
TUBGCP2	ENSG00000130640.9	Liver_Analysis	10_135151215_A_G_hg19	LeadPvNotSignificant(Checkld)	0.850872
TUBGCP2	ENSG00000130640.9	Lung_Analysis	10_135151215_A_G_hg19	LeadPvNotSignificant(Checkld)	0.524505
TUBGCP2	ENSG00000130640.9	Ovary_Analysis	10_135151215_A_G_hg19	LeadPvNotSignificant(Checkld)	0.00407988
TUBGCP2	ENSG00000130640.9	Pancreas_Analysis	10_135151215_A_G_hg19	LeadPvNotSignificant(Checkld)	0.0124279
TUBGCP2	ENSG00000130640.9	Brain_Hypothalamus_Analysis	10_135151215_A_G_hg19	LeadPvNotSignificant(Checkld)	0.347985
TUBGCP2	ENSG00000130640.9	Nerve_Tibial_Analysis	10_135151215_A_G_hg19	LeadPvNotSignificant(Checkld)	0.473116
TUBGCP2	ENSG00000130640.9	Muscle_Skeletal_Analysis	10_135151215_A_G_hg19	LeadPvNotSignificant(Checkld)	0.0321942
TUBGCP2	ENSG00000130640.9	Colon_Transverse_Analysis	10_135151215_A_G_hg19	LeadPvNotSignificant(Checkld)	0.892079
TUBGCP2	ENSG00000130640.9	Heart_Atrial_Appendage_Analysis	10_135151215_A_G_hg19	LeadPvNotSignificant(Checkld)	0.388395
TUBGCP2	ENSG00000130640.9	Heart_Left_Ventricle_Analysis	10_135151215_A_G_hg19	LeadPvNotSignificant(Checkld)	0.749015
TUBGCP2	ENSG00000130640.9	Esophagus_Mucosa_Analysis	10_135151215_A_G_hg19	LeadPvNotSignificant(Checkld)	0.582798
TUBGCP2	ENSG00000130640.9	Esophagus_Muscularis_Analysis	10_135151215_A_G_hg19	LeadPvNotSignificant(Checkld)	0.0495129
TUBGCP2	ENSG00000130640.9	Skin_Not_Sun_Exposed_Suprapubic_Analysis	10_135151215_A_G_hg19	LeadPvNotSignificant(Checkld)	0.197867
TUBGCP2	ENSG00000130640.9	Small_Intestine_Terminal_Ileum_Analysis	10_135151215_A_G_hg19	LeadPvNotSignificant(Checkld)	0.572255
TUBGCP2	ENSG00000130640.9	Brain_Putamen_basal_ganglia_Analysis	10_135151215_A_G_hg19	LeadPvNotSignificant(Checkld)	0.971456
TUBGCP2	ENSG00000130640.9	Brain_Cerebellar_Hemisphere_Analysis	10_135151215_A_G_hg19	LeadPvNotSignificant(Checkld)	0.81405
TUBGCP2	ENSG00000130640.9	Adrenal_Gland_Analysis	10_135151215_A_G_hg19	LeadPvNotSignificant(Checkld)	0.105416
TUBGCP2	ENSG00000130640.9	Brain_Cortex_Analysis	10_135151215_A_G_hg19	LeadPvNotSignificant(Checkld)	0.22722
TUBGCP2	ENSG00000130640.9	Artery_Tibial_Analysis	10_135151215_A_G_hg19	LeadPvNotSignificant(Checkld)	0.440854
TUBGCP2	ENSG00000130640.9	Adipose_Visceral_Omentum_Analysis	10_135151215_A_G_hg19	LeadPvNotSignificant(Checkld)	0.898666
TUBGCP2	ENSG00000130640.9	Artery_Coronary_Analysis	10_135151215_A_G_hg19	LeadPvNotSignificant(Checkld)	0.518577
TUBGCP2	ENSG00000130640.9	Esophagus_Gastroesophageal_Junction_Analysis	10_135151215_A_G_hg19	LeadPvNotSignificant(Checkld)	0.088046
TSPAN15	ENSG00000099282.5	ICGC_Analysis	10_71324931_C_T_hg19	False PAWG pval	4.18795701884e-06
TSPAN15	ENSG00000099282.5	Prostate_Analysis	10_71324931_C_T_hg19	LeadPvNotSignificant(Checkld)	0.500501
TSPAN15	ENSG00000099282.5	Whole_Blood_Analysis	10_71324931_C_T_hg19	LeadPvNotSignificant(Checkld)	0.81411
TSPAN15	ENSG00000099282.5	Pituitary_Analysis	10_71324931_C_T_hg19	LeadPvNotSignificant(Checkld)	0.385518
TSPAN15	ENSG00000099282.5	Vagina_Analysis	10_71324931_C_T_hg19	LeadPvNotSignificant(Checkld)	0.899034
TSPAN15	ENSG00000099282.5	Uterus_Analysis	10_71324931_C_T_hg19	LeadPvNotSignificant(Checkld)	0.358308
TSPAN15	ENSG00000099282.5	Spleen_Analysis	10_71324931_C_T_hg19	LeadPvNotSignificant(Checkld)	0.181765
TSPAN15	ENSG00000099282.5	Stomach_Analysis	10_71324931_C_T_hg19	LeadPvNotSignificant(Checkld)	0.271605
TSPAN15	ENSG00000099282.5	Testis_Analysis	10_71324931_C_T_hg19	LeadPvNotSignificant(Checkld)	0.0805779
TSPAN15	ENSG00000099282.5	Thyroid_Analysis	10_71324931_C_T_hg19	LeadPvNotSignificant(Checkld)	0.838316
TSPAN15	ENSG00000099282.5	Skin_Sun_Exposed_Lower_leg_Analysis	10_71324931_C_T_hg19	LeadPvNotSignificant(Checkld)	0.734026
TSPAN15	ENSG00000099282.5	Brain_Anterior_cingulate_cortex_BA24_Analysis	10_71324931_C_T_hg19	LeadPvNotSignificant(Checkld)	0.29523
TSPAN15	ENSG00000099282.5	Brain_Caudate_basal_ganglia_Analysis	10_71324931_C_T_hg19	LeadPvNotSignificant(Checkld)	0.48035
TSPAN15	ENSG00000099282.5	Brain_Frontal_Cortex_BA9_Analysis	10_71324931_C_T_hg19	LeadPvNotSignificant(Checkld)	0.0120973
TSPAN15	ENSG00000099282.5	Adipose_Subcutaneous_Analysis	10_71324931_C_T_hg19	LeadPvNotSignificant(Checkld)	0.612953
TSPAN15	ENSG00000099282.5	Breast_Mammary_Tissue_Analysis	10_71324931_C_T_hg19	LeadPvNotSignificant(Checkld)	0.0714258
TSPAN15	ENSG00000099282.5	Colon_Sigmoid_Analysis	10_71324931_C_T_hg19	LeadPvNotSignificant(Checkld)	0.88577
TSPAN15	ENSG00000099282.5	Artery_Aorta_Analysis	10_71324931_C_T_hg19	LeadPvNotSignificant(Checkld)	0.421631
TSPAN15	ENSG00000099282.5	Brain_Cerebellum_Analysis	10_71324931_C_T_hg19	LeadPvNotSignificant(Checkld)	0.865369
TSPAN15	ENSG00000099282.5	Brain_Nucleus_accumbens_basal_ganglia_Analysis	10_71324931_C_T_hg19	LeadPvNotSignificant(Checkld)	0.313438
TSPAN15	ENSG00000099282.5	Brain_Hippocampus_Analysis	10_71324931_C_T_hg19	LeadPvNotSignificant(Checkld)	0.956447
TSPAN15	ENSG00000099282.5	Liver_Analysis	10_71324931_C_T_hg19	LeadPvNotSignificant(Checkld)	0.566695
TSPAN15	ENSG00000099282.5	Lung_Analysis	10_71324931_C_T_hg19	LeadPvNotSignificant(Checkld)	0.929989
TSPAN15	ENSG00000099282.5	Ovary_Analysis	10_71324931_C_T_hg19	LeadPvNotSignificant(Checkld)	0.319163
TSPAN15	ENSG00000099282.5	Pancreas_Analysis	10_71324931_C_T_hg19	LeadPvNotSignificant(Checkld)	0.0677362
TSPAN15	ENSG00000099282.5	Brain_Hypothalamus_Analysis	10_71324931_C_T_hg19	LeadPvNotSignificant(Checkld)	0.880815
TSPAN15	ENSG00000099282.5	Nerve_Tibial_Analysis	10_71324931_C_T_hg19	LeadPvNotSignificant(Checkld)	0.977233
TSPAN15	ENSG00000099282.5	Muscle_Skeletal_Analysis	10_71324931_C_T_hg19	LeadPvNotSignificant(Checkld)	0.869422
TSPAN15	ENSG00000099282.5	Colon_Transverse_Analysis	10_71324931_C_T_hg19	LeadPvNotSignificant(Checkld)	0.949217
TSPAN15	ENSG00000099282.5	Heart_Atrial_Appendage_Analysis	10_71324931_C_T_hg19	LeadPvNotSignificant(Checkld)	0.327025
TSPAN15	ENSG00000099282.5	Heart_Left_Ventricle_Analysis	10_71324931_C_T_hg19	LeadPvNotSignificant(Checkld)	0.0254675
TSPAN15	ENSG00000099282.5	Esophagus_Mucosa_Analysis	10_71324931_C_T_hg19	LeadPvNotSignificant(Checkld)	0.00540479
TSPAN15	ENSG00000099282.5	Esophagus_Muscularis_Analysis	10_71324931_C_T_hg19	LeadPvNotSignificant(Checkld)	0.307727
TSPAN15	ENSG00000099282.5	Skin_Not_Sun_Exposed_Suprapubic_Analysis	10_71324931_C_T_hg19	LeadPvNotSignificant(Checkld)	0.661588
TSPAN15	ENSG00000099282.5	Small_Intestine_Terminal_Ileum_Analysis	10_71324931_C_T_hg19	LeadPvNotSignificant(Checkld)	0.157042
TSPAN15	ENSG00000099282.5	Brain_Putamen_basal_ganglia_Analysis	10_71324931_C_T_hg19	LeadPvNotSignificant(Checkld)	0.103321
TSPAN15	ENSG00000099282.5	Brain_Cerebellar_Hemisphere_Analysis	10_71324931_C_T_hg19	LeadPvNotSignificant(Checkld)	0.30024
TSPAN15	ENSG00000099282.5	Adrenal_Gland_Analysis	10_71324931_C_T_hg19	LeadPvNotSignificant(Checkld)	0.94019
TSPAN15	ENSG00000099282.5	Brain_Cortex_Analysis	10_71324931_C_T_hg19	LeadPvNotSignificant(Checkld)	0.699019
TSPAN15	ENSG00000099282.5	Artery_Tibial_Analysis	10_71324931_C_T_hg19	LeadPvNotSignificant(Checkld)	0.763524
TSPAN15	ENSG00000099282.5	Adipose_Visceral_Omentum_Analysis	10_71324931_C_T_hg19	LeadPvNotSignificant(Checkld)	0.263534
TSPAN15	ENSG00000099282.5	Artery_Coronary_Analysis	10_71324931_C_T_hg19	LeadPvNotSignificant(Checkld)	0.164968
TSPAN15	ENSG00000099282.5	Esophagus_Gastroesophageal_Junction_Analysis	10_71324931_C_T_hg19	LeadPvNotSignificant(Checkld)	0.10332
FAM21B	ENSG00000152726.14	ICGC_Analysis	10_47917284_C_A_hg19	True PAWG pval	2.28109899839e-24
FAM21B	ENSG00000152726.14	Prostate_Analysis	10_47915977_A_T_b37	NoLDPv,AllPvNotSignificant	0.0221261
FAM21B	ENSG00000152726.14	Whole_Blood_Analysis	10_47966669_C_T_hg19	NoLDPv,AllPvNotSignificant	0.0581893
FAM21B	ENSG00000152726.14	Pituitary_Analysis	10_47960070_A_G_hg19	NoLDPv,AllPvNotSignificant	0.0251524
FAM21B	ENSG00000152726.14	Vagina_Analysis	10_47964835_G_A_hg19	NoLDPv,AllPvNotSignificant	0.0270592
FAM21B	ENSG00000152726.14	Uterus_Analysis	10_47965034_C_G_b37	NoLDPv,AllPvNotSignificant	0.049111
FAM21B	ENSG00000152726.14	Spleen_Analysis	10_47967045_C_G_b37	NoLDPv,AllPvNotSignificant	0.0946345
FAM21B	ENSG00000152726.14	Stomach_Analysis	10_47959884_G_A_hg19	NoLDPv,AllPvNotSignificant	0.134748
FAM21B	ENSG00000152726.14	Testis_Analysis	10_47915891_C_A_b37	NoLDPv,AllPvNotSignificant	0.119569
FAM21B	ENSG00000152726.14	Thyroid_Analysis	10_47959884_G_A_hg19	NoLDPv,AllPvNotSignificant	0.0258402
FAM21B	ENSG00000152726.14	Skin_Sun_Exposed_Lower_leg_Analysis	10_47959884_G_A_hg19	NoLDPv,AllPvNotSignificant	0.0272588
FAM21B	ENSG00000152726.14	Brain_Anterior_cingulate_cortex_BA24_Analysis	10_47990491_A_G_b37	NoLDPv,AllPvNotSignificant	0.0110085
FAM21B	ENSG00000152726.14	Brain_Caudate_basal_ganglia_Analysis	10_47964506_C_T_hg19	NoLDPv,AllPvNotSignificant	0.144194
FAM21B	ENSG00000152726.14	Brain_Frontal_Cortex_BA9_Analysis	10_47965243_G_C_hg19	NoLDPv,AllPvNotSignificant	0.174641
FAM21B	ENSG00000152726.14	Adipose_Subcutaneous_Analysis	10_47915186_G_A_b37	NoLDPv,AllPvNotSignificant	0.160399
FAM21B	ENSG00000152726.14	Breast_Mammary_Tissue_Analysis	10_47987739_C_T_hg19	NoLDPv,AllPvNotSignificant	0.0161793
FAM21B	ENSG00000152726.14	Colon_Sigmoid_Analysis	10_47960070_A_G_hg19	NoLDPv,AllPvNotSignificant	0.00772439
FAM21B	ENSG00000152726.14	Artery_Aorta_Analysis	10_47968082_G_A_b37	NoLDPv,AllPvNotSignificant	0.00819965
FAM21B	ENSG00000152726.14	Brain_Cerebellum_Analysis	10_47959884_G_A_hg19	NoLDPv,AllPvNotSignificant	0.0785164
FAM21B	ENSG00000152726.14	Brain_Nucleus_accumbens_basal_ganglia_Analysis	10_47915977_A_T_b37	NoLDPv,AllPvNotSignificant	0.0763232
FAM21B	ENSG00000152726.14	Brain_Hippocampus_Analysis	10_47950259_T_C_b37	NoLDPv,AllPvNotSignificant	0.00196206
FAM21B	ENSG00000152726.14	Liver_Analysis	10_47909954_T_A_b37	NoLDPv,AllPvNotSignificant	0.0730446
FAM21B	ENSG00000152726.14	Lung_Analysis	10_47966214_C_A_hg19	NoLDPv,AllPvNotSignificant	0.000706351
FAM21B	ENSG00000152726.14	Ovary_Analysis	10_47950430_G_A_b37	NoLDPv,AllPvNotSignificant	0.0027251
FAM21B	ENSG00000152726.14	Pancreas_Analysis	10_47915898_A_G_b37	NoLDPv,AllPvNotSignificant	0.0170751
FAM21B	ENSG00000152726.14	Brain_Hypothalamus_Analysis	10_47915891_C_A_b37	NoLDPv,AllPvNotSignificant	0.00141584
FAM21B	ENSG00000152726.14	Nerve_Tibial_Analysis	10_47967469_A_T_b37	NoLDPv,AllPvNotSignificant	0.0741695
FAM21B	ENSG00000152726.14	Muscle_Skeletal_Analysis	10_47915186_G_A_b37	NoLDPv,AllPvNotSignificant	0.0262413
FAM21B	ENSG00000152726.14	Colon_Transverse_Analysis	10_48032698_A_C_b37	NoLDPv,AllPvNotSignificant	0.0729014
FAM21B	ENSG00000152726.14	Heart_Atrial_Appendage_Analysis	10_47959884_G_A_hg19	NoLDPv,AllPvNotSignificant	0.0445107
FAM21B	ENSG00000152726.14	Heart_Left_Ventricle_Analysis	10_47967045_C_G_b37	NoLDPv,AllPvNotSignificant	0.00251742
FAM21B	ENSG00000152726.14	Esophagus_Mucosa_Analysis	10_47967045_C_G_b37	NoLDPv,AllPvNotSignificant	0.00346869
FAM21B	ENSG00000152726.14	Esophagus_Muscularis_Analysis	10_47965243_G_C_hg19	NoLDPv,AllPvNotSignificant	0.0152919
FAM21B	ENSG00000152726.14	Skin_Not_Sun_Exposed_Suprapubic_Analysis	10_47915186_G_A_b37	NoLDPv,AllPvNotSignificant	0.0368885
FAM21B	ENSG00000152726.14	Small_Intestine_Terminal_Ileum_Analysis	10_47916013_C_A_b37	NoLDPv,AllPvNotSignificant	0.045928
FAM21B	ENSG00000152726.14	Brain_Putamen_basal_ganglia_Analysis	10_47990491_A_G_b37	NoLDPv,AllPvNotSignificant	0.130566
FAM21B	ENSG00000152726.14	Brain_Cerebellar_Hemisphere_Analysis	10_47950259_T_C_b37	NoLDPv,AllPvNotSignificant	0.0242564
FAM21B	ENSG00000152726.14	Adrenal_Gland_Analysis	10_47996507_T_C_b37	NoLDPv,AllPvNotSignificant	0.0985549
FAM21B	ENSG00000152726.14	Brain_Cortex_Analysis	10_47959884_G_A_hg19	NoLDPv,AllPvNotSignificant	0.000494468
FAM21B	ENSG00000152726.14	Artery_Tibial_Analysis	10_47966214_C_A_hg19	NoLDPv,AllPvNotSignificant	0.00285302
FAM21B	ENSG00000152726.14	Adipose_Visceral_Omentum_Analysis	10_47959884_G_A_hg19	NoLDPv,AllPvNotSignificant	0.00600279
FAM21B	ENSG00000152726.14	Artery_Coronary_Analysis	10_47959884_G_A_hg19	NoLDPv,AllPvNotSignificant	0.0206665
FAM21B	ENSG00000152726.14	Esophagus_Gastroesophageal_Junction_Analysis	10_47959884_G_A_hg19	NoLDPv,AllPvNotSignificant	0.0021711
H3F3C	ENSG00000188375.3	ICGC_Analysis	12_31957694_A_G_hg19	False PAWG pval	5.21226933696e-06
H3F3C	ENSG00000188375.3	Prostate_Analysis	12_31957694_A_G_hg19	LeadPvNotSignificant(Checkld)	0.792617
H3F3C	ENSG00000188375.3	Whole_Blood_Analysis	12_31957694_A_G_hg19	LeadPvNotSignificant(Checkld)	0.6917
H3F3C	ENSG00000188375.3	Pituitary_Analysis	12_31957694_A_G_hg19	LeadPvNotSignificant(Checkld)	0.680393
H3F3C	ENSG00000188375.3	Vagina_Analysis	12_31957694_A_G_hg19	LeadPvNotSignificant(Checkld)	0.581087
H3F3C	ENSG00000188375.3	Uterus_Analysis	12_31957694_A_G_hg19	LeadPvNotSignificant(Checkld)	0.958631
H3F3C	ENSG00000188375.3	Spleen_Analysis	12_31957694_A_G_hg19	LeadPvSignificant	9.53089e-13
H3F3C	ENSG00000188375.3	Stomach_Analysis	12_31957694_A_G_hg19	LeadPvNotSignificant(Checkld)	0.588096
H3F3C	ENSG00000188375.3	Testis_Analysis	12_31957694_A_G_hg19	LeadPvNotSignificant(Checkld)	0.283827
H3F3C	ENSG00000188375.3	Thyroid_Analysis	12_31957694_A_G_hg19	LeadPvNotSignificant(Checkld)	0.0114637
H3F3C	ENSG00000188375.3	Skin_Sun_Exposed_Lower_leg_Analysis	12_31957694_A_G_hg19	LeadPvNotSignificant(Checkld)	0.38536
H3F3C	ENSG00000188375.3	Brain_Anterior_cingulate_cortex_BA24_Analysis	12_31957694_A_G_hg19	LeadPvNotSignificant(Checkld)	0.842894
H3F3C	ENSG00000188375.3	Brain_Caudate_basal_ganglia_Analysis	12_31957694_A_G_hg19	LeadPvNotSignificant(Checkld)	0.133638
H3F3C	ENSG00000188375.3	Brain_Frontal_Cortex_BA9_Analysis	12_31957694_A_G_hg19	LeadPvNotSignificant(Checkld)	0.789568
H3F3C	ENSG00000188375.3	Adipose_Subcutaneous_Analysis	12_31957694_A_G_hg19	LeadPvNotSignificant(Checkld)	0.873604
H3F3C	ENSG00000188375.3	Breast_Mammary_Tissue_Analysis	12_31957694_A_G_hg19	LeadPvNotSignificant(Checkld)	0.805765
H3F3C	ENSG00000188375.3	Colon_Sigmoid_Analysis	12_31957694_A_G_hg19	LeadPvNotSignificant(Checkld)	0.446321
H3F3C	ENSG00000188375.3	Artery_Aorta_Analysis	12_31957694_A_G_hg19	LeadPvNotSignificant(Checkld)	0.684668
H3F3C	ENSG00000188375.3	Brain_Cerebellum_Analysis	12_31957694_A_G_hg19	LeadPvNotSignificant(Checkld)	0.347105
H3F3C	ENSG00000188375.3	Brain_Nucleus_accumbens_basal_ganglia_Analysis	12_31957694_A_G_hg19	LeadPvNotSignificant(Checkld)	0.649683
H3F3C	ENSG00000188375.3	Brain_Hippocampus_Analysis	12_31957694_A_G_hg19	LeadPvNotSignificant(Checkld)	0.799954
H3F3C	ENSG00000188375.3	Liver_Analysis	12_31957694_A_G_hg19	LeadPvNotSignificant(Checkld)	0.00554611
H3F3C	ENSG00000188375.3	Lung_Analysis	12_31957694_A_G_hg19	LeadPvNotSignificant(Checkld)	0.431573
H3F3C	ENSG00000188375.3	Ovary_Analysis	12_31957694_A_G_hg19	LeadPvNotSignificant(Checkld)	0.084198
H3F3C	ENSG00000188375.3	Pancreas_Analysis	12_31957694_A_G_hg19	LeadPvNotSignificant(Checkld)	0.731243
H3F3C	ENSG00000188375.3	Brain_Hypothalamus_Analysis	12_31957694_A_G_hg19	LeadPvNotSignificant(Checkld)	0.061151
H3F3C	ENSG00000188375.3	Nerve_Tibial_Analysis	12_31957694_A_G_hg19	LeadPvNotSignificant(Checkld)	0.799625
H3F3C	ENSG00000188375.3	Muscle_Skeletal_Analysis	12_31957694_A_G_hg19	LeadPvNotSignificant(Checkld)	0.431555
H3F3C	ENSG00000188375.3	Colon_Transverse_Analysis	12_31957694_A_G_hg19	LeadPvNotSignificant(Checkld)	0.703532
H3F3C	ENSG00000188375.3	Heart_Atrial_Appendage_Analysis	12_31957694_A_G_hg19	LeadPvNotSignificant(Checkld)	0.33139
H3F3C	ENSG00000188375.3	Heart_Left_Ventricle_Analysis	12_31957694_A_G_hg19	LeadPvNotSignificant(Checkld)	0.17907
H3F3C	ENSG00000188375.3	Esophagus_Mucosa_Analysis	12_31957694_A_G_hg19	LeadPvNotSignificant(Checkld)	0.441592
H3F3C	ENSG00000188375.3	Esophagus_Muscularis_Analysis	12_31957694_A_G_hg19	LeadPvNotSignificant(Checkld)	0.815218
H3F3C	ENSG00000188375.3	Skin_Not_Sun_Exposed_Suprapubic_Analysis	12_31957694_A_G_hg19	LeadPvNotSignificant(Checkld)	0.716363
H3F3C	ENSG00000188375.3	Small_Intestine_Terminal_Ileum_Analysis	12_31957694_A_G_hg19	LeadPvNotSignificant(Checkld)	0.00103392
H3F3C	ENSG00000188375.3	Brain_Putamen_basal_ganglia_Analysis	12_31957694_A_G_hg19	LeadPvNotSignificant(Checkld)	0.807343
H3F3C	ENSG00000188375.3	Brain_Cerebellar_Hemisphere_Analysis	12_31957694_A_G_hg19	LeadPvNotSignificant(Checkld)	0.659138
H3F3C	ENSG00000188375.3	Adrenal_Gland_Analysis	12_31957694_A_G_hg19	LeadPvNotSignificant(Checkld)	0.619341
H3F3C	ENSG00000188375.3	Brain_Cortex_Analysis	12_31957694_A_G_hg19	LeadPvNotSignificant(Checkld)	0.194902
H3F3C	ENSG00000188375.3	Artery_Tibial_Analysis	12_31957694_A_G_hg19	LeadPvNotSignificant(Checkld)	0.0128821
H3F3C	ENSG00000188375.3	Adipose_Visceral_Omentum_Analysis	12_31957694_A_G_hg19	LeadPvNotSignificant(Checkld)	0.116845
H3F3C	ENSG00000188375.3	Artery_Coronary_Analysis	12_31957694_A_G_hg19	LeadPvNotSignificant(Checkld)	0.753887
H3F3C	ENSG00000188375.3	Esophagus_Gastroesophageal_Junction_Analysis	12_31957694_A_G_hg19	LeadPvNotSignificant(Checkld)	0.512184
ACACB	ENSG00000076555.11	ICGC_Analysis	12_109604420_A_G_hg19	False PAWG pval	1.0916051709e-06
ACACB	ENSG00000076555.11	Prostate_Analysis	12_109604420_A_G_hg19	LeadPvNotSignificant(Checkld)	0.794083
ACACB	ENSG00000076555.11	Whole_Blood_Analysis	12_109604420_A_G_hg19	LeadPvSignificant	1.16685e-07
ACACB	ENSG00000076555.11	Pituitary_Analysis	12_109604420_A_G_hg19	LeadPvNotSignificant(Checkld)	0.120497
ACACB	ENSG00000076555.11	Vagina_Analysis	12_109604420_A_G_hg19	LeadPvNotSignificant(Checkld)	0.951055
ACACB	ENSG00000076555.11	Uterus_Analysis	12_109604420_A_G_hg19	LeadPvNotSignificant(Checkld)	0.30217
ACACB	ENSG00000076555.11	Spleen_Analysis	12_109604420_A_G_hg19	LeadPvNotSignificant(Checkld)	0.037041
ACACB	ENSG00000076555.11	Stomach_Analysis	12_109604420_A_G_hg19	LeadPvNotSignificant(Checkld)	0.981363
ACACB	ENSG00000076555.11	Testis_Analysis	12_109604420_A_G_hg19	LeadPvNotSignificant(Checkld)	0.195104
ACACB	ENSG00000076555.11	Thyroid_Analysis	12_109604420_A_G_hg19	LeadPvNotSignificant(Checkld)	0.00155988
ACACB	ENSG00000076555.11	Skin_Sun_Exposed_Lower_leg_Analysis	12_109604420_A_G_hg19	LeadPvNotSignificant(Checkld)	0.00206591
ACACB	ENSG00000076555.11	Brain_Anterior_cingulate_cortex_BA24_Analysis	12_109604420_A_G_hg19	LeadPvNotSignificant(Checkld)	0.976016
ACACB	ENSG00000076555.11	Brain_Caudate_basal_ganglia_Analysis	12_109604420_A_G_hg19	LeadPvNotSignificant(Checkld)	0.513072
ACACB	ENSG00000076555.11	Brain_Frontal_Cortex_BA9_Analysis	12_109604420_A_G_hg19	LeadPvNotSignificant(Checkld)	0.13427
ACACB	ENSG00000076555.11	Adipose_Subcutaneous_Analysis	12_109604420_A_G_hg19	LeadPvNotSignificant(Checkld)	0.0184595
ACACB	ENSG00000076555.11	Breast_Mammary_Tissue_Analysis	12_109604420_A_G_hg19	LeadPvNotSignificant(Checkld)	0.0423723
ACACB	ENSG00000076555.11	Colon_Sigmoid_Analysis	12_109604420_A_G_hg19	LeadPvNotSignificant(Checkld)	0.311268
ACACB	ENSG00000076555.11	Artery_Aorta_Analysis	12_109604420_A_G_hg19	LeadPvNotSignificant(Checkld)	0.879893
ACACB	ENSG00000076555.11	Brain_Cerebellum_Analysis	12_109604420_A_G_hg19	LeadPvNotSignificant(Checkld)	0.0107901
ACACB	ENSG00000076555.11	Brain_Nucleus_accumbens_basal_ganglia_Analysis	12_109604420_A_G_hg19	LeadPvNotSignificant(Checkld)	0.469295
ACACB	ENSG00000076555.11	Brain_Hippocampus_Analysis	12_109604420_A_G_hg19	LeadPvNotSignificant(Checkld)	0.745518
ACACB	ENSG00000076555.11	Liver_Analysis	12_109604420_A_G_hg19	LeadPvNotSignificant(Checkld)	0.200895
ACACB	ENSG00000076555.11	Lung_Analysis	12_109604420_A_G_hg19	LeadPvNotSignificant(Checkld)	0.00222361
ACACB	ENSG00000076555.11	Ovary_Analysis	12_109604420_A_G_hg19	LeadPvNotSignificant(Checkld)	0.894758
ACACB	ENSG00000076555.11	Pancreas_Analysis	12_109604420_A_G_hg19	LeadPvNotSignificant(Checkld)	0.20801
ACACB	ENSG00000076555.11	Brain_Hypothalamus_Analysis	12_109604420_A_G_hg19	LeadPvNotSignificant(Checkld)	0.086276
ACACB	ENSG00000076555.11	Nerve_Tibial_Analysis	12_109604420_A_G_hg19	LeadPvNotSignificant(Checkld)	0.169432
ACACB	ENSG00000076555.11	Muscle_Skeletal_Analysis	12_109604420_A_G_hg19	LeadPvNotSignificant(Checkld)	0.860073
ACACB	ENSG00000076555.11	Colon_Transverse_Analysis	12_109604420_A_G_hg19	LeadPvNotSignificant(Checkld)	0.641819
ACACB	ENSG00000076555.11	Heart_Atrial_Appendage_Analysis	12_109604420_A_G_hg19	LeadPvNotSignificant(Checkld)	0.670184
ACACB	ENSG00000076555.11	Heart_Left_Ventricle_Analysis	12_109604420_A_G_hg19	LeadPvNotSignificant(Checkld)	0.685319
ACACB	ENSG00000076555.11	Esophagus_Mucosa_Analysis	12_109604420_A_G_hg19	LeadPvNotSignificant(Checkld)	0.140252
ACACB	ENSG00000076555.11	Esophagus_Muscularis_Analysis	12_109604420_A_G_hg19	LeadPvNotSignificant(Checkld)	0.93612
ACACB	ENSG00000076555.11	Skin_Not_Sun_Exposed_Suprapubic_Analysis	12_109604420_A_G_hg19	LeadPvNotSignificant(Checkld)	0.933548
ACACB	ENSG00000076555.11	Small_Intestine_Terminal_Ileum_Analysis	12_109604420_A_G_hg19	LeadPvNotSignificant(Checkld)	0.826408
ACACB	ENSG00000076555.11	Brain_Putamen_basal_ganglia_Analysis	12_109604420_A_G_hg19	LeadPvNotSignificant(Checkld)	0.58064
ACACB	ENSG00000076555.11	Brain_Cerebellar_Hemisphere_Analysis	12_109604420_A_G_hg19	LeadPvNotSignificant(Checkld)	0.0364008
ACACB	ENSG00000076555.11	Adrenal_Gland_Analysis	12_109604420_A_G_hg19	LeadPvNotSignificant(Checkld)	0.125503
ACACB	ENSG00000076555.11	Brain_Cortex_Analysis	12_109604420_A_G_hg19	LeadPvNotSignificant(Checkld)	0.352247
ACACB	ENSG00000076555.11	Artery_Tibial_Analysis	12_109604420_A_G_hg19	LeadPvNotSignificant(Checkld)	0.000358509
ACACB	ENSG00000076555.11	Adipose_Visceral_Omentum_Analysis	12_109604420_A_G_hg19	LeadPvNotSignificant(Checkld)	0.266037
ACACB	ENSG00000076555.11	Artery_Coronary_Analysis	12_109604420_A_G_hg19	LeadPvNotSignificant(Checkld)	0.917371
ACACB	ENSG00000076555.11	Esophagus_Gastroesophageal_Junction_Analysis	12_109604420_A_G_hg19	LeadPvNotSignificant(Checkld)	0.485501
DYNLL1	ENSG00000088986.6	ICGC_Analysis	12_120922849_G_A_hg19	False PAWG pval	2.91304493247e-06
DYNLL1	ENSG00000088986.6	Prostate_Analysis	12_120922849_G_A_hg19	LeadPvNotSignificant(Checkld)	0.449468
DYNLL1	ENSG00000088986.6	Whole_Blood_Analysis	12_120922849_G_A_hg19	LeadPvNotSignificant(Checkld)	0.464876
DYNLL1	ENSG00000088986.6	Pituitary_Analysis	12_120922849_G_A_hg19	LeadPvNotSignificant(Checkld)	0.690316
DYNLL1	ENSG00000088986.6	Vagina_Analysis	12_120922849_G_A_hg19	LeadPvNotSignificant(Checkld)	0.793659
DYNLL1	ENSG00000088986.6	Uterus_Analysis	12_120922849_G_A_hg19	LeadPvNotSignificant(Checkld)	0.724039
DYNLL1	ENSG00000088986.6	Spleen_Analysis	12_120922849_G_A_hg19	LeadPvNotSignificant(Checkld)	0.659269
DYNLL1	ENSG00000088986.6	Stomach_Analysis	12_120922849_G_A_hg19	LeadPvNotSignificant(Checkld)	0.0414533
DYNLL1	ENSG00000088986.6	Testis_Analysis	12_120922849_G_A_hg19	LeadPvNotSignificant(Checkld)	0.925152
DYNLL1	ENSG00000088986.6	Thyroid_Analysis	12_120922849_G_A_hg19	LeadPvNotSignificant(Checkld)	0.214605
DYNLL1	ENSG00000088986.6	Skin_Sun_Exposed_Lower_leg_Analysis	12_120922849_G_A_hg19	LeadPvNotSignificant(Checkld)	0.339196
DYNLL1	ENSG00000088986.6	Brain_Anterior_cingulate_cortex_BA24_Analysis	12_120922849_G_A_hg19	LeadPvNotSignificant(Checkld)	0.514133
DYNLL1	ENSG00000088986.6	Brain_Caudate_basal_ganglia_Analysis	12_120922849_G_A_hg19	LeadPvNotSignificant(Checkld)	0.498887
DYNLL1	ENSG00000088986.6	Brain_Frontal_Cortex_BA9_Analysis	12_120922849_G_A_hg19	LeadPvNotSignificant(Checkld)	0.0357192
DYNLL1	ENSG00000088986.6	Adipose_Subcutaneous_Analysis	12_120922849_G_A_hg19	LeadPvNotSignificant(Checkld)	0.117442
DYNLL1	ENSG00000088986.6	Breast_Mammary_Tissue_Analysis	12_120922849_G_A_hg19	LeadPvNotSignificant(Checkld)	0.235893
DYNLL1	ENSG00000088986.6	Colon_Sigmoid_Analysis	12_120922849_G_A_hg19	LeadPvNotSignificant(Checkld)	0.629901
DYNLL1	ENSG00000088986.6	Artery_Aorta_Analysis	12_120922849_G_A_hg19	LeadPvNotSignificant(Checkld)	0.848822
DYNLL1	ENSG00000088986.6	Brain_Cerebellum_Analysis	12_120922849_G_A_hg19	LeadPvNotSignificant(Checkld)	0.0119386
DYNLL1	ENSG00000088986.6	Brain_Nucleus_accumbens_basal_ganglia_Analysis	12_120922849_G_A_hg19	LeadPvNotSignificant(Checkld)	0.626285
DYNLL1	ENSG00000088986.6	Brain_Hippocampus_Analysis	12_120922849_G_A_hg19	LeadPvNotSignificant(Checkld)	0.569023
DYNLL1	ENSG00000088986.6	Liver_Analysis	12_120922849_G_A_hg19	LeadPvNotSignificant(Checkld)	0.364734
DYNLL1	ENSG00000088986.6	Lung_Analysis	12_120922849_G_A_hg19	LeadPvNotSignificant(Checkld)	0.167002
DYNLL1	ENSG00000088986.6	Ovary_Analysis	12_120922849_G_A_hg19	LeadPvNotSignificant(Checkld)	0.94531
DYNLL1	ENSG00000088986.6	Pancreas_Analysis	12_120922849_G_A_hg19	LeadPvSignificant	2.15687e-05
DYNLL1	ENSG00000088986.6	Brain_Hypothalamus_Analysis	12_120922849_G_A_hg19	LeadPvNotSignificant(Checkld)	0.672724
DYNLL1	ENSG00000088986.6	Nerve_Tibial_Analysis	12_120922849_G_A_hg19	LeadPvNotSignificant(Checkld)	0.105167
DYNLL1	ENSG00000088986.6	Muscle_Skeletal_Analysis	12_120922849_G_A_hg19	LeadPvNotSignificant(Checkld)	0.982905
DYNLL1	ENSG00000088986.6	Colon_Transverse_Analysis	12_120922849_G_A_hg19	LeadPvNotSignificant(Checkld)	0.226272
DYNLL1	ENSG00000088986.6	Heart_Atrial_Appendage_Analysis	12_120922849_G_A_hg19	LeadPvNotSignificant(Checkld)	0.989624
DYNLL1	ENSG00000088986.6	Heart_Left_Ventricle_Analysis	12_120922849_G_A_hg19	LeadPvNotSignificant(Checkld)	0.0619356
DYNLL1	ENSG00000088986.6	Esophagus_Mucosa_Analysis	12_120922849_G_A_hg19	LeadPvNotSignificant(Checkld)	0.46995
DYNLL1	ENSG00000088986.6	Esophagus_Muscularis_Analysis	12_120922849_G_A_hg19	LeadPvNotSignificant(Checkld)	0.231813
DYNLL1	ENSG00000088986.6	Skin_Not_Sun_Exposed_Suprapubic_Analysis	12_120922849_G_A_hg19	LeadPvNotSignificant(Checkld)	0.0592738
DYNLL1	ENSG00000088986.6	Small_Intestine_Terminal_Ileum_Analysis	12_120922849_G_A_hg19	LeadPvNotSignificant(Checkld)	0.676421
DYNLL1	ENSG00000088986.6	Brain_Putamen_basal_ganglia_Analysis	12_120922849_G_A_hg19	LeadPvNotSignificant(Checkld)	0.13802
DYNLL1	ENSG00000088986.6	Brain_Cerebellar_Hemisphere_Analysis	12_120922849_G_A_hg19	LeadPvNotSignificant(Checkld)	0.00889349
DYNLL1	ENSG00000088986.6	Adrenal_Gland_Analysis	12_120922849_G_A_hg19	LeadPvNotSignificant(Checkld)	0.442282
DYNLL1	ENSG00000088986.6	Brain_Cortex_Analysis	12_120922849_G_A_hg19	LeadPvNotSignificant(Checkld)	0.195679
DYNLL1	ENSG00000088986.6	Artery_Tibial_Analysis	12_120922849_G_A_hg19	LeadPvNotSignificant(Checkld)	0.017175
DYNLL1	ENSG00000088986.6	Adipose_Visceral_Omentum_Analysis	12_120922849_G_A_hg19	LeadPvNotSignificant(Checkld)	0.683709
DYNLL1	ENSG00000088986.6	Artery_Coronary_Analysis	12_120922849_G_A_hg19	LeadPvNotSignificant(Checkld)	0.979144
DYNLL1	ENSG00000088986.6	Esophagus_Gastroesophageal_Junction_Analysis	12_120922849_G_A_hg19	LeadPvNotSignificant(Checkld)	0.0625548
IPO4	ENSG00000196497.11	ICGC_Analysis	14_24628159_A_G_hg19	True PAWG pval	7.49367991542e-06
IPO4	ENSG00000196497.11	Prostate_Analysis	14_24628159_A_G_hg19	LeadPvNotSignificant(Checkld)	0.877948
IPO4	ENSG00000196497.11	Whole_Blood_Analysis	14_24628159_A_G_hg19	LeadPvNotSignificant(Checkld)	0.672546
IPO4	ENSG00000196497.11	Pituitary_Analysis	14_24628159_A_G_hg19	LeadPvNotSignificant(Checkld)	0.794259
IPO4	ENSG00000196497.11	Vagina_Analysis	14_24628159_A_G_hg19	LeadPvNotSignificant(Checkld)	0.586511
IPO4	ENSG00000196497.11	Uterus_Analysis	14_24628159_A_G_hg19	LeadPvNotSignificant(Checkld)	0.606512
IPO4	ENSG00000196497.11	Spleen_Analysis	14_24628159_A_G_hg19	LeadPvNotSignificant(Checkld)	0.574984
IPO4	ENSG00000196497.11	Stomach_Analysis	14_24628159_A_G_hg19	LeadPvNotSignificant(Checkld)	0.018043
IPO4	ENSG00000196497.11	Testis_Analysis	14_24628159_A_G_hg19	LeadPvNotSignificant(Checkld)	0.074265
IPO4	ENSG00000196497.11	Thyroid_Analysis	14_24628159_A_G_hg19	LeadPvNotSignificant(Checkld)	0.0921953
IPO4	ENSG00000196497.11	Skin_Sun_Exposed_Lower_leg_Analysis	14_24628159_A_G_hg19	LeadPvNotSignificant(Checkld)	0.666972
IPO4	ENSG00000196497.11	Brain_Anterior_cingulate_cortex_BA24_Analysis	14_24628159_A_G_hg19	LeadPvNotSignificant(Checkld)	0.831809
IPO4	ENSG00000196497.11	Brain_Caudate_basal_ganglia_Analysis	14_24628159_A_G_hg19	LeadPvNotSignificant(Checkld)	0.159672
IPO4	ENSG00000196497.11	Brain_Frontal_Cortex_BA9_Analysis	14_24628159_A_G_hg19	LeadPvNotSignificant(Checkld)	0.856855
IPO4	ENSG00000196497.11	Adipose_Subcutaneous_Analysis	14_24628159_A_G_hg19	LeadPvNotSignificant(Checkld)	0.143459
IPO4	ENSG00000196497.11	Breast_Mammary_Tissue_Analysis	14_24628159_A_G_hg19	LeadPvNotSignificant(Checkld)	0.841331
IPO4	ENSG00000196497.11	Colon_Sigmoid_Analysis	14_24628159_A_G_hg19	LeadPvNotSignificant(Checkld)	0.847274
IPO4	ENSG00000196497.11	Artery_Aorta_Analysis	14_24628159_A_G_hg19	LeadPvNotSignificant(Checkld)	0.311673
IPO4	ENSG00000196497.11	Brain_Cerebellum_Analysis	14_24628159_A_G_hg19	LeadPvNotSignificant(Checkld)	0.691129
IPO4	ENSG00000196497.11	Brain_Nucleus_accumbens_basal_ganglia_Analysis	14_24628159_A_G_hg19	LeadPvNotSignificant(Checkld)	0.458927
IPO4	ENSG00000196497.11	Brain_Hippocampus_Analysis	14_24628159_A_G_hg19	LeadPvNotSignificant(Checkld)	0.843574
IPO4	ENSG00000196497.11	Liver_Analysis	14_24628159_A_G_hg19	LeadPvNotSignificant(Checkld)	0.353572
IPO4	ENSG00000196497.11	Lung_Analysis	14_24628159_A_G_hg19	LeadPvNotSignificant(Checkld)	0.872715
IPO4	ENSG00000196497.11	Ovary_Analysis	14_24628159_A_G_hg19	LeadPvNotSignificant(Checkld)	0.625001
IPO4	ENSG00000196497.11	Pancreas_Analysis	14_24628159_A_G_hg19	LeadPvNotSignificant(Checkld)	0.0784951
IPO4	ENSG00000196497.11	Brain_Hypothalamus_Analysis	14_24628159_A_G_hg19	LeadPvNotSignificant(Checkld)	0.976037
IPO4	ENSG00000196497.11	Nerve_Tibial_Analysis	14_24628159_A_G_hg19	LeadPvNotSignificant(Checkld)	0.957721
IPO4	ENSG00000196497.11	Muscle_Skeletal_Analysis	14_24628159_A_G_hg19	LeadPvNotSignificant(Checkld)	0.271647
IPO4	ENSG00000196497.11	Colon_Transverse_Analysis	14_24628159_A_G_hg19	LeadPvNotSignificant(Checkld)	0.171289
IPO4	ENSG00000196497.11	Heart_Atrial_Appendage_Analysis	14_24628159_A_G_hg19	LeadPvNotSignificant(Checkld)	0.913645
IPO4	ENSG00000196497.11	Heart_Left_Ventricle_Analysis	14_24628159_A_G_hg19	LeadPvNotSignificant(Checkld)	0.173187
IPO4	ENSG00000196497.11	Esophagus_Mucosa_Analysis	14_24628159_A_G_hg19	LeadPvNotSignificant(Checkld)	0.952461
IPO4	ENSG00000196497.11	Esophagus_Muscularis_Analysis	14_24628159_A_G_hg19	LeadPvNotSignificant(Checkld)	0.0150464
IPO4	ENSG00000196497.11	Skin_Not_Sun_Exposed_Suprapubic_Analysis	14_24628159_A_G_hg19	LeadPvNotSignificant(Checkld)	0.522921
IPO4	ENSG00000196497.11	Small_Intestine_Terminal_Ileum_Analysis	14_24628159_A_G_hg19	LeadPvNotSignificant(Checkld)	0.178225
IPO4	ENSG00000196497.11	Brain_Putamen_basal_ganglia_Analysis	14_24628159_A_G_hg19	LeadPvNotSignificant(Checkld)	0.817961
IPO4	ENSG00000196497.11	Brain_Cerebellar_Hemisphere_Analysis	14_24628159_A_G_hg19	LeadPvNotSignificant(Checkld)	0.736581
IPO4	ENSG00000196497.11	Adrenal_Gland_Analysis	14_24628159_A_G_hg19	LeadPvNotSignificant(Checkld)	0.00902843
IPO4	ENSG00000196497.11	Brain_Cortex_Analysis	14_24628159_A_G_hg19	LeadPvNotSignificant(Checkld)	0.0489303
IPO4	ENSG00000196497.11	Artery_Tibial_Analysis	14_24628159_A_G_hg19	LeadPvNotSignificant(Checkld)	0.772861
IPO4	ENSG00000196497.11	Adipose_Visceral_Omentum_Analysis	14_24628159_A_G_hg19	LeadPvNotSignificant(Checkld)	0.476272
IPO4	ENSG00000196497.11	Artery_Coronary_Analysis	14_24628159_A_G_hg19	LeadPvNotSignificant(Checkld)	0.842859
IPO4	ENSG00000196497.11	Esophagus_Gastroesophageal_Junction_Analysis	14_24628159_A_G_hg19	LeadPvNotSignificant(Checkld)	0.0866215
IGHV1-8	ENSG00000211939.2	ICGC_Analysis	14_106573311_C_T_hg19	True PAWG pval	9.69457275366e-09
IGHV1-8	ENSG00000211939.2	Prostate_Analysis	14_106533120_T_G_hg19	NoLDPv,AllPvNotSignificant	0.0247162
IGHV1-8	ENSG00000211939.2	Whole_Blood_Analysis	14_106440272_C_A_hg19	NoLDPv,AllPvNotSignificant	0.00105436
IGHV1-8	ENSG00000211939.2	Pituitary_Analysis	nan	NoPvAtAll	nan
IGHV1-8	ENSG00000211939.2	Vagina_Analysis	14_106455649_T_C_hg19	NoLDPv,AllPvNotSignificant	0.0285467
IGHV1-8	ENSG00000211939.2	Uterus_Analysis	nan	NoPvAtAll	nan
IGHV1-8	ENSG00000211939.2	Spleen_Analysis	14_106563902_C_T_hg19	NoLDPv,AllPvNotSignificant	0.0554908
IGHV1-8	ENSG00000211939.2	Stomach_Analysis	14_106447339_G_C_hg19	NoLDPv,AllPvNotSignificant	0.0744699
IGHV1-8	ENSG00000211939.2	Testis_Analysis	nan	NoPvAtAll	nan
IGHV1-8	ENSG00000211939.2	Thyroid_Analysis	14_106554341_C_T_hg19	NoLDPv,AllPvNotSignificant	0.014713
IGHV1-8	ENSG00000211939.2	Skin_Sun_Exposed_Lower_leg_Analysis	nan	NoPvAtAll	nan
IGHV1-8	ENSG00000211939.2	Brain_Anterior_cingulate_cortex_BA24_Analysis	nan	NoPvAtAll	nan
IGHV1-8	ENSG00000211939.2	Brain_Caudate_basal_ganglia_Analysis	nan	NoPvAtAll	nan
IGHV1-8	ENSG00000211939.2	Brain_Frontal_Cortex_BA9_Analysis	nan	NoPvAtAll	nan
IGHV1-8	ENSG00000211939.2	Adipose_Subcutaneous_Analysis	14_106465717_C_G_b37	NoLDPv,AllPvNotSignificant	0.00730801
IGHV1-8	ENSG00000211939.2	Breast_Mammary_Tissue_Analysis	14_106587394_A_G_hg19	NoLDPv,AllPvNotSignificant	0.017232
IGHV1-8	ENSG00000211939.2	Colon_Sigmoid_Analysis	nan	NoPvAtAll	nan
IGHV1-8	ENSG00000211939.2	Artery_Aorta_Analysis	14_106504149_T_C_hg19	NoLDPv,AllPvNotSignificant	0.000599409
IGHV1-8	ENSG00000211939.2	Brain_Cerebellum_Analysis	nan	NoPvAtAll	nan
IGHV1-8	ENSG00000211939.2	Brain_Nucleus_accumbens_basal_ganglia_Analysis	nan	NoPvAtAll	nan
IGHV1-8	ENSG00000211939.2	Brain_Hippocampus_Analysis	nan	NoPvAtAll	nan
IGHV1-8	ENSG00000211939.2	Liver_Analysis	14_106465717_C_G_b37	NoLDPv,AllPvNotSignificant	0.00832496
IGHV1-8	ENSG00000211939.2	Lung_Analysis	14_106499078_A_G_hg19	NoLDPv,AllPvNotSignificant	0.000287034
IGHV1-8	ENSG00000211939.2	Ovary_Analysis	nan	NoPvAtAll	nan
IGHV1-8	ENSG00000211939.2	Pancreas_Analysis	14_106537112_G_A_b37	NoLDPv,AllPvNotSignificant	0.00583038
IGHV1-8	ENSG00000211939.2	Brain_Hypothalamus_Analysis	nan	NoPvAtAll	nan
IGHV1-8	ENSG00000211939.2	Nerve_Tibial_Analysis	14_106542011_G_A_b37	NoLDPv,AllPvNotSignificant	0.00407173
IGHV1-8	ENSG00000211939.2	Muscle_Skeletal_Analysis	nan	NoPvAtAll	nan
IGHV1-8	ENSG00000211939.2	Colon_Transverse_Analysis	14_106465717_C_G_b37	NoLDPv,AllPvNotSignificant	0.00456314
IGHV1-8	ENSG00000211939.2	Heart_Atrial_Appendage_Analysis	nan	NoPvAtAll	nan
IGHV1-8	ENSG00000211939.2	Heart_Left_Ventricle_Analysis	nan	NoPvAtAll	nan
IGHV1-8	ENSG00000211939.2	Esophagus_Mucosa_Analysis	14_106471315_G_A_b37	NoLDPv,AllPvNotSignificant	0.00445621
[truncated: 1,215 more rows]

## Sheet: Panc-AdenoCA
Gene Symbol	Ensemble ID	Cohort/Tissue	Position	Status	p-value
[truncated: 1,075 more rows]

[truncated: 5 more sheets: Breast-AdenoCA, Ovary-AdenoCA, Liver-HCC, Lymph-CLL, Kidney-RCC]
