# Supplementary material for: Genomic basis for RNA alterations in cancer
Source: Nature. 2020 Feb 5;578(7793):129–36. doi: 10.1038/s41586-020-1970-0 (PMC7054216; doi:10.1038/s41586-020-1970-0)
Supplement: Supplementary file 3 — This zipped file contains Supplementary Tables 1-24 and a Supplementary Table Guide. [file 41586_2020_1970_MOESM3_ESM.zip › Supplementary_Tables/S3c_icgceqtl_replication_5tissue.xlsx]

## Sheet: pan-analysis
Gene Symbol	Ensemble ID	Cohort/Tissue	Position	Status	p-value
AL627309.1	ENSG00000237683.5	ICGC_Analysis	1_135032_G_A_hg19	True PAWG pval	1.72233370185e-06
AL627309.1	ENSG00000237683.5	Prostate_Analysis	1_135032_G_A_hg19	LeadPvNotSignificant(Checkld)	0.967084
AL627309.1	ENSG00000237683.5	Whole_Blood_Analysis	1_135032_G_A_hg19	LeadPvNotSignificant(Checkld)	0.104062
AL627309.1	ENSG00000237683.5	Pituitary_Analysis	1_135032_G_A_hg19	LeadPvNotSignificant(Checkld)	0.699891
AL627309.1	ENSG00000237683.5	Vagina_Analysis	1_51479_T_A_b37	NoLDPv,AllPvNotSignificant	0.151619
AL627309.1	ENSG00000237683.5	Uterus_Analysis	1_87190_G_A_hg19	NoLDPv,AllPvNotSignificant	0.104319
AL627309.1	ENSG00000237683.5	Spleen_Analysis	1_135032_G_A_hg19	LeadPvNotSignificant(Checkld)	0.242869
AL627309.1	ENSG00000237683.5	Stomach_Analysis	1_135032_G_A_hg19	LeadPvNotSignificant(Checkld)	0.937253
AL627309.1	ENSG00000237683.5	Testis_Analysis	1_135032_G_A_hg19	LeadPvNotSignificant(Checkld)	0.656257
AL627309.1	ENSG00000237683.5	Thyroid_Analysis	1_135032_G_A_hg19	LeadPvNotSignificant(Checkld)	0.0348133
AL627309.1	ENSG00000237683.5	Skin_Sun_Exposed_Lower_leg_Analysis	1_135032_G_A_hg19	LeadPvNotSignificant(Checkld)	0.480418
AL627309.1	ENSG00000237683.5	Brain_Anterior_cingulate_cortex_BA24_Analysis	1_135032_G_A_hg19	LeadPvNotSignificant(Checkld)	0.597274
AL627309.1	ENSG00000237683.5	Brain_Caudate_basal_ganglia_Analysis	1_135032_G_A_hg19	LeadPvNotSignificant(Checkld)	0.517804
AL627309.1	ENSG00000237683.5	Brain_Frontal_Cortex_BA9_Analysis	1_135032_G_A_hg19	LeadPvNotSignificant(Checkld)	0.699652
AL627309.1	ENSG00000237683.5	Adipose_Subcutaneous_Analysis	1_135032_G_A_hg19	LeadPvNotSignificant(Checkld)	0.360514
AL627309.1	ENSG00000237683.5	Breast_Mammary_Tissue_Analysis	1_135032_G_A_hg19	LeadPvNotSignificant(Checkld)	0.494827
AL627309.1	ENSG00000237683.5	Colon_Sigmoid_Analysis	1_135032_G_A_hg19	LeadPvNotSignificant(Checkld)	0.100916
AL627309.1	ENSG00000237683.5	Artery_Aorta_Analysis	1_135032_G_A_hg19	LeadPvNotSignificant(Checkld)	0.614283
AL627309.1	ENSG00000237683.5	Brain_Cerebellum_Analysis	1_135032_G_A_hg19	LeadPvNotSignificant(Checkld)	0.879613
AL627309.1	ENSG00000237683.5	Brain_Nucleus_accumbens_basal_ganglia_Analysis	1_135032_G_A_hg19	LeadPvNotSignificant(Checkld)	0.135757
AL627309.1	ENSG00000237683.5	Brain_Hippocampus_Analysis	1_135032_G_A_hg19	LeadPvNotSignificant(Checkld)	0.619702
AL627309.1	ENSG00000237683.5	Liver_Analysis	1_135032_G_A_hg19	LeadPvNotSignificant(Checkld)	0.456518
AL627309.1	ENSG00000237683.5	Lung_Analysis	1_135032_G_A_hg19	LeadPvNotSignificant(Checkld)	0.0132458
AL627309.1	ENSG00000237683.5	Ovary_Analysis	1_51479_T_A_b37	NoLDPv,AllPvNotSignificant	0.05152
AL627309.1	ENSG00000237683.5	Pancreas_Analysis	1_135032_G_A_hg19	LeadPvNotSignificant(Checkld)	0.288071
AL627309.1	ENSG00000237683.5	Brain_Hypothalamus_Analysis	1_135032_G_A_hg19	LeadPvNotSignificant(Checkld)	0.247162
AL627309.1	ENSG00000237683.5	Nerve_Tibial_Analysis	1_135032_G_A_hg19	LeadPvNotSignificant(Checkld)	0.654476
AL627309.1	ENSG00000237683.5	Muscle_Skeletal_Analysis	1_135032_G_A_hg19	LeadPvNotSignificant(Checkld)	0.411224
AL627309.1	ENSG00000237683.5	Colon_Transverse_Analysis	1_135032_G_A_hg19	LeadPvNotSignificant(Checkld)	0.114495
AL627309.1	ENSG00000237683.5	Heart_Atrial_Appendage_Analysis	1_135032_G_A_hg19	LeadPvNotSignificant(Checkld)	0.365755
AL627309.1	ENSG00000237683.5	Heart_Left_Ventricle_Analysis	1_135032_G_A_hg19	LeadPvNotSignificant(Checkld)	0.488332
AL627309.1	ENSG00000237683.5	Esophagus_Mucosa_Analysis	1_135032_G_A_hg19	LeadPvNotSignificant(Checkld)	0.0662369
AL627309.1	ENSG00000237683.5	Esophagus_Muscularis_Analysis	1_135032_G_A_hg19	LeadPvNotSignificant(Checkld)	0.898821
AL627309.1	ENSG00000237683.5	Skin_Not_Sun_Exposed_Suprapubic_Analysis	1_135032_G_A_hg19	LeadPvNotSignificant(Checkld)	0.655098
AL627309.1	ENSG00000237683.5	Small_Intestine_Terminal_Ileum_Analysis	1_89946_A_T_hg19	NoLDPv,AllPvNotSignificant	0.020557
AL627309.1	ENSG00000237683.5	Brain_Putamen_basal_ganglia_Analysis	1_135032_G_A_hg19	LeadPvNotSignificant(Checkld)	0.716313
AL627309.1	ENSG00000237683.5	Brain_Cerebellar_Hemisphere_Analysis	1_135032_G_A_hg19	LeadPvNotSignificant(Checkld)	0.883938
AL627309.1	ENSG00000237683.5	Adrenal_Gland_Analysis	1_135032_G_A_hg19	LeadPvNotSignificant(Checkld)	0.460903
AL627309.1	ENSG00000237683.5	Brain_Cortex_Analysis	1_135032_G_A_hg19	LeadPvNotSignificant(Checkld)	0.639518
AL627309.1	ENSG00000237683.5	Artery_Tibial_Analysis	1_135032_G_A_hg19	LeadPvNotSignificant(Checkld)	0.209087
AL627309.1	ENSG00000237683.5	Adipose_Visceral_Omentum_Analysis	1_135032_G_A_hg19	LeadPvNotSignificant(Checkld)	0.896065
AL627309.1	ENSG00000237683.5	Artery_Coronary_Analysis	1_135032_G_A_hg19	LeadPvNotSignificant(Checkld)	0.923529
AL627309.1	ENSG00000237683.5	Esophagus_Gastroesophageal_Junction_Analysis	1_57952_A_C_b37	NoLDPv,AllPvNotSignificant	0.0214998
TRIM63	ENSG00000158022.6	ICGC_Analysis	1_26466253_G_A_hg19	False PAWG pval	7.61245856078e-07
TRIM63	ENSG00000158022.6	Prostate_Analysis	1_26466253_G_A_hg19	LeadPvNotSignificant(Checkld)	0.498413
TRIM63	ENSG00000158022.6	Whole_Blood_Analysis	1_26466253_G_A_hg19	LeadPvNotSignificant(Checkld)	0.235836
TRIM63	ENSG00000158022.6	Pituitary_Analysis	1_26466253_G_A_hg19	LeadPvSignificant	7.37695e-05
TRIM63	ENSG00000158022.6	Vagina_Analysis	1_26466253_G_A_hg19	LeadPvNotSignificant(Checkld)	0.262545
TRIM63	ENSG00000158022.6	Uterus_Analysis	1_26466253_G_A_hg19	LeadPvSignificant	5.07323e-06
TRIM63	ENSG00000158022.6	Spleen_Analysis	1_26466253_G_A_hg19	LeadPvSignificant	1.14697e-07
TRIM63	ENSG00000158022.6	Stomach_Analysis	1_26466253_G_A_hg19	LeadPvNotSignificant(Checkld)	0.0213758
TRIM63	ENSG00000158022.6	Testis_Analysis	1_26466253_G_A_hg19	LeadPvNotSignificant(Checkld)	0.000408299
TRIM63	ENSG00000158022.6	Thyroid_Analysis	1_26466253_G_A_hg19	LeadPvSignificant	5.43125e-25
TRIM63	ENSG00000158022.6	Skin_Sun_Exposed_Lower_leg_Analysis	1_26466253_G_A_hg19	LeadPvNotSignificant(Checkld)	0.580452
TRIM63	ENSG00000158022.6	Brain_Anterior_cingulate_cortex_BA24_Analysis	1_26466253_G_A_hg19	LeadPvNotSignificant(Checkld)	0.0142843
TRIM63	ENSG00000158022.6	Brain_Caudate_basal_ganglia_Analysis	1_26466253_G_A_hg19	LeadPvNotSignificant(Checkld)	0.0161098
TRIM63	ENSG00000158022.6	Brain_Frontal_Cortex_BA9_Analysis	1_26466253_G_A_hg19	LeadPvNotSignificant(Checkld)	0.00166699
TRIM63	ENSG00000158022.6	Adipose_Subcutaneous_Analysis	1_26466253_G_A_hg19	LeadPvNotSignificant(Checkld)	0.0683483
TRIM63	ENSG00000158022.6	Breast_Mammary_Tissue_Analysis	1_26466253_G_A_hg19	LeadPvNotSignificant(Checkld)	0.304393
TRIM63	ENSG00000158022.6	Colon_Sigmoid_Analysis	1_26466253_G_A_hg19	LeadPvNotSignificant(Checkld)	0.626592
TRIM63	ENSG00000158022.6	Artery_Aorta_Analysis	1_26466253_G_A_hg19	LeadPvNotSignificant(Checkld)	0.809668
TRIM63	ENSG00000158022.6	Brain_Cerebellum_Analysis	1_26466253_G_A_hg19	LeadPvNotSignificant(Checkld)	0.443272
TRIM63	ENSG00000158022.6	Brain_Nucleus_accumbens_basal_ganglia_Analysis	1_26466253_G_A_hg19	LeadPvNotSignificant(Checkld)	0.0518683
TRIM63	ENSG00000158022.6	Brain_Hippocampus_Analysis	1_26466253_G_A_hg19	LeadPvNotSignificant(Checkld)	0.0006362
TRIM63	ENSG00000158022.6	Liver_Analysis	1_26466253_G_A_hg19	LeadPvNotSignificant(Checkld)	0.23017
TRIM63	ENSG00000158022.6	Lung_Analysis	1_26466253_G_A_hg19	LeadPvNotSignificant(Checkld)	0.0193086
TRIM63	ENSG00000158022.6	Ovary_Analysis	1_26466253_G_A_hg19	LeadPvNotSignificant(Checkld)	0.17696
TRIM63	ENSG00000158022.6	Pancreas_Analysis	1_26466253_G_A_hg19	LeadPvSignificant	6.2234e-06
TRIM63	ENSG00000158022.6	Brain_Hypothalamus_Analysis	1_26466253_G_A_hg19	LeadPvSignificant	2.29971e-05
TRIM63	ENSG00000158022.6	Nerve_Tibial_Analysis	1_26466253_G_A_hg19	LeadPvNotSignificant(Checkld)	0.000993963
TRIM63	ENSG00000158022.6	Muscle_Skeletal_Analysis	1_26466253_G_A_hg19	LeadPvNotSignificant(Checkld)	0.376314
TRIM63	ENSG00000158022.6	Colon_Transverse_Analysis	1_26466253_G_A_hg19	LeadPvNotSignificant(Checkld)	0.211991
TRIM63	ENSG00000158022.6	Heart_Atrial_Appendage_Analysis	1_26466253_G_A_hg19	LeadPvNotSignificant(Checkld)	0.0617485
TRIM63	ENSG00000158022.6	Heart_Left_Ventricle_Analysis	1_26466253_G_A_hg19	LeadPvNotSignificant(Checkld)	0.0473629
TRIM63	ENSG00000158022.6	Esophagus_Mucosa_Analysis	1_26466253_G_A_hg19	LeadPvNotSignificant(Checkld)	0.645669
TRIM63	ENSG00000158022.6	Esophagus_Muscularis_Analysis	1_26466253_G_A_hg19	LeadPvNotSignificant(Checkld)	0.485785
TRIM63	ENSG00000158022.6	Skin_Not_Sun_Exposed_Suprapubic_Analysis	1_26466253_G_A_hg19	LeadPvNotSignificant(Checkld)	0.47917
TRIM63	ENSG00000158022.6	Small_Intestine_Terminal_Ileum_Analysis	1_26466253_G_A_hg19	LeadPvNotSignificant(Checkld)	0.626951
TRIM63	ENSG00000158022.6	Brain_Putamen_basal_ganglia_Analysis	1_26466253_G_A_hg19	LeadPvNotSignificant(Checkld)	0.209701
TRIM63	ENSG00000158022.6	Brain_Cerebellar_Hemisphere_Analysis	1_26466253_G_A_hg19	LeadPvNotSignificant(Checkld)	0.01091
TRIM63	ENSG00000158022.6	Adrenal_Gland_Analysis	1_26466253_G_A_hg19	LeadPvNotSignificant(Checkld)	0.0737849
TRIM63	ENSG00000158022.6	Brain_Cortex_Analysis	1_26466253_G_A_hg19	LeadPvNotSignificant(Checkld)	0.000279378
TRIM63	ENSG00000158022.6	Artery_Tibial_Analysis	1_26466253_G_A_hg19	LeadPvNotSignificant(Checkld)	0.442201
TRIM63	ENSG00000158022.6	Adipose_Visceral_Omentum_Analysis	1_26466253_G_A_hg19	LeadPvNotSignificant(Checkld)	0.791987
TRIM63	ENSG00000158022.6	Artery_Coronary_Analysis	1_26466253_G_A_hg19	LeadPvNotSignificant(Checkld)	0.417832
TRIM63	ENSG00000158022.6	Esophagus_Gastroesophageal_Junction_Analysis	1_26466253_G_A_hg19	LeadPvNotSignificant(Checkld)	0.320877
PLA2G2D	ENSG00000117215.10	ICGC_Analysis	1_20442054_T_C_hg19	False PAWG pval	9.75896430334e-07
PLA2G2D	ENSG00000117215.10	Prostate_Analysis	1_20442054_T_C_hg19	LeadPvNotSignificant(Checkld)	0.482683
PLA2G2D	ENSG00000117215.10	Whole_Blood_Analysis	1_20442054_T_C_hg19	LeadPvNotSignificant(Checkld)	0.209379
PLA2G2D	ENSG00000117215.10	Pituitary_Analysis	nan	NoPvAtAll	nan
PLA2G2D	ENSG00000117215.10	Vagina_Analysis	nan	NoPvAtAll	nan
PLA2G2D	ENSG00000117215.10	Uterus_Analysis	nan	NoPvAtAll	nan
PLA2G2D	ENSG00000117215.10	Spleen_Analysis	1_20442054_T_C_hg19	LeadPvNotSignificant(Checkld)	0.398187
PLA2G2D	ENSG00000117215.10	Stomach_Analysis	1_20442054_T_C_hg19	LeadPvNotSignificant(Checkld)	0.0170273
PLA2G2D	ENSG00000117215.10	Testis_Analysis	nan	NoPvAtAll	nan
PLA2G2D	ENSG00000117215.10	Thyroid_Analysis	1_20442054_T_C_hg19	LeadPvNotSignificant(Checkld)	0.137354
PLA2G2D	ENSG00000117215.10	Skin_Sun_Exposed_Lower_leg_Analysis	nan	NoPvAtAll	nan
PLA2G2D	ENSG00000117215.10	Brain_Anterior_cingulate_cortex_BA24_Analysis	nan	NoPvAtAll	nan
PLA2G2D	ENSG00000117215.10	Brain_Caudate_basal_ganglia_Analysis	nan	NoPvAtAll	nan
PLA2G2D	ENSG00000117215.10	Brain_Frontal_Cortex_BA9_Analysis	nan	NoPvAtAll	nan
PLA2G2D	ENSG00000117215.10	Adipose_Subcutaneous_Analysis	1_20442054_T_C_hg19	LeadPvNotSignificant(Checkld)	0.00496804
PLA2G2D	ENSG00000117215.10	Breast_Mammary_Tissue_Analysis	1_20442054_T_C_hg19	LeadPvNotSignificant(Checkld)	0.465978
PLA2G2D	ENSG00000117215.10	Colon_Sigmoid_Analysis	1_20442054_T_C_hg19	LeadPvNotSignificant(Checkld)	0.0294388
PLA2G2D	ENSG00000117215.10	Artery_Aorta_Analysis	1_20442054_T_C_hg19	LeadPvNotSignificant(Checkld)	0.0276372
PLA2G2D	ENSG00000117215.10	Brain_Cerebellum_Analysis	nan	NoPvAtAll	nan
PLA2G2D	ENSG00000117215.10	Brain_Nucleus_accumbens_basal_ganglia_Analysis	nan	NoPvAtAll	nan
PLA2G2D	ENSG00000117215.10	Brain_Hippocampus_Analysis	nan	NoPvAtAll	nan
PLA2G2D	ENSG00000117215.10	Liver_Analysis	nan	NoPvAtAll	nan
PLA2G2D	ENSG00000117215.10	Lung_Analysis	1_20442054_T_C_hg19	LeadPvNotSignificant(Checkld)	0.0291862
PLA2G2D	ENSG00000117215.10	Ovary_Analysis	nan	NoPvAtAll	nan
PLA2G2D	ENSG00000117215.10	Pancreas_Analysis	nan	NoPvAtAll	nan
PLA2G2D	ENSG00000117215.10	Brain_Hypothalamus_Analysis	nan	NoPvAtAll	nan
PLA2G2D	ENSG00000117215.10	Nerve_Tibial_Analysis	nan	NoPvAtAll	nan
PLA2G2D	ENSG00000117215.10	Muscle_Skeletal_Analysis	nan	NoPvAtAll	nan
PLA2G2D	ENSG00000117215.10	Colon_Transverse_Analysis	1_20442054_T_C_hg19	LeadPvNotSignificant(Checkld)	0.816906
PLA2G2D	ENSG00000117215.10	Heart_Atrial_Appendage_Analysis	nan	NoPvAtAll	nan
PLA2G2D	ENSG00000117215.10	Heart_Left_Ventricle_Analysis	nan	NoPvAtAll	nan
PLA2G2D	ENSG00000117215.10	Esophagus_Mucosa_Analysis	1_20442054_T_C_hg19	LeadPvNotSignificant(Checkld)	0.000825154
PLA2G2D	ENSG00000117215.10	Esophagus_Muscularis_Analysis	1_20442054_T_C_hg19	LeadPvNotSignificant(Checkld)	0.227502
PLA2G2D	ENSG00000117215.10	Skin_Not_Sun_Exposed_Suprapubic_Analysis	nan	NoPvAtAll	nan
PLA2G2D	ENSG00000117215.10	Small_Intestine_Terminal_Ileum_Analysis	1_20442054_T_C_hg19	LeadPvNotSignificant(Checkld)	0.152575
PLA2G2D	ENSG00000117215.10	Brain_Putamen_basal_ganglia_Analysis	nan	NoPvAtAll	nan
PLA2G2D	ENSG00000117215.10	Brain_Cerebellar_Hemisphere_Analysis	nan	NoPvAtAll	nan
PLA2G2D	ENSG00000117215.10	Adrenal_Gland_Analysis	nan	NoPvAtAll	nan
PLA2G2D	ENSG00000117215.10	Brain_Cortex_Analysis	nan	NoPvAtAll	nan
PLA2G2D	ENSG00000117215.10	Artery_Tibial_Analysis	nan	NoPvAtAll	nan
PLA2G2D	ENSG00000117215.10	Adipose_Visceral_Omentum_Analysis	1_20442054_T_C_hg19	LeadPvNotSignificant(Checkld)	0.438519
PLA2G2D	ENSG00000117215.10	Artery_Coronary_Analysis	1_20442054_T_C_hg19	LeadPvNotSignificant(Checkld)	0.0783987
PLA2G2D	ENSG00000117215.10	Esophagus_Gastroesophageal_Junction_Analysis	1_20442054_T_C_hg19	LeadPvNotSignificant(Checkld)	0.000906452
C1orf134	ENSG00000204377.3	ICGC_Analysis	1_16561028_C_T_hg19	True PAWG pval	8.13975216279e-12
C1orf134	ENSG00000204377.3	Prostate_Analysis	1_16561028_C_T_hg19	LeadPvNotSignificant(Checkld)	0.0297541
C1orf134	ENSG00000204377.3	Whole_Blood_Analysis	1_16561028_C_T_hg19	LeadPvNotSignificant(Checkld)	0.00622122
C1orf134	ENSG00000204377.3	Pituitary_Analysis	1_16561028_C_T_hg19	LeadPvNotSignificant(Checkld)	0.00165323
C1orf134	ENSG00000204377.3	Vagina_Analysis	1_16561028_C_T_hg19	LeadPvNotSignificant(Checkld)	0.585719
C1orf134	ENSG00000204377.3	Uterus_Analysis	1_16561028_C_T_hg19	LeadPvNotSignificant(Checkld)	0.0165023
C1orf134	ENSG00000204377.3	Spleen_Analysis	1_16561028_C_T_hg19	LeadPvNotSignificant(Checkld)	0.822348
C1orf134	ENSG00000204377.3	Stomach_Analysis	1_16561028_C_T_hg19	LeadPvNotSignificant(Checkld)	0.0532919
C1orf134	ENSG00000204377.3	Testis_Analysis	1_16561028_C_T_hg19	LeadPvNotSignificant(Checkld)	0.260629
C1orf134	ENSG00000204377.3	Thyroid_Analysis	1_16561028_C_T_hg19	LeadPvSignificant	5.8471e-05
C1orf134	ENSG00000204377.3	Skin_Sun_Exposed_Lower_leg_Analysis	1_16561028_C_T_hg19	LeadPvNotSignificant(Checkld)	0.00819355
C1orf134	ENSG00000204377.3	Brain_Anterior_cingulate_cortex_BA24_Analysis	1_16561028_C_T_hg19	LeadPvNotSignificant(Checkld)	0.661575
C1orf134	ENSG00000204377.3	Brain_Caudate_basal_ganglia_Analysis	1_16561028_C_T_hg19	LeadPvNotSignificant(Checkld)	0.0116388
C1orf134	ENSG00000204377.3	Brain_Frontal_Cortex_BA9_Analysis	1_16561028_C_T_hg19	LeadPvNotSignificant(Checkld)	0.000578657
C1orf134	ENSG00000204377.3	Adipose_Subcutaneous_Analysis	1_16561028_C_T_hg19	LeadPvNotSignificant(Checkld)	0.000678067
C1orf134	ENSG00000204377.3	Breast_Mammary_Tissue_Analysis	1_16561028_C_T_hg19	LeadPvNotSignificant(Checkld)	0.185249
C1orf134	ENSG00000204377.3	Colon_Sigmoid_Analysis	1_16561028_C_T_hg19	LeadPvNotSignificant(Checkld)	0.0364005
C1orf134	ENSG00000204377.3	Artery_Aorta_Analysis	1_16561028_C_T_hg19	LeadPvNotSignificant(Checkld)	0.038688
C1orf134	ENSG00000204377.3	Brain_Cerebellum_Analysis	1_16561028_C_T_hg19	LeadPvNotSignificant(Checkld)	0.00135308
C1orf134	ENSG00000204377.3	Brain_Nucleus_accumbens_basal_ganglia_Analysis	1_16561028_C_T_hg19	LeadPvNotSignificant(Checkld)	0.0772293
C1orf134	ENSG00000204377.3	Brain_Hippocampus_Analysis	1_16561028_C_T_hg19	LeadPvNotSignificant(Checkld)	0.0125212
C1orf134	ENSG00000204377.3	Liver_Analysis	1_16561028_C_T_hg19	LeadPvNotSignificant(Checkld)	0.00226167
C1orf134	ENSG00000204377.3	Lung_Analysis	1_16561028_C_T_hg19	LeadPvNotSignificant(Checkld)	0.0115235
C1orf134	ENSG00000204377.3	Ovary_Analysis	1_16561028_C_T_hg19	LeadPvNotSignificant(Checkld)	0.0852005
C1orf134	ENSG00000204377.3	Pancreas_Analysis	1_16561028_C_T_hg19	LeadPvNotSignificant(Checkld)	0.198087
C1orf134	ENSG00000204377.3	Brain_Hypothalamus_Analysis	1_16561028_C_T_hg19	LeadPvNotSignificant(Checkld)	0.0301701
C1orf134	ENSG00000204377.3	Nerve_Tibial_Analysis	1_16561028_C_T_hg19	LeadPvSignificant	1.57355e-05
C1orf134	ENSG00000204377.3	Muscle_Skeletal_Analysis	1_16561028_C_T_hg19	LeadPvNotSignificant(Checkld)	0.0200031
C1orf134	ENSG00000204377.3	Colon_Transverse_Analysis	1_16561028_C_T_hg19	LeadPvSignificant	6.94512e-06
C1orf134	ENSG00000204377.3	Heart_Atrial_Appendage_Analysis	1_16561028_C_T_hg19	LeadPvSignificant	7.49129e-05
C1orf134	ENSG00000204377.3	Heart_Left_Ventricle_Analysis	1_16561028_C_T_hg19	LeadPvNotSignificant(Checkld)	0.0163975
C1orf134	ENSG00000204377.3	Esophagus_Mucosa_Analysis	1_16561028_C_T_hg19	LeadPvNotSignificant(Checkld)	0.860697
C1orf134	ENSG00000204377.3	Esophagus_Muscularis_Analysis	1_16561028_C_T_hg19	LeadPvNotSignificant(Checkld)	0.0301928
C1orf134	ENSG00000204377.3	Skin_Not_Sun_Exposed_Suprapubic_Analysis	1_16561028_C_T_hg19	LeadPvNotSignificant(Checkld)	0.153577
C1orf134	ENSG00000204377.3	Small_Intestine_Terminal_Ileum_Analysis	1_16561028_C_T_hg19	LeadPvNotSignificant(Checkld)	0.0191252
C1orf134	ENSG00000204377.3	Brain_Putamen_basal_ganglia_Analysis	1_16561028_C_T_hg19	LeadPvNotSignificant(Checkld)	0.00603748
C1orf134	ENSG00000204377.3	Brain_Cerebellar_Hemisphere_Analysis	1_16561028_C_T_hg19	LeadPvNotSignificant(Checkld)	0.411122
C1orf134	ENSG00000204377.3	Adrenal_Gland_Analysis	1_16561028_C_T_hg19	LeadPvNotSignificant(Checkld)	0.0257812
C1orf134	ENSG00000204377.3	Brain_Cortex_Analysis	1_16561028_C_T_hg19	LeadPvNotSignificant(Checkld)	0.000740318
C1orf134	ENSG00000204377.3	Artery_Tibial_Analysis	1_16561028_C_T_hg19	LeadPvSignificant	1.07402e-05
C1orf134	ENSG00000204377.3	Adipose_Visceral_Omentum_Analysis	1_16561028_C_T_hg19	LeadPvNotSignificant(Checkld)	0.0697701
C1orf134	ENSG00000204377.3	Artery_Coronary_Analysis	1_16561028_C_T_hg19	LeadPvNotSignificant(Checkld)	0.142613
C1orf134	ENSG00000204377.3	Esophagus_Gastroesophageal_Junction_Analysis	1_16561028_C_T_hg19	LeadPvNotSignificant(Checkld)	0.404584
KLHL17	ENSG00000187961.9	ICGC_Analysis	1_891945_A_G_hg19	False PAWG pval	6.5480991267e-07
KLHL17	ENSG00000187961.9	Prostate_Analysis	1_891945_A_G_hg19	LeadPvNotSignificant(Checkld)	0.408453
KLHL17	ENSG00000187961.9	Whole_Blood_Analysis	1_891945_A_G_hg19	LeadPvNotSignificant(Checkld)	0.0108801
KLHL17	ENSG00000187961.9	Pituitary_Analysis	1_891945_A_G_hg19	LeadPvNotSignificant(Checkld)	0.50324
KLHL17	ENSG00000187961.9	Vagina_Analysis	1_891945_A_G_hg19	LeadPvNotSignificant(Checkld)	0.192809
KLHL17	ENSG00000187961.9	Uterus_Analysis	1_891945_A_G_hg19	LeadPvNotSignificant(Checkld)	0.242358
KLHL17	ENSG00000187961.9	Spleen_Analysis	1_891945_A_G_hg19	LeadPvNotSignificant(Checkld)	0.0275067
KLHL17	ENSG00000187961.9	Stomach_Analysis	1_891945_A_G_hg19	LeadPvNotSignificant(Checkld)	0.10101
KLHL17	ENSG00000187961.9	Testis_Analysis	1_891945_A_G_hg19	LeadPvNotSignificant(Checkld)	0.314946
KLHL17	ENSG00000187961.9	Thyroid_Analysis	1_891945_A_G_hg19	LeadPvNotSignificant(Checkld)	0.939629
KLHL17	ENSG00000187961.9	Skin_Sun_Exposed_Lower_leg_Analysis	1_891945_A_G_hg19	LeadPvSignificant	0.000222504
KLHL17	ENSG00000187961.9	Brain_Anterior_cingulate_cortex_BA24_Analysis	1_891945_A_G_hg19	LeadPvNotSignificant(Checkld)	0.317099
KLHL17	ENSG00000187961.9	Brain_Caudate_basal_ganglia_Analysis	1_891945_A_G_hg19	LeadPvNotSignificant(Checkld)	0.994855
KLHL17	ENSG00000187961.9	Brain_Frontal_Cortex_BA9_Analysis	1_891945_A_G_hg19	LeadPvNotSignificant(Checkld)	0.4076
KLHL17	ENSG00000187961.9	Adipose_Subcutaneous_Analysis	1_891945_A_G_hg19	LeadPvNotSignificant(Checkld)	0.450146
KLHL17	ENSG00000187961.9	Breast_Mammary_Tissue_Analysis	1_891945_A_G_hg19	LeadPvNotSignificant(Checkld)	0.81134
KLHL17	ENSG00000187961.9	Colon_Sigmoid_Analysis	1_891945_A_G_hg19	LeadPvNotSignificant(Checkld)	0.526147
KLHL17	ENSG00000187961.9	Artery_Aorta_Analysis	1_891945_A_G_hg19	LeadPvNotSignificant(Checkld)	0.704024
KLHL17	ENSG00000187961.9	Brain_Cerebellum_Analysis	1_891945_A_G_hg19	LeadPvNotSignificant(Checkld)	0.32039
KLHL17	ENSG00000187961.9	Brain_Nucleus_accumbens_basal_ganglia_Analysis	1_891945_A_G_hg19	LeadPvNotSignificant(Checkld)	0.340455
KLHL17	ENSG00000187961.9	Brain_Hippocampus_Analysis	1_891945_A_G_hg19	LeadPvNotSignificant(Checkld)	0.416465
KLHL17	ENSG00000187961.9	Liver_Analysis	1_891945_A_G_hg19	LeadPvNotSignificant(Checkld)	0.759952
KLHL17	ENSG00000187961.9	Lung_Analysis	1_891945_A_G_hg19	LeadPvNotSignificant(Checkld)	0.281261
KLHL17	ENSG00000187961.9	Ovary_Analysis	1_891945_A_G_hg19	LeadPvNotSignificant(Checkld)	0.0351739
KLHL17	ENSG00000187961.9	Pancreas_Analysis	1_891945_A_G_hg19	LeadPvNotSignificant(Checkld)	0.0119899
KLHL17	ENSG00000187961.9	Brain_Hypothalamus_Analysis	1_891945_A_G_hg19	LeadPvNotSignificant(Checkld)	0.0944303
KLHL17	ENSG00000187961.9	Nerve_Tibial_Analysis	1_891945_A_G_hg19	LeadPvNotSignificant(Checkld)	0.746365
KLHL17	ENSG00000187961.9	Muscle_Skeletal_Analysis	1_891945_A_G_hg19	LeadPvNotSignificant(Checkld)	0.0658422
KLHL17	ENSG00000187961.9	Colon_Transverse_Analysis	1_891945_A_G_hg19	LeadPvNotSignificant(Checkld)	0.764903
KLHL17	ENSG00000187961.9	Heart_Atrial_Appendage_Analysis	1_891945_A_G_hg19	LeadPvNotSignificant(Checkld)	0.371173
KLHL17	ENSG00000187961.9	Heart_Left_Ventricle_Analysis	1_891945_A_G_hg19	LeadPvNotSignificant(Checkld)	0.114119
KLHL17	ENSG00000187961.9	Esophagus_Mucosa_Analysis	1_891945_A_G_hg19	LeadPvNotSignificant(Checkld)	0.0452259
KLHL17	ENSG00000187961.9	Esophagus_Muscularis_Analysis	1_891945_A_G_hg19	LeadPvNotSignificant(Checkld)	0.00082439
KLHL17	ENSG00000187961.9	Skin_Not_Sun_Exposed_Suprapubic_Analysis	1_891945_A_G_hg19	LeadPvNotSignificant(Checkld)	0.144232
KLHL17	ENSG00000187961.9	Small_Intestine_Terminal_Ileum_Analysis	1_891945_A_G_hg19	LeadPvNotSignificant(Checkld)	0.513497
KLHL17	ENSG00000187961.9	Brain_Putamen_basal_ganglia_Analysis	1_891945_A_G_hg19	LeadPvNotSignificant(Checkld)	0.997042
KLHL17	ENSG00000187961.9	Brain_Cerebellar_Hemisphere_Analysis	1_891945_A_G_hg19	LeadPvNotSignificant(Checkld)	0.199155
KLHL17	ENSG00000187961.9	Adrenal_Gland_Analysis	1_891945_A_G_hg19	LeadPvNotSignificant(Checkld)	0.0715724
KLHL17	ENSG00000187961.9	Brain_Cortex_Analysis	1_891945_A_G_hg19	LeadPvNotSignificant(Checkld)	0.0149215
KLHL17	ENSG00000187961.9	Artery_Tibial_Analysis	1_891945_A_G_hg19	LeadPvNotSignificant(Checkld)	0.0505527
KLHL17	ENSG00000187961.9	Adipose_Visceral_Omentum_Analysis	1_891945_A_G_hg19	LeadPvNotSignificant(Checkld)	0.184956
KLHL17	ENSG00000187961.9	Artery_Coronary_Analysis	1_891945_A_G_hg19	LeadPvNotSignificant(Checkld)	0.478848
KLHL17	ENSG00000187961.9	Esophagus_Gastroesophageal_Junction_Analysis	1_891945_A_G_hg19	LeadPvNotSignificant(Checkld)	0.692759
CDK11B	ENSG00000248333.3	ICGC_Analysis	1_1635022_A_G_hg19	False PAWG pval	4.26549811337e-10
CDK11B	ENSG00000248333.3	Prostate_Analysis	1_1619767_C_T_hg19	NoLDPv,AllPvNotSignificant	0.000577008
CDK11B	ENSG00000248333.3	Whole_Blood_Analysis	1_1635022_A_G_hg19	LeadPvNotSignificant(Checkld)	0.00471184
CDK11B	ENSG00000248333.3	Pituitary_Analysis	1_1628197_A_G_b37	NoLDPv,AllPvSignificant	1.69558e-05
CDK11B	ENSG00000248333.3	Vagina_Analysis	1_1635022_A_G_hg19	LeadPvNotSignificant(Checkld)	0.623199
CDK11B	ENSG00000248333.3	Uterus_Analysis	1_1635022_A_G_hg19	LeadPvNotSignificant(Checkld)	0.671283
CDK11B	ENSG00000248333.3	Spleen_Analysis	1_1635022_A_G_hg19	LeadPvNotSignificant(Checkld)	0.0524928
CDK11B	ENSG00000248333.3	Stomach_Analysis	1_1635022_A_G_hg19	LeadPvNotSignificant(Checkld)	0.512839
CDK11B	ENSG00000248333.3	Testis_Analysis	1_1635022_A_G_hg19	LeadPvNotSignificant(Checkld)	0.00115695
CDK11B	ENSG00000248333.3	Thyroid_Analysis	1_1635022_A_G_hg19	LeadPvNotSignificant(Checkld)	0.119005
CDK11B	ENSG00000248333.3	Skin_Sun_Exposed_Lower_leg_Analysis	1_1635022_A_G_hg19	LeadPvNotSignificant(Checkld)	0.0172616
CDK11B	ENSG00000248333.3	Brain_Anterior_cingulate_cortex_BA24_Analysis	1_1483055_G_A_hg19	NoLDPv,AllPvNotSignificant	0.00400012
CDK11B	ENSG00000248333.3	Brain_Caudate_basal_ganglia_Analysis	1_1635022_A_G_hg19	LeadPvNotSignificant(Checkld)	0.907034
CDK11B	ENSG00000248333.3	Brain_Frontal_Cortex_BA9_Analysis	1_1635022_A_G_hg19	LeadPvNotSignificant(Checkld)	0.840191
CDK11B	ENSG00000248333.3	Adipose_Subcutaneous_Analysis	1_1635022_A_G_hg19	LeadPvNotSignificant(Checkld)	0.113389
CDK11B	ENSG00000248333.3	Breast_Mammary_Tissue_Analysis	1_1635022_A_G_hg19	LeadPvNotSignificant(Checkld)	0.0107384
CDK11B	ENSG00000248333.3	Colon_Sigmoid_Analysis	1_1636044_G_A_hg19	NoLDPv,AllPvSignificant	4.27044e-05
CDK11B	ENSG00000248333.3	Artery_Aorta_Analysis	1_1635022_A_G_hg19	LeadPvNotSignificant(Checkld)	0.69328
CDK11B	ENSG00000248333.3	Brain_Cerebellum_Analysis	1_1635022_A_G_hg19	LeadPvNotSignificant(Checkld)	0.0399354
CDK11B	ENSG00000248333.3	Brain_Nucleus_accumbens_basal_ganglia_Analysis	1_1635022_A_G_hg19	LeadPvNotSignificant(Checkld)	0.499844
CDK11B	ENSG00000248333.3	Brain_Hippocampus_Analysis	1_1635022_A_G_hg19	LeadPvNotSignificant(Checkld)	0.93924
CDK11B	ENSG00000248333.3	Liver_Analysis	1_1635022_A_G_hg19	LeadPvNotSignificant(Checkld)	0.317898
CDK11B	ENSG00000248333.3	Lung_Analysis	1_1635022_A_G_hg19	LeadPvNotSignificant(Checkld)	0.020374
CDK11B	ENSG00000248333.3	Ovary_Analysis	1_1635022_A_G_hg19	LeadPvNotSignificant(Checkld)	0.329945
CDK11B	ENSG00000248333.3	Pancreas_Analysis	1_1635022_A_G_hg19	LeadPvNotSignificant(Checkld)	0.251233
CDK11B	ENSG00000248333.3	Brain_Hypothalamus_Analysis	1_1509034_T_C_hg19	NoLDPv,AllPvNotSignificant	0.0233922
CDK11B	ENSG00000248333.3	Nerve_Tibial_Analysis	1_1635022_A_G_hg19	LeadPvNotSignificant(Checkld)	0.0541311
CDK11B	ENSG00000248333.3	Muscle_Skeletal_Analysis	1_1635022_A_G_hg19	LeadPvNotSignificant(Checkld)	0.28148
CDK11B	ENSG00000248333.3	Colon_Transverse_Analysis	1_1635022_A_G_hg19	LeadPvNotSignificant(Checkld)	0.0093415
CDK11B	ENSG00000248333.3	Heart_Atrial_Appendage_Analysis	1_1635022_A_G_hg19	LeadPvNotSignificant(Checkld)	0.337225
CDK11B	ENSG00000248333.3	Heart_Left_Ventricle_Analysis	1_1635022_A_G_hg19	LeadPvNotSignificant(Checkld)	0.232137
CDK11B	ENSG00000248333.3	Esophagus_Mucosa_Analysis	1_1635022_A_G_hg19	LeadPvNotSignificant(Checkld)	0.0151951
CDK11B	ENSG00000248333.3	Esophagus_Muscularis_Analysis	1_1635022_A_G_hg19	LeadPvNotSignificant(Checkld)	0.0508724
CDK11B	ENSG00000248333.3	Skin_Not_Sun_Exposed_Suprapubic_Analysis	1_1635022_A_G_hg19	LeadPvNotSignificant(Checkld)	0.468868
CDK11B	ENSG00000248333.3	Small_Intestine_Terminal_Ileum_Analysis	1_1617586_T_G_hg19	NoLDPv,AllPvSignificant	0.00017546
CDK11B	ENSG00000248333.3	Brain_Putamen_basal_ganglia_Analysis	1_1581558_C_T_hg19	NoLDPv,AllPvNotSignificant	0.00218591
CDK11B	ENSG00000248333.3	Brain_Cerebellar_Hemisphere_Analysis	1_1639801_T_C_hg19	NoLDPv,AllPvSignificant	0.000205622
CDK11B	ENSG00000248333.3	Adrenal_Gland_Analysis	1_1635022_A_G_hg19	LeadPvNotSignificant(Checkld)	0.226341
CDK11B	ENSG00000248333.3	Brain_Cortex_Analysis	1_1635022_A_G_hg19	LeadPvNotSignificant(Checkld)	0.00922743
CDK11B	ENSG00000248333.3	Artery_Tibial_Analysis	1_1635022_A_G_hg19	LeadPvNotSignificant(Checkld)	0.0134512
CDK11B	ENSG00000248333.3	Adipose_Visceral_Omentum_Analysis	1_1635022_A_G_hg19	LeadPvNotSignificant(Checkld)	0.849736
CDK11B	ENSG00000248333.3	Artery_Coronary_Analysis	1_1635022_A_G_hg19	LeadPvNotSignificant(Checkld)	0.164487
CDK11B	ENSG00000248333.3	Esophagus_Gastroesophageal_Junction_Analysis	1_1635022_A_G_hg19	LeadPvNotSignificant(Checkld)	0.720058
ISG15	ENSG00000187608.5	ICGC_Analysis	1_945474_C_T_hg19	False PAWG pval	1.83265780405e-05
ISG15	ENSG00000187608.5	Prostate_Analysis	1_945612_C_T_hg19	NoLeadPv,LdPvNotSignificant	0.257369
ISG15	ENSG00000187608.5	Whole_Blood_Analysis	1_945474_C_T_hg19	LeadPvSignificant	1.6625e-12
ISG15	ENSG00000187608.5	Pituitary_Analysis	1_945474_C_T_hg19	LeadPvNotSignificant(Checkld)	0.66759
ISG15	ENSG00000187608.5	Vagina_Analysis	1_945474_C_T_hg19	LeadPvNotSignificant(Checkld)	0.00685456
ISG15	ENSG00000187608.5	Uterus_Analysis	1_945111_C_T_hg19	NoLeadPv,LdPvNotSignificant	0.0857123
ISG15	ENSG00000187608.5	Spleen_Analysis	1_945474_C_T_hg19	LeadPvNotSignificant(Checkld)	0.167768
ISG15	ENSG00000187608.5	Stomach_Analysis	1_945474_C_T_hg19	LeadPvNotSignificant(Checkld)	0.0352384
ISG15	ENSG00000187608.5	Testis_Analysis	1_945474_C_T_hg19	LeadPvNotSignificant(Checkld)	0.16474
ISG15	ENSG00000187608.5	Thyroid_Analysis	1_945474_C_T_hg19	LeadPvNotSignificant(Checkld)	0.333955
ISG15	ENSG00000187608.5	Skin_Sun_Exposed_Lower_leg_Analysis	1_945474_C_T_hg19	LeadPvNotSignificant(Checkld)	0.00449695
ISG15	ENSG00000187608.5	Brain_Anterior_cingulate_cortex_BA24_Analysis	1_913610_G_A_hg19	NoLDPv,AllPvNotSignificant	0.00710924
ISG15	ENSG00000187608.5	Brain_Caudate_basal_ganglia_Analysis	1_945474_C_T_hg19	LeadPvNotSignificant(Checkld)	0.310783
ISG15	ENSG00000187608.5	Brain_Frontal_Cortex_BA9_Analysis	1_943468_T_C_hg19	NoLeadPv,LdPvNotSignificant	0.0258384
ISG15	ENSG00000187608.5	Adipose_Subcutaneous_Analysis	1_945474_C_T_hg19	LeadPvNotSignificant(Checkld)	0.0304356
ISG15	ENSG00000187608.5	Breast_Mammary_Tissue_Analysis	1_945474_C_T_hg19	LeadPvNotSignificant(Checkld)	0.039368
ISG15	ENSG00000187608.5	Colon_Sigmoid_Analysis	1_945474_C_T_hg19	LeadPvNotSignificant(Checkld)	0.0160472
ISG15	ENSG00000187608.5	Artery_Aorta_Analysis	1_945474_C_T_hg19	LeadPvNotSignificant(Checkld)	0.27311
ISG15	ENSG00000187608.5	Brain_Cerebellum_Analysis	1_950716_A_T_hg19	NoLeadPv,LdPvNotSignificant	0.11346
ISG15	ENSG00000187608.5	Brain_Nucleus_accumbens_basal_ganglia_Analysis	1_948692_G_A_hg19	NoLeadPv,LdPvNotSignificant	0.051269
ISG15	ENSG00000187608.5	Brain_Hippocampus_Analysis	1_945096_C_T_hg19	NoLeadPv,LdPvNotSignificant	0.703332
ISG15	ENSG00000187608.5	Liver_Analysis	1_945474_C_T_hg19	LeadPvNotSignificant(Checkld)	0.38308
ISG15	ENSG00000187608.5	Lung_Analysis	1_945474_C_T_hg19	LeadPvNotSignificant(Checkld)	0.525832
ISG15	ENSG00000187608.5	Ovary_Analysis	1_945474_C_T_hg19	LeadPvNotSignificant(Checkld)	0.00509571
ISG15	ENSG00000187608.5	Pancreas_Analysis	1_945474_C_T_hg19	LeadPvNotSignificant(Checkld)	0.166252
ISG15	ENSG00000187608.5	Brain_Hypothalamus_Analysis	1_949235_G_A_hg19	NoLeadPv,LdPvNotSignificant	0.356104
ISG15	ENSG00000187608.5	Nerve_Tibial_Analysis	1_945474_C_T_hg19	LeadPvNotSignificant(Checkld)	0.973944
ISG15	ENSG00000187608.5	Muscle_Skeletal_Analysis	1_945474_C_T_hg19	LeadPvNotSignificant(Checkld)	0.536556
ISG15	ENSG00000187608.5	Colon_Transverse_Analysis	1_945474_C_T_hg19	LeadPvNotSignificant(Checkld)	0.000472036
ISG15	ENSG00000187608.5	Heart_Atrial_Appendage_Analysis	1_945474_C_T_hg19	LeadPvNotSignificant(Checkld)	0.397412
ISG15	ENSG00000187608.5	Heart_Left_Ventricle_Analysis	1_945474_C_T_hg19	LeadPvNotSignificant(Checkld)	0.84797
ISG15	ENSG00000187608.5	Esophagus_Mucosa_Analysis	1_945474_C_T_hg19	LeadPvNotSignificant(Checkld)	0.161251
ISG15	ENSG00000187608.5	Esophagus_Muscularis_Analysis	1_945474_C_T_hg19	LeadPvNotSignificant(Checkld)	0.138028
ISG15	ENSG00000187608.5	Skin_Not_Sun_Exposed_Suprapubic_Analysis	1_945474_C_T_hg19	LeadPvNotSignificant(Checkld)	0.548164
ISG15	ENSG00000187608.5	Small_Intestine_Terminal_Ileum_Analysis	1_950716_A_T_hg19	NoLeadPv,LdPvNotSignificant	0.00164993
ISG15	ENSG00000187608.5	Brain_Putamen_basal_ganglia_Analysis	1_943468_T_C_hg19	NoLeadPv,LdPvNotSignificant	0.355368
ISG15	ENSG00000187608.5	Brain_Cerebellar_Hemisphere_Analysis	1_948921_T_C_hg19	NoLeadPv,LdPvNotSignificant	0.466366
ISG15	ENSG00000187608.5	Adrenal_Gland_Analysis	1_945474_C_T_hg19	LeadPvNotSignificant(Checkld)	0.239848
ISG15	ENSG00000187608.5	Brain_Cortex_Analysis	1_943468_T_C_hg19	NoLeadPv,LdPvNotSignificant	0.00238293
ISG15	ENSG00000187608.5	Artery_Tibial_Analysis	1_945474_C_T_hg19	LeadPvNotSignificant(Checkld)	0.615864
ISG15	ENSG00000187608.5	Adipose_Visceral_Omentum_Analysis	1_945474_C_T_hg19	LeadPvNotSignificant(Checkld)	0.552448
ISG15	ENSG00000187608.5	Artery_Coronary_Analysis	1_945474_C_T_hg19	LeadPvNotSignificant(Checkld)	0.521571
ISG15	ENSG00000187608.5	Esophagus_Gastroesophageal_Junction_Analysis	1_945474_C_T_hg19	LeadPvNotSignificant(Checkld)	0.360921
SPATA21	ENSG00000187144.7	ICGC_Analysis	1_16842411_T_C_hg19	False PAWG pval	3.32912502128e-06
SPATA21	ENSG00000187144.7	Prostate_Analysis	nan	NoPvAtAll	nan
SPATA21	ENSG00000187144.7	Whole_Blood_Analysis	nan	NoPvAtAll	nan
SPATA21	ENSG00000187144.7	Pituitary_Analysis	nan	NoPvAtAll	nan
SPATA21	ENSG00000187144.7	Vagina_Analysis	nan	NoPvAtAll	nan
SPATA21	ENSG00000187144.7	Uterus_Analysis	nan	NoPvAtAll	nan
SPATA21	ENSG00000187144.7	Spleen_Analysis	nan	NoPvAtAll	nan
SPATA21	ENSG00000187144.7	Stomach_Analysis	nan	NoPvAtAll	nan
SPATA21	ENSG00000187144.7	Testis_Analysis	1_16728441_C_T_hg19	NoLDPv,AllPvSignificant	5.031e-05
SPATA21	ENSG00000187144.7	Thyroid_Analysis	nan	NoPvAtAll	nan
SPATA21	ENSG00000187144.7	Skin_Sun_Exposed_Lower_leg_Analysis	nan	NoPvAtAll	nan
SPATA21	ENSG00000187144.7	Brain_Anterior_cingulate_cortex_BA24_Analysis	nan	NoPvAtAll	nan
SPATA21	ENSG00000187144.7	Brain_Caudate_basal_ganglia_Analysis	nan	NoPvAtAll	nan
SPATA21	ENSG00000187144.7	Brain_Frontal_Cortex_BA9_Analysis	nan	NoPvAtAll	nan
SPATA21	ENSG00000187144.7	Adipose_Subcutaneous_Analysis	nan	NoPvAtAll	nan
SPATA21	ENSG00000187144.7	Breast_Mammary_Tissue_Analysis	nan	NoPvAtAll	nan
SPATA21	ENSG00000187144.7	Colon_Sigmoid_Analysis	nan	NoPvAtAll	nan
SPATA21	ENSG00000187144.7	Artery_Aorta_Analysis	nan	NoPvAtAll	nan
SPATA21	ENSG00000187144.7	Brain_Cerebellum_Analysis	1_16804753_T_C_hg19	NoLDPv,AllPvSignificant	2.04685e-08
SPATA21	ENSG00000187144.7	Brain_Nucleus_accumbens_basal_ganglia_Analysis	nan	NoPvAtAll	nan
SPATA21	ENSG00000187144.7	Brain_Hippocampus_Analysis	nan	NoPvAtAll	nan
SPATA21	ENSG00000187144.7	Liver_Analysis	1_16747700_T_G_hg19	NoLDPv,AllPvNotSignificant	0.012912
SPATA21	ENSG00000187144.7	Lung_Analysis	nan	NoPvAtAll	nan
SPATA21	ENSG00000187144.7	Ovary_Analysis	1_16863064_C_T_b37	NoLDPv,AllPvNotSignificant	0.00461087
SPATA21	ENSG00000187144.7	Pancreas_Analysis	1_16614947_A_T_b37	NoLDPv,AllPvNotSignificant	0.00321317
SPATA21	ENSG00000187144.7	Brain_Hypothalamus_Analysis	nan	NoPvAtAll	nan
SPATA21	ENSG00000187144.7	Nerve_Tibial_Analysis	1_16773880_A_G_hg19	NoLDPv,AllPvNotSignificant	0.000525108
SPATA21	ENSG00000187144.7	Muscle_Skeletal_Analysis	nan	NoPvAtAll	nan
SPATA21	ENSG00000187144.7	Colon_Transverse_Analysis	nan	NoPvAtAll	nan
SPATA21	ENSG00000187144.7	Heart_Atrial_Appendage_Analysis	nan	NoPvAtAll	nan
SPATA21	ENSG00000187144.7	Heart_Left_Ventricle_Analysis	nan	NoPvAtAll	nan
SPATA21	ENSG00000187144.7	Esophagus_Mucosa_Analysis	nan	NoPvAtAll	nan
SPATA21	ENSG00000187144.7	Esophagus_Muscularis_Analysis	nan	NoPvAtAll	nan
SPATA21	ENSG00000187144.7	Skin_Not_Sun_Exposed_Suprapubic_Analysis	nan	NoPvAtAll	nan
SPATA21	ENSG00000187144.7	Small_Intestine_Terminal_Ileum_Analysis	nan	NoPvAtAll	nan
SPATA21	ENSG00000187144.7	Brain_Putamen_basal_ganglia_Analysis	nan	NoPvAtAll	nan
SPATA21	ENSG00000187144.7	Brain_Cerebellar_Hemisphere_Analysis	1_16781447_A_G_b37	NoLDPv,AllPvSignificant	0.000173852
SPATA21	ENSG00000187144.7	Adrenal_Gland_Analysis	1_16737163_C_T_hg19	NoLDPv,AllPvSignificant	0.000205765
SPATA21	ENSG00000187144.7	Brain_Cortex_Analysis	nan	NoPvAtAll	nan
SPATA21	ENSG00000187144.7	Artery_Tibial_Analysis	nan	NoPvAtAll	nan
SPATA21	ENSG00000187144.7	Adipose_Visceral_Omentum_Analysis	nan	NoPvAtAll	nan
SPATA21	ENSG00000187144.7	Artery_Coronary_Analysis	nan	NoPvAtAll	nan
SPATA21	ENSG00000187144.7	Esophagus_Gastroesophageal_Junction_Analysis	nan	NoPvAtAll	nan
CORT	ENSG00000241563.2	ICGC_Analysis	1_10509409_C_T_hg19	False PAWG pval	4.69151246196e-05
CORT	ENSG00000241563.2	Prostate_Analysis	1_10509409_C_T_hg19	LeadPvNotSignificant(Checkld)	0.770952
CORT	ENSG00000241563.2	Whole_Blood_Analysis	1_10509409_C_T_hg19	LeadPvNotSignificant(Checkld)	0.00294635
CORT	ENSG00000241563.2	Pituitary_Analysis	1_10498453_C_T_hg19	NoLeadPv,LdPvNotSignificant	0.0116024
CORT	ENSG00000241563.2	Vagina_Analysis	1_10506518_C_T_hg19	NoLeadPv,LdPvNotSignificant	0.411167
CORT	ENSG00000241563.2	Uterus_Analysis	1_10509409_C_T_hg19	LeadPvNotSignificant(Checkld)	0.712573
CORT	ENSG00000241563.2	Spleen_Analysis	1_10509409_C_T_hg19	LeadPvNotSignificant(Checkld)	0.620015
CORT	ENSG00000241563.2	Stomach_Analysis	1_10509409_C_T_hg19	LeadPvNotSignificant(Checkld)	0.489873
CORT	ENSG00000241563.2	Testis_Analysis	1_10509409_C_T_hg19	LeadPvNotSignificant(Checkld)	0.000640434
CORT	ENSG00000241563.2	Thyroid_Analysis	1_10509409_C_T_hg19	LeadPvSignificant	2.92293e-07
CORT	ENSG00000241563.2	Skin_Sun_Exposed_Lower_leg_Analysis	1_10509409_C_T_hg19	LeadPvNotSignificant(Checkld)	0.157868
CORT	ENSG00000241563.2	Brain_Anterior_cingulate_cortex_BA24_Analysis	1_10508699_C_T_hg19	NoLeadPv,LdPvNotSignificant	0.123671
CORT	ENSG00000241563.2	Brain_Caudate_basal_ganglia_Analysis	1_10509409_C_T_hg19	LeadPvNotSignificant(Checkld)	0.147297
CORT	ENSG00000241563.2	Brain_Frontal_Cortex_BA9_Analysis	1_10509409_C_T_hg19	LeadPvNotSignificant(Checkld)	0.514304
CORT	ENSG00000241563.2	Adipose_Subcutaneous_Analysis	1_10509409_C_T_hg19	LeadPvNotSignificant(Checkld)	0.00501637
CORT	ENSG00000241563.2	Breast_Mammary_Tissue_Analysis	1_10509409_C_T_hg19	LeadPvNotSignificant(Checkld)	0.179728
CORT	ENSG00000241563.2	Colon_Sigmoid_Analysis	1_10509409_C_T_hg19	LeadPvNotSignificant(Checkld)	0.0190727
CORT	ENSG00000241563.2	Artery_Aorta_Analysis	1_10509409_C_T_hg19	LeadPvNotSignificant(Checkld)	0.217864
CORT	ENSG00000241563.2	Brain_Cerebellum_Analysis	1_10509409_C_T_hg19	LeadPvNotSignificant(Checkld)	0.000689855
CORT	ENSG00000241563.2	Brain_Nucleus_accumbens_basal_ganglia_Analysis	1_10509409_C_T_hg19	LeadPvNotSignificant(Checkld)	0.840279
CORT	ENSG00000241563.2	Brain_Hippocampus_Analysis	1_10509409_C_T_hg19	LeadPvNotSignificant(Checkld)	0.495827
CORT	ENSG00000241563.2	Liver_Analysis	1_10509409_C_T_hg19	LeadPvNotSignificant(Checkld)	0.000316139
CORT	ENSG00000241563.2	Lung_Analysis	1_10509409_C_T_hg19	LeadPvNotSignificant(Checkld)	0.0199131
CORT	ENSG00000241563.2	Ovary_Analysis	1_10509409_C_T_hg19	LeadPvNotSignificant(Checkld)	0.786945
CORT	ENSG00000241563.2	Pancreas_Analysis	1_10509409_C_T_hg19	LeadPvNotSignificant(Checkld)	0.13506
CORT	ENSG00000241563.2	Brain_Hypothalamus_Analysis	1_10509409_C_T_hg19	LeadPvNotSignificant(Checkld)	0.14414
CORT	ENSG00000241563.2	Nerve_Tibial_Analysis	1_10509409_C_T_hg19	LeadPvNotSignificant(Checkld)	0.00830584
CORT	ENSG00000241563.2	Muscle_Skeletal_Analysis	1_10509409_C_T_hg19	LeadPvNotSignificant(Checkld)	0.308235
CORT	ENSG00000241563.2	Colon_Transverse_Analysis	1_10509409_C_T_hg19	LeadPvNotSignificant(Checkld)	0.444591
CORT	ENSG00000241563.2	Heart_Atrial_Appendage_Analysis	1_10509409_C_T_hg19	LeadPvNotSignificant(Checkld)	0.395606
CORT	ENSG00000241563.2	Heart_Left_Ventricle_Analysis	1_10509409_C_T_hg19	LeadPvNotSignificant(Checkld)	0.68966
CORT	ENSG00000241563.2	Esophagus_Mucosa_Analysis	1_10509409_C_T_hg19	LeadPvSignificant	1.13988e-05
CORT	ENSG00000241563.2	Esophagus_Muscularis_Analysis	1_10509409_C_T_hg19	LeadPvNotSignificant(Checkld)	0.0600813
CORT	ENSG00000241563.2	Skin_Not_Sun_Exposed_Suprapubic_Analysis	1_10509409_C_T_hg19	LeadPvNotSignificant(Checkld)	0.0731475
CORT	ENSG00000241563.2	Small_Intestine_Terminal_Ileum_Analysis	1_10509409_C_T_hg19	LeadPvNotSignificant(Checkld)	0.16115
CORT	ENSG00000241563.2	Brain_Putamen_basal_ganglia_Analysis	1_10509409_C_T_hg19	LeadPvNotSignificant(Checkld)	0.351132
CORT	ENSG00000241563.2	Brain_Cerebellar_Hemisphere_Analysis	1_10509409_C_T_hg19	LeadPvNotSignificant(Checkld)	0.00237819
CORT	ENSG00000241563.2	Adrenal_Gland_Analysis	1_10509409_C_T_hg19	LeadPvNotSignificant(Checkld)	0.0332992
CORT	ENSG00000241563.2	Brain_Cortex_Analysis	1_10509409_C_T_hg19	LeadPvNotSignificant(Checkld)	0.464704
CORT	ENSG00000241563.2	Artery_Tibial_Analysis	1_10509409_C_T_hg19	LeadPvNotSignificant(Checkld)	0.0111486
CORT	ENSG00000241563.2	Adipose_Visceral_Omentum_Analysis	1_10509409_C_T_hg19	LeadPvNotSignificant(Checkld)	0.241995
CORT	ENSG00000241563.2	Artery_Coronary_Analysis	1_10509409_C_T_hg19	LeadPvNotSignificant(Checkld)	0.172079
CORT	ENSG00000241563.2	Esophagus_Gastroesophageal_Junction_Analysis	1_10509409_C_T_hg19	LeadPvNotSignificant(Checkld)	0.318716
KIF17	ENSG00000117245.8	ICGC_Analysis	1_21013437_A_G_hg19	False PAWG pval	2.18540720446e-06
KIF17	ENSG00000117245.8	Prostate_Analysis	1_21011182_G_A_hg19	NoLeadPv,LdPvNotSignificant	0.744802
KIF17	ENSG00000117245.8	Whole_Blood_Analysis	1_21013437_A_G_hg19	LeadPvNotSignificant(Checkld)	0.736396
KIF17	ENSG00000117245.8	Pituitary_Analysis	1_21056753_G_A_hg19	NoLDPv,AllPvNotSignificant	0.00356965
KIF17	ENSG00000117245.8	Vagina_Analysis	1_21022402_A_G_hg19	NoLDPv,AllPvNotSignificant	0.00358319
KIF17	ENSG00000117245.8	Uterus_Analysis	1_21075859_C_T_b37	NoLDPv,AllPvNotSignificant	0.0143348
KIF17	ENSG00000117245.8	Spleen_Analysis	1_20964789_A_T_hg19	NoLDPv,AllPvNotSignificant	0.00570128
KIF17	ENSG00000117245.8	Stomach_Analysis	1_21013437_A_G_hg19	LeadPvNotSignificant(Checkld)	0.156814
KIF17	ENSG00000117245.8	Testis_Analysis	1_21013437_A_G_hg19	LeadPvNotSignificant(Checkld)	0.73409
KIF17	ENSG00000117245.8	Thyroid_Analysis	1_21013437_A_G_hg19	LeadPvNotSignificant(Checkld)	0.00856847
KIF17	ENSG00000117245.8	Skin_Sun_Exposed_Lower_leg_Analysis	1_21013437_A_G_hg19	LeadPvNotSignificant(Checkld)	0.034912
KIF17	ENSG00000117245.8	Brain_Anterior_cingulate_cortex_BA24_Analysis	1_21013437_A_G_hg19	LeadPvNotSignificant(Checkld)	0.184725
KIF17	ENSG00000117245.8	Brain_Caudate_basal_ganglia_Analysis	1_21013437_A_G_hg19	LeadPvNotSignificant(Checkld)	0.209798
KIF17	ENSG00000117245.8	Brain_Frontal_Cortex_BA9_Analysis	1_21013437_A_G_hg19	LeadPvNotSignificant(Checkld)	0.267495
KIF17	ENSG00000117245.8	Adipose_Subcutaneous_Analysis	1_21013437_A_G_hg19	LeadPvSignificant	0.000182142
KIF17	ENSG00000117245.8	Breast_Mammary_Tissue_Analysis	1_21013437_A_G_hg19	LeadPvNotSignificant(Checkld)	0.0275889
KIF17	ENSG00000117245.8	Colon_Sigmoid_Analysis	1_21013437_A_G_hg19	LeadPvNotSignificant(Checkld)	0.294429
KIF17	ENSG00000117245.8	Artery_Aorta_Analysis	1_21013437_A_G_hg19	LeadPvNotSignificant(Checkld)	0.513416
KIF17	ENSG00000117245.8	Brain_Cerebellum_Analysis	1_20956760_G_A_hg19	NoLDPv,AllPvNotSignificant	0.023915
KIF17	ENSG00000117245.8	Brain_Nucleus_accumbens_basal_ganglia_Analysis	1_21011182_G_A_hg19	NoLeadPv,LdPvNotSignificant	0.573318
KIF17	ENSG00000117245.8	Brain_Hippocampus_Analysis	1_21011182_G_A_hg19	NoLeadPv,LdPvNotSignificant	0.381156
KIF17	ENSG00000117245.8	Liver_Analysis	1_21084999_C_T_hg19	NoLDPv,AllPvNotSignificant	0.000432315
KIF17	ENSG00000117245.8	Lung_Analysis	1_21013437_A_G_hg19	LeadPvNotSignificant(Checkld)	0.0510823
KIF17	ENSG00000117245.8	Ovary_Analysis	1_21013437_A_G_hg19	LeadPvNotSignificant(Checkld)	0.031923
KIF17	ENSG00000117245.8	Pancreas_Analysis	1_21013437_A_G_hg19	LeadPvNotSignificant(Checkld)	0.142732
KIF17	ENSG00000117245.8	Brain_Hypothalamus_Analysis	1_21013437_A_G_hg19	LeadPvNotSignificant(Checkld)	0.18191
KIF17	ENSG00000117245.8	Nerve_Tibial_Analysis	1_21013437_A_G_hg19	LeadPvNotSignificant(Checkld)	0.056478
KIF17	ENSG00000117245.8	Muscle_Skeletal_Analysis	1_21013437_A_G_hg19	LeadPvNotSignificant(Checkld)	0.00123876
KIF17	ENSG00000117245.8	Colon_Transverse_Analysis	1_21013437_A_G_hg19	LeadPvSignificant	8.98688e-05
KIF17	ENSG00000117245.8	Heart_Atrial_Appendage_Analysis	1_21013437_A_G_hg19	LeadPvNotSignificant(Checkld)	0.923684
KIF17	ENSG00000117245.8	Heart_Left_Ventricle_Analysis	1_21013437_A_G_hg19	LeadPvNotSignificant(Checkld)	0.202447
KIF17	ENSG00000117245.8	Esophagus_Mucosa_Analysis	1_21013437_A_G_hg19	LeadPvNotSignificant(Checkld)	0.112406
KIF17	ENSG00000117245.8	Esophagus_Muscularis_Analysis	1_21013437_A_G_hg19	LeadPvNotSignificant(Checkld)	0.165512
KIF17	ENSG00000117245.8	Skin_Not_Sun_Exposed_Suprapubic_Analysis	1_21013437_A_G_hg19	LeadPvNotSignificant(Checkld)	0.0386725
KIF17	ENSG00000117245.8	Small_Intestine_Terminal_Ileum_Analysis	1_21043790_T_C_hg19	NoLDPv,AllPvSignificant	0.000117027
KIF17	ENSG00000117245.8	Brain_Putamen_basal_ganglia_Analysis	1_21013437_A_G_hg19	LeadPvNotSignificant(Checkld)	0.106263
KIF17	ENSG00000117245.8	Brain_Cerebellar_Hemisphere_Analysis	1_21013437_A_G_hg19	LeadPvNotSignificant(Checkld)	0.336254
KIF17	ENSG00000117245.8	Adrenal_Gland_Analysis	1_21013437_A_G_hg19	LeadPvNotSignificant(Checkld)	0.0240243
KIF17	ENSG00000117245.8	Brain_Cortex_Analysis	1_21043302_C_T_hg19	NoLDPv,AllPvNotSignificant	0.000316432
KIF17	ENSG00000117245.8	Artery_Tibial_Analysis	1_21013437_A_G_hg19	LeadPvNotSignificant(Checkld)	0.0428324
KIF17	ENSG00000117245.8	Adipose_Visceral_Omentum_Analysis	1_21013437_A_G_hg19	LeadPvNotSignificant(Checkld)	0.0543107
KIF17	ENSG00000117245.8	Artery_Coronary_Analysis	1_21013437_A_G_hg19	LeadPvNotSignificant(Checkld)	0.942977
KIF17	ENSG00000117245.8	Esophagus_Gastroesophageal_Junction_Analysis	1_21013437_A_G_hg19	LeadPvNotSignificant(Checkld)	0.856951
SH2D5	ENSG00000189410.7	ICGC_Analysis	1_20978415_T_G_hg19	False PAWG pval	4.05502053184e-06
SH2D5	ENSG00000189410.7	Prostate_Analysis	1_20978415_T_G_hg19	LeadPvNotSignificant(Checkld)	0.702198
SH2D5	ENSG00000189410.7	Whole_Blood_Analysis	nan	NoPvAtAll	nan
SH2D5	ENSG00000189410.7	Pituitary_Analysis	1_20978415_T_G_hg19	LeadPvNotSignificant(Checkld)	0.354454
SH2D5	ENSG00000189410.7	Vagina_Analysis	1_21039087_C_A_b37	NoLDPv,AllPvNotSignificant	0.0146314
SH2D5	ENSG00000189410.7	Uterus_Analysis	1_20962149_G_A_hg19	NoLDPv,AllPvNotSignificant	0.0149626
SH2D5	ENSG00000189410.7	Spleen_Analysis	nan	NoPvAtAll	nan
SH2D5	ENSG00000189410.7	Stomach_Analysis	1_20978415_T_G_hg19	LeadPvNotSignificant(Checkld)	0.90855
SH2D5	ENSG00000189410.7	Testis_Analysis	1_20978415_T_G_hg19	LeadPvNotSignificant(Checkld)	0.773155
SH2D5	ENSG00000189410.7	Thyroid_Analysis	1_20978415_T_G_hg19	LeadPvNotSignificant(Checkld)	0.95669
SH2D5	ENSG00000189410.7	Skin_Sun_Exposed_Lower_leg_Analysis	1_20978415_T_G_hg19	LeadPvNotSignificant(Checkld)	0.411547
SH2D5	ENSG00000189410.7	Brain_Anterior_cingulate_cortex_BA24_Analysis	1_21017025_T_G_hg19	NoLDPv,AllPvNotSignificant	0.00649954
SH2D5	ENSG00000189410.7	Brain_Caudate_basal_ganglia_Analysis	1_20978415_T_G_hg19	LeadPvNotSignificant(Checkld)	0.211272
SH2D5	ENSG00000189410.7	Brain_Frontal_Cortex_BA9_Analysis	1_21017570_G_A_hg19	NoLDPv,AllPvNotSignificant	0.0215841
SH2D5	ENSG00000189410.7	Adipose_Subcutaneous_Analysis	1_20978415_T_G_hg19	LeadPvNotSignificant(Checkld)	0.768448
SH2D5	ENSG00000189410.7	Breast_Mammary_Tissue_Analysis	1_20978415_T_G_hg19	LeadPvNotSignificant(Checkld)	0.955033
SH2D5	ENSG00000189410.7	Colon_Sigmoid_Analysis	1_20978415_T_G_hg19	LeadPvNotSignificant(Checkld)	0.220582
SH2D5	ENSG00000189410.7	Artery_Aorta_Analysis	1_20978415_T_G_hg19	LeadPvNotSignificant(Checkld)	0.999773
SH2D5	ENSG00000189410.7	Brain_Cerebellum_Analysis	1_20978415_T_G_hg19	LeadPvNotSignificant(Checkld)	0.128134
SH2D5	ENSG00000189410.7	Brain_Nucleus_accumbens_basal_ganglia_Analysis	1_21024901_C_T_hg19	NoLDPv,AllPvNotSignificant	0.00123811
SH2D5	ENSG00000189410.7	Brain_Hippocampus_Analysis	1_20978415_T_G_hg19	LeadPvNotSignificant(Checkld)	0.46059
SH2D5	ENSG00000189410.7	Liver_Analysis	1_20978415_T_G_hg19	LeadPvNotSignificant(Checkld)	0.629373
SH2D5	ENSG00000189410.7	Lung_Analysis	1_20978415_T_G_hg19	LeadPvNotSignificant(Checkld)	0.523559
SH2D5	ENSG00000189410.7	Ovary_Analysis	1_20978415_T_G_hg19	LeadPvNotSignificant(Checkld)	0.71806
SH2D5	ENSG00000189410.7	Pancreas_Analysis	nan	NoPvAtAll	nan
SH2D5	ENSG00000189410.7	Brain_Hypothalamus_Analysis	1_20978415_T_G_hg19	LeadPvNotSignificant(Checkld)	0.900709
SH2D5	ENSG00000189410.7	Nerve_Tibial_Analysis	1_20978415_T_G_hg19	LeadPvNotSignificant(Checkld)	0.0580928
SH2D5	ENSG00000189410.7	Muscle_Skeletal_Analysis	1_20978415_T_G_hg19	LeadPvNotSignificant(Checkld)	0.532589
SH2D5	ENSG00000189410.7	Colon_Transverse_Analysis	1_20978415_T_G_hg19	LeadPvNotSignificant(Checkld)	0.976066
SH2D5	ENSG00000189410.7	Heart_Atrial_Appendage_Analysis	1_20978415_T_G_hg19	LeadPvNotSignificant(Checkld)	0.848987
SH2D5	ENSG00000189410.7	Heart_Left_Ventricle_Analysis	1_20978415_T_G_hg19	LeadPvNotSignificant(Checkld)	0.325588
SH2D5	ENSG00000189410.7	Esophagus_Mucosa_Analysis	1_20978415_T_G_hg19	LeadPvNotSignificant(Checkld)	0.344132
SH2D5	ENSG00000189410.7	Esophagus_Muscularis_Analysis	1_20978415_T_G_hg19	LeadPvNotSignificant(Checkld)	0.971477
SH2D5	ENSG00000189410.7	Skin_Not_Sun_Exposed_Suprapubic_Analysis	1_20978415_T_G_hg19	LeadPvNotSignificant(Checkld)	0.683264
SH2D5	ENSG00000189410.7	Small_Intestine_Terminal_Ileum_Analysis	1_20997294_G_C_hg19	NoLDPv,AllPvNotSignificant	0.0047974
SH2D5	ENSG00000189410.7	Brain_Putamen_basal_ganglia_Analysis	1_20978415_T_G_hg19	LeadPvNotSignificant(Checkld)	0.399654
SH2D5	ENSG00000189410.7	Brain_Cerebellar_Hemisphere_Analysis	1_20978415_T_G_hg19	LeadPvNotSignificant(Checkld)	0.259648
SH2D5	ENSG00000189410.7	Adrenal_Gland_Analysis	1_20978415_T_G_hg19	LeadPvNotSignificant(Checkld)	0.977606
SH2D5	ENSG00000189410.7	Brain_Cortex_Analysis	1_20978415_T_G_hg19	LeadPvNotSignificant(Checkld)	0.932944
SH2D5	ENSG00000189410.7	Artery_Tibial_Analysis	1_20978415_T_G_hg19	LeadPvNotSignificant(Checkld)	0.739826
SH2D5	ENSG00000189410.7	Adipose_Visceral_Omentum_Analysis	1_20978415_T_G_hg19	LeadPvNotSignificant(Checkld)	0.831353
SH2D5	ENSG00000189410.7	Artery_Coronary_Analysis	1_20978415_T_G_hg19	LeadPvNotSignificant(Checkld)	0.548243
SH2D5	ENSG00000189410.7	Esophagus_Gastroesophageal_Junction_Analysis	1_20978415_T_G_hg19	LeadPvNotSignificant(Checkld)	0.675682
EIF4G3	ENSG00000075151.15	ICGC_Analysis	1_21105583_C_T_hg19	False PAWG pval	7.8859608604e-07
EIF4G3	ENSG00000075151.15	Prostate_Analysis	1_21496687_C_T_hg19	NoLDPv,AllPvNotSignificant	0.0105256
EIF4G3	ENSG00000075151.15	Whole_Blood_Analysis	1_21105583_C_T_hg19	LeadPvNotSignificant(Checkld)	0.420037
EIF4G3	ENSG00000075151.15	Pituitary_Analysis	1_21516090_A_G_hg19	NoLDPv,AllPvNotSignificant	0.00999264
EIF4G3	ENSG00000075151.15	Vagina_Analysis	1_21590873_A_T_hg19	NoLDPv,AllPvNotSignificant	0.0405338
EIF4G3	ENSG00000075151.15	Uterus_Analysis	1_21496691_C_T_hg19	NoLDPv,AllPvNotSignificant	0.00228545
EIF4G3	ENSG00000075151.15	Spleen_Analysis	1_21461370_T_C_hg19	NoLDPv,AllPvNotSignificant	0.000372468
EIF4G3	ENSG00000075151.15	Stomach_Analysis	1_21058510_C_T_b37	NoLeadPv,LdPvNotSignificant	0.0180137
EIF4G3	ENSG00000075151.15	Testis_Analysis	1_21091530_C_A_hg19	NoLeadPv,LdPvNotSignificant	0.227123
EIF4G3	ENSG00000075151.15	Thyroid_Analysis	1_21105583_C_T_hg19	LeadPvNotSignificant(Checkld)	0.382513
EIF4G3	ENSG00000075151.15	Skin_Sun_Exposed_Lower_leg_Analysis	1_21105583_C_T_hg19	LeadPvNotSignificant(Checkld)	0.0873345
EIF4G3	ENSG00000075151.15	Brain_Anterior_cingulate_cortex_BA24_Analysis	1_21506276_T_A_b37	NoLDPv,AllPvNotSignificant	0.019587
EIF4G3	ENSG00000075151.15	Brain_Caudate_basal_ganglia_Analysis	1_21544074_G_C_hg19	NoLDPv,AllPvNotSignificant	0.00954792
EIF4G3	ENSG00000075151.15	Brain_Frontal_Cortex_BA9_Analysis	1_21385436_T_C_hg19	NoLDPv,AllPvNotSignificant	0.00943819
EIF4G3	ENSG00000075151.15	Adipose_Subcutaneous_Analysis	1_21105583_C_T_hg19	LeadPvNotSignificant(Checkld)	0.536484
EIF4G3	ENSG00000075151.15	Breast_Mammary_Tissue_Analysis	1_21058510_C_T_b37	NoLeadPv,LdPvNotSignificant	0.0800564
EIF4G3	ENSG00000075151.15	Colon_Sigmoid_Analysis	1_21058510_C_T_b37	NoLeadPv,LdPvNotSignificant	0.618399
EIF4G3	ENSG00000075151.15	Artery_Aorta_Analysis	1_21105583_C_T_hg19	LeadPvNotSignificant(Checkld)	0.832591
EIF4G3	ENSG00000075151.15	Brain_Cerebellum_Analysis	1_21174429_T_C_hg19	NoLDPv,AllPvNotSignificant	0.00257415
EIF4G3	ENSG00000075151.15	Brain_Nucleus_accumbens_basal_ganglia_Analysis	1_21506320_A_T_b37	NoLDPv,AllPvNotSignificant	0.00120284
EIF4G3	ENSG00000075151.15	Brain_Hippocampus_Analysis	1_21541095_G_T_b37	NoLDPv,AllPvNotSignificant	0.00170681
EIF4G3	ENSG00000075151.15	Liver_Analysis	1_21264768_A_G_hg19	NoLeadPv,LdPvNotSignificant	0.382383
EIF4G3	ENSG00000075151.15	Lung_Analysis	1_21105583_C_T_hg19	LeadPvNotSignificant(Checkld)	0.691995
EIF4G3	ENSG00000075151.15	Ovary_Analysis	1_21593773_T_C_hg19	NoLDPv,AllPvNotSignificant	0.00914316
EIF4G3	ENSG00000075151.15	Pancreas_Analysis	1_21264768_A_G_hg19	NoLeadPv,LdPvNotSignificant	0.393981
EIF4G3	ENSG00000075151.15	Brain_Hypothalamus_Analysis	1_21573008_G_A_b37	NoLDPv,AllPvNotSignificant	0.00364331
EIF4G3	ENSG00000075151.15	Nerve_Tibial_Analysis	1_21105583_C_T_hg19	LeadPvNotSignificant(Checkld)	0.124954
EIF4G3	ENSG00000075151.15	Muscle_Skeletal_Analysis	1_21105583_C_T_hg19	LeadPvNotSignificant(Checkld)	0.417984
EIF4G3	ENSG00000075151.15	Colon_Transverse_Analysis	1_21058510_C_T_b37	NoLeadPv,LdPvNotSignificant	0.173815
EIF4G3	ENSG00000075151.15	Heart_Atrial_Appendage_Analysis	1_21274119_C_G_hg19	NoLeadPv,LdPvNotSignificant	0.842196
EIF4G3	ENSG00000075151.15	Heart_Left_Ventricle_Analysis	1_21105583_C_T_hg19	LeadPvNotSignificant(Checkld)	0.600604
EIF4G3	ENSG00000075151.15	Esophagus_Mucosa_Analysis	1_21105583_C_T_hg19	LeadPvNotSignificant(Checkld)	0.72304
EIF4G3	ENSG00000075151.15	Esophagus_Muscularis_Analysis	1_21105583_C_T_hg19	LeadPvNotSignificant(Checkld)	0.656754
EIF4G3	ENSG00000075151.15	Skin_Not_Sun_Exposed_Suprapubic_Analysis	1_21091530_C_A_hg19	NoLeadPv,LdPvNotSignificant	0.00932595
EIF4G3	ENSG00000075151.15	Small_Intestine_Terminal_Ileum_Analysis	1_21522708_A_T_b37	NoLDPv,AllPvSignificant	6.50216e-05
EIF4G3	ENSG00000075151.15	Brain_Putamen_basal_ganglia_Analysis	1_21556624_A_G_hg19	NoLDPv,AllPvNotSignificant	0.00952651
EIF4G3	ENSG00000075151.15	Brain_Cerebellar_Hemisphere_Analysis	1_21552149_C_T_hg19	NoLDPv,AllPvNotSignificant	0.000746768
EIF4G3	ENSG00000075151.15	Adrenal_Gland_Analysis	1_21264768_A_G_hg19	NoLeadPv,LdPvNotSignificant	0.263695
EIF4G3	ENSG00000075151.15	Brain_Cortex_Analysis	1_21240548_G_A_hg19	NoLDPv,AllPvNotSignificant	0.0121237
EIF4G3	ENSG00000075151.15	Artery_Tibial_Analysis	1_21105583_C_T_hg19	LeadPvNotSignificant(Checkld)	0.573318
EIF4G3	ENSG00000075151.15	Adipose_Visceral_Omentum_Analysis	1_21091530_C_A_hg19	NoLeadPv,LdPvNotSignificant	0.137936
EIF4G3	ENSG00000075151.15	Artery_Coronary_Analysis	1_21506671_G_A_b37	NoLDPv,AllPvNotSignificant	0.00151106
EIF4G3	ENSG00000075151.15	Esophagus_Gastroesophageal_Junction_Analysis	1_21264768_A_G_hg19	NoLeadPv,LdPvNotSignificant	0.850702
FHAD1	ENSG00000142621.15	ICGC_Analysis	1_15573769_G_A_hg19	False PAWG pval	5.78990611881e-06
FHAD1	ENSG00000142621.15	Prostate_Analysis	1_15573769_G_A_hg19	LeadPvNotSignificant(Checkld)	0.00392052
FHAD1	ENSG00000142621.15	Whole_Blood_Analysis	1_15573769_G_A_hg19	LeadPvNotSignificant(Checkld)	0.0554364
FHAD1	ENSG00000142621.15	Pituitary_Analysis	1_15573769_G_A_hg19	LeadPvSignificant	5.58285e-08
FHAD1	ENSG00000142621.15	Vagina_Analysis	1_15573769_G_A_hg19	LeadPvNotSignificant(Checkld)	0.000757501
FHAD1	ENSG00000142621.15	Uterus_Analysis	nan	NoPvAtAll	nan
FHAD1	ENSG00000142621.15	Spleen_Analysis	nan	NoPvAtAll	nan
FHAD1	ENSG00000142621.15	Stomach_Analysis	1_15573769_G_A_hg19	LeadPvSignificant	2.48486e-10
FHAD1	ENSG00000142621.15	Testis_Analysis	1_15573769_G_A_hg19	LeadPvNotSignificant(Checkld)	0.00130829
FHAD1	ENSG00000142621.15	Thyroid_Analysis	1_15573769_G_A_hg19	LeadPvNotSignificant(Checkld)	0.00299353
FHAD1	ENSG00000142621.15	Skin_Sun_Exposed_Lower_leg_Analysis	1_15573769_G_A_hg19	LeadPvNotSignificant(Checkld)	0.924083
FHAD1	ENSG00000142621.15	Brain_Anterior_cingulate_cortex_BA24_Analysis	1_15573769_G_A_hg19	LeadPvNotSignificant(Checkld)	0.778043
FHAD1	ENSG00000142621.15	Brain_Caudate_basal_ganglia_Analysis	1_15573769_G_A_hg19	LeadPvNotSignificant(Checkld)	0.853616
FHAD1	ENSG00000142621.15	Brain_Frontal_Cortex_BA9_Analysis	1_15573769_G_A_hg19	LeadPvNotSignificant(Checkld)	0.255123
FHAD1	ENSG00000142621.15	Adipose_Subcutaneous_Analysis	1_15573769_G_A_hg19	LeadPvNotSignificant(Checkld)	0.154436
FHAD1	ENSG00000142621.15	Breast_Mammary_Tissue_Analysis	1_15573769_G_A_hg19	LeadPvNotSignificant(Checkld)	0.0094364
FHAD1	ENSG00000142621.15	Colon_Sigmoid_Analysis	1_15573769_G_A_hg19	LeadPvSignificant	1.96022e-10
FHAD1	ENSG00000142621.15	Artery_Aorta_Analysis	nan	NoPvAtAll	nan
FHAD1	ENSG00000142621.15	Brain_Cerebellum_Analysis	nan	NoPvAtAll	nan
FHAD1	ENSG00000142621.15	Brain_Nucleus_accumbens_basal_ganglia_Analysis	1_15573769_G_A_hg19	LeadPvNotSignificant(Checkld)	0.0182048
FHAD1	ENSG00000142621.15	Brain_Hippocampus_Analysis	1_15573769_G_A_hg19	LeadPvNotSignificant(Checkld)	0.615088
FHAD1	ENSG00000142621.15	Liver_Analysis	nan	NoPvAtAll	nan
FHAD1	ENSG00000142621.15	Lung_Analysis	1_15573769_G_A_hg19	LeadPvSignificant	1.59078e-07
FHAD1	ENSG00000142621.15	Ovary_Analysis	1_15573769_G_A_hg19	LeadPvNotSignificant(Checkld)	0.00361027
FHAD1	ENSG00000142621.15	Pancreas_Analysis	1_15573769_G_A_hg19	LeadPvNotSignificant(Checkld)	0.00986604
FHAD1	ENSG00000142621.15	Brain_Hypothalamus_Analysis	1_15573769_G_A_hg19	LeadPvNotSignificant(Checkld)	0.267289
FHAD1	ENSG00000142621.15	Nerve_Tibial_Analysis	1_15573769_G_A_hg19	LeadPvSignificant	6.5096e-07
FHAD1	ENSG00000142621.15	Muscle_Skeletal_Analysis	nan	NoPvAtAll	nan
FHAD1	ENSG00000142621.15	Colon_Transverse_Analysis	1_15573769_G_A_hg19	LeadPvSignificant	9.31597e-10
FHAD1	ENSG00000142621.15	Heart_Atrial_Appendage_Analysis	nan	NoPvAtAll	nan
FHAD1	ENSG00000142621.15	Heart_Left_Ventricle_Analysis	nan	NoPvAtAll	nan
FHAD1	ENSG00000142621.15	Esophagus_Mucosa_Analysis	nan	NoPvAtAll	nan
FHAD1	ENSG00000142621.15	Esophagus_Muscularis_Analysis	nan	NoPvAtAll	nan
FHAD1	ENSG00000142621.15	Skin_Not_Sun_Exposed_Suprapubic_Analysis	1_15573769_G_A_hg19	LeadPvNotSignificant(Checkld)	0.222071
FHAD1	ENSG00000142621.15	Small_Intestine_Terminal_Ileum_Analysis	1_15573769_G_A_hg19	LeadPvNotSignificant(Checkld)	0.00785844
FHAD1	ENSG00000142621.15	Brain_Putamen_basal_ganglia_Analysis	nan	NoPvAtAll	nan
FHAD1	ENSG00000142621.15	Brain_Cerebellar_Hemisphere_Analysis	nan	NoPvAtAll	nan
FHAD1	ENSG00000142621.15	Adrenal_Gland_Analysis	1_15573769_G_A_hg19	LeadPvNotSignificant(Checkld)	0.117409
FHAD1	ENSG00000142621.15	Brain_Cortex_Analysis	1_15573769_G_A_hg19	LeadPvNotSignificant(Checkld)	0.57665
FHAD1	ENSG00000142621.15	Artery_Tibial_Analysis	1_15573769_G_A_hg19	LeadPvNotSignificant(Checkld)	0.0205889
FHAD1	ENSG00000142621.15	Adipose_Visceral_Omentum_Analysis	nan	NoPvAtAll	nan
FHAD1	ENSG00000142621.15	Artery_Coronary_Analysis	nan	NoPvAtAll	nan
FHAD1	ENSG00000142621.15	Esophagus_Gastroesophageal_Junction_Analysis	1_15573769_G_A_hg19	LeadPvNotSignificant(Checkld)	0.0173492
ACAP3	ENSG00000131584.14	ICGC_Analysis	1_1330726_A_G_hg19	False PAWG pval	1.42884372871e-05
ACAP3	ENSG00000131584.14	Prostate_Analysis	1_1330726_A_G_hg19	LeadPvNotSignificant(Checkld)	0.711699
ACAP3	ENSG00000131584.14	Whole_Blood_Analysis	1_1330726_A_G_hg19	LeadPvNotSignificant(Checkld)	0.632143
ACAP3	ENSG00000131584.14	Pituitary_Analysis	1_1330726_A_G_hg19	LeadPvNotSignificant(Checkld)	0.914373
ACAP3	ENSG00000131584.14	Vagina_Analysis	1_1330726_A_G_hg19	LeadPvNotSignificant(Checkld)	0.0129731
ACAP3	ENSG00000131584.14	Uterus_Analysis	1_1330726_A_G_hg19	LeadPvNotSignificant(Checkld)	0.900807
ACAP3	ENSG00000131584.14	Spleen_Analysis	1_1330726_A_G_hg19	LeadPvNotSignificant(Checkld)	0.36473
ACAP3	ENSG00000131584.14	Stomach_Analysis	1_1330726_A_G_hg19	LeadPvNotSignificant(Checkld)	0.0189674
ACAP3	ENSG00000131584.14	Testis_Analysis	1_1330726_A_G_hg19	LeadPvNotSignificant(Checkld)	0.000597435
ACAP3	ENSG00000131584.14	Thyroid_Analysis	1_1330726_A_G_hg19	LeadPvSignificant	1.06728e-05
ACAP3	ENSG00000131584.14	Skin_Sun_Exposed_Lower_leg_Analysis	1_1330726_A_G_hg19	LeadPvNotSignificant(Checkld)	0.883473
ACAP3	ENSG00000131584.14	Brain_Anterior_cingulate_cortex_BA24_Analysis	1_1330726_A_G_hg19	LeadPvNotSignificant(Checkld)	0.482907
ACAP3	ENSG00000131584.14	Brain_Caudate_basal_ganglia_Analysis	1_1330726_A_G_hg19	LeadPvNotSignificant(Checkld)	0.937753
ACAP3	ENSG00000131584.14	Brain_Frontal_Cortex_BA9_Analysis	1_1330726_A_G_hg19	LeadPvNotSignificant(Checkld)	0.262815
ACAP3	ENSG00000131584.14	Adipose_Subcutaneous_Analysis	1_1330726_A_G_hg19	LeadPvNotSignificant(Checkld)	0.126617
ACAP3	ENSG00000131584.14	Breast_Mammary_Tissue_Analysis	1_1330726_A_G_hg19	LeadPvNotSignificant(Checkld)	0.000302117
ACAP3	ENSG00000131584.14	Colon_Sigmoid_Analysis	1_1330726_A_G_hg19	LeadPvNotSignificant(Checkld)	0.350404
ACAP3	ENSG00000131584.14	Artery_Aorta_Analysis	1_1330726_A_G_hg19	LeadPvSignificant	5.10152e-05
ACAP3	ENSG00000131584.14	Brain_Cerebellum_Analysis	1_1330726_A_G_hg19	LeadPvNotSignificant(Checkld)	0.753396
ACAP3	ENSG00000131584.14	Brain_Nucleus_accumbens_basal_ganglia_Analysis	1_1330726_A_G_hg19	LeadPvNotSignificant(Checkld)	0.443719
ACAP3	ENSG00000131584.14	Brain_Hippocampus_Analysis	1_1330726_A_G_hg19	LeadPvNotSignificant(Checkld)	0.196146
ACAP3	ENSG00000131584.14	Liver_Analysis	1_1330726_A_G_hg19	LeadPvNotSignificant(Checkld)	0.224596
ACAP3	ENSG00000131584.14	Lung_Analysis	1_1330726_A_G_hg19	LeadPvNotSignificant(Checkld)	0.0861235
ACAP3	ENSG00000131584.14	Ovary_Analysis	1_1330726_A_G_hg19	LeadPvNotSignificant(Checkld)	0.00764681
ACAP3	ENSG00000131584.14	Pancreas_Analysis	1_1330726_A_G_hg19	LeadPvNotSignificant(Checkld)	0.00602762
ACAP3	ENSG00000131584.14	Brain_Hypothalamus_Analysis	1_1330726_A_G_hg19	LeadPvNotSignificant(Checkld)	0.423123
ACAP3	ENSG00000131584.14	Nerve_Tibial_Analysis	1_1330726_A_G_hg19	LeadPvNotSignificant(Checkld)	0.025684
ACAP3	ENSG00000131584.14	Muscle_Skeletal_Analysis	1_1330726_A_G_hg19	LeadPvNotSignificant(Checkld)	0.104176
ACAP3	ENSG00000131584.14	Colon_Transverse_Analysis	1_1330726_A_G_hg19	LeadPvNotSignificant(Checkld)	0.0160172
ACAP3	ENSG00000131584.14	Heart_Atrial_Appendage_Analysis	1_1330726_A_G_hg19	LeadPvNotSignificant(Checkld)	0.0457246
ACAP3	ENSG00000131584.14	Heart_Left_Ventricle_Analysis	1_1330726_A_G_hg19	LeadPvSignificant	5.8325e-05
ACAP3	ENSG00000131584.14	Esophagus_Mucosa_Analysis	1_1330726_A_G_hg19	LeadPvNotSignificant(Checkld)	0.000294081
ACAP3	ENSG00000131584.14	Esophagus_Muscularis_Analysis	1_1330726_A_G_hg19	LeadPvNotSignificant(Checkld)	0.0232591
ACAP3	ENSG00000131584.14	Skin_Not_Sun_Exposed_Suprapubic_Analysis	1_1330726_A_G_hg19	LeadPvNotSignificant(Checkld)	0.137293
ACAP3	ENSG00000131584.14	Small_Intestine_Terminal_Ileum_Analysis	1_1330726_A_G_hg19	LeadPvNotSignificant(Checkld)	0.086677
ACAP3	ENSG00000131584.14	Brain_Putamen_basal_ganglia_Analysis	1_1330726_A_G_hg19	LeadPvNotSignificant(Checkld)	0.485556
ACAP3	ENSG00000131584.14	Brain_Cerebellar_Hemisphere_Analysis	1_1330726_A_G_hg19	LeadPvNotSignificant(Checkld)	0.86983
ACAP3	ENSG00000131584.14	Adrenal_Gland_Analysis	1_1330726_A_G_hg19	LeadPvNotSignificant(Checkld)	0.189327
ACAP3	ENSG00000131584.14	Brain_Cortex_Analysis	1_1330726_A_G_hg19	LeadPvNotSignificant(Checkld)	0.992292
ACAP3	ENSG00000131584.14	Artery_Tibial_Analysis	1_1330726_A_G_hg19	LeadPvSignificant	8.4829e-06
ACAP3	ENSG00000131584.14	Adipose_Visceral_Omentum_Analysis	1_1330726_A_G_hg19	LeadPvNotSignificant(Checkld)	0.72131
ACAP3	ENSG00000131584.14	Artery_Coronary_Analysis	1_1330726_A_G_hg19	LeadPvNotSignificant(Checkld)	0.00192209
ACAP3	ENSG00000131584.14	Esophagus_Gastroesophageal_Junction_Analysis	1_1330726_A_G_hg19	LeadPvNotSignificant(Checkld)	0.595482
PADI2	ENSG00000117115.8	ICGC_Analysis	1_17461078_A_G_hg19	False PAWG pval	2.8144159917e-05
PADI2	ENSG00000117115.8	Prostate_Analysis	1_17461078_A_G_hg19	LeadPvNotSignificant(Checkld)	0.141864
PADI2	ENSG00000117115.8	Whole_Blood_Analysis	1_17461078_A_G_hg19	LeadPvSignificant	1.39976e-06
PADI2	ENSG00000117115.8	Pituitary_Analysis	1_17461078_A_G_hg19	LeadPvNotSignificant(Checkld)	0.258672
PADI2	ENSG00000117115.8	Vagina_Analysis	1_17461078_A_G_hg19	LeadPvNotSignificant(Checkld)	0.773208
PADI2	ENSG00000117115.8	Uterus_Analysis	1_17461078_A_G_hg19	LeadPvNotSignificant(Checkld)	0.322868
PADI2	ENSG00000117115.8	Spleen_Analysis	1_17461078_A_G_hg19	LeadPvNotSignificant(Checkld)	0.0511563
PADI2	ENSG00000117115.8	Stomach_Analysis	1_17461078_A_G_hg19	LeadPvNotSignificant(Checkld)	0.596226
PADI2	ENSG00000117115.8	Testis_Analysis	1_17461078_A_G_hg19	LeadPvNotSignificant(Checkld)	0.609635
PADI2	ENSG00000117115.8	Thyroid_Analysis	1_17461078_A_G_hg19	LeadPvNotSignificant(Checkld)	0.000565176
PADI2	ENSG00000117115.8	Skin_Sun_Exposed_Lower_leg_Analysis	1_17461078_A_G_hg19	LeadPvNotSignificant(Checkld)	0.20972
PADI2	ENSG00000117115.8	Brain_Anterior_cingulate_cortex_BA24_Analysis	1_17461078_A_G_hg19	LeadPvNotSignificant(Checkld)	0.0761596
PADI2	ENSG00000117115.8	Brain_Caudate_basal_ganglia_Analysis	1_17461078_A_G_hg19	LeadPvNotSignificant(Checkld)	0.625307
PADI2	ENSG00000117115.8	Brain_Frontal_Cortex_BA9_Analysis	1_17461078_A_G_hg19	LeadPvNotSignificant(Checkld)	0.669093
PADI2	ENSG00000117115.8	Adipose_Subcutaneous_Analysis	1_17461078_A_G_hg19	LeadPvNotSignificant(Checkld)	0.00265475
PADI2	ENSG00000117115.8	Breast_Mammary_Tissue_Analysis	1_17461078_A_G_hg19	LeadPvNotSignificant(Checkld)	0.904048
PADI2	ENSG00000117115.8	Colon_Sigmoid_Analysis	1_17461078_A_G_hg19	LeadPvNotSignificant(Checkld)	0.52526
PADI2	ENSG00000117115.8	Artery_Aorta_Analysis	1_17461078_A_G_hg19	LeadPvNotSignificant(Checkld)	0.459411
PADI2	ENSG00000117115.8	Brain_Cerebellum_Analysis	1_17461078_A_G_hg19	LeadPvNotSignificant(Checkld)	0.45111
PADI2	ENSG00000117115.8	Brain_Nucleus_accumbens_basal_ganglia_Analysis	1_17461078_A_G_hg19	LeadPvNotSignificant(Checkld)	0.675035
PADI2	ENSG00000117115.8	Brain_Hippocampus_Analysis	1_17461078_A_G_hg19	LeadPvNotSignificant(Checkld)	0.992546
PADI2	ENSG00000117115.8	Liver_Analysis	1_17461078_A_G_hg19	LeadPvNotSignificant(Checkld)	0.0117735
PADI2	ENSG00000117115.8	Lung_Analysis	1_17461078_A_G_hg19	LeadPvSignificant	4.49561e-06
PADI2	ENSG00000117115.8	Ovary_Analysis	1_17461078_A_G_hg19	LeadPvNotSignificant(Checkld)	0.254754
PADI2	ENSG00000117115.8	Pancreas_Analysis	1_17461078_A_G_hg19	LeadPvNotSignificant(Checkld)	0.306488
PADI2	ENSG00000117115.8	Brain_Hypothalamus_Analysis	1_17461078_A_G_hg19	LeadPvNotSignificant(Checkld)	0.595215
PADI2	ENSG00000117115.8	Nerve_Tibial_Analysis	1_17461078_A_G_hg19	LeadPvNotSignificant(Checkld)	0.436363
PADI2	ENSG00000117115.8	Muscle_Skeletal_Analysis	1_17461078_A_G_hg19	LeadPvNotSignificant(Checkld)	0.498585
PADI2	ENSG00000117115.8	Colon_Transverse_Analysis	1_17461078_A_G_hg19	LeadPvNotSignificant(Checkld)	0.723759
PADI2	ENSG00000117115.8	Heart_Atrial_Appendage_Analysis	1_17461078_A_G_hg19	LeadPvNotSignificant(Checkld)	0.577533
PADI2	ENSG00000117115.8	Heart_Left_Ventricle_Analysis	1_17461078_A_G_hg19	LeadPvSignificant	0.000188354
PADI2	ENSG00000117115.8	Esophagus_Mucosa_Analysis	1_17461078_A_G_hg19	LeadPvNotSignificant(Checkld)	0.0176189
PADI2	ENSG00000117115.8	Esophagus_Muscularis_Analysis	1_17461078_A_G_hg19	LeadPvNotSignificant(Checkld)	0.433245
PADI2	ENSG00000117115.8	Skin_Not_Sun_Exposed_Suprapubic_Analysis	1_17461078_A_G_hg19	LeadPvNotSignificant(Checkld)	0.473836
PADI2	ENSG00000117115.8	Small_Intestine_Terminal_Ileum_Analysis	1_17461078_A_G_hg19	LeadPvNotSignificant(Checkld)	0.409344
PADI2	ENSG00000117115.8	Brain_Putamen_basal_ganglia_Analysis	1_17461078_A_G_hg19	LeadPvNotSignificant(Checkld)	0.175726
PADI2	ENSG00000117115.8	Brain_Cerebellar_Hemisphere_Analysis	1_17461078_A_G_hg19	LeadPvNotSignificant(Checkld)	0.701803
PADI2	ENSG00000117115.8	Adrenal_Gland_Analysis	1_17461078_A_G_hg19	LeadPvNotSignificant(Checkld)	0.0403148
PADI2	ENSG00000117115.8	Brain_Cortex_Analysis	1_17461078_A_G_hg19	LeadPvNotSignificant(Checkld)	0.869786
PADI2	ENSG00000117115.8	Artery_Tibial_Analysis	1_17461078_A_G_hg19	LeadPvNotSignificant(Checkld)	0.543002
PADI2	ENSG00000117115.8	Adipose_Visceral_Omentum_Analysis	1_17461078_A_G_hg19	LeadPvNotSignificant(Checkld)	0.167347
PADI2	ENSG00000117115.8	Artery_Coronary_Analysis	1_17461078_A_G_hg19	LeadPvNotSignificant(Checkld)	0.055975
PADI2	ENSG00000117115.8	Esophagus_Gastroesophageal_Junction_Analysis	1_17461078_A_G_hg19	LeadPvNotSignificant(Checkld)	0.624673
AL590822.2	ENSG00000269554.1	ICGC_Analysis	1_2219880_A_C_hg19	False PAWG pval	7.59286648632e-06
AL590822.2	ENSG00000269554.1	Prostate_Analysis	1_2143491_G_A_hg19	NoLDPv,AllPvNotSignificant	0.00158276
AL590822.2	ENSG00000269554.1	Whole_Blood_Analysis	1_2219880_A_C_hg19	LeadPvNotSignificant(Checkld)	0.189303
AL590822.2	ENSG00000269554.1	Pituitary_Analysis	1_2055302_G_T_b37	NoLDPv,AllPvNotSignificant	0.0138037
AL590822.2	ENSG00000269554.1	Vagina_Analysis	1_2068714_G_A_hg19	NoLDPv,AllPvNotSignificant	0.000421337
AL590822.2	ENSG00000269554.1	Uterus_Analysis	1_2056115_A_G_hg19	NoLDPv,AllPvNotSignificant	0.0180639
AL590822.2	ENSG00000269554.1	Spleen_Analysis	1_2037240_T_C_hg19	NoLDPv,AllPvNotSignificant	0.000815742
AL590822.2	ENSG00000269554.1	Stomach_Analysis	1_2219880_A_C_hg19	LeadPvNotSignificant(Checkld)	0.346528
AL590822.2	ENSG00000269554.1	Testis_Analysis	1_2219880_A_C_hg19	LeadPvNotSignificant(Checkld)	0.989893
AL590822.2	ENSG00000269554.1	Thyroid_Analysis	1_2219880_A_C_hg19	LeadPvNotSignificant(Checkld)	0.61285
AL590822.2	ENSG00000269554.1	Skin_Sun_Exposed_Lower_leg_Analysis	1_2219880_A_C_hg19	LeadPvNotSignificant(Checkld)	0.686683
AL590822.2	ENSG00000269554.1	Brain_Anterior_cingulate_cortex_BA24_Analysis	1_2165918_G_C_hg19	NoLDPv,AllPvNotSignificant	0.0047795
AL590822.2	ENSG00000269554.1	Brain_Caudate_basal_ganglia_Analysis	1_2216368_T_G_hg19	NoLDPv,AllPvNotSignificant	0.010561
AL590822.2	ENSG00000269554.1	Brain_Frontal_Cortex_BA9_Analysis	1_2054234_C_T_b37	NoLDPv,AllPvNotSignificant	0.0252207
AL590822.2	ENSG00000269554.1	Adipose_Subcutaneous_Analysis	1_2219880_A_C_hg19	LeadPvNotSignificant(Checkld)	0.0377665
AL590822.2	ENSG00000269554.1	Breast_Mammary_Tissue_Analysis	1_2063472_G_C_b37	NoLDPv,AllPvNotSignificant	0.000373243
AL590822.2	ENSG00000269554.1	Colon_Sigmoid_Analysis	1_2121118_C_T_hg19	NoLDPv,AllPvSignificant	7.72176e-05
AL590822.2	ENSG00000269554.1	Artery_Aorta_Analysis	1_2219880_A_C_hg19	LeadPvNotSignificant(Checkld)	0.077539
AL590822.2	ENSG00000269554.1	Brain_Cerebellum_Analysis	1_2037926_C_T_b37	NoLDPv,AllPvSignificant	2.55267e-05
AL590822.2	ENSG00000269554.1	Brain_Nucleus_accumbens_basal_ganglia_Analysis	1_2204790_G_A_hg19	NoLDPv,AllPvNotSignificant	0.0352438
AL590822.2	ENSG00000269554.1	Brain_Hippocampus_Analysis	1_2052728_T_A_hg19	NoLDPv,AllPvNotSignificant	0.0114755
AL590822.2	ENSG00000269554.1	Liver_Analysis	1_2112461_T_C_hg19	NoLDPv,AllPvNotSignificant	0.0139032
AL590822.2	ENSG00000269554.1	Lung_Analysis	1_2219880_A_C_hg19	LeadPvNotSignificant(Checkld)	0.991497
AL590822.2	ENSG00000269554.1	Ovary_Analysis	1_2153697_T_C_hg19	NoLDPv,AllPvNotSignificant	0.00312726
AL590822.2	ENSG00000269554.1	Pancreas_Analysis	1_2219880_A_C_hg19	LeadPvNotSignificant(Checkld)	0.913191
AL590822.2	ENSG00000269554.1	Brain_Hypothalamus_Analysis	1_2202774_C_T_hg19	NoLDPv,AllPvNotSignificant	0.00117043
AL590822.2	ENSG00000269554.1	Nerve_Tibial_Analysis	1_2219880_A_C_hg19	LeadPvNotSignificant(Checkld)	0.365224
AL590822.2	ENSG00000269554.1	Muscle_Skeletal_Analysis	1_2219880_A_C_hg19	LeadPvNotSignificant(Checkld)	0.673392
AL590822.2	ENSG00000269554.1	Colon_Transverse_Analysis	1_2219880_A_C_hg19	LeadPvNotSignificant(Checkld)	0.947697
AL590822.2	ENSG00000269554.1	Heart_Atrial_Appendage_Analysis	1_2219880_A_C_hg19	LeadPvNotSignificant(Checkld)	0.834106
AL590822.2	ENSG00000269554.1	Heart_Left_Ventricle_Analysis	1_2219880_A_C_hg19	LeadPvNotSignificant(Checkld)	0.835478
AL590822.2	ENSG00000269554.1	Esophagus_Mucosa_Analysis	1_2219880_A_C_hg19	LeadPvNotSignificant(Checkld)	0.780094
AL590822.2	ENSG00000269554.1	Esophagus_Muscularis_Analysis	1_2219880_A_C_hg19	LeadPvNotSignificant(Checkld)	0.363092
AL590822.2	ENSG00000269554.1	Skin_Not_Sun_Exposed_Suprapubic_Analysis	1_2219880_A_C_hg19	LeadPvNotSignificant(Checkld)	0.453589
AL590822.2	ENSG00000269554.1	Small_Intestine_Terminal_Ileum_Analysis	1_2063472_G_C_b37	NoLDPv,AllPvNotSignificant	0.00025012
AL590822.2	ENSG00000269554.1	Brain_Putamen_basal_ganglia_Analysis	1_2125942_C_G_b37	NoLDPv,AllPvNotSignificant	0.010095
AL590822.2	ENSG00000269554.1	Brain_Cerebellar_Hemisphere_Analysis	1_2125942_C_G_b37	NoLDPv,AllPvNotSignificant	0.000629332
AL590822.2	ENSG00000269554.1	Adrenal_Gland_Analysis	1_2219880_A_C_hg19	LeadPvNotSignificant(Checkld)	0.174394
AL590822.2	ENSG00000269554.1	Brain_Cortex_Analysis	1_2117558_C_T_hg19	NoLDPv,AllPvNotSignificant	0.00765867
AL590822.2	ENSG00000269554.1	Artery_Tibial_Analysis	1_2219880_A_C_hg19	LeadPvNotSignificant(Checkld)	0.567694
AL590822.2	ENSG00000269554.1	Adipose_Visceral_Omentum_Analysis	1_2219880_A_C_hg19	LeadPvNotSignificant(Checkld)	0.606167
AL590822.2	ENSG00000269554.1	Artery_Coronary_Analysis	1_2024256_A_G_hg19	NoLDPv,AllPvNotSignificant	0.00602894
AL590822.2	ENSG00000269554.1	Esophagus_Gastroesophageal_Junction_Analysis	1_2038024_A_G_b37	NoLDPv,AllPvNotSignificant	0.00642748
PUSL1	ENSG00000169972.7	ICGC_Analysis	1_1342612_G_C_hg19	False PAWG pval	1.18971007488e-07
PUSL1	ENSG00000169972.7	Prostate_Analysis	1_1342612_G_C_hg19	LeadPvNotSignificant(Checkld)	0.288068
PUSL1	ENSG00000169972.7	Whole_Blood_Analysis	1_1342612_G_C_hg19	LeadPvSignificant	0.000211048
PUSL1	ENSG00000169972.7	Pituitary_Analysis	1_1342612_G_C_hg19	LeadPvNotSignificant(Checkld)	0.493643
PUSL1	ENSG00000169972.7	Vagina_Analysis	1_1342612_G_C_hg19	LeadPvNotSignificant(Checkld)	0.521853
PUSL1	ENSG00000169972.7	Uterus_Analysis	1_1342612_G_C_hg19	LeadPvNotSignificant(Checkld)	0.028256
PUSL1	ENSG00000169972.7	Spleen_Analysis	1_1342612_G_C_hg19	LeadPvNotSignificant(Checkld)	0.205399
PUSL1	ENSG00000169972.7	Stomach_Analysis	1_1342612_G_C_hg19	LeadPvNotSignificant(Checkld)	0.556433
PUSL1	ENSG00000169972.7	Testis_Analysis	1_1342612_G_C_hg19	LeadPvSignificant	6.50438e-05
PUSL1	ENSG00000169972.7	Thyroid_Analysis	1_1342612_G_C_hg19	LeadPvNotSignificant(Checkld)	0.575593
PUSL1	ENSG00000169972.7	Skin_Sun_Exposed_Lower_leg_Analysis	1_1342612_G_C_hg19	LeadPvNotSignificant(Checkld)	0.0418953
PUSL1	ENSG00000169972.7	Brain_Anterior_cingulate_cortex_BA24_Analysis	1_1342612_G_C_hg19	LeadPvNotSignificant(Checkld)	0.830103
PUSL1	ENSG00000169972.7	Brain_Caudate_basal_ganglia_Analysis	1_1342612_G_C_hg19	LeadPvNotSignificant(Checkld)	0.219823
PUSL1	ENSG00000169972.7	Brain_Frontal_Cortex_BA9_Analysis	1_1342612_G_C_hg19	LeadPvNotSignificant(Checkld)	0.396795
PUSL1	ENSG00000169972.7	Adipose_Subcutaneous_Analysis	1_1342612_G_C_hg19	LeadPvNotSignificant(Checkld)	0.0536576
PUSL1	ENSG00000169972.7	Breast_Mammary_Tissue_Analysis	1_1342612_G_C_hg19	LeadPvNotSignificant(Checkld)	0.0274317
PUSL1	ENSG00000169972.7	Colon_Sigmoid_Analysis	1_1342612_G_C_hg19	LeadPvNotSignificant(Checkld)	0.693822
PUSL1	ENSG00000169972.7	Artery_Aorta_Analysis	1_1342612_G_C_hg19	LeadPvNotSignificant(Checkld)	0.00492227
PUSL1	ENSG00000169972.7	Brain_Cerebellum_Analysis	1_1342612_G_C_hg19	LeadPvNotSignificant(Checkld)	0.0236381
PUSL1	ENSG00000169972.7	Brain_Nucleus_accumbens_basal_ganglia_Analysis	1_1342612_G_C_hg19	LeadPvNotSignificant(Checkld)	0.0426185
PUSL1	ENSG00000169972.7	Brain_Hippocampus_Analysis	1_1342612_G_C_hg19	LeadPvNotSignificant(Checkld)	0.367039
PUSL1	ENSG00000169972.7	Liver_Analysis	1_1342612_G_C_hg19	LeadPvNotSignificant(Checkld)	0.00804239
PUSL1	ENSG00000169972.7	Lung_Analysis	1_1342612_G_C_hg19	LeadPvNotSignificant(Checkld)	0.346806
PUSL1	ENSG00000169972.7	Ovary_Analysis	1_1342612_G_C_hg19	LeadPvNotSignificant(Checkld)	0.0428333
PUSL1	ENSG00000169972.7	Pancreas_Analysis	1_1342612_G_C_hg19	LeadPvNotSignificant(Checkld)	0.287255
PUSL1	ENSG00000169972.7	Brain_Hypothalamus_Analysis	1_1342612_G_C_hg19	LeadPvNotSignificant(Checkld)	0.508539
PUSL1	ENSG00000169972.7	Nerve_Tibial_Analysis	1_1342612_G_C_hg19	LeadPvNotSignificant(Checkld)	0.00757046
PUSL1	ENSG00000169972.7	Muscle_Skeletal_Analysis	1_1342612_G_C_hg19	LeadPvSignificant	1.7402e-05
PUSL1	ENSG00000169972.7	Colon_Transverse_Analysis	1_1342612_G_C_hg19	LeadPvNotSignificant(Checkld)	0.00669593
PUSL1	ENSG00000169972.7	Heart_Atrial_Appendage_Analysis	1_1342612_G_C_hg19	LeadPvNotSignificant(Checkld)	0.496327
PUSL1	ENSG00000169972.7	Heart_Left_Ventricle_Analysis	1_1342612_G_C_hg19	LeadPvNotSignificant(Checkld)	0.00596576
PUSL1	ENSG00000169972.7	Esophagus_Mucosa_Analysis	1_1342612_G_C_hg19	LeadPvNotSignificant(Checkld)	0.0666466
PUSL1	ENSG00000169972.7	Esophagus_Muscularis_Analysis	1_1342612_G_C_hg19	LeadPvNotSignificant(Checkld)	0.0462385
PUSL1	ENSG00000169972.7	Skin_Not_Sun_Exposed_Suprapubic_Analysis	1_1342612_G_C_hg19	LeadPvNotSignificant(Checkld)	0.429682
PUSL1	ENSG00000169972.7	Small_Intestine_Terminal_Ileum_Analysis	1_1342612_G_C_hg19	LeadPvNotSignificant(Checkld)	0.570659
PUSL1	ENSG00000169972.7	Brain_Putamen_basal_ganglia_Analysis	1_1342612_G_C_hg19	LeadPvNotSignificant(Checkld)	0.243501
PUSL1	ENSG00000169972.7	Brain_Cerebellar_Hemisphere_Analysis	1_1342612_G_C_hg19	LeadPvNotSignificant(Checkld)	0.881032
PUSL1	ENSG00000169972.7	Adrenal_Gland_Analysis	1_1342612_G_C_hg19	LeadPvNotSignificant(Checkld)	0.377991
PUSL1	ENSG00000169972.7	Brain_Cortex_Analysis	1_1342612_G_C_hg19	LeadPvNotSignificant(Checkld)	0.873052
PUSL1	ENSG00000169972.7	Artery_Tibial_Analysis	1_1342612_G_C_hg19	LeadPvNotSignificant(Checkld)	0.851822
PUSL1	ENSG00000169972.7	Adipose_Visceral_Omentum_Analysis	1_1342612_G_C_hg19	LeadPvNotSignificant(Checkld)	0.734169
PUSL1	ENSG00000169972.7	Artery_Coronary_Analysis	1_1342612_G_C_hg19	LeadPvNotSignificant(Checkld)	0.830095
PUSL1	ENSG00000169972.7	Esophagus_Gastroesophageal_Junction_Analysis	1_1342612_G_C_hg19	LeadPvNotSignificant(Checkld)	0.0188096
AL590822.1	ENSG00000203301.2	ICGC_Analysis	1_2048729_G_A_hg19	False PAWG pval	8.91251776389e-06
AL590822.1	ENSG00000203301.2	Prostate_Analysis	1_2048729_G_A_hg19	LeadPvNotSignificant(Checkld)	0.830051
AL590822.1	ENSG00000203301.2	Whole_Blood_Analysis	1_2048729_G_A_hg19	LeadPvNotSignificant(Checkld)	0.300036
AL590822.1	ENSG00000203301.2	Pituitary_Analysis	1_2048729_G_A_hg19	LeadPvNotSignificant(Checkld)	0.938193
AL590822.1	ENSG00000203301.2	Vagina_Analysis	1_2048729_G_A_hg19	LeadPvNotSignificant(Checkld)	0.0660971
AL590822.1	ENSG00000203301.2	Uterus_Analysis	1_2048729_G_A_hg19	LeadPvNotSignificant(Checkld)	0.10701
AL590822.1	ENSG00000203301.2	Spleen_Analysis	1_2048729_G_A_hg19	LeadPvNotSignificant(Checkld)	0.41652
AL590822.1	ENSG00000203301.2	Stomach_Analysis	1_2048729_G_A_hg19	LeadPvNotSignificant(Checkld)	0.00498179
AL590822.1	ENSG00000203301.2	Testis_Analysis	1_2048729_G_A_hg19	LeadPvNotSignificant(Checkld)	0.0335372
AL590822.1	ENSG00000203301.2	Thyroid_Analysis	1_2048729_G_A_hg19	LeadPvNotSignificant(Checkld)	0.0971276
AL590822.1	ENSG00000203301.2	Skin_Sun_Exposed_Lower_leg_Analysis	1_2048729_G_A_hg19	LeadPvSignificant	6.14786e-05
AL590822.1	ENSG00000203301.2	Brain_Anterior_cingulate_cortex_BA24_Analysis	1_2048729_G_A_hg19	LeadPvNotSignificant(Checkld)	0.4792
AL590822.1	ENSG00000203301.2	Brain_Caudate_basal_ganglia_Analysis	1_2048729_G_A_hg19	LeadPvNotSignificant(Checkld)	0.439735
AL590822.1	ENSG00000203301.2	Brain_Frontal_Cortex_BA9_Analysis	1_2048729_G_A_hg19	LeadPvNotSignificant(Checkld)	0.460721
AL590822.1	ENSG00000203301.2	Adipose_Subcutaneous_Analysis	1_2048729_G_A_hg19	LeadPvNotSignificant(Checkld)	0.00148156
AL590822.1	ENSG00000203301.2	Breast_Mammary_Tissue_Analysis	1_2048729_G_A_hg19	LeadPvNotSignificant(Checkld)	0.00688656
AL590822.1	ENSG00000203301.2	Colon_Sigmoid_Analysis	1_2048729_G_A_hg19	LeadPvNotSignificant(Checkld)	0.0545782
AL590822.1	ENSG00000203301.2	Artery_Aorta_Analysis	1_2048729_G_A_hg19	LeadPvNotSignificant(Checkld)	0.00814929
AL590822.1	ENSG00000203301.2	Brain_Cerebellum_Analysis	1_2048729_G_A_hg19	LeadPvNotSignificant(Checkld)	0.645674
AL590822.1	ENSG00000203301.2	Brain_Nucleus_accumbens_basal_ganglia_Analysis	1_2048729_G_A_hg19	LeadPvNotSignificant(Checkld)	0.725184
AL590822.1	ENSG00000203301.2	Brain_Hippocampus_Analysis	1_2048729_G_A_hg19	LeadPvNotSignificant(Checkld)	0.268888
AL590822.1	ENSG00000203301.2	Liver_Analysis	1_2048729_G_A_hg19	LeadPvNotSignificant(Checkld)	0.0920649
AL590822.1	ENSG00000203301.2	Lung_Analysis	1_2048729_G_A_hg19	LeadPvNotSignificant(Checkld)	0.260258
AL590822.1	ENSG00000203301.2	Ovary_Analysis	1_2048729_G_A_hg19	LeadPvNotSignificant(Checkld)	0.00102252
AL590822.1	ENSG00000203301.2	Pancreas_Analysis	1_2048729_G_A_hg19	LeadPvNotSignificant(Checkld)	0.101416
AL590822.1	ENSG00000203301.2	Brain_Hypothalamus_Analysis	1_2048729_G_A_hg19	LeadPvNotSignificant(Checkld)	0.476427
AL590822.1	ENSG00000203301.2	Nerve_Tibial_Analysis	1_2048729_G_A_hg19	LeadPvNotSignificant(Checkld)	0.0140267
AL590822.1	ENSG00000203301.2	Muscle_Skeletal_Analysis	1_2048729_G_A_hg19	LeadPvNotSignificant(Checkld)	0.796205
AL590822.1	ENSG00000203301.2	Colon_Transverse_Analysis	1_2048729_G_A_hg19	LeadPvNotSignificant(Checkld)	0.0583206
AL590822.1	ENSG00000203301.2	Heart_Atrial_Appendage_Analysis	1_2048729_G_A_hg19	LeadPvNotSignificant(Checkld)	0.0243751
AL590822.1	ENSG00000203301.2	Heart_Left_Ventricle_Analysis	1_2048729_G_A_hg19	LeadPvNotSignificant(Checkld)	0.202947
AL590822.1	ENSG00000203301.2	Esophagus_Mucosa_Analysis	1_2048729_G_A_hg19	LeadPvNotSignificant(Checkld)	0.178357
AL590822.1	ENSG00000203301.2	Esophagus_Muscularis_Analysis	1_2048729_G_A_hg19	LeadPvNotSignificant(Checkld)	0.0380404
AL590822.1	ENSG00000203301.2	Skin_Not_Sun_Exposed_Suprapubic_Analysis	1_2048729_G_A_hg19	LeadPvSignificant	0.000123895
AL590822.1	ENSG00000203301.2	Small_Intestine_Terminal_Ileum_Analysis	1_2048729_G_A_hg19	LeadPvNotSignificant(Checkld)	0.355985
AL590822.1	ENSG00000203301.2	Brain_Putamen_basal_ganglia_Analysis	1_2048729_G_A_hg19	LeadPvNotSignificant(Checkld)	0.915432
AL590822.1	ENSG00000203301.2	Brain_Cerebellar_Hemisphere_Analysis	1_2048729_G_A_hg19	LeadPvNotSignificant(Checkld)	0.0883214
AL590822.1	ENSG00000203301.2	Adrenal_Gland_Analysis	1_2048729_G_A_hg19	LeadPvNotSignificant(Checkld)	0.62938
AL590822.1	ENSG00000203301.2	Brain_Cortex_Analysis	1_2048729_G_A_hg19	LeadPvNotSignificant(Checkld)	0.371982
AL590822.1	ENSG00000203301.2	Artery_Tibial_Analysis	1_2048729_G_A_hg19	LeadPvNotSignificant(Checkld)	0.0901595
AL590822.1	ENSG00000203301.2	Adipose_Visceral_Omentum_Analysis	1_2048729_G_A_hg19	LeadPvNotSignificant(Checkld)	0.0017926
AL590822.1	ENSG00000203301.2	Artery_Coronary_Analysis	1_2048729_G_A_hg19	LeadPvNotSignificant(Checkld)	0.887652
AL590822.1	ENSG00000203301.2	Esophagus_Gastroesophageal_Junction_Analysis	1_2048729_G_A_hg19	LeadPvNotSignificant(Checkld)	0.0560788
PADI1	ENSG00000142623.8	ICGC_Analysis	1_17559837_A_G_hg19	False PAWG pval	6.51132409402e-06
PADI1	ENSG00000142623.8	Prostate_Analysis	1_17559837_A_G_hg19	LeadPvNotSignificant(Checkld)	0.349919
PADI1	ENSG00000142623.8	Whole_Blood_Analysis	nan	NoPvAtAll	nan
PADI1	ENSG00000142623.8	Pituitary_Analysis	nan	NoPvAtAll	nan
PADI1	ENSG00000142623.8	Vagina_Analysis	1_17559837_A_G_hg19	LeadPvNotSignificant(Checkld)	0.0663807
PADI1	ENSG00000142623.8	Uterus_Analysis	nan	NoPvAtAll	nan
PADI1	ENSG00000142623.8	Spleen_Analysis	1_17559837_A_G_hg19	LeadPvNotSignificant(Checkld)	0.0676319
PADI1	ENSG00000142623.8	Stomach_Analysis	nan	NoPvAtAll	nan
PADI1	ENSG00000142623.8	Testis_Analysis	1_17559837_A_G_hg19	LeadPvNotSignificant(Checkld)	0.576389
PADI1	ENSG00000142623.8	Thyroid_Analysis	nan	NoPvAtAll	nan
PADI1	ENSG00000142623.8	Skin_Sun_Exposed_Lower_leg_Analysis	1_17559837_A_G_hg19	LeadPvSignificant	4.25376e-18
PADI1	ENSG00000142623.8	Brain_Anterior_cingulate_cortex_BA24_Analysis	nan	NoPvAtAll	nan
PADI1	ENSG00000142623.8	Brain_Caudate_basal_ganglia_Analysis	1_17559837_A_G_hg19	LeadPvNotSignificant(Checkld)	0.807592
PADI1	ENSG00000142623.8	Brain_Frontal_Cortex_BA9_Analysis	nan	NoPvAtAll	nan
PADI1	ENSG00000142623.8	Adipose_Subcutaneous_Analysis	nan	NoPvAtAll	nan
PADI1	ENSG00000142623.8	Breast_Mammary_Tissue_Analysis	nan	NoPvAtAll	nan
PADI1	ENSG00000142623.8	Colon_Sigmoid_Analysis	nan	NoPvAtAll	nan
PADI1	ENSG00000142623.8	Artery_Aorta_Analysis	nan	NoPvAtAll	nan
PADI1	ENSG00000142623.8	Brain_Cerebellum_Analysis	nan	NoPvAtAll	nan
PADI1	ENSG00000142623.8	Brain_Nucleus_accumbens_basal_ganglia_Analysis	1_17559837_A_G_hg19	LeadPvNotSignificant(Checkld)	0.209294
PADI1	ENSG00000142623.8	Brain_Hippocampus_Analysis	1_17559837_A_G_hg19	LeadPvNotSignificant(Checkld)	0.0136015
PADI1	ENSG00000142623.8	Liver_Analysis	1_17559837_A_G_hg19	LeadPvNotSignificant(Checkld)	0.808732
PADI1	ENSG00000142623.8	Lung_Analysis	nan	NoPvAtAll	nan
PADI1	ENSG00000142623.8	Ovary_Analysis	nan	NoPvAtAll	nan
PADI1	ENSG00000142623.8	Pancreas_Analysis	nan	NoPvAtAll	nan
PADI1	ENSG00000142623.8	Brain_Hypothalamus_Analysis	1_17559837_A_G_hg19	LeadPvNotSignificant(Checkld)	0.662394
PADI1	ENSG00000142623.8	Nerve_Tibial_Analysis	nan	NoPvAtAll	nan
PADI1	ENSG00000142623.8	Muscle_Skeletal_Analysis	nan	NoPvAtAll	nan
PADI1	ENSG00000142623.8	Colon_Transverse_Analysis	1_17559837_A_G_hg19	LeadPvNotSignificant(Checkld)	0.541517
PADI1	ENSG00000142623.8	Heart_Atrial_Appendage_Analysis	nan	NoPvAtAll	nan
PADI1	ENSG00000142623.8	Heart_Left_Ventricle_Analysis	nan	NoPvAtAll	nan
PADI1	ENSG00000142623.8	Esophagus_Mucosa_Analysis	1_17559837_A_G_hg19	LeadPvNotSignificant(Checkld)	0.000508595
PADI1	ENSG00000142623.8	Esophagus_Muscularis_Analysis	1_17559837_A_G_hg19	LeadPvNotSignificant(Checkld)	0.0521574
PADI1	ENSG00000142623.8	Skin_Not_Sun_Exposed_Suprapubic_Analysis	1_17559837_A_G_hg19	LeadPvSignificant	4.49639e-06
PADI1	ENSG00000142623.8	Small_Intestine_Terminal_Ileum_Analysis	nan	NoPvAtAll	nan
PADI1	ENSG00000142623.8	Brain_Putamen_basal_ganglia_Analysis	1_17559837_A_G_hg19	LeadPvNotSignificant(Checkld)	0.848529
PADI1	ENSG00000142623.8	Brain_Cerebellar_Hemisphere_Analysis	nan	NoPvAtAll	nan
PADI1	ENSG00000142623.8	Adrenal_Gland_Analysis	nan	NoPvAtAll	nan
PADI1	ENSG00000142623.8	Brain_Cortex_Analysis	nan	NoPvAtAll	nan
PADI1	ENSG00000142623.8	Artery_Tibial_Analysis	nan	NoPvAtAll	nan
PADI1	ENSG00000142623.8	Adipose_Visceral_Omentum_Analysis	nan	NoPvAtAll	nan
PADI1	ENSG00000142623.8	Artery_Coronary_Analysis	nan	NoPvAtAll	nan
PADI1	ENSG00000142623.8	Esophagus_Gastroesophageal_Junction_Analysis	1_17559837_A_G_hg19	LeadPvNotSignificant(Checkld)	0.58145
AL589739.1	ENSG00000269753.1	ICGC_Analysis	1_2275138_C_T_hg19	True PAWG pval	4.7128023188e-06
AL589739.1	ENSG00000269753.1	Prostate_Analysis	1_2275138_C_T_hg19	LeadPvNotSignificant(Checkld)	0.536356
AL589739.1	ENSG00000269753.1	Whole_Blood_Analysis	nan	NoPvAtAll	nan
AL589739.1	ENSG00000269753.1	Pituitary_Analysis	1_2275138_C_T_hg19	LeadPvNotSignificant(Checkld)	0.73174
AL589739.1	ENSG00000269753.1	Vagina_Analysis	1_2275138_C_T_hg19	LeadPvNotSignificant(Checkld)	0.448442
AL589739.1	ENSG00000269753.1	Uterus_Analysis	1_2275138_C_T_hg19	LeadPvNotSignificant(Checkld)	0.772798
AL589739.1	ENSG00000269753.1	Spleen_Analysis	1_2275138_C_T_hg19	LeadPvNotSignificant(Checkld)	0.561046
AL589739.1	ENSG00000269753.1	Stomach_Analysis	1_2275138_C_T_hg19	LeadPvNotSignificant(Checkld)	0.786288
AL589739.1	ENSG00000269753.1	Testis_Analysis	1_2275138_C_T_hg19	LeadPvNotSignificant(Checkld)	0.466169
AL589739.1	ENSG00000269753.1	Thyroid_Analysis	1_2275138_C_T_hg19	LeadPvNotSignificant(Checkld)	0.0266966
AL589739.1	ENSG00000269753.1	Skin_Sun_Exposed_Lower_leg_Analysis	1_2275138_C_T_hg19	LeadPvNotSignificant(Checkld)	0.105201
AL589739.1	ENSG00000269753.1	Brain_Anterior_cingulate_cortex_BA24_Analysis	1_2275138_C_T_hg19	LeadPvNotSignificant(Checkld)	0.323984
AL589739.1	ENSG00000269753.1	Brain_Caudate_basal_ganglia_Analysis	1_2275138_C_T_hg19	LeadPvNotSignificant(Checkld)	0.316578
AL589739.1	ENSG00000269753.1	Brain_Frontal_Cortex_BA9_Analysis	1_2275138_C_T_hg19	LeadPvNotSignificant(Checkld)	0.890778
AL589739.1	ENSG00000269753.1	Adipose_Subcutaneous_Analysis	1_2275138_C_T_hg19	LeadPvNotSignificant(Checkld)	0.153343
AL589739.1	ENSG00000269753.1	Breast_Mammary_Tissue_Analysis	1_2275138_C_T_hg19	LeadPvNotSignificant(Checkld)	0.376066
AL589739.1	ENSG00000269753.1	Colon_Sigmoid_Analysis	1_2275138_C_T_hg19	LeadPvNotSignificant(Checkld)	0.451572
AL589739.1	ENSG00000269753.1	Artery_Aorta_Analysis	1_2275138_C_T_hg19	LeadPvNotSignificant(Checkld)	0.683853
AL589739.1	ENSG00000269753.1	Brain_Cerebellum_Analysis	1_2275138_C_T_hg19	LeadPvNotSignificant(Checkld)	0.397772
AL589739.1	ENSG00000269753.1	Brain_Nucleus_accumbens_basal_ganglia_Analysis	1_2275138_C_T_hg19	LeadPvNotSignificant(Checkld)	0.815352
AL589739.1	ENSG00000269753.1	Brain_Hippocampus_Analysis	1_2275138_C_T_hg19	LeadPvNotSignificant(Checkld)	0.369684
AL589739.1	ENSG00000269753.1	Liver_Analysis	1_2275138_C_T_hg19	LeadPvNotSignificant(Checkld)	0.259209
AL589739.1	ENSG00000269753.1	Lung_Analysis	1_2275138_C_T_hg19	LeadPvNotSignificant(Checkld)	0.381606
AL589739.1	ENSG00000269753.1	Ovary_Analysis	1_2275138_C_T_hg19	LeadPvNotSignificant(Checkld)	0.917816
AL589739.1	ENSG00000269753.1	Pancreas_Analysis	1_2275138_C_T_hg19	LeadPvNotSignificant(Checkld)	0.678099
AL589739.1	ENSG00000269753.1	Brain_Hypothalamus_Analysis	1_2275138_C_T_hg19	LeadPvNotSignificant(Checkld)	0.407109
AL589739.1	ENSG00000269753.1	Nerve_Tibial_Analysis	1_2275138_C_T_hg19	LeadPvNotSignificant(Checkld)	0.838017
AL589739.1	ENSG00000269753.1	Muscle_Skeletal_Analysis	1_2275138_C_T_hg19	LeadPvNotSignificant(Checkld)	0.167649
AL589739.1	ENSG00000269753.1	Colon_Transverse_Analysis	1_2275138_C_T_hg19	LeadPvNotSignificant(Checkld)	0.233402
AL589739.1	ENSG00000269753.1	Heart_Atrial_Appendage_Analysis	1_2275138_C_T_hg19	LeadPvNotSignificant(Checkld)	0.98002
AL589739.1	ENSG00000269753.1	Heart_Left_Ventricle_Analysis	1_2275138_C_T_hg19	LeadPvNotSignificant(Checkld)	0.149604
AL589739.1	ENSG00000269753.1	Esophagus_Mucosa_Analysis	1_2275138_C_T_hg19	LeadPvNotSignificant(Checkld)	0.197519
AL589739.1	ENSG00000269753.1	Esophagus_Muscularis_Analysis	1_2275138_C_T_hg19	LeadPvNotSignificant(Checkld)	0.444056
AL589739.1	ENSG00000269753.1	Skin_Not_Sun_Exposed_Suprapubic_Analysis	1_2275138_C_T_hg19	LeadPvNotSignificant(Checkld)	0.150946
AL589739.1	ENSG00000269753.1	Small_Intestine_Terminal_Ileum_Analysis	1_2275138_C_T_hg19	LeadPvNotSignificant(Checkld)	0.471419
AL589739.1	ENSG00000269753.1	Brain_Putamen_basal_ganglia_Analysis	1_2275138_C_T_hg19	LeadPvNotSignificant(Checkld)	0.450107
AL589739.1	ENSG00000269753.1	Brain_Cerebellar_Hemisphere_Analysis	1_2275138_C_T_hg19	LeadPvNotSignificant(Checkld)	0.587711
AL589739.1	ENSG00000269753.1	Adrenal_Gland_Analysis	nan	NoPvAtAll	nan
AL589739.1	ENSG00000269753.1	Brain_Cortex_Analysis	1_2275138_C_T_hg19	LeadPvNotSignificant(Checkld)	0.791264
AL589739.1	ENSG00000269753.1	Artery_Tibial_Analysis	1_2275138_C_T_hg19	LeadPvNotSignificant(Checkld)	0.888891
AL589739.1	ENSG00000269753.1	Adipose_Visceral_Omentum_Analysis	1_2275138_C_T_hg19	LeadPvNotSignificant(Checkld)	0.584857
AL589739.1	ENSG00000269753.1	Artery_Coronary_Analysis	1_2275138_C_T_hg19	LeadPvNotSignificant(Checkld)	0.0395676
AL589739.1	ENSG00000269753.1	Esophagus_Gastroesophageal_Junction_Analysis	1_2275138_C_T_hg19	LeadPvNotSignificant(Checkld)	0.363579
RP4-758J18.2	ENSG00000224870.3	ICGC_Analysis	1_1255028_G_A_hg19	False PAWG pval	1.6606530559e-08
RP4-758J18.2	ENSG00000224870.3	Prostate_Analysis	1_1360393_C_T_b37	NoLDPv,AllPvNotSignificant	0.0038716
RP4-758J18.2	ENSG00000224870.3	Whole_Blood_Analysis	1_1255028_G_A_hg19	LeadPvNotSignificant(Checkld)	0.4618
RP4-758J18.2	ENSG00000224870.3	Pituitary_Analysis	1_1241903_C_G_hg19	NoLDPv,AllPvNotSignificant	0.00443046
RP4-758J18.2	ENSG00000224870.3	Vagina_Analysis	1_1323965_A_C_b37	NoLDPv,AllPvNotSignificant	0.00250508
RP4-758J18.2	ENSG00000224870.3	Uterus_Analysis	1_1275264_A_G_b37	NoLDPv,AllPvNotSignificant	0.0208998
RP4-758J18.2	ENSG00000224870.3	Spleen_Analysis	1_1357992_C_T_hg19	NoLDPv,AllPvNotSignificant	0.00317898
RP4-758J18.2	ENSG00000224870.3	Stomach_Analysis	1_1355796_C_T_b37	NoLDPv,AllPvNotSignificant	0.000619845
RP4-758J18.2	ENSG00000224870.3	Testis_Analysis	1_1362883_G_C_b37	NoLDPv,AllPvNotSignificant	0.00337429
RP4-758J18.2	ENSG00000224870.3	Thyroid_Analysis	1_1255028_G_A_hg19	LeadPvNotSignificant(Checkld)	0.0905369
RP4-758J18.2	ENSG00000224870.3	Skin_Sun_Exposed_Lower_leg_Analysis	1_1255028_G_A_hg19	LeadPvNotSignificant(Checkld)	0.79379
RP4-758J18.2	ENSG00000224870.3	Brain_Anterior_cingulate_cortex_BA24_Analysis	1_1395038_G_A_hg19	NoLDPv,AllPvNotSignificant	0.0440528
RP4-758J18.2	ENSG00000224870.3	Brain_Caudate_basal_ganglia_Analysis	1_1242707_A_G_hg19	NoLDPv,AllPvNotSignificant	0.00736598
RP4-758J18.2	ENSG00000224870.3	Brain_Frontal_Cortex_BA9_Analysis	1_1284858_A_C_b37	NoLDPv,AllPvNotSignificant	0.00613429
RP4-758J18.2	ENSG00000224870.3	Adipose_Subcutaneous_Analysis	1_1255028_G_A_hg19	LeadPvNotSignificant(Checkld)	0.256232
RP4-758J18.2	ENSG00000224870.3	Breast_Mammary_Tissue_Analysis	1_1255028_G_A_hg19	LeadPvNotSignificant(Checkld)	0.627683
RP4-758J18.2	ENSG00000224870.3	Colon_Sigmoid_Analysis	1_1365759_G_A_hg19	NoLDPv,AllPvNotSignificant	0.0313394
RP4-758J18.2	ENSG00000224870.3	Artery_Aorta_Analysis	1_1336006_C_T_hg19	NoLeadPv,LdPvNotSignificant	0.593485
RP4-758J18.2	ENSG00000224870.3	Brain_Cerebellum_Analysis	1_1265505_G_A_hg19	NoLDPv,AllPvNotSignificant	0.000531983
RP4-758J18.2	ENSG00000224870.3	Brain_Nucleus_accumbens_basal_ganglia_Analysis	1_1305697_G_C_hg19	NoLDPv,AllPvNotSignificant	0.0173559
RP4-758J18.2	ENSG00000224870.3	Brain_Hippocampus_Analysis	1_1362848_A_T_b37	NoLDPv,AllPvNotSignificant	0.00833042
RP4-758J18.2	ENSG00000224870.3	Liver_Analysis	1_1362848_A_T_b37	NoLDPv,AllPvNotSignificant	0.0128386
RP4-758J18.2	ENSG00000224870.3	Lung_Analysis	1_1255028_G_A_hg19	LeadPvNotSignificant(Checkld)	0.141895
RP4-758J18.2	ENSG00000224870.3	Ovary_Analysis	1_1394347_T_C_hg19	NoLDPv,AllPvNotSignificant	0.00288269
RP4-758J18.2	ENSG00000224870.3	Pancreas_Analysis	1_1357461_C_T_hg19	NoLDPv,AllPvSignificant	0.000213048
RP4-758J18.2	ENSG00000224870.3	Brain_Hypothalamus_Analysis	1_1308386_G_A_hg19	NoLDPv,AllPvNotSignificant	0.0183747
RP4-758J18.2	ENSG00000224870.3	Nerve_Tibial_Analysis	1_1255028_G_A_hg19	LeadPvNotSignificant(Checkld)	0.567915
RP4-758J18.2	ENSG00000224870.3	Muscle_Skeletal_Analysis	1_1255028_G_A_hg19	LeadPvNotSignificant(Checkld)	0.101579
RP4-758J18.2	ENSG00000224870.3	Colon_Transverse_Analysis	1_1255028_G_A_hg19	LeadPvNotSignificant(Checkld)	0.0359777
RP4-758J18.2	ENSG00000224870.3	Heart_Atrial_Appendage_Analysis	1_1325157_G_A_hg19	NoLeadPv,LdPvNotSignificant	0.643544
RP4-758J18.2	ENSG00000224870.3	Heart_Left_Ventricle_Analysis	1_1255028_G_A_hg19	LeadPvNotSignificant(Checkld)	0.0721359
RP4-758J18.2	ENSG00000224870.3	Esophagus_Mucosa_Analysis	1_1255028_G_A_hg19	LeadPvNotSignificant(Checkld)	0.610937
RP4-758J18.2	ENSG00000224870.3	Esophagus_Muscularis_Analysis	1_1255028_G_A_hg19	LeadPvNotSignificant(Checkld)	0.209131
RP4-758J18.2	ENSG00000224870.3	Skin_Not_Sun_Exposed_Suprapubic_Analysis	1_1255028_G_A_hg19	LeadPvNotSignificant(Checkld)	0.663376
RP4-758J18.2	ENSG00000224870.3	Small_Intestine_Terminal_Ileum_Analysis	1_1379499_C_T_hg19	NoLDPv,AllPvNotSignificant	0.00203836
RP4-758J18.2	ENSG00000224870.3	Brain_Putamen_basal_ganglia_Analysis	1_1432986_C_G_hg19	NoLDPv,AllPvNotSignificant	0.0177847
RP4-758J18.2	ENSG00000224870.3	Brain_Cerebellar_Hemisphere_Analysis	1_1361633_G_A_hg19	NoLDPv,AllPvNotSignificant	0.000378175
RP4-758J18.2	ENSG00000224870.3	Adrenal_Gland_Analysis	1_1361555_T_C_hg19	NoLDPv,AllPvSignificant	1.70019e-06
RP4-758J18.2	ENSG00000224870.3	Brain_Cortex_Analysis	1_1365759_G_A_hg19	NoLDPv,AllPvSignificant	3.509e-05
RP4-758J18.2	ENSG00000224870.3	Artery_Tibial_Analysis	1_1255028_G_A_hg19	LeadPvNotSignificant(Checkld)	0.306079
RP4-758J18.2	ENSG00000224870.3	Adipose_Visceral_Omentum_Analysis	1_1336006_C_T_hg19	NoLeadPv,LdPvNotSignificant	0.00575098
RP4-758J18.2	ENSG00000224870.3	Artery_Coronary_Analysis	1_1360157_T_A_hg19	NoLDPv,AllPvNotSignificant	0.00393445
RP4-758J18.2	ENSG00000224870.3	Esophagus_Gastroesophageal_Junction_Analysis	1_1336006_C_T_hg19	NoLeadPv,LdPvNotSignificant	0.580168
CLCN6	ENSG00000011021.17	ICGC_Analysis	1_11883731_C_T_hg19	False PAWG pval	8.64715986877e-06
CLCN6	ENSG00000011021.17	Prostate_Analysis	1_11883731_C_T_hg19	LeadPvNotSignificant(Checkld)	0.223673
CLCN6	ENSG00000011021.17	Whole_Blood_Analysis	1_11883731_C_T_hg19	LeadPvSignificant	1.50001e-08
CLCN6	ENSG00000011021.17	Pituitary_Analysis	1_11883731_C_T_hg19	LeadPvNotSignificant(Checkld)	0.0829188
CLCN6	ENSG00000011021.17	Vagina_Analysis	1_11883731_C_T_hg19	LeadPvNotSignificant(Checkld)	0.132005
CLCN6	ENSG00000011021.17	Uterus_Analysis	1_11883731_C_T_hg19	LeadPvNotSignificant(Checkld)	0.02828
CLCN6	ENSG00000011021.17	Spleen_Analysis	1_11883731_C_T_hg19	LeadPvNotSignificant(Checkld)	0.00336258
CLCN6	ENSG00000011021.17	Stomach_Analysis	1_11883731_C_T_hg19	LeadPvNotSignificant(Checkld)	0.114175
CLCN6	ENSG00000011021.17	Testis_Analysis	1_11883731_C_T_hg19	LeadPvNotSignificant(Checkld)	0.0114998
CLCN6	ENSG00000011021.17	Thyroid_Analysis	1_11883731_C_T_hg19	LeadPvNotSignificant(Checkld)	0.258647
CLCN6	ENSG00000011021.17	Skin_Sun_Exposed_Lower_leg_Analysis	1_11883731_C_T_hg19	LeadPvSignificant	1.03912e-05
CLCN6	ENSG00000011021.17	Brain_Anterior_cingulate_cortex_BA24_Analysis	1_11883731_C_T_hg19	LeadPvNotSignificant(Checkld)	0.355014
CLCN6	ENSG00000011021.17	Brain_Caudate_basal_ganglia_Analysis	1_11883731_C_T_hg19	LeadPvNotSignificant(Checkld)	0.488046
CLCN6	ENSG00000011021.17	Brain_Frontal_Cortex_BA9_Analysis	1_11883731_C_T_hg19	LeadPvNotSignificant(Checkld)	0.0612307
CLCN6	ENSG00000011021.17	Adipose_Subcutaneous_Analysis	1_11883731_C_T_hg19	LeadPvNotSignificant(Checkld)	0.000672633
CLCN6	ENSG00000011021.17	Breast_Mammary_Tissue_Analysis	1_11883731_C_T_hg19	LeadPvNotSignificant(Checkld)	0.346401
CLCN6	ENSG00000011021.17	Colon_Sigmoid_Analysis	1_11883731_C_T_hg19	LeadPvNotSignificant(Checkld)	0.0385091
CLCN6	ENSG00000011021.17	Artery_Aorta_Analysis	1_11883731_C_T_hg19	LeadPvNotSignificant(Checkld)	0.000661233
CLCN6	ENSG00000011021.17	Brain_Cerebellum_Analysis	1_11883731_C_T_hg19	LeadPvNotSignificant(Checkld)	0.393122
CLCN6	ENSG00000011021.17	Brain_Nucleus_accumbens_basal_ganglia_Analysis	1_11883731_C_T_hg19	LeadPvNotSignificant(Checkld)	0.007091
CLCN6	ENSG00000011021.17	Brain_Hippocampus_Analysis	1_11883731_C_T_hg19	LeadPvNotSignificant(Checkld)	0.0766779
CLCN6	ENSG00000011021.17	Liver_Analysis	1_11883731_C_T_hg19	LeadPvNotSignificant(Checkld)	0.0369976
CLCN6	ENSG00000011021.17	Lung_Analysis	1_11883731_C_T_hg19	LeadPvNotSignificant(Checkld)	0.00931228
CLCN6	ENSG00000011021.17	Ovary_Analysis	1_11883731_C_T_hg19	LeadPvNotSignificant(Checkld)	0.0103249
CLCN6	ENSG00000011021.17	Pancreas_Analysis	1_11883731_C_T_hg19	LeadPvNotSignificant(Checkld)	0.00548493
CLCN6	ENSG00000011021.17	Brain_Hypothalamus_Analysis	1_11883731_C_T_hg19	LeadPvNotSignificant(Checkld)	0.275793
CLCN6	ENSG00000011021.17	Nerve_Tibial_Analysis	1_11883731_C_T_hg19	LeadPvNotSignificant(Checkld)	0.00821358
CLCN6	ENSG00000011021.17	Muscle_Skeletal_Analysis	1_11883731_C_T_hg19	LeadPvNotSignificant(Checkld)	0.00914441
CLCN6	ENSG00000011021.17	Colon_Transverse_Analysis	1_11883731_C_T_hg19	LeadPvNotSignificant(Checkld)	0.0450463
CLCN6	ENSG00000011021.17	Heart_Atrial_Appendage_Analysis	1_11883731_C_T_hg19	LeadPvNotSignificant(Checkld)	0.121505
CLCN6	ENSG00000011021.17	Heart_Left_Ventricle_Analysis	1_11883731_C_T_hg19	LeadPvNotSignificant(Checkld)	0.136012
CLCN6	ENSG00000011021.17	Esophagus_Mucosa_Analysis	1_11883731_C_T_hg19	LeadPvNotSignificant(Checkld)	0.00336172
CLCN6	ENSG00000011021.17	Esophagus_Muscularis_Analysis	1_11883731_C_T_hg19	LeadPvSignificant	9.10512e-05
CLCN6	ENSG00000011021.17	Skin_Not_Sun_Exposed_Suprapubic_Analysis	1_11883731_C_T_hg19	LeadPvSignificant	8.74184e-07
CLCN6	ENSG00000011021.17	Small_Intestine_Terminal_Ileum_Analysis	1_11883731_C_T_hg19	LeadPvNotSignificant(Checkld)	0.795906
CLCN6	ENSG00000011021.17	Brain_Putamen_basal_ganglia_Analysis	1_11883731_C_T_hg19	LeadPvNotSignificant(Checkld)	0.361421
CLCN6	ENSG00000011021.17	Brain_Cerebellar_Hemisphere_Analysis	1_11883731_C_T_hg19	LeadPvNotSignificant(Checkld)	0.506684
CLCN6	ENSG00000011021.17	Adrenal_Gland_Analysis	1_11883731_C_T_hg19	LeadPvNotSignificant(Checkld)	0.0808115
CLCN6	ENSG00000011021.17	Brain_Cortex_Analysis	1_11883731_C_T_hg19	LeadPvNotSignificant(Checkld)	0.0359562
CLCN6	ENSG00000011021.17	Artery_Tibial_Analysis	1_11883731_C_T_hg19	LeadPvSignificant	3.46535e-08
CLCN6	ENSG00000011021.17	Adipose_Visceral_Omentum_Analysis	1_11883731_C_T_hg19	LeadPvSignificant	7.52398e-05
CLCN6	ENSG00000011021.17	Artery_Coronary_Analysis	1_11883731_C_T_hg19	LeadPvNotSignificant(Checkld)	0.101944
CLCN6	ENSG00000011021.17	Esophagus_Gastroesophageal_Junction_Analysis	1_11883731_C_T_hg19	LeadPvNotSignificant(Checkld)	0.109603
AL020996.1	ENSG00000223474.2	ICGC_Analysis	1_26235705_C_T_hg19	False PAWG pval	2.89186026659e-12
AL020996.1	ENSG00000223474.2	Prostate_Analysis	1_26235705_C_T_hg19	LeadPvNotSignificant(Checkld)	0.895514
AL020996.1	ENSG00000223474.2	Whole_Blood_Analysis	1_26235705_C_T_hg19	LeadPvNotSignificant(Checkld)	0.94986
AL020996.1	ENSG00000223474.2	Pituitary_Analysis	1_26235705_C_T_hg19	LeadPvNotSignificant(Checkld)	0.213635
AL020996.1	ENSG00000223474.2	Vagina_Analysis	1_26235705_C_T_hg19	LeadPvNotSignificant(Checkld)	0.370556
AL020996.1	ENSG00000223474.2	Uterus_Analysis	1_26235705_C_T_hg19	LeadPvNotSignificant(Checkld)	0.64867
AL020996.1	ENSG00000223474.2	Spleen_Analysis	1_26235705_C_T_hg19	LeadPvNotSignificant(Checkld)	0.374621
AL020996.1	ENSG00000223474.2	Stomach_Analysis	1_26235705_C_T_hg19	LeadPvNotSignificant(Checkld)	0.00308385
AL020996.1	ENSG00000223474.2	Testis_Analysis	1_26235705_C_T_hg19	LeadPvSignificant	6.35274e-08
AL020996.1	ENSG00000223474.2	Thyroid_Analysis	1_26235705_C_T_hg19	LeadPvNotSignificant(Checkld)	0.000741129
AL020996.1	ENSG00000223474.2	Skin_Sun_Exposed_Lower_leg_Analysis	1_26235705_C_T_hg19	LeadPvNotSignificant(Checkld)	0.200497
AL020996.1	ENSG00000223474.2	Brain_Anterior_cingulate_cortex_BA24_Analysis	1_26235705_C_T_hg19	LeadPvNotSignificant(Checkld)	0.836888
AL020996.1	ENSG00000223474.2	Brain_Caudate_basal_ganglia_Analysis	1_26235705_C_T_hg19	LeadPvNotSignificant(Checkld)	0.0718657
AL020996.1	ENSG00000223474.2	Brain_Frontal_Cortex_BA9_Analysis	1_26235705_C_T_hg19	LeadPvNotSignificant(Checkld)	0.716181
AL020996.1	ENSG00000223474.2	Adipose_Subcutaneous_Analysis	1_26235705_C_T_hg19	LeadPvNotSignificant(Checkld)	0.0252655
AL020996.1	ENSG00000223474.2	Breast_Mammary_Tissue_Analysis	1_26235705_C_T_hg19	LeadPvNotSignificant(Checkld)	0.889666
AL020996.1	ENSG00000223474.2	Colon_Sigmoid_Analysis	1_26235705_C_T_hg19	LeadPvNotSignificant(Checkld)	0.604797
AL020996.1	ENSG00000223474.2	Artery_Aorta_Analysis	1_26235705_C_T_hg19	LeadPvNotSignificant(Checkld)	0.996732
AL020996.1	ENSG00000223474.2	Brain_Cerebellum_Analysis	1_26235705_C_T_hg19	LeadPvNotSignificant(Checkld)	0.138295
AL020996.1	ENSG00000223474.2	Brain_Nucleus_accumbens_basal_ganglia_Analysis	1_26235705_C_T_hg19	LeadPvNotSignificant(Checkld)	0.0340063
AL020996.1	ENSG00000223474.2	Brain_Hippocampus_Analysis	1_26235705_C_T_hg19	LeadPvNotSignificant(Checkld)	0.196342
AL020996.1	ENSG00000223474.2	Liver_Analysis	1_26235705_C_T_hg19	LeadPvNotSignificant(Checkld)	0.0247906
AL020996.1	ENSG00000223474.2	Lung_Analysis	1_26235705_C_T_hg19	LeadPvNotSignificant(Checkld)	0.428507
AL020996.1	ENSG00000223474.2	Ovary_Analysis	1_26235705_C_T_hg19	LeadPvNotSignificant(Checkld)	0.466615
AL020996.1	ENSG00000223474.2	Pancreas_Analysis	1_26235705_C_T_hg19	LeadPvNotSignificant(Checkld)	0.0101196
AL020996.1	ENSG00000223474.2	Brain_Hypothalamus_Analysis	1_26235705_C_T_hg19	LeadPvNotSignificant(Checkld)	0.0430765
AL020996.1	ENSG00000223474.2	Nerve_Tibial_Analysis	1_26235705_C_T_hg19	LeadPvNotSignificant(Checkld)	0.561532
AL020996.1	ENSG00000223474.2	Muscle_Skeletal_Analysis	1_26235705_C_T_hg19	LeadPvNotSignificant(Checkld)	0.00438544
AL020996.1	ENSG00000223474.2	Colon_Transverse_Analysis	1_26235705_C_T_hg19	LeadPvSignificant	5.01612e-08
AL020996.1	ENSG00000223474.2	Heart_Atrial_Appendage_Analysis	1_26235705_C_T_hg19	LeadPvNotSignificant(Checkld)	0.00138427
AL020996.1	ENSG00000223474.2	Heart_Left_Ventricle_Analysis	1_26235705_C_T_hg19	LeadPvSignificant	1.09902e-16
AL020996.1	ENSG00000223474.2	Esophagus_Mucosa_Analysis	1_26235705_C_T_hg19	LeadPvSignificant	0.000202245
AL020996.1	ENSG00000223474.2	Esophagus_Muscularis_Analysis	1_26235705_C_T_hg19	LeadPvNotSignificant(Checkld)	0.340671
AL020996.1	ENSG00000223474.2	Skin_Not_Sun_Exposed_Suprapubic_Analysis	1_26235705_C_T_hg19	LeadPvNotSignificant(Checkld)	0.38579
AL020996.1	ENSG00000223474.2	Small_Intestine_Terminal_Ileum_Analysis	1_26235705_C_T_hg19	LeadPvSignificant	1.74088e-06
AL020996.1	ENSG00000223474.2	Brain_Putamen_basal_ganglia_Analysis	1_26235705_C_T_hg19	LeadPvNotSignificant(Checkld)	0.128086
AL020996.1	ENSG00000223474.2	Brain_Cerebellar_Hemisphere_Analysis	1_26235705_C_T_hg19	LeadPvNotSignificant(Checkld)	0.820937
AL020996.1	ENSG00000223474.2	Adrenal_Gland_Analysis	1_26235705_C_T_hg19	LeadPvSignificant	2.77493e-05
AL020996.1	ENSG00000223474.2	Brain_Cortex_Analysis	1_26235705_C_T_hg19	LeadPvNotSignificant(Checkld)	0.0212752
AL020996.1	ENSG00000223474.2	Artery_Tibial_Analysis	1_26235705_C_T_hg19	LeadPvNotSignificant(Checkld)	0.179699
AL020996.1	ENSG00000223474.2	Adipose_Visceral_Omentum_Analysis	1_26235705_C_T_hg19	LeadPvNotSignificant(Checkld)	0.464572
AL020996.1	ENSG00000223474.2	Artery_Coronary_Analysis	1_26235705_C_T_hg19	LeadPvNotSignificant(Checkld)	0.212548
AL020996.1	ENSG00000223474.2	Esophagus_Gastroesophageal_Junction_Analysis	1_26235705_C_T_hg19	LeadPvNotSignificant(Checkld)	0.765308
CDC14A	ENSG00000079335.13	ICGC_Analysis	1_101044028_G_T_hg19	False PAWG pval	7.46457283383e-08
CDC14A	ENSG00000079335.13	Prostate_Analysis	1_101044028_G_T_hg19	LeadPvNotSignificant(Checkld)	0.638891
CDC14A	ENSG00000079335.13	Whole_Blood_Analysis	1_101044028_G_T_hg19	LeadPvNotSignificant(Checkld)	0.0055676
CDC14A	ENSG00000079335.13	Pituitary_Analysis	1_101044028_G_T_hg19	LeadPvNotSignificant(Checkld)	0.828945
CDC14A	ENSG00000079335.13	Vagina_Analysis	1_101044028_G_T_hg19	LeadPvNotSignificant(Checkld)	0.199952
CDC14A	ENSG00000079335.13	Uterus_Analysis	1_101044028_G_T_hg19	LeadPvNotSignificant(Checkld)	0.892886
CDC14A	ENSG00000079335.13	Spleen_Analysis	1_101044028_G_T_hg19	LeadPvNotSignificant(Checkld)	0.0115146
CDC14A	ENSG00000079335.13	Stomach_Analysis	1_101044028_G_T_hg19	LeadPvNotSignificant(Checkld)	0.471335
CDC14A	ENSG00000079335.13	Testis_Analysis	1_101044028_G_T_hg19	LeadPvNotSignificant(Checkld)	0.405042
CDC14A	ENSG00000079335.13	Thyroid_Analysis	1_101044028_G_T_hg19	LeadPvNotSignificant(Checkld)	0.00622986
CDC14A	ENSG00000079335.13	Skin_Sun_Exposed_Lower_leg_Analysis	1_101044028_G_T_hg19	LeadPvNotSignificant(Checkld)	0.000411577
CDC14A	ENSG00000079335.13	Brain_Anterior_cingulate_cortex_BA24_Analysis	1_101044028_G_T_hg19	LeadPvNotSignificant(Checkld)	0.437888
CDC14A	ENSG00000079335.13	Brain_Caudate_basal_ganglia_Analysis	1_101044028_G_T_hg19	LeadPvSignificant	2.9068e-05
CDC14A	ENSG00000079335.13	Brain_Frontal_Cortex_BA9_Analysis	1_101044028_G_T_hg19	LeadPvNotSignificant(Checkld)	0.170662
CDC14A	ENSG00000079335.13	Adipose_Subcutaneous_Analysis	1_101044028_G_T_hg19	LeadPvNotSignificant(Checkld)	0.0275785
CDC14A	ENSG00000079335.13	Breast_Mammary_Tissue_Analysis	1_101044028_G_T_hg19	LeadPvNotSignificant(Checkld)	0.922456
CDC14A	ENSG00000079335.13	Colon_Sigmoid_Analysis	1_101044028_G_T_hg19	LeadPvNotSignificant(Checkld)	0.069777
CDC14A	ENSG00000079335.13	Artery_Aorta_Analysis	1_101044028_G_T_hg19	LeadPvNotSignificant(Checkld)	0.0155156
CDC14A	ENSG00000079335.13	Brain_Cerebellum_Analysis	1_101044028_G_T_hg19	LeadPvNotSignificant(Checkld)	0.237102
CDC14A	ENSG00000079335.13	Brain_Nucleus_accumbens_basal_ganglia_Analysis	1_101044028_G_T_hg19	LeadPvNotSignificant(Checkld)	0.0371956
CDC14A	ENSG00000079335.13	Brain_Hippocampus_Analysis	1_101044028_G_T_hg19	LeadPvNotSignificant(Checkld)	0.121366
CDC14A	ENSG00000079335.13	Liver_Analysis	1_101044028_G_T_hg19	LeadPvNotSignificant(Checkld)	0.000318988
CDC14A	ENSG00000079335.13	Lung_Analysis	1_101044028_G_T_hg19	LeadPvNotSignificant(Checkld)	0.0113006
CDC14A	ENSG00000079335.13	Ovary_Analysis	1_101044028_G_T_hg19	LeadPvNotSignificant(Checkld)	0.833821
CDC14A	ENSG00000079335.13	Pancreas_Analysis	1_101044028_G_T_hg19	LeadPvNotSignificant(Checkld)	0.0424708
CDC14A	ENSG00000079335.13	Brain_Hypothalamus_Analysis	1_101044028_G_T_hg19	LeadPvNotSignificant(Checkld)	0.874456
CDC14A	ENSG00000079335.13	Nerve_Tibial_Analysis	1_101044028_G_T_hg19	LeadPvSignificant	0.000197026
CDC14A	ENSG00000079335.13	Muscle_Skeletal_Analysis	1_101044028_G_T_hg19	LeadPvSignificant	3.44815e-08
CDC14A	ENSG00000079335.13	Colon_Transverse_Analysis	1_101044028_G_T_hg19	LeadPvNotSignificant(Checkld)	0.0112006
CDC14A	ENSG00000079335.13	Heart_Atrial_Appendage_Analysis	1_101044028_G_T_hg19	LeadPvNotSignificant(Checkld)	0.470084
CDC14A	ENSG00000079335.13	Heart_Left_Ventricle_Analysis	1_101044028_G_T_hg19	LeadPvNotSignificant(Checkld)	0.00072994
CDC14A	ENSG00000079335.13	Esophagus_Mucosa_Analysis	1_101044028_G_T_hg19	LeadPvNotSignificant(Checkld)	0.0607675
CDC14A	ENSG00000079335.13	Esophagus_Muscularis_Analysis	1_101044028_G_T_hg19	LeadPvNotSignificant(Checkld)	0.0396429
CDC14A	ENSG00000079335.13	Skin_Not_Sun_Exposed_Suprapubic_Analysis	1_101044028_G_T_hg19	LeadPvNotSignificant(Checkld)	0.310725
CDC14A	ENSG00000079335.13	Small_Intestine_Terminal_Ileum_Analysis	1_101044028_G_T_hg19	LeadPvNotSignificant(Checkld)	0.156841
CDC14A	ENSG00000079335.13	Brain_Putamen_basal_ganglia_Analysis	1_101044028_G_T_hg19	LeadPvNotSignificant(Checkld)	0.105603
CDC14A	ENSG00000079335.13	Brain_Cerebellar_Hemisphere_Analysis	1_101044028_G_T_hg19	LeadPvNotSignificant(Checkld)	0.0170069
CDC14A	ENSG00000079335.13	Adrenal_Gland_Analysis	1_101044028_G_T_hg19	LeadPvNotSignificant(Checkld)	0.0560581
CDC14A	ENSG00000079335.13	Brain_Cortex_Analysis	1_101044028_G_T_hg19	LeadPvNotSignificant(Checkld)	0.793972
CDC14A	ENSG00000079335.13	Artery_Tibial_Analysis	1_101044028_G_T_hg19	LeadPvNotSignificant(Checkld)	0.0102437
CDC14A	ENSG00000079335.13	Adipose_Visceral_Omentum_Analysis	1_101044028_G_T_hg19	LeadPvNotSignificant(Checkld)	0.772217
CDC14A	ENSG00000079335.13	Artery_Coronary_Analysis	1_101044028_G_T_hg19	LeadPvNotSignificant(Checkld)	0.00792941
CDC14A	ENSG00000079335.13	Esophagus_Gastroesophageal_Junction_Analysis	1_101044028_G_T_hg19	LeadPvNotSignificant(Checkld)	0.263323
KIAA1107	ENSG00000069712.9	ICGC_Analysis	1_92581818_T_C_hg19	False PAWG pval	2.26959788858e-05
KIAA1107	ENSG00000069712.9	Prostate_Analysis	1_92581818_T_C_hg19	LeadPvNotSignificant(Checkld)	0.0242875
KIAA1107	ENSG00000069712.9	Whole_Blood_Analysis	1_92581818_T_C_hg19	LeadPvNotSignificant(Checkld)	0.580546
KIAA1107	ENSG00000069712.9	Pituitary_Analysis	1_92581818_T_C_hg19	LeadPvNotSignificant(Checkld)	0.245561
KIAA1107	ENSG00000069712.9	Vagina_Analysis	1_92581818_T_C_hg19	LeadPvNotSignificant(Checkld)	0.761939
KIAA1107	ENSG00000069712.9	Uterus_Analysis	1_92581818_T_C_hg19	LeadPvNotSignificant(Checkld)	0.12224
KIAA1107	ENSG00000069712.9	Spleen_Analysis	1_92581818_T_C_hg19	LeadPvNotSignificant(Checkld)	0.555888
KIAA1107	ENSG00000069712.9	Stomach_Analysis	1_92581818_T_C_hg19	LeadPvNotSignificant(Checkld)	0.143153
KIAA1107	ENSG00000069712.9	Testis_Analysis	1_92581818_T_C_hg19	LeadPvNotSignificant(Checkld)	0.030936
KIAA1107	ENSG00000069712.9	Thyroid_Analysis	1_92581818_T_C_hg19	LeadPvNotSignificant(Checkld)	0.244449
KIAA1107	ENSG00000069712.9	Skin_Sun_Exposed_Lower_leg_Analysis	1_92581818_T_C_hg19	LeadPvNotSignificant(Checkld)	0.13902
KIAA1107	ENSG00000069712.9	Brain_Anterior_cingulate_cortex_BA24_Analysis	1_92581818_T_C_hg19	LeadPvNotSignificant(Checkld)	0.439663
KIAA1107	ENSG00000069712.9	Brain_Caudate_basal_ganglia_Analysis	1_92581818_T_C_hg19	LeadPvNotSignificant(Checkld)	0.249581
KIAA1107	ENSG00000069712.9	Brain_Frontal_Cortex_BA9_Analysis	1_92581818_T_C_hg19	LeadPvNotSignificant(Checkld)	0.0240678
KIAA1107	ENSG00000069712.9	Adipose_Subcutaneous_Analysis	1_92581818_T_C_hg19	LeadPvNotSignificant(Checkld)	0.00762431
KIAA1107	ENSG00000069712.9	Breast_Mammary_Tissue_Analysis	1_92581818_T_C_hg19	LeadPvNotSignificant(Checkld)	0.569108
KIAA1107	ENSG00000069712.9	Colon_Sigmoid_Analysis	1_92581818_T_C_hg19	LeadPvNotSignificant(Checkld)	0.0954488
KIAA1107	ENSG00000069712.9	Artery_Aorta_Analysis	1_92581818_T_C_hg19	LeadPvNotSignificant(Checkld)	0.000534837
KIAA1107	ENSG00000069712.9	Brain_Cerebellum_Analysis	1_92581818_T_C_hg19	LeadPvSignificant	1.07363e-06
KIAA1107	ENSG00000069712.9	Brain_Nucleus_accumbens_basal_ganglia_Analysis	1_92581818_T_C_hg19	LeadPvNotSignificant(Checkld)	0.159027
KIAA1107	ENSG00000069712.9	Brain_Hippocampus_Analysis	1_92581818_T_C_hg19	LeadPvNotSignificant(Checkld)	0.43229
KIAA1107	ENSG00000069712.9	Liver_Analysis	1_92581818_T_C_hg19	LeadPvNotSignificant(Checkld)	0.32431
KIAA1107	ENSG00000069712.9	Lung_Analysis	1_92581818_T_C_hg19	LeadPvNotSignificant(Checkld)	0.00302125
KIAA1107	ENSG00000069712.9	Ovary_Analysis	1_92581818_T_C_hg19	LeadPvNotSignificant(Checkld)	0.196886
KIAA1107	ENSG00000069712.9	Pancreas_Analysis	1_92581818_T_C_hg19	LeadPvNotSignificant(Checkld)	0.433248
KIAA1107	ENSG00000069712.9	Brain_Hypothalamus_Analysis	1_92581818_T_C_hg19	LeadPvNotSignificant(Checkld)	0.027808
KIAA1107	ENSG00000069712.9	Nerve_Tibial_Analysis	1_92581818_T_C_hg19	LeadPvNotSignificant(Checkld)	0.887238
KIAA1107	ENSG00000069712.9	Muscle_Skeletal_Analysis	1_92581818_T_C_hg19	LeadPvNotSignificant(Checkld)	0.0629598
KIAA1107	ENSG00000069712.9	Colon_Transverse_Analysis	1_92581818_T_C_hg19	LeadPvNotSignificant(Checkld)	0.539301
KIAA1107	ENSG00000069712.9	Heart_Atrial_Appendage_Analysis	1_92581818_T_C_hg19	LeadPvNotSignificant(Checkld)	0.785517
KIAA1107	ENSG00000069712.9	Heart_Left_Ventricle_Analysis	1_92581818_T_C_hg19	LeadPvNotSignificant(Checkld)	0.0331177
KIAA1107	ENSG00000069712.9	Esophagus_Mucosa_Analysis	1_92581818_T_C_hg19	LeadPvNotSignificant(Checkld)	0.0089159
KIAA1107	ENSG00000069712.9	Esophagus_Muscularis_Analysis	1_92581818_T_C_hg19	LeadPvNotSignificant(Checkld)	0.00905547
KIAA1107	ENSG00000069712.9	Skin_Not_Sun_Exposed_Suprapubic_Analysis	1_92581818_T_C_hg19	LeadPvNotSignificant(Checkld)	0.507362
KIAA1107	ENSG00000069712.9	Small_Intestine_Terminal_Ileum_Analysis	1_92581818_T_C_hg19	LeadPvNotSignificant(Checkld)	0.472794
KIAA1107	ENSG00000069712.9	Brain_Putamen_basal_ganglia_Analysis	1_92581818_T_C_hg19	LeadPvNotSignificant(Checkld)	0.385318
KIAA1107	ENSG00000069712.9	Brain_Cerebellar_Hemisphere_Analysis	1_92581818_T_C_hg19	LeadPvNotSignificant(Checkld)	0.000867223
KIAA1107	ENSG00000069712.9	Adrenal_Gland_Analysis	1_92581818_T_C_hg19	LeadPvNotSignificant(Checkld)	0.461813
KIAA1107	ENSG00000069712.9	Brain_Cortex_Analysis	1_92581818_T_C_hg19	LeadPvNotSignificant(Checkld)	0.845
KIAA1107	ENSG00000069712.9	Artery_Tibial_Analysis	1_92581818_T_C_hg19	LeadPvNotSignificant(Checkld)	0.0519453
KIAA1107	ENSG00000069712.9	Adipose_Visceral_Omentum_Analysis	1_92581818_T_C_hg19	LeadPvNotSignificant(Checkld)	0.0299052
KIAA1107	ENSG00000069712.9	Artery_Coronary_Analysis	1_92581818_T_C_hg19	LeadPvNotSignificant(Checkld)	0.0118404
KIAA1107	ENSG00000069712.9	Esophagus_Gastroesophageal_Junction_Analysis	1_92581818_T_C_hg19	LeadPvNotSignificant(Checkld)	0.22143
EXTL2	ENSG00000162694.9	ICGC_Analysis	1_101360215_C_T_hg19	False PAWG pval	1.62747663326e-06
EXTL2	ENSG00000162694.9	Prostate_Analysis	1_101360215_C_T_hg19	LeadPvNotSignificant(Checkld)	0.00579215
EXTL2	ENSG00000162694.9	Whole_Blood_Analysis	1_101360215_C_T_hg19	LeadPvSignificant	6.0929e-05
EXTL2	ENSG00000162694.9	Pituitary_Analysis	1_101360215_C_T_hg19	LeadPvNotSignificant(Checkld)	0.819616
EXTL2	ENSG00000162694.9	Vagina_Analysis	1_101360215_C_T_hg19	LeadPvNotSignificant(Checkld)	0.191087
EXTL2	ENSG00000162694.9	Uterus_Analysis	1_101360215_C_T_hg19	LeadPvNotSignificant(Checkld)	0.0135785
EXTL2	ENSG00000162694.9	Spleen_Analysis	1_101360215_C_T_hg19	LeadPvNotSignificant(Checkld)	0.0921129
EXTL2	ENSG00000162694.9	Stomach_Analysis	1_101360215_C_T_hg19	LeadPvNotSignificant(Checkld)	0.0151195
EXTL2	ENSG00000162694.9	Testis_Analysis	1_101360215_C_T_hg19	LeadPvNotSignificant(Checkld)	0.0235134
EXTL2	ENSG00000162694.9	Thyroid_Analysis	1_101360215_C_T_hg19	LeadPvSignificant	6.06106e-06
EXTL2	ENSG00000162694.9	Skin_Sun_Exposed_Lower_leg_Analysis	1_101360215_C_T_hg19	LeadPvNotSignificant(Checkld)	0.00962191
EXTL2	ENSG00000162694.9	Brain_Anterior_cingulate_cortex_BA24_Analysis	1_101360215_C_T_hg19	LeadPvNotSignificant(Checkld)	0.540448
EXTL2	ENSG00000162694.9	Brain_Caudate_basal_ganglia_Analysis	1_101360215_C_T_hg19	LeadPvNotSignificant(Checkld)	0.0675809
EXTL2	ENSG00000162694.9	Brain_Frontal_Cortex_BA9_Analysis	1_101360215_C_T_hg19	LeadPvNotSignificant(Checkld)	0.708402
EXTL2	ENSG00000162694.9	Adipose_Subcutaneous_Analysis	1_101360215_C_T_hg19	LeadPvNotSignificant(Checkld)	0.0006256
EXTL2	ENSG00000162694.9	Breast_Mammary_Tissue_Analysis	1_101360215_C_T_hg19	LeadPvNotSignificant(Checkld)	0.773662
EXTL2	ENSG00000162694.9	Colon_Sigmoid_Analysis	1_101360215_C_T_hg19	LeadPvNotSignificant(Checkld)	0.0935995
EXTL2	ENSG00000162694.9	Artery_Aorta_Analysis	1_101360215_C_T_hg19	LeadPvNotSignificant(Checkld)	0.00265477
EXTL2	ENSG00000162694.9	Brain_Cerebellum_Analysis	1_101360215_C_T_hg19	LeadPvNotSignificant(Checkld)	0.0369576
EXTL2	ENSG00000162694.9	Brain_Nucleus_accumbens_basal_ganglia_Analysis	1_101360215_C_T_hg19	LeadPvNotSignificant(Checkld)	0.00105451
EXTL2	ENSG00000162694.9	Brain_Hippocampus_Analysis	1_101360215_C_T_hg19	LeadPvNotSignificant(Checkld)	0.678381
EXTL2	ENSG00000162694.9	Liver_Analysis	1_101360215_C_T_hg19	LeadPvNotSignificant(Checkld)	0.00936348
EXTL2	ENSG00000162694.9	Lung_Analysis	1_101360215_C_T_hg19	LeadPvSignificant	2.80792e-05
EXTL2	ENSG00000162694.9	Ovary_Analysis	1_101360215_C_T_hg19	LeadPvNotSignificant(Checkld)	0.56985
EXTL2	ENSG00000162694.9	Pancreas_Analysis	1_101360215_C_T_hg19	LeadPvNotSignificant(Checkld)	0.0510647
EXTL2	ENSG00000162694.9	Brain_Hypothalamus_Analysis	1_101360215_C_T_hg19	LeadPvNotSignificant(Checkld)	0.417121
EXTL2	ENSG00000162694.9	Nerve_Tibial_Analysis	1_101360215_C_T_hg19	LeadPvNotSignificant(Checkld)	0.0106315
EXTL2	ENSG00000162694.9	Muscle_Skeletal_Analysis	1_101360215_C_T_hg19	LeadPvNotSignificant(Checkld)	0.00203784
EXTL2	ENSG00000162694.9	Colon_Transverse_Analysis	1_101360215_C_T_hg19	LeadPvNotSignificant(Checkld)	0.0261558
EXTL2	ENSG00000162694.9	Heart_Atrial_Appendage_Analysis	1_101360215_C_T_hg19	LeadPvNotSignificant(Checkld)	0.087178
EXTL2	ENSG00000162694.9	Heart_Left_Ventricle_Analysis	1_101360215_C_T_hg19	LeadPvNotSignificant(Checkld)	0.266506
EXTL2	ENSG00000162694.9	Esophagus_Mucosa_Analysis	1_101360215_C_T_hg19	LeadPvNotSignificant(Checkld)	0.0216642
EXTL2	ENSG00000162694.9	Esophagus_Muscularis_Analysis	1_101360215_C_T_hg19	LeadPvSignificant	0.000228483
EXTL2	ENSG00000162694.9	Skin_Not_Sun_Exposed_Suprapubic_Analysis	1_101360215_C_T_hg19	LeadPvNotSignificant(Checkld)	0.000324813
EXTL2	ENSG00000162694.9	Small_Intestine_Terminal_Ileum_Analysis	1_101407028_A_T_hg19	NoLDPv,AllPvSignificant	9.74718e-05
EXTL2	ENSG00000162694.9	Brain_Putamen_basal_ganglia_Analysis	1_101360215_C_T_hg19	LeadPvNotSignificant(Checkld)	0.69362
EXTL2	ENSG00000162694.9	Brain_Cerebellar_Hemisphere_Analysis	1_101360215_C_T_hg19	LeadPvNotSignificant(Checkld)	0.182856
EXTL2	ENSG00000162694.9	Adrenal_Gland_Analysis	1_101360215_C_T_hg19	LeadPvNotSignificant(Checkld)	0.634064
EXTL2	ENSG00000162694.9	Brain_Cortex_Analysis	1_101360215_C_T_hg19	LeadPvNotSignificant(Checkld)	0.77794
EXTL2	ENSG00000162694.9	Artery_Tibial_Analysis	1_101360215_C_T_hg19	LeadPvSignificant	5.33466e-07
EXTL2	ENSG00000162694.9	Adipose_Visceral_Omentum_Analysis	1_101360215_C_T_hg19	LeadPvNotSignificant(Checkld)	0.00534916
EXTL2	ENSG00000162694.9	Artery_Coronary_Analysis	1_101360215_C_T_hg19	LeadPvNotSignificant(Checkld)	0.00433556
EXTL2	ENSG00000162694.9	Esophagus_Gastroesophageal_Junction_Analysis	1_101360215_C_T_hg19	LeadPvNotSignificant(Checkld)	0.98099
CD101	ENSG00000134256.8	ICGC_Analysis	1_117561794_G_T_hg19	False PAWG pval	6.1153510623e-11
CD101	ENSG00000134256.8	Prostate_Analysis	1_117463516_G_A_hg19	NoLDPv,AllPvSignificant	0.000171519
CD101	ENSG00000134256.8	Whole_Blood_Analysis	1_117561794_G_T_hg19	LeadPvNotSignificant(Checkld)	0.0172771
CD101	ENSG00000134256.8	Pituitary_Analysis	1_117482818_A_G_hg19	NoLDPv,AllPvNotSignificant	0.0293427
CD101	ENSG00000134256.8	Vagina_Analysis	1_117561794_G_T_hg19	LeadPvNotSignificant(Checkld)	0.157958
CD101	ENSG00000134256.8	Uterus_Analysis	1_117572727_T_C_hg19	NoLDPv,AllPvNotSignificant	0.000745945
CD101	ENSG00000134256.8	Spleen_Analysis	1_117544331_A_C_hg19	NoLDPv,AllPvSignificant	9.90703e-05
CD101	ENSG00000134256.8	Stomach_Analysis	1_117561794_G_T_hg19	LeadPvNotSignificant(Checkld)	0.0320543
CD101	ENSG00000134256.8	Testis_Analysis	1_117561794_G_T_hg19	LeadPvNotSignificant(Checkld)	0.377937
CD101	ENSG00000134256.8	Thyroid_Analysis	1_117561794_G_T_hg19	LeadPvNotSignificant(Checkld)	0.0110269
CD101	ENSG00000134256.8	Skin_Sun_Exposed_Lower_leg_Analysis	1_117561794_G_T_hg19	LeadPvNotSignificant(Checkld)	0.817253
CD101	ENSG00000134256.8	Brain_Anterior_cingulate_cortex_BA24_Analysis	1_117597460_T_C_hg19	NoLDPv,AllPvNotSignificant	0.0103986
CD101	ENSG00000134256.8	Brain_Caudate_basal_ganglia_Analysis	1_117444941_A_G_hg19	NoLDPv,AllPvNotSignificant	0.00635288
CD101	ENSG00000134256.8	Brain_Frontal_Cortex_BA9_Analysis	1_117528344_G_A_b37	NoLDPv,AllPvNotSignificant	0.00751334
CD101	ENSG00000134256.8	Adipose_Subcutaneous_Analysis	1_117561794_G_T_hg19	LeadPvNotSignificant(Checkld)	0.0530596
CD101	ENSG00000134256.8	Breast_Mammary_Tissue_Analysis	1_117561794_G_T_hg19	LeadPvNotSignificant(Checkld)	0.222865
CD101	ENSG00000134256.8	Colon_Sigmoid_Analysis	1_117561794_G_T_hg19	LeadPvNotSignificant(Checkld)	0.473842
CD101	ENSG00000134256.8	Artery_Aorta_Analysis	1_117561794_G_T_hg19	LeadPvNotSignificant(Checkld)	0.911054
CD101	ENSG00000134256.8	Brain_Cerebellum_Analysis	1_117554421_A_G_hg19	NoLDPv,AllPvNotSignificant	0.0148356
CD101	ENSG00000134256.8	Brain_Nucleus_accumbens_basal_ganglia_Analysis	1_117601896_T_C_hg19	NoLDPv,AllPvNotSignificant	0.00225392
CD101	ENSG00000134256.8	Brain_Hippocampus_Analysis	1_117630134_C_T_hg19	NoLDPv,AllPvNotSignificant	0.0136115
CD101	ENSG00000134256.8	Liver_Analysis	1_117564890_C_T_hg19	NoLDPv,AllPvNotSignificant	0.00427887
CD101	ENSG00000134256.8	Lung_Analysis	1_117561794_G_T_hg19	LeadPvNotSignificant(Checkld)	0.0955758
CD101	ENSG00000134256.8	Ovary_Analysis	1_117561794_G_T_hg19	LeadPvNotSignificant(Checkld)	0.682359
CD101	ENSG00000134256.8	Pancreas_Analysis	1_117561794_G_T_hg19	LeadPvNotSignificant(Checkld)	0.260059
CD101	ENSG00000134256.8	Brain_Hypothalamus_Analysis	1_117487165_G_A_hg19	NoLDPv,AllPvSignificant	1.66625e-05
CD101	ENSG00000134256.8	Nerve_Tibial_Analysis	1_117561794_G_T_hg19	LeadPvNotSignificant(Checkld)	0.176427
CD101	ENSG00000134256.8	Muscle_Skeletal_Analysis	1_117561794_G_T_hg19	LeadPvNotSignificant(Checkld)	0.442414
CD101	ENSG00000134256.8	Colon_Transverse_Analysis	1_117561794_G_T_hg19	LeadPvNotSignificant(Checkld)	0.0946878
CD101	ENSG00000134256.8	Heart_Atrial_Appendage_Analysis	1_117561794_G_T_hg19	LeadPvNotSignificant(Checkld)	0.601913
CD101	ENSG00000134256.8	Heart_Left_Ventricle_Analysis	1_117561794_G_T_hg19	LeadPvNotSignificant(Checkld)	0.973791
CD101	ENSG00000134256.8	Esophagus_Mucosa_Analysis	1_117561794_G_T_hg19	LeadPvNotSignificant(Checkld)	0.0103994
CD101	ENSG00000134256.8	Esophagus_Muscularis_Analysis	1_117561794_G_T_hg19	LeadPvNotSignificant(Checkld)	0.389504
CD101	ENSG00000134256.8	Skin_Not_Sun_Exposed_Suprapubic_Analysis	1_117561794_G_T_hg19	LeadPvNotSignificant(Checkld)	0.785127
CD101	ENSG00000134256.8	Small_Intestine_Terminal_Ileum_Analysis	1_117561794_G_T_hg19	LeadPvNotSignificant(Checkld)	0.00260075
CD101	ENSG00000134256.8	Brain_Putamen_basal_ganglia_Analysis	1_117645744_A_G_hg19	NoLDPv,AllPvNotSignificant	0.0384306
CD101	ENSG00000134256.8	Brain_Cerebellar_Hemisphere_Analysis	nan	NoPvAtAll	nan
CD101	ENSG00000134256.8	Adrenal_Gland_Analysis	1_117561794_G_T_hg19	LeadPvNotSignificant(Checkld)	0.141836
CD101	ENSG00000134256.8	Brain_Cortex_Analysis	1_117674749_C_T_hg19	NoLDPv,AllPvNotSignificant	0.0199683
CD101	ENSG00000134256.8	Artery_Tibial_Analysis	1_117561794_G_T_hg19	LeadPvNotSignificant(Checkld)	0.253285
CD101	ENSG00000134256.8	Adipose_Visceral_Omentum_Analysis	1_117561794_G_T_hg19	LeadPvNotSignificant(Checkld)	0.0353624
CD101	ENSG00000134256.8	Artery_Coronary_Analysis	1_117561794_G_T_hg19	LeadPvNotSignificant(Checkld)	0.0767221
CD101	ENSG00000134256.8	Esophagus_Gastroesophageal_Junction_Analysis	1_117561794_G_T_hg19	LeadPvNotSignificant(Checkld)	0.789455
GSTM2	ENSG00000213366.8	ICGC_Analysis	1_110172176_C_T_hg19	False PAWG pval	9.46432091535e-06
GSTM2	ENSG00000213366.8	Prostate_Analysis	1_110206242_A_G_hg19	NoLDPv,AllPvNotSignificant	0.000931608
GSTM2	ENSG00000213366.8	Whole_Blood_Analysis	1_110172176_C_T_hg19	LeadPvSignificant	3.27364e-05
GSTM2	ENSG00000213366.8	Pituitary_Analysis	1_110154688_T_C_hg19	NoLeadPv,LdPvNotSignificant	0.0611324
GSTM2	ENSG00000213366.8	Vagina_Analysis	1_110154688_T_C_hg19	NoLeadPv,LdPvNotSignificant	0.2009
GSTM2	ENSG00000213366.8	Uterus_Analysis	1_110147321_C_T_b37	NoLeadPv,LdPvNotSignificant	0.404133
GSTM2	ENSG00000213366.8	Spleen_Analysis	1_110215167_G_C_hg19	NoLDPv,AllPvSignificant	2.50198e-06
GSTM2	ENSG00000213366.8	Stomach_Analysis	1_110147321_C_T_b37	NoLeadPv,LdPvNotSignificant	0.402522
GSTM2	ENSG00000213366.8	Testis_Analysis	1_110154688_T_C_hg19	NoLeadPv,LdPvNotSignificant	0.12689
GSTM2	ENSG00000213366.8	Thyroid_Analysis	1_110172176_C_T_hg19	LeadPvNotSignificant(Checkld)	0.604029
GSTM2	ENSG00000213366.8	Skin_Sun_Exposed_Lower_leg_Analysis	1_110172176_C_T_hg19	LeadPvNotSignificant(Checkld)	0.0634078
GSTM2	ENSG00000213366.8	Brain_Anterior_cingulate_cortex_BA24_Analysis	1_110292091_G_C_hg19	NoLDPv,AllPvNotSignificant	0.0245843
GSTM2	ENSG00000213366.8	Brain_Caudate_basal_ganglia_Analysis	1_110172176_C_T_hg19	LeadPvNotSignificant(Checkld)	0.817468
GSTM2	ENSG00000213366.8	Brain_Frontal_Cortex_BA9_Analysis	1_110172176_C_T_hg19	LeadPvNotSignificant(Checkld)	0.0109475
GSTM2	ENSG00000213366.8	Adipose_Subcutaneous_Analysis	1_110172176_C_T_hg19	LeadPvNotSignificant(Checkld)	0.425997
GSTM2	ENSG00000213366.8	Breast_Mammary_Tissue_Analysis	1_110172176_C_T_hg19	LeadPvNotSignificant(Checkld)	0.912064
GSTM2	ENSG00000213366.8	Colon_Sigmoid_Analysis	1_110131521_A_G_hg19	NoLeadPv,LdPvNotSignificant	0.330636
GSTM2	ENSG00000213366.8	Artery_Aorta_Analysis	1_110172176_C_T_hg19	LeadPvNotSignificant(Checkld)	0.115324
GSTM2	ENSG00000213366.8	Brain_Cerebellum_Analysis	1_110172176_C_T_hg19	LeadPvNotSignificant(Checkld)	0.887991
GSTM2	ENSG00000213366.8	Brain_Nucleus_accumbens_basal_ganglia_Analysis	1_110172176_C_T_hg19	LeadPvNotSignificant(Checkld)	0.446593
GSTM2	ENSG00000213366.8	Brain_Hippocampus_Analysis	1_110154688_T_C_hg19	NoLeadPv,LdPvNotSignificant	0.282817
GSTM2	ENSG00000213366.8	Liver_Analysis	1_110154688_T_C_hg19	NoLeadPv,LdPvNotSignificant	0.0138831
GSTM2	ENSG00000213366.8	Lung_Analysis	1_110172176_C_T_hg19	LeadPvNotSignificant(Checkld)	0.0309583
GSTM2	ENSG00000213366.8	Ovary_Analysis	1_110147321_C_T_b37	NoLeadPv,LdPvNotSignificant	0.0645189
GSTM2	ENSG00000213366.8	Pancreas_Analysis	1_110154688_T_C_hg19	NoLeadPv,LdPvNotSignificant	0.518247
GSTM2	ENSG00000213366.8	Brain_Hypothalamus_Analysis	1_110172176_C_T_hg19	LeadPvNotSignificant(Checkld)	0.742967
GSTM2	ENSG00000213366.8	Nerve_Tibial_Analysis	1_110172176_C_T_hg19	LeadPvNotSignificant(Checkld)	0.0802899
GSTM2	ENSG00000213366.8	Muscle_Skeletal_Analysis	1_110172176_C_T_hg19	LeadPvSignificant	0.000113493
GSTM2	ENSG00000213366.8	Colon_Transverse_Analysis	1_110216436_G_A_hg19	NoLeadPv,LdPvNotSignificant	0.129265
GSTM2	ENSG00000213366.8	Heart_Atrial_Appendage_Analysis	1_110172176_C_T_hg19	LeadPvNotSignificant(Checkld)	0.126906
GSTM2	ENSG00000213366.8	Heart_Left_Ventricle_Analysis	1_110136884_T_C_hg19	NoLeadPv,LdPvNotSignificant	0.0113661
GSTM2	ENSG00000213366.8	Esophagus_Mucosa_Analysis	1_110216436_G_A_hg19	NoLeadPv,LdPvNotSignificant	0.25032
GSTM2	ENSG00000213366.8	Esophagus_Muscularis_Analysis	1_110154688_T_C_hg19	NoLeadPv,LdPvNotSignificant	0.402349
GSTM2	ENSG00000213366.8	Skin_Not_Sun_Exposed_Suprapubic_Analysis	1_110172176_C_T_hg19	LeadPvNotSignificant(Checkld)	0.39341
GSTM2	ENSG00000213366.8	Small_Intestine_Terminal_Ileum_Analysis	1_110236736_A_G_b37	NoLDPv,AllPvNotSignificant	0.00149726
GSTM2	ENSG00000213366.8	Brain_Putamen_basal_ganglia_Analysis	1_110172176_C_T_hg19	LeadPvNotSignificant(Checkld)	0.791595
GSTM2	ENSG00000213366.8	Brain_Cerebellar_Hemisphere_Analysis	1_110172176_C_T_hg19	LeadPvNotSignificant(Checkld)	0.823478
GSTM2	ENSG00000213366.8	Adrenal_Gland_Analysis	1_110154688_T_C_hg19	NoLeadPv,LdPvNotSignificant	0.0627517
GSTM2	ENSG00000213366.8	Brain_Cortex_Analysis	1_110172176_C_T_hg19	LeadPvNotSignificant(Checkld)	0.415465
GSTM2	ENSG00000213366.8	Artery_Tibial_Analysis	1_110172176_C_T_hg19	LeadPvNotSignificant(Checkld)	0.342785
GSTM2	ENSG00000213366.8	Adipose_Visceral_Omentum_Analysis	1_110147321_C_T_b37	NoLeadPv,LdPvNotSignificant	0.12486
GSTM2	ENSG00000213366.8	Artery_Coronary_Analysis	1_110147321_C_T_b37	NoLeadPv,LdPvNotSignificant	0.436598
GSTM2	ENSG00000213366.8	Esophagus_Gastroesophageal_Junction_Analysis	1_110154688_T_C_hg19	NoLeadPv,LdPvNotSignificant	0.4085
CCDC18	ENSG00000122483.13	ICGC_Analysis	1_93627529_C_T_hg19	False PAWG pval	8.00081151025e-08
CCDC18	ENSG00000122483.13	Prostate_Analysis	1_93627529_C_T_hg19	LeadPvNotSignificant(Checkld)	0.543253
CCDC18	ENSG00000122483.13	Whole_Blood_Analysis	1_93627529_C_T_hg19	LeadPvNotSignificant(Checkld)	0.0240657
CCDC18	ENSG00000122483.13	Pituitary_Analysis	1_93627529_C_T_hg19	LeadPvNotSignificant(Checkld)	0.5467
CCDC18	ENSG00000122483.13	Vagina_Analysis	1_93627529_C_T_hg19	LeadPvNotSignificant(Checkld)	0.84388
CCDC18	ENSG00000122483.13	Uterus_Analysis	1_93627529_C_T_hg19	LeadPvNotSignificant(Checkld)	0.674606
CCDC18	ENSG00000122483.13	Spleen_Analysis	1_93627529_C_T_hg19	LeadPvSignificant	3.92244e-05
CCDC18	ENSG00000122483.13	Stomach_Analysis	1_93627529_C_T_hg19	LeadPvNotSignificant(Checkld)	0.00237924
CCDC18	ENSG00000122483.13	Testis_Analysis	1_93627529_C_T_hg19	LeadPvNotSignificant(Checkld)	0.000750851
CCDC18	ENSG00000122483.13	Thyroid_Analysis	1_93627529_C_T_hg19	LeadPvNotSignificant(Checkld)	0.0108184
CCDC18	ENSG00000122483.13	Skin_Sun_Exposed_Lower_leg_Analysis	1_93627529_C_T_hg19	LeadPvNotSignificant(Checkld)	0.135493
CCDC18	ENSG00000122483.13	Brain_Anterior_cingulate_cortex_BA24_Analysis	1_93627529_C_T_hg19	LeadPvNotSignificant(Checkld)	0.235163
CCDC18	ENSG00000122483.13	Brain_Caudate_basal_ganglia_Analysis	1_93627529_C_T_hg19	LeadPvNotSignificant(Checkld)	0.181219
CCDC18	ENSG00000122483.13	Brain_Frontal_Cortex_BA9_Analysis	1_93627529_C_T_hg19	LeadPvNotSignificant(Checkld)	0.104345
CCDC18	ENSG00000122483.13	Adipose_Subcutaneous_Analysis	1_93627529_C_T_hg19	LeadPvNotSignificant(Checkld)	0.458284
CCDC18	ENSG00000122483.13	Breast_Mammary_Tissue_Analysis	1_93627529_C_T_hg19	LeadPvNotSignificant(Checkld)	0.223752
CCDC18	ENSG00000122483.13	Colon_Sigmoid_Analysis	1_93627529_C_T_hg19	LeadPvNotSignificant(Checkld)	0.48017
CCDC18	ENSG00000122483.13	Artery_Aorta_Analysis	1_93627529_C_T_hg19	LeadPvNotSignificant(Checkld)	0.495381
CCDC18	ENSG00000122483.13	Brain_Cerebellum_Analysis	1_93627529_C_T_hg19	LeadPvNotSignificant(Checkld)	0.326982
CCDC18	ENSG00000122483.13	Brain_Nucleus_accumbens_basal_ganglia_Analysis	1_93627529_C_T_hg19	LeadPvNotSignificant(Checkld)	0.442704
CCDC18	ENSG00000122483.13	Brain_Hippocampus_Analysis	1_93627529_C_T_hg19	LeadPvNotSignificant(Checkld)	0.355269
CCDC18	ENSG00000122483.13	Liver_Analysis	1_93627529_C_T_hg19	LeadPvNotSignificant(Checkld)	0.291868
CCDC18	ENSG00000122483.13	Lung_Analysis	1_93627529_C_T_hg19	LeadPvNotSignificant(Checkld)	0.00197081
CCDC18	ENSG00000122483.13	Ovary_Analysis	1_93627529_C_T_hg19	LeadPvNotSignificant(Checkld)	0.730505
CCDC18	ENSG00000122483.13	Pancreas_Analysis	1_93627529_C_T_hg19	LeadPvNotSignificant(Checkld)	0.553316
CCDC18	ENSG00000122483.13	Brain_Hypothalamus_Analysis	1_93627529_C_T_hg19	LeadPvNotSignificant(Checkld)	0.771259
CCDC18	ENSG00000122483.13	Nerve_Tibial_Analysis	1_93627529_C_T_hg19	LeadPvNotSignificant(Checkld)	0.202767
CCDC18	ENSG00000122483.13	Muscle_Skeletal_Analysis	1_93627529_C_T_hg19	LeadPvNotSignificant(Checkld)	0.0279836
CCDC18	ENSG00000122483.13	Colon_Transverse_Analysis	1_93627529_C_T_hg19	LeadPvSignificant	6.70037e-06
CCDC18	ENSG00000122483.13	Heart_Atrial_Appendage_Analysis	1_93627529_C_T_hg19	LeadPvNotSignificant(Checkld)	0.543956
CCDC18	ENSG00000122483.13	Heart_Left_Ventricle_Analysis	1_93627529_C_T_hg19	LeadPvNotSignificant(Checkld)	0.014643
CCDC18	ENSG00000122483.13	Esophagus_Mucosa_Analysis	1_93627529_C_T_hg19	LeadPvSignificant	0.000142731
CCDC18	ENSG00000122483.13	Esophagus_Muscularis_Analysis	1_93627529_C_T_hg19	LeadPvNotSignificant(Checkld)	0.3448
CCDC18	ENSG00000122483.13	Skin_Not_Sun_Exposed_Suprapubic_Analysis	1_93627529_C_T_hg19	LeadPvNotSignificant(Checkld)	0.884498
CCDC18	ENSG00000122483.13	Small_Intestine_Terminal_Ileum_Analysis	1_93627529_C_T_hg19	LeadPvNotSignificant(Checkld)	0.0532976
CCDC18	ENSG00000122483.13	Brain_Putamen_basal_ganglia_Analysis	1_93627529_C_T_hg19	LeadPvNotSignificant(Checkld)	0.903407
CCDC18	ENSG00000122483.13	Brain_Cerebellar_Hemisphere_Analysis	1_93627529_C_T_hg19	LeadPvNotSignificant(Checkld)	0.189952
CCDC18	ENSG00000122483.13	Adrenal_Gland_Analysis	1_93627529_C_T_hg19	LeadPvNotSignificant(Checkld)	0.193167
CCDC18	ENSG00000122483.13	Brain_Cortex_Analysis	1_93627529_C_T_hg19	LeadPvNotSignificant(Checkld)	0.0110646
CCDC18	ENSG00000122483.13	Artery_Tibial_Analysis	1_93627529_C_T_hg19	LeadPvNotSignificant(Checkld)	0.865552
CCDC18	ENSG00000122483.13	Adipose_Visceral_Omentum_Analysis	1_93627529_C_T_hg19	LeadPvNotSignificant(Checkld)	0.422478
CCDC18	ENSG00000122483.13	Artery_Coronary_Analysis	1_93627529_C_T_hg19	LeadPvNotSignificant(Checkld)	0.0885965
CCDC18	ENSG00000122483.13	Esophagus_Gastroesophageal_Junction_Analysis	1_93627529_C_T_hg19	LeadPvNotSignificant(Checkld)	0.422533
GPR89A	ENSG00000117262.14	ICGC_Analysis	1_145827162_G_A_hg19	False PAWG pval	5.0025313265e-08
GPR89A	ENSG00000117262.14	Prostate_Analysis	1_145689473_C_G_b37	NoLDPv,AllPvNotSignificant	0.00510897
GPR89A	ENSG00000117262.14	Whole_Blood_Analysis	1_145697210_G_A_hg19	NoLDPv,AllPvSignificant	3.03221e-05
GPR89A	ENSG00000117262.14	Pituitary_Analysis	1_145669523_A_G_hg19	NoLDPv,AllPvNotSignificant	0.13385
GPR89A	ENSG00000117262.14	Vagina_Analysis	1_145827837_G_A_hg19	NoLDPv,AllPvNotSignificant	0.22182
GPR89A	ENSG00000117262.14	Uterus_Analysis	1_145704759_T_A_hg19	NoLDPv,AllPvNotSignificant	0.000973651
GPR89A	ENSG00000117262.14	Spleen_Analysis	1_145692139_G_A_hg19	NoLDPv,AllPvNotSignificant	0.0242642
GPR89A	ENSG00000117262.14	Stomach_Analysis	1_145777869_G_A_hg19	NoLDPv,AllPvNotSignificant	0.053103
GPR89A	ENSG00000117262.14	Testis_Analysis	1_145697210_G_A_hg19	NoLDPv,AllPvNotSignificant	0.00823361
GPR89A	ENSG00000117262.14	Thyroid_Analysis	1_145756323_G_A_b37	NoLDPv,AllPvNotSignificant	0.00291468
GPR89A	ENSG00000117262.14	Skin_Sun_Exposed_Lower_leg_Analysis	1_145664437_A_G_hg19	NoLDPv,AllPvNotSignificant	0.000944915
GPR89A	ENSG00000117262.14	Brain_Anterior_cingulate_cortex_BA24_Analysis	1_145747463_C_T_hg19	NoLDPv,AllPvNotSignificant	0.0143546
GPR89A	ENSG00000117262.14	Brain_Caudate_basal_ganglia_Analysis	1_145669523_A_G_hg19	NoLDPv,AllPvNotSignificant	0.0188349
GPR89A	ENSG00000117262.14	Brain_Frontal_Cortex_BA9_Analysis	1_145777869_G_A_hg19	NoLDPv,AllPvNotSignificant	0.0202602
GPR89A	ENSG00000117262.14	Adipose_Subcutaneous_Analysis	1_145670500_C_T_b37	NoLDPv,AllPvNotSignificant	0.000362044
GPR89A	ENSG00000117262.14	Breast_Mammary_Tissue_Analysis	1_145740402_G_A_hg19	NoLDPv,AllPvNotSignificant	0.0238534
GPR89A	ENSG00000117262.14	Colon_Sigmoid_Analysis	1_145669523_A_G_hg19	NoLDPv,AllPvNotSignificant	0.0876843
GPR89A	ENSG00000117262.14	Artery_Aorta_Analysis	1_145697210_G_A_hg19	NoLDPv,AllPvNotSignificant	0.00531962
GPR89A	ENSG00000117262.14	Brain_Cerebellum_Analysis	1_145674865_C_T_hg19	NoLDPv,AllPvNotSignificant	0.0679443
GPR89A	ENSG00000117262.14	Brain_Nucleus_accumbens_basal_ganglia_Analysis	1_145709996_T_A_hg19	NoLDPv,AllPvSignificant	4.40741e-05
GPR89A	ENSG00000117262.14	Brain_Hippocampus_Analysis	1_145814880_T_C_hg19	NoLDPv,AllPvNotSignificant	0.0508596
GPR89A	ENSG00000117262.14	Liver_Analysis	1_145799049_A_C_hg19	NoLDPv,AllPvNotSignificant	0.0828215
GPR89A	ENSG00000117262.14	Lung_Analysis	1_145755481_C_T_b37	NoLDPv,AllPvNotSignificant	0.0221875
GPR89A	ENSG00000117262.14	Ovary_Analysis	1_145686437_C_A_hg19	NoLDPv,AllPvNotSignificant	0.0660184
GPR89A	ENSG00000117262.14	Pancreas_Analysis	1_145730745_T_C_hg19	NoLDPv,AllPvNotSignificant	0.0511972
GPR89A	ENSG00000117262.14	Brain_Hypothalamus_Analysis	1_145800969_A_T_b37	NoLDPv,AllPvNotSignificant	0.0486641
GPR89A	ENSG00000117262.14	Nerve_Tibial_Analysis	1_145732946_G_C_hg19	NoLDPv,AllPvNotSignificant	0.0169082
GPR89A	ENSG00000117262.14	Muscle_Skeletal_Analysis	1_145674470_G_A_hg19	NoLDPv,AllPvNotSignificant	0.00320168
GPR89A	ENSG00000117262.14	Colon_Transverse_Analysis	1_145733881_T_C_hg19	NoLDPv,AllPvNotSignificant	0.0218184
GPR89A	ENSG00000117262.14	Heart_Atrial_Appendage_Analysis	1_145733988_A_G_hg19	NoLDPv,AllPvNotSignificant	0.0826066
GPR89A	ENSG00000117262.14	Heart_Left_Ventricle_Analysis	1_145732946_G_C_hg19	NoLDPv,AllPvNotSignificant	0.00790776
GPR89A	ENSG00000117262.14	Esophagus_Mucosa_Analysis	1_145670500_C_T_b37	NoLDPv,AllPvNotSignificant	0.0229239
GPR89A	ENSG00000117262.14	Esophagus_Muscularis_Analysis	1_145668829_G_T_b37	NoLDPv,AllPvNotSignificant	0.00612258
GPR89A	ENSG00000117262.14	Skin_Not_Sun_Exposed_Suprapubic_Analysis	1_145670500_C_T_b37	NoLDPv,AllPvNotSignificant	0.0220836
GPR89A	ENSG00000117262.14	Small_Intestine_Terminal_Ileum_Analysis	1_145729067_G_A_hg19	NoLDPv,AllPvNotSignificant	0.00642873
GPR89A	ENSG00000117262.14	Brain_Putamen_basal_ganglia_Analysis	1_145667256_T_C_b37	NoLDPv,AllPvNotSignificant	0.0485129
GPR89A	ENSG00000117262.14	Brain_Cerebellar_Hemisphere_Analysis	1_145726727_A_G_hg19	NoLDPv,AllPvNotSignificant	0.0601823
GPR89A	ENSG00000117262.14	Adrenal_Gland_Analysis	1_145733881_T_C_hg19	NoLDPv,AllPvNotSignificant	0.0820853
GPR89A	ENSG00000117262.14	Brain_Cortex_Analysis	1_145733988_A_G_hg19	NoLDPv,AllPvNotSignificant	0.0011559
GPR89A	ENSG00000117262.14	Artery_Tibial_Analysis	1_145729067_G_A_hg19	NoLDPv,AllPvNotSignificant	0.0186463
GPR89A	ENSG00000117262.14	Adipose_Visceral_Omentum_Analysis	1_145780612_C_A_hg19	NoLDPv,AllPvNotSignificant	0.00779228
GPR89A	ENSG00000117262.14	Artery_Coronary_Analysis	1_145732946_G_C_hg19	NoLDPv,AllPvNotSignificant	0.0215839
GPR89A	ENSG00000117262.14	Esophagus_Gastroesophageal_Junction_Analysis	1_145827837_G_A_hg19	NoLDPv,AllPvNotSignificant	0.0219487
EPS8L3	ENSG00000198758.6	ICGC_Analysis	1_110324223_A_G_hg19	False PAWG pval	3.61393164793e-06
EPS8L3	ENSG00000198758.6	Prostate_Analysis	1_110324223_A_G_hg19	LeadPvNotSignificant(Checkld)	0.547773
EPS8L3	ENSG00000198758.6	Whole_Blood_Analysis	nan	NoPvAtAll	nan
EPS8L3	ENSG00000198758.6	Pituitary_Analysis	nan	NoPvAtAll	nan
EPS8L3	ENSG00000198758.6	Vagina_Analysis	1_110324223_A_G_hg19	LeadPvNotSignificant(Checkld)	0.187211
EPS8L3	ENSG00000198758.6	Uterus_Analysis	nan	NoPvAtAll	nan
EPS8L3	ENSG00000198758.6	Spleen_Analysis	nan	NoPvAtAll	nan
EPS8L3	ENSG00000198758.6	Stomach_Analysis	1_110324223_A_G_hg19	LeadPvNotSignificant(Checkld)	0.0232218
EPS8L3	ENSG00000198758.6	Testis_Analysis	1_110324223_A_G_hg19	LeadPvNotSignificant(Checkld)	0.121289
EPS8L3	ENSG00000198758.6	Thyroid_Analysis	nan	NoPvAtAll	nan
EPS8L3	ENSG00000198758.6	Skin_Sun_Exposed_Lower_leg_Analysis	nan	NoPvAtAll	nan
EPS8L3	ENSG00000198758.6	Brain_Anterior_cingulate_cortex_BA24_Analysis	nan	NoPvAtAll	nan
EPS8L3	ENSG00000198758.6	Brain_Caudate_basal_ganglia_Analysis	nan	NoPvAtAll	nan
EPS8L3	ENSG00000198758.6	Brain_Frontal_Cortex_BA9_Analysis	nan	NoPvAtAll	nan
EPS8L3	ENSG00000198758.6	Adipose_Subcutaneous_Analysis	nan	NoPvAtAll	nan
EPS8L3	ENSG00000198758.6	Breast_Mammary_Tissue_Analysis	1_110324223_A_G_hg19	LeadPvNotSignificant(Checkld)	0.892953
EPS8L3	ENSG00000198758.6	Colon_Sigmoid_Analysis	1_110324223_A_G_hg19	LeadPvNotSignificant(Checkld)	0.466607
EPS8L3	ENSG00000198758.6	Artery_Aorta_Analysis	nan	NoPvAtAll	nan
EPS8L3	ENSG00000198758.6	Brain_Cerebellum_Analysis	nan	NoPvAtAll	nan
EPS8L3	ENSG00000198758.6	Brain_Nucleus_accumbens_basal_ganglia_Analysis	nan	NoPvAtAll	nan
EPS8L3	ENSG00000198758.6	Brain_Hippocampus_Analysis	nan	NoPvAtAll	nan
EPS8L3	ENSG00000198758.6	Liver_Analysis	1_110324223_A_G_hg19	LeadPvNotSignificant(Checkld)	0.162813
EPS8L3	ENSG00000198758.6	Lung_Analysis	nan	NoPvAtAll	nan
EPS8L3	ENSG00000198758.6	Ovary_Analysis	1_110324223_A_G_hg19	LeadPvNotSignificant(Checkld)	0.699404
EPS8L3	ENSG00000198758.6	Pancreas_Analysis	1_110324223_A_G_hg19	LeadPvNotSignificant(Checkld)	0.454658
EPS8L3	ENSG00000198758.6	Brain_Hypothalamus_Analysis	nan	NoPvAtAll	nan
EPS8L3	ENSG00000198758.6	Nerve_Tibial_Analysis	nan	NoPvAtAll	nan
EPS8L3	ENSG00000198758.6	Muscle_Skeletal_Analysis	nan	NoPvAtAll	nan
EPS8L3	ENSG00000198758.6	Colon_Transverse_Analysis	1_110324223_A_G_hg19	LeadPvNotSignificant(Checkld)	0.706301
EPS8L3	ENSG00000198758.6	Heart_Atrial_Appendage_Analysis	nan	NoPvAtAll	nan
EPS8L3	ENSG00000198758.6	Heart_Left_Ventricle_Analysis	1_110324223_A_G_hg19	LeadPvNotSignificant(Checkld)	0.250039
EPS8L3	ENSG00000198758.6	Esophagus_Mucosa_Analysis	1_110324223_A_G_hg19	LeadPvNotSignificant(Checkld)	0.0028759
EPS8L3	ENSG00000198758.6	Esophagus_Muscularis_Analysis	nan	NoPvAtAll	nan
EPS8L3	ENSG00000198758.6	Skin_Not_Sun_Exposed_Suprapubic_Analysis	nan	NoPvAtAll	nan
EPS8L3	ENSG00000198758.6	Small_Intestine_Terminal_Ileum_Analysis	1_110324223_A_G_hg19	LeadPvNotSignificant(Checkld)	0.435721
EPS8L3	ENSG00000198758.6	Brain_Putamen_basal_ganglia_Analysis	nan	NoPvAtAll	nan
EPS8L3	ENSG00000198758.6	Brain_Cerebellar_Hemisphere_Analysis	nan	NoPvAtAll	nan
EPS8L3	ENSG00000198758.6	Adrenal_Gland_Analysis	nan	NoPvAtAll	nan
EPS8L3	ENSG00000198758.6	Brain_Cortex_Analysis	nan	NoPvAtAll	nan
EPS8L3	ENSG00000198758.6	Artery_Tibial_Analysis	nan	NoPvAtAll	nan
EPS8L3	ENSG00000198758.6	Adipose_Visceral_Omentum_Analysis	nan	NoPvAtAll	nan
EPS8L3	ENSG00000198758.6	Artery_Coronary_Analysis	nan	NoPvAtAll	nan
EPS8L3	ENSG00000198758.6	Esophagus_Gastroesophageal_Junction_Analysis	nan	NoPvAtAll	nan
NBPF12	ENSG00000186275.7	ICGC_Analysis	1_146472966_C_T_hg19	True PAWG pval	1.52563720407e-12
NBPF12	ENSG00000186275.7	Prostate_Analysis	1_146472966_C_T_hg19	LeadPvNotSignificant(Checkld)	0.104778
NBPF12	ENSG00000186275.7	Whole_Blood_Analysis	1_146472966_C_T_hg19	LeadPvNotSignificant(Checkld)	0.011718
NBPF12	ENSG00000186275.7	Pituitary_Analysis	1_146472966_C_T_hg19	LeadPvNotSignificant(Checkld)	0.0602778
NBPF12	ENSG00000186275.7	Vagina_Analysis	1_146472966_C_T_hg19	LeadPvNotSignificant(Checkld)	0.662709
NBPF12	ENSG00000186275.7	Uterus_Analysis	1_146472966_C_T_hg19	LeadPvNotSignificant(Checkld)	0.448997
NBPF12	ENSG00000186275.7	Spleen_Analysis	1_146472966_C_T_hg19	LeadPvNotSignificant(Checkld)	0.294207
NBPF12	ENSG00000186275.7	Stomach_Analysis	1_146472966_C_T_hg19	LeadPvNotSignificant(Checkld)	0.129326
NBPF12	ENSG00000186275.7	Testis_Analysis	1_146472966_C_T_hg19	LeadPvNotSignificant(Checkld)	0.113238
NBPF12	ENSG00000186275.7	Thyroid_Analysis	1_146472966_C_T_hg19	LeadPvNotSignificant(Checkld)	0.0807083
NBPF12	ENSG00000186275.7	Skin_Sun_Exposed_Lower_leg_Analysis	1_146472966_C_T_hg19	LeadPvSignificant	0.000128131
NBPF12	ENSG00000186275.7	Brain_Anterior_cingulate_cortex_BA24_Analysis	1_146472966_C_T_hg19	LeadPvNotSignificant(Checkld)	0.717686
NBPF12	ENSG00000186275.7	Brain_Caudate_basal_ganglia_Analysis	1_146472966_C_T_hg19	LeadPvNotSignificant(Checkld)	0.0075594
NBPF12	ENSG00000186275.7	Brain_Frontal_Cortex_BA9_Analysis	1_146472966_C_T_hg19	LeadPvNotSignificant(Checkld)	0.0175223
NBPF12	ENSG00000186275.7	Adipose_Subcutaneous_Analysis	1_146472966_C_T_hg19	LeadPvNotSignificant(Checkld)	0.860468
NBPF12	ENSG00000186275.7	Breast_Mammary_Tissue_Analysis	1_146472966_C_T_hg19	LeadPvNotSignificant(Checkld)	0.0365419
NBPF12	ENSG00000186275.7	Colon_Sigmoid_Analysis	1_146472966_C_T_hg19	LeadPvNotSignificant(Checkld)	0.147553
NBPF12	ENSG00000186275.7	Artery_Aorta_Analysis	1_146472966_C_T_hg19	LeadPvNotSignificant(Checkld)	0.0300938
NBPF12	ENSG00000186275.7	Brain_Cerebellum_Analysis	1_146472966_C_T_hg19	LeadPvNotSignificant(Checkld)	0.00401629
NBPF12	ENSG00000186275.7	Brain_Nucleus_accumbens_basal_ganglia_Analysis	1_146472966_C_T_hg19	LeadPvNotSignificant(Checkld)	0.00306444
NBPF12	ENSG00000186275.7	Brain_Hippocampus_Analysis	1_146472966_C_T_hg19	LeadPvNotSignificant(Checkld)	0.390354
NBPF12	ENSG00000186275.7	Liver_Analysis	1_146472966_C_T_hg19	LeadPvNotSignificant(Checkld)	0.00735068
NBPF12	ENSG00000186275.7	Lung_Analysis	1_146472966_C_T_hg19	LeadPvSignificant	9.96013e-05
NBPF12	ENSG00000186275.7	Ovary_Analysis	1_146472966_C_T_hg19	LeadPvNotSignificant(Checkld)	0.249981
NBPF12	ENSG00000186275.7	Pancreas_Analysis	1_146472966_C_T_hg19	LeadPvNotSignificant(Checkld)	0.344125
NBPF12	ENSG00000186275.7	Brain_Hypothalamus_Analysis	1_146472966_C_T_hg19	LeadPvNotSignificant(Checkld)	0.515731
NBPF12	ENSG00000186275.7	Nerve_Tibial_Analysis	1_146472966_C_T_hg19	LeadPvNotSignificant(Checkld)	0.000408838
NBPF12	ENSG00000186275.7	Muscle_Skeletal_Analysis	1_146472966_C_T_hg19	LeadPvNotSignificant(Checkld)	0.000285318
NBPF12	ENSG00000186275.7	Colon_Transverse_Analysis	1_146472966_C_T_hg19	LeadPvNotSignificant(Checkld)	0.0471497
NBPF12	ENSG00000186275.7	Heart_Atrial_Appendage_Analysis	1_146472966_C_T_hg19	LeadPvNotSignificant(Checkld)	0.0113436
NBPF12	ENSG00000186275.7	Heart_Left_Ventricle_Analysis	1_146472966_C_T_hg19	LeadPvNotSignificant(Checkld)	0.23352
NBPF12	ENSG00000186275.7	Esophagus_Mucosa_Analysis	1_146472966_C_T_hg19	LeadPvSignificant	7.47598e-05
NBPF12	ENSG00000186275.7	Esophagus_Muscularis_Analysis	1_146472966_C_T_hg19	LeadPvSignificant	0.000219766
NBPF12	ENSG00000186275.7	Skin_Not_Sun_Exposed_Suprapubic_Analysis	1_146472966_C_T_hg19	LeadPvNotSignificant(Checkld)	0.00106077
NBPF12	ENSG00000186275.7	Small_Intestine_Terminal_Ileum_Analysis	1_146472966_C_T_hg19	LeadPvNotSignificant(Checkld)	0.161101
NBPF12	ENSG00000186275.7	Brain_Putamen_basal_ganglia_Analysis	1_146472966_C_T_hg19	LeadPvNotSignificant(Checkld)	0.121956
NBPF12	ENSG00000186275.7	Brain_Cerebellar_Hemisphere_Analysis	1_146472966_C_T_hg19	LeadPvNotSignificant(Checkld)	0.0369766
NBPF12	ENSG00000186275.7	Adrenal_Gland_Analysis	1_146472966_C_T_hg19	LeadPvNotSignificant(Checkld)	0.516782
NBPF12	ENSG00000186275.7	Brain_Cortex_Analysis	1_146472966_C_T_hg19	LeadPvNotSignificant(Checkld)	0.0405605
NBPF12	ENSG00000186275.7	Artery_Tibial_Analysis	1_146472966_C_T_hg19	LeadPvNotSignificant(Checkld)	0.00794518
NBPF12	ENSG00000186275.7	Adipose_Visceral_Omentum_Analysis	1_146472966_C_T_hg19	LeadPvNotSignificant(Checkld)	0.0225094
NBPF12	ENSG00000186275.7	Artery_Coronary_Analysis	1_146472966_C_T_hg19	LeadPvNotSignificant(Checkld)	0.0248994
NBPF12	ENSG00000186275.7	Esophagus_Gastroesophageal_Junction_Analysis	1_146472966_C_T_hg19	LeadPvNotSignificant(Checkld)	0.0323248
GCLM	ENSG00000023909.5	ICGC_Analysis	1_94405726_G_A_hg19	False PAWG pval	1.22485865345e-06
GCLM	ENSG00000023909.5	Prostate_Analysis	1_94405726_G_A_hg19	LeadPvNotSignificant(Checkld)	0.00385304
GCLM	ENSG00000023909.5	Whole_Blood_Analysis	1_94405726_G_A_hg19	LeadPvNotSignificant(Checkld)	0.0328305
GCLM	ENSG00000023909.5	Pituitary_Analysis	1_94405726_G_A_hg19	LeadPvNotSignificant(Checkld)	0.00636302
GCLM	ENSG00000023909.5	Vagina_Analysis	1_94405726_G_A_hg19	LeadPvNotSignificant(Checkld)	0.51069
GCLM	ENSG00000023909.5	Uterus_Analysis	1_94405726_G_A_hg19	LeadPvNotSignificant(Checkld)	0.423265
GCLM	ENSG00000023909.5	Spleen_Analysis	1_94405726_G_A_hg19	LeadPvNotSignificant(Checkld)	0.112756
GCLM	ENSG00000023909.5	Stomach_Analysis	1_94405726_G_A_hg19	LeadPvNotSignificant(Checkld)	0.0681934
GCLM	ENSG00000023909.5	Testis_Analysis	1_94405726_G_A_hg19	LeadPvSignificant	3.36549e-08
GCLM	ENSG00000023909.5	Thyroid_Analysis	1_94405726_G_A_hg19	LeadPvSignificant	9.52532e-08
GCLM	ENSG00000023909.5	Skin_Sun_Exposed_Lower_leg_Analysis	1_94405726_G_A_hg19	LeadPvNotSignificant(Checkld)	0.00259597
GCLM	ENSG00000023909.5	Brain_Anterior_cingulate_cortex_BA24_Analysis	1_94405726_G_A_hg19	LeadPvNotSignificant(Checkld)	0.00072479
GCLM	ENSG00000023909.5	Brain_Caudate_basal_ganglia_Analysis	1_94405726_G_A_hg19	LeadPvNotSignificant(Checkld)	0.0373288
GCLM	ENSG00000023909.5	Brain_Frontal_Cortex_BA9_Analysis	1_94405726_G_A_hg19	LeadPvNotSignificant(Checkld)	0.00686342
GCLM	ENSG00000023909.5	Adipose_Subcutaneous_Analysis	1_94405726_G_A_hg19	LeadPvSignificant	4.87002e-06
GCLM	ENSG00000023909.5	Breast_Mammary_Tissue_Analysis	1_94405726_G_A_hg19	LeadPvNotSignificant(Checkld)	0.0170423
GCLM	ENSG00000023909.5	Colon_Sigmoid_Analysis	1_94405726_G_A_hg19	LeadPvNotSignificant(Checkld)	0.00656581
GCLM	ENSG00000023909.5	Artery_Aorta_Analysis	1_94405726_G_A_hg19	LeadPvNotSignificant(Checkld)	0.00424735
GCLM	ENSG00000023909.5	Brain_Cerebellum_Analysis	1_94405726_G_A_hg19	LeadPvNotSignificant(Checkld)	0.428343
GCLM	ENSG00000023909.5	Brain_Nucleus_accumbens_basal_ganglia_Analysis	1_94405726_G_A_hg19	LeadPvSignificant	7.06407e-05
GCLM	ENSG00000023909.5	Brain_Hippocampus_Analysis	1_94405726_G_A_hg19	LeadPvNotSignificant(Checkld)	0.552465
GCLM	ENSG00000023909.5	Liver_Analysis	1_94405726_G_A_hg19	LeadPvNotSignificant(Checkld)	0.000933432
GCLM	ENSG00000023909.5	Lung_Analysis	1_94405726_G_A_hg19	LeadPvNotSignificant(Checkld)	0.139881
GCLM	ENSG00000023909.5	Ovary_Analysis	1_94405726_G_A_hg19	LeadPvNotSignificant(Checkld)	0.0705557
GCLM	ENSG00000023909.5	Pancreas_Analysis	1_94405726_G_A_hg19	LeadPvNotSignificant(Checkld)	0.00720474
GCLM	ENSG00000023909.5	Brain_Hypothalamus_Analysis	1_94405726_G_A_hg19	LeadPvNotSignificant(Checkld)	0.00493523
GCLM	ENSG00000023909.5	Nerve_Tibial_Analysis	1_94405726_G_A_hg19	LeadPvSignificant	3.71713e-07
GCLM	ENSG00000023909.5	Muscle_Skeletal_Analysis	1_94405726_G_A_hg19	LeadPvNotSignificant(Checkld)	0.00167956
GCLM	ENSG00000023909.5	Colon_Transverse_Analysis	1_94405726_G_A_hg19	LeadPvNotSignificant(Checkld)	0.661226
GCLM	ENSG00000023909.5	Heart_Atrial_Appendage_Analysis	1_94405726_G_A_hg19	LeadPvNotSignificant(Checkld)	0.0369968
GCLM	ENSG00000023909.5	Heart_Left_Ventricle_Analysis	1_94405726_G_A_hg19	LeadPvNotSignificant(Checkld)	0.00233432
GCLM	ENSG00000023909.5	Esophagus_Mucosa_Analysis	1_94405726_G_A_hg19	LeadPvNotSignificant(Checkld)	0.321392
GCLM	ENSG00000023909.5	Esophagus_Muscularis_Analysis	1_94405726_G_A_hg19	LeadPvNotSignificant(Checkld)	0.0260182
GCLM	ENSG00000023909.5	Skin_Not_Sun_Exposed_Suprapubic_Analysis	1_94405726_G_A_hg19	LeadPvNotSignificant(Checkld)	0.0200488
GCLM	ENSG00000023909.5	Small_Intestine_Terminal_Ileum_Analysis	1_94405726_G_A_hg19	LeadPvNotSignificant(Checkld)	0.610949
GCLM	ENSG00000023909.5	Brain_Putamen_basal_ganglia_Analysis	1_94405726_G_A_hg19	LeadPvNotSignificant(Checkld)	0.00294914
GCLM	ENSG00000023909.5	Brain_Cerebellar_Hemisphere_Analysis	1_94405726_G_A_hg19	LeadPvNotSignificant(Checkld)	0.03226
GCLM	ENSG00000023909.5	Adrenal_Gland_Analysis	1_94405726_G_A_hg19	LeadPvNotSignificant(Checkld)	0.00444601
GCLM	ENSG00000023909.5	Brain_Cortex_Analysis	1_94405726_G_A_hg19	LeadPvNotSignificant(Checkld)	0.0872398
GCLM	ENSG00000023909.5	Artery_Tibial_Analysis	1_94405726_G_A_hg19	LeadPvNotSignificant(Checkld)	0.0051864
GCLM	ENSG00000023909.5	Adipose_Visceral_Omentum_Analysis	1_94405726_G_A_hg19	LeadPvNotSignificant(Checkld)	0.000886755
GCLM	ENSG00000023909.5	Artery_Coronary_Analysis	1_94405726_G_A_hg19	LeadPvNotSignificant(Checkld)	0.181362
GCLM	ENSG00000023909.5	Esophagus_Gastroesophageal_Junction_Analysis	1_94405726_G_A_hg19	LeadPvNotSignificant(Checkld)	0.0588533
LINGO4	ENSG00000213171.2	ICGC_Analysis	1_151777927_C_T_hg19	False PAWG pval	3.04715168093e-07
LINGO4	ENSG00000213171.2	Prostate_Analysis	1_151786372_C_T_hg19	NoLDPv,AllPvNotSignificant	0.00536441
LINGO4	ENSG00000213171.2	Whole_Blood_Analysis	1_151777927_C_T_hg19	LeadPvNotSignificant(Checkld)	0.0288076
LINGO4	ENSG00000213171.2	Pituitary_Analysis	1_151778899_T_C_hg19	NoLDPv,AllPvNotSignificant	0.00315997
LINGO4	ENSG00000213171.2	Vagina_Analysis	nan	NoPvAtAll	nan
LINGO4	ENSG00000213171.2	Uterus_Analysis	nan	NoPvAtAll	nan
LINGO4	ENSG00000213171.2	Spleen_Analysis	1_151757843_G_A_hg19	NoLDPv,AllPvSignificant	4.51456e-05
LINGO4	ENSG00000213171.2	Stomach_Analysis	1_151777927_C_T_hg19	LeadPvNotSignificant(Checkld)	0.000256663
LINGO4	ENSG00000213171.2	Testis_Analysis	1_151777927_C_T_hg19	LeadPvNotSignificant(Checkld)	0.000453241
LINGO4	ENSG00000213171.2	Thyroid_Analysis	1_151777927_C_T_hg19	LeadPvSignificant	1.12038e-06
LINGO4	ENSG00000213171.2	Skin_Sun_Exposed_Lower_leg_Analysis	1_151777927_C_T_hg19	LeadPvSignificant	3.78855e-10
LINGO4	ENSG00000213171.2	Brain_Anterior_cingulate_cortex_BA24_Analysis	nan	NoPvAtAll	nan
LINGO4	ENSG00000213171.2	Brain_Caudate_basal_ganglia_Analysis	1_151777927_C_T_hg19	LeadPvNotSignificant(Checkld)	0.691898
LINGO4	ENSG00000213171.2	Brain_Frontal_Cortex_BA9_Analysis	nan	NoPvAtAll	nan
LINGO4	ENSG00000213171.2	Adipose_Subcutaneous_Analysis	1_151777927_C_T_hg19	LeadPvNotSignificant(Checkld)	0.0321031
LINGO4	ENSG00000213171.2	Breast_Mammary_Tissue_Analysis	1_151777927_C_T_hg19	LeadPvNotSignificant(Checkld)	0.436068
LINGO4	ENSG00000213171.2	Colon_Sigmoid_Analysis	nan	NoPvAtAll	nan
LINGO4	ENSG00000213171.2	Artery_Aorta_Analysis	nan	NoPvAtAll	nan
LINGO4	ENSG00000213171.2	Brain_Cerebellum_Analysis	1_151770603_G_A_hg19	NoLDPv,AllPvNotSignificant	0.0002403
LINGO4	ENSG00000213171.2	Brain_Nucleus_accumbens_basal_ganglia_Analysis	1_151777927_C_T_hg19	LeadPvNotSignificant(Checkld)	0.116728
LINGO4	ENSG00000213171.2	Brain_Hippocampus_Analysis	nan	NoPvAtAll	nan
LINGO4	ENSG00000213171.2	Liver_Analysis	1_151681567_G_A_hg19	NoLDPv,AllPvNotSignificant	0.0124621
LINGO4	ENSG00000213171.2	Lung_Analysis	1_151777927_C_T_hg19	LeadPvSignificant	3.41347e-05
LINGO4	ENSG00000213171.2	Ovary_Analysis	nan	NoPvAtAll	nan
LINGO4	ENSG00000213171.2	Pancreas_Analysis	1_151777927_C_T_hg19	LeadPvNotSignificant(Checkld)	0.00843117
LINGO4	ENSG00000213171.2	Brain_Hypothalamus_Analysis	1_151777927_C_T_hg19	LeadPvNotSignificant(Checkld)	0.843285
LINGO4	ENSG00000213171.2	Nerve_Tibial_Analysis	nan	NoPvAtAll	nan
LINGO4	ENSG00000213171.2	Muscle_Skeletal_Analysis	1_151777927_C_T_hg19	LeadPvSignificant	0.000134388
LINGO4	ENSG00000213171.2	Colon_Transverse_Analysis	1_151777927_C_T_hg19	LeadPvNotSignificant(Checkld)	0.00668
LINGO4	ENSG00000213171.2	Heart_Atrial_Appendage_Analysis	1_151777927_C_T_hg19	LeadPvNotSignificant(Checkld)	0.000503656
LINGO4	ENSG00000213171.2	Heart_Left_Ventricle_Analysis	1_151777927_C_T_hg19	LeadPvNotSignificant(Checkld)	0.00195445
LINGO4	ENSG00000213171.2	Esophagus_Mucosa_Analysis	1_151777927_C_T_hg19	LeadPvNotSignificant(Checkld)	0.00134898
LINGO4	ENSG00000213171.2	Esophagus_Muscularis_Analysis	nan	NoPvAtAll	nan
LINGO4	ENSG00000213171.2	Skin_Not_Sun_Exposed_Suprapubic_Analysis	1_151777927_C_T_hg19	LeadPvNotSignificant(Checkld)	0.00395763
LINGO4	ENSG00000213171.2	Small_Intestine_Terminal_Ileum_Analysis	1_151778899_T_C_hg19	NoLDPv,AllPvNotSignificant	0.000699317
LINGO4	ENSG00000213171.2	Brain_Putamen_basal_ganglia_Analysis	nan	NoPvAtAll	nan
LINGO4	ENSG00000213171.2	Brain_Cerebellar_Hemisphere_Analysis	1_151770603_G_A_hg19	NoLDPv,AllPvNotSignificant	0.00304127
LINGO4	ENSG00000213171.2	Adrenal_Gland_Analysis	1_151777927_C_T_hg19	LeadPvNotSignificant(Checkld)	0.270882
LINGO4	ENSG00000213171.2	Brain_Cortex_Analysis	nan	NoPvAtAll	nan
LINGO4	ENSG00000213171.2	Artery_Tibial_Analysis	nan	NoPvAtAll	nan
LINGO4	ENSG00000213171.2	Adipose_Visceral_Omentum_Analysis	1_151777927_C_T_hg19	LeadPvNotSignificant(Checkld)	0.000394677
LINGO4	ENSG00000213171.2	Artery_Coronary_Analysis	nan	NoPvAtAll	nan
LINGO4	ENSG00000213171.2	Esophagus_Gastroesophageal_Junction_Analysis	nan	NoPvAtAll	nan
AP4B1	ENSG00000134262.8	ICGC_Analysis	1_114443899_G_A_hg19	False PAWG pval	4.49570286404e-06
AP4B1	ENSG00000134262.8	Prostate_Analysis	1_114443899_G_A_hg19	LeadPvNotSignificant(Checkld)	0.684917
AP4B1	ENSG00000134262.8	Whole_Blood_Analysis	1_114443899_G_A_hg19	LeadPvSignificant	2.17155e-15
AP4B1	ENSG00000134262.8	Pituitary_Analysis	1_114443899_G_A_hg19	LeadPvNotSignificant(Checkld)	0.429709
AP4B1	ENSG00000134262.8	Vagina_Analysis	1_114443899_G_A_hg19	LeadPvNotSignificant(Checkld)	0.215861
AP4B1	ENSG00000134262.8	Uterus_Analysis	1_114443899_G_A_hg19	LeadPvNotSignificant(Checkld)	0.0924901
AP4B1	ENSG00000134262.8	Spleen_Analysis	1_114443899_G_A_hg19	LeadPvSignificant	0.00011165
AP4B1	ENSG00000134262.8	Stomach_Analysis	1_114443899_G_A_hg19	LeadPvNotSignificant(Checkld)	0.498904
AP4B1	ENSG00000134262.8	Testis_Analysis	1_114443899_G_A_hg19	LeadPvNotSignificant(Checkld)	0.191734
AP4B1	ENSG00000134262.8	Thyroid_Analysis	1_114443899_G_A_hg19	LeadPvNotSignificant(Checkld)	0.0102197
AP4B1	ENSG00000134262.8	Skin_Sun_Exposed_Lower_leg_Analysis	1_114443899_G_A_hg19	LeadPvNotSignificant(Checkld)	0.0143417
AP4B1	ENSG00000134262.8	Brain_Anterior_cingulate_cortex_BA24_Analysis	1_114443899_G_A_hg19	LeadPvNotSignificant(Checkld)	0.889234
AP4B1	ENSG00000134262.8	Brain_Caudate_basal_ganglia_Analysis	1_114443899_G_A_hg19	LeadPvNotSignificant(Checkld)	0.854254
AP4B1	ENSG00000134262.8	Brain_Frontal_Cortex_BA9_Analysis	1_114443899_G_A_hg19	LeadPvNotSignificant(Checkld)	0.00457006
AP4B1	ENSG00000134262.8	Adipose_Subcutaneous_Analysis	1_114443899_G_A_hg19	LeadPvNotSignificant(Checkld)	0.299749
AP4B1	ENSG00000134262.8	Breast_Mammary_Tissue_Analysis	1_114443899_G_A_hg19	LeadPvNotSignificant(Checkld)	0.255392
AP4B1	ENSG00000134262.8	Colon_Sigmoid_Analysis	1_114443899_G_A_hg19	LeadPvNotSignificant(Checkld)	0.0557227
AP4B1	ENSG00000134262.8	Artery_Aorta_Analysis	1_114443899_G_A_hg19	LeadPvNotSignificant(Checkld)	0.64196
AP4B1	ENSG00000134262.8	Brain_Cerebellum_Analysis	1_114443899_G_A_hg19	LeadPvNotSignificant(Checkld)	0.226103
AP4B1	ENSG00000134262.8	Brain_Nucleus_accumbens_basal_ganglia_Analysis	1_114443899_G_A_hg19	LeadPvNotSignificant(Checkld)	0.122851
AP4B1	ENSG00000134262.8	Brain_Hippocampus_Analysis	1_114443899_G_A_hg19	LeadPvNotSignificant(Checkld)	0.164972
AP4B1	ENSG00000134262.8	Liver_Analysis	1_114443899_G_A_hg19	LeadPvNotSignificant(Checkld)	0.886417
AP4B1	ENSG00000134262.8	Lung_Analysis	1_114443899_G_A_hg19	LeadPvNotSignificant(Checkld)	0.179178
AP4B1	ENSG00000134262.8	Ovary_Analysis	1_114443899_G_A_hg19	LeadPvNotSignificant(Checkld)	0.644947
AP4B1	ENSG00000134262.8	Pancreas_Analysis	1_114443899_G_A_hg19	LeadPvNotSignificant(Checkld)	0.759641
AP4B1	ENSG00000134262.8	Brain_Hypothalamus_Analysis	1_114443899_G_A_hg19	LeadPvNotSignificant(Checkld)	0.00317668
AP4B1	ENSG00000134262.8	Nerve_Tibial_Analysis	1_114443899_G_A_hg19	LeadPvNotSignificant(Checkld)	0.980013
AP4B1	ENSG00000134262.8	Muscle_Skeletal_Analysis	1_114443899_G_A_hg19	LeadPvSignificant	7.86755e-06
AP4B1	ENSG00000134262.8	Colon_Transverse_Analysis	1_114443899_G_A_hg19	LeadPvNotSignificant(Checkld)	0.961309
AP4B1	ENSG00000134262.8	Heart_Atrial_Appendage_Analysis	1_114443899_G_A_hg19	LeadPvNotSignificant(Checkld)	0.000778481
AP4B1	ENSG00000134262.8	Heart_Left_Ventricle_Analysis	1_114443899_G_A_hg19	LeadPvSignificant	0.000144363
AP4B1	ENSG00000134262.8	Esophagus_Mucosa_Analysis	1_114443899_G_A_hg19	LeadPvNotSignificant(Checkld)	0.329475
AP4B1	ENSG00000134262.8	Esophagus_Muscularis_Analysis	1_114443899_G_A_hg19	LeadPvNotSignificant(Checkld)	0.963284
AP4B1	ENSG00000134262.8	Skin_Not_Sun_Exposed_Suprapubic_Analysis	1_114443899_G_A_hg19	LeadPvNotSignificant(Checkld)	0.563746
AP4B1	ENSG00000134262.8	Small_Intestine_Terminal_Ileum_Analysis	1_114443899_G_A_hg19	LeadPvNotSignificant(Checkld)	0.153393
AP4B1	ENSG00000134262.8	Brain_Putamen_basal_ganglia_Analysis	1_114443899_G_A_hg19	LeadPvNotSignificant(Checkld)	0.119221
AP4B1	ENSG00000134262.8	Brain_Cerebellar_Hemisphere_Analysis	1_114443899_G_A_hg19	LeadPvNotSignificant(Checkld)	0.364159
AP4B1	ENSG00000134262.8	Adrenal_Gland_Analysis	1_114443899_G_A_hg19	LeadPvNotSignificant(Checkld)	0.0010269
AP4B1	ENSG00000134262.8	Brain_Cortex_Analysis	1_114443899_G_A_hg19	LeadPvNotSignificant(Checkld)	0.118366
AP4B1	ENSG00000134262.8	Artery_Tibial_Analysis	1_114443899_G_A_hg19	LeadPvNotSignificant(Checkld)	0.179429
AP4B1	ENSG00000134262.8	Adipose_Visceral_Omentum_Analysis	1_114443899_G_A_hg19	LeadPvNotSignificant(Checkld)	0.896748
AP4B1	ENSG00000134262.8	Artery_Coronary_Analysis	1_114443899_G_A_hg19	LeadPvNotSignificant(Checkld)	0.221802
AP4B1	ENSG00000134262.8	Esophagus_Gastroesophageal_Junction_Analysis	1_114443899_G_A_hg19	LeadPvNotSignificant(Checkld)	0.320857
SLC25A24	ENSG00000085491.11	ICGC_Analysis	1_108740482_G_A_hg19	False PAWG pval	2.30330443372e-07
SLC25A24	ENSG00000085491.11	Prostate_Analysis	1_108740482_G_A_hg19	LeadPvNotSignificant(Checkld)	0.912298
SLC25A24	ENSG00000085491.11	Whole_Blood_Analysis	1_108740482_G_A_hg19	LeadPvSignificant	5.73344e-12
SLC25A24	ENSG00000085491.11	Pituitary_Analysis	1_108740482_G_A_hg19	LeadPvNotSignificant(Checkld)	0.225107
SLC25A24	ENSG00000085491.11	Vagina_Analysis	1_108740482_G_A_hg19	LeadPvNotSignificant(Checkld)	0.739027
SLC25A24	ENSG00000085491.11	Uterus_Analysis	1_108740482_G_A_hg19	LeadPvNotSignificant(Checkld)	0.101038
SLC25A24	ENSG00000085491.11	Spleen_Analysis	1_108740482_G_A_hg19	LeadPvNotSignificant(Checkld)	0.5226
SLC25A24	ENSG00000085491.11	Stomach_Analysis	1_108740482_G_A_hg19	LeadPvNotSignificant(Checkld)	0.00240211
SLC25A24	ENSG00000085491.11	Testis_Analysis	1_108740482_G_A_hg19	LeadPvSignificant	2.62609e-24
SLC25A24	ENSG00000085491.11	Thyroid_Analysis	1_108740482_G_A_hg19	LeadPvNotSignificant(Checkld)	0.0398271
SLC25A24	ENSG00000085491.11	Skin_Sun_Exposed_Lower_leg_Analysis	1_108740482_G_A_hg19	LeadPvNotSignificant(Checkld)	0.0785973
SLC25A24	ENSG00000085491.11	Brain_Anterior_cingulate_cortex_BA24_Analysis	1_108740482_G_A_hg19	LeadPvNotSignificant(Checkld)	0.27231
SLC25A24	ENSG00000085491.11	Brain_Caudate_basal_ganglia_Analysis	1_108740482_G_A_hg19	LeadPvNotSignificant(Checkld)	0.00540439
SLC25A24	ENSG00000085491.11	Brain_Frontal_Cortex_BA9_Analysis	1_108740482_G_A_hg19	LeadPvNotSignificant(Checkld)	0.014137
SLC25A24	ENSG00000085491.11	Adipose_Subcutaneous_Analysis	1_108740482_G_A_hg19	LeadPvNotSignificant(Checkld)	0.000341958
SLC25A24	ENSG00000085491.11	Breast_Mammary_Tissue_Analysis	1_108740482_G_A_hg19	LeadPvNotSignificant(Checkld)	0.423477
SLC25A24	ENSG00000085491.11	Colon_Sigmoid_Analysis	1_108740482_G_A_hg19	LeadPvNotSignificant(Checkld)	0.00764233
SLC25A24	ENSG00000085491.11	Artery_Aorta_Analysis	1_108740482_G_A_hg19	LeadPvNotSignificant(Checkld)	0.226813
SLC25A24	ENSG00000085491.11	Brain_Cerebellum_Analysis	1_108740482_G_A_hg19	LeadPvNotSignificant(Checkld)	0.00115375
SLC25A24	ENSG00000085491.11	Brain_Nucleus_accumbens_basal_ganglia_Analysis	1_108740482_G_A_hg19	LeadPvNotSignificant(Checkld)	0.0673746
SLC25A24	ENSG00000085491.11	Brain_Hippocampus_Analysis	1_108740482_G_A_hg19	LeadPvNotSignificant(Checkld)	0.00283676
SLC25A24	ENSG00000085491.11	Liver_Analysis	1_108740482_G_A_hg19	LeadPvNotSignificant(Checkld)	0.399882
SLC25A24	ENSG00000085491.11	Lung_Analysis	1_108740482_G_A_hg19	LeadPvSignificant	2.82907e-10
SLC25A24	ENSG00000085491.11	Ovary_Analysis	1_108740482_G_A_hg19	LeadPvNotSignificant(Checkld)	0.022315
SLC25A24	ENSG00000085491.11	Pancreas_Analysis	1_108740482_G_A_hg19	LeadPvNotSignificant(Checkld)	0.00113129
SLC25A24	ENSG00000085491.11	Brain_Hypothalamus_Analysis	1_108740482_G_A_hg19	LeadPvNotSignificant(Checkld)	0.0130199
SLC25A24	ENSG00000085491.11	Nerve_Tibial_Analysis	1_108740482_G_A_hg19	LeadPvNotSignificant(Checkld)	0.846041
SLC25A24	ENSG00000085491.11	Muscle_Skeletal_Analysis	1_108740482_G_A_hg19	LeadPvNotSignificant(Checkld)	0.000327094
SLC25A24	ENSG00000085491.11	Colon_Transverse_Analysis	1_108740482_G_A_hg19	LeadPvNotSignificant(Checkld)	0.997952
SLC25A24	ENSG00000085491.11	Heart_Atrial_Appendage_Analysis	1_108740482_G_A_hg19	LeadPvNotSignificant(Checkld)	0.42416
SLC25A24	ENSG00000085491.11	Heart_Left_Ventricle_Analysis	1_108740482_G_A_hg19	LeadPvNotSignificant(Checkld)	0.373338
SLC25A24	ENSG00000085491.11	Esophagus_Mucosa_Analysis	1_108740482_G_A_hg19	LeadPvNotSignificant(Checkld)	0.752558
SLC25A24	ENSG00000085491.11	Esophagus_Muscularis_Analysis	1_108740482_G_A_hg19	LeadPvNotSignificant(Checkld)	0.000523941
SLC25A24	ENSG00000085491.11	Skin_Not_Sun_Exposed_Suprapubic_Analysis	1_108740482_G_A_hg19	LeadPvNotSignificant(Checkld)	0.776733
SLC25A24	ENSG00000085491.11	Small_Intestine_Terminal_Ileum_Analysis	1_108740482_G_A_hg19	LeadPvNotSignificant(Checkld)	0.274386
SLC25A24	ENSG00000085491.11	Brain_Putamen_basal_ganglia_Analysis	1_108740482_G_A_hg19	LeadPvNotSignificant(Checkld)	0.183192
SLC25A24	ENSG00000085491.11	Brain_Cerebellar_Hemisphere_Analysis	1_108740482_G_A_hg19	LeadPvSignificant	9.09683e-05
SLC25A24	ENSG00000085491.11	Adrenal_Gland_Analysis	1_108740482_G_A_hg19	LeadPvNotSignificant(Checkld)	0.00729169
SLC25A24	ENSG00000085491.11	Brain_Cortex_Analysis	1_108740482_G_A_hg19	LeadPvNotSignificant(Checkld)	0.00075955
SLC25A24	ENSG00000085491.11	Artery_Tibial_Analysis	1_108740482_G_A_hg19	LeadPvNotSignificant(Checkld)	0.780218
SLC25A24	ENSG00000085491.11	Adipose_Visceral_Omentum_Analysis	1_108740482_G_A_hg19	LeadPvNotSignificant(Checkld)	0.110033
SLC25A24	ENSG00000085491.11	Artery_Coronary_Analysis	1_108740482_G_A_hg19	LeadPvNotSignificant(Checkld)	0.0552199
SLC25A24	ENSG00000085491.11	Esophagus_Gastroesophageal_Junction_Analysis	1_108740482_G_A_hg19	LeadPvNotSignificant(Checkld)	0.0108525
USP33	ENSG00000077254.10	ICGC_Analysis	1_78075766_C_T_hg19	False PAWG pval	7.65897302843e-05
USP33	ENSG00000077254.10	Prostate_Analysis	1_78075766_C_T_hg19	LeadPvNotSignificant(Checkld)	0.458845
USP33	ENSG00000077254.10	Whole_Blood_Analysis	1_78075766_C_T_hg19	LeadPvNotSignificant(Checkld)	0.0292648
USP33	ENSG00000077254.10	Pituitary_Analysis	1_78075766_C_T_hg19	LeadPvNotSignificant(Checkld)	0.81556
USP33	ENSG00000077254.10	Vagina_Analysis	1_78075766_C_T_hg19	LeadPvNotSignificant(Checkld)	0.111622
USP33	ENSG00000077254.10	Uterus_Analysis	1_78075766_C_T_hg19	LeadPvNotSignificant(Checkld)	0.145943
USP33	ENSG00000077254.10	Spleen_Analysis	1_78075766_C_T_hg19	LeadPvNotSignificant(Checkld)	0.0262628
USP33	ENSG00000077254.10	Stomach_Analysis	1_78075766_C_T_hg19	LeadPvNotSignificant(Checkld)	0.317304
USP33	ENSG00000077254.10	Testis_Analysis	1_78075766_C_T_hg19	LeadPvNotSignificant(Checkld)	0.0340013
USP33	ENSG00000077254.10	Thyroid_Analysis	1_78075766_C_T_hg19	LeadPvNotSignificant(Checkld)	0.00896493
USP33	ENSG00000077254.10	Skin_Sun_Exposed_Lower_leg_Analysis	1_78075766_C_T_hg19	LeadPvNotSignificant(Checkld)	0.0407101
USP33	ENSG00000077254.10	Brain_Anterior_cingulate_cortex_BA24_Analysis	1_78075766_C_T_hg19	LeadPvNotSignificant(Checkld)	0.024557
USP33	ENSG00000077254.10	Brain_Caudate_basal_ganglia_Analysis	1_78075766_C_T_hg19	LeadPvNotSignificant(Checkld)	0.00320856
USP33	ENSG00000077254.10	Brain_Frontal_Cortex_BA9_Analysis	1_78075766_C_T_hg19	LeadPvNotSignificant(Checkld)	0.0181463
USP33	ENSG00000077254.10	Adipose_Subcutaneous_Analysis	1_78075766_C_T_hg19	LeadPvNotSignificant(Checkld)	0.813828
USP33	ENSG00000077254.10	Breast_Mammary_Tissue_Analysis	1_78075766_C_T_hg19	LeadPvNotSignificant(Checkld)	0.949813
USP33	ENSG00000077254.10	Colon_Sigmoid_Analysis	1_78075766_C_T_hg19	LeadPvNotSignificant(Checkld)	0.775211
USP33	ENSG00000077254.10	Artery_Aorta_Analysis	1_78075766_C_T_hg19	LeadPvNotSignificant(Checkld)	0.203527
USP33	ENSG00000077254.10	Brain_Cerebellum_Analysis	1_78075766_C_T_hg19	LeadPvNotSignificant(Checkld)	0.133628
USP33	ENSG00000077254.10	Brain_Nucleus_accumbens_basal_ganglia_Analysis	1_78075766_C_T_hg19	LeadPvNotSignificant(Checkld)	0.00117544
USP33	ENSG00000077254.10	Brain_Hippocampus_Analysis	1_78075766_C_T_hg19	LeadPvNotSignificant(Checkld)	0.00518547
USP33	ENSG00000077254.10	Liver_Analysis	1_78075766_C_T_hg19	LeadPvNotSignificant(Checkld)	0.657496
USP33	ENSG00000077254.10	Lung_Analysis	1_78075766_C_T_hg19	LeadPvNotSignificant(Checkld)	0.0417955
USP33	ENSG00000077254.10	Ovary_Analysis	1_78075766_C_T_hg19	LeadPvNotSignificant(Checkld)	0.00241116
USP33	ENSG00000077254.10	Pancreas_Analysis	1_78075766_C_T_hg19	LeadPvNotSignificant(Checkld)	0.0224247
USP33	ENSG00000077254.10	Brain_Hypothalamus_Analysis	1_78075766_C_T_hg19	LeadPvNotSignificant(Checkld)	0.0191479
USP33	ENSG00000077254.10	Nerve_Tibial_Analysis	1_78075766_C_T_hg19	LeadPvNotSignificant(Checkld)	0.896394
USP33	ENSG00000077254.10	Muscle_Skeletal_Analysis	1_78075766_C_T_hg19	LeadPvNotSignificant(Checkld)	0.346578
USP33	ENSG00000077254.10	Colon_Transverse_Analysis	1_78075766_C_T_hg19	LeadPvNotSignificant(Checkld)	0.240595
USP33	ENSG00000077254.10	Heart_Atrial_Appendage_Analysis	1_78075766_C_T_hg19	LeadPvNotSignificant(Checkld)	0.0792596
USP33	ENSG00000077254.10	Heart_Left_Ventricle_Analysis	1_78075766_C_T_hg19	LeadPvNotSignificant(Checkld)	0.908932
USP33	ENSG00000077254.10	Esophagus_Mucosa_Analysis	1_78075766_C_T_hg19	LeadPvNotSignificant(Checkld)	0.681544
USP33	ENSG00000077254.10	Esophagus_Muscularis_Analysis	1_78075766_C_T_hg19	LeadPvNotSignificant(Checkld)	0.435481
USP33	ENSG00000077254.10	Skin_Not_Sun_Exposed_Suprapubic_Analysis	1_78075766_C_T_hg19	LeadPvNotSignificant(Checkld)	0.339008
USP33	ENSG00000077254.10	Small_Intestine_Terminal_Ileum_Analysis	1_78075766_C_T_hg19	LeadPvNotSignificant(Checkld)	0.940232
USP33	ENSG00000077254.10	Brain_Putamen_basal_ganglia_Analysis	1_78075766_C_T_hg19	LeadPvSignificant	2.46738e-06
USP33	ENSG00000077254.10	Brain_Cerebellar_Hemisphere_Analysis	1_78075766_C_T_hg19	LeadPvNotSignificant(Checkld)	0.178025
USP33	ENSG00000077254.10	Adrenal_Gland_Analysis	1_78075766_C_T_hg19	LeadPvNotSignificant(Checkld)	0.286756
USP33	ENSG00000077254.10	Brain_Cortex_Analysis	1_78075766_C_T_hg19	LeadPvNotSignificant(Checkld)	0.99453
USP33	ENSG00000077254.10	Artery_Tibial_Analysis	1_78075766_C_T_hg19	LeadPvNotSignificant(Checkld)	0.212591
USP33	ENSG00000077254.10	Adipose_Visceral_Omentum_Analysis	1_78075766_C_T_hg19	LeadPvNotSignificant(Checkld)	0.811571
USP33	ENSG00000077254.10	Artery_Coronary_Analysis	1_78075766_C_T_hg19	LeadPvNotSignificant(Checkld)	0.646618
USP33	ENSG00000077254.10	Esophagus_Gastroesophageal_Junction_Analysis	1_78075766_C_T_hg19	LeadPvNotSignificant(Checkld)	0.578941
ALG14	ENSG00000172339.9	ICGC_Analysis	1_95629344_A_T_hg19	False PAWG pval	1.39337986735e-05
ALG14	ENSG00000172339.9	Prostate_Analysis	1_95345166_T_C_hg19	NoLDPv,AllPvNotSignificant	0.00139902
ALG14	ENSG00000172339.9	Whole_Blood_Analysis	1_95629344_A_T_hg19	LeadPvNotSignificant(Checkld)	0.82045
ALG14	ENSG00000172339.9	Pituitary_Analysis	1_95449033_T_C_hg19	NoLDPv,AllPvNotSignificant	0.0262121
ALG14	ENSG00000172339.9	Vagina_Analysis	1_95577297_T_C_hg19	NoLDPv,AllPvNotSignificant	0.0046743
ALG14	ENSG00000172339.9	Uterus_Analysis	1_95428414_G_A_hg19	NoLDPv,AllPvNotSignificant	0.00947598
ALG14	ENSG00000172339.9	Spleen_Analysis	1_95353206_G_T_hg19	NoLDPv,AllPvNotSignificant	0.00411233
ALG14	ENSG00000172339.9	Stomach_Analysis	1_95578207_T_C_hg19	NoLDPv,AllPvNotSignificant	0.0114827
ALG14	ENSG00000172339.9	Testis_Analysis	1_95479223_C_G_hg19	NoLDPv,AllPvSignificant	1.18998e-10
ALG14	ENSG00000172339.9	Thyroid_Analysis	1_95629344_A_T_hg19	LeadPvNotSignificant(Checkld)	0.85135
ALG14	ENSG00000172339.9	Skin_Sun_Exposed_Lower_leg_Analysis	1_95629344_A_T_hg19	LeadPvNotSignificant(Checkld)	0.236718
ALG14	ENSG00000172339.9	Brain_Anterior_cingulate_cortex_BA24_Analysis	1_95427608_T_C_hg19	NoLDPv,AllPvNotSignificant	0.0266668
ALG14	ENSG00000172339.9	Brain_Caudate_basal_ganglia_Analysis	1_95430699_A_C_hg19	NoLDPv,AllPvNotSignificant	0.0213375
ALG14	ENSG00000172339.9	Brain_Frontal_Cortex_BA9_Analysis	1_95361793_C_T_hg19	NoLDPv,AllPvNotSignificant	0.000952242
ALG14	ENSG00000172339.9	Adipose_Subcutaneous_Analysis	1_95629344_A_T_hg19	LeadPvNotSignificant(Checkld)	0.421891
ALG14	ENSG00000172339.9	Breast_Mammary_Tissue_Analysis	1_95417889_G_A_hg19	NoLDPv,AllPvNotSignificant	0.0482029
ALG14	ENSG00000172339.9	Colon_Sigmoid_Analysis	1_95629344_A_T_hg19	LeadPvNotSignificant(Checkld)	0.305599
ALG14	ENSG00000172339.9	Artery_Aorta_Analysis	1_95420413_T_A_hg19	NoLDPv,AllPvSignificant	5.89435e-05
ALG14	ENSG00000172339.9	Brain_Cerebellum_Analysis	1_95540735_G_A_hg19	NoLDPv,AllPvNotSignificant	0.0140913
ALG14	ENSG00000172339.9	Brain_Nucleus_accumbens_basal_ganglia_Analysis	1_95612215_A_C_hg19	NoLDPv,AllPvNotSignificant	0.0249734
ALG14	ENSG00000172339.9	Brain_Hippocampus_Analysis	1_95627944_T_G_hg19	NoLDPv,AllPvNotSignificant	0.0220544
ALG14	ENSG00000172339.9	Liver_Analysis	1_95442396_G_A_hg19	NoLDPv,AllPvNotSignificant	0.00194801
ALG14	ENSG00000172339.9	Lung_Analysis	1_95629344_A_T_hg19	LeadPvNotSignificant(Checkld)	0.297238
ALG14	ENSG00000172339.9	Ovary_Analysis	1_95608464_C_T_hg19	NoLDPv,AllPvNotSignificant	0.00563875
ALG14	ENSG00000172339.9	Pancreas_Analysis	1_95620418_A_G_hg19	NoLDPv,AllPvNotSignificant	0.00154681
ALG14	ENSG00000172339.9	Brain_Hypothalamus_Analysis	1_95608333_C_T_hg19	NoLDPv,AllPvNotSignificant	0.0176265
ALG14	ENSG00000172339.9	Nerve_Tibial_Analysis	1_95629344_A_T_hg19	LeadPvNotSignificant(Checkld)	0.645233
ALG14	ENSG00000172339.9	Muscle_Skeletal_Analysis	1_95629344_A_T_hg19	LeadPvNotSignificant(Checkld)	0.212693
ALG14	ENSG00000172339.9	Colon_Transverse_Analysis	1_95570756_C_T_hg19	NoLDPv,AllPvNotSignificant	0.0029194
ALG14	ENSG00000172339.9	Heart_Atrial_Appendage_Analysis	1_95586254_C_T_hg19	NoLDPv,AllPvNotSignificant	0.00190442
ALG14	ENSG00000172339.9	Heart_Left_Ventricle_Analysis	1_95629344_A_T_hg19	LeadPvNotSignificant(Checkld)	0.586039
ALG14	ENSG00000172339.9	Esophagus_Mucosa_Analysis	1_95629344_A_T_hg19	LeadPvNotSignificant(Checkld)	0.197229
ALG14	ENSG00000172339.9	Esophagus_Muscularis_Analysis	1_95624706_C_G_hg19	NoLDPv,AllPvNotSignificant	0.00200574
ALG14	ENSG00000172339.9	Skin_Not_Sun_Exposed_Suprapubic_Analysis	1_95629344_A_T_hg19	LeadPvNotSignificant(Checkld)	0.35405
ALG14	ENSG00000172339.9	Small_Intestine_Terminal_Ileum_Analysis	1_95381508_A_G_hg19	NoLDPv,AllPvNotSignificant	0.0140339
ALG14	ENSG00000172339.9	Brain_Putamen_basal_ganglia_Analysis	1_95438370_G_C_hg19	NoLDPv,AllPvNotSignificant	0.0356695
ALG14	ENSG00000172339.9	Brain_Cerebellar_Hemisphere_Analysis	1_95405971_C_T_hg19	NoLDPv,AllPvNotSignificant	0.00494738
ALG14	ENSG00000172339.9	Adrenal_Gland_Analysis	1_95435802_T_A_b37	NoLDPv,AllPvSignificant	0.000129018
ALG14	ENSG00000172339.9	Brain_Cortex_Analysis	1_95424317_A_G_hg19	NoLDPv,AllPvNotSignificant	0.0147695
ALG14	ENSG00000172339.9	Artery_Tibial_Analysis	1_95629344_A_T_hg19	LeadPvNotSignificant(Checkld)	0.450186
ALG14	ENSG00000172339.9	Adipose_Visceral_Omentum_Analysis	1_95633187_C_T_hg19	NoLDPv,AllPvSignificant	2.41524e-05
ALG14	ENSG00000172339.9	Artery_Coronary_Analysis	1_95540735_G_A_hg19	NoLDPv,AllPvNotSignificant	0.00626874
ALG14	ENSG00000172339.9	Esophagus_Gastroesophageal_Junction_Analysis	1_95581713_T_C_hg19	NoLDPv,AllPvNotSignificant	0.00121491
ENSA	ENSG00000143420.13	ICGC_Analysis	1_150476786_G_A_hg19	False PAWG pval	9.00467413224e-06
ENSA	ENSG00000143420.13	Prostate_Analysis	1_150504062_C_T_hg19	NoLDPv,AllPvNotSignificant	0.0035445
ENSA	ENSG00000143420.13	Whole_Blood_Analysis	1_150517312_G_C_hg19	NoLeadPv,LdPvNotSignificant	0.539802
ENSA	ENSG00000143420.13	Pituitary_Analysis	1_150492404_G_A_hg19	NoLDPv,AllPvNotSignificant	0.00328791
ENSA	ENSG00000143420.13	Vagina_Analysis	1_150539706_C_G_hg19	NoLDPv,AllPvNotSignificant	0.00117173
ENSA	ENSG00000143420.13	Uterus_Analysis	1_150552042_G_A_hg19	NoLDPv,AllPvNotSignificant	0.0109331
ENSA	ENSG00000143420.13	Spleen_Analysis	1_150476120_T_C_b37	NoLDPv,AllPvNotSignificant	0.00301223
ENSA	ENSG00000143420.13	Stomach_Analysis	1_150672169_T_G_b37	NoLDPv,AllPvNotSignificant	0.00421437
ENSA	ENSG00000143420.13	Testis_Analysis	1_150495106_A_G_hg19	NoLDPv,AllPvNotSignificant	0.00911132
ENSA	ENSG00000143420.13	Thyroid_Analysis	1_150517312_G_C_hg19	NoLeadPv,LdPvNotSignificant	0.506496
ENSA	ENSG00000143420.13	Skin_Sun_Exposed_Lower_leg_Analysis	1_150514145_C_T_hg19	NoLeadPv,LdPvNotSignificant	0.753335
ENSA	ENSG00000143420.13	Brain_Anterior_cingulate_cortex_BA24_Analysis	1_150514747_C_T_hg19	NoLDPv,AllPvNotSignificant	0.0122797
ENSA	ENSG00000143420.13	Brain_Caudate_basal_ganglia_Analysis	1_150562845_C_T_hg19	NoLDPv,AllPvNotSignificant	0.0103673
ENSA	ENSG00000143420.13	Brain_Frontal_Cortex_BA9_Analysis	1_150672169_T_G_b37	NoLDPv,AllPvNotSignificant	0.0532058
ENSA	ENSG00000143420.13	Adipose_Subcutaneous_Analysis	1_150517312_G_C_hg19	NoLeadPv,LdPvNotSignificant	0.787683
ENSA	ENSG00000143420.13	Breast_Mammary_Tissue_Analysis	1_150517312_G_C_hg19	NoLeadPv,LdPvNotSignificant	0.0819075
ENSA	ENSG00000143420.13	Colon_Sigmoid_Analysis	1_150594155_T_A_hg19	NoLDPv,AllPvNotSignificant	0.00497786
ENSA	ENSG00000143420.13	Artery_Aorta_Analysis	1_150689215_A_G_hg19	NoLDPv,AllPvNotSignificant	0.00410571
ENSA	ENSG00000143420.13	Brain_Cerebellum_Analysis	1_150539706_C_G_hg19	NoLDPv,AllPvNotSignificant	0.00364219
ENSA	ENSG00000143420.13	Brain_Nucleus_accumbens_basal_ganglia_Analysis	1_150539706_C_G_hg19	NoLDPv,AllPvNotSignificant	0.00208827
ENSA	ENSG00000143420.13	Brain_Hippocampus_Analysis	1_150562845_C_T_hg19	NoLDPv,AllPvNotSignificant	0.0171128
ENSA	ENSG00000143420.13	Liver_Analysis	1_150675007_C_A_hg19	NoLDPv,AllPvSignificant	4.75423e-05
ENSA	ENSG00000143420.13	Lung_Analysis	1_150517312_G_C_hg19	NoLeadPv,LdPvNotSignificant	0.0817467
ENSA	ENSG00000143420.13	Ovary_Analysis	1_150526406_C_T_b37	NoLDPv,AllPvNotSignificant	0.00536061
ENSA	ENSG00000143420.13	Pancreas_Analysis	1_150614966_G_A_hg19	NoLDPv,AllPvNotSignificant	0.00640263
ENSA	ENSG00000143420.13	Brain_Hypothalamus_Analysis	1_150682095_C_G_hg19	NoLDPv,AllPvNotSignificant	0.00481689
ENSA	ENSG00000143420.13	Nerve_Tibial_Analysis	1_150517312_G_C_hg19	NoLeadPv,LdPvNotSignificant	0.742192
ENSA	ENSG00000143420.13	Muscle_Skeletal_Analysis	1_150517312_G_C_hg19	NoLeadPv,LdPvNotSignificant	0.140796
ENSA	ENSG00000143420.13	Colon_Transverse_Analysis	1_150513534_A_G_hg19	NoLDPv,AllPvNotSignificant	0.00611953
ENSA	ENSG00000143420.13	Heart_Atrial_Appendage_Analysis	1_150547747_G_A_hg19	NoLDPv,AllPvNotSignificant	0.0170972
ENSA	ENSG00000143420.13	Heart_Left_Ventricle_Analysis	1_150570170_T_G_hg19	NoLDPv,AllPvNotSignificant	0.00277442
ENSA	ENSG00000143420.13	Esophagus_Mucosa_Analysis	1_150623904_T_A_hg19	NoLDPv,AllPvSignificant	0.000120559
ENSA	ENSG00000143420.13	Esophagus_Muscularis_Analysis	1_150544640_C_T_hg19	NoLDPv,AllPvNotSignificant	0.000561458
ENSA	ENSG00000143420.13	Skin_Not_Sun_Exposed_Suprapubic_Analysis	1_150499828_G_A_hg19	NoLDPv,AllPvNotSignificant	0.0526432
ENSA	ENSG00000143420.13	Small_Intestine_Terminal_Ileum_Analysis	1_150531380_T_C_hg19	NoLDPv,AllPvNotSignificant	0.00367049
ENSA	ENSG00000143420.13	Brain_Putamen_basal_ganglia_Analysis	1_150556036_C_T_hg19	NoLDPv,AllPvNotSignificant	0.0324669
ENSA	ENSG00000143420.13	Brain_Cerebellar_Hemisphere_Analysis	1_150534368_T_C_hg19	NoLDPv,AllPvNotSignificant	0.0218427
ENSA	ENSG00000143420.13	Adrenal_Gland_Analysis	1_150492114_T_C_hg19	NoLDPv,AllPvNotSignificant	0.00725576
ENSA	ENSG00000143420.13	Brain_Cortex_Analysis	1_150595537_G_T_hg19	NoLDPv,AllPvNotSignificant	0.0169566
ENSA	ENSG00000143420.13	Artery_Tibial_Analysis	1_150517312_G_C_hg19	NoLeadPv,LdPvNotSignificant	0.259917
ENSA	ENSG00000143420.13	Adipose_Visceral_Omentum_Analysis	1_150506263_C_T_hg19	NoLDPv,AllPvNotSignificant	0.00488155
ENSA	ENSG00000143420.13	Artery_Coronary_Analysis	1_150571611_T_A_hg19	NoLDPv,AllPvNotSignificant	0.00617671
ENSA	ENSG00000143420.13	Esophagus_Gastroesophageal_Junction_Analysis	1_150482738_G_A_hg19	NoLDPv,AllPvNotSignificant	0.0140218
NBPF14	ENSG00000122497.13	ICGC_Analysis	1_148025606_C_T_hg19	True PAWG pval	8.44289254376e-58
NBPF14	ENSG00000122497.13	Prostate_Analysis	1_148024364_T_C_hg19	NoLDPv,AllPvNotSignificant	0.122012
NBPF14	ENSG00000122497.13	Whole_Blood_Analysis	1_148002273_C_T_hg19	NoLDPv,AllPvNotSignificant	0.0148135
NBPF14	ENSG00000122497.13	Pituitary_Analysis	1_147914609_A_G_hg19	NoLDPv,AllPvNotSignificant	0.23738
NBPF14	ENSG00000122497.13	Vagina_Analysis	1_147914609_A_G_hg19	NoLDPv,AllPvNotSignificant	0.108951
NBPF14	ENSG00000122497.13	Uterus_Analysis	1_147960366_T_C_b37	NoLDPv,AllPvNotSignificant	0.00478298
NBPF14	ENSG00000122497.13	Spleen_Analysis	1_147994338_G_A_b37	NoLDPv,AllPvNotSignificant	0.10355
NBPF14	ENSG00000122497.13	Stomach_Analysis	1_148005747_T_G_b37	NoLDPv,AllPvNotSignificant	0.0251479
NBPF14	ENSG00000122497.13	Testis_Analysis	1_148021919_C_A_hg19	NoLDPv,AllPvNotSignificant	0.0560244
NBPF14	ENSG00000122497.13	Thyroid_Analysis	1_147914609_A_G_hg19	NoLDPv,AllPvNotSignificant	0.00115453
NBPF14	ENSG00000122497.13	Skin_Sun_Exposed_Lower_leg_Analysis	1_147914609_A_G_hg19	NoLDPv,AllPvNotSignificant	0.027113
NBPF14	ENSG00000122497.13	Brain_Anterior_cingulate_cortex_BA24_Analysis	1_147995694_G_A_hg19	NoLDPv,AllPvNotSignificant	0.00416742
NBPF14	ENSG00000122497.13	Brain_Caudate_basal_ganglia_Analysis	1_147994310_T_C_b37	NoLDPv,AllPvNotSignificant	0.0468619
NBPF14	ENSG00000122497.13	Brain_Frontal_Cortex_BA9_Analysis	1_148005772_T_C_b37	NoLDPv,AllPvNotSignificant	0.154272
NBPF14	ENSG00000122497.13	Adipose_Subcutaneous_Analysis	1_148024219_A_C_b37	NoLDPv,AllPvNotSignificant	0.0238721
NBPF14	ENSG00000122497.13	Breast_Mammary_Tissue_Analysis	1_147955651_A_C_b37	NoLDPv,AllPvNotSignificant	0.011778
NBPF14	ENSG00000122497.13	Colon_Sigmoid_Analysis	1_147960366_T_C_b37	NoLDPv,AllPvNotSignificant	0.00157554
NBPF14	ENSG00000122497.13	Artery_Aorta_Analysis	1_147995642_T_G_b37	NoLDPv,AllPvNotSignificant	0.0720082
NBPF14	ENSG00000122497.13	Brain_Cerebellum_Analysis	1_148001467_A_C_b37	NoLDPv,AllPvNotSignificant	0.00819629
NBPF14	ENSG00000122497.13	Brain_Nucleus_accumbens_basal_ganglia_Analysis	1_147960366_T_C_b37	NoLDPv,AllPvNotSignificant	0.252725
NBPF14	ENSG00000122497.13	Brain_Hippocampus_Analysis	1_147994310_T_C_b37	NoLDPv,AllPvNotSignificant	0.193408
NBPF14	ENSG00000122497.13	Liver_Analysis	1_147960366_T_C_b37	NoLDPv,AllPvNotSignificant	0.155869
NBPF14	ENSG00000122497.13	Lung_Analysis	1_147955651_A_C_b37	NoLDPv,AllPvNotSignificant	0.0286482
NBPF14	ENSG00000122497.13	Ovary_Analysis	1_148005747_T_G_b37	NoLDPv,AllPvNotSignificant	0.173253
NBPF14	ENSG00000122497.13	Pancreas_Analysis	1_147934806_A_G_b37	NoLDPv,AllPvNotSignificant	0.220474
NBPF14	ENSG00000122497.13	Brain_Hypothalamus_Analysis	1_148024364_T_C_hg19	NoLDPv,AllPvNotSignificant	0.00620668
NBPF14	ENSG00000122497.13	Nerve_Tibial_Analysis	1_148024219_A_C_b37	NoLDPv,AllPvNotSignificant	0.0143752
NBPF14	ENSG00000122497.13	Muscle_Skeletal_Analysis	1_148004783_C_A_hg19	NoLDPv,AllPvNotSignificant	0.0168442
NBPF14	ENSG00000122497.13	Colon_Transverse_Analysis	1_148015927_G_A_hg19	NoLDPv,AllPvNotSignificant	0.0190195
NBPF14	ENSG00000122497.13	Heart_Atrial_Appendage_Analysis	1_147994310_T_C_b37	NoLDPv,AllPvNotSignificant	0.0164896
NBPF14	ENSG00000122497.13	Heart_Left_Ventricle_Analysis	1_147995642_T_G_b37	NoLDPv,AllPvNotSignificant	0.0391469
NBPF14	ENSG00000122497.13	Esophagus_Mucosa_Analysis	1_148004783_C_A_hg19	NoLDPv,AllPvNotSignificant	0.0516749
NBPF14	ENSG00000122497.13	Esophagus_Muscularis_Analysis	1_147955651_A_C_b37	NoLDPv,AllPvNotSignificant	0.0181475
NBPF14	ENSG00000122497.13	Skin_Not_Sun_Exposed_Suprapubic_Analysis	1_147914609_A_G_hg19	NoLDPv,AllPvNotSignificant	0.0511085
NBPF14	ENSG00000122497.13	Small_Intestine_Terminal_Ileum_Analysis	1_148005747_T_G_b37	NoLDPv,AllPvNotSignificant	0.000494901
NBPF14	ENSG00000122497.13	Brain_Putamen_basal_ganglia_Analysis	1_148021919_C_A_hg19	NoLDPv,AllPvNotSignificant	0.244149
NBPF14	ENSG00000122497.13	Brain_Cerebellar_Hemisphere_Analysis	1_147971749_T_C_b37	NoLDPv,AllPvNotSignificant	0.0968167
NBPF14	ENSG00000122497.13	Adrenal_Gland_Analysis	1_147934806_A_G_b37	NoLDPv,AllPvNotSignificant	0.0576816
NBPF14	ENSG00000122497.13	Brain_Cortex_Analysis	1_147922051_A_G_hg19	NoLDPv,AllPvNotSignificant	0.0658037
NBPF14	ENSG00000122497.13	Artery_Tibial_Analysis	1_147914609_A_G_hg19	NoLDPv,AllPvNotSignificant	0.0200776
NBPF14	ENSG00000122497.13	Adipose_Visceral_Omentum_Analysis	1_148024219_A_C_b37	NoLDPv,AllPvNotSignificant	0.00682051
NBPF14	ENSG00000122497.13	Artery_Coronary_Analysis	1_148016858_A_G_hg19	NoLDPv,AllPvNotSignificant	0.0223162
NBPF14	ENSG00000122497.13	Esophagus_Gastroesophageal_Junction_Analysis	1_147914609_A_G_hg19	NoLDPv,AllPvNotSignificant	0.0052824
BCAS2	ENSG00000116752.5	ICGC_Analysis	1_115193678_C_T_hg19	False PAWG pval	7.2159130369e-05
BCAS2	ENSG00000116752.5	Prostate_Analysis	1_115193678_C_T_hg19	LeadPvNotSignificant(Checkld)	0.157044
BCAS2	ENSG00000116752.5	Whole_Blood_Analysis	1_115193678_C_T_hg19	LeadPvNotSignificant(Checkld)	0.60567
BCAS2	ENSG00000116752.5	Pituitary_Analysis	1_115193678_C_T_hg19	LeadPvNotSignificant(Checkld)	0.00490198
BCAS2	ENSG00000116752.5	Vagina_Analysis	1_115193678_C_T_hg19	LeadPvNotSignificant(Checkld)	0.917017
BCAS2	ENSG00000116752.5	Uterus_Analysis	1_115193678_C_T_hg19	LeadPvNotSignificant(Checkld)	0.739189
BCAS2	ENSG00000116752.5	Spleen_Analysis	1_115193678_C_T_hg19	LeadPvNotSignificant(Checkld)	0.153907
BCAS2	ENSG00000116752.5	Stomach_Analysis	1_115193678_C_T_hg19	LeadPvNotSignificant(Checkld)	0.245971
BCAS2	ENSG00000116752.5	Testis_Analysis	1_115193678_C_T_hg19	LeadPvNotSignificant(Checkld)	0.082972
BCAS2	ENSG00000116752.5	Thyroid_Analysis	1_115193678_C_T_hg19	LeadPvNotSignificant(Checkld)	0.0461611
BCAS2	ENSG00000116752.5	Skin_Sun_Exposed_Lower_leg_Analysis	1_115193678_C_T_hg19	LeadPvNotSignificant(Checkld)	0.0421009
BCAS2	ENSG00000116752.5	Brain_Anterior_cingulate_cortex_BA24_Analysis	1_115193678_C_T_hg19	LeadPvNotSignificant(Checkld)	0.932742
BCAS2	ENSG00000116752.5	Brain_Caudate_basal_ganglia_Analysis	1_115193678_C_T_hg19	LeadPvNotSignificant(Checkld)	0.589096
BCAS2	ENSG00000116752.5	Brain_Frontal_Cortex_BA9_Analysis	1_115193678_C_T_hg19	LeadPvNotSignificant(Checkld)	0.0480483
BCAS2	ENSG00000116752.5	Adipose_Subcutaneous_Analysis	1_115193678_C_T_hg19	LeadPvNotSignificant(Checkld)	0.195827
BCAS2	ENSG00000116752.5	Breast_Mammary_Tissue_Analysis	1_115193678_C_T_hg19	LeadPvNotSignificant(Checkld)	0.0998044
BCAS2	ENSG00000116752.5	Colon_Sigmoid_Analysis	1_115193678_C_T_hg19	LeadPvNotSignificant(Checkld)	0.076899
BCAS2	ENSG00000116752.5	Artery_Aorta_Analysis	1_115193678_C_T_hg19	LeadPvNotSignificant(Checkld)	0.107592
BCAS2	ENSG00000116752.5	Brain_Cerebellum_Analysis	1_115193678_C_T_hg19	LeadPvNotSignificant(Checkld)	0.82028
BCAS2	ENSG00000116752.5	Brain_Nucleus_accumbens_basal_ganglia_Analysis	1_115193678_C_T_hg19	LeadPvNotSignificant(Checkld)	0.547954
BCAS2	ENSG00000116752.5	Brain_Hippocampus_Analysis	1_115193678_C_T_hg19	LeadPvNotSignificant(Checkld)	0.186354
BCAS2	ENSG00000116752.5	Liver_Analysis	1_115193678_C_T_hg19	LeadPvNotSignificant(Checkld)	0.165136
BCAS2	ENSG00000116752.5	Lung_Analysis	1_115193678_C_T_hg19	LeadPvNotSignificant(Checkld)	0.0217225
BCAS2	ENSG00000116752.5	Ovary_Analysis	1_115193678_C_T_hg19	LeadPvNotSignificant(Checkld)	0.952697
BCAS2	ENSG00000116752.5	Pancreas_Analysis	1_115193678_C_T_hg19	LeadPvNotSignificant(Checkld)	0.02306
BCAS2	ENSG00000116752.5	Brain_Hypothalamus_Analysis	1_115193678_C_T_hg19	LeadPvNotSignificant(Checkld)	0.800046
BCAS2	ENSG00000116752.5	Nerve_Tibial_Analysis	1_115193678_C_T_hg19	LeadPvNotSignificant(Checkld)	0.0095047
BCAS2	ENSG00000116752.5	Muscle_Skeletal_Analysis	1_115193678_C_T_hg19	LeadPvNotSignificant(Checkld)	0.0689494
BCAS2	ENSG00000116752.5	Colon_Transverse_Analysis	1_115193678_C_T_hg19	LeadPvNotSignificant(Checkld)	0.0466141
BCAS2	ENSG00000116752.5	Heart_Atrial_Appendage_Analysis	1_115193678_C_T_hg19	LeadPvNotSignificant(Checkld)	0.0343575
BCAS2	ENSG00000116752.5	Heart_Left_Ventricle_Analysis	1_115193678_C_T_hg19	LeadPvNotSignificant(Checkld)	0.919685
BCAS2	ENSG00000116752.5	Esophagus_Mucosa_Analysis	1_115193678_C_T_hg19	LeadPvNotSignificant(Checkld)	0.00120937
BCAS2	ENSG00000116752.5	Esophagus_Muscularis_Analysis	1_115193678_C_T_hg19	LeadPvNotSignificant(Checkld)	0.753166
BCAS2	ENSG00000116752.5	Skin_Not_Sun_Exposed_Suprapubic_Analysis	1_115193678_C_T_hg19	LeadPvNotSignificant(Checkld)	0.175172
BCAS2	ENSG00000116752.5	Small_Intestine_Terminal_Ileum_Analysis	1_115193678_C_T_hg19	LeadPvNotSignificant(Checkld)	0.482854
BCAS2	ENSG00000116752.5	Brain_Putamen_basal_ganglia_Analysis	1_115193678_C_T_hg19	LeadPvNotSignificant(Checkld)	0.215561
BCAS2	ENSG00000116752.5	Brain_Cerebellar_Hemisphere_Analysis	1_115193678_C_T_hg19	LeadPvNotSignificant(Checkld)	0.437176
BCAS2	ENSG00000116752.5	Adrenal_Gland_Analysis	1_115193678_C_T_hg19	LeadPvNotSignificant(Checkld)	0.442608
BCAS2	ENSG00000116752.5	Brain_Cortex_Analysis	1_115193678_C_T_hg19	LeadPvNotSignificant(Checkld)	0.732565
BCAS2	ENSG00000116752.5	Artery_Tibial_Analysis	1_115193678_C_T_hg19	LeadPvNotSignificant(Checkld)	0.468862
BCAS2	ENSG00000116752.5	Adipose_Visceral_Omentum_Analysis	1_115193678_C_T_hg19	LeadPvNotSignificant(Checkld)	0.391344
BCAS2	ENSG00000116752.5	Artery_Coronary_Analysis	1_115193678_C_T_hg19	LeadPvNotSignificant(Checkld)	0.396081
BCAS2	ENSG00000116752.5	Esophagus_Gastroesophageal_Junction_Analysis	1_115193678_C_T_hg19	LeadPvNotSignificant(Checkld)	0.107611
DNAJB4	ENSG00000162616.8	ICGC_Analysis	1_78518939_A_G_hg19	False PAWG pval	6.26507654723e-10
DNAJB4	ENSG00000162616.8	Prostate_Analysis	1_78518939_A_G_hg19	LeadPvNotSignificant(Checkld)	0.644853
DNAJB4	ENSG00000162616.8	Whole_Blood_Analysis	1_78518939_A_G_hg19	LeadPvNotSignificant(Checkld)	0.28676
DNAJB4	ENSG00000162616.8	Pituitary_Analysis	1_78518939_A_G_hg19	LeadPvNotSignificant(Checkld)	0.460814
DNAJB4	ENSG00000162616.8	Vagina_Analysis	1_78518939_A_G_hg19	LeadPvNotSignificant(Checkld)	0.156673
DNAJB4	ENSG00000162616.8	Uterus_Analysis	1_78518939_A_G_hg19	LeadPvNotSignificant(Checkld)	0.382796
DNAJB4	ENSG00000162616.8	Spleen_Analysis	1_78518939_A_G_hg19	LeadPvNotSignificant(Checkld)	0.175185
DNAJB4	ENSG00000162616.8	Stomach_Analysis	1_78518939_A_G_hg19	LeadPvNotSignificant(Checkld)	0.15724
DNAJB4	ENSG00000162616.8	Testis_Analysis	1_78518939_A_G_hg19	LeadPvNotSignificant(Checkld)	0.000307643
DNAJB4	ENSG00000162616.8	Thyroid_Analysis	1_78518939_A_G_hg19	LeadPvSignificant	2.60815e-05
DNAJB4	ENSG00000162616.8	Skin_Sun_Exposed_Lower_leg_Analysis	1_78518939_A_G_hg19	LeadPvSignificant	1.62081e-05
DNAJB4	ENSG00000162616.8	Brain_Anterior_cingulate_cortex_BA24_Analysis	1_78518939_A_G_hg19	LeadPvNotSignificant(Checkld)	0.206507
DNAJB4	ENSG00000162616.8	Brain_Caudate_basal_ganglia_Analysis	1_78518939_A_G_hg19	LeadPvNotSignificant(Checkld)	0.367145
DNAJB4	ENSG00000162616.8	Brain_Frontal_Cortex_BA9_Analysis	1_78518939_A_G_hg19	LeadPvNotSignificant(Checkld)	0.333243
DNAJB4	ENSG00000162616.8	Adipose_Subcutaneous_Analysis	1_78518939_A_G_hg19	LeadPvNotSignificant(Checkld)	0.0184844
DNAJB4	ENSG00000162616.8	Breast_Mammary_Tissue_Analysis	1_78518939_A_G_hg19	LeadPvNotSignificant(Checkld)	0.439033
DNAJB4	ENSG00000162616.8	Colon_Sigmoid_Analysis	1_78518939_A_G_hg19	LeadPvNotSignificant(Checkld)	0.00350482
DNAJB4	ENSG00000162616.8	Artery_Aorta_Analysis	1_78518939_A_G_hg19	LeadPvNotSignificant(Checkld)	0.30047
DNAJB4	ENSG00000162616.8	Brain_Cerebellum_Analysis	1_78518939_A_G_hg19	LeadPvNotSignificant(Checkld)	0.227883
DNAJB4	ENSG00000162616.8	Brain_Nucleus_accumbens_basal_ganglia_Analysis	1_78518939_A_G_hg19	LeadPvNotSignificant(Checkld)	0.771741
DNAJB4	ENSG00000162616.8	Brain_Hippocampus_Analysis	1_78518939_A_G_hg19	LeadPvNotSignificant(Checkld)	0.0519573
DNAJB4	ENSG00000162616.8	Liver_Analysis	1_78518939_A_G_hg19	LeadPvNotSignificant(Checkld)	0.936314
DNAJB4	ENSG00000162616.8	Lung_Analysis	1_78518939_A_G_hg19	LeadPvNotSignificant(Checkld)	0.727584
DNAJB4	ENSG00000162616.8	Ovary_Analysis	1_78518939_A_G_hg19	LeadPvNotSignificant(Checkld)	0.323499
DNAJB4	ENSG00000162616.8	Pancreas_Analysis	1_78518939_A_G_hg19	LeadPvNotSignificant(Checkld)	0.12714
DNAJB4	ENSG00000162616.8	Brain_Hypothalamus_Analysis	1_78518939_A_G_hg19	LeadPvNotSignificant(Checkld)	0.164139
DNAJB4	ENSG00000162616.8	Nerve_Tibial_Analysis	1_78518939_A_G_hg19	LeadPvSignificant	5.82837e-09
DNAJB4	ENSG00000162616.8	Muscle_Skeletal_Analysis	1_78518939_A_G_hg19	LeadPvNotSignificant(Checkld)	0.373199
DNAJB4	ENSG00000162616.8	Colon_Transverse_Analysis	1_78518939_A_G_hg19	LeadPvSignificant	9.70395e-05
DNAJB4	ENSG00000162616.8	Heart_Atrial_Appendage_Analysis	1_78518939_A_G_hg19	LeadPvNotSignificant(Checkld)	0.25511
DNAJB4	ENSG00000162616.8	Heart_Left_Ventricle_Analysis	1_78518939_A_G_hg19	LeadPvNotSignificant(Checkld)	0.624582
DNAJB4	ENSG00000162616.8	Esophagus_Mucosa_Analysis	1_78518939_A_G_hg19	LeadPvNotSignificant(Checkld)	0.00841558
DNAJB4	ENSG00000162616.8	Esophagus_Muscularis_Analysis	1_78518939_A_G_hg19	LeadPvNotSignificant(Checkld)	0.0083132
DNAJB4	ENSG00000162616.8	Skin_Not_Sun_Exposed_Suprapubic_Analysis	1_78518939_A_G_hg19	LeadPvNotSignificant(Checkld)	0.00113814
DNAJB4	ENSG00000162616.8	Small_Intestine_Terminal_Ileum_Analysis	1_78518939_A_G_hg19	LeadPvNotSignificant(Checkld)	0.123691
DNAJB4	ENSG00000162616.8	Brain_Putamen_basal_ganglia_Analysis	1_78518939_A_G_hg19	LeadPvNotSignificant(Checkld)	0.0894534
DNAJB4	ENSG00000162616.8	Brain_Cerebellar_Hemisphere_Analysis	1_78518939_A_G_hg19	LeadPvNotSignificant(Checkld)	0.0225071
DNAJB4	ENSG00000162616.8	Adrenal_Gland_Analysis	1_78518939_A_G_hg19	LeadPvNotSignificant(Checkld)	0.383304
DNAJB4	ENSG00000162616.8	Brain_Cortex_Analysis	1_78518939_A_G_hg19	LeadPvNotSignificant(Checkld)	0.122843
DNAJB4	ENSG00000162616.8	Artery_Tibial_Analysis	1_78518939_A_G_hg19	LeadPvSignificant	9.85317e-05
DNAJB4	ENSG00000162616.8	Adipose_Visceral_Omentum_Analysis	1_78518939_A_G_hg19	LeadPvNotSignificant(Checkld)	0.96217
DNAJB4	ENSG00000162616.8	Artery_Coronary_Analysis	1_78518939_A_G_hg19	LeadPvNotSignificant(Checkld)	0.952232
DNAJB4	ENSG00000162616.8	Esophagus_Gastroesophageal_Junction_Analysis	1_78518939_A_G_hg19	LeadPvNotSignificant(Checkld)	0.0875583
NBPF16	ENSG00000203827.7	ICGC_Analysis	1_148657453_C_T_hg19	True PAWG pval	3.15581666134e-11
NBPF16	ENSG00000203827.7	Prostate_Analysis	1_148833601_C_T_b37	NoLDPv,AllPvNotSignificant	0.0245256
NBPF16	ENSG00000203827.7	Whole_Blood_Analysis	1_148669041_G_A_b37	NoLDPv,AllPvNotSignificant	0.0181751
NBPF16	ENSG00000203827.7	Pituitary_Analysis	1_148824420_G_T_hg19	NoLDPv,AllPvNotSignificant	0.0694039
NBPF16	ENSG00000203827.7	Vagina_Analysis	1_148823810_A_G_hg19	NoLDPv,AllPvNotSignificant	0.118234
NBPF16	ENSG00000203827.7	Uterus_Analysis	1_148759120_A_T_b37	NoLDPv,AllPvNotSignificant	0.0124877
NBPF16	ENSG00000203827.7	Spleen_Analysis	1_148823793_T_G_hg19	NoLDPv,AllPvNotSignificant	0.0271358
NBPF16	ENSG00000203827.7	Stomach_Analysis	1_148824420_G_T_hg19	NoLDPv,AllPvNotSignificant	0.0211396
NBPF16	ENSG00000203827.7	Testis_Analysis	1_148756069_A_G_b37	NoLDPv,AllPvNotSignificant	0.00941326
NBPF16	ENSG00000203827.7	Thyroid_Analysis	1_148756069_A_G_b37	NoLDPv,AllPvNotSignificant	0.00320195
NBPF16	ENSG00000203827.7	Skin_Sun_Exposed_Lower_leg_Analysis	1_148789986_C_T_hg19	NoLDPv,AllPvNotSignificant	0.00197479
NBPF16	ENSG00000203827.7	Brain_Anterior_cingulate_cortex_BA24_Analysis	1_148643705_C_A_b37	NoLDPv,AllPvNotSignificant	0.000392397
NBPF16	ENSG00000203827.7	Brain_Caudate_basal_ganglia_Analysis	1_148795126_A_C_b37	NoLDPv,AllPvNotSignificant	0.0107206
NBPF16	ENSG00000203827.7	Brain_Frontal_Cortex_BA9_Analysis	1_148681740_C_T_hg19	NoLDPv,AllPvNotSignificant	0.0265558
NBPF16	ENSG00000203827.7	Adipose_Subcutaneous_Analysis	1_148785610_A_T_b37	NoLDPv,AllPvNotSignificant	0.016445
NBPF16	ENSG00000203827.7	Breast_Mammary_Tissue_Analysis	1_148681740_C_T_hg19	NoLDPv,AllPvNotSignificant	0.0034104
NBPF16	ENSG00000203827.7	Colon_Sigmoid_Analysis	1_148643705_C_A_b37	NoLDPv,AllPvNotSignificant	0.0714834
NBPF16	ENSG00000203827.7	Artery_Aorta_Analysis	1_148756069_A_G_b37	NoLDPv,AllPvNotSignificant	0.00333896
NBPF16	ENSG00000203827.7	Brain_Cerebellum_Analysis	1_148681740_C_T_hg19	NoLDPv,AllPvNotSignificant	0.00748014
NBPF16	ENSG00000203827.7	Brain_Nucleus_accumbens_basal_ganglia_Analysis	1_148838393_C_A_b37	NoLDPv,AllPvNotSignificant	0.0172693
NBPF16	ENSG00000203827.7	Brain_Hippocampus_Analysis	1_148795126_A_C_b37	NoLDPv,AllPvNotSignificant	0.0150232
NBPF16	ENSG00000203827.7	Liver_Analysis	1_148681740_C_T_hg19	NoLDPv,AllPvNotSignificant	0.307983
NBPF16	ENSG00000203827.7	Lung_Analysis	1_148789986_C_T_hg19	NoLDPv,AllPvNotSignificant	0.0208574
NBPF16	ENSG00000203827.7	Ovary_Analysis	1_148823810_A_G_hg19	NoLDPv,AllPvNotSignificant	0.0157963
NBPF16	ENSG00000203827.7	Pancreas_Analysis	1_148833601_C_T_b37	NoLDPv,AllPvNotSignificant	0.00297164
NBPF16	ENSG00000203827.7	Brain_Hypothalamus_Analysis	1_148854763_C_T_b37	NoLDPv,AllPvNotSignificant	0.196
NBPF16	ENSG00000203827.7	Nerve_Tibial_Analysis	1_148755524_C_T_b37	NoLDPv,AllPvNotSignificant	0.00554903
NBPF16	ENSG00000203827.7	Muscle_Skeletal_Analysis	1_148755524_C_T_b37	NoLDPv,AllPvNotSignificant	0.00764781
NBPF16	ENSG00000203827.7	Colon_Transverse_Analysis	1_148795126_A_C_b37	NoLDPv,AllPvNotSignificant	0.0121317
NBPF16	ENSG00000203827.7	Heart_Atrial_Appendage_Analysis	1_148855633_T_A_b37	NoLDPv,AllPvNotSignificant	0.0692757
NBPF16	ENSG00000203827.7	Heart_Left_Ventricle_Analysis	1_148838411_T_G_b37	NoLDPv,AllPvNotSignificant	0.0358556
NBPF16	ENSG00000203827.7	Esophagus_Mucosa_Analysis	1_148795126_A_C_b37	NoLDPv,AllPvNotSignificant	0.00888516
NBPF16	ENSG00000203827.7	Esophagus_Muscularis_Analysis	1_148756069_A_G_b37	NoLDPv,AllPvSignificant	1.50761e-05
NBPF16	ENSG00000203827.7	Skin_Not_Sun_Exposed_Suprapubic_Analysis	1_148855633_T_A_b37	NoLDPv,AllPvNotSignificant	0.0315396
NBPF16	ENSG00000203827.7	Small_Intestine_Terminal_Ileum_Analysis	1_148854502_T_C_b37	NoLDPv,AllPvNotSignificant	0.0792162
NBPF16	ENSG00000203827.7	Brain_Putamen_basal_ganglia_Analysis	1_148838393_C_A_b37	NoLDPv,AllPvNotSignificant	0.0425904
NBPF16	ENSG00000203827.7	Brain_Cerebellar_Hemisphere_Analysis	1_148838393_C_A_b37	NoLDPv,AllPvNotSignificant	0.0313149
NBPF16	ENSG00000203827.7	Adrenal_Gland_Analysis	1_148795126_A_C_b37	NoLDPv,AllPvNotSignificant	0.0673377
NBPF16	ENSG00000203827.7	Brain_Cortex_Analysis	1_148681740_C_T_hg19	NoLDPv,AllPvNotSignificant	0.00558879
NBPF16	ENSG00000203827.7	Artery_Tibial_Analysis	1_148789986_C_T_hg19	NoLDPv,AllPvNotSignificant	0.0148616
NBPF16	ENSG00000203827.7	Adipose_Visceral_Omentum_Analysis	1_148759119_A_T_b37	NoLDPv,AllPvNotSignificant	0.0191229
NBPF16	ENSG00000203827.7	Artery_Coronary_Analysis	1_148681740_C_T_hg19	NoLDPv,AllPvNotSignificant	0.0157241
NBPF16	ENSG00000203827.7	Esophagus_Gastroesophageal_Junction_Analysis	1_148795126_A_C_b37	NoLDPv,AllPvNotSignificant	0.0862762
FCGR1B	ENSG00000198019.8	ICGC_Analysis	1_120925908_G_A_hg19	False PAWG pval	1.77989181319e-05
FCGR1B	ENSG00000198019.8	Prostate_Analysis	1_120905120_A_C_hg19	NoLDPv,AllPvNotSignificant	0.164739
FCGR1B	ENSG00000198019.8	Whole_Blood_Analysis	1_120906101_C_A_b37	NoLDPv,AllPvNotSignificant	0.0231489
FCGR1B	ENSG00000198019.8	Pituitary_Analysis	1_120851452_T_C_b37	NoLDPv,AllPvNotSignificant	0.077895
FCGR1B	ENSG00000198019.8	Vagina_Analysis	1_120905120_A_C_hg19	NoLDPv,AllPvNotSignificant	0.105522
FCGR1B	ENSG00000198019.8	Uterus_Analysis	1_120875390_G_A_b37	NoLDPv,AllPvNotSignificant	0.039335
FCGR1B	ENSG00000198019.8	Spleen_Analysis	1_120857981_T_C_b37	NoLDPv,AllPvNotSignificant	0.0279147
FCGR1B	ENSG00000198019.8	Stomach_Analysis	1_120904791_A_G_hg19	NoLDPv,AllPvNotSignificant	0.0394967
FCGR1B	ENSG00000198019.8	Testis_Analysis	1_120902392_C_T_hg19	NoLDPv,AllPvNotSignificant	0.0538092
FCGR1B	ENSG00000198019.8	Thyroid_Analysis	1_120905120_A_C_hg19	NoLDPv,AllPvNotSignificant	0.0152265
FCGR1B	ENSG00000198019.8	Skin_Sun_Exposed_Lower_leg_Analysis	1_120918186_G_A_hg19	NoLDPv,AllPvNotSignificant	0.125716
FCGR1B	ENSG00000198019.8	Brain_Anterior_cingulate_cortex_BA24_Analysis	1_120929096_G_A_hg19	NoLDPv,AllPvNotSignificant	0.205956
FCGR1B	ENSG00000198019.8	Brain_Caudate_basal_ganglia_Analysis	1_120917603_G_A_hg19	NoLDPv,AllPvNotSignificant	0.076609
FCGR1B	ENSG00000198019.8	Brain_Frontal_Cortex_BA9_Analysis	1_120934063_T_C_hg19	NoLDPv,AllPvNotSignificant	0.0173927
FCGR1B	ENSG00000198019.8	Adipose_Subcutaneous_Analysis	1_120917635_G_A_hg19	NoLDPv,AllPvNotSignificant	0.0336022
FCGR1B	ENSG00000198019.8	Breast_Mammary_Tissue_Analysis	1_120929393_C_T_hg19	NoLDPv,AllPvNotSignificant	0.0729484
FCGR1B	ENSG00000198019.8	Colon_Sigmoid_Analysis	1_120872160_C_A_hg19	NoLDPv,AllPvNotSignificant	0.0601591
FCGR1B	ENSG00000198019.8	Artery_Aorta_Analysis	1_120917603_G_A_hg19	NoLDPv,AllPvNotSignificant	0.0279525
FCGR1B	ENSG00000198019.8	Brain_Cerebellum_Analysis	1_120911072_T_C_hg19	NoLDPv,AllPvNotSignificant	0.0228722
FCGR1B	ENSG00000198019.8	Brain_Nucleus_accumbens_basal_ganglia_Analysis	1_120926337_C_G_hg19	NoLDPv,AllPvNotSignificant	0.101659
FCGR1B	ENSG00000198019.8	Brain_Hippocampus_Analysis	1_120929393_C_T_hg19	NoLDPv,AllPvNotSignificant	0.191702
FCGR1B	ENSG00000198019.8	Liver_Analysis	1_120934573_C_T_b37	NoLDPv,AllPvNotSignificant	0.17574
FCGR1B	ENSG00000198019.8	Lung_Analysis	1_120875962_C_T_hg19	NoLDPv,AllPvNotSignificant	0.00671375
FCGR1B	ENSG00000198019.8	Ovary_Analysis	1_120929393_C_T_hg19	NoLDPv,AllPvNotSignificant	0.0815957
FCGR1B	ENSG00000198019.8	Pancreas_Analysis	1_120893948_C_T_hg19	NoLDPv,AllPvNotSignificant	0.0315786
FCGR1B	ENSG00000198019.8	Brain_Hypothalamus_Analysis	1_120919838_G_A_hg19	NoLDPv,AllPvNotSignificant	0.0081199
FCGR1B	ENSG00000198019.8	Nerve_Tibial_Analysis	1_120905373_T_C_hg19	NoLDPv,AllPvNotSignificant	0.0483139
FCGR1B	ENSG00000198019.8	Muscle_Skeletal_Analysis	1_120934573_C_T_b37	NoLDPv,AllPvNotSignificant	0.006427
FCGR1B	ENSG00000198019.8	Colon_Transverse_Analysis	1_120857981_T_C_b37	NoLDPv,AllPvNotSignificant	0.00536068
FCGR1B	ENSG00000198019.8	Heart_Atrial_Appendage_Analysis	1_120848685_G_A_hg19	NoLDPv,AllPvNotSignificant	0.0208538
FCGR1B	ENSG00000198019.8	Heart_Left_Ventricle_Analysis	1_120933207_G_A_hg19	NoLDPv,AllPvNotSignificant	0.093997
FCGR1B	ENSG00000198019.8	Esophagus_Mucosa_Analysis	1_120934573_C_T_b37	NoLDPv,AllPvNotSignificant	0.0866815
FCGR1B	ENSG00000198019.8	Esophagus_Muscularis_Analysis	1_120905120_A_C_hg19	NoLDPv,AllPvNotSignificant	0.0177129
FCGR1B	ENSG00000198019.8	Skin_Not_Sun_Exposed_Suprapubic_Analysis	1_120902392_C_T_hg19	NoLDPv,AllPvSignificant	0.000119279
FCGR1B	ENSG00000198019.8	Small_Intestine_Terminal_Ileum_Analysis	1_120857981_T_C_b37	NoLDPv,AllPvNotSignificant	0.169938
FCGR1B	ENSG00000198019.8	Brain_Putamen_basal_ganglia_Analysis	1_120851452_T_C_b37	NoLDPv,AllPvNotSignificant	0.0596928
FCGR1B	ENSG00000198019.8	Brain_Cerebellar_Hemisphere_Analysis	1_120857981_T_C_b37	NoLDPv,AllPvNotSignificant	0.0497882
FCGR1B	ENSG00000198019.8	Adrenal_Gland_Analysis	1_120904791_A_G_hg19	NoLDPv,AllPvNotSignificant	0.00160091
FCGR1B	ENSG00000198019.8	Brain_Cortex_Analysis	1_120934573_C_T_b37	NoLDPv,AllPvNotSignificant	0.277312
FCGR1B	ENSG00000198019.8	Artery_Tibial_Analysis	1_120867147_T_C_hg19	NoLDPv,AllPvNotSignificant	0.103862
FCGR1B	ENSG00000198019.8	Adipose_Visceral_Omentum_Analysis	1_120872515_T_C_b37	NoLDPv,AllPvNotSignificant	0.024965
FCGR1B	ENSG00000198019.8	Artery_Coronary_Analysis	1_120857981_T_C_b37	NoLDPv,AllPvNotSignificant	0.0369295
FCGR1B	ENSG00000198019.8	Esophagus_Gastroesophageal_Junction_Analysis	1_120911315_T_C_hg19	NoLDPv,AllPvNotSignificant	0.155117
FAM72C	ENSG00000203817.5	ICGC_Analysis	1_149363598_A_T_hg19	True PAWG pval	1.7489320393e-08
FAM72C	ENSG00000203817.5	Prostate_Analysis	nan	NoPvAtAll	nan
FAM72C	ENSG00000203817.5	Whole_Blood_Analysis	1_149365332_C_T_hg19	NoLDPv,AllPvNotSignificant	0.0136103
FAM72C	ENSG00000203817.5	Pituitary_Analysis	nan	NoPvAtAll	nan
FAM72C	ENSG00000203817.5	Vagina_Analysis	1_149514037_A_C_b37	NoLDPv,AllPvNotSignificant	0.919175
FAM72C	ENSG00000203817.5	Uterus_Analysis	nan	NoPvAtAll	nan
FAM72C	ENSG00000203817.5	Spleen_Analysis	1_149514037_A_C_b37	NoLDPv,AllPvNotSignificant	0.440127
FAM72C	ENSG00000203817.5	Stomach_Analysis	1_149514037_A_C_b37	NoLDPv,AllPvNotSignificant	0.499039
FAM72C	ENSG00000203817.5	Testis_Analysis	1_149514037_A_C_b37	NoLDPv,AllPvNotSignificant	0.72776
FAM72C	ENSG00000203817.5	Thyroid_Analysis	1_149510515_C_G_b37	NoLDPv,AllPvNotSignificant	0.0533473
FAM72C	ENSG00000203817.5	Skin_Sun_Exposed_Lower_leg_Analysis	1_149365332_C_T_hg19	NoLDPv,AllPvNotSignificant	0.35037
FAM72C	ENSG00000203817.5	Brain_Anterior_cingulate_cortex_BA24_Analysis	1_149514037_A_C_b37	NoLDPv,AllPvNotSignificant	0.451538
FAM72C	ENSG00000203817.5	Brain_Caudate_basal_ganglia_Analysis	1_149510515_C_G_b37	NoLDPv,AllPvNotSignificant	0.300738
FAM72C	ENSG00000203817.5	Brain_Frontal_Cortex_BA9_Analysis	1_149514037_A_C_b37	NoLDPv,AllPvNotSignificant	0.932043
FAM72C	ENSG00000203817.5	Adipose_Subcutaneous_Analysis	1_149510515_C_G_b37	NoLDPv,AllPvNotSignificant	0.225593
FAM72C	ENSG00000203817.5	Breast_Mammary_Tissue_Analysis	nan	NoPvAtAll	nan
FAM72C	ENSG00000203817.5	Colon_Sigmoid_Analysis	nan	NoPvAtAll	nan
FAM72C	ENSG00000203817.5	Artery_Aorta_Analysis	nan	NoPvAtAll	nan
FAM72C	ENSG00000203817.5	Brain_Cerebellum_Analysis	1_149365332_C_T_hg19	NoLDPv,AllPvNotSignificant	0.620689
FAM72C	ENSG00000203817.5	Brain_Nucleus_accumbens_basal_ganglia_Analysis	1_149514037_A_C_b37	NoLDPv,AllPvNotSignificant	0.737765
FAM72C	ENSG00000203817.5	Brain_Hippocampus_Analysis	1_149514037_A_C_b37	NoLDPv,AllPvNotSignificant	0.124505
FAM72C	ENSG00000203817.5	Liver_Analysis	nan	NoPvAtAll	nan
FAM72C	ENSG00000203817.5	Lung_Analysis	1_149365332_C_T_hg19	NoLDPv,AllPvNotSignificant	0.282278
FAM72C	ENSG00000203817.5	Ovary_Analysis	nan	NoPvAtAll	nan
FAM72C	ENSG00000203817.5	Pancreas_Analysis	nan	NoPvAtAll	nan
FAM72C	ENSG00000203817.5	Brain_Hypothalamus_Analysis	1_149514037_A_C_b37	NoLDPv,AllPvNotSignificant	0.91272
FAM72C	ENSG00000203817.5	Nerve_Tibial_Analysis	1_149510515_C_G_b37	NoLDPv,AllPvNotSignificant	0.307177
FAM72C	ENSG00000203817.5	Muscle_Skeletal_Analysis	nan	NoPvAtAll	nan
FAM72C	ENSG00000203817.5	Colon_Transverse_Analysis	1_149510515_C_G_b37	NoLDPv,AllPvNotSignificant	0.46395
FAM72C	ENSG00000203817.5	Heart_Atrial_Appendage_Analysis	nan	NoPvAtAll	nan
FAM72C	ENSG00000203817.5	Heart_Left_Ventricle_Analysis	nan	NoPvAtAll	nan
FAM72C	ENSG00000203817.5	Esophagus_Mucosa_Analysis	1_149365332_C_T_hg19	NoLDPv,AllPvNotSignificant	0.124673
FAM72C	ENSG00000203817.5	Esophagus_Muscularis_Analysis	nan	NoPvAtAll	nan
FAM72C	ENSG00000203817.5	Skin_Not_Sun_Exposed_Suprapubic_Analysis	1_149346891_C_T_hg19	NoLDPv,AllPvNotSignificant	0.180839
FAM72C	ENSG00000203817.5	Small_Intestine_Terminal_Ileum_Analysis	1_149514037_A_C_b37	NoLDPv,AllPvNotSignificant	0.905449
FAM72C	ENSG00000203817.5	Brain_Putamen_basal_ganglia_Analysis	nan	NoPvAtAll	nan
FAM72C	ENSG00000203817.5	Brain_Cerebellar_Hemisphere_Analysis	1_149514037_A_C_b37	NoLDPv,AllPvNotSignificant	0.648953
FAM72C	ENSG00000203817.5	Adrenal_Gland_Analysis	1_149365332_C_T_hg19	NoLDPv,AllPvNotSignificant	0.239006
FAM72C	ENSG00000203817.5	Brain_Cortex_Analysis	1_149514037_A_C_b37	NoLDPv,AllPvNotSignificant	0.164984
FAM72C	ENSG00000203817.5	Artery_Tibial_Analysis	nan	NoPvAtAll	nan
FAM72C	ENSG00000203817.5	Adipose_Visceral_Omentum_Analysis	1_149365332_C_T_hg19	NoLDPv,AllPvNotSignificant	0.139577
FAM72C	ENSG00000203817.5	Artery_Coronary_Analysis	1_149510515_C_G_b37	NoLDPv,AllPvNotSignificant	0.163587
FAM72C	ENSG00000203817.5	Esophagus_Gastroesophageal_Junction_Analysis	nan	NoPvAtAll	nan
TAF13	ENSG00000197780.5	ICGC_Analysis	1_109592041_T_G_hg19	True PAWG pval	3.08356092005e-09
TAF13	ENSG00000197780.5	Prostate_Analysis	1_109592041_T_G_hg19	LeadPvNotSignificant(Checkld)	0.0144123
TAF13	ENSG00000197780.5	Whole_Blood_Analysis	1_109592041_T_G_hg19	LeadPvNotSignificant(Checkld)	0.00110731
TAF13	ENSG00000197780.5	Pituitary_Analysis	1_109592041_T_G_hg19	LeadPvNotSignificant(Checkld)	0.43247
TAF13	ENSG00000197780.5	Vagina_Analysis	1_109592041_T_G_hg19	LeadPvNotSignificant(Checkld)	0.740006
TAF13	ENSG00000197780.5	Uterus_Analysis	1_109592041_T_G_hg19	LeadPvNotSignificant(Checkld)	0.6752
TAF13	ENSG00000197780.5	Spleen_Analysis	1_109592041_T_G_hg19	LeadPvSignificant	6.76637e-06
TAF13	ENSG00000197780.5	Stomach_Analysis	1_109592041_T_G_hg19	LeadPvNotSignificant(Checkld)	0.0534445
TAF13	ENSG00000197780.5	Testis_Analysis	1_109592041_T_G_hg19	LeadPvNotSignificant(Checkld)	0.110795
TAF13	ENSG00000197780.5	Thyroid_Analysis	1_109592041_T_G_hg19	LeadPvSignificant	1.37316e-05
TAF13	ENSG00000197780.5	Skin_Sun_Exposed_Lower_leg_Analysis	1_109592041_T_G_hg19	LeadPvSignificant	9.84142e-07
TAF13	ENSG00000197780.5	Brain_Anterior_cingulate_cortex_BA24_Analysis	1_109592041_T_G_hg19	LeadPvNotSignificant(Checkld)	0.600853
TAF13	ENSG00000197780.5	Brain_Caudate_basal_ganglia_Analysis	1_109592041_T_G_hg19	LeadPvNotSignificant(Checkld)	0.153245
TAF13	ENSG00000197780.5	Brain_Frontal_Cortex_BA9_Analysis	1_109592041_T_G_hg19	LeadPvNotSignificant(Checkld)	0.830419
TAF13	ENSG00000197780.5	Adipose_Subcutaneous_Analysis	1_109592041_T_G_hg19	LeadPvSignificant	3.69438e-07
TAF13	ENSG00000197780.5	Breast_Mammary_Tissue_Analysis	1_109592041_T_G_hg19	LeadPvNotSignificant(Checkld)	0.0196681
TAF13	ENSG00000197780.5	Colon_Sigmoid_Analysis	1_109592041_T_G_hg19	LeadPvNotSignificant(Checkld)	0.00412624
TAF13	ENSG00000197780.5	Artery_Aorta_Analysis	1_109592041_T_G_hg19	LeadPvNotSignificant(Checkld)	0.0448845
TAF13	ENSG00000197780.5	Brain_Cerebellum_Analysis	1_109592041_T_G_hg19	LeadPvNotSignificant(Checkld)	0.171728
TAF13	ENSG00000197780.5	Brain_Nucleus_accumbens_basal_ganglia_Analysis	1_109592041_T_G_hg19	LeadPvNotSignificant(Checkld)	0.407498
TAF13	ENSG00000197780.5	Brain_Hippocampus_Analysis	1_109592041_T_G_hg19	LeadPvNotSignificant(Checkld)	0.106003
TAF13	ENSG00000197780.5	Liver_Analysis	1_109592041_T_G_hg19	LeadPvNotSignificant(Checkld)	0.000439648
TAF13	ENSG00000197780.5	Lung_Analysis	1_109592041_T_G_hg19	LeadPvNotSignificant(Checkld)	0.00612493
TAF13	ENSG00000197780.5	Ovary_Analysis	1_109592041_T_G_hg19	LeadPvNotSignificant(Checkld)	0.0341591
TAF13	ENSG00000197780.5	Pancreas_Analysis	1_109592041_T_G_hg19	LeadPvNotSignificant(Checkld)	0.00310175
TAF13	ENSG00000197780.5	Brain_Hypothalamus_Analysis	1_109592041_T_G_hg19	LeadPvNotSignificant(Checkld)	0.0994538
TAF13	ENSG00000197780.5	Nerve_Tibial_Analysis	1_109592041_T_G_hg19	LeadPvNotSignificant(Checkld)	0.0816451
TAF13	ENSG00000197780.5	Muscle_Skeletal_Analysis	1_109592041_T_G_hg19	LeadPvNotSignificant(Checkld)	0.256984
TAF13	ENSG00000197780.5	Colon_Transverse_Analysis	1_109592041_T_G_hg19	LeadPvNotSignificant(Checkld)	0.191007
TAF13	ENSG00000197780.5	Heart_Atrial_Appendage_Analysis	1_109592041_T_G_hg19	LeadPvNotSignificant(Checkld)	0.00796555
TAF13	ENSG00000197780.5	Heart_Left_Ventricle_Analysis	1_109592041_T_G_hg19	LeadPvNotSignificant(Checkld)	0.415045
TAF13	ENSG00000197780.5	Esophagus_Mucosa_Analysis	1_109592041_T_G_hg19	LeadPvSignificant	1.06442e-05
TAF13	ENSG00000197780.5	Esophagus_Muscularis_Analysis	1_109592041_T_G_hg19	LeadPvNotSignificant(Checkld)	0.000611998
TAF13	ENSG00000197780.5	Skin_Not_Sun_Exposed_Suprapubic_Analysis	1_109592041_T_G_hg19	LeadPvNotSignificant(Checkld)	0.588841
TAF13	ENSG00000197780.5	Small_Intestine_Terminal_Ileum_Analysis	1_109592041_T_G_hg19	LeadPvNotSignificant(Checkld)	0.526859
TAF13	ENSG00000197780.5	Brain_Putamen_basal_ganglia_Analysis	1_109592041_T_G_hg19	LeadPvNotSignificant(Checkld)	0.946246
TAF13	ENSG00000197780.5	Brain_Cerebellar_Hemisphere_Analysis	1_109592041_T_G_hg19	LeadPvNotSignificant(Checkld)	0.589143
TAF13	ENSG00000197780.5	Adrenal_Gland_Analysis	1_109592041_T_G_hg19	LeadPvNotSignificant(Checkld)	0.31484
TAF13	ENSG00000197780.5	Brain_Cortex_Analysis	1_109592041_T_G_hg19	LeadPvNotSignificant(Checkld)	0.543285
TAF13	ENSG00000197780.5	Artery_Tibial_Analysis	1_109592041_T_G_hg19	LeadPvNotSignificant(Checkld)	0.012306
TAF13	ENSG00000197780.5	Adipose_Visceral_Omentum_Analysis	1_109592041_T_G_hg19	LeadPvNotSignificant(Checkld)	0.0165694
TAF13	ENSG00000197780.5	Artery_Coronary_Analysis	1_109592041_T_G_hg19	LeadPvNotSignificant(Checkld)	0.204102
TAF13	ENSG00000197780.5	Esophagus_Gastroesophageal_Junction_Analysis	1_109592041_T_G_hg19	LeadPvNotSignificant(Checkld)	0.0047056
HIST2H2BF	ENSG00000203814.5	ICGC_Analysis	1_149721503_A_G_hg19	False PAWG pval	6.74718842092e-06
HIST2H2BF	ENSG00000203814.5	Prostate_Analysis	1_149869947_T_G_hg19	NoLDPv,AllPvNotSignificant	0.0265642
HIST2H2BF	ENSG00000203814.5	Whole_Blood_Analysis	1_149756964_G_C_b37	NoLDPv,AllPvNotSignificant	0.0296373
HIST2H2BF	ENSG00000203814.5	Pituitary_Analysis	1_149862367_A_G_hg19	NoLDPv,AllPvNotSignificant	0.0188396
HIST2H2BF	ENSG00000203814.5	Vagina_Analysis	1_149880483_A_G_hg19	NoLDPv,AllPvSignificant	0.000211606
HIST2H2BF	ENSG00000203814.5	Uterus_Analysis	1_149719483_C_T_hg19	NoLDPv,AllPvNotSignificant	0.0977812
HIST2H2BF	ENSG00000203814.5	Spleen_Analysis	1_149671441_T_C_b37	NoLDPv,AllPvNotSignificant	0.0222721
HIST2H2BF	ENSG00000203814.5	Stomach_Analysis	1_149871065_G_T_hg19	NoLDPv,AllPvNotSignificant	0.00457232
HIST2H2BF	ENSG00000203814.5	Testis_Analysis	1_149747295_T_C_hg19	NoLDPv,AllPvNotSignificant	0.000245306
HIST2H2BF	ENSG00000203814.5	Thyroid_Analysis	1_149788783_A_C_hg19	NoLDPv,AllPvNotSignificant	0.00110647
HIST2H2BF	ENSG00000203814.5	Skin_Sun_Exposed_Lower_leg_Analysis	1_149854890_C_A_hg19	NoLDPv,AllPvNotSignificant	0.000985407
HIST2H2BF	ENSG00000203814.5	Brain_Anterior_cingulate_cortex_BA24_Analysis	1_149717806_T_G_hg19	NoLDPv,AllPvNotSignificant	0.0766429
HIST2H2BF	ENSG00000203814.5	Brain_Caudate_basal_ganglia_Analysis	1_149777383_G_A_hg19	NoLDPv,AllPvNotSignificant	0.0183164
HIST2H2BF	ENSG00000203814.5	Brain_Frontal_Cortex_BA9_Analysis	1_149717647_A_C_hg19	NoLDPv,AllPvNotSignificant	0.00606878
HIST2H2BF	ENSG00000203814.5	Adipose_Subcutaneous_Analysis	1_149692075_C_T_hg19	NoLDPv,AllPvSignificant	0.000155733
HIST2H2BF	ENSG00000203814.5	Breast_Mammary_Tissue_Analysis	1_149736391_C_T_b37	NoLDPv,AllPvNotSignificant	0.00769218
HIST2H2BF	ENSG00000203814.5	Colon_Sigmoid_Analysis	1_149718894_G_C_hg19	NoLDPv,AllPvNotSignificant	0.0170031
HIST2H2BF	ENSG00000203814.5	Artery_Aorta_Analysis	1_149669640_A_C_hg19	NoLDPv,AllPvNotSignificant	0.0117003
HIST2H2BF	ENSG00000203814.5	Brain_Cerebellum_Analysis	1_149854890_C_A_hg19	NoLDPv,AllPvNotSignificant	0.0172364
HIST2H2BF	ENSG00000203814.5	Brain_Nucleus_accumbens_basal_ganglia_Analysis	1_149771890_A_G_hg19	NoLDPv,AllPvNotSignificant	0.0176857
HIST2H2BF	ENSG00000203814.5	Brain_Hippocampus_Analysis	1_149876124_T_C_hg19	NoLDPv,AllPvNotSignificant	0.0260911
[truncated: 58,717 more rows]

## Sheet: Lymph-BNHL
Gene Symbol	Ensemble ID	Cohort/Tissue	Position	Status	p-value
TRIM63	ENSG00000158022.6	ICGC_Analysis	1_26387625_A_C_hg19	False PAWG pval	1.40557467952e-12
TRIM63	ENSG00000158022.6	Prostate_Analysis	1_26387625_A_C_hg19	LeadPvNotSignificant(Checkld)	0.477277
TRIM63	ENSG00000158022.6	Whole_Blood_Analysis	1_26387625_A_C_hg19	LeadPvNotSignificant(Checkld)	0.145644
TRIM63	ENSG00000158022.6	Pituitary_Analysis	1_26387625_A_C_hg19	LeadPvSignificant	7.10013e-05
TRIM63	ENSG00000158022.6	Vagina_Analysis	1_26387625_A_C_hg19	LeadPvNotSignificant(Checkld)	0.191241
TRIM63	ENSG00000158022.6	Uterus_Analysis	1_26387625_A_C_hg19	LeadPvNotSignificant(Checkld)	0.00204081
TRIM63	ENSG00000158022.6	Spleen_Analysis	1_26387625_A_C_hg19	LeadPvSignificant	7.60549e-06
TRIM63	ENSG00000158022.6	Stomach_Analysis	1_26387625_A_C_hg19	LeadPvNotSignificant(Checkld)	0.0270863
TRIM63	ENSG00000158022.6	Testis_Analysis	1_26387625_A_C_hg19	LeadPvNotSignificant(Checkld)	0.00114219
TRIM63	ENSG00000158022.6	Thyroid_Analysis	1_26387625_A_C_hg19	LeadPvSignificant	5.4915e-22
TRIM63	ENSG00000158022.6	Skin_Sun_Exposed_Lower_leg_Analysis	1_26387625_A_C_hg19	LeadPvNotSignificant(Checkld)	0.288793
TRIM63	ENSG00000158022.6	Brain_Anterior_cingulate_cortex_BA24_Analysis	1_26387625_A_C_hg19	LeadPvNotSignificant(Checkld)	0.0163726
TRIM63	ENSG00000158022.6	Brain_Caudate_basal_ganglia_Analysis	1_26387625_A_C_hg19	LeadPvNotSignificant(Checkld)	0.0893377
TRIM63	ENSG00000158022.6	Brain_Frontal_Cortex_BA9_Analysis	1_26387625_A_C_hg19	LeadPvNotSignificant(Checkld)	0.0185839
TRIM63	ENSG00000158022.6	Adipose_Subcutaneous_Analysis	1_26387625_A_C_hg19	LeadPvNotSignificant(Checkld)	0.242273
TRIM63	ENSG00000158022.6	Breast_Mammary_Tissue_Analysis	1_26387625_A_C_hg19	LeadPvNotSignificant(Checkld)	0.637739
TRIM63	ENSG00000158022.6	Colon_Sigmoid_Analysis	1_26387625_A_C_hg19	LeadPvNotSignificant(Checkld)	0.923736
TRIM63	ENSG00000158022.6	Artery_Aorta_Analysis	1_26387625_A_C_hg19	LeadPvNotSignificant(Checkld)	0.85664
TRIM63	ENSG00000158022.6	Brain_Cerebellum_Analysis	1_26387625_A_C_hg19	LeadPvNotSignificant(Checkld)	0.322132
TRIM63	ENSG00000158022.6	Brain_Nucleus_accumbens_basal_ganglia_Analysis	1_26387625_A_C_hg19	LeadPvNotSignificant(Checkld)	0.0742222
TRIM63	ENSG00000158022.6	Brain_Hippocampus_Analysis	1_26387625_A_C_hg19	LeadPvNotSignificant(Checkld)	0.0090855
TRIM63	ENSG00000158022.6	Liver_Analysis	1_26387625_A_C_hg19	LeadPvNotSignificant(Checkld)	0.465774
TRIM63	ENSG00000158022.6	Lung_Analysis	1_26387625_A_C_hg19	LeadPvNotSignificant(Checkld)	0.0876522
TRIM63	ENSG00000158022.6	Ovary_Analysis	1_26387625_A_C_hg19	LeadPvNotSignificant(Checkld)	0.489994
TRIM63	ENSG00000158022.6	Pancreas_Analysis	1_26387625_A_C_hg19	LeadPvSignificant	1.7079e-05
TRIM63	ENSG00000158022.6	Brain_Hypothalamus_Analysis	1_26387625_A_C_hg19	LeadPvNotSignificant(Checkld)	0.000613425
TRIM63	ENSG00000158022.6	Nerve_Tibial_Analysis	1_26387625_A_C_hg19	LeadPvNotSignificant(Checkld)	0.0360633
TRIM63	ENSG00000158022.6	Muscle_Skeletal_Analysis	1_26387625_A_C_hg19	LeadPvNotSignificant(Checkld)	0.394517
TRIM63	ENSG00000158022.6	Colon_Transverse_Analysis	1_26387625_A_C_hg19	LeadPvNotSignificant(Checkld)	0.246517
TRIM63	ENSG00000158022.6	Heart_Atrial_Appendage_Analysis	1_26387625_A_C_hg19	LeadPvNotSignificant(Checkld)	0.00223994
TRIM63	ENSG00000158022.6	Heart_Left_Ventricle_Analysis	1_26387625_A_C_hg19	LeadPvNotSignificant(Checkld)	0.133298
TRIM63	ENSG00000158022.6	Esophagus_Mucosa_Analysis	1_26387625_A_C_hg19	LeadPvNotSignificant(Checkld)	0.424262
TRIM63	ENSG00000158022.6	Esophagus_Muscularis_Analysis	1_26387625_A_C_hg19	LeadPvNotSignificant(Checkld)	0.258527
TRIM63	ENSG00000158022.6	Skin_Not_Sun_Exposed_Suprapubic_Analysis	1_26387625_A_C_hg19	LeadPvNotSignificant(Checkld)	0.444133
TRIM63	ENSG00000158022.6	Small_Intestine_Terminal_Ileum_Analysis	1_26387625_A_C_hg19	LeadPvNotSignificant(Checkld)	0.623832
TRIM63	ENSG00000158022.6	Brain_Putamen_basal_ganglia_Analysis	1_26387625_A_C_hg19	LeadPvNotSignificant(Checkld)	0.578047
TRIM63	ENSG00000158022.6	Brain_Cerebellar_Hemisphere_Analysis	1_26387625_A_C_hg19	LeadPvNotSignificant(Checkld)	0.0347004
TRIM63	ENSG00000158022.6	Adrenal_Gland_Analysis	1_26387625_A_C_hg19	LeadPvNotSignificant(Checkld)	0.258587
TRIM63	ENSG00000158022.6	Brain_Cortex_Analysis	1_26387625_A_C_hg19	LeadPvNotSignificant(Checkld)	0.00264152
TRIM63	ENSG00000158022.6	Artery_Tibial_Analysis	1_26387625_A_C_hg19	LeadPvNotSignificant(Checkld)	0.829858
TRIM63	ENSG00000158022.6	Adipose_Visceral_Omentum_Analysis	1_26387625_A_C_hg19	LeadPvNotSignificant(Checkld)	0.926245
TRIM63	ENSG00000158022.6	Artery_Coronary_Analysis	1_26387625_A_C_hg19	LeadPvNotSignificant(Checkld)	0.758021
TRIM63	ENSG00000158022.6	Esophagus_Gastroesophageal_Junction_Analysis	1_26387625_A_C_hg19	LeadPvNotSignificant(Checkld)	0.18327
MEAF6	ENSG00000163875.11	ICGC_Analysis	1_37974497_G_A_hg19	False PAWG pval	5.87232710592e-06
MEAF6	ENSG00000163875.11	Prostate_Analysis	1_37974497_G_A_hg19	LeadPvNotSignificant(Checkld)	0.732782
MEAF6	ENSG00000163875.11	Whole_Blood_Analysis	1_37974497_G_A_hg19	LeadPvSignificant	1.08938e-10
MEAF6	ENSG00000163875.11	Pituitary_Analysis	1_37974497_G_A_hg19	LeadPvNotSignificant(Checkld)	0.974492
MEAF6	ENSG00000163875.11	Vagina_Analysis	1_37974497_G_A_hg19	LeadPvNotSignificant(Checkld)	0.590894
MEAF6	ENSG00000163875.11	Uterus_Analysis	1_37974497_G_A_hg19	LeadPvNotSignificant(Checkld)	0.209577
MEAF6	ENSG00000163875.11	Spleen_Analysis	1_37974497_G_A_hg19	LeadPvNotSignificant(Checkld)	0.00237773
MEAF6	ENSG00000163875.11	Stomach_Analysis	1_37974497_G_A_hg19	LeadPvNotSignificant(Checkld)	0.00101368
MEAF6	ENSG00000163875.11	Testis_Analysis	1_37974497_G_A_hg19	LeadPvNotSignificant(Checkld)	0.00932915
MEAF6	ENSG00000163875.11	Thyroid_Analysis	1_37974497_G_A_hg19	LeadPvSignificant	8.51661e-06
MEAF6	ENSG00000163875.11	Skin_Sun_Exposed_Lower_leg_Analysis	1_37974497_G_A_hg19	LeadPvNotSignificant(Checkld)	0.000595287
MEAF6	ENSG00000163875.11	Brain_Anterior_cingulate_cortex_BA24_Analysis	1_37974497_G_A_hg19	LeadPvNotSignificant(Checkld)	0.155216
MEAF6	ENSG00000163875.11	Brain_Caudate_basal_ganglia_Analysis	1_37974497_G_A_hg19	LeadPvNotSignificant(Checkld)	0.357934
MEAF6	ENSG00000163875.11	Brain_Frontal_Cortex_BA9_Analysis	1_37974497_G_A_hg19	LeadPvNotSignificant(Checkld)	0.928017
MEAF6	ENSG00000163875.11	Adipose_Subcutaneous_Analysis	1_37974497_G_A_hg19	LeadPvNotSignificant(Checkld)	0.0266501
MEAF6	ENSG00000163875.11	Breast_Mammary_Tissue_Analysis	1_37974497_G_A_hg19	LeadPvNotSignificant(Checkld)	0.310224
MEAF6	ENSG00000163875.11	Colon_Sigmoid_Analysis	1_37974497_G_A_hg19	LeadPvNotSignificant(Checkld)	0.509113
MEAF6	ENSG00000163875.11	Artery_Aorta_Analysis	1_37974497_G_A_hg19	LeadPvNotSignificant(Checkld)	0.0275263
MEAF6	ENSG00000163875.11	Brain_Cerebellum_Analysis	1_37974497_G_A_hg19	LeadPvNotSignificant(Checkld)	0.0714051
MEAF6	ENSG00000163875.11	Brain_Nucleus_accumbens_basal_ganglia_Analysis	1_37974497_G_A_hg19	LeadPvNotSignificant(Checkld)	0.994033
MEAF6	ENSG00000163875.11	Brain_Hippocampus_Analysis	1_37974497_G_A_hg19	LeadPvNotSignificant(Checkld)	0.649858
MEAF6	ENSG00000163875.11	Liver_Analysis	1_37974497_G_A_hg19	LeadPvNotSignificant(Checkld)	0.538387
MEAF6	ENSG00000163875.11	Lung_Analysis	1_37974497_G_A_hg19	LeadPvSignificant	0.000184999
MEAF6	ENSG00000163875.11	Ovary_Analysis	1_37974497_G_A_hg19	LeadPvNotSignificant(Checkld)	0.133991
MEAF6	ENSG00000163875.11	Pancreas_Analysis	1_37974497_G_A_hg19	LeadPvNotSignificant(Checkld)	0.00321757
MEAF6	ENSG00000163875.11	Brain_Hypothalamus_Analysis	1_37974497_G_A_hg19	LeadPvNotSignificant(Checkld)	0.270495
MEAF6	ENSG00000163875.11	Nerve_Tibial_Analysis	1_37974497_G_A_hg19	LeadPvNotSignificant(Checkld)	0.000358057
MEAF6	ENSG00000163875.11	Muscle_Skeletal_Analysis	1_37974497_G_A_hg19	LeadPvNotSignificant(Checkld)	0.46992
MEAF6	ENSG00000163875.11	Colon_Transverse_Analysis	1_37974497_G_A_hg19	LeadPvNotSignificant(Checkld)	0.00400807
MEAF6	ENSG00000163875.11	Heart_Atrial_Appendage_Analysis	1_37974497_G_A_hg19	LeadPvNotSignificant(Checkld)	0.000307605
MEAF6	ENSG00000163875.11	Heart_Left_Ventricle_Analysis	1_37974497_G_A_hg19	LeadPvNotSignificant(Checkld)	0.0170659
MEAF6	ENSG00000163875.11	Esophagus_Mucosa_Analysis	1_37974497_G_A_hg19	LeadPvNotSignificant(Checkld)	0.00587717
MEAF6	ENSG00000163875.11	Esophagus_Muscularis_Analysis	1_37974497_G_A_hg19	LeadPvNotSignificant(Checkld)	0.000301647
MEAF6	ENSG00000163875.11	Skin_Not_Sun_Exposed_Suprapubic_Analysis	1_37974497_G_A_hg19	LeadPvNotSignificant(Checkld)	0.00143583
MEAF6	ENSG00000163875.11	Small_Intestine_Terminal_Ileum_Analysis	1_37974497_G_A_hg19	LeadPvNotSignificant(Checkld)	0.0555532
MEAF6	ENSG00000163875.11	Brain_Putamen_basal_ganglia_Analysis	1_37974497_G_A_hg19	LeadPvNotSignificant(Checkld)	0.825316
MEAF6	ENSG00000163875.11	Brain_Cerebellar_Hemisphere_Analysis	1_37974497_G_A_hg19	LeadPvNotSignificant(Checkld)	0.413735
MEAF6	ENSG00000163875.11	Adrenal_Gland_Analysis	1_37974497_G_A_hg19	LeadPvNotSignificant(Checkld)	0.00114101
MEAF6	ENSG00000163875.11	Brain_Cortex_Analysis	1_37974497_G_A_hg19	LeadPvNotSignificant(Checkld)	0.242276
MEAF6	ENSG00000163875.11	Artery_Tibial_Analysis	1_37974497_G_A_hg19	LeadPvSignificant	8.5047e-05
MEAF6	ENSG00000163875.11	Adipose_Visceral_Omentum_Analysis	1_37974497_G_A_hg19	LeadPvNotSignificant(Checkld)	0.00507967
MEAF6	ENSG00000163875.11	Artery_Coronary_Analysis	1_37974497_G_A_hg19	LeadPvNotSignificant(Checkld)	0.225812
MEAF6	ENSG00000163875.11	Esophagus_Gastroesophageal_Junction_Analysis	1_37974497_G_A_hg19	LeadPvSignificant	0.000186926
OXCT2	ENSG00000198754.5	ICGC_Analysis	1_40230531_C_T_hg19	False PAWG pval	2.93632918378e-06
OXCT2	ENSG00000198754.5	Prostate_Analysis	1_40230531_C_T_hg19	LeadPvNotSignificant(Checkld)	0.589071
OXCT2	ENSG00000198754.5	Whole_Blood_Analysis	1_40230531_C_T_hg19	LeadPvNotSignificant(Checkld)	0.402137
OXCT2	ENSG00000198754.5	Pituitary_Analysis	1_40230531_C_T_hg19	LeadPvNotSignificant(Checkld)	0.268948
OXCT2	ENSG00000198754.5	Vagina_Analysis	1_40230531_C_T_hg19	LeadPvNotSignificant(Checkld)	0.661287
OXCT2	ENSG00000198754.5	Uterus_Analysis	1_40157143_C_T_hg19	NoLDPv,AllPvNotSignificant	0.000527032
OXCT2	ENSG00000198754.5	Spleen_Analysis	1_40230531_C_T_hg19	LeadPvNotSignificant(Checkld)	0.156578
OXCT2	ENSG00000198754.5	Stomach_Analysis	1_40230531_C_T_hg19	LeadPvNotSignificant(Checkld)	0.00493007
OXCT2	ENSG00000198754.5	Testis_Analysis	1_40230531_C_T_hg19	LeadPvNotSignificant(Checkld)	0.0179794
OXCT2	ENSG00000198754.5	Thyroid_Analysis	1_40230531_C_T_hg19	LeadPvNotSignificant(Checkld)	0.3346
OXCT2	ENSG00000198754.5	Skin_Sun_Exposed_Lower_leg_Analysis	1_40230531_C_T_hg19	LeadPvNotSignificant(Checkld)	0.0612311
OXCT2	ENSG00000198754.5	Brain_Anterior_cingulate_cortex_BA24_Analysis	1_40230531_C_T_hg19	LeadPvNotSignificant(Checkld)	0.972705
OXCT2	ENSG00000198754.5	Brain_Caudate_basal_ganglia_Analysis	1_40230531_C_T_hg19	LeadPvNotSignificant(Checkld)	0.418532
OXCT2	ENSG00000198754.5	Brain_Frontal_Cortex_BA9_Analysis	1_40230531_C_T_hg19	LeadPvNotSignificant(Checkld)	0.103559
OXCT2	ENSG00000198754.5	Adipose_Subcutaneous_Analysis	1_40230531_C_T_hg19	LeadPvNotSignificant(Checkld)	0.418619
OXCT2	ENSG00000198754.5	Breast_Mammary_Tissue_Analysis	1_40230531_C_T_hg19	LeadPvNotSignificant(Checkld)	0.118175
OXCT2	ENSG00000198754.5	Colon_Sigmoid_Analysis	1_40230531_C_T_hg19	LeadPvNotSignificant(Checkld)	0.352307
OXCT2	ENSG00000198754.5	Artery_Aorta_Analysis	1_40230531_C_T_hg19	LeadPvNotSignificant(Checkld)	0.651767
OXCT2	ENSG00000198754.5	Brain_Cerebellum_Analysis	1_40230531_C_T_hg19	LeadPvNotSignificant(Checkld)	0.731345
OXCT2	ENSG00000198754.5	Brain_Nucleus_accumbens_basal_ganglia_Analysis	1_40230531_C_T_hg19	LeadPvNotSignificant(Checkld)	0.706988
OXCT2	ENSG00000198754.5	Brain_Hippocampus_Analysis	1_40230531_C_T_hg19	LeadPvNotSignificant(Checkld)	0.271529
OXCT2	ENSG00000198754.5	Liver_Analysis	1_40230531_C_T_hg19	LeadPvNotSignificant(Checkld)	0.000947253
OXCT2	ENSG00000198754.5	Lung_Analysis	1_40230531_C_T_hg19	LeadPvNotSignificant(Checkld)	0.0919045
OXCT2	ENSG00000198754.5	Ovary_Analysis	1_40230531_C_T_hg19	LeadPvNotSignificant(Checkld)	0.489729
OXCT2	ENSG00000198754.5	Pancreas_Analysis	1_40230531_C_T_hg19	LeadPvNotSignificant(Checkld)	0.147305
OXCT2	ENSG00000198754.5	Brain_Hypothalamus_Analysis	1_40230531_C_T_hg19	LeadPvNotSignificant(Checkld)	0.29824
OXCT2	ENSG00000198754.5	Nerve_Tibial_Analysis	1_40230531_C_T_hg19	LeadPvNotSignificant(Checkld)	0.123139
OXCT2	ENSG00000198754.5	Muscle_Skeletal_Analysis	1_40230531_C_T_hg19	LeadPvNotSignificant(Checkld)	0.0351976
OXCT2	ENSG00000198754.5	Colon_Transverse_Analysis	1_40230531_C_T_hg19	LeadPvNotSignificant(Checkld)	0.00209401
OXCT2	ENSG00000198754.5	Heart_Atrial_Appendage_Analysis	1_40230531_C_T_hg19	LeadPvNotSignificant(Checkld)	0.659421
OXCT2	ENSG00000198754.5	Heart_Left_Ventricle_Analysis	1_40230531_C_T_hg19	LeadPvNotSignificant(Checkld)	0.87661
OXCT2	ENSG00000198754.5	Esophagus_Mucosa_Analysis	1_40230531_C_T_hg19	LeadPvNotSignificant(Checkld)	0.360919
OXCT2	ENSG00000198754.5	Esophagus_Muscularis_Analysis	1_40230531_C_T_hg19	LeadPvNotSignificant(Checkld)	0.592979
OXCT2	ENSG00000198754.5	Skin_Not_Sun_Exposed_Suprapubic_Analysis	1_40230531_C_T_hg19	LeadPvNotSignificant(Checkld)	0.0230068
OXCT2	ENSG00000198754.5	Small_Intestine_Terminal_Ileum_Analysis	1_40230531_C_T_hg19	LeadPvNotSignificant(Checkld)	0.374039
OXCT2	ENSG00000198754.5	Brain_Putamen_basal_ganglia_Analysis	1_40230531_C_T_hg19	LeadPvNotSignificant(Checkld)	0.0119233
OXCT2	ENSG00000198754.5	Brain_Cerebellar_Hemisphere_Analysis	1_40230531_C_T_hg19	LeadPvNotSignificant(Checkld)	0.423737
OXCT2	ENSG00000198754.5	Adrenal_Gland_Analysis	1_40230531_C_T_hg19	LeadPvNotSignificant(Checkld)	0.67603
OXCT2	ENSG00000198754.5	Brain_Cortex_Analysis	1_40230531_C_T_hg19	LeadPvNotSignificant(Checkld)	0.333129
OXCT2	ENSG00000198754.5	Artery_Tibial_Analysis	1_40230531_C_T_hg19	LeadPvNotSignificant(Checkld)	0.000974697
OXCT2	ENSG00000198754.5	Adipose_Visceral_Omentum_Analysis	1_40230531_C_T_hg19	LeadPvNotSignificant(Checkld)	0.46822
OXCT2	ENSG00000198754.5	Artery_Coronary_Analysis	1_40230531_C_T_hg19	LeadPvNotSignificant(Checkld)	0.060719
OXCT2	ENSG00000198754.5	Esophagus_Gastroesophageal_Junction_Analysis	1_40230531_C_T_hg19	LeadPvNotSignificant(Checkld)	0.435932
TMEM125	ENSG00000179178.6	ICGC_Analysis	1_43657418_C_G_hg19	False PAWG pval	5.12564167833e-07
TMEM125	ENSG00000179178.6	Prostate_Analysis	1_43764681_A_T_hg19	NoLDPv,AllPvNotSignificant	0.0208775
TMEM125	ENSG00000179178.6	Whole_Blood_Analysis	1_43693018_G_A_hg19	NoLDPv,AllPvSignificant	4.97389e-05
TMEM125	ENSG00000179178.6	Pituitary_Analysis	1_43682461_G_A_hg19	NoLDPv,AllPvNotSignificant	0.00159188
TMEM125	ENSG00000179178.6	Vagina_Analysis	1_43683366_C_T_hg19	NoLDPv,AllPvNotSignificant	0.0125294
TMEM125	ENSG00000179178.6	Uterus_Analysis	1_43725244_T_C_hg19	NoLDPv,AllPvNotSignificant	0.0118429
TMEM125	ENSG00000179178.6	Spleen_Analysis	1_43647638_A_C_hg19	NoLDPv,AllPvNotSignificant	0.00810982
TMEM125	ENSG00000179178.6	Stomach_Analysis	1_43796302_C_T_hg19	NoLDPv,AllPvNotSignificant	0.000852584
TMEM125	ENSG00000179178.6	Testis_Analysis	1_43675017_T_A_hg19	NoLDPv,AllPvNotSignificant	0.00872143
TMEM125	ENSG00000179178.6	Thyroid_Analysis	1_43769482_G_T_hg19	NoLDPv,AllPvNotSignificant	0.00121943
TMEM125	ENSG00000179178.6	Skin_Sun_Exposed_Lower_leg_Analysis	1_43719046_T_C_hg19	NoLDPv,AllPvNotSignificant	0.00183544
TMEM125	ENSG00000179178.6	Brain_Anterior_cingulate_cortex_BA24_Analysis	1_43759733_T_G_hg19	NoLDPv,AllPvNotSignificant	0.0146053
TMEM125	ENSG00000179178.6	Brain_Caudate_basal_ganglia_Analysis	1_43786351_A_G_hg19	NoLDPv,AllPvNotSignificant	0.00297388
TMEM125	ENSG00000179178.6	Brain_Frontal_Cortex_BA9_Analysis	1_43644697_G_A_hg19	NoLDPv,AllPvNotSignificant	0.00342425
TMEM125	ENSG00000179178.6	Adipose_Subcutaneous_Analysis	1_43697968_G_A_hg19	NoLDPv,AllPvNotSignificant	0.000362268
TMEM125	ENSG00000179178.6	Breast_Mammary_Tissue_Analysis	1_43786715_A_C_b37	NoLDPv,AllPvNotSignificant	0.0339438
TMEM125	ENSG00000179178.6	Colon_Sigmoid_Analysis	1_43742287_G_C_hg19	NoLDPv,AllPvNotSignificant	0.00401277
TMEM125	ENSG00000179178.6	Artery_Aorta_Analysis	1_43691047_C_T_b37	NoLDPv,AllPvNotSignificant	0.00154745
TMEM125	ENSG00000179178.6	Brain_Cerebellum_Analysis	1_43688743_G_A_hg19	NoLDPv,AllPvNotSignificant	0.0377313
TMEM125	ENSG00000179178.6	Brain_Nucleus_accumbens_basal_ganglia_Analysis	1_43685922_C_A_hg19	NoLDPv,AllPvNotSignificant	0.0706328
TMEM125	ENSG00000179178.6	Brain_Hippocampus_Analysis	1_43794764_C_T_hg19	NoLDPv,AllPvNotSignificant	0.0328893
TMEM125	ENSG00000179178.6	Liver_Analysis	1_43742228_G_A_hg19	NoLDPv,AllPvNotSignificant	0.00152672
TMEM125	ENSG00000179178.6	Lung_Analysis	1_43675017_T_A_hg19	NoLDPv,AllPvNotSignificant	0.00980779
TMEM125	ENSG00000179178.6	Ovary_Analysis	1_43757361_C_T_hg19	NoLDPv,AllPvSignificant	1.02933e-06
TMEM125	ENSG00000179178.6	Pancreas_Analysis	1_43746448_T_C_hg19	NoLDPv,AllPvNotSignificant	0.0198894
TMEM125	ENSG00000179178.6	Brain_Hypothalamus_Analysis	1_43784956_A_G_hg19	NoLDPv,AllPvNotSignificant	0.00508108
TMEM125	ENSG00000179178.6	Nerve_Tibial_Analysis	1_43701201_C_G_hg19	NoLDPv,AllPvSignificant	9.92212e-12
TMEM125	ENSG00000179178.6	Muscle_Skeletal_Analysis	nan	NoPvAtAll	nan
TMEM125	ENSG00000179178.6	Colon_Transverse_Analysis	1_43822664_T_C_hg19	NoLDPv,AllPvSignificant	0.000200448
TMEM125	ENSG00000179178.6	Heart_Atrial_Appendage_Analysis	1_43780863_C_T_hg19	NoLDPv,AllPvNotSignificant	0.0107982
TMEM125	ENSG00000179178.6	Heart_Left_Ventricle_Analysis	1_43695918_G_A_hg19	NoLDPv,AllPvNotSignificant	0.0507905
TMEM125	ENSG00000179178.6	Esophagus_Mucosa_Analysis	1_43796302_C_T_hg19	NoLDPv,AllPvNotSignificant	0.000419638
TMEM125	ENSG00000179178.6	Esophagus_Muscularis_Analysis	1_43730859_C_T_hg19	NoLDPv,AllPvSignificant	0.000141273
TMEM125	ENSG00000179178.6	Skin_Not_Sun_Exposed_Suprapubic_Analysis	1_43826099_A_G_hg19	NoLDPv,AllPvNotSignificant	0.0098562
TMEM125	ENSG00000179178.6	Small_Intestine_Terminal_Ileum_Analysis	1_43786351_A_G_hg19	NoLDPv,AllPvNotSignificant	0.000354916
TMEM125	ENSG00000179178.6	Brain_Putamen_basal_ganglia_Analysis	1_43759733_T_G_hg19	NoLDPv,AllPvNotSignificant	0.00180985
TMEM125	ENSG00000179178.6	Brain_Cerebellar_Hemisphere_Analysis	1_43708658_G_A_hg19	NoLDPv,AllPvNotSignificant	0.0231183
TMEM125	ENSG00000179178.6	Adrenal_Gland_Analysis	1_43767569_A_T_hg19	NoLDPv,AllPvSignificant	1.12278e-05
TMEM125	ENSG00000179178.6	Brain_Cortex_Analysis	1_43831545_C_T_hg19	NoLDPv,AllPvNotSignificant	0.0207432
TMEM125	ENSG00000179178.6	Artery_Tibial_Analysis	1_43699970_G_A_hg19	NoLDPv,AllPvNotSignificant	0.000357563
TMEM125	ENSG00000179178.6	Adipose_Visceral_Omentum_Analysis	1_43682386_G_T_hg19	NoLDPv,AllPvNotSignificant	0.00107653
TMEM125	ENSG00000179178.6	Artery_Coronary_Analysis	1_43763086_A_G_hg19	NoLDPv,AllPvNotSignificant	0.00910617
TMEM125	ENSG00000179178.6	Esophagus_Gastroesophageal_Junction_Analysis	1_43742287_G_C_hg19	NoLDPv,AllPvNotSignificant	0.00643415
GBP7	ENSG00000213512.1	ICGC_Analysis	1_89698147_A_G_hg19	False PAWG pval	3.03423503417e-08
GBP7	ENSG00000213512.1	Prostate_Analysis	nan	NoPvAtAll	nan
GBP7	ENSG00000213512.1	Whole_Blood_Analysis	nan	NoPvAtAll	nan
GBP7	ENSG00000213512.1	Pituitary_Analysis	nan	NoPvAtAll	nan
GBP7	ENSG00000213512.1	Vagina_Analysis	nan	NoPvAtAll	nan
GBP7	ENSG00000213512.1	Uterus_Analysis	nan	NoPvAtAll	nan
GBP7	ENSG00000213512.1	Spleen_Analysis	nan	NoPvAtAll	nan
GBP7	ENSG00000213512.1	Stomach_Analysis	nan	NoPvAtAll	nan
GBP7	ENSG00000213512.1	Testis_Analysis	1_89698147_A_G_hg19	LeadPvNotSignificant(Checkld)	0.860104
GBP7	ENSG00000213512.1	Thyroid_Analysis	1_89698147_A_G_hg19	LeadPvSignificant	2.61593e-09
GBP7	ENSG00000213512.1	Skin_Sun_Exposed_Lower_leg_Analysis	nan	NoPvAtAll	nan
GBP7	ENSG00000213512.1	Brain_Anterior_cingulate_cortex_BA24_Analysis	nan	NoPvAtAll	nan
GBP7	ENSG00000213512.1	Brain_Caudate_basal_ganglia_Analysis	nan	NoPvAtAll	nan
GBP7	ENSG00000213512.1	Brain_Frontal_Cortex_BA9_Analysis	nan	NoPvAtAll	nan
GBP7	ENSG00000213512.1	Adipose_Subcutaneous_Analysis	1_89698147_A_G_hg19	LeadPvSignificant	7.31457e-29
GBP7	ENSG00000213512.1	Breast_Mammary_Tissue_Analysis	1_89698147_A_G_hg19	LeadPvSignificant	1.82875e-10
GBP7	ENSG00000213512.1	Colon_Sigmoid_Analysis	nan	NoPvAtAll	nan
GBP7	ENSG00000213512.1	Artery_Aorta_Analysis	nan	NoPvAtAll	nan
GBP7	ENSG00000213512.1	Brain_Cerebellum_Analysis	nan	NoPvAtAll	nan
GBP7	ENSG00000213512.1	Brain_Nucleus_accumbens_basal_ganglia_Analysis	nan	NoPvAtAll	nan
GBP7	ENSG00000213512.1	Brain_Hippocampus_Analysis	nan	NoPvAtAll	nan
GBP7	ENSG00000213512.1	Liver_Analysis	1_89698147_A_G_hg19	LeadPvNotSignificant(Checkld)	0.0756243
GBP7	ENSG00000213512.1	Lung_Analysis	1_89698147_A_G_hg19	LeadPvSignificant	1.41288e-16
GBP7	ENSG00000213512.1	Ovary_Analysis	nan	NoPvAtAll	nan
GBP7	ENSG00000213512.1	Pancreas_Analysis	nan	NoPvAtAll	nan
GBP7	ENSG00000213512.1	Brain_Hypothalamus_Analysis	nan	NoPvAtAll	nan
GBP7	ENSG00000213512.1	Nerve_Tibial_Analysis	1_89698147_A_G_hg19	LeadPvSignificant	1.73936e-08
GBP7	ENSG00000213512.1	Muscle_Skeletal_Analysis	nan	NoPvAtAll	nan
GBP7	ENSG00000213512.1	Colon_Transverse_Analysis	nan	NoPvAtAll	nan
GBP7	ENSG00000213512.1	Heart_Atrial_Appendage_Analysis	nan	NoPvAtAll	nan
GBP7	ENSG00000213512.1	Heart_Left_Ventricle_Analysis	nan	NoPvAtAll	nan
GBP7	ENSG00000213512.1	Esophagus_Mucosa_Analysis	nan	NoPvAtAll	nan
GBP7	ENSG00000213512.1	Esophagus_Muscularis_Analysis	nan	NoPvAtAll	nan
GBP7	ENSG00000213512.1	Skin_Not_Sun_Exposed_Suprapubic_Analysis	nan	NoPvAtAll	nan
GBP7	ENSG00000213512.1	Small_Intestine_Terminal_Ileum_Analysis	nan	NoPvAtAll	nan
GBP7	ENSG00000213512.1	Brain_Putamen_basal_ganglia_Analysis	nan	NoPvAtAll	nan
GBP7	ENSG00000213512.1	Brain_Cerebellar_Hemisphere_Analysis	nan	NoPvAtAll	nan
GBP7	ENSG00000213512.1	Adrenal_Gland_Analysis	1_89698147_A_G_hg19	LeadPvNotSignificant(Checkld)	0.225063
GBP7	ENSG00000213512.1	Brain_Cortex_Analysis	nan	NoPvAtAll	nan
GBP7	ENSG00000213512.1	Artery_Tibial_Analysis	nan	NoPvAtAll	nan
GBP7	ENSG00000213512.1	Adipose_Visceral_Omentum_Analysis	nan	NoPvAtAll	nan
GBP7	ENSG00000213512.1	Artery_Coronary_Analysis	nan	NoPvAtAll	nan
GBP7	ENSG00000213512.1	Esophagus_Gastroesophageal_Junction_Analysis	nan	NoPvAtAll	nan
LCE1C	ENSG00000197084.4	ICGC_Analysis	1_152862826_A_C_hg19	False PAWG pval	1.64892847541e-08
LCE1C	ENSG00000197084.4	Prostate_Analysis	1_152677515_G_A_hg19	NoLDPv,AllPvNotSignificant	0.0136004
LCE1C	ENSG00000197084.4	Whole_Blood_Analysis	1_152815489_T_C_hg19	NoLDPv,AllPvNotSignificant	0.0125062
LCE1C	ENSG00000197084.4	Pituitary_Analysis	nan	NoPvAtAll	nan
LCE1C	ENSG00000197084.4	Vagina_Analysis	1_152821567_A_T_hg19	NoLDPv,AllPvNotSignificant	0.00326949
LCE1C	ENSG00000197084.4	Uterus_Analysis	nan	NoPvAtAll	nan
LCE1C	ENSG00000197084.4	Spleen_Analysis	1_152679133_T_C_hg19	NoLDPv,AllPvNotSignificant	0.0300979
LCE1C	ENSG00000197084.4	Stomach_Analysis	1_152745939_G_A_hg19	NoLDPv,AllPvNotSignificant	0.0187904
LCE1C	ENSG00000197084.4	Testis_Analysis	1_152843911_T_A_hg19	NoLDPv,AllPvNotSignificant	0.0441964
LCE1C	ENSG00000197084.4	Thyroid_Analysis	1_152770828_A_G_hg19	NoLDPv,AllPvNotSignificant	0.00846016
LCE1C	ENSG00000197084.4	Skin_Sun_Exposed_Lower_leg_Analysis	1_152841826_C_T_b37	NoLDPv,AllPvNotSignificant	0.00224748
LCE1C	ENSG00000197084.4	Brain_Anterior_cingulate_cortex_BA24_Analysis	nan	NoPvAtAll	nan
LCE1C	ENSG00000197084.4	Brain_Caudate_basal_ganglia_Analysis	1_152824140_G_T_hg19	NoLDPv,AllPvNotSignificant	0.0312205
LCE1C	ENSG00000197084.4	Brain_Frontal_Cortex_BA9_Analysis	nan	NoPvAtAll	nan
LCE1C	ENSG00000197084.4	Adipose_Subcutaneous_Analysis	1_152692803_A_C_hg19	NoLDPv,AllPvNotSignificant	0.00219474
LCE1C	ENSG00000197084.4	Breast_Mammary_Tissue_Analysis	1_152722707_A_G_hg19	NoLDPv,AllPvNotSignificant	0.00281359
LCE1C	ENSG00000197084.4	Colon_Sigmoid_Analysis	1_152860594_T_C_hg19	NoLDPv,AllPvNotSignificant	0.00590856
LCE1C	ENSG00000197084.4	Artery_Aorta_Analysis	1_152746108_C_T_hg19	NoLDPv,AllPvNotSignificant	0.0317483
LCE1C	ENSG00000197084.4	Brain_Cerebellum_Analysis	1_152776823_T_C_hg19	NoLDPv,AllPvNotSignificant	0.00144515
LCE1C	ENSG00000197084.4	Brain_Nucleus_accumbens_basal_ganglia_Analysis	1_152810660_C_A_hg19	NoLDPv,AllPvNotSignificant	0.0431489
LCE1C	ENSG00000197084.4	Brain_Hippocampus_Analysis	nan	NoPvAtAll	nan
LCE1C	ENSG00000197084.4	Liver_Analysis	nan	NoPvAtAll	nan
LCE1C	ENSG00000197084.4	Lung_Analysis	1_152757997_A_T_hg19	NoLDPv,AllPvNotSignificant	0.0060168
LCE1C	ENSG00000197084.4	Ovary_Analysis	nan	NoPvAtAll	nan
LCE1C	ENSG00000197084.4	Pancreas_Analysis	1_152793838_T_C_hg19	NoLDPv,AllPvNotSignificant	0.000589678
LCE1C	ENSG00000197084.4	Brain_Hypothalamus_Analysis	nan	NoPvAtAll	nan
LCE1C	ENSG00000197084.4	Nerve_Tibial_Analysis	1_152874096_G_A_hg19	NoLDPv,AllPvNotSignificant	0.00470715
LCE1C	ENSG00000197084.4	Muscle_Skeletal_Analysis	1_152775726_G_A_hg19	NoLDPv,AllPvNotSignificant	0.0069154
LCE1C	ENSG00000197084.4	Colon_Transverse_Analysis	1_152848839_G_A_hg19	NoLDPv,AllPvNotSignificant	0.021407
LCE1C	ENSG00000197084.4	Heart_Atrial_Appendage_Analysis	1_152746108_C_T_hg19	NoLDPv,AllPvNotSignificant	0.0118292
LCE1C	ENSG00000197084.4	Heart_Left_Ventricle_Analysis	1_152842491_C_A_hg19	NoLDPv,AllPvNotSignificant	0.0469143
LCE1C	ENSG00000197084.4	Esophagus_Mucosa_Analysis	1_152716057_G_A_hg19	NoLDPv,AllPvNotSignificant	0.000926746
LCE1C	ENSG00000197084.4	Esophagus_Muscularis_Analysis	1_152735816_A_T_hg19	NoLDPv,AllPvNotSignificant	0.00351195
LCE1C	ENSG00000197084.4	Skin_Not_Sun_Exposed_Suprapubic_Analysis	1_152784023_C_G_hg19	NoLDPv,AllPvNotSignificant	0.0399682
LCE1C	ENSG00000197084.4	Small_Intestine_Terminal_Ileum_Analysis	1_152823380_A_C_hg19	NoLDPv,AllPvNotSignificant	0.0422552
LCE1C	ENSG00000197084.4	Brain_Putamen_basal_ganglia_Analysis	nan	NoPvAtAll	nan
LCE1C	ENSG00000197084.4	Brain_Cerebellar_Hemisphere_Analysis	1_152677726_A_G_hg19	NoLDPv,AllPvSignificant	1.33298e-05
LCE1C	ENSG00000197084.4	Adrenal_Gland_Analysis	1_152770503_G_A_hg19	NoLDPv,AllPvNotSignificant	0.0881784
LCE1C	ENSG00000197084.4	Brain_Cortex_Analysis	1_152737593_C_T_hg19	NoLDPv,AllPvNotSignificant	0.0178862
LCE1C	ENSG00000197084.4	Artery_Tibial_Analysis	1_152775386_T_A_hg19	NoLDPv,AllPvNotSignificant	0.0261245
LCE1C	ENSG00000197084.4	Adipose_Visceral_Omentum_Analysis	1_152793943_A_C_hg19	NoLDPv,AllPvNotSignificant	0.0121367
LCE1C	ENSG00000197084.4	Artery_Coronary_Analysis	1_152784255_C_T_hg19	NoLDPv,AllPvNotSignificant	0.0638793
LCE1C	ENSG00000197084.4	Esophagus_Gastroesophageal_Junction_Analysis	1_152783739_G_A_hg19	NoLDPv,AllPvNotSignificant	0.0504207
NBPF14	ENSG00000122497.13	ICGC_Analysis	1_148011200_T_G_hg19	True PAWG pval	6.62881669093e-10
NBPF14	ENSG00000122497.13	Prostate_Analysis	1_148024364_T_C_hg19	NoLDPv,AllPvNotSignificant	0.122012
NBPF14	ENSG00000122497.13	Whole_Blood_Analysis	1_148002273_C_T_hg19	NoLDPv,AllPvNotSignificant	0.0148135
NBPF14	ENSG00000122497.13	Pituitary_Analysis	1_147914609_A_G_hg19	NoLDPv,AllPvNotSignificant	0.23738
NBPF14	ENSG00000122497.13	Vagina_Analysis	1_147914609_A_G_hg19	NoLDPv,AllPvNotSignificant	0.108951
NBPF14	ENSG00000122497.13	Uterus_Analysis	1_147960366_T_C_b37	NoLDPv,AllPvNotSignificant	0.00478298
NBPF14	ENSG00000122497.13	Spleen_Analysis	1_147994338_G_A_b37	NoLDPv,AllPvNotSignificant	0.10355
NBPF14	ENSG00000122497.13	Stomach_Analysis	1_148005747_T_G_b37	NoLDPv,AllPvNotSignificant	0.0251479
NBPF14	ENSG00000122497.13	Testis_Analysis	1_148021919_C_A_hg19	NoLDPv,AllPvNotSignificant	0.0560244
NBPF14	ENSG00000122497.13	Thyroid_Analysis	1_147914609_A_G_hg19	NoLDPv,AllPvNotSignificant	0.00115453
NBPF14	ENSG00000122497.13	Skin_Sun_Exposed_Lower_leg_Analysis	1_147914609_A_G_hg19	NoLDPv,AllPvNotSignificant	0.027113
NBPF14	ENSG00000122497.13	Brain_Anterior_cingulate_cortex_BA24_Analysis	1_147995694_G_A_hg19	NoLDPv,AllPvNotSignificant	0.00416742
NBPF14	ENSG00000122497.13	Brain_Caudate_basal_ganglia_Analysis	1_147994310_T_C_b37	NoLDPv,AllPvNotSignificant	0.0468619
NBPF14	ENSG00000122497.13	Brain_Frontal_Cortex_BA9_Analysis	1_148005772_T_C_b37	NoLDPv,AllPvNotSignificant	0.154272
NBPF14	ENSG00000122497.13	Adipose_Subcutaneous_Analysis	1_148024219_A_C_b37	NoLDPv,AllPvNotSignificant	0.0238721
NBPF14	ENSG00000122497.13	Breast_Mammary_Tissue_Analysis	1_147955651_A_C_b37	NoLDPv,AllPvNotSignificant	0.011778
NBPF14	ENSG00000122497.13	Colon_Sigmoid_Analysis	1_147960366_T_C_b37	NoLDPv,AllPvNotSignificant	0.00157554
NBPF14	ENSG00000122497.13	Artery_Aorta_Analysis	1_147995642_T_G_b37	NoLDPv,AllPvNotSignificant	0.0720082
NBPF14	ENSG00000122497.13	Brain_Cerebellum_Analysis	1_148001467_A_C_b37	NoLDPv,AllPvNotSignificant	0.00819629
NBPF14	ENSG00000122497.13	Brain_Nucleus_accumbens_basal_ganglia_Analysis	1_147960366_T_C_b37	NoLDPv,AllPvNotSignificant	0.252725
NBPF14	ENSG00000122497.13	Brain_Hippocampus_Analysis	1_147994310_T_C_b37	NoLDPv,AllPvNotSignificant	0.193408
NBPF14	ENSG00000122497.13	Liver_Analysis	1_147960366_T_C_b37	NoLDPv,AllPvNotSignificant	0.155869
NBPF14	ENSG00000122497.13	Lung_Analysis	1_147955651_A_C_b37	NoLDPv,AllPvNotSignificant	0.0286482
NBPF14	ENSG00000122497.13	Ovary_Analysis	1_148005747_T_G_b37	NoLDPv,AllPvNotSignificant	0.173253
NBPF14	ENSG00000122497.13	Pancreas_Analysis	1_147934806_A_G_b37	NoLDPv,AllPvNotSignificant	0.220474
NBPF14	ENSG00000122497.13	Brain_Hypothalamus_Analysis	1_148024364_T_C_hg19	NoLDPv,AllPvNotSignificant	0.00620668
NBPF14	ENSG00000122497.13	Nerve_Tibial_Analysis	1_148024219_A_C_b37	NoLDPv,AllPvNotSignificant	0.0143752
NBPF14	ENSG00000122497.13	Muscle_Skeletal_Analysis	1_148004783_C_A_hg19	NoLDPv,AllPvNotSignificant	0.0168442
NBPF14	ENSG00000122497.13	Colon_Transverse_Analysis	1_148015927_G_A_hg19	NoLDPv,AllPvNotSignificant	0.0190195
NBPF14	ENSG00000122497.13	Heart_Atrial_Appendage_Analysis	1_147994310_T_C_b37	NoLDPv,AllPvNotSignificant	0.0164896
NBPF14	ENSG00000122497.13	Heart_Left_Ventricle_Analysis	1_147995642_T_G_b37	NoLDPv,AllPvNotSignificant	0.0391469
NBPF14	ENSG00000122497.13	Esophagus_Mucosa_Analysis	1_148004783_C_A_hg19	NoLDPv,AllPvNotSignificant	0.0516749
NBPF14	ENSG00000122497.13	Esophagus_Muscularis_Analysis	1_147955651_A_C_b37	NoLDPv,AllPvNotSignificant	0.0181475
NBPF14	ENSG00000122497.13	Skin_Not_Sun_Exposed_Suprapubic_Analysis	1_147914609_A_G_hg19	NoLDPv,AllPvNotSignificant	0.0511085
NBPF14	ENSG00000122497.13	Small_Intestine_Terminal_Ileum_Analysis	1_148005747_T_G_b37	NoLDPv,AllPvNotSignificant	0.000494901
NBPF14	ENSG00000122497.13	Brain_Putamen_basal_ganglia_Analysis	1_148021919_C_A_hg19	NoLDPv,AllPvNotSignificant	0.244149
NBPF14	ENSG00000122497.13	Brain_Cerebellar_Hemisphere_Analysis	1_147971749_T_C_b37	NoLDPv,AllPvNotSignificant	0.0968167
NBPF14	ENSG00000122497.13	Adrenal_Gland_Analysis	1_147934806_A_G_b37	NoLDPv,AllPvNotSignificant	0.0576816
NBPF14	ENSG00000122497.13	Brain_Cortex_Analysis	1_147922051_A_G_hg19	NoLDPv,AllPvNotSignificant	0.0658037
NBPF14	ENSG00000122497.13	Artery_Tibial_Analysis	1_147914609_A_G_hg19	NoLDPv,AllPvNotSignificant	0.0200776
NBPF14	ENSG00000122497.13	Adipose_Visceral_Omentum_Analysis	1_148024219_A_C_b37	NoLDPv,AllPvNotSignificant	0.00682051
NBPF14	ENSG00000122497.13	Artery_Coronary_Analysis	1_148016858_A_G_hg19	NoLDPv,AllPvNotSignificant	0.0223162
NBPF14	ENSG00000122497.13	Esophagus_Gastroesophageal_Junction_Analysis	1_147914609_A_G_hg19	NoLDPv,AllPvNotSignificant	0.0052824
SEMA6C	ENSG00000143434.11	ICGC_Analysis	1_151098320_C_A_hg19	False PAWG pval	2.48927121829e-06
SEMA6C	ENSG00000143434.11	Prostate_Analysis	1_151098320_C_A_hg19	LeadPvNotSignificant(Checkld)	0.692734
SEMA6C	ENSG00000143434.11	Whole_Blood_Analysis	1_151098320_C_A_hg19	LeadPvNotSignificant(Checkld)	0.517971
SEMA6C	ENSG00000143434.11	Pituitary_Analysis	1_151068637_T_A_hg19	NoLDPv,AllPvNotSignificant	0.00869298
SEMA6C	ENSG00000143434.11	Vagina_Analysis	1_151098320_C_A_hg19	LeadPvNotSignificant(Checkld)	0.95283
SEMA6C	ENSG00000143434.11	Uterus_Analysis	1_151103153_G_A_hg19	NoLDPv,AllPvSignificant	0.000182413
SEMA6C	ENSG00000143434.11	Spleen_Analysis	1_151098320_C_A_hg19	LeadPvNotSignificant(Checkld)	0.101562
SEMA6C	ENSG00000143434.11	Stomach_Analysis	1_151098320_C_A_hg19	LeadPvNotSignificant(Checkld)	0.0882011
SEMA6C	ENSG00000143434.11	Testis_Analysis	1_151098320_C_A_hg19	LeadPvNotSignificant(Checkld)	0.484792
SEMA6C	ENSG00000143434.11	Thyroid_Analysis	1_151098320_C_A_hg19	LeadPvNotSignificant(Checkld)	0.201866
SEMA6C	ENSG00000143434.11	Skin_Sun_Exposed_Lower_leg_Analysis	1_151098320_C_A_hg19	LeadPvNotSignificant(Checkld)	0.0225256
SEMA6C	ENSG00000143434.11	Brain_Anterior_cingulate_cortex_BA24_Analysis	1_151098320_C_A_hg19	LeadPvNotSignificant(Checkld)	0.0750743
SEMA6C	ENSG00000143434.11	Brain_Caudate_basal_ganglia_Analysis	1_151098320_C_A_hg19	LeadPvNotSignificant(Checkld)	0.809416
SEMA6C	ENSG00000143434.11	Brain_Frontal_Cortex_BA9_Analysis	1_151098320_C_A_hg19	LeadPvNotSignificant(Checkld)	0.924204
SEMA6C	ENSG00000143434.11	Adipose_Subcutaneous_Analysis	1_151098320_C_A_hg19	LeadPvNotSignificant(Checkld)	0.283227
SEMA6C	ENSG00000143434.11	Breast_Mammary_Tissue_Analysis	1_151098320_C_A_hg19	LeadPvNotSignificant(Checkld)	0.405202
SEMA6C	ENSG00000143434.11	Colon_Sigmoid_Analysis	1_151098320_C_A_hg19	LeadPvNotSignificant(Checkld)	0.601635
SEMA6C	ENSG00000143434.11	Artery_Aorta_Analysis	1_151098320_C_A_hg19	LeadPvNotSignificant(Checkld)	0.0428283
SEMA6C	ENSG00000143434.11	Brain_Cerebellum_Analysis	1_151098320_C_A_hg19	LeadPvNotSignificant(Checkld)	0.559944
SEMA6C	ENSG00000143434.11	Brain_Nucleus_accumbens_basal_ganglia_Analysis	1_151098320_C_A_hg19	LeadPvNotSignificant(Checkld)	0.969692
SEMA6C	ENSG00000143434.11	Brain_Hippocampus_Analysis	1_151008691_G_T_b37	NoLDPv,AllPvNotSignificant	0.0038273
SEMA6C	ENSG00000143434.11	Liver_Analysis	1_151098320_C_A_hg19	LeadPvNotSignificant(Checkld)	0.753105
SEMA6C	ENSG00000143434.11	Lung_Analysis	1_151098320_C_A_hg19	LeadPvNotSignificant(Checkld)	0.676006
SEMA6C	ENSG00000143434.11	Ovary_Analysis	1_151098320_C_A_hg19	LeadPvNotSignificant(Checkld)	0.32956
SEMA6C	ENSG00000143434.11	Pancreas_Analysis	1_151098320_C_A_hg19	LeadPvNotSignificant(Checkld)	0.686054
SEMA6C	ENSG00000143434.11	Brain_Hypothalamus_Analysis	1_151098320_C_A_hg19	LeadPvNotSignificant(Checkld)	0.35535
SEMA6C	ENSG00000143434.11	Nerve_Tibial_Analysis	1_151098320_C_A_hg19	LeadPvNotSignificant(Checkld)	0.926662
SEMA6C	ENSG00000143434.11	Muscle_Skeletal_Analysis	1_151098320_C_A_hg19	LeadPvNotSignificant(Checkld)	0.633929
SEMA6C	ENSG00000143434.11	Colon_Transverse_Analysis	1_151098320_C_A_hg19	LeadPvNotSignificant(Checkld)	0.12595
SEMA6C	ENSG00000143434.11	Heart_Atrial_Appendage_Analysis	1_151098320_C_A_hg19	LeadPvNotSignificant(Checkld)	0.794489
SEMA6C	ENSG00000143434.11	Heart_Left_Ventricle_Analysis	1_151098320_C_A_hg19	LeadPvNotSignificant(Checkld)	0.389548
SEMA6C	ENSG00000143434.11	Esophagus_Mucosa_Analysis	1_151098320_C_A_hg19	LeadPvNotSignificant(Checkld)	0.93149
SEMA6C	ENSG00000143434.11	Esophagus_Muscularis_Analysis	1_151098320_C_A_hg19	LeadPvNotSignificant(Checkld)	0.161032
SEMA6C	ENSG00000143434.11	Skin_Not_Sun_Exposed_Suprapubic_Analysis	1_151098320_C_A_hg19	LeadPvNotSignificant(Checkld)	0.914504
SEMA6C	ENSG00000143434.11	Small_Intestine_Terminal_Ileum_Analysis	1_151098320_C_A_hg19	LeadPvNotSignificant(Checkld)	0.956161
SEMA6C	ENSG00000143434.11	Brain_Putamen_basal_ganglia_Analysis	1_151098320_C_A_hg19	LeadPvNotSignificant(Checkld)	0.817736
SEMA6C	ENSG00000143434.11	Brain_Cerebellar_Hemisphere_Analysis	1_151115645_C_T_hg19	NoLDPv,AllPvSignificant	1.19303e-09
SEMA6C	ENSG00000143434.11	Adrenal_Gland_Analysis	1_151098320_C_A_hg19	LeadPvNotSignificant(Checkld)	0.509437
SEMA6C	ENSG00000143434.11	Brain_Cortex_Analysis	1_151053628_C_T_b37	NoLDPv,AllPvNotSignificant	0.0169467
SEMA6C	ENSG00000143434.11	Artery_Tibial_Analysis	1_151098320_C_A_hg19	LeadPvNotSignificant(Checkld)	0.05376
SEMA6C	ENSG00000143434.11	Adipose_Visceral_Omentum_Analysis	1_151098320_C_A_hg19	LeadPvNotSignificant(Checkld)	0.479008
SEMA6C	ENSG00000143434.11	Artery_Coronary_Analysis	1_151098320_C_A_hg19	LeadPvNotSignificant(Checkld)	0.354597
SEMA6C	ENSG00000143434.11	Esophagus_Gastroesophageal_Junction_Analysis	1_151098320_C_A_hg19	LeadPvNotSignificant(Checkld)	0.286292
CHIA	ENSG00000134216.14	ICGC_Analysis	1_111842897_T_A_hg19	False PAWG pval	3.21877167589e-07
CHIA	ENSG00000134216.14	Prostate_Analysis	nan	NoPvAtAll	nan
CHIA	ENSG00000134216.14	Whole_Blood_Analysis	nan	NoPvAtAll	nan
CHIA	ENSG00000134216.14	Pituitary_Analysis	1_111842897_T_A_hg19	LeadPvNotSignificant(Checkld)	0.0271814
CHIA	ENSG00000134216.14	Vagina_Analysis	nan	NoPvAtAll	nan
CHIA	ENSG00000134216.14	Uterus_Analysis	nan	NoPvAtAll	nan
CHIA	ENSG00000134216.14	Spleen_Analysis	nan	NoPvAtAll	nan
CHIA	ENSG00000134216.14	Stomach_Analysis	1_111842897_T_A_hg19	LeadPvNotSignificant(Checkld)	0.851654
CHIA	ENSG00000134216.14	Testis_Analysis	1_111842897_T_A_hg19	LeadPvNotSignificant(Checkld)	0.290763
CHIA	ENSG00000134216.14	Thyroid_Analysis	1_111842897_T_A_hg19	LeadPvSignificant	0.000105377
CHIA	ENSG00000134216.14	Skin_Sun_Exposed_Lower_leg_Analysis	1_111842897_T_A_hg19	LeadPvNotSignificant(Checkld)	0.00567222
CHIA	ENSG00000134216.14	Brain_Anterior_cingulate_cortex_BA24_Analysis	nan	NoPvAtAll	nan
CHIA	ENSG00000134216.14	Brain_Caudate_basal_ganglia_Analysis	nan	NoPvAtAll	nan
CHIA	ENSG00000134216.14	Brain_Frontal_Cortex_BA9_Analysis	nan	NoPvAtAll	nan
CHIA	ENSG00000134216.14	Adipose_Subcutaneous_Analysis	1_111842897_T_A_hg19	LeadPvSignificant	4.0816e-15
CHIA	ENSG00000134216.14	Breast_Mammary_Tissue_Analysis	1_111842897_T_A_hg19	LeadPvNotSignificant(Checkld)	0.00266187
CHIA	ENSG00000134216.14	Colon_Sigmoid_Analysis	nan	NoPvAtAll	nan
CHIA	ENSG00000134216.14	Artery_Aorta_Analysis	nan	NoPvAtAll	nan
CHIA	ENSG00000134216.14	Brain_Cerebellum_Analysis	nan	NoPvAtAll	nan
CHIA	ENSG00000134216.14	Brain_Nucleus_accumbens_basal_ganglia_Analysis	nan	NoPvAtAll	nan
CHIA	ENSG00000134216.14	Brain_Hippocampus_Analysis	nan	NoPvAtAll	nan
CHIA	ENSG00000134216.14	Liver_Analysis	nan	NoPvAtAll	nan
CHIA	ENSG00000134216.14	Lung_Analysis	1_111842897_T_A_hg19	LeadPvSignificant	1.38954e-08
CHIA	ENSG00000134216.14	Ovary_Analysis	nan	NoPvAtAll	nan
CHIA	ENSG00000134216.14	Pancreas_Analysis	nan	NoPvAtAll	nan
CHIA	ENSG00000134216.14	Brain_Hypothalamus_Analysis	nan	NoPvAtAll	nan
CHIA	ENSG00000134216.14	Nerve_Tibial_Analysis	nan	NoPvAtAll	nan
CHIA	ENSG00000134216.14	Muscle_Skeletal_Analysis	nan	NoPvAtAll	nan
CHIA	ENSG00000134216.14	Colon_Transverse_Analysis	nan	NoPvAtAll	nan
CHIA	ENSG00000134216.14	Heart_Atrial_Appendage_Analysis	nan	NoPvAtAll	nan
CHIA	ENSG00000134216.14	Heart_Left_Ventricle_Analysis	nan	NoPvAtAll	nan
CHIA	ENSG00000134216.14	Esophagus_Mucosa_Analysis	nan	NoPvAtAll	nan
CHIA	ENSG00000134216.14	Esophagus_Muscularis_Analysis	nan	NoPvAtAll	nan
CHIA	ENSG00000134216.14	Skin_Not_Sun_Exposed_Suprapubic_Analysis	nan	NoPvAtAll	nan
CHIA	ENSG00000134216.14	Small_Intestine_Terminal_Ileum_Analysis	nan	NoPvAtAll	nan
CHIA	ENSG00000134216.14	Brain_Putamen_basal_ganglia_Analysis	nan	NoPvAtAll	nan
CHIA	ENSG00000134216.14	Brain_Cerebellar_Hemisphere_Analysis	nan	NoPvAtAll	nan
CHIA	ENSG00000134216.14	Adrenal_Gland_Analysis	nan	NoPvAtAll	nan
CHIA	ENSG00000134216.14	Brain_Cortex_Analysis	nan	NoPvAtAll	nan
CHIA	ENSG00000134216.14	Artery_Tibial_Analysis	nan	NoPvAtAll	nan
CHIA	ENSG00000134216.14	Adipose_Visceral_Omentum_Analysis	1_111842897_T_A_hg19	LeadPvNotSignificant(Checkld)	0.00365546
CHIA	ENSG00000134216.14	Artery_Coronary_Analysis	1_111842897_T_A_hg19	LeadPvNotSignificant(Checkld)	0.318552
CHIA	ENSG00000134216.14	Esophagus_Gastroesophageal_Junction_Analysis	nan	NoPvAtAll	nan
BCAN	ENSG00000132692.14	ICGC_Analysis	1_156581142_A_C_hg19	False PAWG pval	2.91304821803e-07
BCAN	ENSG00000132692.14	Prostate_Analysis	1_156656123_C_T_hg19	NoLDPv,AllPvSignificant	9.81694e-05
BCAN	ENSG00000132692.14	Whole_Blood_Analysis	1_156579637_C_T_hg19	NoLDPv,AllPvNotSignificant	0.00451081
BCAN	ENSG00000132692.14	Pituitary_Analysis	1_156615114_A_G_hg19	NoLDPv,AllPvSignificant	6.28984e-06
BCAN	ENSG00000132692.14	Vagina_Analysis	1_156603422_T_G_hg19	NoLDPv,AllPvNotSignificant	0.0177486
BCAN	ENSG00000132692.14	Uterus_Analysis	1_156617968_G_A_hg19	NoLDPv,AllPvNotSignificant	0.0114361
BCAN	ENSG00000132692.14	Spleen_Analysis	1_156684207_G_A_hg19	NoLDPv,AllPvSignificant	0.000104167
BCAN	ENSG00000132692.14	Stomach_Analysis	1_156526724_C_A_b37	NoLDPv,AllPvNotSignificant	0.00549907
BCAN	ENSG00000132692.14	Testis_Analysis	1_156641537_C_T_hg19	NoLDPv,AllPvNotSignificant	0.00787481
BCAN	ENSG00000132692.14	Thyroid_Analysis	1_156612157_C_T_b37	NoLDPv,AllPvNotSignificant	0.004674
BCAN	ENSG00000132692.14	Skin_Sun_Exposed_Lower_leg_Analysis	1_156579925_G_A_hg19	NoLDPv,AllPvNotSignificant	0.00572649
BCAN	ENSG00000132692.14	Brain_Anterior_cingulate_cortex_BA24_Analysis	1_156627996_T_C_hg19	NoLDPv,AllPvNotSignificant	0.00234701
BCAN	ENSG00000132692.14	Brain_Caudate_basal_ganglia_Analysis	1_156615114_A_G_hg19	NoLDPv,AllPvNotSignificant	0.00106525
BCAN	ENSG00000132692.14	Brain_Frontal_Cortex_BA9_Analysis	1_156626508_C_G_hg19	NoLDPv,AllPvNotSignificant	0.0101051
BCAN	ENSG00000132692.14	Adipose_Subcutaneous_Analysis	1_156724328_A_G_hg19	NoLDPv,AllPvNotSignificant	0.0204772
BCAN	ENSG00000132692.14	Breast_Mammary_Tissue_Analysis	1_156597892_C_T_hg19	NoLDPv,AllPvNotSignificant	0.00474063
BCAN	ENSG00000132692.14	Colon_Sigmoid_Analysis	1_156526724_C_A_b37	NoLDPv,AllPvNotSignificant	0.00282078
BCAN	ENSG00000132692.14	Artery_Aorta_Analysis	1_156685732_C_A_hg19	NoLDPv,AllPvNotSignificant	0.00929066
BCAN	ENSG00000132692.14	Brain_Cerebellum_Analysis	1_156597408_C_T_hg19	NoLDPv,AllPvNotSignificant	0.00345123
BCAN	ENSG00000132692.14	Brain_Nucleus_accumbens_basal_ganglia_Analysis	1_156606187_C_T_b37	NoLDPv,AllPvNotSignificant	0.0559295
BCAN	ENSG00000132692.14	Brain_Hippocampus_Analysis	1_156607335_T_C_hg19	NoLDPv,AllPvNotSignificant	0.00492688
BCAN	ENSG00000132692.14	Liver_Analysis	nan	NoPvAtAll	nan
BCAN	ENSG00000132692.14	Lung_Analysis	1_156658452_A_G_b37	NoLDPv,AllPvNotSignificant	0.0013257
BCAN	ENSG00000132692.14	Ovary_Analysis	1_156728416_A_T_hg19	NoLDPv,AllPvNotSignificant	0.0114711
BCAN	ENSG00000132692.14	Pancreas_Analysis	1_156655215_T_C_hg19	NoLDPv,AllPvNotSignificant	0.00117742
BCAN	ENSG00000132692.14	Brain_Hypothalamus_Analysis	1_156608394_A_C_hg19	NoLDPv,AllPvNotSignificant	0.0113955
BCAN	ENSG00000132692.14	Nerve_Tibial_Analysis	1_156687957_A_T_b37	NoLDPv,AllPvNotSignificant	0.00179037
BCAN	ENSG00000132692.14	Muscle_Skeletal_Analysis	1_156615114_A_G_hg19	NoLDPv,AllPvNotSignificant	0.00581816
BCAN	ENSG00000132692.14	Colon_Transverse_Analysis	1_156662067_T_C_hg19	NoLDPv,AllPvNotSignificant	0.00676712
BCAN	ENSG00000132692.14	Heart_Atrial_Appendage_Analysis	1_156637499_A_G_hg19	NoLDPv,AllPvNotSignificant	0.00614399
BCAN	ENSG00000132692.14	Heart_Left_Ventricle_Analysis	1_156663278_C_T_hg19	NoLDPv,AllPvNotSignificant	0.00365761
BCAN	ENSG00000132692.14	Esophagus_Mucosa_Analysis	1_156728172_A_G_hg19	NoLDPv,AllPvNotSignificant	0.00134359
BCAN	ENSG00000132692.14	Esophagus_Muscularis_Analysis	1_156615114_A_G_hg19	NoLDPv,AllPvNotSignificant	0.00289252
BCAN	ENSG00000132692.14	Skin_Not_Sun_Exposed_Suprapubic_Analysis	1_156613517_C_A_hg19	NoLDPv,AllPvNotSignificant	0.00296339
BCAN	ENSG00000132692.14	Small_Intestine_Terminal_Ileum_Analysis	1_156686724_G_A_hg19	NoLDPv,AllPvNotSignificant	0.0103482
BCAN	ENSG00000132692.14	Brain_Putamen_basal_ganglia_Analysis	1_156697056_T_C_hg19	NoLDPv,AllPvNotSignificant	0.0176732
BCAN	ENSG00000132692.14	Brain_Cerebellar_Hemisphere_Analysis	1_156606187_C_T_b37	NoLDPv,AllPvSignificant	0.000234013
BCAN	ENSG00000132692.14	Adrenal_Gland_Analysis	1_156512892_C_T_hg19	NoLDPv,AllPvNotSignificant	0.0134513
BCAN	ENSG00000132692.14	Brain_Cortex_Analysis	1_156615114_A_G_hg19	NoLDPv,AllPvNotSignificant	0.000835504
BCAN	ENSG00000132692.14	Artery_Tibial_Analysis	1_156561517_C_T_hg19	NoLDPv,AllPvNotSignificant	0.00314769
BCAN	ENSG00000132692.14	Adipose_Visceral_Omentum_Analysis	1_156652017_A_G_hg19	NoLDPv,AllPvNotSignificant	0.00177573
BCAN	ENSG00000132692.14	Artery_Coronary_Analysis	1_156663335_G_C_hg19	NoLDPv,AllPvNotSignificant	0.00337179
BCAN	ENSG00000132692.14	Esophagus_Gastroesophageal_Junction_Analysis	1_156556954_G_T_b37	NoLDPv,AllPvNotSignificant	0.00201186
PKP1	ENSG00000081277.7	ICGC_Analysis	1_201358016_G_C_hg19	False PAWG pval	3.31554974463e-06
PKP1	ENSG00000081277.7	Prostate_Analysis	1_201358016_G_C_hg19	LeadPvNotSignificant(Checkld)	0.533287
PKP1	ENSG00000081277.7	Whole_Blood_Analysis	1_201358016_G_C_hg19	LeadPvNotSignificant(Checkld)	0.170518
PKP1	ENSG00000081277.7	Pituitary_Analysis	1_201358016_G_C_hg19	LeadPvNotSignificant(Checkld)	0.313197
PKP1	ENSG00000081277.7	Vagina_Analysis	1_201358016_G_C_hg19	LeadPvNotSignificant(Checkld)	0.75873
PKP1	ENSG00000081277.7	Uterus_Analysis	1_201358016_G_C_hg19	LeadPvNotSignificant(Checkld)	0.688008
PKP1	ENSG00000081277.7	Spleen_Analysis	1_201358016_G_C_hg19	LeadPvNotSignificant(Checkld)	0.605048
PKP1	ENSG00000081277.7	Stomach_Analysis	1_201358016_G_C_hg19	LeadPvNotSignificant(Checkld)	0.116961
PKP1	ENSG00000081277.7	Testis_Analysis	1_201358016_G_C_hg19	LeadPvNotSignificant(Checkld)	0.0425567
PKP1	ENSG00000081277.7	Thyroid_Analysis	1_201358016_G_C_hg19	LeadPvNotSignificant(Checkld)	0.90724
PKP1	ENSG00000081277.7	Skin_Sun_Exposed_Lower_leg_Analysis	1_201358016_G_C_hg19	LeadPvNotSignificant(Checkld)	0.639894
PKP1	ENSG00000081277.7	Brain_Anterior_cingulate_cortex_BA24_Analysis	1_201358016_G_C_hg19	LeadPvNotSignificant(Checkld)	0.139612
PKP1	ENSG00000081277.7	Brain_Caudate_basal_ganglia_Analysis	1_201358016_G_C_hg19	LeadPvNotSignificant(Checkld)	0.0218493
PKP1	ENSG00000081277.7	Brain_Frontal_Cortex_BA9_Analysis	1_201358016_G_C_hg19	LeadPvNotSignificant(Checkld)	0.698191
PKP1	ENSG00000081277.7	Adipose_Subcutaneous_Analysis	1_201358016_G_C_hg19	LeadPvNotSignificant(Checkld)	0.521551
PKP1	ENSG00000081277.7	Breast_Mammary_Tissue_Analysis	1_201358016_G_C_hg19	LeadPvNotSignificant(Checkld)	0.773584
PKP1	ENSG00000081277.7	Colon_Sigmoid_Analysis	1_201358016_G_C_hg19	LeadPvNotSignificant(Checkld)	0.167001
PKP1	ENSG00000081277.7	Artery_Aorta_Analysis	1_201358016_G_C_hg19	LeadPvNotSignificant(Checkld)	0.329135
PKP1	ENSG00000081277.7	Brain_Cerebellum_Analysis	1_201358016_G_C_hg19	LeadPvNotSignificant(Checkld)	0.043893
PKP1	ENSG00000081277.7	Brain_Nucleus_accumbens_basal_ganglia_Analysis	1_201358016_G_C_hg19	LeadPvNotSignificant(Checkld)	0.220014
PKP1	ENSG00000081277.7	Brain_Hippocampus_Analysis	1_201358016_G_C_hg19	LeadPvNotSignificant(Checkld)	0.772792
PKP1	ENSG00000081277.7	Liver_Analysis	1_201358016_G_C_hg19	LeadPvNotSignificant(Checkld)	0.174321
PKP1	ENSG00000081277.7	Lung_Analysis	1_201358016_G_C_hg19	LeadPvNotSignificant(Checkld)	0.785812
PKP1	ENSG00000081277.7	Ovary_Analysis	1_201358016_G_C_hg19	LeadPvNotSignificant(Checkld)	0.128263
PKP1	ENSG00000081277.7	Pancreas_Analysis	1_201358016_G_C_hg19	LeadPvNotSignificant(Checkld)	0.91083
PKP1	ENSG00000081277.7	Brain_Hypothalamus_Analysis	1_201358016_G_C_hg19	LeadPvNotSignificant(Checkld)	0.640345
PKP1	ENSG00000081277.7	Nerve_Tibial_Analysis	1_201358016_G_C_hg19	LeadPvNotSignificant(Checkld)	0.836399
PKP1	ENSG00000081277.7	Muscle_Skeletal_Analysis	1_201358016_G_C_hg19	LeadPvNotSignificant(Checkld)	0.539496
PKP1	ENSG00000081277.7	Colon_Transverse_Analysis	1_201358016_G_C_hg19	LeadPvNotSignificant(Checkld)	0.188773
PKP1	ENSG00000081277.7	Heart_Atrial_Appendage_Analysis	1_201358016_G_C_hg19	LeadPvNotSignificant(Checkld)	0.0279739
PKP1	ENSG00000081277.7	Heart_Left_Ventricle_Analysis	1_201358016_G_C_hg19	LeadPvNotSignificant(Checkld)	0.490094
PKP1	ENSG00000081277.7	Esophagus_Mucosa_Analysis	1_201358016_G_C_hg19	LeadPvNotSignificant(Checkld)	0.946772
PKP1	ENSG00000081277.7	Esophagus_Muscularis_Analysis	1_201358016_G_C_hg19	LeadPvNotSignificant(Checkld)	0.0130948
PKP1	ENSG00000081277.7	Skin_Not_Sun_Exposed_Suprapubic_Analysis	1_201358016_G_C_hg19	LeadPvNotSignificant(Checkld)	0.99084
PKP1	ENSG00000081277.7	Small_Intestine_Terminal_Ileum_Analysis	1_201358016_G_C_hg19	LeadPvNotSignificant(Checkld)	0.468645
PKP1	ENSG00000081277.7	Brain_Putamen_basal_ganglia_Analysis	1_201358016_G_C_hg19	LeadPvNotSignificant(Checkld)	0.412752
PKP1	ENSG00000081277.7	Brain_Cerebellar_Hemisphere_Analysis	1_201358016_G_C_hg19	LeadPvNotSignificant(Checkld)	0.858641
PKP1	ENSG00000081277.7	Adrenal_Gland_Analysis	1_201358016_G_C_hg19	LeadPvNotSignificant(Checkld)	0.95791
PKP1	ENSG00000081277.7	Brain_Cortex_Analysis	1_201358016_G_C_hg19	LeadPvNotSignificant(Checkld)	0.433221
PKP1	ENSG00000081277.7	Artery_Tibial_Analysis	1_201358016_G_C_hg19	LeadPvNotSignificant(Checkld)	0.595314
PKP1	ENSG00000081277.7	Adipose_Visceral_Omentum_Analysis	1_201358016_G_C_hg19	LeadPvNotSignificant(Checkld)	0.361026
PKP1	ENSG00000081277.7	Artery_Coronary_Analysis	1_201358016_G_C_hg19	LeadPvNotSignificant(Checkld)	0.684936
PKP1	ENSG00000081277.7	Esophagus_Gastroesophageal_Junction_Analysis	1_201358016_G_C_hg19	LeadPvNotSignificant(Checkld)	0.502816
PDC	ENSG00000116703.12	ICGC_Analysis	1_186333952_A_G_hg19	False PAWG pval	1.10299800546e-05
PDC	ENSG00000116703.12	Prostate_Analysis	1_186321242_C_T_hg19	NoLDPv,AllPvSignificant	3.47148e-05
PDC	ENSG00000116703.12	Whole_Blood_Analysis	nan	NoPvAtAll	nan
PDC	ENSG00000116703.12	Pituitary_Analysis	nan	NoPvAtAll	nan
PDC	ENSG00000116703.12	Vagina_Analysis	nan	NoPvAtAll	nan
PDC	ENSG00000116703.12	Uterus_Analysis	1_186333952_A_G_hg19	LeadPvNotSignificant(Checkld)	0.000704261
PDC	ENSG00000116703.12	Spleen_Analysis	nan	NoPvAtAll	nan
PDC	ENSG00000116703.12	Stomach_Analysis	1_186333952_A_G_hg19	LeadPvNotSignificant(Checkld)	0.170522
PDC	ENSG00000116703.12	Testis_Analysis	1_186333952_A_G_hg19	LeadPvNotSignificant(Checkld)	0.314439
PDC	ENSG00000116703.12	Thyroid_Analysis	1_186333952_A_G_hg19	LeadPvSignificant	4.32203e-05
PDC	ENSG00000116703.12	Skin_Sun_Exposed_Lower_leg_Analysis	1_186333952_A_G_hg19	LeadPvNotSignificant(Checkld)	0.0373725
PDC	ENSG00000116703.12	Brain_Anterior_cingulate_cortex_BA24_Analysis	1_186333952_A_G_hg19	LeadPvNotSignificant(Checkld)	0.69355
PDC	ENSG00000116703.12	Brain_Caudate_basal_ganglia_Analysis	1_186333952_A_G_hg19	LeadPvNotSignificant(Checkld)	0.414663
PDC	ENSG00000116703.12	Brain_Frontal_Cortex_BA9_Analysis	1_186333952_A_G_hg19	LeadPvNotSignificant(Checkld)	0.737797
PDC	ENSG00000116703.12	Adipose_Subcutaneous_Analysis	1_186333952_A_G_hg19	LeadPvNotSignificant(Checkld)	0.174992
PDC	ENSG00000116703.12	Breast_Mammary_Tissue_Analysis	1_186333952_A_G_hg19	LeadPvNotSignificant(Checkld)	0.512052
PDC	ENSG00000116703.12	Colon_Sigmoid_Analysis	1_186333952_A_G_hg19	LeadPvNotSignificant(Checkld)	0.261727
PDC	ENSG00000116703.12	Artery_Aorta_Analysis	1_186333952_A_G_hg19	LeadPvNotSignificant(Checkld)	0.96607
PDC	ENSG00000116703.12	Brain_Cerebellum_Analysis	1_186333952_A_G_hg19	LeadPvNotSignificant(Checkld)	0.113919
PDC	ENSG00000116703.12	Brain_Nucleus_accumbens_basal_ganglia_Analysis	1_186333952_A_G_hg19	LeadPvNotSignificant(Checkld)	0.906746
PDC	ENSG00000116703.12	Brain_Hippocampus_Analysis	1_186333952_A_G_hg19	LeadPvNotSignificant(Checkld)	0.574875
PDC	ENSG00000116703.12	Liver_Analysis	nan	NoPvAtAll	nan
PDC	ENSG00000116703.12	Lung_Analysis	1_186333952_A_G_hg19	LeadPvNotSignificant(Checkld)	0.436488
PDC	ENSG00000116703.12	Ovary_Analysis	nan	NoPvAtAll	nan
PDC	ENSG00000116703.12	Pancreas_Analysis	1_186333952_A_G_hg19	LeadPvNotSignificant(Checkld)	0.0743004
PDC	ENSG00000116703.12	Brain_Hypothalamus_Analysis	1_186333952_A_G_hg19	LeadPvNotSignificant(Checkld)	0.748451
PDC	ENSG00000116703.12	Nerve_Tibial_Analysis	1_186333952_A_G_hg19	LeadPvSignificant	0.000216081
PDC	ENSG00000116703.12	Muscle_Skeletal_Analysis	1_186333952_A_G_hg19	LeadPvNotSignificant(Checkld)	0.13921
PDC	ENSG00000116703.12	Colon_Transverse_Analysis	1_186333952_A_G_hg19	LeadPvNotSignificant(Checkld)	0.782196
PDC	ENSG00000116703.12	Heart_Atrial_Appendage_Analysis	1_186333952_A_G_hg19	LeadPvNotSignificant(Checkld)	0.296305
PDC	ENSG00000116703.12	Heart_Left_Ventricle_Analysis	nan	NoPvAtAll	nan
PDC	ENSG00000116703.12	Esophagus_Mucosa_Analysis	nan	NoPvAtAll	nan
PDC	ENSG00000116703.12	Esophagus_Muscularis_Analysis	1_186333952_A_G_hg19	LeadPvNotSignificant(Checkld)	0.0549485
PDC	ENSG00000116703.12	Skin_Not_Sun_Exposed_Suprapubic_Analysis	1_186333952_A_G_hg19	LeadPvNotSignificant(Checkld)	0.0144206
PDC	ENSG00000116703.12	Small_Intestine_Terminal_Ileum_Analysis	nan	NoPvAtAll	nan
PDC	ENSG00000116703.12	Brain_Putamen_basal_ganglia_Analysis	1_186333952_A_G_hg19	LeadPvNotSignificant(Checkld)	0.293554
PDC	ENSG00000116703.12	Brain_Cerebellar_Hemisphere_Analysis	1_186333952_A_G_hg19	LeadPvNotSignificant(Checkld)	0.987793
PDC	ENSG00000116703.12	Adrenal_Gland_Analysis	nan	NoPvAtAll	nan
PDC	ENSG00000116703.12	Brain_Cortex_Analysis	1_186333952_A_G_hg19	LeadPvNotSignificant(Checkld)	0.106052
PDC	ENSG00000116703.12	Artery_Tibial_Analysis	1_186333952_A_G_hg19	LeadPvNotSignificant(Checkld)	0.0350736
PDC	ENSG00000116703.12	Adipose_Visceral_Omentum_Analysis	1_186333952_A_G_hg19	LeadPvNotSignificant(Checkld)	0.810048
PDC	ENSG00000116703.12	Artery_Coronary_Analysis	1_186333952_A_G_hg19	LeadPvNotSignificant(Checkld)	0.63249
PDC	ENSG00000116703.12	Esophagus_Gastroesophageal_Junction_Analysis	1_186333952_A_G_hg19	LeadPvNotSignificant(Checkld)	0.0459951
ADI1	ENSG00000182551.9	ICGC_Analysis	2_3618671_C_T_hg19	False PAWG pval	1.99601834214e-06
ADI1	ENSG00000182551.9	Prostate_Analysis	2_3618671_C_T_hg19	LeadPvNotSignificant(Checkld)	0.211068
ADI1	ENSG00000182551.9	Whole_Blood_Analysis	2_3618671_C_T_hg19	LeadPvNotSignificant(Checkld)	0.360247
ADI1	ENSG00000182551.9	Pituitary_Analysis	2_3618671_C_T_hg19	LeadPvNotSignificant(Checkld)	0.588434
ADI1	ENSG00000182551.9	Vagina_Analysis	2_3618671_C_T_hg19	LeadPvNotSignificant(Checkld)	0.206448
ADI1	ENSG00000182551.9	Uterus_Analysis	2_3618671_C_T_hg19	LeadPvNotSignificant(Checkld)	0.0801444
ADI1	ENSG00000182551.9	Spleen_Analysis	2_3618671_C_T_hg19	LeadPvNotSignificant(Checkld)	0.0611919
ADI1	ENSG00000182551.9	Stomach_Analysis	2_3618671_C_T_hg19	LeadPvNotSignificant(Checkld)	0.27358
ADI1	ENSG00000182551.9	Testis_Analysis	2_3618671_C_T_hg19	LeadPvNotSignificant(Checkld)	0.862587
ADI1	ENSG00000182551.9	Thyroid_Analysis	2_3618671_C_T_hg19	LeadPvNotSignificant(Checkld)	0.81354
ADI1	ENSG00000182551.9	Skin_Sun_Exposed_Lower_leg_Analysis	2_3618671_C_T_hg19	LeadPvNotSignificant(Checkld)	0.853847
ADI1	ENSG00000182551.9	Brain_Anterior_cingulate_cortex_BA24_Analysis	2_3514275_C_T_hg19	NoLDPv,AllPvNotSignificant	0.00142204
ADI1	ENSG00000182551.9	Brain_Caudate_basal_ganglia_Analysis	2_3618671_C_T_hg19	LeadPvNotSignificant(Checkld)	0.0650826
ADI1	ENSG00000182551.9	Brain_Frontal_Cortex_BA9_Analysis	2_3618671_C_T_hg19	LeadPvNotSignificant(Checkld)	0.571725
ADI1	ENSG00000182551.9	Adipose_Subcutaneous_Analysis	2_3618671_C_T_hg19	LeadPvNotSignificant(Checkld)	0.803506
ADI1	ENSG00000182551.9	Breast_Mammary_Tissue_Analysis	2_3618671_C_T_hg19	LeadPvNotSignificant(Checkld)	0.836731
ADI1	ENSG00000182551.9	Colon_Sigmoid_Analysis	2_3618671_C_T_hg19	LeadPvNotSignificant(Checkld)	0.775318
ADI1	ENSG00000182551.9	Artery_Aorta_Analysis	2_3618671_C_T_hg19	LeadPvNotSignificant(Checkld)	0.444356
ADI1	ENSG00000182551.9	Brain_Cerebellum_Analysis	2_3618671_C_T_hg19	LeadPvNotSignificant(Checkld)	0.607736
ADI1	ENSG00000182551.9	Brain_Nucleus_accumbens_basal_ganglia_Analysis	2_3618671_C_T_hg19	LeadPvNotSignificant(Checkld)	0.0800288
ADI1	ENSG00000182551.9	Brain_Hippocampus_Analysis	2_3618671_C_T_hg19	LeadPvNotSignificant(Checkld)	0.32462
ADI1	ENSG00000182551.9	Liver_Analysis	2_3618671_C_T_hg19	LeadPvNotSignificant(Checkld)	0.10021
ADI1	ENSG00000182551.9	Lung_Analysis	2_3618671_C_T_hg19	LeadPvNotSignificant(Checkld)	0.333922
ADI1	ENSG00000182551.9	Ovary_Analysis	2_3618671_C_T_hg19	LeadPvNotSignificant(Checkld)	0.222263
ADI1	ENSG00000182551.9	Pancreas_Analysis	2_3618671_C_T_hg19	LeadPvNotSignificant(Checkld)	0.193912
ADI1	ENSG00000182551.9	Brain_Hypothalamus_Analysis	2_3618671_C_T_hg19	LeadPvNotSignificant(Checkld)	0.133687
ADI1	ENSG00000182551.9	Nerve_Tibial_Analysis	2_3618671_C_T_hg19	LeadPvNotSignificant(Checkld)	0.693208
ADI1	ENSG00000182551.9	Muscle_Skeletal_Analysis	2_3618671_C_T_hg19	LeadPvNotSignificant(Checkld)	0.0849763
ADI1	ENSG00000182551.9	Colon_Transverse_Analysis	2_3618671_C_T_hg19	LeadPvNotSignificant(Checkld)	0.550715
ADI1	ENSG00000182551.9	Heart_Atrial_Appendage_Analysis	2_3618671_C_T_hg19	LeadPvNotSignificant(Checkld)	0.690555
ADI1	ENSG00000182551.9	Heart_Left_Ventricle_Analysis	2_3618671_C_T_hg19	LeadPvNotSignificant(Checkld)	0.882799
ADI1	ENSG00000182551.9	Esophagus_Mucosa_Analysis	2_3618671_C_T_hg19	LeadPvNotSignificant(Checkld)	0.00119618
ADI1	ENSG00000182551.9	Esophagus_Muscularis_Analysis	2_3618671_C_T_hg19	LeadPvNotSignificant(Checkld)	0.753437
ADI1	ENSG00000182551.9	Skin_Not_Sun_Exposed_Suprapubic_Analysis	2_3618671_C_T_hg19	LeadPvNotSignificant(Checkld)	0.730598
ADI1	ENSG00000182551.9	Small_Intestine_Terminal_Ileum_Analysis	2_3618671_C_T_hg19	LeadPvNotSignificant(Checkld)	0.581834
ADI1	ENSG00000182551.9	Brain_Putamen_basal_ganglia_Analysis	2_3618671_C_T_hg19	LeadPvNotSignificant(Checkld)	0.406167
ADI1	ENSG00000182551.9	Brain_Cerebellar_Hemisphere_Analysis	2_3618671_C_T_hg19	LeadPvNotSignificant(Checkld)	0.155144
ADI1	ENSG00000182551.9	Adrenal_Gland_Analysis	2_3618671_C_T_hg19	LeadPvNotSignificant(Checkld)	0.772701
ADI1	ENSG00000182551.9	Brain_Cortex_Analysis	2_3618671_C_T_hg19	LeadPvNotSignificant(Checkld)	0.25194
ADI1	ENSG00000182551.9	Artery_Tibial_Analysis	2_3618671_C_T_hg19	LeadPvNotSignificant(Checkld)	0.215959
ADI1	ENSG00000182551.9	Adipose_Visceral_Omentum_Analysis	2_3618671_C_T_hg19	LeadPvNotSignificant(Checkld)	0.0876066
ADI1	ENSG00000182551.9	Artery_Coronary_Analysis	2_3618671_C_T_hg19	LeadPvNotSignificant(Checkld)	0.553513
ADI1	ENSG00000182551.9	Esophagus_Gastroesophageal_Junction_Analysis	2_3618671_C_T_hg19	LeadPvNotSignificant(Checkld)	0.287996
PCNXL2	ENSG00000135749.14	ICGC_Analysis	1_233029452_C_T_hg19	False PAWG pval	3.08008718214e-06
PCNXL2	ENSG00000135749.14	Prostate_Analysis	1_233029452_C_T_hg19	LeadPvNotSignificant(Checkld)	0.25082
PCNXL2	ENSG00000135749.14	Whole_Blood_Analysis	1_233029452_C_T_hg19	LeadPvNotSignificant(Checkld)	0.89177
PCNXL2	ENSG00000135749.14	Pituitary_Analysis	1_233029452_C_T_hg19	LeadPvNotSignificant(Checkld)	0.343275
PCNXL2	ENSG00000135749.14	Vagina_Analysis	1_233029452_C_T_hg19	LeadPvNotSignificant(Checkld)	0.58906
PCNXL2	ENSG00000135749.14	Uterus_Analysis	1_233029452_C_T_hg19	LeadPvNotSignificant(Checkld)	0.166487
PCNXL2	ENSG00000135749.14	Spleen_Analysis	1_233029452_C_T_hg19	LeadPvNotSignificant(Checkld)	0.656697
PCNXL2	ENSG00000135749.14	Stomach_Analysis	1_233029452_C_T_hg19	LeadPvNotSignificant(Checkld)	0.838664
PCNXL2	ENSG00000135749.14	Testis_Analysis	1_233029452_C_T_hg19	LeadPvNotSignificant(Checkld)	0.141988
PCNXL2	ENSG00000135749.14	Thyroid_Analysis	1_233029452_C_T_hg19	LeadPvNotSignificant(Checkld)	0.816497
PCNXL2	ENSG00000135749.14	Skin_Sun_Exposed_Lower_leg_Analysis	1_233029452_C_T_hg19	LeadPvNotSignificant(Checkld)	0.837574
PCNXL2	ENSG00000135749.14	Brain_Anterior_cingulate_cortex_BA24_Analysis	1_233029452_C_T_hg19	LeadPvNotSignificant(Checkld)	0.326988
PCNXL2	ENSG00000135749.14	Brain_Caudate_basal_ganglia_Analysis	1_233029452_C_T_hg19	LeadPvNotSignificant(Checkld)	0.581774
PCNXL2	ENSG00000135749.14	Brain_Frontal_Cortex_BA9_Analysis	1_233029452_C_T_hg19	LeadPvNotSignificant(Checkld)	0.250595
PCNXL2	ENSG00000135749.14	Adipose_Subcutaneous_Analysis	1_233029452_C_T_hg19	LeadPvNotSignificant(Checkld)	0.584808
PCNXL2	ENSG00000135749.14	Breast_Mammary_Tissue_Analysis	1_233029452_C_T_hg19	LeadPvNotSignificant(Checkld)	0.464345
PCNXL2	ENSG00000135749.14	Colon_Sigmoid_Analysis	1_233029452_C_T_hg19	LeadPvNotSignificant(Checkld)	0.995689
PCNXL2	ENSG00000135749.14	Artery_Aorta_Analysis	1_233029452_C_T_hg19	LeadPvNotSignificant(Checkld)	0.891452
PCNXL2	ENSG00000135749.14	Brain_Cerebellum_Analysis	1_233029452_C_T_hg19	LeadPvNotSignificant(Checkld)	0.261656
PCNXL2	ENSG00000135749.14	Brain_Nucleus_accumbens_basal_ganglia_Analysis	1_233029452_C_T_hg19	LeadPvNotSignificant(Checkld)	0.614594
PCNXL2	ENSG00000135749.14	Brain_Hippocampus_Analysis	1_233029452_C_T_hg19	LeadPvNotSignificant(Checkld)	0.336977
PCNXL2	ENSG00000135749.14	Liver_Analysis	1_233029452_C_T_hg19	LeadPvNotSignificant(Checkld)	0.387001
PCNXL2	ENSG00000135749.14	Lung_Analysis	1_233029452_C_T_hg19	LeadPvNotSignificant(Checkld)	0.788746
PCNXL2	ENSG00000135749.14	Ovary_Analysis	1_233029452_C_T_hg19	LeadPvNotSignificant(Checkld)	0.0316598
PCNXL2	ENSG00000135749.14	Pancreas_Analysis	1_233029452_C_T_hg19	LeadPvNotSignificant(Checkld)	0.149696
PCNXL2	ENSG00000135749.14	Brain_Hypothalamus_Analysis	1_233029452_C_T_hg19	LeadPvNotSignificant(Checkld)	0.846163
PCNXL2	ENSG00000135749.14	Nerve_Tibial_Analysis	1_233029452_C_T_hg19	LeadPvNotSignificant(Checkld)	0.332223
PCNXL2	ENSG00000135749.14	Muscle_Skeletal_Analysis	1_233029452_C_T_hg19	LeadPvNotSignificant(Checkld)	0.926388
PCNXL2	ENSG00000135749.14	Colon_Transverse_Analysis	1_233029452_C_T_hg19	LeadPvNotSignificant(Checkld)	0.22096
PCNXL2	ENSG00000135749.14	Heart_Atrial_Appendage_Analysis	1_233029452_C_T_hg19	LeadPvNotSignificant(Checkld)	0.354569
PCNXL2	ENSG00000135749.14	Heart_Left_Ventricle_Analysis	1_233029452_C_T_hg19	LeadPvNotSignificant(Checkld)	0.459543
PCNXL2	ENSG00000135749.14	Esophagus_Mucosa_Analysis	1_233029452_C_T_hg19	LeadPvNotSignificant(Checkld)	0.273325
PCNXL2	ENSG00000135749.14	Esophagus_Muscularis_Analysis	1_233029452_C_T_hg19	LeadPvNotSignificant(Checkld)	0.562074
PCNXL2	ENSG00000135749.14	Skin_Not_Sun_Exposed_Suprapubic_Analysis	1_233029452_C_T_hg19	LeadPvNotSignificant(Checkld)	0.595074
PCNXL2	ENSG00000135749.14	Small_Intestine_Terminal_Ileum_Analysis	1_233029452_C_T_hg19	LeadPvNotSignificant(Checkld)	0.700543
PCNXL2	ENSG00000135749.14	Brain_Putamen_basal_ganglia_Analysis	1_233029452_C_T_hg19	LeadPvNotSignificant(Checkld)	0.409245
PCNXL2	ENSG00000135749.14	Brain_Cerebellar_Hemisphere_Analysis	1_233029452_C_T_hg19	LeadPvNotSignificant(Checkld)	0.0524066
PCNXL2	ENSG00000135749.14	Adrenal_Gland_Analysis	1_233029452_C_T_hg19	LeadPvNotSignificant(Checkld)	0.948175
PCNXL2	ENSG00000135749.14	Brain_Cortex_Analysis	1_233029452_C_T_hg19	LeadPvNotSignificant(Checkld)	0.748389
PCNXL2	ENSG00000135749.14	Artery_Tibial_Analysis	1_233029452_C_T_hg19	LeadPvNotSignificant(Checkld)	0.659357
PCNXL2	ENSG00000135749.14	Adipose_Visceral_Omentum_Analysis	1_233029452_C_T_hg19	LeadPvNotSignificant(Checkld)	0.54564
PCNXL2	ENSG00000135749.14	Artery_Coronary_Analysis	1_233029452_C_T_hg19	LeadPvNotSignificant(Checkld)	0.36066
PCNXL2	ENSG00000135749.14	Esophagus_Gastroesophageal_Junction_Analysis	1_233029452_C_T_hg19	LeadPvNotSignificant(Checkld)	0.522054
C1orf101	ENSG00000179397.13	ICGC_Analysis	1_244544034_C_T_hg19	False PAWG pval	2.48796862067e-06
C1orf101	ENSG00000179397.13	Prostate_Analysis	1_244544034_C_T_hg19	LeadPvNotSignificant(Checkld)	0.0192939
C1orf101	ENSG00000179397.13	Whole_Blood_Analysis	1_244544034_C_T_hg19	LeadPvNotSignificant(Checkld)	0.0938116
C1orf101	ENSG00000179397.13	Pituitary_Analysis	1_244544034_C_T_hg19	LeadPvNotSignificant(Checkld)	0.0119307
C1orf101	ENSG00000179397.13	Vagina_Analysis	1_244544034_C_T_hg19	LeadPvNotSignificant(Checkld)	0.0319631
C1orf101	ENSG00000179397.13	Uterus_Analysis	1_244544034_C_T_hg19	LeadPvNotSignificant(Checkld)	0.219658
C1orf101	ENSG00000179397.13	Spleen_Analysis	1_244544034_C_T_hg19	LeadPvNotSignificant(Checkld)	0.000689048
C1orf101	ENSG00000179397.13	Stomach_Analysis	1_244544034_C_T_hg19	LeadPvNotSignificant(Checkld)	0.143148
C1orf101	ENSG00000179397.13	Testis_Analysis	1_244544034_C_T_hg19	LeadPvNotSignificant(Checkld)	0.1699
C1orf101	ENSG00000179397.13	Thyroid_Analysis	1_244544034_C_T_hg19	LeadPvSignificant	2.24039e-06
C1orf101	ENSG00000179397.13	Skin_Sun_Exposed_Lower_leg_Analysis	1_244544034_C_T_hg19	LeadPvNotSignificant(Checkld)	0.15093
C1orf101	ENSG00000179397.13	Brain_Anterior_cingulate_cortex_BA24_Analysis	1_244544034_C_T_hg19	LeadPvNotSignificant(Checkld)	0.811479
C1orf101	ENSG00000179397.13	Brain_Caudate_basal_ganglia_Analysis	1_244544034_C_T_hg19	LeadPvNotSignificant(Checkld)	0.268403
C1orf101	ENSG00000179397.13	Brain_Frontal_Cortex_BA9_Analysis	1_244544034_C_T_hg19	LeadPvNotSignificant(Checkld)	0.0225279
C1orf101	ENSG00000179397.13	Adipose_Subcutaneous_Analysis	1_244544034_C_T_hg19	LeadPvSignificant	5.96686e-06
C1orf101	ENSG00000179397.13	Breast_Mammary_Tissue_Analysis	1_244544034_C_T_hg19	LeadPvNotSignificant(Checkld)	0.00841434
C1orf101	ENSG00000179397.13	Colon_Sigmoid_Analysis	1_244544034_C_T_hg19	LeadPvNotSignificant(Checkld)	0.82158
C1orf101	ENSG00000179397.13	Artery_Aorta_Analysis	1_244544034_C_T_hg19	LeadPvNotSignificant(Checkld)	0.000493642
C1orf101	ENSG00000179397.13	Brain_Cerebellum_Analysis	1_244544034_C_T_hg19	LeadPvNotSignificant(Checkld)	0.0169874
C1orf101	ENSG00000179397.13	Brain_Nucleus_accumbens_basal_ganglia_Analysis	1_244544034_C_T_hg19	LeadPvNotSignificant(Checkld)	0.550376
C1orf101	ENSG00000179397.13	Brain_Hippocampus_Analysis	1_244544034_C_T_hg19	LeadPvNotSignificant(Checkld)	0.905318
C1orf101	ENSG00000179397.13	Liver_Analysis	1_244544034_C_T_hg19	LeadPvNotSignificant(Checkld)	0.860034
C1orf101	ENSG00000179397.13	Lung_Analysis	1_244544034_C_T_hg19	LeadPvNotSignificant(Checkld)	0.352264
C1orf101	ENSG00000179397.13	Ovary_Analysis	1_244544034_C_T_hg19	LeadPvNotSignificant(Checkld)	0.00302587
C1orf101	ENSG00000179397.13	Pancreas_Analysis	1_244544034_C_T_hg19	LeadPvNotSignificant(Checkld)	0.498131
C1orf101	ENSG00000179397.13	Brain_Hypothalamus_Analysis	1_244544034_C_T_hg19	LeadPvNotSignificant(Checkld)	0.954914
C1orf101	ENSG00000179397.13	Nerve_Tibial_Analysis	1_244544034_C_T_hg19	LeadPvNotSignificant(Checkld)	0.00744655
C1orf101	ENSG00000179397.13	Muscle_Skeletal_Analysis	1_244544034_C_T_hg19	LeadPvNotSignificant(Checkld)	0.0867004
C1orf101	ENSG00000179397.13	Colon_Transverse_Analysis	1_244544034_C_T_hg19	LeadPvNotSignificant(Checkld)	0.0419608
C1orf101	ENSG00000179397.13	Heart_Atrial_Appendage_Analysis	1_244544034_C_T_hg19	LeadPvNotSignificant(Checkld)	0.0448208
C1orf101	ENSG00000179397.13	Heart_Left_Ventricle_Analysis	nan	NoPvAtAll	nan
C1orf101	ENSG00000179397.13	Esophagus_Mucosa_Analysis	1_244544034_C_T_hg19	LeadPvNotSignificant(Checkld)	0.00173709
C1orf101	ENSG00000179397.13	Esophagus_Muscularis_Analysis	1_244544034_C_T_hg19	LeadPvNotSignificant(Checkld)	0.00170822
C1orf101	ENSG00000179397.13	Skin_Not_Sun_Exposed_Suprapubic_Analysis	1_244544034_C_T_hg19	LeadPvNotSignificant(Checkld)	0.0337336
C1orf101	ENSG00000179397.13	Small_Intestine_Terminal_Ileum_Analysis	1_244544034_C_T_hg19	LeadPvNotSignificant(Checkld)	0.00681995
C1orf101	ENSG00000179397.13	Brain_Putamen_basal_ganglia_Analysis	1_244544034_C_T_hg19	LeadPvNotSignificant(Checkld)	0.823563
C1orf101	ENSG00000179397.13	Brain_Cerebellar_Hemisphere_Analysis	1_244544034_C_T_hg19	LeadPvNotSignificant(Checkld)	0.345835
C1orf101	ENSG00000179397.13	Adrenal_Gland_Analysis	1_244544034_C_T_hg19	LeadPvNotSignificant(Checkld)	0.00223636
C1orf101	ENSG00000179397.13	Brain_Cortex_Analysis	1_244544034_C_T_hg19	LeadPvNotSignificant(Checkld)	0.299736
C1orf101	ENSG00000179397.13	Artery_Tibial_Analysis	1_244544034_C_T_hg19	LeadPvNotSignificant(Checkld)	0.0318797
C1orf101	ENSG00000179397.13	Adipose_Visceral_Omentum_Analysis	1_244544034_C_T_hg19	LeadPvNotSignificant(Checkld)	0.166705
C1orf101	ENSG00000179397.13	Artery_Coronary_Analysis	1_244544034_C_T_hg19	LeadPvNotSignificant(Checkld)	0.121306
C1orf101	ENSG00000179397.13	Esophagus_Gastroesophageal_Junction_Analysis	1_244544034_C_T_hg19	LeadPvNotSignificant(Checkld)	0.21348
B3GALNT2	ENSG00000162885.8	ICGC_Analysis	1_235684570_T_G_hg19	False PAWG pval	1.65240690569e-06
B3GALNT2	ENSG00000162885.8	Prostate_Analysis	1_235684570_T_G_hg19	LeadPvNotSignificant(Checkld)	0.862486
B3GALNT2	ENSG00000162885.8	Whole_Blood_Analysis	1_235684570_T_G_hg19	LeadPvSignificant	1.17268e-11
B3GALNT2	ENSG00000162885.8	Pituitary_Analysis	1_235684570_T_G_hg19	LeadPvNotSignificant(Checkld)	0.724231
B3GALNT2	ENSG00000162885.8	Vagina_Analysis	1_235684570_T_G_hg19	LeadPvNotSignificant(Checkld)	0.625712
B3GALNT2	ENSG00000162885.8	Uterus_Analysis	1_235684570_T_G_hg19	LeadPvNotSignificant(Checkld)	0.924561
B3GALNT2	ENSG00000162885.8	Spleen_Analysis	1_235684570_T_G_hg19	LeadPvNotSignificant(Checkld)	0.0304349
B3GALNT2	ENSG00000162885.8	Stomach_Analysis	1_235684570_T_G_hg19	LeadPvNotSignificant(Checkld)	0.674352
B3GALNT2	ENSG00000162885.8	Testis_Analysis	1_235684570_T_G_hg19	LeadPvNotSignificant(Checkld)	0.0130407
B3GALNT2	ENSG00000162885.8	Thyroid_Analysis	1_235684570_T_G_hg19	LeadPvSignificant	3.4695e-07
B3GALNT2	ENSG00000162885.8	Skin_Sun_Exposed_Lower_leg_Analysis	1_235684570_T_G_hg19	LeadPvNotSignificant(Checkld)	0.670458
B3GALNT2	ENSG00000162885.8	Brain_Anterior_cingulate_cortex_BA24_Analysis	1_235684570_T_G_hg19	LeadPvNotSignificant(Checkld)	0.582156
B3GALNT2	ENSG00000162885.8	Brain_Caudate_basal_ganglia_Analysis	1_235684570_T_G_hg19	LeadPvNotSignificant(Checkld)	0.0628593
B3GALNT2	ENSG00000162885.8	Brain_Frontal_Cortex_BA9_Analysis	1_235684570_T_G_hg19	LeadPvNotSignificant(Checkld)	0.0225745
B3GALNT2	ENSG00000162885.8	Adipose_Subcutaneous_Analysis	1_235684570_T_G_hg19	LeadPvSignificant	3.32335e-13
B3GALNT2	ENSG00000162885.8	Breast_Mammary_Tissue_Analysis	1_235684570_T_G_hg19	LeadPvSignificant	1.28542e-05
B3GALNT2	ENSG00000162885.8	Colon_Sigmoid_Analysis	1_235684570_T_G_hg19	LeadPvNotSignificant(Checkld)	0.434848
B3GALNT2	ENSG00000162885.8	Artery_Aorta_Analysis	1_235684570_T_G_hg19	LeadPvNotSignificant(Checkld)	0.0780039
B3GALNT2	ENSG00000162885.8	Brain_Cerebellum_Analysis	1_235684570_T_G_hg19	LeadPvNotSignificant(Checkld)	0.527073
B3GALNT2	ENSG00000162885.8	Brain_Nucleus_accumbens_basal_ganglia_Analysis	1_235684570_T_G_hg19	LeadPvNotSignificant(Checkld)	0.623532
B3GALNT2	ENSG00000162885.8	Brain_Hippocampus_Analysis	1_235684570_T_G_hg19	LeadPvNotSignificant(Checkld)	0.442003
B3GALNT2	ENSG00000162885.8	Liver_Analysis	1_235684570_T_G_hg19	LeadPvNotSignificant(Checkld)	0.43913
B3GALNT2	ENSG00000162885.8	Lung_Analysis	1_235684570_T_G_hg19	LeadPvNotSignificant(Checkld)	0.00119806
B3GALNT2	ENSG00000162885.8	Ovary_Analysis	1_235684570_T_G_hg19	LeadPvNotSignificant(Checkld)	0.894039
B3GALNT2	ENSG00000162885.8	Pancreas_Analysis	1_235684570_T_G_hg19	LeadPvNotSignificant(Checkld)	0.0385348
B3GALNT2	ENSG00000162885.8	Brain_Hypothalamus_Analysis	1_235684570_T_G_hg19	LeadPvNotSignificant(Checkld)	0.452571
B3GALNT2	ENSG00000162885.8	Nerve_Tibial_Analysis	1_235684570_T_G_hg19	LeadPvSignificant	5.41383e-08
B3GALNT2	ENSG00000162885.8	Muscle_Skeletal_Analysis	1_235684570_T_G_hg19	LeadPvNotSignificant(Checkld)	0.765211
B3GALNT2	ENSG00000162885.8	Colon_Transverse_Analysis	1_235684570_T_G_hg19	LeadPvNotSignificant(Checkld)	0.206679
B3GALNT2	ENSG00000162885.8	Heart_Atrial_Appendage_Analysis	1_235684570_T_G_hg19	LeadPvNotSignificant(Checkld)	0.00305014
B3GALNT2	ENSG00000162885.8	Heart_Left_Ventricle_Analysis	1_235684570_T_G_hg19	LeadPvNotSignificant(Checkld)	0.00158068
B3GALNT2	ENSG00000162885.8	Esophagus_Mucosa_Analysis	1_235684570_T_G_hg19	LeadPvNotSignificant(Checkld)	0.0349924
B3GALNT2	ENSG00000162885.8	Esophagus_Muscularis_Analysis	1_235684570_T_G_hg19	LeadPvNotSignificant(Checkld)	0.213942
B3GALNT2	ENSG00000162885.8	Skin_Not_Sun_Exposed_Suprapubic_Analysis	1_235684570_T_G_hg19	LeadPvNotSignificant(Checkld)	0.704416
B3GALNT2	ENSG00000162885.8	Small_Intestine_Terminal_Ileum_Analysis	1_235684570_T_G_hg19	LeadPvNotSignificant(Checkld)	0.336934
B3GALNT2	ENSG00000162885.8	Brain_Putamen_basal_ganglia_Analysis	1_235684570_T_G_hg19	LeadPvNotSignificant(Checkld)	0.33296
B3GALNT2	ENSG00000162885.8	Brain_Cerebellar_Hemisphere_Analysis	1_235684570_T_G_hg19	LeadPvNotSignificant(Checkld)	0.597499
B3GALNT2	ENSG00000162885.8	Adrenal_Gland_Analysis	1_235684570_T_G_hg19	LeadPvNotSignificant(Checkld)	0.630661
B3GALNT2	ENSG00000162885.8	Brain_Cortex_Analysis	1_235684570_T_G_hg19	LeadPvNotSignificant(Checkld)	0.00895105
B3GALNT2	ENSG00000162885.8	Artery_Tibial_Analysis	1_235684570_T_G_hg19	LeadPvNotSignificant(Checkld)	0.075702
B3GALNT2	ENSG00000162885.8	Adipose_Visceral_Omentum_Analysis	1_235684570_T_G_hg19	LeadPvNotSignificant(Checkld)	0.0109892
B3GALNT2	ENSG00000162885.8	Artery_Coronary_Analysis	1_235684570_T_G_hg19	LeadPvNotSignificant(Checkld)	0.876476
B3GALNT2	ENSG00000162885.8	Esophagus_Gastroesophageal_Junction_Analysis	1_235684570_T_G_hg19	LeadPvNotSignificant(Checkld)	0.116597
MAPRE3	ENSG00000084764.6	ICGC_Analysis	2_27336376_T_C_hg19	False PAWG pval	3.29721956865e-08
MAPRE3	ENSG00000084764.6	Prostate_Analysis	2_27336376_T_C_hg19	LeadPvNotSignificant(Checkld)	0.888591
MAPRE3	ENSG00000084764.6	Whole_Blood_Analysis	2_27336376_T_C_hg19	LeadPvNotSignificant(Checkld)	0.00111028
MAPRE3	ENSG00000084764.6	Pituitary_Analysis	2_27336376_T_C_hg19	LeadPvNotSignificant(Checkld)	0.0724559
MAPRE3	ENSG00000084764.6	Vagina_Analysis	2_27336376_T_C_hg19	LeadPvNotSignificant(Checkld)	0.562309
MAPRE3	ENSG00000084764.6	Uterus_Analysis	2_27336376_T_C_hg19	LeadPvNotSignificant(Checkld)	0.552299
MAPRE3	ENSG00000084764.6	Spleen_Analysis	2_27336376_T_C_hg19	LeadPvNotSignificant(Checkld)	0.0791224
MAPRE3	ENSG00000084764.6	Stomach_Analysis	2_27336376_T_C_hg19	LeadPvNotSignificant(Checkld)	0.381861
MAPRE3	ENSG00000084764.6	Testis_Analysis	2_27336376_T_C_hg19	LeadPvNotSignificant(Checkld)	0.0095722
MAPRE3	ENSG00000084764.6	Thyroid_Analysis	2_27336376_T_C_hg19	LeadPvNotSignificant(Checkld)	0.195832
MAPRE3	ENSG00000084764.6	Skin_Sun_Exposed_Lower_leg_Analysis	2_27336376_T_C_hg19	LeadPvSignificant	2.6294e-11
MAPRE3	ENSG00000084764.6	Brain_Anterior_cingulate_cortex_BA24_Analysis	2_27336376_T_C_hg19	LeadPvNotSignificant(Checkld)	0.00432545
MAPRE3	ENSG00000084764.6	Brain_Caudate_basal_ganglia_Analysis	2_27336376_T_C_hg19	LeadPvNotSignificant(Checkld)	0.69671
MAPRE3	ENSG00000084764.6	Brain_Frontal_Cortex_BA9_Analysis	2_27336376_T_C_hg19	LeadPvNotSignificant(Checkld)	0.17561
MAPRE3	ENSG00000084764.6	Adipose_Subcutaneous_Analysis	2_27336376_T_C_hg19	LeadPvNotSignificant(Checkld)	0.010767
MAPRE3	ENSG00000084764.6	Breast_Mammary_Tissue_Analysis	2_27336376_T_C_hg19	LeadPvNotSignificant(Checkld)	0.00192475
MAPRE3	ENSG00000084764.6	Colon_Sigmoid_Analysis	2_27336376_T_C_hg19	LeadPvNotSignificant(Checkld)	0.40401
MAPRE3	ENSG00000084764.6	Artery_Aorta_Analysis	2_27336376_T_C_hg19	LeadPvNotSignificant(Checkld)	0.0663068
MAPRE3	ENSG00000084764.6	Brain_Cerebellum_Analysis	2_27336376_T_C_hg19	LeadPvNotSignificant(Checkld)	0.383052
MAPRE3	ENSG00000084764.6	Brain_Nucleus_accumbens_basal_ganglia_Analysis	2_27336376_T_C_hg19	LeadPvNotSignificant(Checkld)	0.836048
MAPRE3	ENSG00000084764.6	Brain_Hippocampus_Analysis	2_27336376_T_C_hg19	LeadPvNotSignificant(Checkld)	0.378567
MAPRE3	ENSG00000084764.6	Liver_Analysis	2_27336376_T_C_hg19	LeadPvNotSignificant(Checkld)	0.204668
MAPRE3	ENSG00000084764.6	Lung_Analysis	2_27336376_T_C_hg19	LeadPvNotSignificant(Checkld)	0.0147684
MAPRE3	ENSG00000084764.6	Ovary_Analysis	2_27336376_T_C_hg19	LeadPvNotSignificant(Checkld)	0.00952799
MAPRE3	ENSG00000084764.6	Pancreas_Analysis	2_27336376_T_C_hg19	LeadPvNotSignificant(Checkld)	0.5966
MAPRE3	ENSG00000084764.6	Brain_Hypothalamus_Analysis	2_27336376_T_C_hg19	LeadPvNotSignificant(Checkld)	0.336595
MAPRE3	ENSG00000084764.6	Nerve_Tibial_Analysis	2_27336376_T_C_hg19	LeadPvNotSignificant(Checkld)	0.00335439
MAPRE3	ENSG00000084764.6	Muscle_Skeletal_Analysis	2_27336376_T_C_hg19	LeadPvSignificant	9.10788e-05
MAPRE3	ENSG00000084764.6	Colon_Transverse_Analysis	2_27336376_T_C_hg19	LeadPvNotSignificant(Checkld)	0.0214425
MAPRE3	ENSG00000084764.6	Heart_Atrial_Appendage_Analysis	2_27336376_T_C_hg19	LeadPvSignificant	0.000174339
MAPRE3	ENSG00000084764.6	Heart_Left_Ventricle_Analysis	2_27336376_T_C_hg19	LeadPvNotSignificant(Checkld)	0.22286
MAPRE3	ENSG00000084764.6	Esophagus_Mucosa_Analysis	2_27336376_T_C_hg19	LeadPvSignificant	5.32228e-05
MAPRE3	ENSG00000084764.6	Esophagus_Muscularis_Analysis	2_27336376_T_C_hg19	LeadPvNotSignificant(Checkld)	0.455776
MAPRE3	ENSG00000084764.6	Skin_Not_Sun_Exposed_Suprapubic_Analysis	2_27336376_T_C_hg19	LeadPvSignificant	0.000235215
MAPRE3	ENSG00000084764.6	Small_Intestine_Terminal_Ileum_Analysis	2_27336376_T_C_hg19	LeadPvNotSignificant(Checkld)	0.162789
MAPRE3	ENSG00000084764.6	Brain_Putamen_basal_ganglia_Analysis	2_27336376_T_C_hg19	LeadPvNotSignificant(Checkld)	0.855118
MAPRE3	ENSG00000084764.6	Brain_Cerebellar_Hemisphere_Analysis	2_27336376_T_C_hg19	LeadPvNotSignificant(Checkld)	0.0219678
MAPRE3	ENSG00000084764.6	Adrenal_Gland_Analysis	2_27336376_T_C_hg19	LeadPvNotSignificant(Checkld)	0.000289611
MAPRE3	ENSG00000084764.6	Brain_Cortex_Analysis	2_27336376_T_C_hg19	LeadPvNotSignificant(Checkld)	0.441012
MAPRE3	ENSG00000084764.6	Artery_Tibial_Analysis	2_27336376_T_C_hg19	LeadPvNotSignificant(Checkld)	0.0969191
MAPRE3	ENSG00000084764.6	Adipose_Visceral_Omentum_Analysis	2_27336376_T_C_hg19	LeadPvNotSignificant(Checkld)	0.160007
MAPRE3	ENSG00000084764.6	Artery_Coronary_Analysis	2_27336376_T_C_hg19	LeadPvNotSignificant(Checkld)	0.0366608
MAPRE3	ENSG00000084764.6	Esophagus_Gastroesophageal_Junction_Analysis	2_27336376_T_C_hg19	LeadPvNotSignificant(Checkld)	0.440408
COMMD1	ENSG00000173163.6	ICGC_Analysis	2_62212874_A_G_hg19	False PAWG pval	3.78679343121e-06
COMMD1	ENSG00000173163.6	Prostate_Analysis	2_62336036_T_G_hg19	NoLDPv,AllPvNotSignificant	0.00034989
COMMD1	ENSG00000173163.6	Whole_Blood_Analysis	2_62437100_G_A_hg19	NoLDPv,AllPvSignificant	0.000203437
COMMD1	ENSG00000173163.6	Pituitary_Analysis	2_62457418_C_T_b37	NoLDPv,AllPvNotSignificant	0.0043619
COMMD1	ENSG00000173163.6	Vagina_Analysis	2_62437100_G_A_hg19	NoLDPv,AllPvNotSignificant	0.0115076
COMMD1	ENSG00000173163.6	Uterus_Analysis	2_62054765_T_A_b37	NoLDPv,AllPvNotSignificant	0.0390737
COMMD1	ENSG00000173163.6	Spleen_Analysis	2_62193539_A_T_hg19	NoLDPv,AllPvNotSignificant	0.0219249
COMMD1	ENSG00000173163.6	Stomach_Analysis	2_62190166_G_A_hg19	NoLDPv,AllPvNotSignificant	0.000611071
COMMD1	ENSG00000173163.6	Testis_Analysis	2_62419708_C_A_hg19	NoLDPv,AllPvNotSignificant	0.000346186
COMMD1	ENSG00000173163.6	Thyroid_Analysis	2_62375144_C_T_hg19	NoLDPv,AllPvNotSignificant	0.000645492
COMMD1	ENSG00000173163.6	Skin_Sun_Exposed_Lower_leg_Analysis	2_62319997_C_T_hg19	NoLDPv,AllPvNotSignificant	0.000597984
COMMD1	ENSG00000173163.6	Brain_Anterior_cingulate_cortex_BA24_Analysis	2_62378882_T_C_hg19	NoLDPv,AllPvNotSignificant	0.0386559
COMMD1	ENSG00000173163.6	Brain_Caudate_basal_ganglia_Analysis	2_62455246_A_G_hg19	NoLDPv,AllPvNotSignificant	0.0287623
COMMD1	ENSG00000173163.6	Brain_Frontal_Cortex_BA9_Analysis	2_62024080_T_C_hg19	NoLDPv,AllPvNotSignificant	0.00239574
COMMD1	ENSG00000173163.6	Adipose_Subcutaneous_Analysis	2_62184113_T_C_hg19	NoLDPv,AllPvNotSignificant	0.00108443
COMMD1	ENSG00000173163.6	Breast_Mammary_Tissue_Analysis	2_62450669_A_G_hg19	NoLDPv,AllPvNotSignificant	0.00273499
COMMD1	ENSG00000173163.6	Colon_Sigmoid_Analysis	2_62463350_T_C_hg19	NoLDPv,AllPvNotSignificant	0.0101836
COMMD1	ENSG00000173163.6	Artery_Aorta_Analysis	2_62354024_C_T_hg19	NoLDPv,AllPvNotSignificant	0.00498137
COMMD1	ENSG00000173163.6	Brain_Cerebellum_Analysis	2_62085783_C_T_hg19	NoLDPv,AllPvNotSignificant	0.00981122
COMMD1	ENSG00000173163.6	Brain_Nucleus_accumbens_basal_ganglia_Analysis	2_62105986_C_T_hg19	NoLDPv,AllPvNotSignificant	0.0262469
COMMD1	ENSG00000173163.6	Brain_Hippocampus_Analysis	2_62465691_C_G_hg19	NoLDPv,AllPvNotSignificant	0.0194187
COMMD1	ENSG00000173163.6	Liver_Analysis	2_62051375_G_A_hg19	NoLDPv,AllPvNotSignificant	0.0267461
COMMD1	ENSG00000173163.6	Lung_Analysis	2_62109677_G_A_hg19	NoLDPv,AllPvNotSignificant	0.0010565
COMMD1	ENSG00000173163.6	Ovary_Analysis	2_62365563_G_C_hg19	NoLDPv,AllPvNotSignificant	0.00024773
COMMD1	ENSG00000173163.6	Pancreas_Analysis	2_62073178_C_T_hg19	NoLDPv,AllPvNotSignificant	0.00194145
COMMD1	ENSG00000173163.6	Brain_Hypothalamus_Analysis	2_62022240_C_G_hg19	NoLDPv,AllPvNotSignificant	0.0105299
COMMD1	ENSG00000173163.6	Nerve_Tibial_Analysis	2_62136195_C_G_hg19	NoLDPv,AllPvNotSignificant	0.000391703
COMMD1	ENSG00000173163.6	Muscle_Skeletal_Analysis	2_62314624_T_C_hg19	NoLDPv,AllPvNotSignificant	0.0014554
COMMD1	ENSG00000173163.6	Colon_Transverse_Analysis	2_62076052_T_A_b37	NoLDPv,AllPvNotSignificant	0.00552051
COMMD1	ENSG00000173163.6	Heart_Atrial_Appendage_Analysis	2_62432133_G_A_hg19	NoLDPv,AllPvNotSignificant	0.00403198
COMMD1	ENSG00000173163.6	Heart_Left_Ventricle_Analysis	2_62350070_A_G_hg19	NoLDPv,AllPvNotSignificant	0.00173115
COMMD1	ENSG00000173163.6	Esophagus_Mucosa_Analysis	2_62453884_C_T_hg19	NoLDPv,AllPvNotSignificant	0.000609006
COMMD1	ENSG00000173163.6	Esophagus_Muscularis_Analysis	2_62373350_A_G_hg19	NoLDPv,AllPvNotSignificant	0.00524452
COMMD1	ENSG00000173163.6	Skin_Not_Sun_Exposed_Suprapubic_Analysis	2_62023000_A_G_hg19	NoLDPv,AllPvNotSignificant	0.00280195
COMMD1	ENSG00000173163.6	Small_Intestine_Terminal_Ileum_Analysis	2_62092660_C_T_hg19	NoLDPv,AllPvNotSignificant	0.00891939
COMMD1	ENSG00000173163.6	Brain_Putamen_basal_ganglia_Analysis	2_62234345_T_C_hg19	NoLDPv,AllPvNotSignificant	0.000995594
COMMD1	ENSG00000173163.6	Brain_Cerebellar_Hemisphere_Analysis	2_62118385_G_A_hg19	NoLDPv,AllPvNotSignificant	0.0588468
COMMD1	ENSG00000173163.6	Adrenal_Gland_Analysis	2_62394127_A_G_hg19	NoLDPv,AllPvSignificant	6.41165e-05
COMMD1	ENSG00000173163.6	Brain_Cortex_Analysis	2_62076230_A_T_b37	NoLDPv,AllPvNotSignificant	0.0269078
COMMD1	ENSG00000173163.6	Artery_Tibial_Analysis	2_62457418_C_T_b37	NoLDPv,AllPvNotSignificant	0.000325734
COMMD1	ENSG00000173163.6	Adipose_Visceral_Omentum_Analysis	2_62203406_G_C_hg19	NoLDPv,AllPvNotSignificant	0.00175849
COMMD1	ENSG00000173163.6	Artery_Coronary_Analysis	2_62134491_C_T_hg19	NoLDPv,AllPvNotSignificant	0.00302868
COMMD1	ENSG00000173163.6	Esophagus_Gastroesophageal_Junction_Analysis	2_62418558_C_T_hg19	NoLDPv,AllPvNotSignificant	0.000338198
SFTPB	ENSG00000168878.12	ICGC_Analysis	2_85990592_A_G_hg19	False PAWG pval	3.15002068113e-07
SFTPB	ENSG00000168878.12	Prostate_Analysis	2_85867744_T_A_b37	NoLDPv,AllPvNotSignificant	0.0334104
SFTPB	ENSG00000168878.12	Whole_Blood_Analysis	2_85940386_G_A_hg19	NoLDPv,AllPvNotSignificant	0.00620714
SFTPB	ENSG00000168878.12	Pituitary_Analysis	2_85983820_A_G_hg19	NoLDPv,AllPvNotSignificant	0.0266801
SFTPB	ENSG00000168878.12	Vagina_Analysis	2_85948793_G_A_hg19	NoLDPv,AllPvNotSignificant	0.0572942
SFTPB	ENSG00000168878.12	Uterus_Analysis	2_85791852_A_G_hg19	NoLDPv,AllPvNotSignificant	0.0306855
SFTPB	ENSG00000168878.12	Spleen_Analysis	2_85796788_C_T_hg19	NoLDPv,AllPvNotSignificant	0.00345177
SFTPB	ENSG00000168878.12	Stomach_Analysis	2_85922561_T_C_hg19	NoLDPv,AllPvNotSignificant	0.0061352
SFTPB	ENSG00000168878.12	Testis_Analysis	2_85824251_T_C_hg19	NoLDPv,AllPvNotSignificant	0.00988618
SFTPB	ENSG00000168878.12	Thyroid_Analysis	2_85895704_C_T_hg19	NoLDPv,AllPvSignificant	3.68676e-06
SFTPB	ENSG00000168878.12	Skin_Sun_Exposed_Lower_leg_Analysis	2_85947285_A_T_hg19	NoLDPv,AllPvNotSignificant	0.0058524
SFTPB	ENSG00000168878.12	Brain_Anterior_cingulate_cortex_BA24_Analysis	2_85936833_G_T_hg19	NoLDPv,AllPvNotSignificant	0.000369446
SFTPB	ENSG00000168878.12	Brain_Caudate_basal_ganglia_Analysis	2_85895704_C_T_hg19	NoLDPv,AllPvNotSignificant	0.0160051
SFTPB	ENSG00000168878.12	Brain_Frontal_Cortex_BA9_Analysis	2_85838105_A_G_hg19	NoLDPv,AllPvNotSignificant	0.00168059
SFTPB	ENSG00000168878.12	Adipose_Subcutaneous_Analysis	2_85921477_G_A_hg19	NoLDPv,AllPvNotSignificant	0.00248707
SFTPB	ENSG00000168878.12	Breast_Mammary_Tissue_Analysis	2_85928983_C_T_hg19	NoLDPv,AllPvNotSignificant	0.0681761
SFTPB	ENSG00000168878.12	Colon_Sigmoid_Analysis	2_85959849_T_C_hg19	NoLDPv,AllPvNotSignificant	0.00570735
SFTPB	ENSG00000168878.12	Artery_Aorta_Analysis	2_85985058_A_G_hg19	NoLDPv,AllPvSignificant	0.000192536
SFTPB	ENSG00000168878.12	Brain_Cerebellum_Analysis	2_85940379_G_C_hg19	NoLDPv,AllPvNotSignificant	0.00172951
SFTPB	ENSG00000168878.12	Brain_Nucleus_accumbens_basal_ganglia_Analysis	2_85985058_A_G_hg19	NoLDPv,AllPvNotSignificant	0.00407658
SFTPB	ENSG00000168878.12	Brain_Hippocampus_Analysis	2_85934652_T_C_hg19	NoLDPv,AllPvNotSignificant	0.00196033
SFTPB	ENSG00000168878.12	Liver_Analysis	2_85843035_A_G_hg19	NoLDPv,AllPvNotSignificant	0.0106024
SFTPB	ENSG00000168878.12	Lung_Analysis	2_85820799_T_C_hg19	NoLDPv,AllPvSignificant	8.74396e-06
SFTPB	ENSG00000168878.12	Ovary_Analysis	2_85790165_C_T_hg19	NoLDPv,AllPvNotSignificant	0.00634288
SFTPB	ENSG00000168878.12	Pancreas_Analysis	2_85950232_A_C_hg19	NoLDPv,AllPvNotSignificant	0.00422913
SFTPB	ENSG00000168878.12	Brain_Hypothalamus_Analysis	2_85893741_G_A_hg19	NoLDPv,AllPvNotSignificant	0.0151222
SFTPB	ENSG00000168878.12	Nerve_Tibial_Analysis	2_85912870_C_T_hg19	NoLDPv,AllPvNotSignificant	0.0108805
SFTPB	ENSG00000168878.12	Muscle_Skeletal_Analysis	2_85907924_G_A_hg19	NoLDPv,AllPvNotSignificant	0.00146113
SFTPB	ENSG00000168878.12	Colon_Transverse_Analysis	2_85910133_C_T_hg19	NoLDPv,AllPvNotSignificant	0.00526656
SFTPB	ENSG00000168878.12	Heart_Atrial_Appendage_Analysis	2_85890771_T_G_hg19	NoLDPv,AllPvNotSignificant	0.00226099
SFTPB	ENSG00000168878.12	Heart_Left_Ventricle_Analysis	2_85949396_A_G_hg19	NoLDPv,AllPvNotSignificant	0.0140689
SFTPB	ENSG00000168878.12	Esophagus_Mucosa_Analysis	2_85817167_C_T_hg19	NoLDPv,AllPvNotSignificant	0.00126794
SFTPB	ENSG00000168878.12	Esophagus_Muscularis_Analysis	2_85843431_C_T_hg19	NoLDPv,AllPvNotSignificant	0.00492815
SFTPB	ENSG00000168878.12	Skin_Not_Sun_Exposed_Suprapubic_Analysis	2_85938152_G_A_hg19	NoLDPv,AllPvNotSignificant	0.00700005
SFTPB	ENSG00000168878.12	Small_Intestine_Terminal_Ileum_Analysis	2_85935022_C_G_hg19	NoLDPv,AllPvNotSignificant	0.0104041
SFTPB	ENSG00000168878.12	Brain_Putamen_basal_ganglia_Analysis	2_85960749_C_T_hg19	NoLDPv,AllPvNotSignificant	0.00346851
SFTPB	ENSG00000168878.12	Brain_Cerebellar_Hemisphere_Analysis	2_85968147_T_A_hg19	NoLDPv,AllPvNotSignificant	0.0253697
SFTPB	ENSG00000168878.12	Adrenal_Gland_Analysis	2_85942356_G_A_hg19	NoLDPv,AllPvNotSignificant	0.000921872
SFTPB	ENSG00000168878.12	Brain_Cortex_Analysis	2_85906205_A_T_hg19	NoLDPv,AllPvNotSignificant	0.00789181
SFTPB	ENSG00000168878.12	Artery_Tibial_Analysis	2_85968805_C_A_hg19	NoLDPv,AllPvNotSignificant	0.0089039
SFTPB	ENSG00000168878.12	Adipose_Visceral_Omentum_Analysis	2_85802012_C_T_b37	NoLDPv,AllPvNotSignificant	0.00188226
SFTPB	ENSG00000168878.12	Artery_Coronary_Analysis	2_85960749_C_T_hg19	NoLDPv,AllPvNotSignificant	0.000427331
SFTPB	ENSG00000168878.12	Esophagus_Gastroesophageal_Junction_Analysis	2_85792404_A_T_b37	NoLDPv,AllPvNotSignificant	0.00819848
LCT	ENSG00000115850.5	ICGC_Analysis	2_136682274_A_T_hg19	True PAWG pval	1.45007702596e-05
LCT	ENSG00000115850.5	Prostate_Analysis	nan	NoPvAtAll	nan
LCT	ENSG00000115850.5	Whole_Blood_Analysis	nan	NoPvAtAll	nan
LCT	ENSG00000115850.5	Pituitary_Analysis	nan	NoPvAtAll	nan
LCT	ENSG00000115850.5	Vagina_Analysis	nan	NoPvAtAll	nan
LCT	ENSG00000115850.5	Uterus_Analysis	nan	NoPvAtAll	nan
LCT	ENSG00000115850.5	Spleen_Analysis	nan	NoPvAtAll	nan
LCT	ENSG00000115850.5	Stomach_Analysis	nan	NoPvAtAll	nan
LCT	ENSG00000115850.5	Testis_Analysis	2_136682274_A_T_hg19	LeadPvNotSignificant(Checkld)	0.399073
LCT	ENSG00000115850.5	Thyroid_Analysis	nan	NoPvAtAll	nan
LCT	ENSG00000115850.5	Skin_Sun_Exposed_Lower_leg_Analysis	nan	NoPvAtAll	nan
LCT	ENSG00000115850.5	Brain_Anterior_cingulate_cortex_BA24_Analysis	nan	NoPvAtAll	nan
LCT	ENSG00000115850.5	Brain_Caudate_basal_ganglia_Analysis	nan	NoPvAtAll	nan
LCT	ENSG00000115850.5	Brain_Frontal_Cortex_BA9_Analysis	nan	NoPvAtAll	nan
LCT	ENSG00000115850.5	Adipose_Subcutaneous_Analysis	nan	NoPvAtAll	nan
LCT	ENSG00000115850.5	Breast_Mammary_Tissue_Analysis	nan	NoPvAtAll	nan
LCT	ENSG00000115850.5	Colon_Sigmoid_Analysis	nan	NoPvAtAll	nan
LCT	ENSG00000115850.5	Artery_Aorta_Analysis	nan	NoPvAtAll	nan
LCT	ENSG00000115850.5	Brain_Cerebellum_Analysis	nan	NoPvAtAll	nan
LCT	ENSG00000115850.5	Brain_Nucleus_accumbens_basal_ganglia_Analysis	nan	NoPvAtAll	nan
LCT	ENSG00000115850.5	Brain_Hippocampus_Analysis	nan	NoPvAtAll	nan
LCT	ENSG00000115850.5	Liver_Analysis	nan	NoPvAtAll	nan
LCT	ENSG00000115850.5	Lung_Analysis	nan	NoPvAtAll	nan
LCT	ENSG00000115850.5	Ovary_Analysis	nan	NoPvAtAll	nan
LCT	ENSG00000115850.5	Pancreas_Analysis	nan	NoPvAtAll	nan
LCT	ENSG00000115850.5	Brain_Hypothalamus_Analysis	nan	NoPvAtAll	nan
LCT	ENSG00000115850.5	Nerve_Tibial_Analysis	nan	NoPvAtAll	nan
LCT	ENSG00000115850.5	Muscle_Skeletal_Analysis	nan	NoPvAtAll	nan
LCT	ENSG00000115850.5	Colon_Transverse_Analysis	2_136682274_A_T_hg19	LeadPvNotSignificant(Checkld)	0.581764
LCT	ENSG00000115850.5	Heart_Atrial_Appendage_Analysis	nan	NoPvAtAll	nan
LCT	ENSG00000115850.5	Heart_Left_Ventricle_Analysis	nan	NoPvAtAll	nan
LCT	ENSG00000115850.5	Esophagus_Mucosa_Analysis	nan	NoPvAtAll	nan
LCT	ENSG00000115850.5	Esophagus_Muscularis_Analysis	nan	NoPvAtAll	nan
LCT	ENSG00000115850.5	Skin_Not_Sun_Exposed_Suprapubic_Analysis	nan	NoPvAtAll	nan
LCT	ENSG00000115850.5	Small_Intestine_Terminal_Ileum_Analysis	2_136682274_A_T_hg19	LeadPvNotSignificant(Checkld)	0.103063
LCT	ENSG00000115850.5	Brain_Putamen_basal_ganglia_Analysis	nan	NoPvAtAll	nan
LCT	ENSG00000115850.5	Brain_Cerebellar_Hemisphere_Analysis	nan	NoPvAtAll	nan
LCT	ENSG00000115850.5	Adrenal_Gland_Analysis	nan	NoPvAtAll	nan
LCT	ENSG00000115850.5	Brain_Cortex_Analysis	nan	NoPvAtAll	nan
LCT	ENSG00000115850.5	Artery_Tibial_Analysis	nan	NoPvAtAll	nan
LCT	ENSG00000115850.5	Adipose_Visceral_Omentum_Analysis	nan	NoPvAtAll	nan
LCT	ENSG00000115850.5	Artery_Coronary_Analysis	nan	NoPvAtAll	nan
LCT	ENSG00000115850.5	Esophagus_Gastroesophageal_Junction_Analysis	nan	NoPvAtAll	nan
TTLL4	ENSG00000135912.6	ICGC_Analysis	2_219555573_C_A_hg19	False PAWG pval	1.49849052061e-06
TTLL4	ENSG00000135912.6	Prostate_Analysis	2_219555573_C_A_hg19	LeadPvNotSignificant(Checkld)	0.0995687
TTLL4	ENSG00000135912.6	Whole_Blood_Analysis	2_219555573_C_A_hg19	LeadPvNotSignificant(Checkld)	0.262669
TTLL4	ENSG00000135912.6	Pituitary_Analysis	2_219555573_C_A_hg19	LeadPvNotSignificant(Checkld)	0.0719448
TTLL4	ENSG00000135912.6	Vagina_Analysis	2_219555573_C_A_hg19	LeadPvNotSignificant(Checkld)	0.00483942
TTLL4	ENSG00000135912.6	Uterus_Analysis	2_219555573_C_A_hg19	LeadPvNotSignificant(Checkld)	0.119415
TTLL4	ENSG00000135912.6	Spleen_Analysis	2_219555573_C_A_hg19	LeadPvNotSignificant(Checkld)	0.291217
TTLL4	ENSG00000135912.6	Stomach_Analysis	2_219555573_C_A_hg19	LeadPvNotSignificant(Checkld)	0.240465
TTLL4	ENSG00000135912.6	Testis_Analysis	2_219555573_C_A_hg19	LeadPvNotSignificant(Checkld)	0.266796
TTLL4	ENSG00000135912.6	Thyroid_Analysis	2_219555573_C_A_hg19	LeadPvNotSignificant(Checkld)	0.0669606
TTLL4	ENSG00000135912.6	Skin_Sun_Exposed_Lower_leg_Analysis	2_219555573_C_A_hg19	LeadPvNotSignificant(Checkld)	0.0219769
TTLL4	ENSG00000135912.6	Brain_Anterior_cingulate_cortex_BA24_Analysis	2_219555573_C_A_hg19	LeadPvNotSignificant(Checkld)	0.114081
TTLL4	ENSG00000135912.6	Brain_Caudate_basal_ganglia_Analysis	2_219555573_C_A_hg19	LeadPvNotSignificant(Checkld)	0.247773
TTLL4	ENSG00000135912.6	Brain_Frontal_Cortex_BA9_Analysis	2_219555573_C_A_hg19	LeadPvNotSignificant(Checkld)	0.526288
TTLL4	ENSG00000135912.6	Adipose_Subcutaneous_Analysis	2_219555573_C_A_hg19	LeadPvNotSignificant(Checkld)	0.696714
TTLL4	ENSG00000135912.6	Breast_Mammary_Tissue_Analysis	2_219555573_C_A_hg19	LeadPvNotSignificant(Checkld)	0.439175
TTLL4	ENSG00000135912.6	Colon_Sigmoid_Analysis	2_219555573_C_A_hg19	LeadPvNotSignificant(Checkld)	0.171778
TTLL4	ENSG00000135912.6	Artery_Aorta_Analysis	2_219555573_C_A_hg19	LeadPvNotSignificant(Checkld)	0.125164
TTLL4	ENSG00000135912.6	Brain_Cerebellum_Analysis	2_219555573_C_A_hg19	LeadPvNotSignificant(Checkld)	0.163736
TTLL4	ENSG00000135912.6	Brain_Nucleus_accumbens_basal_ganglia_Analysis	2_219555573_C_A_hg19	LeadPvNotSignificant(Checkld)	0.376382
TTLL4	ENSG00000135912.6	Brain_Hippocampus_Analysis	2_219555573_C_A_hg19	LeadPvNotSignificant(Checkld)	0.674878
TTLL4	ENSG00000135912.6	Liver_Analysis	2_219555573_C_A_hg19	LeadPvNotSignificant(Checkld)	0.0447126
TTLL4	ENSG00000135912.6	Lung_Analysis	2_219555573_C_A_hg19	LeadPvNotSignificant(Checkld)	0.0341242
TTLL4	ENSG00000135912.6	Ovary_Analysis	2_219555573_C_A_hg19	LeadPvNotSignificant(Checkld)	0.241506
TTLL4	ENSG00000135912.6	Pancreas_Analysis	2_219555573_C_A_hg19	LeadPvNotSignificant(Checkld)	0.247539
TTLL4	ENSG00000135912.6	Brain_Hypothalamus_Analysis	2_219555573_C_A_hg19	LeadPvNotSignificant(Checkld)	0.124777
TTLL4	ENSG00000135912.6	Nerve_Tibial_Analysis	2_219555573_C_A_hg19	LeadPvSignificant	1.67841e-13
TTLL4	ENSG00000135912.6	Muscle_Skeletal_Analysis	2_219555573_C_A_hg19	LeadPvNotSignificant(Checkld)	0.434331
TTLL4	ENSG00000135912.6	Colon_Transverse_Analysis	2_219555573_C_A_hg19	LeadPvNotSignificant(Checkld)	0.394775
TTLL4	ENSG00000135912.6	Heart_Atrial_Appendage_Analysis	2_219555573_C_A_hg19	LeadPvNotSignificant(Checkld)	0.826804
TTLL4	ENSG00000135912.6	Heart_Left_Ventricle_Analysis	2_219555573_C_A_hg19	LeadPvNotSignificant(Checkld)	0.622085
TTLL4	ENSG00000135912.6	Esophagus_Mucosa_Analysis	2_219555573_C_A_hg19	LeadPvSignificant	2.66648e-06
TTLL4	ENSG00000135912.6	Esophagus_Muscularis_Analysis	2_219555573_C_A_hg19	LeadPvNotSignificant(Checkld)	0.595849
TTLL4	ENSG00000135912.6	Skin_Not_Sun_Exposed_Suprapubic_Analysis	2_219555573_C_A_hg19	LeadPvNotSignificant(Checkld)	0.651278
TTLL4	ENSG00000135912.6	Small_Intestine_Terminal_Ileum_Analysis	2_219555573_C_A_hg19	LeadPvNotSignificant(Checkld)	0.0730406
TTLL4	ENSG00000135912.6	Brain_Putamen_basal_ganglia_Analysis	2_219555573_C_A_hg19	LeadPvNotSignificant(Checkld)	0.318602
TTLL4	ENSG00000135912.6	Brain_Cerebellar_Hemisphere_Analysis	2_219555573_C_A_hg19	LeadPvNotSignificant(Checkld)	0.996951
TTLL4	ENSG00000135912.6	Adrenal_Gland_Analysis	2_219555573_C_A_hg19	LeadPvNotSignificant(Checkld)	0.552722
TTLL4	ENSG00000135912.6	Brain_Cortex_Analysis	2_219555573_C_A_hg19	LeadPvNotSignificant(Checkld)	0.892793
TTLL4	ENSG00000135912.6	Artery_Tibial_Analysis	2_219555573_C_A_hg19	LeadPvNotSignificant(Checkld)	0.0196366
TTLL4	ENSG00000135912.6	Adipose_Visceral_Omentum_Analysis	2_219555573_C_A_hg19	LeadPvNotSignificant(Checkld)	0.124382
TTLL4	ENSG00000135912.6	Artery_Coronary_Analysis	2_219555573_C_A_hg19	LeadPvNotSignificant(Checkld)	0.912222
TTLL4	ENSG00000135912.6	Esophagus_Gastroesophageal_Junction_Analysis	2_219555573_C_A_hg19	LeadPvNotSignificant(Checkld)	0.907577
MAP4	ENSG00000047849.17	ICGC_Analysis	3_48145224_G_A_hg19	False PAWG pval	6.86996769845e-06
MAP4	ENSG00000047849.17	Prostate_Analysis	3_48145224_G_A_hg19	LeadPvNotSignificant(Checkld)	0.995553
MAP4	ENSG00000047849.17	Whole_Blood_Analysis	3_48145224_G_A_hg19	LeadPvSignificant	9.86704e-06
MAP4	ENSG00000047849.17	Pituitary_Analysis	3_48145224_G_A_hg19	LeadPvNotSignificant(Checkld)	0.977202
MAP4	ENSG00000047849.17	Vagina_Analysis	3_48145224_G_A_hg19	LeadPvNotSignificant(Checkld)	0.889909
MAP4	ENSG00000047849.17	Uterus_Analysis	3_48145224_G_A_hg19	LeadPvNotSignificant(Checkld)	0.73475
MAP4	ENSG00000047849.17	Spleen_Analysis	3_48145224_G_A_hg19	LeadPvNotSignificant(Checkld)	0.00170059
MAP4	ENSG00000047849.17	Stomach_Analysis	3_48145224_G_A_hg19	LeadPvNotSignificant(Checkld)	0.445777
MAP4	ENSG00000047849.17	Testis_Analysis	3_48145224_G_A_hg19	LeadPvNotSignificant(Checkld)	0.0127122
MAP4	ENSG00000047849.17	Thyroid_Analysis	3_48145224_G_A_hg19	LeadPvNotSignificant(Checkld)	0.0040805
MAP4	ENSG00000047849.17	Skin_Sun_Exposed_Lower_leg_Analysis	3_48145224_G_A_hg19	LeadPvNotSignificant(Checkld)	0.00036482
MAP4	ENSG00000047849.17	Brain_Anterior_cingulate_cortex_BA24_Analysis	3_48145224_G_A_hg19	LeadPvNotSignificant(Checkld)	0.225575
MAP4	ENSG00000047849.17	Brain_Caudate_basal_ganglia_Analysis	3_48145224_G_A_hg19	LeadPvNotSignificant(Checkld)	0.304343
MAP4	ENSG00000047849.17	Brain_Frontal_Cortex_BA9_Analysis	3_48145224_G_A_hg19	LeadPvNotSignificant(Checkld)	0.627363
MAP4	ENSG00000047849.17	Adipose_Subcutaneous_Analysis	3_48145224_G_A_hg19	LeadPvNotSignificant(Checkld)	0.96607
MAP4	ENSG00000047849.17	Breast_Mammary_Tissue_Analysis	3_48145224_G_A_hg19	LeadPvNotSignificant(Checkld)	0.53459
MAP4	ENSG00000047849.17	Colon_Sigmoid_Analysis	3_48145224_G_A_hg19	LeadPvNotSignificant(Checkld)	0.0210798
MAP4	ENSG00000047849.17	Artery_Aorta_Analysis	3_48145224_G_A_hg19	LeadPvNotSignificant(Checkld)	0.0055901
MAP4	ENSG00000047849.17	Brain_Cerebellum_Analysis	3_48145224_G_A_hg19	LeadPvNotSignificant(Checkld)	0.555746
MAP4	ENSG00000047849.17	Brain_Nucleus_accumbens_basal_ganglia_Analysis	3_48145224_G_A_hg19	LeadPvNotSignificant(Checkld)	0.974765
MAP4	ENSG00000047849.17	Brain_Hippocampus_Analysis	3_48145224_G_A_hg19	LeadPvNotSignificant(Checkld)	0.489025
MAP4	ENSG00000047849.17	Liver_Analysis	3_48145224_G_A_hg19	LeadPvNotSignificant(Checkld)	0.122073
MAP4	ENSG00000047849.17	Lung_Analysis	3_48145224_G_A_hg19	LeadPvNotSignificant(Checkld)	0.336422
MAP4	ENSG00000047849.17	Ovary_Analysis	3_48145224_G_A_hg19	LeadPvNotSignificant(Checkld)	0.207857
MAP4	ENSG00000047849.17	Pancreas_Analysis	3_48145224_G_A_hg19	LeadPvNotSignificant(Checkld)	0.155726
MAP4	ENSG00000047849.17	Brain_Hypothalamus_Analysis	3_48145224_G_A_hg19	LeadPvNotSignificant(Checkld)	0.000775761
MAP4	ENSG00000047849.17	Nerve_Tibial_Analysis	3_48145224_G_A_hg19	LeadPvNotSignificant(Checkld)	0.0138574
MAP4	ENSG00000047849.17	Muscle_Skeletal_Analysis	3_48145224_G_A_hg19	LeadPvNotSignificant(Checkld)	0.453073
MAP4	ENSG00000047849.17	Colon_Transverse_Analysis	3_48145224_G_A_hg19	LeadPvNotSignificant(Checkld)	0.00983481
MAP4	ENSG00000047849.17	Heart_Atrial_Appendage_Analysis	3_48145224_G_A_hg19	LeadPvNotSignificant(Checkld)	0.379822
MAP4	ENSG00000047849.17	Heart_Left_Ventricle_Analysis	3_48145224_G_A_hg19	LeadPvNotSignificant(Checkld)	0.0127125
MAP4	ENSG00000047849.17	Esophagus_Mucosa_Analysis	3_48145224_G_A_hg19	LeadPvNotSignificant(Checkld)	0.000393169
MAP4	ENSG00000047849.17	Esophagus_Muscularis_Analysis	3_48145224_G_A_hg19	LeadPvNotSignificant(Checkld)	0.163031
MAP4	ENSG00000047849.17	Skin_Not_Sun_Exposed_Suprapubic_Analysis	3_48145224_G_A_hg19	LeadPvNotSignificant(Checkld)	0.00527515
MAP4	ENSG00000047849.17	Small_Intestine_Terminal_Ileum_Analysis	3_48145224_G_A_hg19	LeadPvNotSignificant(Checkld)	0.0775217
MAP4	ENSG00000047849.17	Brain_Putamen_basal_ganglia_Analysis	3_48145224_G_A_hg19	LeadPvNotSignificant(Checkld)	0.220164
MAP4	ENSG00000047849.17	Brain_Cerebellar_Hemisphere_Analysis	3_48145224_G_A_hg19	LeadPvNotSignificant(Checkld)	0.362006
MAP4	ENSG00000047849.17	Adrenal_Gland_Analysis	3_48145224_G_A_hg19	LeadPvNotSignificant(Checkld)	0.536119
MAP4	ENSG00000047849.17	Brain_Cortex_Analysis	3_48145224_G_A_hg19	LeadPvNotSignificant(Checkld)	0.054465
MAP4	ENSG00000047849.17	Artery_Tibial_Analysis	3_48145224_G_A_hg19	LeadPvNotSignificant(Checkld)	0.0447221
MAP4	ENSG00000047849.17	Adipose_Visceral_Omentum_Analysis	3_48145224_G_A_hg19	LeadPvNotSignificant(Checkld)	0.54846
MAP4	ENSG00000047849.17	Artery_Coronary_Analysis	3_48145224_G_A_hg19	LeadPvNotSignificant(Checkld)	0.580076
MAP4	ENSG00000047849.17	Esophagus_Gastroesophageal_Junction_Analysis	3_48145224_G_A_hg19	LeadPvNotSignificant(Checkld)	0.89656
AC062017.1	ENSG00000222020.2	ICGC_Analysis	2_240302179_C_A_hg19	False PAWG pval	5.77007497969e-07
AC062017.1	ENSG00000222020.2	Prostate_Analysis	2_240302179_C_A_hg19	LeadPvNotSignificant(Checkld)	0.000497389
AC062017.1	ENSG00000222020.2	Whole_Blood_Analysis	2_240302179_C_A_hg19	LeadPvNotSignificant(Checkld)	0.0417189
AC062017.1	ENSG00000222020.2	Pituitary_Analysis	2_240302179_C_A_hg19	LeadPvNotSignificant(Checkld)	0.413405
AC062017.1	ENSG00000222020.2	Vagina_Analysis	2_240302179_C_A_hg19	LeadPvNotSignificant(Checkld)	0.729445
AC062017.1	ENSG00000222020.2	Uterus_Analysis	2_240302179_C_A_hg19	LeadPvNotSignificant(Checkld)	0.427009
AC062017.1	ENSG00000222020.2	Spleen_Analysis	2_240302179_C_A_hg19	LeadPvNotSignificant(Checkld)	0.334668
AC062017.1	ENSG00000222020.2	Stomach_Analysis	2_240302179_C_A_hg19	LeadPvNotSignificant(Checkld)	0.702286
AC062017.1	ENSG00000222020.2	Testis_Analysis	2_240302179_C_A_hg19	LeadPvSignificant	5.10426e-07
AC062017.1	ENSG00000222020.2	Thyroid_Analysis	2_240302179_C_A_hg19	LeadPvNotSignificant(Checkld)	0.476025
AC062017.1	ENSG00000222020.2	Skin_Sun_Exposed_Lower_leg_Analysis	2_240302179_C_A_hg19	LeadPvNotSignificant(Checkld)	0.0388644
AC062017.1	ENSG00000222020.2	Brain_Anterior_cingulate_cortex_BA24_Analysis	2_240302179_C_A_hg19	LeadPvNotSignificant(Checkld)	0.0497724
AC062017.1	ENSG00000222020.2	Brain_Caudate_basal_ganglia_Analysis	2_240302179_C_A_hg19	LeadPvNotSignificant(Checkld)	0.992897
AC062017.1	ENSG00000222020.2	Brain_Frontal_Cortex_BA9_Analysis	2_240302179_C_A_hg19	LeadPvNotSignificant(Checkld)	0.595993
AC062017.1	ENSG00000222020.2	Adipose_Subcutaneous_Analysis	2_240302179_C_A_hg19	LeadPvNotSignificant(Checkld)	0.0652592
AC062017.1	ENSG00000222020.2	Breast_Mammary_Tissue_Analysis	2_240302179_C_A_hg19	LeadPvNotSignificant(Checkld)	0.575931
AC062017.1	ENSG00000222020.2	Colon_Sigmoid_Analysis	2_240302179_C_A_hg19	LeadPvNotSignificant(Checkld)	0.59643
AC062017.1	ENSG00000222020.2	Artery_Aorta_Analysis	2_240302179_C_A_hg19	LeadPvNotSignificant(Checkld)	0.108756
AC062017.1	ENSG00000222020.2	Brain_Cerebellum_Analysis	2_240302179_C_A_hg19	LeadPvNotSignificant(Checkld)	0.441641
AC062017.1	ENSG00000222020.2	Brain_Nucleus_accumbens_basal_ganglia_Analysis	2_240302179_C_A_hg19	LeadPvNotSignificant(Checkld)	0.694983
AC062017.1	ENSG00000222020.2	Brain_Hippocampus_Analysis	2_240302179_C_A_hg19	LeadPvNotSignificant(Checkld)	0.550969
AC062017.1	ENSG00000222020.2	Liver_Analysis	2_240302179_C_A_hg19	LeadPvNotSignificant(Checkld)	0.382619
AC062017.1	ENSG00000222020.2	Lung_Analysis	2_240302179_C_A_hg19	LeadPvNotSignificant(Checkld)	0.430875
AC062017.1	ENSG00000222020.2	Ovary_Analysis	2_240302179_C_A_hg19	LeadPvNotSignificant(Checkld)	0.904602
AC062017.1	ENSG00000222020.2	Pancreas_Analysis	2_240302179_C_A_hg19	LeadPvNotSignificant(Checkld)	0.000368293
AC062017.1	ENSG00000222020.2	Brain_Hypothalamus_Analysis	2_240302179_C_A_hg19	LeadPvNotSignificant(Checkld)	0.643126
AC062017.1	ENSG00000222020.2	Nerve_Tibial_Analysis	2_240302179_C_A_hg19	LeadPvNotSignificant(Checkld)	0.871991
AC062017.1	ENSG00000222020.2	Muscle_Skeletal_Analysis	2_240302179_C_A_hg19	LeadPvNotSignificant(Checkld)	0.00078884
AC062017.1	ENSG00000222020.2	Colon_Transverse_Analysis	2_240302179_C_A_hg19	LeadPvNotSignificant(Checkld)	0.00551241
AC062017.1	ENSG00000222020.2	Heart_Atrial_Appendage_Analysis	2_240302179_C_A_hg19	LeadPvNotSignificant(Checkld)	0.102434
AC062017.1	ENSG00000222020.2	Heart_Left_Ventricle_Analysis	2_240302179_C_A_hg19	LeadPvNotSignificant(Checkld)	0.0117326
AC062017.1	ENSG00000222020.2	Esophagus_Mucosa_Analysis	2_240302179_C_A_hg19	LeadPvNotSignificant(Checkld)	0.56665
AC062017.1	ENSG00000222020.2	Esophagus_Muscularis_Analysis	2_240302179_C_A_hg19	LeadPvNotSignificant(Checkld)	0.914696
AC062017.1	ENSG00000222020.2	Skin_Not_Sun_Exposed_Suprapubic_Analysis	2_240302179_C_A_hg19	LeadPvNotSignificant(Checkld)	0.0913657
AC062017.1	ENSG00000222020.2	Small_Intestine_Terminal_Ileum_Analysis	2_240302179_C_A_hg19	LeadPvNotSignificant(Checkld)	0.470231
AC062017.1	ENSG00000222020.2	Brain_Putamen_basal_ganglia_Analysis	2_240302179_C_A_hg19	LeadPvNotSignificant(Checkld)	0.17856
AC062017.1	ENSG00000222020.2	Brain_Cerebellar_Hemisphere_Analysis	2_240302179_C_A_hg19	LeadPvNotSignificant(Checkld)	0.829202
AC062017.1	ENSG00000222020.2	Adrenal_Gland_Analysis	2_240302179_C_A_hg19	LeadPvNotSignificant(Checkld)	0.0652832
AC062017.1	ENSG00000222020.2	Brain_Cortex_Analysis	2_240302179_C_A_hg19	LeadPvNotSignificant(Checkld)	0.838922
AC062017.1	ENSG00000222020.2	Artery_Tibial_Analysis	2_240302179_C_A_hg19	LeadPvNotSignificant(Checkld)	0.0351997
AC062017.1	ENSG00000222020.2	Adipose_Visceral_Omentum_Analysis	2_240302179_C_A_hg19	LeadPvNotSignificant(Checkld)	0.817614
AC062017.1	ENSG00000222020.2	Artery_Coronary_Analysis	2_240302179_C_A_hg19	LeadPvNotSignificant(Checkld)	0.406182
AC062017.1	ENSG00000222020.2	Esophagus_Gastroesophageal_Junction_Analysis	2_240302179_C_A_hg19	LeadPvNotSignificant(Checkld)	0.124237
CCDC66	ENSG00000180376.12	ICGC_Analysis	3_56591065_A_C_hg19	False PAWG pval	2.63322302307e-06
CCDC66	ENSG00000180376.12	Prostate_Analysis	3_56591065_A_C_hg19	LeadPvNotSignificant(Checkld)	0.0457129
CCDC66	ENSG00000180376.12	Whole_Blood_Analysis	3_56591065_A_C_hg19	LeadPvSignificant	6.64907e-20
CCDC66	ENSG00000180376.12	Pituitary_Analysis	3_56591065_A_C_hg19	LeadPvNotSignificant(Checkld)	0.722876
CCDC66	ENSG00000180376.12	Vagina_Analysis	3_56591065_A_C_hg19	LeadPvNotSignificant(Checkld)	0.283712
CCDC66	ENSG00000180376.12	Uterus_Analysis	3_56591065_A_C_hg19	LeadPvNotSignificant(Checkld)	0.258022
CCDC66	ENSG00000180376.12	Spleen_Analysis	3_56591065_A_C_hg19	LeadPvNotSignificant(Checkld)	0.00184123
CCDC66	ENSG00000180376.12	Stomach_Analysis	3_56591065_A_C_hg19	LeadPvNotSignificant(Checkld)	0.0549788
CCDC66	ENSG00000180376.12	Testis_Analysis	3_56591065_A_C_hg19	LeadPvNotSignificant(Checkld)	0.416084
CCDC66	ENSG00000180376.12	Thyroid_Analysis	3_56591065_A_C_hg19	LeadPvNotSignificant(Checkld)	0.141969
CCDC66	ENSG00000180376.12	Skin_Sun_Exposed_Lower_leg_Analysis	3_56591065_A_C_hg19	LeadPvNotSignificant(Checkld)	0.00714832
CCDC66	ENSG00000180376.12	Brain_Anterior_cingulate_cortex_BA24_Analysis	3_56591065_A_C_hg19	LeadPvNotSignificant(Checkld)	0.599997
CCDC66	ENSG00000180376.12	Brain_Caudate_basal_ganglia_Analysis	3_56591065_A_C_hg19	LeadPvNotSignificant(Checkld)	0.00414559
CCDC66	ENSG00000180376.12	Brain_Frontal_Cortex_BA9_Analysis	3_56591065_A_C_hg19	LeadPvNotSignificant(Checkld)	0.104318
CCDC66	ENSG00000180376.12	Adipose_Subcutaneous_Analysis	3_56591065_A_C_hg19	LeadPvNotSignificant(Checkld)	0.0474859
CCDC66	ENSG00000180376.12	Breast_Mammary_Tissue_Analysis	3_56591065_A_C_hg19	LeadPvNotSignificant(Checkld)	0.402499
CCDC66	ENSG00000180376.12	Colon_Sigmoid_Analysis	3_56591065_A_C_hg19	LeadPvNotSignificant(Checkld)	0.0255557
CCDC66	ENSG00000180376.12	Artery_Aorta_Analysis	3_56591065_A_C_hg19	LeadPvNotSignificant(Checkld)	0.00377892
CCDC66	ENSG00000180376.12	Brain_Cerebellum_Analysis	3_56591065_A_C_hg19	LeadPvNotSignificant(Checkld)	0.0606508
CCDC66	ENSG00000180376.12	Brain_Nucleus_accumbens_basal_ganglia_Analysis	3_56591065_A_C_hg19	LeadPvNotSignificant(Checkld)	0.240118
CCDC66	ENSG00000180376.12	Brain_Hippocampus_Analysis	3_56591065_A_C_hg19	LeadPvNotSignificant(Checkld)	0.168893
CCDC66	ENSG00000180376.12	Liver_Analysis	3_56591065_A_C_hg19	LeadPvNotSignificant(Checkld)	0.13454
CCDC66	ENSG00000180376.12	Lung_Analysis	3_56591065_A_C_hg19	LeadPvNotSignificant(Checkld)	0.0008062
CCDC66	ENSG00000180376.12	Ovary_Analysis	3_56591065_A_C_hg19	LeadPvNotSignificant(Checkld)	0.066844
CCDC66	ENSG00000180376.12	Pancreas_Analysis	3_56591065_A_C_hg19	LeadPvNotSignificant(Checkld)	0.00750787
CCDC66	ENSG00000180376.12	Brain_Hypothalamus_Analysis	3_56591065_A_C_hg19	LeadPvNotSignificant(Checkld)	0.244568
CCDC66	ENSG00000180376.12	Nerve_Tibial_Analysis	3_56591065_A_C_hg19	LeadPvNotSignificant(Checkld)	0.0709514
CCDC66	ENSG00000180376.12	Muscle_Skeletal_Analysis	3_56591065_A_C_hg19	LeadPvNotSignificant(Checkld)	0.00247091
CCDC66	ENSG00000180376.12	Colon_Transverse_Analysis	3_56591065_A_C_hg19	LeadPvNotSignificant(Checkld)	0.00276168
CCDC66	ENSG00000180376.12	Heart_Atrial_Appendage_Analysis	3_56591065_A_C_hg19	LeadPvNotSignificant(Checkld)	0.644735
CCDC66	ENSG00000180376.12	Heart_Left_Ventricle_Analysis	3_56591065_A_C_hg19	LeadPvSignificant	3.7964e-06
CCDC66	ENSG00000180376.12	Esophagus_Mucosa_Analysis	3_56591065_A_C_hg19	LeadPvNotSignificant(Checkld)	0.0524292
CCDC66	ENSG00000180376.12	Esophagus_Muscularis_Analysis	3_56591065_A_C_hg19	LeadPvNotSignificant(Checkld)	0.293481
CCDC66	ENSG00000180376.12	Skin_Not_Sun_Exposed_Suprapubic_Analysis	3_56591065_A_C_hg19	LeadPvNotSignificant(Checkld)	0.00155198
CCDC66	ENSG00000180376.12	Small_Intestine_Terminal_Ileum_Analysis	3_56591065_A_C_hg19	LeadPvNotSignificant(Checkld)	0.00930767
CCDC66	ENSG00000180376.12	Brain_Putamen_basal_ganglia_Analysis	3_56591065_A_C_hg19	LeadPvNotSignificant(Checkld)	0.493702
CCDC66	ENSG00000180376.12	Brain_Cerebellar_Hemisphere_Analysis	3_56591065_A_C_hg19	LeadPvNotSignificant(Checkld)	0.139974
CCDC66	ENSG00000180376.12	Adrenal_Gland_Analysis	3_56591065_A_C_hg19	LeadPvNotSignificant(Checkld)	0.373251
CCDC66	ENSG00000180376.12	Brain_Cortex_Analysis	3_56591065_A_C_hg19	LeadPvNotSignificant(Checkld)	0.235099
CCDC66	ENSG00000180376.12	Artery_Tibial_Analysis	3_56591065_A_C_hg19	LeadPvNotSignificant(Checkld)	0.00546332
CCDC66	ENSG00000180376.12	Adipose_Visceral_Omentum_Analysis	3_56591065_A_C_hg19	LeadPvNotSignificant(Checkld)	0.330432
CCDC66	ENSG00000180376.12	Artery_Coronary_Analysis	3_56591065_A_C_hg19	LeadPvNotSignificant(Checkld)	0.00589509
CCDC66	ENSG00000180376.12	Esophagus_Gastroesophageal_Junction_Analysis	3_56591065_A_C_hg19	LeadPvNotSignificant(Checkld)	0.456506
KCTD6	ENSG00000168301.8	ICGC_Analysis	3_58431859_C_T_hg19	False PAWG pval	4.05594273996e-06
KCTD6	ENSG00000168301.8	Prostate_Analysis	3_58416535_C_T_hg19	NoLDPv,AllPvNotSignificant	0.00417137
KCTD6	ENSG00000168301.8	Whole_Blood_Analysis	3_58506850_C_T_hg19	NoLDPv,AllPvNotSignificant	0.000749208
KCTD6	ENSG00000168301.8	Pituitary_Analysis	3_58396923_A_G_hg19	NoLDPv,AllPvNotSignificant	0.00154537
KCTD6	ENSG00000168301.8	Vagina_Analysis	3_58580297_T_C_hg19	NoLDPv,AllPvNotSignificant	0.0100174
KCTD6	ENSG00000168301.8	Uterus_Analysis	3_58495357_T_G_b37	NoLDPv,AllPvNotSignificant	0.018379
KCTD6	ENSG00000168301.8	Spleen_Analysis	3_58569499_C_A_hg19	NoLDPv,AllPvNotSignificant	0.00628228
KCTD6	ENSG00000168301.8	Stomach_Analysis	3_58575110_A_G_b37	NoLDPv,AllPvNotSignificant	0.00731005
KCTD6	ENSG00000168301.8	Testis_Analysis	3_58470351_C_T_hg19	NoLDPv,AllPvNotSignificant	0.00904804
KCTD6	ENSG00000168301.8	Thyroid_Analysis	3_58515566_G_T_hg19	NoLDPv,AllPvNotSignificant	0.000898062
KCTD6	ENSG00000168301.8	Skin_Sun_Exposed_Lower_leg_Analysis	3_58442734_T_G_hg19	NoLDPv,AllPvNotSignificant	0.000807529
KCTD6	ENSG00000168301.8	Brain_Anterior_cingulate_cortex_BA24_Analysis	3_58513121_G_A_hg19	NoLDPv,AllPvNotSignificant	0.0353366
KCTD6	ENSG00000168301.8	Brain_Caudate_basal_ganglia_Analysis	3_58522195_G_A_hg19	NoLDPv,AllPvNotSignificant	0.00738468
KCTD6	ENSG00000168301.8	Brain_Frontal_Cortex_BA9_Analysis	3_58554166_A_C_hg19	NoLDPv,AllPvNotSignificant	0.014462
KCTD6	ENSG00000168301.8	Adipose_Subcutaneous_Analysis	3_58461216_A_T_hg19	NoLDPv,AllPvSignificant	0.000156099
KCTD6	ENSG00000168301.8	Breast_Mammary_Tissue_Analysis	3_58477753_C_G_b37	NoLDPv,AllPvNotSignificant	0.00334044
KCTD6	ENSG00000168301.8	Colon_Sigmoid_Analysis	3_58552329_C_G_hg19	NoLDPv,AllPvNotSignificant	0.00445861
KCTD6	ENSG00000168301.8	Artery_Aorta_Analysis	3_58522023_A_G_b37	NoLDPv,AllPvNotSignificant	0.00232483
KCTD6	ENSG00000168301.8	Brain_Cerebellum_Analysis	3_58555386_G_T_hg19	NoLDPv,AllPvNotSignificant	0.000319263
KCTD6	ENSG00000168301.8	Brain_Nucleus_accumbens_basal_ganglia_Analysis	3_58584220_G_A_hg19	NoLDPv,AllPvNotSignificant	0.00142681
KCTD6	ENSG00000168301.8	Brain_Hippocampus_Analysis	3_58503340_T_G_b37	NoLDPv,AllPvSignificant	2.46163e-05
KCTD6	ENSG00000168301.8	Liver_Analysis	3_58502708_C_A_hg19	NoLDPv,AllPvNotSignificant	0.0079898
KCTD6	ENSG00000168301.8	Lung_Analysis	3_58522195_G_A_hg19	NoLDPv,AllPvNotSignificant	0.00852455
KCTD6	ENSG00000168301.8	Ovary_Analysis	3_58490319_C_A_hg19	NoLDPv,AllPvNotSignificant	0.0217069
KCTD6	ENSG00000168301.8	Pancreas_Analysis	3_58555386_G_T_hg19	NoLDPv,AllPvNotSignificant	0.00861762
KCTD6	ENSG00000168301.8	Brain_Hypothalamus_Analysis	3_58490319_C_A_hg19	NoLDPv,AllPvNotSignificant	0.0800159
KCTD6	ENSG00000168301.8	Nerve_Tibial_Analysis	3_58450202_T_A_b37	NoLDPv,AllPvNotSignificant	0.00711509
KCTD6	ENSG00000168301.8	Muscle_Skeletal_Analysis	3_58506850_C_T_hg19	NoLDPv,AllPvNotSignificant	0.000457182
KCTD6	ENSG00000168301.8	Colon_Transverse_Analysis	3_58445757_A_C_hg19	NoLDPv,AllPvNotSignificant	0.00297945
KCTD6	ENSG00000168301.8	Heart_Atrial_Appendage_Analysis	3_58520859_A_G_hg19	NoLDPv,AllPvNotSignificant	0.00214897
KCTD6	ENSG00000168301.8	Heart_Left_Ventricle_Analysis	3_58523631_T_C_hg19	NoLDPv,AllPvNotSignificant	0.00443923
KCTD6	ENSG00000168301.8	Esophagus_Mucosa_Analysis	3_58396896_C_T_hg19	NoLDPv,AllPvNotSignificant	0.00566988
KCTD6	ENSG00000168301.8	Esophagus_Muscularis_Analysis	3_58425076_G_A_hg19	NoLDPv,AllPvSignificant	8.74871e-05
KCTD6	ENSG00000168301.8	Skin_Not_Sun_Exposed_Suprapubic_Analysis	3_58585911_G_A_hg19	NoLDPv,AllPvNotSignificant	0.00304525
KCTD6	ENSG00000168301.8	Small_Intestine_Terminal_Ileum_Analysis	3_58465183_A_G_hg19	NoLDPv,AllPvNotSignificant	0.0255354
KCTD6	ENSG00000168301.8	Brain_Putamen_basal_ganglia_Analysis	3_58406693_A_G_hg19	NoLDPv,AllPvNotSignificant	0.0102716
KCTD6	ENSG00000168301.8	Brain_Cerebellar_Hemisphere_Analysis	3_58574944_C_T_hg19	NoLDPv,AllPvNotSignificant	0.00128176
KCTD6	ENSG00000168301.8	Adrenal_Gland_Analysis	3_58492497_T_C_hg19	NoLDPv,AllPvNotSignificant	0.00326578
KCTD6	ENSG00000168301.8	Brain_Cortex_Analysis	3_58490319_C_A_hg19	NoLDPv,AllPvNotSignificant	0.00357276
KCTD6	ENSG00000168301.8	Artery_Tibial_Analysis	3_58573909_A_G_hg19	NoLDPv,AllPvNotSignificant	0.00566545
KCTD6	ENSG00000168301.8	Adipose_Visceral_Omentum_Analysis	3_58564097_A_C_hg19	NoLDPv,AllPvNotSignificant	0.00530687
KCTD6	ENSG00000168301.8	Artery_Coronary_Analysis	3_58531507_C_T_b37	NoLDPv,AllPvNotSignificant	0.0329428
KCTD6	ENSG00000168301.8	Esophagus_Gastroesophageal_Junction_Analysis	3_58539705_G_T_hg19	NoLDPv,AllPvNotSignificant	0.0111029
IQCF6	ENSG00000214686.3	ICGC_Analysis	3_51778414_C_A_hg19	False PAWG pval	9.21484923839e-06
IQCF6	ENSG00000214686.3	Prostate_Analysis	nan	NoPvAtAll	nan
IQCF6	ENSG00000214686.3	Whole_Blood_Analysis	nan	NoPvAtAll	nan
IQCF6	ENSG00000214686.3	Pituitary_Analysis	nan	NoPvAtAll	nan
IQCF6	ENSG00000214686.3	Vagina_Analysis	nan	NoPvAtAll	nan
IQCF6	ENSG00000214686.3	Uterus_Analysis	nan	NoPvAtAll	nan
IQCF6	ENSG00000214686.3	Spleen_Analysis	nan	NoPvAtAll	nan
IQCF6	ENSG00000214686.3	Stomach_Analysis	nan	NoPvAtAll	nan
IQCF6	ENSG00000214686.3	Testis_Analysis	3_51790343_G_A_hg19	NoLDPv,AllPvSignificant	1.05247e-09
IQCF6	ENSG00000214686.3	Thyroid_Analysis	nan	NoPvAtAll	nan
IQCF6	ENSG00000214686.3	Skin_Sun_Exposed_Lower_leg_Analysis	nan	NoPvAtAll	nan
IQCF6	ENSG00000214686.3	Brain_Anterior_cingulate_cortex_BA24_Analysis	nan	NoPvAtAll	nan
IQCF6	ENSG00000214686.3	Brain_Caudate_basal_ganglia_Analysis	nan	NoPvAtAll	nan
IQCF6	ENSG00000214686.3	Brain_Frontal_Cortex_BA9_Analysis	nan	NoPvAtAll	nan
IQCF6	ENSG00000214686.3	Adipose_Subcutaneous_Analysis	nan	NoPvAtAll	nan
IQCF6	ENSG00000214686.3	Breast_Mammary_Tissue_Analysis	nan	NoPvAtAll	nan
IQCF6	ENSG00000214686.3	Colon_Sigmoid_Analysis	nan	NoPvAtAll	nan
IQCF6	ENSG00000214686.3	Artery_Aorta_Analysis	nan	NoPvAtAll	nan
IQCF6	ENSG00000214686.3	Brain_Cerebellum_Analysis	nan	NoPvAtAll	nan
IQCF6	ENSG00000214686.3	Brain_Nucleus_accumbens_basal_ganglia_Analysis	nan	NoPvAtAll	nan
IQCF6	ENSG00000214686.3	Brain_Hippocampus_Analysis	nan	NoPvAtAll	nan
IQCF6	ENSG00000214686.3	Liver_Analysis	nan	NoPvAtAll	nan
IQCF6	ENSG00000214686.3	Lung_Analysis	nan	NoPvAtAll	nan
IQCF6	ENSG00000214686.3	Ovary_Analysis	nan	NoPvAtAll	nan
IQCF6	ENSG00000214686.3	Pancreas_Analysis	nan	NoPvAtAll	nan
IQCF6	ENSG00000214686.3	Brain_Hypothalamus_Analysis	nan	NoPvAtAll	nan
IQCF6	ENSG00000214686.3	Nerve_Tibial_Analysis	nan	NoPvAtAll	nan
IQCF6	ENSG00000214686.3	Muscle_Skeletal_Analysis	nan	NoPvAtAll	nan
IQCF6	ENSG00000214686.3	Colon_Transverse_Analysis	nan	NoPvAtAll	nan
IQCF6	ENSG00000214686.3	Heart_Atrial_Appendage_Analysis	nan	NoPvAtAll	nan
IQCF6	ENSG00000214686.3	Heart_Left_Ventricle_Analysis	nan	NoPvAtAll	nan
IQCF6	ENSG00000214686.3	Esophagus_Mucosa_Analysis	nan	NoPvAtAll	nan
IQCF6	ENSG00000214686.3	Esophagus_Muscularis_Analysis	nan	NoPvAtAll	nan
IQCF6	ENSG00000214686.3	Skin_Not_Sun_Exposed_Suprapubic_Analysis	nan	NoPvAtAll	nan
IQCF6	ENSG00000214686.3	Small_Intestine_Terminal_Ileum_Analysis	nan	NoPvAtAll	nan
IQCF6	ENSG00000214686.3	Brain_Putamen_basal_ganglia_Analysis	nan	NoPvAtAll	nan
IQCF6	ENSG00000214686.3	Brain_Cerebellar_Hemisphere_Analysis	nan	NoPvAtAll	nan
IQCF6	ENSG00000214686.3	Adrenal_Gland_Analysis	nan	NoPvAtAll	nan
IQCF6	ENSG00000214686.3	Brain_Cortex_Analysis	nan	NoPvAtAll	nan
IQCF6	ENSG00000214686.3	Artery_Tibial_Analysis	nan	NoPvAtAll	nan
IQCF6	ENSG00000214686.3	Adipose_Visceral_Omentum_Analysis	nan	NoPvAtAll	nan
IQCF6	ENSG00000214686.3	Artery_Coronary_Analysis	nan	NoPvAtAll	nan
IQCF6	ENSG00000214686.3	Esophagus_Gastroesophageal_Junction_Analysis	nan	NoPvAtAll	nan
TRIM42	ENSG00000155890.3	ICGC_Analysis	3_140473526_G_T_hg19	False PAWG pval	3.29403438785e-06
TRIM42	ENSG00000155890.3	Prostate_Analysis	nan	NoPvAtAll	nan
TRIM42	ENSG00000155890.3	Whole_Blood_Analysis	nan	NoPvAtAll	nan
TRIM42	ENSG00000155890.3	Pituitary_Analysis	nan	NoPvAtAll	nan
TRIM42	ENSG00000155890.3	Vagina_Analysis	nan	NoPvAtAll	nan
TRIM42	ENSG00000155890.3	Uterus_Analysis	nan	NoPvAtAll	nan
TRIM42	ENSG00000155890.3	Spleen_Analysis	nan	NoPvAtAll	nan
TRIM42	ENSG00000155890.3	Stomach_Analysis	nan	NoPvAtAll	nan
TRIM42	ENSG00000155890.3	Testis_Analysis	3_140500626_G_C_hg19	NoLeadPv,LdPvNotSignificant	0.995863
TRIM42	ENSG00000155890.3	Thyroid_Analysis	nan	NoPvAtAll	nan
TRIM42	ENSG00000155890.3	Skin_Sun_Exposed_Lower_leg_Analysis	nan	NoPvAtAll	nan
TRIM42	ENSG00000155890.3	Brain_Anterior_cingulate_cortex_BA24_Analysis	nan	NoPvAtAll	nan
TRIM42	ENSG00000155890.3	Brain_Caudate_basal_ganglia_Analysis	nan	NoPvAtAll	nan
TRIM42	ENSG00000155890.3	Brain_Frontal_Cortex_BA9_Analysis	nan	NoPvAtAll	nan
TRIM42	ENSG00000155890.3	Adipose_Subcutaneous_Analysis	nan	NoPvAtAll	nan
TRIM42	ENSG00000155890.3	Breast_Mammary_Tissue_Analysis	nan	NoPvAtAll	nan
TRIM42	ENSG00000155890.3	Colon_Sigmoid_Analysis	nan	NoPvAtAll	nan
TRIM42	ENSG00000155890.3	Artery_Aorta_Analysis	nan	NoPvAtAll	nan
TRIM42	ENSG00000155890.3	Brain_Cerebellum_Analysis	nan	NoPvAtAll	nan
TRIM42	ENSG00000155890.3	Brain_Nucleus_accumbens_basal_ganglia_Analysis	nan	NoPvAtAll	nan
TRIM42	ENSG00000155890.3	Brain_Hippocampus_Analysis	nan	NoPvAtAll	nan
TRIM42	ENSG00000155890.3	Liver_Analysis	nan	NoPvAtAll	nan
TRIM42	ENSG00000155890.3	Lung_Analysis	nan	NoPvAtAll	nan
TRIM42	ENSG00000155890.3	Ovary_Analysis	nan	NoPvAtAll	nan
TRIM42	ENSG00000155890.3	Pancreas_Analysis	nan	NoPvAtAll	nan
TRIM42	ENSG00000155890.3	Brain_Hypothalamus_Analysis	nan	NoPvAtAll	nan
TRIM42	ENSG00000155890.3	Nerve_Tibial_Analysis	nan	NoPvAtAll	nan
TRIM42	ENSG00000155890.3	Muscle_Skeletal_Analysis	nan	NoPvAtAll	nan
TRIM42	ENSG00000155890.3	Colon_Transverse_Analysis	nan	NoPvAtAll	nan
TRIM42	ENSG00000155890.3	Heart_Atrial_Appendage_Analysis	nan	NoPvAtAll	nan
TRIM42	ENSG00000155890.3	Heart_Left_Ventricle_Analysis	nan	NoPvAtAll	nan
TRIM42	ENSG00000155890.3	Esophagus_Mucosa_Analysis	nan	NoPvAtAll	nan
TRIM42	ENSG00000155890.3	Esophagus_Muscularis_Analysis	nan	NoPvAtAll	nan
TRIM42	ENSG00000155890.3	Skin_Not_Sun_Exposed_Suprapubic_Analysis	nan	NoPvAtAll	nan
TRIM42	ENSG00000155890.3	Small_Intestine_Terminal_Ileum_Analysis	nan	NoPvAtAll	nan
TRIM42	ENSG00000155890.3	Brain_Putamen_basal_ganglia_Analysis	nan	NoPvAtAll	nan
TRIM42	ENSG00000155890.3	Brain_Cerebellar_Hemisphere_Analysis	nan	NoPvAtAll	nan
TRIM42	ENSG00000155890.3	Adrenal_Gland_Analysis	nan	NoPvAtAll	nan
TRIM42	ENSG00000155890.3	Brain_Cortex_Analysis	nan	NoPvAtAll	nan
TRIM42	ENSG00000155890.3	Artery_Tibial_Analysis	nan	NoPvAtAll	nan
TRIM42	ENSG00000155890.3	Adipose_Visceral_Omentum_Analysis	nan	NoPvAtAll	nan
TRIM42	ENSG00000155890.3	Artery_Coronary_Analysis	nan	NoPvAtAll	nan
TRIM42	ENSG00000155890.3	Esophagus_Gastroesophageal_Junction_Analysis	nan	NoPvAtAll	nan
BFSP2	ENSG00000170819.4	ICGC_Analysis	3_133181611_T_A_hg19	False PAWG pval	2.82504455198e-06
BFSP2	ENSG00000170819.4	Prostate_Analysis	nan	NoPvAtAll	nan
BFSP2	ENSG00000170819.4	Whole_Blood_Analysis	3_133181611_T_A_hg19	LeadPvNotSignificant(Checkld)	0.75701
BFSP2	ENSG00000170819.4	Pituitary_Analysis	3_133181611_T_A_hg19	LeadPvNotSignificant(Checkld)	0.330151
BFSP2	ENSG00000170819.4	Vagina_Analysis	nan	NoPvAtAll	nan
BFSP2	ENSG00000170819.4	Uterus_Analysis	nan	NoPvAtAll	nan
BFSP2	ENSG00000170819.4	Spleen_Analysis	3_133181611_T_A_hg19	LeadPvSignificant	0.000105286
BFSP2	ENSG00000170819.4	Stomach_Analysis	3_133181611_T_A_hg19	LeadPvNotSignificant(Checkld)	0.0501439
BFSP2	ENSG00000170819.4	Testis_Analysis	3_133181611_T_A_hg19	LeadPvNotSignificant(Checkld)	0.409237
BFSP2	ENSG00000170819.4	Thyroid_Analysis	3_133181611_T_A_hg19	LeadPvNotSignificant(Checkld)	0.617035
BFSP2	ENSG00000170819.4	Skin_Sun_Exposed_Lower_leg_Analysis	nan	NoPvAtAll	nan
BFSP2	ENSG00000170819.4	Brain_Anterior_cingulate_cortex_BA24_Analysis	nan	NoPvAtAll	nan
BFSP2	ENSG00000170819.4	Brain_Caudate_basal_ganglia_Analysis	nan	NoPvAtAll	nan
BFSP2	ENSG00000170819.4	Brain_Frontal_Cortex_BA9_Analysis	nan	NoPvAtAll	nan
BFSP2	ENSG00000170819.4	Adipose_Subcutaneous_Analysis	nan	NoPvAtAll	nan
BFSP2	ENSG00000170819.4	Breast_Mammary_Tissue_Analysis	3_133181611_T_A_hg19	LeadPvNotSignificant(Checkld)	0.410441
BFSP2	ENSG00000170819.4	Colon_Sigmoid_Analysis	nan	NoPvAtAll	nan
BFSP2	ENSG00000170819.4	Artery_Aorta_Analysis	nan	NoPvAtAll	nan
BFSP2	ENSG00000170819.4	Brain_Cerebellum_Analysis	nan	NoPvAtAll	nan
BFSP2	ENSG00000170819.4	Brain_Nucleus_accumbens_basal_ganglia_Analysis	nan	NoPvAtAll	nan
BFSP2	ENSG00000170819.4	Brain_Hippocampus_Analysis	nan	NoPvAtAll	nan
BFSP2	ENSG00000170819.4	Liver_Analysis	nan	NoPvAtAll	nan
BFSP2	ENSG00000170819.4	Lung_Analysis	nan	NoPvAtAll	nan
BFSP2	ENSG00000170819.4	Ovary_Analysis	nan	NoPvAtAll	nan
BFSP2	ENSG00000170819.4	Pancreas_Analysis	nan	NoPvAtAll	nan
BFSP2	ENSG00000170819.4	Brain_Hypothalamus_Analysis	nan	NoPvAtAll	nan
BFSP2	ENSG00000170819.4	Nerve_Tibial_Analysis	nan	NoPvAtAll	nan
BFSP2	ENSG00000170819.4	Muscle_Skeletal_Analysis	nan	NoPvAtAll	nan
BFSP2	ENSG00000170819.4	Colon_Transverse_Analysis	3_133181611_T_A_hg19	LeadPvNotSignificant(Checkld)	0.000416221
BFSP2	ENSG00000170819.4	Heart_Atrial_Appendage_Analysis	nan	NoPvAtAll	nan
BFSP2	ENSG00000170819.4	Heart_Left_Ventricle_Analysis	nan	NoPvAtAll	nan
BFSP2	ENSG00000170819.4	Esophagus_Mucosa_Analysis	nan	NoPvAtAll	nan
BFSP2	ENSG00000170819.4	Esophagus_Muscularis_Analysis	nan	NoPvAtAll	nan
BFSP2	ENSG00000170819.4	Skin_Not_Sun_Exposed_Suprapubic_Analysis	nan	NoPvAtAll	nan
BFSP2	ENSG00000170819.4	Small_Intestine_Terminal_Ileum_Analysis	3_133181611_T_A_hg19	LeadPvNotSignificant(Checkld)	0.285798
BFSP2	ENSG00000170819.4	Brain_Putamen_basal_ganglia_Analysis	nan	NoPvAtAll	nan
BFSP2	ENSG00000170819.4	Brain_Cerebellar_Hemisphere_Analysis	nan	NoPvAtAll	nan
BFSP2	ENSG00000170819.4	Adrenal_Gland_Analysis	nan	NoPvAtAll	nan
BFSP2	ENSG00000170819.4	Brain_Cortex_Analysis	nan	NoPvAtAll	nan
BFSP2	ENSG00000170819.4	Artery_Tibial_Analysis	nan	NoPvAtAll	nan
BFSP2	ENSG00000170819.4	Adipose_Visceral_Omentum_Analysis	nan	NoPvAtAll	nan
BFSP2	ENSG00000170819.4	Artery_Coronary_Analysis	nan	NoPvAtAll	nan
BFSP2	ENSG00000170819.4	Esophagus_Gastroesophageal_Junction_Analysis	nan	NoPvAtAll	nan
HSPBAP1	ENSG00000169087.6	ICGC_Analysis	3_122455167_G_A_hg19	False PAWG pval	3.80353437647e-06
HSPBAP1	ENSG00000169087.6	Prostate_Analysis	3_122455167_G_A_hg19	LeadPvNotSignificant(Checkld)	0.117236
HSPBAP1	ENSG00000169087.6	Whole_Blood_Analysis	3_122455167_G_A_hg19	LeadPvSignificant	7.26764e-05
HSPBAP1	ENSG00000169087.6	Pituitary_Analysis	3_122457272_T_C_hg19	NoLDPv,AllPvSignificant	0.000174925
HSPBAP1	ENSG00000169087.6	Vagina_Analysis	3_122455167_G_A_hg19	LeadPvNotSignificant(Checkld)	0.283681
HSPBAP1	ENSG00000169087.6	Uterus_Analysis	3_122455167_G_A_hg19	LeadPvNotSignificant(Checkld)	0.52512
HSPBAP1	ENSG00000169087.6	Spleen_Analysis	3_122455167_G_A_hg19	LeadPvNotSignificant(Checkld)	0.704765
HSPBAP1	ENSG00000169087.6	Stomach_Analysis	3_122455167_G_A_hg19	LeadPvNotSignificant(Checkld)	0.391904
HSPBAP1	ENSG00000169087.6	Testis_Analysis	3_122455167_G_A_hg19	LeadPvNotSignificant(Checkld)	0.255059
HSPBAP1	ENSG00000169087.6	Thyroid_Analysis	3_122455167_G_A_hg19	LeadPvSignificant	1.2144e-05
HSPBAP1	ENSG00000169087.6	Skin_Sun_Exposed_Lower_leg_Analysis	3_122455167_G_A_hg19	LeadPvNotSignificant(Checkld)	0.151181
HSPBAP1	ENSG00000169087.6	Brain_Anterior_cingulate_cortex_BA24_Analysis	3_122455167_G_A_hg19	LeadPvNotSignificant(Checkld)	0.18602
HSPBAP1	ENSG00000169087.6	Brain_Caudate_basal_ganglia_Analysis	3_122455167_G_A_hg19	LeadPvNotSignificant(Checkld)	0.973167
HSPBAP1	ENSG00000169087.6	Brain_Frontal_Cortex_BA9_Analysis	3_122455167_G_A_hg19	LeadPvNotSignificant(Checkld)	0.247051
HSPBAP1	ENSG00000169087.6	Adipose_Subcutaneous_Analysis	3_122455167_G_A_hg19	LeadPvNotSignificant(Checkld)	0.0325413
HSPBAP1	ENSG00000169087.6	Breast_Mammary_Tissue_Analysis	3_122455167_G_A_hg19	LeadPvNotSignificant(Checkld)	0.11232
HSPBAP1	ENSG00000169087.6	Colon_Sigmoid_Analysis	3_122455167_G_A_hg19	LeadPvNotSignificant(Checkld)	0.20614
HSPBAP1	ENSG00000169087.6	Artery_Aorta_Analysis	3_122455167_G_A_hg19	LeadPvNotSignificant(Checkld)	0.345129
HSPBAP1	ENSG00000169087.6	Brain_Cerebellum_Analysis	3_122455167_G_A_hg19	LeadPvNotSignificant(Checkld)	0.318182
HSPBAP1	ENSG00000169087.6	Brain_Nucleus_accumbens_basal_ganglia_Analysis	3_122455167_G_A_hg19	LeadPvNotSignificant(Checkld)	0.894728
HSPBAP1	ENSG00000169087.6	Brain_Hippocampus_Analysis	3_122455167_G_A_hg19	LeadPvNotSignificant(Checkld)	0.716792
HSPBAP1	ENSG00000169087.6	Liver_Analysis	3_122455167_G_A_hg19	LeadPvNotSignificant(Checkld)	0.81417
HSPBAP1	ENSG00000169087.6	Lung_Analysis	3_122455167_G_A_hg19	LeadPvNotSignificant(Checkld)	0.301101
HSPBAP1	ENSG00000169087.6	Ovary_Analysis	3_122455167_G_A_hg19	LeadPvNotSignificant(Checkld)	0.243031
HSPBAP1	ENSG00000169087.6	Pancreas_Analysis	3_122455167_G_A_hg19	LeadPvNotSignificant(Checkld)	0.398552
HSPBAP1	ENSG00000169087.6	Brain_Hypothalamus_Analysis	3_122455167_G_A_hg19	LeadPvNotSignificant(Checkld)	0.928485
HSPBAP1	ENSG00000169087.6	Nerve_Tibial_Analysis	3_122455167_G_A_hg19	LeadPvNotSignificant(Checkld)	0.170586
HSPBAP1	ENSG00000169087.6	Muscle_Skeletal_Analysis	3_122455167_G_A_hg19	LeadPvNotSignificant(Checkld)	0.87068
HSPBAP1	ENSG00000169087.6	Colon_Transverse_Analysis	3_122455167_G_A_hg19	LeadPvNotSignificant(Checkld)	0.520116
HSPBAP1	ENSG00000169087.6	Heart_Atrial_Appendage_Analysis	3_122455167_G_A_hg19	LeadPvNotSignificant(Checkld)	0.346538
HSPBAP1	ENSG00000169087.6	Heart_Left_Ventricle_Analysis	3_122455167_G_A_hg19	LeadPvNotSignificant(Checkld)	0.561382
HSPBAP1	ENSG00000169087.6	Esophagus_Mucosa_Analysis	3_122455167_G_A_hg19	LeadPvNotSignificant(Checkld)	0.179566
HSPBAP1	ENSG00000169087.6	Esophagus_Muscularis_Analysis	3_122455167_G_A_hg19	LeadPvNotSignificant(Checkld)	0.241441
HSPBAP1	ENSG00000169087.6	Skin_Not_Sun_Exposed_Suprapubic_Analysis	3_122455167_G_A_hg19	LeadPvNotSignificant(Checkld)	0.198044
HSPBAP1	ENSG00000169087.6	Small_Intestine_Terminal_Ileum_Analysis	3_122455167_G_A_hg19	LeadPvNotSignificant(Checkld)	0.926597
HSPBAP1	ENSG00000169087.6	Brain_Putamen_basal_ganglia_Analysis	3_122455167_G_A_hg19	LeadPvNotSignificant(Checkld)	0.531033
HSPBAP1	ENSG00000169087.6	Brain_Cerebellar_Hemisphere_Analysis	3_122455167_G_A_hg19	LeadPvNotSignificant(Checkld)	0.965529
HSPBAP1	ENSG00000169087.6	Adrenal_Gland_Analysis	3_122455167_G_A_hg19	LeadPvNotSignificant(Checkld)	0.240121
HSPBAP1	ENSG00000169087.6	Brain_Cortex_Analysis	3_122455167_G_A_hg19	LeadPvNotSignificant(Checkld)	0.801338
HSPBAP1	ENSG00000169087.6	Artery_Tibial_Analysis	3_122455167_G_A_hg19	LeadPvNotSignificant(Checkld)	0.955887
HSPBAP1	ENSG00000169087.6	Adipose_Visceral_Omentum_Analysis	3_122455167_G_A_hg19	LeadPvNotSignificant(Checkld)	0.584181
HSPBAP1	ENSG00000169087.6	Artery_Coronary_Analysis	3_122455167_G_A_hg19	LeadPvNotSignificant(Checkld)	0.406641
HSPBAP1	ENSG00000169087.6	Esophagus_Gastroesophageal_Junction_Analysis	3_122455167_G_A_hg19	LeadPvNotSignificant(Checkld)	0.901107
SOD3	ENSG00000109610.5	ICGC_Analysis	4_24735463_G_A_hg19	False PAWG pval	4.27441935053e-06
SOD3	ENSG00000109610.5	Prostate_Analysis	4_24735463_G_A_hg19	LeadPvNotSignificant(Checkld)	0.560139
SOD3	ENSG00000109610.5	Whole_Blood_Analysis	4_24735463_G_A_hg19	LeadPvNotSignificant(Checkld)	0.994334
SOD3	ENSG00000109610.5	Pituitary_Analysis	4_24735463_G_A_hg19	LeadPvNotSignificant(Checkld)	0.182299
SOD3	ENSG00000109610.5	Vagina_Analysis	4_24735463_G_A_hg19	LeadPvNotSignificant(Checkld)	0.975614
SOD3	ENSG00000109610.5	Uterus_Analysis	4_24735463_G_A_hg19	LeadPvNotSignificant(Checkld)	0.920859
SOD3	ENSG00000109610.5	Spleen_Analysis	4_24735463_G_A_hg19	LeadPvNotSignificant(Checkld)	0.618679
SOD3	ENSG00000109610.5	Stomach_Analysis	4_24735463_G_A_hg19	LeadPvNotSignificant(Checkld)	0.257989
SOD3	ENSG00000109610.5	Testis_Analysis	4_24735463_G_A_hg19	LeadPvNotSignificant(Checkld)	0.0254049
SOD3	ENSG00000109610.5	Thyroid_Analysis	4_24735463_G_A_hg19	LeadPvNotSignificant(Checkld)	0.689607
SOD3	ENSG00000109610.5	Skin_Sun_Exposed_Lower_leg_Analysis	4_24735463_G_A_hg19	LeadPvNotSignificant(Checkld)	0.689341
SOD3	ENSG00000109610.5	Brain_Anterior_cingulate_cortex_BA24_Analysis	4_24735463_G_A_hg19	LeadPvNotSignificant(Checkld)	0.462594
SOD3	ENSG00000109610.5	Brain_Caudate_basal_ganglia_Analysis	4_24735463_G_A_hg19	LeadPvNotSignificant(Checkld)	0.362354
SOD3	ENSG00000109610.5	Brain_Frontal_Cortex_BA9_Analysis	4_24735463_G_A_hg19	LeadPvNotSignificant(Checkld)	0.172303
SOD3	ENSG00000109610.5	Adipose_Subcutaneous_Analysis	4_24735463_G_A_hg19	LeadPvNotSignificant(Checkld)	0.947925
SOD3	ENSG00000109610.5	Breast_Mammary_Tissue_Analysis	4_24735463_G_A_hg19	LeadPvNotSignificant(Checkld)	0.327618
SOD3	ENSG00000109610.5	Colon_Sigmoid_Analysis	4_24735463_G_A_hg19	LeadPvNotSignificant(Checkld)	0.771872
SOD3	ENSG00000109610.5	Artery_Aorta_Analysis	4_24735463_G_A_hg19	LeadPvNotSignificant(Checkld)	0.194343
SOD3	ENSG00000109610.5	Brain_Cerebellum_Analysis	4_24735463_G_A_hg19	LeadPvNotSignificant(Checkld)	0.202838
SOD3	ENSG00000109610.5	Brain_Nucleus_accumbens_basal_ganglia_Analysis	4_24735463_G_A_hg19	LeadPvNotSignificant(Checkld)	0.00449419
SOD3	ENSG00000109610.5	Brain_Hippocampus_Analysis	4_24735463_G_A_hg19	LeadPvNotSignificant(Checkld)	0.722059
SOD3	ENSG00000109610.5	Liver_Analysis	4_24735463_G_A_hg19	LeadPvNotSignificant(Checkld)	0.967099
SOD3	ENSG00000109610.5	Lung_Analysis	4_24735463_G_A_hg19	LeadPvNotSignificant(Checkld)	0.158671
SOD3	ENSG00000109610.5	Ovary_Analysis	4_24735463_G_A_hg19	LeadPvNotSignificant(Checkld)	0.298818
SOD3	ENSG00000109610.5	Pancreas_Analysis	4_24735463_G_A_hg19	LeadPvNotSignificant(Checkld)	0.783217
SOD3	ENSG00000109610.5	Brain_Hypothalamus_Analysis	4_24735463_G_A_hg19	LeadPvNotSignificant(Checkld)	0.202199
SOD3	ENSG00000109610.5	Nerve_Tibial_Analysis	4_24735463_G_A_hg19	LeadPvNotSignificant(Checkld)	0.374922
SOD3	ENSG00000109610.5	Muscle_Skeletal_Analysis	4_24735463_G_A_hg19	LeadPvNotSignificant(Checkld)	0.564936
SOD3	ENSG00000109610.5	Colon_Transverse_Analysis	4_24735463_G_A_hg19	LeadPvNotSignificant(Checkld)	0.261045
SOD3	ENSG00000109610.5	Heart_Atrial_Appendage_Analysis	4_24735463_G_A_hg19	LeadPvNotSignificant(Checkld)	0.370146
SOD3	ENSG00000109610.5	Heart_Left_Ventricle_Analysis	4_24735463_G_A_hg19	LeadPvNotSignificant(Checkld)	0.41059
SOD3	ENSG00000109610.5	Esophagus_Mucosa_Analysis	4_24735463_G_A_hg19	LeadPvNotSignificant(Checkld)	0.886878
SOD3	ENSG00000109610.5	Esophagus_Muscularis_Analysis	4_24735463_G_A_hg19	LeadPvNotSignificant(Checkld)	0.0471321
SOD3	ENSG00000109610.5	Skin_Not_Sun_Exposed_Suprapubic_Analysis	4_24735463_G_A_hg19	LeadPvNotSignificant(Checkld)	0.450514
SOD3	ENSG00000109610.5	Small_Intestine_Terminal_Ileum_Analysis	4_24735463_G_A_hg19	LeadPvNotSignificant(Checkld)	0.587508
SOD3	ENSG00000109610.5	Brain_Putamen_basal_ganglia_Analysis	4_24735463_G_A_hg19	LeadPvNotSignificant(Checkld)	0.299253
SOD3	ENSG00000109610.5	Brain_Cerebellar_Hemisphere_Analysis	4_24735463_G_A_hg19	LeadPvNotSignificant(Checkld)	0.562574
SOD3	ENSG00000109610.5	Adrenal_Gland_Analysis	4_24735463_G_A_hg19	LeadPvNotSignificant(Checkld)	0.916902
SOD3	ENSG00000109610.5	Brain_Cortex_Analysis	4_24735463_G_A_hg19	LeadPvNotSignificant(Checkld)	0.0521504
SOD3	ENSG00000109610.5	Artery_Tibial_Analysis	4_24735463_G_A_hg19	LeadPvNotSignificant(Checkld)	0.40572
SOD3	ENSG00000109610.5	Adipose_Visceral_Omentum_Analysis	4_24735463_G_A_hg19	LeadPvNotSignificant(Checkld)	0.255995
SOD3	ENSG00000109610.5	Artery_Coronary_Analysis	4_24735463_G_A_hg19	LeadPvNotSignificant(Checkld)	0.673826
SOD3	ENSG00000109610.5	Esophagus_Gastroesophageal_Junction_Analysis	4_24735463_G_A_hg19	LeadPvNotSignificant(Checkld)	0.419478
RP11-455G16.1	ENSG00000178636.4	ICGC_Analysis	4_120120607_A_C_hg19	True PAWG pval	7.06452536155e-06
RP11-455G16.1	ENSG00000178636.4	Prostate_Analysis	4_120120607_A_C_hg19	LeadPvNotSignificant(Checkld)	0.00383626
RP11-455G16.1	ENSG00000178636.4	Whole_Blood_Analysis	nan	NoPvAtAll	nan
RP11-455G16.1	ENSG00000178636.4	Pituitary_Analysis	4_120120607_A_C_hg19	LeadPvNotSignificant(Checkld)	0.452798
RP11-455G16.1	ENSG00000178636.4	Vagina_Analysis	nan	NoPvAtAll	nan
RP11-455G16.1	ENSG00000178636.4	Uterus_Analysis	nan	NoPvAtAll	nan
RP11-455G16.1	ENSG00000178636.4	Spleen_Analysis	4_120120607_A_C_hg19	LeadPvSignificant	8.49062e-05
RP11-455G16.1	ENSG00000178636.4	Stomach_Analysis	4_120120607_A_C_hg19	LeadPvNotSignificant(Checkld)	0.197448
RP11-455G16.1	ENSG00000178636.4	Testis_Analysis	4_120120607_A_C_hg19	LeadPvNotSignificant(Checkld)	0.0627651
RP11-455G16.1	ENSG00000178636.4	Thyroid_Analysis	4_120120607_A_C_hg19	LeadPvNotSignificant(Checkld)	0.037332
RP11-455G16.1	ENSG00000178636.4	Skin_Sun_Exposed_Lower_leg_Analysis	4_120120607_A_C_hg19	LeadPvNotSignificant(Checkld)	0.00938506
RP11-455G16.1	ENSG00000178636.4	Brain_Anterior_cingulate_cortex_BA24_Analysis	nan	NoPvAtAll	nan
RP11-455G16.1	ENSG00000178636.4	Brain_Caudate_basal_ganglia_Analysis	nan	NoPvAtAll	nan
RP11-455G16.1	ENSG00000178636.4	Brain_Frontal_Cortex_BA9_Analysis	nan	NoPvAtAll	nan
RP11-455G16.1	ENSG00000178636.4	Adipose_Subcutaneous_Analysis	4_120120607_A_C_hg19	LeadPvNotSignificant(Checkld)	0.0100163
RP11-455G16.1	ENSG00000178636.4	Breast_Mammary_Tissue_Analysis	4_120120607_A_C_hg19	LeadPvNotSignificant(Checkld)	0.00712904
RP11-455G16.1	ENSG00000178636.4	Colon_Sigmoid_Analysis	nan	NoPvAtAll	nan
RP11-455G16.1	ENSG00000178636.4	Artery_Aorta_Analysis	4_120120607_A_C_hg19	LeadPvNotSignificant(Checkld)	0.234826
RP11-455G16.1	ENSG00000178636.4	Brain_Cerebellum_Analysis	nan	NoPvAtAll	nan
RP11-455G16.1	ENSG00000178636.4	Brain_Nucleus_accumbens_basal_ganglia_Analysis	nan	NoPvAtAll	nan
RP11-455G16.1	ENSG00000178636.4	Brain_Hippocampus_Analysis	nan	NoPvAtAll	nan
RP11-455G16.1	ENSG00000178636.4	Liver_Analysis	nan	NoPvAtAll	nan
RP11-455G16.1	ENSG00000178636.4	Lung_Analysis	4_120120607_A_C_hg19	LeadPvNotSignificant(Checkld)	0.000459575
RP11-455G16.1	ENSG00000178636.4	Ovary_Analysis	4_120120607_A_C_hg19	LeadPvNotSignificant(Checkld)	0.0776259
RP11-455G16.1	ENSG00000178636.4	Pancreas_Analysis	nan	NoPvAtAll	nan
RP11-455G16.1	ENSG00000178636.4	Brain_Hypothalamus_Analysis	nan	NoPvAtAll	nan
RP11-455G16.1	ENSG00000178636.4	Nerve_Tibial_Analysis	4_120120607_A_C_hg19	LeadPvNotSignificant(Checkld)	0.000471743
RP11-455G16.1	ENSG00000178636.4	Muscle_Skeletal_Analysis	4_120120607_A_C_hg19	LeadPvNotSignificant(Checkld)	0.00661711
RP11-455G16.1	ENSG00000178636.4	Colon_Transverse_Analysis	4_120120607_A_C_hg19	LeadPvNotSignificant(Checkld)	0.172018
RP11-455G16.1	ENSG00000178636.4	Heart_Atrial_Appendage_Analysis	nan	NoPvAtAll	nan
RP11-455G16.1	ENSG00000178636.4	Heart_Left_Ventricle_Analysis	nan	NoPvAtAll	nan
RP11-455G16.1	ENSG00000178636.4	Esophagus_Mucosa_Analysis	nan	NoPvAtAll	nan
RP11-455G16.1	ENSG00000178636.4	Esophagus_Muscularis_Analysis	4_120120607_A_C_hg19	LeadPvNotSignificant(Checkld)	0.433601
RP11-455G16.1	ENSG00000178636.4	Skin_Not_Sun_Exposed_Suprapubic_Analysis	nan	NoPvAtAll	nan
RP11-455G16.1	ENSG00000178636.4	Small_Intestine_Terminal_Ileum_Analysis	4_120120607_A_C_hg19	LeadPvNotSignificant(Checkld)	0.310098
RP11-455G16.1	ENSG00000178636.4	Brain_Putamen_basal_ganglia_Analysis	nan	NoPvAtAll	nan
RP11-455G16.1	ENSG00000178636.4	Brain_Cerebellar_Hemisphere_Analysis	nan	NoPvAtAll	nan
RP11-455G16.1	ENSG00000178636.4	Adrenal_Gland_Analysis	nan	NoPvAtAll	nan
RP11-455G16.1	ENSG00000178636.4	Brain_Cortex_Analysis	nan	NoPvAtAll	nan
RP11-455G16.1	ENSG00000178636.4	Artery_Tibial_Analysis	4_120120607_A_C_hg19	LeadPvNotSignificant(Checkld)	0.0290007
RP11-455G16.1	ENSG00000178636.4	Adipose_Visceral_Omentum_Analysis	nan	NoPvAtAll	nan
RP11-455G16.1	ENSG00000178636.4	Artery_Coronary_Analysis	nan	NoPvAtAll	nan
RP11-455G16.1	ENSG00000178636.4	Esophagus_Gastroesophageal_Junction_Analysis	4_120120607_A_C_hg19	LeadPvNotSignificant(Checkld)	0.569702
SERF1B	ENSG00000205572.5	ICGC_Analysis	5_69339977_T_G_hg19	False PAWG pval	1.19461162343e-06
SERF1B	ENSG00000205572.5	Prostate_Analysis	5_69420946_A_T_b37	NoLDPv,AllPvNotSignificant	0.211276
SERF1B	ENSG00000205572.5	Whole_Blood_Analysis	5_69342881_T_C_hg19	NoLDPv,AllPvNotSignificant	0.00847612
SERF1B	ENSG00000205572.5	Pituitary_Analysis	5_69240064_G_A_hg19	NoLDPv,AllPvNotSignificant	0.0602362
SERF1B	ENSG00000205572.5	Vagina_Analysis	5_69370574_C_G_hg19	NoLDPv,AllPvNotSignificant	0.0651284
SERF1B	ENSG00000205572.5	Uterus_Analysis	5_69331213_T_A_b37	NoLDPv,AllPvNotSignificant	0.0967279
SERF1B	ENSG00000205572.5	Spleen_Analysis	5_69331213_T_A_b37	NoLDPv,AllPvNotSignificant	0.109597
SERF1B	ENSG00000205572.5	Stomach_Analysis	5_69420946_A_T_b37	NoLDPv,AllPvNotSignificant	0.0450619
SERF1B	ENSG00000205572.5	Testis_Analysis	5_69408916_G_C_hg19	NoLDPv,AllPvNotSignificant	0.151745
SERF1B	ENSG00000205572.5	Thyroid_Analysis	5_69238791_G_C_b37	NoLDPv,AllPvNotSignificant	0.146106
SERF1B	ENSG00000205572.5	Skin_Sun_Exposed_Lower_leg_Analysis	5_69342881_T_C_hg19	NoLDPv,AllPvNotSignificant	0.039122
SERF1B	ENSG00000205572.5	Brain_Anterior_cingulate_cortex_BA24_Analysis	5_69331213_T_A_b37	NoLDPv,AllPvNotSignificant	0.0543249
SERF1B	ENSG00000205572.5	Brain_Caudate_basal_ganglia_Analysis	5_69342881_T_C_hg19	NoLDPv,AllPvNotSignificant	0.203033
SERF1B	ENSG00000205572.5	Brain_Frontal_Cortex_BA9_Analysis	5_69331213_T_A_b37	NoLDPv,AllPvNotSignificant	0.000418745
SERF1B	ENSG00000205572.5	Adipose_Subcutaneous_Analysis	5_69420949_A_T_b37	NoLDPv,AllPvNotSignificant	0.0195955
SERF1B	ENSG00000205572.5	Breast_Mammary_Tissue_Analysis	5_69399957_A_T_b37	NoLDPv,AllPvNotSignificant	0.0642672
SERF1B	ENSG00000205572.5	Colon_Sigmoid_Analysis	5_69290958_A_G_b37	NoLDPv,AllPvNotSignificant	0.03965
SERF1B	ENSG00000205572.5	Artery_Aorta_Analysis	5_69420946_A_T_b37	NoLDPv,AllPvNotSignificant	0.00758416
SERF1B	ENSG00000205572.5	Brain_Cerebellum_Analysis	5_69240050_T_C_hg19	NoLDPv,AllPvNotSignificant	0.0139751
SERF1B	ENSG00000205572.5	Brain_Nucleus_accumbens_basal_ganglia_Analysis	5_69331213_T_A_b37	NoLDPv,AllPvNotSignificant	0.0069666
SERF1B	ENSG00000205572.5	Brain_Hippocampus_Analysis	5_69291044_A_G_hg19	NoLDPv,AllPvNotSignificant	0.0293692
SERF1B	ENSG00000205572.5	Liver_Analysis	5_69370574_C_G_hg19	NoLDPv,AllPvNotSignificant	0.158818
SERF1B	ENSG00000205572.5	Lung_Analysis	5_69240050_T_C_hg19	NoLDPv,AllPvNotSignificant	0.0212461
SERF1B	ENSG00000205572.5	Ovary_Analysis	5_69398520_A_T_b37	NoLDPv,AllPvNotSignificant	0.0467338
SERF1B	ENSG00000205572.5	Pancreas_Analysis	5_69331213_T_A_b37	NoLDPv,AllPvNotSignificant	0.180638
SERF1B	ENSG00000205572.5	Brain_Hypothalamus_Analysis	5_69342881_T_C_hg19	NoLDPv,AllPvNotSignificant	0.0286439
SERF1B	ENSG00000205572.5	Nerve_Tibial_Analysis	5_69240064_G_A_hg19	NoLDPv,AllPvNotSignificant	0.0772079
SERF1B	ENSG00000205572.5	Muscle_Skeletal_Analysis	5_69331213_T_A_b37	NoLDPv,AllPvNotSignificant	0.00132267
SERF1B	ENSG00000205572.5	Colon_Transverse_Analysis	5_69408916_G_C_hg19	NoLDPv,AllPvNotSignificant	0.128489
SERF1B	ENSG00000205572.5	Heart_Atrial_Appendage_Analysis	5_69331213_T_A_b37	NoLDPv,AllPvNotSignificant	0.00518334
SERF1B	ENSG00000205572.5	Heart_Left_Ventricle_Analysis	5_69238774_T_G_hg19	NoLDPv,AllPvNotSignificant	0.0388342
SERF1B	ENSG00000205572.5	Esophagus_Mucosa_Analysis	5_69342881_T_C_hg19	NoLDPv,AllPvNotSignificant	0.228436
SERF1B	ENSG00000205572.5	Esophagus_Muscularis_Analysis	5_69238774_T_G_hg19	NoLDPv,AllPvNotSignificant	0.0109596
SERF1B	ENSG00000205572.5	Skin_Not_Sun_Exposed_Suprapubic_Analysis	5_69238791_G_C_b37	NoLDPv,AllPvNotSignificant	0.00577181
SERF1B	ENSG00000205572.5	Small_Intestine_Terminal_Ileum_Analysis	5_69408916_G_C_hg19	NoLDPv,AllPvNotSignificant	0.0157523
SERF1B	ENSG00000205572.5	Brain_Putamen_basal_ganglia_Analysis	5_69342881_T_C_hg19	NoLDPv,AllPvNotSignificant	0.00221611
SERF1B	ENSG00000205572.5	Brain_Cerebellar_Hemisphere_Analysis	5_69331213_T_A_b37	NoLDPv,AllPvSignificant	3.71695e-05
SERF1B	ENSG00000205572.5	Adrenal_Gland_Analysis	5_69238791_G_C_b37	NoLDPv,AllPvNotSignificant	0.0814899
SERF1B	ENSG00000205572.5	Brain_Cortex_Analysis	5_69331213_T_A_b37	NoLDPv,AllPvNotSignificant	0.195408
SERF1B	ENSG00000205572.5	Artery_Tibial_Analysis	5_69399957_A_T_b37	NoLDPv,AllPvNotSignificant	0.00916169
SERF1B	ENSG00000205572.5	Adipose_Visceral_Omentum_Analysis	5_69420949_A_T_b37	NoLDPv,AllPvNotSignificant	0.032454
SERF1B	ENSG00000205572.5	Artery_Coronary_Analysis	5_69331216_T_A_b37	NoLDPv,AllPvNotSignificant	0.00280332
SERF1B	ENSG00000205572.5	Esophagus_Gastroesophageal_Junction_Analysis	5_69240050_T_C_hg19	NoLDPv,AllPvNotSignificant	0.0271168
SMN2	ENSG00000205571.8	ICGC_Analysis	5_69280024_C_T_hg19	False PAWG pval	2.50608977859e-05
SMN2	ENSG00000205571.8	Prostate_Analysis	5_69331213_T_A_b37	NoLDPv,AllPvNotSignificant	0.174516
SMN2	ENSG00000205571.8	Whole_Blood_Analysis	5_69461989_T_C_b37	NoLDPv,AllPvNotSignificant	0.000256546
SMN2	ENSG00000205571.8	Pituitary_Analysis	5_69370574_C_G_hg19	NoLDPv,AllPvNotSignificant	0.130478
SMN2	ENSG00000205571.8	Vagina_Analysis	5_69461441_A_G_b37	NoLDPv,AllPvNotSignificant	0.0648516
SMN2	ENSG00000205571.8	Uterus_Analysis	5_69291044_A_G_hg19	NoLDPv,AllPvNotSignificant	0.01639
SMN2	ENSG00000205571.8	Spleen_Analysis	5_69343570_G_T_b37	NoLDPv,AllPvNotSignificant	0.0157122
SMN2	ENSG00000205571.8	Stomach_Analysis	5_69343570_G_T_b37	NoLDPv,AllPvNotSignificant	0.0219023
SMN2	ENSG00000205571.8	Testis_Analysis	5_69373667_A_G_hg19	NoLDPv,AllPvNotSignificant	0.0495347
SMN2	ENSG00000205571.8	Thyroid_Analysis	5_69462125_T_G_b37	NoLDPv,AllPvNotSignificant	0.00228977
SMN2	ENSG00000205571.8	Skin_Sun_Exposed_Lower_leg_Analysis	5_69442483_A_C_b37	NoLDPv,AllPvNotSignificant	0.0326669
SMN2	ENSG00000205571.8	Brain_Anterior_cingulate_cortex_BA24_Analysis	5_69370574_C_G_hg19	NoLDPv,AllPvNotSignificant	0.00729708
SMN2	ENSG00000205571.8	Brain_Caudate_basal_ganglia_Analysis	5_69370574_C_G_hg19	NoLDPv,AllPvNotSignificant	0.00143074
SMN2	ENSG00000205571.8	Brain_Frontal_Cortex_BA9_Analysis	5_69331213_T_A_b37	NoLDPv,AllPvNotSignificant	0.00301876
SMN2	ENSG00000205571.8	Adipose_Subcutaneous_Analysis	5_69331213_T_A_b37	NoLDPv,AllPvNotSignificant	0.0358745
SMN2	ENSG00000205571.8	Breast_Mammary_Tissue_Analysis	5_69342881_T_C_hg19	NoLDPv,AllPvNotSignificant	0.0340717
SMN2	ENSG00000205571.8	Colon_Sigmoid_Analysis	5_69331213_T_A_b37	NoLDPv,AllPvNotSignificant	0.0138909
SMN2	ENSG00000205571.8	Artery_Aorta_Analysis	5_69373667_A_G_hg19	NoLDPv,AllPvSignificant	6.39996e-05
SMN2	ENSG00000205571.8	Brain_Cerebellum_Analysis	5_69331213_T_A_b37	NoLDPv,AllPvNotSignificant	0.13768
SMN2	ENSG00000205571.8	Brain_Nucleus_accumbens_basal_ganglia_Analysis	5_69331213_T_A_b37	NoLDPv,AllPvNotSignificant	0.020744
SMN2	ENSG00000205571.8	Brain_Hippocampus_Analysis	5_69370574_C_G_hg19	NoLDPv,AllPvNotSignificant	0.0850876
SMN2	ENSG00000205571.8	Liver_Analysis	5_69442503_G_C_b37	NoLDPv,AllPvNotSignificant	0.00188315
SMN2	ENSG00000205571.8	Lung_Analysis	5_69442483_A_C_b37	NoLDPv,AllPvNotSignificant	0.00829004
SMN2	ENSG00000205571.8	Ovary_Analysis	5_69461441_A_G_b37	NoLDPv,AllPvNotSignificant	0.0115166
SMN2	ENSG00000205571.8	Pancreas_Analysis	5_69461989_T_C_b37	NoLDPv,AllPvNotSignificant	0.00745353
SMN2	ENSG00000205571.8	Brain_Hypothalamus_Analysis	5_69370574_C_G_hg19	NoLDPv,AllPvNotSignificant	0.0335489
SMN2	ENSG00000205571.8	Nerve_Tibial_Analysis	5_69461989_T_C_b37	NoLDPv,AllPvNotSignificant	0.00105002
SMN2	ENSG00000205571.8	Muscle_Skeletal_Analysis	5_69442483_A_C_b37	NoLDPv,AllPvNotSignificant	0.00368377
SMN2	ENSG00000205571.8	Colon_Transverse_Analysis	5_69343570_G_T_b37	NoLDPv,AllPvNotSignificant	0.000585731
SMN2	ENSG00000205571.8	Heart_Atrial_Appendage_Analysis	5_69442503_G_C_b37	NoLDPv,AllPvNotSignificant	0.00206087
SMN2	ENSG00000205571.8	Heart_Left_Ventricle_Analysis	5_69393259_C_G_hg19	NoLDPv,AllPvNotSignificant	0.00203872
SMN2	ENSG00000205571.8	Esophagus_Mucosa_Analysis	5_69343570_G_T_b37	NoLDPv,AllPvNotSignificant	0.00495539
SMN2	ENSG00000205571.8	Esophagus_Muscularis_Analysis	5_69370574_C_G_hg19	NoLDPv,AllPvNotSignificant	0.000253082
SMN2	ENSG00000205571.8	Skin_Not_Sun_Exposed_Suprapubic_Analysis	5_69442483_A_C_b37	NoLDPv,AllPvNotSignificant	0.00689776
SMN2	ENSG00000205571.8	Small_Intestine_Terminal_Ileum_Analysis	5_69342881_T_C_hg19	NoLDPv,AllPvNotSignificant	0.0799381
SMN2	ENSG00000205571.8	Brain_Putamen_basal_ganglia_Analysis	5_69399957_A_T_b37	NoLDPv,AllPvNotSignificant	0.021965
SMN2	ENSG00000205571.8	Brain_Cerebellar_Hemisphere_Analysis	5_69331213_T_A_b37	NoLDPv,AllPvNotSignificant	0.00081829
SMN2	ENSG00000205571.8	Adrenal_Gland_Analysis	5_69343570_G_T_b37	NoLDPv,AllPvNotSignificant	0.0104633
SMN2	ENSG00000205571.8	Brain_Cortex_Analysis	5_69331213_T_A_b37	NoLDPv,AllPvNotSignificant	0.00542125
SMN2	ENSG00000205571.8	Artery_Tibial_Analysis	5_69442483_A_C_b37	NoLDPv,AllPvNotSignificant	0.00147803
SMN2	ENSG00000205571.8	Adipose_Visceral_Omentum_Analysis	5_69442483_A_C_b37	NoLDPv,AllPvNotSignificant	0.0290074
SMN2	ENSG00000205571.8	Artery_Coronary_Analysis	5_69442483_A_C_b37	NoLDPv,AllPvNotSignificant	0.00567675
SMN2	ENSG00000205571.8	Esophagus_Gastroesophageal_Junction_Analysis	5_69331213_T_A_b37	NoLDPv,AllPvNotSignificant	0.0250869
ERCC8	ENSG00000049167.9	ICGC_Analysis	5_60319731_G_A_hg19	False PAWG pval	9.5538926459e-06
ERCC8	ENSG00000049167.9	Prostate_Analysis	5_60319731_G_A_hg19	LeadPvNotSignificant(Checkld)	0.90976
ERCC8	ENSG00000049167.9	Whole_Blood_Analysis	5_60319731_G_A_hg19	LeadPvNotSignificant(Checkld)	0.0085326
ERCC8	ENSG00000049167.9	Pituitary_Analysis	5_60319731_G_A_hg19	LeadPvNotSignificant(Checkld)	0.593727
ERCC8	ENSG00000049167.9	Vagina_Analysis	5_60319731_G_A_hg19	LeadPvNotSignificant(Checkld)	0.0906641
ERCC8	ENSG00000049167.9	Uterus_Analysis	5_60319731_G_A_hg19	LeadPvNotSignificant(Checkld)	0.151511
ERCC8	ENSG00000049167.9	Spleen_Analysis	5_60319731_G_A_hg19	LeadPvNotSignificant(Checkld)	0.0716378
ERCC8	ENSG00000049167.9	Stomach_Analysis	5_60319731_G_A_hg19	LeadPvNotSignificant(Checkld)	0.224689
ERCC8	ENSG00000049167.9	Testis_Analysis	5_60319731_G_A_hg19	LeadPvNotSignificant(Checkld)	0.0019043
ERCC8	ENSG00000049167.9	Thyroid_Analysis	5_60319731_G_A_hg19	LeadPvNotSignificant(Checkld)	0.0276063
ERCC8	ENSG00000049167.9	Skin_Sun_Exposed_Lower_leg_Analysis	5_60319731_G_A_hg19	LeadPvNotSignificant(Checkld)	0.000917007
ERCC8	ENSG00000049167.9	Brain_Anterior_cingulate_cortex_BA24_Analysis	5_60319731_G_A_hg19	LeadPvNotSignificant(Checkld)	0.0408422
ERCC8	ENSG00000049167.9	Brain_Caudate_basal_ganglia_Analysis	5_60319731_G_A_hg19	LeadPvNotSignificant(Checkld)	0.564266
ERCC8	ENSG00000049167.9	Brain_Frontal_Cortex_BA9_Analysis	5_60319731_G_A_hg19	LeadPvNotSignificant(Checkld)	0.896711
ERCC8	ENSG00000049167.9	Adipose_Subcutaneous_Analysis	5_60319731_G_A_hg19	LeadPvNotSignificant(Checkld)	0.0182288
ERCC8	ENSG00000049167.9	Breast_Mammary_Tissue_Analysis	5_60319731_G_A_hg19	LeadPvNotSignificant(Checkld)	0.00159746
ERCC8	ENSG00000049167.9	Colon_Sigmoid_Analysis	5_60319731_G_A_hg19	LeadPvNotSignificant(Checkld)	0.776013
ERCC8	ENSG00000049167.9	Artery_Aorta_Analysis	5_60319731_G_A_hg19	LeadPvNotSignificant(Checkld)	0.000537117
ERCC8	ENSG00000049167.9	Brain_Cerebellum_Analysis	5_60319731_G_A_hg19	LeadPvNotSignificant(Checkld)	0.952588
ERCC8	ENSG00000049167.9	Brain_Nucleus_accumbens_basal_ganglia_Analysis	5_60319731_G_A_hg19	LeadPvNotSignificant(Checkld)	0.19709
ERCC8	ENSG00000049167.9	Brain_Hippocampus_Analysis	5_60319731_G_A_hg19	LeadPvNotSignificant(Checkld)	0.425949
ERCC8	ENSG00000049167.9	Liver_Analysis	5_60319731_G_A_hg19	LeadPvNotSignificant(Checkld)	0.0113867
ERCC8	ENSG00000049167.9	Lung_Analysis	5_60319731_G_A_hg19	LeadPvNotSignificant(Checkld)	0.00229427
ERCC8	ENSG00000049167.9	Ovary_Analysis	5_60319731_G_A_hg19	LeadPvNotSignificant(Checkld)	0.34287
ERCC8	ENSG00000049167.9	Pancreas_Analysis	5_60319731_G_A_hg19	LeadPvNotSignificant(Checkld)	0.037631
ERCC8	ENSG00000049167.9	Brain_Hypothalamus_Analysis	5_60319731_G_A_hg19	LeadPvNotSignificant(Checkld)	0.102245
ERCC8	ENSG00000049167.9	Nerve_Tibial_Analysis	5_60319731_G_A_hg19	LeadPvNotSignificant(Checkld)	0.0333481
ERCC8	ENSG00000049167.9	Muscle_Skeletal_Analysis	5_60319731_G_A_hg19	LeadPvNotSignificant(Checkld)	0.00672067
ERCC8	ENSG00000049167.9	Colon_Transverse_Analysis	5_60319731_G_A_hg19	LeadPvNotSignificant(Checkld)	0.00341204
ERCC8	ENSG00000049167.9	Heart_Atrial_Appendage_Analysis	5_60319731_G_A_hg19	LeadPvNotSignificant(Checkld)	0.944174
ERCC8	ENSG00000049167.9	Heart_Left_Ventricle_Analysis	5_60319731_G_A_hg19	LeadPvNotSignificant(Checkld)	0.0374247
ERCC8	ENSG00000049167.9	Esophagus_Mucosa_Analysis	5_60319731_G_A_hg19	LeadPvNotSignificant(Checkld)	0.000804966
ERCC8	ENSG00000049167.9	Esophagus_Muscularis_Analysis	5_60319731_G_A_hg19	LeadPvNotSignificant(Checkld)	0.791028
ERCC8	ENSG00000049167.9	Skin_Not_Sun_Exposed_Suprapubic_Analysis	5_60319731_G_A_hg19	LeadPvNotSignificant(Checkld)	0.00187515
ERCC8	ENSG00000049167.9	Small_Intestine_Terminal_Ileum_Analysis	5_60319731_G_A_hg19	LeadPvNotSignificant(Checkld)	0.844844
ERCC8	ENSG00000049167.9	Brain_Putamen_basal_ganglia_Analysis	5_60319731_G_A_hg19	LeadPvNotSignificant(Checkld)	0.456713
ERCC8	ENSG00000049167.9	Brain_Cerebellar_Hemisphere_Analysis	5_60319731_G_A_hg19	LeadPvNotSignificant(Checkld)	0.30219
ERCC8	ENSG00000049167.9	Adrenal_Gland_Analysis	5_60319731_G_A_hg19	LeadPvNotSignificant(Checkld)	0.0215098
ERCC8	ENSG00000049167.9	Brain_Cortex_Analysis	5_60319731_G_A_hg19	LeadPvNotSignificant(Checkld)	0.610199
ERCC8	ENSG00000049167.9	Artery_Tibial_Analysis	5_60319731_G_A_hg19	LeadPvNotSignificant(Checkld)	0.0101135
ERCC8	ENSG00000049167.9	Adipose_Visceral_Omentum_Analysis	5_60319731_G_A_hg19	LeadPvNotSignificant(Checkld)	0.0562196
ERCC8	ENSG00000049167.9	Artery_Coronary_Analysis	5_60319731_G_A_hg19	LeadPvNotSignificant(Checkld)	0.261431
ERCC8	ENSG00000049167.9	Esophagus_Gastroesophageal_Junction_Analysis	5_60319731_G_A_hg19	LeadPvNotSignificant(Checkld)	0.308804
AC110771.1	ENSG00000269302.1	ICGC_Analysis	4_187112832_C_T_hg19	False PAWG pval	1.64327091209e-08
AC110771.1	ENSG00000269302.1	Prostate_Analysis	4_187112832_C_T_hg19	LeadPvNotSignificant(Checkld)	0.242916
AC110771.1	ENSG00000269302.1	Whole_Blood_Analysis	4_187112832_C_T_hg19	LeadPvNotSignificant(Checkld)	0.490034
AC110771.1	ENSG00000269302.1	Pituitary_Analysis	4_187112832_C_T_hg19	LeadPvNotSignificant(Checkld)	0.863237
AC110771.1	ENSG00000269302.1	Vagina_Analysis	4_187112832_C_T_hg19	LeadPvNotSignificant(Checkld)	0.823879
AC110771.1	ENSG00000269302.1	Uterus_Analysis	4_187112832_C_T_hg19	LeadPvNotSignificant(Checkld)	0.44446
AC110771.1	ENSG00000269302.1	Spleen_Analysis	4_187112832_C_T_hg19	LeadPvNotSignificant(Checkld)	0.311307
AC110771.1	ENSG00000269302.1	Stomach_Analysis	4_187112832_C_T_hg19	LeadPvNotSignificant(Checkld)	0.19455
AC110771.1	ENSG00000269302.1	Testis_Analysis	4_187112832_C_T_hg19	LeadPvSignificant	1.88791e-12
AC110771.1	ENSG00000269302.1	Thyroid_Analysis	4_187112832_C_T_hg19	LeadPvSignificant	1.92561e-09
AC110771.1	ENSG00000269302.1	Skin_Sun_Exposed_Lower_leg_Analysis	4_187112832_C_T_hg19	LeadPvNotSignificant(Checkld)	0.752187
AC110771.1	ENSG00000269302.1	Brain_Anterior_cingulate_cortex_BA24_Analysis	4_187112832_C_T_hg19	LeadPvNotSignificant(Checkld)	0.566839
AC110771.1	ENSG00000269302.1	Brain_Caudate_basal_ganglia_Analysis	4_187112832_C_T_hg19	LeadPvNotSignificant(Checkld)	0.350809
AC110771.1	ENSG00000269302.1	Brain_Frontal_Cortex_BA9_Analysis	4_187112832_C_T_hg19	LeadPvNotSignificant(Checkld)	0.346768
AC110771.1	ENSG00000269302.1	Adipose_Subcutaneous_Analysis	4_187112832_C_T_hg19	LeadPvNotSignificant(Checkld)	0.304113
AC110771.1	ENSG00000269302.1	Breast_Mammary_Tissue_Analysis	4_187112832_C_T_hg19	LeadPvNotSignificant(Checkld)	0.104029
AC110771.1	ENSG00000269302.1	Colon_Sigmoid_Analysis	4_187112832_C_T_hg19	LeadPvNotSignificant(Checkld)	0.716637
AC110771.1	ENSG00000269302.1	Artery_Aorta_Analysis	4_187112832_C_T_hg19	LeadPvNotSignificant(Checkld)	0.329449
AC110771.1	ENSG00000269302.1	Brain_Cerebellum_Analysis	4_187112832_C_T_hg19	LeadPvNotSignificant(Checkld)	0.260221
AC110771.1	ENSG00000269302.1	Brain_Nucleus_accumbens_basal_ganglia_Analysis	4_187112832_C_T_hg19	LeadPvNotSignificant(Checkld)	0.898971
AC110771.1	ENSG00000269302.1	Brain_Hippocampus_Analysis	4_187112832_C_T_hg19	LeadPvNotSignificant(Checkld)	0.0205087
AC110771.1	ENSG00000269302.1	Liver_Analysis	4_187112832_C_T_hg19	LeadPvNotSignificant(Checkld)	0.000325423
AC110771.1	ENSG00000269302.1	Lung_Analysis	4_187112832_C_T_hg19	LeadPvNotSignificant(Checkld)	0.00419887
AC110771.1	ENSG00000269302.1	Ovary_Analysis	4_187112832_C_T_hg19	LeadPvNotSignificant(Checkld)	0.0169237
AC110771.1	ENSG00000269302.1	Pancreas_Analysis	4_187112832_C_T_hg19	LeadPvNotSignificant(Checkld)	0.402129
AC110771.1	ENSG00000269302.1	Brain_Hypothalamus_Analysis	4_187112832_C_T_hg19	LeadPvNotSignificant(Checkld)	0.188178
AC110771.1	ENSG00000269302.1	Nerve_Tibial_Analysis	4_187112832_C_T_hg19	LeadPvNotSignificant(Checkld)	0.548791
AC110771.1	ENSG00000269302.1	Muscle_Skeletal_Analysis	4_187112832_C_T_hg19	LeadPvSignificant	4.18789e-07
AC110771.1	ENSG00000269302.1	Colon_Transverse_Analysis	4_187112832_C_T_hg19	LeadPvNotSignificant(Checkld)	0.123944
AC110771.1	ENSG00000269302.1	Heart_Atrial_Appendage_Analysis	4_187112832_C_T_hg19	LeadPvNotSignificant(Checkld)	0.00321489
AC110771.1	ENSG00000269302.1	Heart_Left_Ventricle_Analysis	4_187112832_C_T_hg19	LeadPvNotSignificant(Checkld)	0.000943495
AC110771.1	ENSG00000269302.1	Esophagus_Mucosa_Analysis	4_187112832_C_T_hg19	LeadPvNotSignificant(Checkld)	0.0458569
AC110771.1	ENSG00000269302.1	Esophagus_Muscularis_Analysis	4_187112832_C_T_hg19	LeadPvNotSignificant(Checkld)	0.244115
AC110771.1	ENSG00000269302.1	Skin_Not_Sun_Exposed_Suprapubic_Analysis	4_187112832_C_T_hg19	LeadPvNotSignificant(Checkld)	0.247664
AC110771.1	ENSG00000269302.1	Small_Intestine_Terminal_Ileum_Analysis	4_187112832_C_T_hg19	LeadPvNotSignificant(Checkld)	0.436689
AC110771.1	ENSG00000269302.1	Brain_Putamen_basal_ganglia_Analysis	4_187112832_C_T_hg19	LeadPvNotSignificant(Checkld)	0.287738
AC110771.1	ENSG00000269302.1	Brain_Cerebellar_Hemisphere_Analysis	4_187112832_C_T_hg19	LeadPvNotSignificant(Checkld)	0.369016
AC110771.1	ENSG00000269302.1	Adrenal_Gland_Analysis	4_187112832_C_T_hg19	LeadPvNotSignificant(Checkld)	0.63685
AC110771.1	ENSG00000269302.1	Brain_Cortex_Analysis	4_187112832_C_T_hg19	LeadPvNotSignificant(Checkld)	0.110047
AC110771.1	ENSG00000269302.1	Artery_Tibial_Analysis	4_187112832_C_T_hg19	LeadPvNotSignificant(Checkld)	0.621747
AC110771.1	ENSG00000269302.1	Adipose_Visceral_Omentum_Analysis	4_187112832_C_T_hg19	LeadPvNotSignificant(Checkld)	0.388334
AC110771.1	ENSG00000269302.1	Artery_Coronary_Analysis	4_187112832_C_T_hg19	LeadPvNotSignificant(Checkld)	0.262372
AC110771.1	ENSG00000269302.1	Esophagus_Gastroesophageal_Junction_Analysis	4_187112832_C_T_hg19	LeadPvNotSignificant(Checkld)	0.704502
CDX1	ENSG00000113722.12	ICGC_Analysis	5_149539440_A_G_hg19	False PAWG pval	9.55677750455e-07
CDX1	ENSG00000113722.12	Prostate_Analysis	5_149539440_A_G_hg19	LeadPvNotSignificant(Checkld)	0.286532
CDX1	ENSG00000113722.12	Whole_Blood_Analysis	nan	NoPvAtAll	nan
CDX1	ENSG00000113722.12	Pituitary_Analysis	5_149539440_A_G_hg19	LeadPvNotSignificant(Checkld)	0.954527
CDX1	ENSG00000113722.12	Vagina_Analysis	5_149539440_A_G_hg19	LeadPvNotSignificant(Checkld)	0.505195
CDX1	ENSG00000113722.12	Uterus_Analysis	5_149539440_A_G_hg19	LeadPvNotSignificant(Checkld)	0.674094
CDX1	ENSG00000113722.12	Spleen_Analysis	5_149539440_A_G_hg19	LeadPvNotSignificant(Checkld)	0.0580154
CDX1	ENSG00000113722.12	Stomach_Analysis	nan	NoPvAtAll	nan
CDX1	ENSG00000113722.12	Testis_Analysis	5_149539440_A_G_hg19	LeadPvNotSignificant(Checkld)	0.86769
CDX1	ENSG00000113722.12	Thyroid_Analysis	5_149539440_A_G_hg19	LeadPvNotSignificant(Checkld)	0.00555983
CDX1	ENSG00000113722.12	Skin_Sun_Exposed_Lower_leg_Analysis	5_149539440_A_G_hg19	LeadPvNotSignificant(Checkld)	0.051653
CDX1	ENSG00000113722.12	Brain_Anterior_cingulate_cortex_BA24_Analysis	5_149539440_A_G_hg19	LeadPvNotSignificant(Checkld)	0.398178
CDX1	ENSG00000113722.12	Brain_Caudate_basal_ganglia_Analysis	nan	NoPvAtAll	nan
CDX1	ENSG00000113722.12	Brain_Frontal_Cortex_BA9_Analysis	5_149539440_A_G_hg19	LeadPvNotSignificant(Checkld)	0.0268066
CDX1	ENSG00000113722.12	Adipose_Subcutaneous_Analysis	5_149539440_A_G_hg19	LeadPvSignificant	4.03895e-05
CDX1	ENSG00000113722.12	Breast_Mammary_Tissue_Analysis	5_149539440_A_G_hg19	LeadPvNotSignificant(Checkld)	0.00368094
CDX1	ENSG00000113722.12	Colon_Sigmoid_Analysis	5_149539440_A_G_hg19	LeadPvNotSignificant(Checkld)	0.461688
CDX1	ENSG00000113722.12	Artery_Aorta_Analysis	5_149539440_A_G_hg19	LeadPvNotSignificant(Checkld)	0.101343
CDX1	ENSG00000113722.12	Brain_Cerebellum_Analysis	nan	NoPvAtAll	nan
CDX1	ENSG00000113722.12	Brain_Nucleus_accumbens_basal_ganglia_Analysis	nan	NoPvAtAll	nan
CDX1	ENSG00000113722.12	Brain_Hippocampus_Analysis	5_149539440_A_G_hg19	LeadPvNotSignificant(Checkld)	0.257696
CDX1	ENSG00000113722.12	Liver_Analysis	nan	NoPvAtAll	nan
CDX1	ENSG00000113722.12	Lung_Analysis	5_149539440_A_G_hg19	LeadPvNotSignificant(Checkld)	0.000477671
CDX1	ENSG00000113722.12	Ovary_Analysis	5_149539440_A_G_hg19	LeadPvNotSignificant(Checkld)	0.614702
CDX1	ENSG00000113722.12	Pancreas_Analysis	nan	NoPvAtAll	nan
CDX1	ENSG00000113722.12	Brain_Hypothalamus_Analysis	nan	NoPvAtAll	nan
CDX1	ENSG00000113722.12	Nerve_Tibial_Analysis	5_149539440_A_G_hg19	LeadPvSignificant	5.65752e-07
CDX1	ENSG00000113722.12	Muscle_Skeletal_Analysis	nan	NoPvAtAll	nan
CDX1	ENSG00000113722.12	Colon_Transverse_Analysis	5_149539440_A_G_hg19	LeadPvNotSignificant(Checkld)	0.0383213
CDX1	ENSG00000113722.12	Heart_Atrial_Appendage_Analysis	5_149539440_A_G_hg19	LeadPvNotSignificant(Checkld)	0.541569
CDX1	ENSG00000113722.12	Heart_Left_Ventricle_Analysis	5_149539440_A_G_hg19	LeadPvNotSignificant(Checkld)	0.193134
CDX1	ENSG00000113722.12	Esophagus_Mucosa_Analysis	5_149539440_A_G_hg19	LeadPvNotSignificant(Checkld)	0.517895
CDX1	ENSG00000113722.12	Esophagus_Muscularis_Analysis	5_149539440_A_G_hg19	LeadPvNotSignificant(Checkld)	0.0358131
CDX1	ENSG00000113722.12	Skin_Not_Sun_Exposed_Suprapubic_Analysis	5_149539440_A_G_hg19	LeadPvNotSignificant(Checkld)	0.0259048
CDX1	ENSG00000113722.12	Small_Intestine_Terminal_Ileum_Analysis	5_149539440_A_G_hg19	LeadPvNotSignificant(Checkld)	0.935137
CDX1	ENSG00000113722.12	Brain_Putamen_basal_ganglia_Analysis	nan	NoPvAtAll	nan
CDX1	ENSG00000113722.12	Brain_Cerebellar_Hemisphere_Analysis	nan	NoPvAtAll	nan
CDX1	ENSG00000113722.12	Adrenal_Gland_Analysis	nan	NoPvAtAll	nan
CDX1	ENSG00000113722.12	Brain_Cortex_Analysis	5_149539440_A_G_hg19	LeadPvNotSignificant(Checkld)	0.0521167
CDX1	ENSG00000113722.12	Artery_Tibial_Analysis	5_149539440_A_G_hg19	LeadPvNotSignificant(Checkld)	0.436359
CDX1	ENSG00000113722.12	Adipose_Visceral_Omentum_Analysis	5_149539440_A_G_hg19	LeadPvNotSignificant(Checkld)	0.0196704
CDX1	ENSG00000113722.12	Artery_Coronary_Analysis	5_149539440_A_G_hg19	LeadPvNotSignificant(Checkld)	0.50765
CDX1	ENSG00000113722.12	Esophagus_Gastroesophageal_Junction_Analysis	5_149539440_A_G_hg19	LeadPvNotSignificant(Checkld)	0.702051
UBTD2	ENSG00000168246.5	ICGC_Analysis	5_171799004_T_C_hg19	False PAWG pval	2.35293427411e-06
UBTD2	ENSG00000168246.5	Prostate_Analysis	5_171799004_T_C_hg19	LeadPvNotSignificant(Checkld)	0.352292
UBTD2	ENSG00000168246.5	Whole_Blood_Analysis	5_171799004_T_C_hg19	LeadPvNotSignificant(Checkld)	0.870768
UBTD2	ENSG00000168246.5	Pituitary_Analysis	5_171799004_T_C_hg19	LeadPvNotSignificant(Checkld)	0.0159344
UBTD2	ENSG00000168246.5	Vagina_Analysis	5_171799004_T_C_hg19	LeadPvNotSignificant(Checkld)	0.983931
UBTD2	ENSG00000168246.5	Uterus_Analysis	5_171799004_T_C_hg19	LeadPvNotSignificant(Checkld)	0.701298
UBTD2	ENSG00000168246.5	Spleen_Analysis	5_171799004_T_C_hg19	LeadPvNotSignificant(Checkld)	0.474998
UBTD2	ENSG00000168246.5	Stomach_Analysis	5_171799004_T_C_hg19	LeadPvNotSignificant(Checkld)	0.0447221
UBTD2	ENSG00000168246.5	Testis_Analysis	5_171799004_T_C_hg19	LeadPvNotSignificant(Checkld)	0.424976
UBTD2	ENSG00000168246.5	Thyroid_Analysis	5_171799004_T_C_hg19	LeadPvNotSignificant(Checkld)	0.169213
UBTD2	ENSG00000168246.5	Skin_Sun_Exposed_Lower_leg_Analysis	5_171799004_T_C_hg19	LeadPvNotSignificant(Checkld)	0.225709
UBTD2	ENSG00000168246.5	Brain_Anterior_cingulate_cortex_BA24_Analysis	5_171799004_T_C_hg19	LeadPvNotSignificant(Checkld)	0.676418
UBTD2	ENSG00000168246.5	Brain_Caudate_basal_ganglia_Analysis	5_171799004_T_C_hg19	LeadPvNotSignificant(Checkld)	0.654672
UBTD2	ENSG00000168246.5	Brain_Frontal_Cortex_BA9_Analysis	5_171799004_T_C_hg19	LeadPvNotSignificant(Checkld)	0.976494
UBTD2	ENSG00000168246.5	Adipose_Subcutaneous_Analysis	5_171799004_T_C_hg19	LeadPvNotSignificant(Checkld)	0.631999
UBTD2	ENSG00000168246.5	Breast_Mammary_Tissue_Analysis	5_171799004_T_C_hg19	LeadPvNotSignificant(Checkld)	0.432911
UBTD2	ENSG00000168246.5	Colon_Sigmoid_Analysis	5_171799004_T_C_hg19	LeadPvNotSignificant(Checkld)	0.606181
UBTD2	ENSG00000168246.5	Artery_Aorta_Analysis	5_171799004_T_C_hg19	LeadPvNotSignificant(Checkld)	0.188724
UBTD2	ENSG00000168246.5	Brain_Cerebellum_Analysis	5_171799004_T_C_hg19	LeadPvNotSignificant(Checkld)	0.855945
UBTD2	ENSG00000168246.5	Brain_Nucleus_accumbens_basal_ganglia_Analysis	5_171799004_T_C_hg19	LeadPvNotSignificant(Checkld)	0.656721
UBTD2	ENSG00000168246.5	Brain_Hippocampus_Analysis	5_171799004_T_C_hg19	LeadPvNotSignificant(Checkld)	0.436121
UBTD2	ENSG00000168246.5	Liver_Analysis	5_171799004_T_C_hg19	LeadPvNotSignificant(Checkld)	0.11119
UBTD2	ENSG00000168246.5	Lung_Analysis	5_171799004_T_C_hg19	LeadPvNotSignificant(Checkld)	0.785498
UBTD2	ENSG00000168246.5	Ovary_Analysis	5_171799004_T_C_hg19	LeadPvNotSignificant(Checkld)	0.745687
UBTD2	ENSG00000168246.5	Pancreas_Analysis	5_171799004_T_C_hg19	LeadPvNotSignificant(Checkld)	0.156803
UBTD2	ENSG00000168246.5	Brain_Hypothalamus_Analysis	5_171799004_T_C_hg19	LeadPvNotSignificant(Checkld)	0.746128
UBTD2	ENSG00000168246.5	Nerve_Tibial_Analysis	5_171799004_T_C_hg19	LeadPvNotSignificant(Checkld)	0.0177853
UBTD2	ENSG00000168246.5	Muscle_Skeletal_Analysis	5_171799004_T_C_hg19	LeadPvNotSignificant(Checkld)	0.227877
UBTD2	ENSG00000168246.5	Colon_Transverse_Analysis	5_171799004_T_C_hg19	LeadPvNotSignificant(Checkld)	0.979747
UBTD2	ENSG00000168246.5	Heart_Atrial_Appendage_Analysis	5_171799004_T_C_hg19	LeadPvNotSignificant(Checkld)	0.987054
UBTD2	ENSG00000168246.5	Heart_Left_Ventricle_Analysis	5_171799004_T_C_hg19	LeadPvNotSignificant(Checkld)	0.662503
UBTD2	ENSG00000168246.5	Esophagus_Mucosa_Analysis	5_171799004_T_C_hg19	LeadPvNotSignificant(Checkld)	0.0664903
UBTD2	ENSG00000168246.5	Esophagus_Muscularis_Analysis	5_171799004_T_C_hg19	LeadPvNotSignificant(Checkld)	0.907595
UBTD2	ENSG00000168246.5	Skin_Not_Sun_Exposed_Suprapubic_Analysis	5_171799004_T_C_hg19	LeadPvNotSignificant(Checkld)	0.154994
UBTD2	ENSG00000168246.5	Small_Intestine_Terminal_Ileum_Analysis	5_171799004_T_C_hg19	LeadPvNotSignificant(Checkld)	0.296516
UBTD2	ENSG00000168246.5	Brain_Putamen_basal_ganglia_Analysis	5_171799004_T_C_hg19	LeadPvNotSignificant(Checkld)	0.640809
UBTD2	ENSG00000168246.5	Brain_Cerebellar_Hemisphere_Analysis	5_171799004_T_C_hg19	LeadPvNotSignificant(Checkld)	0.0904602
UBTD2	ENSG00000168246.5	Adrenal_Gland_Analysis	5_171799004_T_C_hg19	LeadPvNotSignificant(Checkld)	0.886974
UBTD2	ENSG00000168246.5	Brain_Cortex_Analysis	5_171799004_T_C_hg19	LeadPvNotSignificant(Checkld)	0.391597
UBTD2	ENSG00000168246.5	Artery_Tibial_Analysis	5_171799004_T_C_hg19	LeadPvNotSignificant(Checkld)	0.888203
UBTD2	ENSG00000168246.5	Adipose_Visceral_Omentum_Analysis	5_171799004_T_C_hg19	LeadPvNotSignificant(Checkld)	0.253609
UBTD2	ENSG00000168246.5	Artery_Coronary_Analysis	5_171799004_T_C_hg19	LeadPvNotSignificant(Checkld)	0.215616
UBTD2	ENSG00000168246.5	Esophagus_Gastroesophageal_Junction_Analysis	5_171799004_T_C_hg19	LeadPvNotSignificant(Checkld)	0.1661
PRELID1	ENSG00000169230.5	ICGC_Analysis	5_176731452_G_T_hg19	False PAWG pval	8.60709833719e-06
PRELID1	ENSG00000169230.5	Prostate_Analysis	5_176731452_G_T_hg19	LeadPvNotSignificant(Checkld)	0.0115238
PRELID1	ENSG00000169230.5	Whole_Blood_Analysis	5_176731452_G_T_hg19	LeadPvSignificant	5.75068e-08
PRELID1	ENSG00000169230.5	Pituitary_Analysis	5_176731452_G_T_hg19	LeadPvNotSignificant(Checkld)	0.153142
PRELID1	ENSG00000169230.5	Vagina_Analysis	5_176731452_G_T_hg19	LeadPvNotSignificant(Checkld)	0.49666
PRELID1	ENSG00000169230.5	Uterus_Analysis	5_176731452_G_T_hg19	LeadPvNotSignificant(Checkld)	0.815191
PRELID1	ENSG00000169230.5	Spleen_Analysis	5_176731452_G_T_hg19	LeadPvNotSignificant(Checkld)	0.230258
PRELID1	ENSG00000169230.5	Stomach_Analysis	5_176731452_G_T_hg19	LeadPvNotSignificant(Checkld)	0.0063893
PRELID1	ENSG00000169230.5	Testis_Analysis	5_176731452_G_T_hg19	LeadPvNotSignificant(Checkld)	0.00431652
PRELID1	ENSG00000169230.5	Thyroid_Analysis	5_176731452_G_T_hg19	LeadPvNotSignificant(Checkld)	0.010431
PRELID1	ENSG00000169230.5	Skin_Sun_Exposed_Lower_leg_Analysis	5_176731452_G_T_hg19	LeadPvSignificant	1.5994e-11
PRELID1	ENSG00000169230.5	Brain_Anterior_cingulate_cortex_BA24_Analysis	5_176731452_G_T_hg19	LeadPvNotSignificant(Checkld)	0.378467
PRELID1	ENSG00000169230.5	Brain_Caudate_basal_ganglia_Analysis	5_176731452_G_T_hg19	LeadPvNotSignificant(Checkld)	0.115493
PRELID1	ENSG00000169230.5	Brain_Frontal_Cortex_BA9_Analysis	5_176731452_G_T_hg19	LeadPvNotSignificant(Checkld)	0.660189
PRELID1	ENSG00000169230.5	Adipose_Subcutaneous_Analysis	5_176731452_G_T_hg19	LeadPvNotSignificant(Checkld)	0.00314305
PRELID1	ENSG00000169230.5	Breast_Mammary_Tissue_Analysis	5_176731452_G_T_hg19	LeadPvNotSignificant(Checkld)	0.00389882
PRELID1	ENSG00000169230.5	Colon_Sigmoid_Analysis	5_176731452_G_T_hg19	LeadPvNotSignificant(Checkld)	0.467859
PRELID1	ENSG00000169230.5	Artery_Aorta_Analysis	5_176731452_G_T_hg19	LeadPvNotSignificant(Checkld)	0.587569
PRELID1	ENSG00000169230.5	Brain_Cerebellum_Analysis	5_176731452_G_T_hg19	LeadPvNotSignificant(Checkld)	0.10999
PRELID1	ENSG00000169230.5	Brain_Nucleus_accumbens_basal_ganglia_Analysis	5_176731452_G_T_hg19	LeadPvNotSignificant(Checkld)	0.603858
PRELID1	ENSG00000169230.5	Brain_Hippocampus_Analysis	5_176731452_G_T_hg19	LeadPvNotSignificant(Checkld)	0.719583
PRELID1	ENSG00000169230.5	Liver_Analysis	5_176731452_G_T_hg19	LeadPvSignificant	6.09165e-09
PRELID1	ENSG00000169230.5	Lung_Analysis	5_176731452_G_T_hg19	LeadPvSignificant	5.20921e-05
PRELID1	ENSG00000169230.5	Ovary_Analysis	5_176731452_G_T_hg19	LeadPvNotSignificant(Checkld)	0.0231908
PRELID1	ENSG00000169230.5	Pancreas_Analysis	5_176731452_G_T_hg19	LeadPvNotSignificant(Checkld)	0.267364
PRELID1	ENSG00000169230.5	Brain_Hypothalamus_Analysis	5_176731452_G_T_hg19	LeadPvNotSignificant(Checkld)	0.0451251
PRELID1	ENSG00000169230.5	Nerve_Tibial_Analysis	5_176731452_G_T_hg19	LeadPvNotSignificant(Checkld)	0.186077
PRELID1	ENSG00000169230.5	Muscle_Skeletal_Analysis	5_176731452_G_T_hg19	LeadPvNotSignificant(Checkld)	0.779272
PRELID1	ENSG00000169230.5	Colon_Transverse_Analysis	5_176731452_G_T_hg19	LeadPvSignificant	1.04538e-18
PRELID1	ENSG00000169230.5	Heart_Atrial_Appendage_Analysis	5_176731452_G_T_hg19	LeadPvNotSignificant(Checkld)	0.0871142
PRELID1	ENSG00000169230.5	Heart_Left_Ventricle_Analysis	5_176731452_G_T_hg19	LeadPvNotSignificant(Checkld)	0.804707
PRELID1	ENSG00000169230.5	Esophagus_Mucosa_Analysis	5_176731452_G_T_hg19	LeadPvNotSignificant(Checkld)	0.0114858
PRELID1	ENSG00000169230.5	Esophagus_Muscularis_Analysis	5_176731452_G_T_hg19	LeadPvNotSignificant(Checkld)	0.189485
PRELID1	ENSG00000169230.5	Skin_Not_Sun_Exposed_Suprapubic_Analysis	5_176731452_G_T_hg19	LeadPvNotSignificant(Checkld)	0.00295939
PRELID1	ENSG00000169230.5	Small_Intestine_Terminal_Ileum_Analysis	5_176731452_G_T_hg19	LeadPvSignificant	2.23912e-11
PRELID1	ENSG00000169230.5	Brain_Putamen_basal_ganglia_Analysis	5_176731452_G_T_hg19	LeadPvNotSignificant(Checkld)	0.647636
PRELID1	ENSG00000169230.5	Brain_Cerebellar_Hemisphere_Analysis	5_176731452_G_T_hg19	LeadPvNotSignificant(Checkld)	0.0730475
PRELID1	ENSG00000169230.5	Adrenal_Gland_Analysis	5_176731452_G_T_hg19	LeadPvNotSignificant(Checkld)	0.226594
PRELID1	ENSG00000169230.5	Brain_Cortex_Analysis	5_176731452_G_T_hg19	LeadPvNotSignificant(Checkld)	0.683147
PRELID1	ENSG00000169230.5	Artery_Tibial_Analysis	5_176731452_G_T_hg19	LeadPvNotSignificant(Checkld)	0.782435
PRELID1	ENSG00000169230.5	Adipose_Visceral_Omentum_Analysis	5_176731452_G_T_hg19	LeadPvNotSignificant(Checkld)	0.0935646
PRELID1	ENSG00000169230.5	Artery_Coronary_Analysis	5_176731452_G_T_hg19	LeadPvNotSignificant(Checkld)	0.420982
PRELID1	ENSG00000169230.5	Esophagus_Gastroesophageal_Junction_Analysis	5_176731452_G_T_hg19	LeadPvNotSignificant(Checkld)	0.171645
SCGB3A1	ENSG00000161055.3	ICGC_Analysis	5_179982278_G_A_hg19	False PAWG pval	3.14021291333e-07
SCGB3A1	ENSG00000161055.3	Prostate_Analysis	5_179982278_G_A_hg19	LeadPvNotSignificant(Checkld)	0.292655
SCGB3A1	ENSG00000161055.3	Whole_Blood_Analysis	5_179982278_G_A_hg19	LeadPvSignificant	2.06507e-31
SCGB3A1	ENSG00000161055.3	Pituitary_Analysis	5_179982278_G_A_hg19	LeadPvNotSignificant(Checkld)	0.481641
SCGB3A1	ENSG00000161055.3	Vagina_Analysis	5_179982278_G_A_hg19	LeadPvNotSignificant(Checkld)	0.0125344
SCGB3A1	ENSG00000161055.3	Uterus_Analysis	5_179982278_G_A_hg19	LeadPvNotSignificant(Checkld)	0.151314
SCGB3A1	ENSG00000161055.3	Spleen_Analysis	5_179982278_G_A_hg19	LeadPvNotSignificant(Checkld)	0.0381789
SCGB3A1	ENSG00000161055.3	Stomach_Analysis	5_179982278_G_A_hg19	LeadPvNotSignificant(Checkld)	0.392777
SCGB3A1	ENSG00000161055.3	Testis_Analysis	5_179982278_G_A_hg19	LeadPvNotSignificant(Checkld)	0.102187
SCGB3A1	ENSG00000161055.3	Thyroid_Analysis	5_179982278_G_A_hg19	LeadPvNotSignificant(Checkld)	0.190404
SCGB3A1	ENSG00000161055.3	Skin_Sun_Exposed_Lower_leg_Analysis	5_179982278_G_A_hg19	LeadPvNotSignificant(Checkld)	0.931291
SCGB3A1	ENSG00000161055.3	Brain_Anterior_cingulate_cortex_BA24_Analysis	5_179982278_G_A_hg19	LeadPvNotSignificant(Checkld)	0.140551
SCGB3A1	ENSG00000161055.3	Brain_Caudate_basal_ganglia_Analysis	5_179982278_G_A_hg19	LeadPvNotSignificant(Checkld)	0.316959
SCGB3A1	ENSG00000161055.3	Brain_Frontal_Cortex_BA9_Analysis	5_179982278_G_A_hg19	LeadPvNotSignificant(Checkld)	0.310079
SCGB3A1	ENSG00000161055.3	Adipose_Subcutaneous_Analysis	5_179982278_G_A_hg19	LeadPvNotSignificant(Checkld)	0.00145848
SCGB3A1	ENSG00000161055.3	Breast_Mammary_Tissue_Analysis	5_179982278_G_A_hg19	LeadPvNotSignificant(Checkld)	0.341929
SCGB3A1	ENSG00000161055.3	Colon_Sigmoid_Analysis	5_179982278_G_A_hg19	LeadPvNotSignificant(Checkld)	0.999158
SCGB3A1	ENSG00000161055.3	Artery_Aorta_Analysis	5_179982278_G_A_hg19	LeadPvNotSignificant(Checkld)	0.547799
SCGB3A1	ENSG00000161055.3	Brain_Cerebellum_Analysis	5_179982278_G_A_hg19	LeadPvNotSignificant(Checkld)	0.173336
SCGB3A1	ENSG00000161055.3	Brain_Nucleus_accumbens_basal_ganglia_Analysis	5_179982278_G_A_hg19	LeadPvNotSignificant(Checkld)	0.405383
SCGB3A1	ENSG00000161055.3	Brain_Hippocampus_Analysis	5_179982278_G_A_hg19	LeadPvNotSignificant(Checkld)	0.058668
SCGB3A1	ENSG00000161055.3	Liver_Analysis	5_179982278_G_A_hg19	LeadPvNotSignificant(Checkld)	0.414576
SCGB3A1	ENSG00000161055.3	Lung_Analysis	5_179982278_G_A_hg19	LeadPvNotSignificant(Checkld)	0.182617
SCGB3A1	ENSG00000161055.3	Ovary_Analysis	5_179982278_G_A_hg19	LeadPvNotSignificant(Checkld)	0.548268
SCGB3A1	ENSG00000161055.3	Pancreas_Analysis	5_179982278_G_A_hg19	LeadPvNotSignificant(Checkld)	0.583146
SCGB3A1	ENSG00000161055.3	Brain_Hypothalamus_Analysis	5_179982278_G_A_hg19	LeadPvNotSignificant(Checkld)	0.593058
SCGB3A1	ENSG00000161055.3	Nerve_Tibial_Analysis	5_179982278_G_A_hg19	LeadPvNotSignificant(Checkld)	0.754836
SCGB3A1	ENSG00000161055.3	Muscle_Skeletal_Analysis	5_179982278_G_A_hg19	LeadPvNotSignificant(Checkld)	0.478628
SCGB3A1	ENSG00000161055.3	Colon_Transverse_Analysis	5_179982278_G_A_hg19	LeadPvNotSignificant(Checkld)	0.0964355
SCGB3A1	ENSG00000161055.3	Heart_Atrial_Appendage_Analysis	5_179982278_G_A_hg19	LeadPvNotSignificant(Checkld)	0.695389
SCGB3A1	ENSG00000161055.3	Heart_Left_Ventricle_Analysis	5_179982278_G_A_hg19	LeadPvNotSignificant(Checkld)	0.77364
SCGB3A1	ENSG00000161055.3	Esophagus_Mucosa_Analysis	5_179982278_G_A_hg19	LeadPvNotSignificant(Checkld)	0.536643
SCGB3A1	ENSG00000161055.3	Esophagus_Muscularis_Analysis	5_179982278_G_A_hg19	LeadPvNotSignificant(Checkld)	0.731139
SCGB3A1	ENSG00000161055.3	Skin_Not_Sun_Exposed_Suprapubic_Analysis	5_179982278_G_A_hg19	LeadPvNotSignificant(Checkld)	0.165306
SCGB3A1	ENSG00000161055.3	Small_Intestine_Terminal_Ileum_Analysis	5_179982278_G_A_hg19	LeadPvNotSignificant(Checkld)	0.010128
SCGB3A1	ENSG00000161055.3	Brain_Putamen_basal_ganglia_Analysis	5_179982278_G_A_hg19	LeadPvNotSignificant(Checkld)	0.592717
SCGB3A1	ENSG00000161055.3	Brain_Cerebellar_Hemisphere_Analysis	5_179982278_G_A_hg19	LeadPvNotSignificant(Checkld)	0.657387
SCGB3A1	ENSG00000161055.3	Adrenal_Gland_Analysis	5_179982278_G_A_hg19	LeadPvNotSignificant(Checkld)	0.146999
SCGB3A1	ENSG00000161055.3	Brain_Cortex_Analysis	5_179982278_G_A_hg19	LeadPvNotSignificant(Checkld)	0.638481
SCGB3A1	ENSG00000161055.3	Artery_Tibial_Analysis	5_179982278_G_A_hg19	LeadPvNotSignificant(Checkld)	0.328933
SCGB3A1	ENSG00000161055.3	Adipose_Visceral_Omentum_Analysis	5_179982278_G_A_hg19	LeadPvNotSignificant(Checkld)	0.313701
SCGB3A1	ENSG00000161055.3	Artery_Coronary_Analysis	5_179982278_G_A_hg19	LeadPvNotSignificant(Checkld)	0.0975521
SCGB3A1	ENSG00000161055.3	Esophagus_Gastroesophageal_Junction_Analysis	5_179982278_G_A_hg19	LeadPvNotSignificant(Checkld)	0.0894412
TMEM217	ENSG00000172738.7	ICGC_Analysis	6_37253261_C_T_hg19	False PAWG pval	1.22972136234e-06
TMEM217	ENSG00000172738.7	Prostate_Analysis	6_37253261_C_T_hg19	LeadPvNotSignificant(Checkld)	0.0680795
TMEM217	ENSG00000172738.7	Whole_Blood_Analysis	6_37253261_C_T_hg19	LeadPvNotSignificant(Checkld)	0.0509589
TMEM217	ENSG00000172738.7	Pituitary_Analysis	6_37253261_C_T_hg19	LeadPvNotSignificant(Checkld)	0.861169
TMEM217	ENSG00000172738.7	Vagina_Analysis	6_37253261_C_T_hg19	LeadPvNotSignificant(Checkld)	0.228047
TMEM217	ENSG00000172738.7	Uterus_Analysis	6_37253261_C_T_hg19	LeadPvNotSignificant(Checkld)	0.0886869
TMEM217	ENSG00000172738.7	Spleen_Analysis	6_37253261_C_T_hg19	LeadPvNotSignificant(Checkld)	0.0749805
TMEM217	ENSG00000172738.7	Stomach_Analysis	6_37253261_C_T_hg19	LeadPvNotSignificant(Checkld)	0.128107
TMEM217	ENSG00000172738.7	Testis_Analysis	6_37253261_C_T_hg19	LeadPvNotSignificant(Checkld)	0.000954978
TMEM217	ENSG00000172738.7	Thyroid_Analysis	6_37253261_C_T_hg19	LeadPvSignificant	0.000186999
TMEM217	ENSG00000172738.7	Skin_Sun_Exposed_Lower_leg_Analysis	6_37253261_C_T_hg19	LeadPvSignificant	1.33268e-10
TMEM217	ENSG00000172738.7	Brain_Anterior_cingulate_cortex_BA24_Analysis	6_37253261_C_T_hg19	LeadPvNotSignificant(Checkld)	0.544061
TMEM217	ENSG00000172738.7	Brain_Caudate_basal_ganglia_Analysis	6_37253261_C_T_hg19	LeadPvNotSignificant(Checkld)	0.00666248
TMEM217	ENSG00000172738.7	Brain_Frontal_Cortex_BA9_Analysis	6_37253261_C_T_hg19	LeadPvNotSignificant(Checkld)	0.338018
TMEM217	ENSG00000172738.7	Adipose_Subcutaneous_Analysis	6_37253261_C_T_hg19	LeadPvNotSignificant(Checkld)	0.000523393
TMEM217	ENSG00000172738.7	Breast_Mammary_Tissue_Analysis	6_37253261_C_T_hg19	LeadPvNotSignificant(Checkld)	0.0220614
TMEM217	ENSG00000172738.7	Colon_Sigmoid_Analysis	6_37253261_C_T_hg19	LeadPvNotSignificant(Checkld)	0.744977
TMEM217	ENSG00000172738.7	Artery_Aorta_Analysis	6_37253261_C_T_hg19	LeadPvNotSignificant(Checkld)	0.159434
TMEM217	ENSG00000172738.7	Brain_Cerebellum_Analysis	6_37253261_C_T_hg19	LeadPvNotSignificant(Checkld)	0.747973
TMEM217	ENSG00000172738.7	Brain_Nucleus_accumbens_basal_ganglia_Analysis	6_37253261_C_T_hg19	LeadPvNotSignificant(Checkld)	0.533974
TMEM217	ENSG00000172738.7	Brain_Hippocampus_Analysis	6_37253261_C_T_hg19	LeadPvNotSignificant(Checkld)	0.419537
TMEM217	ENSG00000172738.7	Liver_Analysis	6_37253261_C_T_hg19	LeadPvNotSignificant(Checkld)	0.769335
TMEM217	ENSG00000172738.7	Lung_Analysis	6_37253261_C_T_hg19	LeadPvSignificant	6.14239e-05
TMEM217	ENSG00000172738.7	Ovary_Analysis	6_37253261_C_T_hg19	LeadPvNotSignificant(Checkld)	0.121205
TMEM217	ENSG00000172738.7	Pancreas_Analysis	6_37253261_C_T_hg19	LeadPvNotSignificant(Checkld)	0.033619
TMEM217	ENSG00000172738.7	Brain_Hypothalamus_Analysis	6_37253261_C_T_hg19	LeadPvNotSignificant(Checkld)	0.803727
TMEM217	ENSG00000172738.7	Nerve_Tibial_Analysis	6_37253261_C_T_hg19	LeadPvNotSignificant(Checkld)	0.109419
TMEM217	ENSG00000172738.7	Muscle_Skeletal_Analysis	6_37253261_C_T_hg19	LeadPvNotSignificant(Checkld)	0.014619
TMEM217	ENSG00000172738.7	Colon_Transverse_Analysis	6_37253261_C_T_hg19	LeadPvNotSignificant(Checkld)	0.00843356
TMEM217	ENSG00000172738.7	Heart_Atrial_Appendage_Analysis	6_37253261_C_T_hg19	LeadPvNotSignificant(Checkld)	0.473517
TMEM217	ENSG00000172738.7	Heart_Left_Ventricle_Analysis	6_37253261_C_T_hg19	LeadPvNotSignificant(Checkld)	0.175648
TMEM217	ENSG00000172738.7	Esophagus_Mucosa_Analysis	6_37253261_C_T_hg19	LeadPvSignificant	3.40067e-14
TMEM217	ENSG00000172738.7	Esophagus_Muscularis_Analysis	6_37253261_C_T_hg19	LeadPvNotSignificant(Checkld)	0.0635758
TMEM217	ENSG00000172738.7	Skin_Not_Sun_Exposed_Suprapubic_Analysis	6_37253261_C_T_hg19	LeadPvSignificant	0.000189169
TMEM217	ENSG00000172738.7	Small_Intestine_Terminal_Ileum_Analysis	6_37253261_C_T_hg19	LeadPvNotSignificant(Checkld)	0.000299706
TMEM217	ENSG00000172738.7	Brain_Putamen_basal_ganglia_Analysis	6_37253261_C_T_hg19	LeadPvNotSignificant(Checkld)	0.743102
TMEM217	ENSG00000172738.7	Brain_Cerebellar_Hemisphere_Analysis	6_37253261_C_T_hg19	LeadPvNotSignificant(Checkld)	0.849532
TMEM217	ENSG00000172738.7	Adrenal_Gland_Analysis	6_37253261_C_T_hg19	LeadPvNotSignificant(Checkld)	0.972929
TMEM217	ENSG00000172738.7	Brain_Cortex_Analysis	6_37253261_C_T_hg19	LeadPvNotSignificant(Checkld)	0.618823
TMEM217	ENSG00000172738.7	Artery_Tibial_Analysis	6_37253261_C_T_hg19	LeadPvNotSignificant(Checkld)	0.330627
TMEM217	ENSG00000172738.7	Adipose_Visceral_Omentum_Analysis	6_37253261_C_T_hg19	LeadPvSignificant	1.86247e-05
TMEM217	ENSG00000172738.7	Artery_Coronary_Analysis	6_37253261_C_T_hg19	LeadPvNotSignificant(Checkld)	0.980483
TMEM217	ENSG00000172738.7	Esophagus_Gastroesophageal_Junction_Analysis	6_37253261_C_T_hg19	LeadPvNotSignificant(Checkld)	0.00343485
F13A1	ENSG00000124491.11	ICGC_Analysis	6_6331873_T_C_hg19	True PAWG pval	7.453179213e-07
F13A1	ENSG00000124491.11	Prostate_Analysis	6_6331873_T_C_hg19	LeadPvNotSignificant(Checkld)	0.0136244
F13A1	ENSG00000124491.11	Whole_Blood_Analysis	6_6331873_T_C_hg19	LeadPvNotSignificant(Checkld)	0.00157129
F13A1	ENSG00000124491.11	Pituitary_Analysis	6_6331873_T_C_hg19	LeadPvNotSignificant(Checkld)	0.0444224
F13A1	ENSG00000124491.11	Vagina_Analysis	6_6331873_T_C_hg19	LeadPvNotSignificant(Checkld)	0.558914
F13A1	ENSG00000124491.11	Uterus_Analysis	6_6331873_T_C_hg19	LeadPvNotSignificant(Checkld)	0.0576641
F13A1	ENSG00000124491.11	Spleen_Analysis	6_6331873_T_C_hg19	LeadPvNotSignificant(Checkld)	0.243525
F13A1	ENSG00000124491.11	Stomach_Analysis	6_6331873_T_C_hg19	LeadPvNotSignificant(Checkld)	0.681746
F13A1	ENSG00000124491.11	Testis_Analysis	6_6331873_T_C_hg19	LeadPvNotSignificant(Checkld)	0.869678
F13A1	ENSG00000124491.11	Thyroid_Analysis	6_6331873_T_C_hg19	LeadPvNotSignificant(Checkld)	0.271938
F13A1	ENSG00000124491.11	Skin_Sun_Exposed_Lower_leg_Analysis	6_6331873_T_C_hg19	LeadPvNotSignificant(Checkld)	0.387579
F13A1	ENSG00000124491.11	Brain_Anterior_cingulate_cortex_BA24_Analysis	6_6331873_T_C_hg19	LeadPvNotSignificant(Checkld)	0.0272943
F13A1	ENSG00000124491.11	Brain_Caudate_basal_ganglia_Analysis	6_6331873_T_C_hg19	LeadPvNotSignificant(Checkld)	0.150989
F13A1	ENSG00000124491.11	Brain_Frontal_Cortex_BA9_Analysis	6_6331873_T_C_hg19	LeadPvNotSignificant(Checkld)	0.971016
F13A1	ENSG00000124491.11	Adipose_Subcutaneous_Analysis	6_6331873_T_C_hg19	LeadPvNotSignificant(Checkld)	0.64513
F13A1	ENSG00000124491.11	Breast_Mammary_Tissue_Analysis	6_6331873_T_C_hg19	LeadPvNotSignificant(Checkld)	0.393663
F13A1	ENSG00000124491.11	Colon_Sigmoid_Analysis	6_6331873_T_C_hg19	LeadPvNotSignificant(Checkld)	0.157946
F13A1	ENSG00000124491.11	Artery_Aorta_Analysis	6_6331873_T_C_hg19	LeadPvNotSignificant(Checkld)	0.0352442
F13A1	ENSG00000124491.11	Brain_Cerebellum_Analysis	6_6331873_T_C_hg19	LeadPvNotSignificant(Checkld)	0.0100045
F13A1	ENSG00000124491.11	Brain_Nucleus_accumbens_basal_ganglia_Analysis	6_6331873_T_C_hg19	LeadPvNotSignificant(Checkld)	0.655055
F13A1	ENSG00000124491.11	Brain_Hippocampus_Analysis	6_6331873_T_C_hg19	LeadPvNotSignificant(Checkld)	0.0926402
F13A1	ENSG00000124491.11	Liver_Analysis	6_6331873_T_C_hg19	LeadPvNotSignificant(Checkld)	0.223392
F13A1	ENSG00000124491.11	Lung_Analysis	6_6331873_T_C_hg19	LeadPvNotSignificant(Checkld)	0.0047006
F13A1	ENSG00000124491.11	Ovary_Analysis	6_6331873_T_C_hg19	LeadPvNotSignificant(Checkld)	0.146084
F13A1	ENSG00000124491.11	Pancreas_Analysis	6_6331873_T_C_hg19	LeadPvNotSignificant(Checkld)	0.188643
F13A1	ENSG00000124491.11	Brain_Hypothalamus_Analysis	6_6331873_T_C_hg19	LeadPvNotSignificant(Checkld)	0.243863
F13A1	ENSG00000124491.11	Nerve_Tibial_Analysis	6_6331873_T_C_hg19	LeadPvSignificant	1.28468e-05
F13A1	ENSG00000124491.11	Muscle_Skeletal_Analysis	6_6331873_T_C_hg19	LeadPvNotSignificant(Checkld)	0.0740966
F13A1	ENSG00000124491.11	Colon_Transverse_Analysis	6_6331873_T_C_hg19	LeadPvNotSignificant(Checkld)	0.187931
F13A1	ENSG00000124491.11	Heart_Atrial_Appendage_Analysis	6_6331873_T_C_hg19	LeadPvNotSignificant(Checkld)	0.540624
F13A1	ENSG00000124491.11	Heart_Left_Ventricle_Analysis	6_6331873_T_C_hg19	LeadPvNotSignificant(Checkld)	0.527047
F13A1	ENSG00000124491.11	Esophagus_Mucosa_Analysis	6_6331873_T_C_hg19	LeadPvNotSignificant(Checkld)	0.284721
F13A1	ENSG00000124491.11	Esophagus_Muscularis_Analysis	6_6331873_T_C_hg19	LeadPvNotSignificant(Checkld)	0.243463
F13A1	ENSG00000124491.11	Skin_Not_Sun_Exposed_Suprapubic_Analysis	6_6331873_T_C_hg19	LeadPvNotSignificant(Checkld)	0.744601
F13A1	ENSG00000124491.11	Small_Intestine_Terminal_Ileum_Analysis	6_6331873_T_C_hg19	LeadPvNotSignificant(Checkld)	0.668531
F13A1	ENSG00000124491.11	Brain_Putamen_basal_ganglia_Analysis	6_6331873_T_C_hg19	LeadPvNotSignificant(Checkld)	0.465719
[truncated: 4,393 more rows]

## Sheet: Panc-AdenoCA
Gene Symbol	Ensemble ID	Cohort/Tissue	Position	Status	p-value
[truncated: 1,849 more rows]

## Sheet: Breast-AdenoCA
Gene Symbol	Ensemble ID	Cohort/Tissue	Position	Status	p-value
[truncated: 946 more rows]

[truncated: 4 more sheets: Ovary-AdenoCA, Liver-HCC, Lymph-CLL, Kidney-RCC]
