# Supplementary material for: Genomic basis for RNA alterations in cancer
Source: Nature. 2020 Feb 5;578(7793):129–36. doi: 10.1038/s41586-020-1970-0 (PMC7054216; doi:10.1038/s41586-020-1970-0)
Supplement: Supplementary file 3 — This zipped file contains Supplementary Tables 1-24 and a Supplementary Table Guide. [file 41586_2020_1970_MOESM3_ESM.zip › Supplementary_Tables/S4_germline_QTL_Enrichment.xlsx]

## Sheet: Sheet1
ID	Description	GeneRatio	BgRatio	pvalue	p.adjust	qvalue	geneID	Count
R-HSA-5693571	Nonhomologous End-Joining (NHEJ)	17/194	67/9744	8.46601e-15	5.1304e-12	4.6162e-12	XRCC4/HIST2H4B/HIST4H4/HIST2H4A/HIST1H4L/HIST1H4B/HIST1H4E/HIST1H4H/HIST1H4C/HIST1H4K/HIST1H4J/HIST1H4F/HIST1H4D/HIST1H4A/HIST1H4I/HIST1H2BM/BRCA1	17
R-HSA-171306	Packaging Of Telomere Ends	15/194	50/9744	2.174e-14	6.58721e-12	5.927e-12	HIST2H4B/HIST4H4/HIST2H4A/HIST1H4L/HIST1H4B/HIST1H4E/HIST1H4H/HIST1H4C/HIST1H4K/HIST1H4J/HIST1H4F/HIST1H4D/HIST1H4A/HIST1H4I/HIST1H2BM	15
R-HSA-3214842	HDMs demethylate histones	14/194	46/9744	1.31894e-13	2.66426e-11	2.39724e-11	HIST2H4B/HIST4H4/HIST2H4A/HIST1H4L/HIST1H4B/HIST1H4E/HIST1H4H/HIST1H4C/HIST1H4K/HIST1H4J/HIST1H4F/HIST1H4D/HIST1H4A/HIST1H4I	14
R-HSA-977225	Amyloid fiber formation	18/194	97/9744	4.65024e-13	6.74432e-11	6.06837e-11	HIST2H4B/HIST4H4/HIST2H4A/HIST1H4L/HIST1H4B/HIST1H4E/HIST1H4H/HIST1H4C/HIST1H4K/HIST1H4J/HIST1H4F/HIST1H4D/HIST1H4A/HIST1H4I/HIST1H2BM/UBE2L6/SAA1/CST3	18
R-HSA-73728	RNA Polymerase I Promoter Opening	15/194	61/9744	5.62533e-13	6.74432e-11	6.06837e-11	HIST2H4B/HIST4H4/HIST2H4A/HIST1H4L/HIST1H4B/HIST1H4E/HIST1H4H/HIST1H4C/HIST1H4K/HIST1H4J/HIST1H4F/HIST1H4D/HIST1H4A/HIST1H4I/HIST1H2BM	15
R-HSA-5334118	DNA methylation	15/194	62/9744	7.29251e-13	6.74432e-11	6.06837e-11	HIST2H4B/HIST4H4/HIST2H4A/HIST1H4L/HIST1H4B/HIST1H4E/HIST1H4H/HIST1H4C/HIST1H4K/HIST1H4J/HIST1H4F/HIST1H4D/HIST1H4A/HIST1H4I/HIST1H2BM	15
R-HSA-5693565	Recruitment and ATM-mediated phosphorylation of repair and signaling proteins at DNA double strand breaks	16/194	74/9744	8.01784e-13	6.74432e-11	6.06837e-11	HIST2H4B/HIST4H4/HIST2H4A/HIST1H4L/HIST1H4B/HIST1H4E/HIST1H4H/HIST1H4C/HIST1H4K/HIST1H4J/HIST1H4F/HIST1H4D/HIST1H4A/HIST1H4I/HIST1H2BM/BRCA1	16
R-HSA-1221632	Meiotic synapsis	16/194	75/9744	1.00163e-12	6.74432e-11	6.06837e-11	HIST2H4B/HIST4H4/HIST2H4A/HIST1H4L/HIST1H4B/HIST1H4E/HIST1H4H/HIST1H4C/HIST1H4K/HIST1H4J/HIST1H4F/HIST1H4D/HIST1H4A/HIST1H4I/HIST1H2BM/BRCA1	16
R-HSA-5693606	DNA Double Strand Break Response	16/194	75/9744	1.00163e-12	6.74432e-11	6.06837e-11	HIST2H4B/HIST4H4/HIST2H4A/HIST1H4L/HIST1H4B/HIST1H4E/HIST1H4H/HIST1H4C/HIST1H4K/HIST1H4J/HIST1H4F/HIST1H4D/HIST1H4A/HIST1H4I/HIST1H2BM/BRCA1	16
R-HSA-5625886	Activated PKN1 stimulates transcription of AR (androgen receptor) regulated genes KLK2 and KLK3	15/194	64/9744	1.20734e-12	7.31648e-11	6.58318e-11	HIST2H4B/HIST4H4/HIST2H4A/HIST1H4L/HIST1H4B/HIST1H4E/HIST1H4H/HIST1H4C/HIST1H4K/HIST1H4J/HIST1H4F/HIST1H4D/HIST1H4A/HIST1H4I/HIST1H2BM	15
R-HSA-427359	SIRT1 negatively regulates rRNA expression	15/194	65/9744	1.54244e-12	8.27755e-11	7.44792e-11	HIST2H4B/HIST4H4/HIST2H4A/HIST1H4L/HIST1H4B/HIST1H4E/HIST1H4H/HIST1H4C/HIST1H4K/HIST1H4J/HIST1H4F/HIST1H4D/HIST1H4A/HIST1H4I/HIST1H2BM	15
R-HSA-3214815	HDACs deacetylate histones	17/194	91/9744	1.90151e-12	8.27755e-11	7.44792e-11	ARID4A/HIST1H2AA/HIST2H4B/HIST4H4/HIST2H4A/HIST1H4L/HIST1H4B/HIST1H4E/HIST1H4H/HIST1H4C/HIST1H4K/HIST1H4J/HIST1H4F/HIST1H4D/HIST1H4A/HIST1H4I/HIST1H2BM	17
R-HSA-157579	Telomere Maintenance	16/194	78/9744	1.9123e-12	8.27755e-11	7.44792e-11	HIST2H4B/HIST4H4/HIST2H4A/HIST1H4L/HIST1H4B/HIST1H4E/HIST1H4H/HIST1H4C/HIST1H4K/HIST1H4J/HIST1H4F/HIST1H4D/HIST1H4A/HIST1H4I/HIST1H2BM/WRAP53	16
R-HSA-2559586	DNA Damage/Telomere Stress Induced Senescence	16/194	78/9744	1.9123e-12	8.27755e-11	7.44792e-11	CCNA2/HIST2H4B/HIST4H4/HIST2H4A/HIST1H4L/HIST1H4B/HIST1H4E/HIST1H4H/HIST1H4C/HIST1H4K/HIST1H4J/HIST1H4F/HIST1H4D/HIST1H4A/HIST1H4I/HIST1H2BM	16
R-HSA-5625740	RHO GTPases activate PKNs	17/194	92/9744	2.29231e-12	9.26094e-11	8.33275e-11	CDC25C/HIST2H4B/HIST4H4/HIST2H4A/HIST1H4L/HIST1H4B/HIST1H4E/HIST1H4H/HIST1H4C/HIST1H4K/HIST1H4J/HIST1H4F/HIST1H4D/HIST1H4A/HIST1H4I/HIST1H2BM/PPP1R12B	17
R-HSA-69473	G2/M DNA damage checkpoint	17/194	93/9744	2.75672e-12	1.04411e-10	9.3946e-11	CDC25C/HIST2H4B/HIST4H4/HIST2H4A/HIST1H4L/HIST1H4B/HIST1H4E/HIST1H4H/HIST1H4C/HIST1H4K/HIST1H4J/HIST1H4F/HIST1H4D/HIST1H4A/HIST1H4I/HIST1H2BM/BRCA1	17
R-HSA-3214841	PKMTs methylate histone lysines	15/194	69/9744	3.93259e-12	1.40185e-10	1.26135e-10	SETD7/HIST2H4B/HIST4H4/HIST2H4A/HIST1H4L/HIST1H4B/HIST1H4E/HIST1H4H/HIST1H4C/HIST1H4K/HIST1H4J/HIST1H4F/HIST1H4D/HIST1H4A/HIST1H4I	15
R-HSA-5693607	Processing of DNA double-strand break ends	17/194	96/9744	4.72768e-12	1.41939e-10	1.27713e-10	CCNA2/HIST2H4B/HIST4H4/HIST2H4A/HIST1H4L/HIST1H4B/HIST1H4E/HIST1H4H/HIST1H4C/HIST1H4K/HIST1H4J/HIST1H4F/HIST1H4D/HIST1H4A/HIST1H4I/HIST1H2BM/BRCA1	17
R-HSA-212300	PRC2 methylates histones and DNA	15/194	70/9744	4.91867e-12	1.41939e-10	1.27713e-10	HIST2H4B/HIST4H4/HIST2H4A/HIST1H4L/HIST1H4B/HIST1H4E/HIST1H4H/HIST1H4C/HIST1H4K/HIST1H4J/HIST1H4F/HIST1H4D/HIST1H4A/HIST1H4I/HIST1H2BM	15
R-HSA-606279	Deposition of new CENPA-containing nucleosomes at the centromere	15/194	70/9744	4.91867e-12	1.41939e-10	1.27713e-10	HIST2H4B/HIST4H4/HIST2H4A/HIST1H4L/HIST1H4B/HIST1H4E/HIST1H4H/HIST1H4C/HIST1H4K/HIST1H4J/HIST1H4F/HIST1H4D/HIST1H4A/HIST1H4I/HIST1H2BM	15
R-HSA-774815	Nucleosome assembly	15/194	70/9744	4.91867e-12	1.41939e-10	1.27713e-10	HIST2H4B/HIST4H4/HIST2H4A/HIST1H4L/HIST1H4B/HIST1H4E/HIST1H4H/HIST1H4C/HIST1H4K/HIST1H4J/HIST1H4F/HIST1H4D/HIST1H4A/HIST1H4I/HIST1H2BM	15
R-HSA-2299718	Condensation of Prophase Chromosomes	15/194	71/9744	6.12846e-12	1.68811e-10	1.51892e-10	HIST2H4B/HIST4H4/HIST2H4A/HIST1H4L/HIST1H4B/HIST1H4E/HIST1H4H/HIST1H4C/HIST1H4K/HIST1H4J/HIST1H4F/HIST1H4D/HIST1H4A/HIST1H4I/HIST1H2BM	15
R-HSA-912446	Meiotic recombination	16/194	85/9744	7.74493e-12	2.04062e-10	1.8361e-10	HIST2H4B/HIST4H4/HIST2H4A/HIST1H4L/HIST1H4B/HIST1H4E/HIST1H4H/HIST1H4C/HIST1H4K/HIST1H4J/HIST1H4F/HIST1H4D/HIST1H4A/HIST1H4I/HIST1H2BM/BRCA1	16
R-HSA-5693567	HDR through Homologous Recombination (HR) or Single Strand Annealing (SSA)	19/194	130/9744	8.71007e-12	2.19929e-10	1.97887e-10	CCNA2/HIST2H4B/HIST4H4/HIST2H4A/HIST1H4L/HIST1H4B/HIST1H4E/HIST1H4H/HIST1H4C/HIST1H4K/HIST1H4J/HIST1H4F/HIST1H4D/HIST1H4A/HIST1H4I/HIST1H2BM/SLX1A/SLX1B/BRCA1	19
R-HSA-427389	ERCC6 (CSB) and EHMT2 (G9a) positively regulate rRNA expression	15/194	73/9744	9.40959e-12	2.28089e-10	2.05228e-10	HIST2H4B/HIST4H4/HIST2H4A/HIST1H4L/HIST1H4B/HIST1H4E/HIST1H4H/HIST1H4C/HIST1H4K/HIST1H4J/HIST1H4F/HIST1H4D/HIST1H4A/HIST1H4I/HIST1H2BM	15
R-HSA-73777	RNA Polymerase I Chain Elongation	16/194	88/9744	1.35253e-11	3.15243e-10	2.83647e-10	CDK7/HIST2H4B/HIST4H4/HIST2H4A/HIST1H4L/HIST1H4B/HIST1H4E/HIST1H4H/HIST1H4C/HIST1H4K/HIST1H4J/HIST1H4F/HIST1H4D/HIST1H4A/HIST1H4I/HIST1H2BM	16
R-HSA-5693538	Homology Directed Repair	19/194	136/9744	1.97227e-11	4.42665e-10	3.98298e-10	CCNA2/HIST2H4B/HIST4H4/HIST2H4A/HIST1H4L/HIST1H4B/HIST1H4E/HIST1H4H/HIST1H4C/HIST1H4K/HIST1H4J/HIST1H4F/HIST1H4D/HIST1H4A/HIST1H4I/HIST1H2BM/SLX1A/SLX1B/BRCA1	19
R-HSA-3214858	RMTs methylate histone arginines	15/194	77/9744	2.129e-11	4.60776e-10	4.14595e-10	HIST1H2AA/HIST2H4B/HIST4H4/HIST2H4A/HIST1H4L/HIST1H4B/HIST1H4E/HIST1H4H/HIST1H4C/HIST1H4K/HIST1H4J/HIST1H4F/HIST1H4D/HIST1H4A/HIST1H4I	15
R-HSA-2559582	Senescence-Associated Secretory Phenotype (SASP)	17/194	107/9744	2.90783e-11	6.07636e-10	5.46735e-10	CCNA2/HIST2H4B/HIST4H4/HIST2H4A/HIST1H4L/HIST1H4B/HIST1H4E/HIST1H4H/HIST1H4C/HIST1H4K/HIST1H4J/HIST1H4F/HIST1H4D/HIST1H4A/HIST1H4I/HIST1H2BM/ANAPC7	17
R-HSA-4551638	SUMOylation of chromatin organization proteins	14/194	69/9744	5.69344e-11	1.15008e-09	1.03481e-09	HIST2H4B/HIST4H4/HIST2H4A/HIST1H4L/HIST1H4B/HIST1H4E/HIST1H4H/HIST1H4C/HIST1H4K/HIST1H4J/HIST1H4F/HIST1H4D/HIST1H4A/HIST1H4I	14
R-HSA-5693532	DNA Double-Strand Break Repair	20/194	164/9744	7.18688e-11	1.40492e-09	1.26411e-09	CCNA2/XRCC4/HIST2H4B/HIST4H4/HIST2H4A/HIST1H4L/HIST1H4B/HIST1H4E/HIST1H4H/HIST1H4C/HIST1H4K/HIST1H4J/HIST1H4F/HIST1H4D/HIST1H4A/HIST1H4I/HIST1H2BM/SLX1A/SLX1B/BRCA1	20
R-HSA-5578749	Transcriptional regulation by small RNAs	16/194	103/9744	1.61561e-10	3.05956e-09	2.75291e-09	HIST2H4B/HIST4H4/HIST2H4A/HIST1H4L/HIST1H4B/HIST1H4E/HIST1H4H/HIST1H4C/HIST1H4K/HIST1H4J/HIST1H4F/HIST1H4D/HIST1H4A/HIST1H4I/HIST1H2BM/POLR2J	16
R-HSA-3214847	HATs acetylate histones	18/194	136/9744	1.71592e-10	3.07321e-09	2.7652e-09	HIST1H2AA/HIST2H4B/HIST4H4/HIST2H4A/HIST1H4L/HIST1H4B/HIST1H4E/HIST1H4H/HIST1H4C/HIST1H4K/HIST1H4J/HIST1H4F/HIST1H4D/HIST1H4A/HIST1H4I/HIST1H2BM/ELP1/KANSL1	18
R-HSA-201722	Formation of the beta-catenin:TCF transactivating complex	15/194	89/9744	1.86845e-10	3.07321e-09	2.7652e-09	HIST2H4B/HIST4H4/HIST2H4A/HIST1H4L/HIST1H4B/HIST1H4E/HIST1H4H/HIST1H4C/HIST1H4K/HIST1H4J/HIST1H4F/HIST1H4D/HIST1H4A/HIST1H4I/HIST1H2BM	15
R-HSA-5250924	B-WICH complex positively regulates rRNA expression	15/194	89/9744	1.86845e-10	3.07321e-09	2.7652e-09	HIST2H4B/HIST4H4/HIST2H4A/HIST1H4L/HIST1H4B/HIST1H4E/HIST1H4H/HIST1H4C/HIST1H4K/HIST1H4J/HIST1H4F/HIST1H4D/HIST1H4A/HIST1H4I/HIST1H2BM	15
R-HSA-427413	NoRC negatively regulates rRNA expression	16/194	104/9744	1.87638e-10	3.07321e-09	2.7652e-09	CDK7/HIST2H4B/HIST4H4/HIST2H4A/HIST1H4L/HIST1H4B/HIST1H4E/HIST1H4H/HIST1H4C/HIST1H4K/HIST1H4J/HIST1H4F/HIST1H4D/HIST1H4A/HIST1H4I/HIST1H2BM	16
R-HSA-73886	Chromosome Maintenance	16/194	104/9744	1.87638e-10	3.07321e-09	2.7652e-09	HIST2H4B/HIST4H4/HIST2H4A/HIST1H4L/HIST1H4B/HIST1H4E/HIST1H4H/HIST1H4C/HIST1H4K/HIST1H4J/HIST1H4F/HIST1H4D/HIST1H4A/HIST1H4I/HIST1H2BM/WRAP53	16
R-HSA-1474165	Reproduction	18/194	139/9744	2.47715e-10	3.81476e-09	3.43243e-09	HIST2H4B/HIST4H4/HIST2H4A/HIST1H4L/HIST1H4B/HIST1H4E/HIST1H4H/HIST1H4C/HIST1H4K/HIST1H4J/HIST1H4F/HIST1H4D/HIST1H4A/HIST1H4I/HIST1H2BM/ADAM2/BRCA1/ZP4	18
R-HSA-5250941	Negative epigenetic regulation of rRNA expression	16/194	106/9744	2.518e-10	3.81476e-09	3.43243e-09	CDK7/HIST2H4B/HIST4H4/HIST2H4A/HIST1H4L/HIST1H4B/HIST1H4E/HIST1H4H/HIST1H4C/HIST1H4K/HIST1H4J/HIST1H4F/HIST1H4D/HIST1H4A/HIST1H4I/HIST1H2BM	16
R-HSA-73854	RNA Polymerase I Promoter Clearance	16/194	106/9744	2.518e-10	3.81476e-09	3.43243e-09	CDK7/HIST2H4B/HIST4H4/HIST2H4A/HIST1H4L/HIST1H4B/HIST1H4E/HIST1H4H/HIST1H4C/HIST1H4K/HIST1H4J/HIST1H4F/HIST1H4D/HIST1H4A/HIST1H4I/HIST1H2BM	16
R-HSA-73864	RNA Polymerase I Transcription	16/194	108/9744	3.35663e-10	4.96126e-09	4.46401e-09	CDK7/HIST2H4B/HIST4H4/HIST2H4A/HIST1H4L/HIST1H4B/HIST1H4E/HIST1H4H/HIST1H4C/HIST1H4K/HIST1H4J/HIST1H4F/HIST1H4D/HIST1H4A/HIST1H4I/HIST1H2BM	16
R-HSA-8936459	RUNX1 regulates genes involved in megakaryocyte differentiation and platelet function	15/194	94/9744	4.17093e-10	6.01805e-09	5.41489e-09	HIST2H4B/HIST4H4/HIST2H4A/HIST1H4L/HIST1H4B/HIST1H4E/HIST1H4H/HIST1H4C/HIST1H4K/HIST1H4J/HIST1H4F/HIST1H4D/HIST1H4A/HIST1H4I/HIST1H2BM	15
R-HSA-1500620	Meiosis	16/194	115/9744	8.74469e-10	1.23239e-08	1.10887e-08	HIST2H4B/HIST4H4/HIST2H4A/HIST1H4L/HIST1H4B/HIST1H4E/HIST1H4H/HIST1H4C/HIST1H4K/HIST1H4J/HIST1H4F/HIST1H4D/HIST1H4A/HIST1H4I/HIST1H2BM/BRCA1	16
R-HSA-211000	Gene Silencing by RNA	17/194	133/9744	9.82019e-10	1.35251e-08	1.21695e-08	HIST2H4B/HIST4H4/HIST2H4A/HIST1H4L/HIST1H4B/HIST1H4E/HIST1H4H/HIST1H4C/HIST1H4K/HIST1H4J/HIST1H4F/HIST1H4D/HIST1H4A/HIST1H4I/HIST1H2BM/POLR2J/PIWIL4	17
R-HSA-5617472	Activation of anterior HOX genes in hindbrain development during early embryogenesis	16/194	118/9744	1.29017e-09	1.69966e-08	1.52931e-08	HIST2H4B/HIST4H4/HIST2H4A/HIST1H4L/HIST1H4B/HIST1H4E/HIST1H4H/HIST1H4C/HIST1H4K/HIST1H4J/HIST1H4F/HIST1H4D/HIST1H4A/HIST1H4I/HIST1H2BM/POLR2J	16
R-HSA-5619507	Activation of HOX genes during differentiation	16/194	118/9744	1.29017e-09	1.69966e-08	1.52931e-08	HIST2H4B/HIST4H4/HIST2H4A/HIST1H4L/HIST1H4B/HIST1H4E/HIST1H4H/HIST1H4C/HIST1H4K/HIST1H4J/HIST1H4F/HIST1H4D/HIST1H4A/HIST1H4I/HIST1H2BM/POLR2J	16
R-HSA-5250913	Positive epigenetic regulation of rRNA expression	15/194	103/9744	1.56612e-09	2.01929e-08	1.81691e-08	HIST2H4B/HIST4H4/HIST2H4A/HIST1H4L/HIST1H4B/HIST1H4E/HIST1H4H/HIST1H4C/HIST1H4K/HIST1H4J/HIST1H4F/HIST1H4D/HIST1H4A/HIST1H4I/HIST1H2BM	15
R-HSA-3108232	SUMO E3 ligases SUMOylate target proteins	16/194	122/9744	2.12758e-09	2.68607e-08	2.41686e-08	XRCC4/HIST2H4B/HIST4H4/HIST2H4A/HIST1H4L/HIST1H4B/HIST1H4E/HIST1H4H/HIST1H4C/HIST1H4K/HIST1H4J/HIST1H4F/HIST1H4D/HIST1H4A/HIST1H4I/BRCA1	16
R-HSA-8939236	RUNX1 regulates transcription of genes involved in differentiation of HSCs	16/194	125/9744	3.05622e-09	3.77974e-08	3.40091e-08	CDK7/HIST2H4B/HIST4H4/HIST2H4A/HIST1H4L/HIST1H4B/HIST1H4E/HIST1H4H/HIST1H4C/HIST1H4K/HIST1H4J/HIST1H4F/HIST1H4D/HIST1H4A/HIST1H4I/HIST1H2BM	16
R-HSA-2990846	SUMOylation	16/194	128/9744	4.34441e-09	5.26542e-08	4.73769e-08	XRCC4/HIST2H4B/HIST4H4/HIST2H4A/HIST1H4L/HIST1H4B/HIST1H4E/HIST1H4H/HIST1H4C/HIST1H4K/HIST1H4J/HIST1H4F/HIST1H4D/HIST1H4A/HIST1H4I/BRCA1	16
R-HSA-73894	DNA Repair	24/194	310/9744	1.05889e-08	1.25821e-07	1.1321e-07	CCNA2/CDK7/XRCC4/HIST2H4B/HIST4H4/HIST2H4A/HIST1H4L/HIST1H4B/HIST1H4E/HIST1H4H/HIST1H4C/HIST1H4K/HIST1H4J/HIST1H4F/HIST1H4D/HIST1H4A/HIST1H4I/HIST1H2BM/POLR2J/UBE2L6/SLX1A/SLX1B/ALKBH5/BRCA1	24
R-HSA-2559580	Oxidative Stress Induced Senescence	15/194	122/9744	1.69581e-08	1.97627e-07	1.77819e-07	HIST2H4B/HIST4H4/HIST2H4A/HIST1H4L/HIST1H4B/HIST1H4E/HIST1H4H/HIST1H4C/HIST1H4K/HIST1H4J/HIST1H4F/HIST1H4D/HIST1H4A/HIST1H4I/HIST1H2BM	15
R-HSA-212165	Epigenetic regulation of gene expression	16/194	143/9744	2.19122e-08	2.50543e-07	2.25432e-07	CDK7/HIST2H4B/HIST4H4/HIST2H4A/HIST1H4L/HIST1H4B/HIST1H4E/HIST1H4H/HIST1H4C/HIST1H4K/HIST1H4J/HIST1H4F/HIST1H4D/HIST1H4A/HIST1H4I/HIST1H2BM	16
R-HSA-69481	G2/M Checkpoints	17/194	164/9744	2.48494e-08	2.78865e-07	2.50916e-07	CDC25C/HIST2H4B/HIST4H4/HIST2H4A/HIST1H4L/HIST1H4B/HIST1H4E/HIST1H4H/HIST1H4C/HIST1H4K/HIST1H4J/HIST1H4F/HIST1H4D/HIST1H4A/HIST1H4I/HIST1H2BM/BRCA1	17
R-HSA-9018519	Estrogen-dependent gene expression	16/194	145/9744	2.67593e-08	2.94839e-07	2.65289e-07	HIST2H4B/HIST4H4/HIST2H4A/HIST1H4L/HIST1H4B/HIST1H4E/HIST1H4H/HIST1H4C/HIST1H4K/HIST1H4J/HIST1H4F/HIST1H4D/HIST1H4A/HIST1H4I/HIST1H2BM/POLR2J	16
R-HSA-9006931	Signaling by Nuclear Receptors	18/194	190/9744	3.8937e-08	4.21354e-07	3.79124e-07	HIST2H4B/HIST4H4/HIST2H4A/HIST1H4L/HIST1H4B/HIST1H4E/HIST1H4H/HIST1H4C/HIST1H4K/HIST1H4J/HIST1H4F/HIST1H4D/HIST1H4A/HIST1H4I/HIST1H2BM/POLR2J/ALDH1A1/CYP26C1	18
R-HSA-8939211	ESR-mediated signaling	16/194	151/9744	4.77698e-08	5.07869e-07	4.56967e-07	HIST2H4B/HIST4H4/HIST2H4A/HIST1H4L/HIST1H4B/HIST1H4E/HIST1H4H/HIST1H4C/HIST1H4K/HIST1H4J/HIST1H4F/HIST1H4D/HIST1H4A/HIST1H4I/HIST1H2BM/POLR2J	16
R-HSA-68875	Mitotic Prophase	15/194	137/9744	8.23139e-08	8.60038e-07	7.7384e-07	HIST2H4B/HIST4H4/HIST2H4A/HIST1H4L/HIST1H4B/HIST1H4E/HIST1H4H/HIST1H4C/HIST1H4K/HIST1H4J/HIST1H4F/HIST1H4D/HIST1H4A/HIST1H4I/HIST1H2BM	15
R-HSA-3247509	Chromatin modifying enzymes	20/194	259/9744	2.02721e-07	2.04748e-06	1.84227e-06	ARID4A/SETD7/HIST1H2AA/HIST2H4B/HIST4H4/HIST2H4A/HIST1H4L/HIST1H4B/HIST1H4E/HIST1H4H/HIST1H4C/HIST1H4K/HIST1H4J/HIST1H4F/HIST1H4D/HIST1H4A/HIST1H4I/HIST1H2BM/ELP1/KANSL1	20
R-HSA-4839726	Chromatin organization	20/194	259/9744	2.02721e-07	2.04748e-06	1.84227e-06	ARID4A/SETD7/HIST1H2AA/HIST2H4B/HIST4H4/HIST2H4A/HIST1H4L/HIST1H4B/HIST1H4E/HIST1H4H/HIST1H4C/HIST1H4K/HIST1H4J/HIST1H4F/HIST1H4D/HIST1H4A/HIST1H4I/HIST1H2BM/ELP1/KANSL1	20
R-HSA-69620	Cell Cycle Checkpoints	21/194	286/9744	2.3132e-07	2.29385e-06	2.06394e-06	CCNA2/CDC25C/HIST2H4B/HIST4H4/HIST2H4A/HIST1H4L/HIST1H4B/HIST1H4E/HIST1H4H/HIST1H4C/HIST1H4K/HIST1H4J/HIST1H4F/HIST1H4D/HIST1H4A/HIST1H4I/HIST1H2BM/ANAPC7/BRCA1/NUF2/SGO1	21
R-HSA-2559583	Cellular Senescence	17/194	191/9744	2.34684e-07	2.29385e-06	2.06394e-06	CCNA2/HIST2H4B/HIST4H4/HIST2H4A/HIST1H4L/HIST1H4B/HIST1H4E/HIST1H4H/HIST1H4C/HIST1H4K/HIST1H4J/HIST1H4F/HIST1H4D/HIST1H4A/HIST1H4I/HIST1H2BM/ANAPC7	17
R-HSA-195258	RHO GTPase Effectors	20/194	305/9744	2.6886e-06	2.58618e-05	2.32698e-05	CDC25C/HIST2H4B/HIST4H4/HIST2H4A/HIST1H4L/HIST1H4B/HIST1H4E/HIST1H4H/HIST1H4C/HIST1H4K/HIST1H4J/HIST1H4F/HIST1H4D/HIST1H4A/HIST1H4I/HIST1H2BM/NUF2/PPP1R12B/TUBA3E/SGO1	20
R-HSA-8878171	Transcriptional regulation by RUNX1	16/194	233/9744	1.58792e-05	0.000150356	0.000135287	CDK7/HIST2H4B/HIST4H4/HIST2H4A/HIST1H4L/HIST1H4B/HIST1H4E/HIST1H4H/HIST1H4C/HIST1H4K/HIST1H4J/HIST1H4F/HIST1H4D/HIST1H4A/HIST1H4I/HIST1H2BM	16
R-HSA-201681	TCF dependent signaling in response to WNT	15/194	224/9744	3.95071e-05	0.000368328	0.000331412	HIST2H4B/HIST4H4/HIST2H4A/HIST1H4L/HIST1H4B/HIST1H4E/HIST1H4H/HIST1H4C/HIST1H4K/HIST1H4J/HIST1H4F/HIST1H4D/HIST1H4A/HIST1H4I/HIST1H2BM	15
R-HSA-68886	M Phase	20/194	378/9744	6.2345e-05	0.00057244	0.000515067	HIST2H4B/HIST4H4/HIST2H4A/HIST1H4L/HIST1H4B/HIST1H4E/HIST1H4H/HIST1H4C/HIST1H4K/HIST1H4J/HIST1H4F/HIST1H4D/HIST1H4A/HIST1H4I/HIST1H2BM/TUBGCP2/ANAPC7/NUF2/TUBA3E/SGO1	20
R-HSA-194315	Signaling by Rho GTPases	21/194	422/9744	9.77931e-05	0.000884517	0.000795866	CDC25C/HIST2H4B/HIST4H4/HIST2H4A/HIST1H4L/HIST1H4B/HIST1H4E/HIST1H4H/HIST1H4C/HIST1H4K/HIST1H4J/HIST1H4F/HIST1H4D/HIST1H4A/HIST1H4I/HIST1H2BM/NUF2/ARHGAP8/PPP1R12B/TUBA3E/SGO1	21
R-HSA-2262752	Cellular responses to stress	18/194	418/9744	0.00168253	0.0149944	0.0134915	CCNA2/HIST2H4B/HIST4H4/HIST2H4A/HIST1H4L/HIST1H4B/HIST1H4E/HIST1H4H/HIST1H4C/HIST1H4K/HIST1H4J/HIST1H4F/HIST1H4D/HIST1H4A/HIST1H4I/HIST1H2BM/ANAPC7/TUBA3E	18
R-HSA-381753	Olfactory Signaling Pathway	9/194	138/9744	0.00171818	0.0150901	0.0135777	OR2V1/OR1Q1/OR52N5/OR52H1/OR52I1/OR2D2/OR2T8/OR2T10/OR1C1	9
R-HSA-195721	Signaling by WNT	15/194	320/9744	0.00180989	0.0156685	0.0140981	HIST2H4B/HIST4H4/HIST2H4A/HIST1H4L/HIST1H4B/HIST1H4E/HIST1H4H/HIST1H4C/HIST1H4K/HIST1H4J/HIST1H4F/HIST1H4D/HIST1H4A/HIST1H4I/HIST1H2BM	15
R-HSA-8953897	Cellular responses to external stimuli	19/194	492/9744	0.00426184	0.0363757	0.0327299	CCNA2/HIST2H4B/HIST4H4/HIST2H4A/HIST1H4L/HIST1H4B/HIST1H4E/HIST1H4H/HIST1H4C/HIST1H4K/HIST1H4J/HIST1H4F/HIST1H4D/HIST1H4A/HIST1H4I/HIST1H2BM/ANAPC7/MT1B/TUBA3E	19
R-HSA-69273	Cyclin A/B1/B2 associated events during G2/M transition	3/194	24/9744	0.0115598	0.096159	0.0865214	CCNA2/CDK7/CDC25C	3
R-HSA-381119	Unfolded Protein Response (UPR)	6/194	95/9744	0.0115835	0.096159	0.0865214	CUL7/KLHDC3/DNAJB9/NFYC/EXOSC3/ERN1	6
R-HSA-198933	Immunoregulatory interactions between a Lymphoid and a non-Lymphoid cell	7/194	124/9744	0.0118409	0.0969671	0.0872485	ULBP3/CLEC2D/CD300A/CD300LB/CD1A/CD33/KIR2DL3	7
