# Supplementary material for: Genomic basis for RNA alterations in cancer
Source: Nature. 2020 Feb 5;578(7793):129–36. doi: 10.1038/s41586-020-1970-0 (PMC7054216; doi:10.1038/s41586-020-1970-0)
Supplement: Supplementary file 3 — This zipped file contains Supplementary Tables 1-24 and a Supplementary Table Guide. [file 41586_2020_1970_MOESM3_ESM.zip › Supplementary_Tables/S5_somatic_egenes_rev.xlsx]

## Sheet: eQTL_results_FDR5%
eGene(Ensembl_id)	eGene(HUGO_Gene_Symbol)	eGene strand	Chrom(mutated_interval)	Interval (Mid_position)	Unique_interval_name (mutated interval; chr_start_end)	Interval_type	Distance_to_TSS (bp)	Effect Size	P-value	Bonf_adj_P_value	BH_adj_P_value	Total_burden_prevalence	Uterus-AdenoCA	Bone-Leiomyo	Bladder-TCC	ColoRect-AdenoCA	Skin-Melanoma	Biliary-AdenoCA	CNS-Oligo	Head-SCC	Prost-AdenoCA	Panc-AdenoCA	Breast-LobularCA	Lung-SCC	Thy-AdenoCA	Lymph-CLL	Lymph-NOS	CNS-GBM	Eso-AdenoCA	Cervix-AdenoCA	Stomach-AdenoCA	Cervix-SCC	Lymph-BNHL	Ovary-AdenoCA	Kidney-ChRCC	Breast-AdenoCA	Liver-HCC	Kidney-RCC	Lung-AdenoCA
ENSG00000001460.13	STPG1	-	1	24410000	1_24409000_24411000	flanking	333424	0.147877	1.92256e-06	0.00105356	0.037629	0.0151515	0.0227273	0	0	0.06	0.25	0	0	0	0	0	0	0.0212766	0	0.0147059	0	0	0	0	0	0	0	0	0	0.0117647	0	0.017094	0
ENSG00000001629.5	ANKIB1	+	7	91342000	7_91341000_91343000	flanking	-533548	-0.293708	1.0063e-09	1.20958e-06	0.000279367	0.0151515	0.0227273	0	0	0.08	0.194444	0	0	0	0	0	0	0.0212766	0	0	0	0.0357143	0	0	0.0344828	0	0	0.011236	0	0	0.01	0.00854701	0
ENSG00000001631.10	KRIT1	-	7	91342000	7_91341000_91343000	flanking	533480	-0.244764	5.52844e-07	0.00065125	0.0280592	0.0151515	0.0227273	0	0	0.08	0.194444	0	0	0	0	0	0	0.0212766	0	0	0	0.0357143	0	0	0.0344828	0	0	0.011236	0	0	0.01	0.00854701	0
ENSG00000005981.8	ASB4	+	7	95253000	7_95252000_95254000	flanking	145244	0.178147	2.1115e-08	3.17781e-05	0.0037217	0.0151515	0	0	0	0.06	0.0833333	0	0	0.0238095	0	0.0133333	0	0.0851064	0	0	0	0	0	0	0.0344828	0	0.00970874	0.011236	0	0.0117647	0	0	0.0540541
ENSG00000006059.3	KRT33A	-	17	40434000	17_40433000_40435000	flanking	-926936	0.142793	1.22497e-06	0.0008636	0.0334223	0.0109428	0.0227273	0	0.0434783	0.06	0.0277778	0	0	0.047619	0	0	0	0	0	0	0	0	0.142857	0	0.0344828	0	0	0.011236	0	0.0117647	0.01	0	0
ENSG00000006210.6	CX3CL1	+	16	57888000	16_57887000_57889000	flanking	481630	-0.145676	2.78292e-06	0.00141094	0.0445697	0.0143098	0.0454545	0	0	0.1	0.0555556	0	0	0.047619	0	0.0133333	0	0.0212766	0	0	0	0	0.142857	0	0	0	0	0.011236	0	0	0.01	0	0.027027
ENSG00000006453.9	BAIAP2L1	-	7	97174000	7_97173000_97175000	flanking	856380	-0.150765	1.06871e-06	0.00134657	0.0433929	0.0227273	0.0454545	0	0	0.1	0.25	0	0	0	0	0.0266667	0	0	0	0	0	0.0357143	0.142857	0	0.0344828	0	0.00970874	0	0	0.0117647	0.02	0.00854701	0.027027
ENSG00000006744.14	ELAC2	-	17	12156000	17_12155000_12157000	flanking	765504	-0.122677	8.28195e-07	0.00136901	0.0438551	0.0117845	0.0227273	0.0294118	0	0.08	0.0277778	0	0	0	0	0.0133333	0	0	0	0	0	0.0357143	0	0	0.0344828	0	0	0	0	0.0117647	0.01	0.00854701	0.027027
ENSG00000007174.13	DNAH9	+	17	12333000	17_12332000_12334000	flanking	831252	0.165674	1.09981e-08	1.67282e-05	0.00223536	0.0117845	0	0	0	0.06	0.138889	0	0	0	0	0	0	0.0212766	0	0	0	0.0357143	0	0	0.0344828	0	0	0	0.0232558	0	0.01	0.00854701	0
ENSG00000008988.5	RPS20	-	8	57355000	8_57354000_57356000	flanking	-367931	-0.217492	1.11802e-10	1.91964e-07	6.19183e-05	0.0126263	0	0	0	0.1	0.166667	0.0555556	0	0	0	0	0.166667	0	0	0	0	0	0	0	0	0	0	0.0224719	0	0	0	0	0
ENSG00000010017.9	RANBP9	-	6	13429000	6_13428000_13430000	flanking	282796	-0.236395	1.984e-12	2.46214e-09	1.64506e-06	0.0126263	0.0227273	0	0	0.1	0.0555556	0	0	0.0238095	0	0	0	0.0212766	0	0	0	0	0	0	0	0	0.00970874	0.0224719	0	0	0	0.00854701	0.027027
ENSG00000011478.7	QPCTL	+	19	45806000	19_45805000_45807000	flanking	-389741	0.151864	1.14392e-06	0.000801887	0.0318508	0.0126263	0.0227273	0	0	0.1	0.0833333	0.0555556	0	0	0	0.0133333	0	0	0	0	0	0	0	0	0.0689655	0	0	0	0	0.0235294	0	0	0
ENSG00000013375.11	PGM3	-	6	83336000	6_83335000_83337000	flanking	567655	0.134234	5.82763e-07	0.000824609	0.0326148	0.0176768	0.0227273	0.0294118	0	0.1	0.0833333	0	0	0	0	0	0	0	0	0.0147059	0	0.0714286	0	0	0.0689655	0	0.0291262	0	0	0	0.02	0	0.027027
ENSG00000013810.14	TACC3	+	4	1803000	4_1802000_1804000	flanking	79773	-0.139372	1.09655e-06	0.000600908	0.026602	0.0159933	0.0227273	0	0.26087	0.02	0.138889	0	0	0.0238095	0	0	0	0.0212766	0	0	0	0.0357143	0	0	0.0344828	0	0	0.0224719	0	0	0	0	0
ENSG00000021300.9	PLEKHB1	+	11	74257000	11_74256000_74258000	flanking	899777	-0.158632	1.04569e-06	0.000455922	0.0226251	0.0126263	0.0227273	0	0	0.04	0.166667	0.0555556	0	0	0	0	0	0.0212766	0	0	0	0	0	0	0.0344828	0	0.00970874	0	0	0	0.02	0	0
ENSG00000024422.7	EHD2	+	19	47966000	19_47965000_47967000	flanking	-250600	-0.155528	3.23031e-07	0.000207386	0.0137581	0.0126263	0.0227273	0	0.0434783	0.04	0.138889	0	0	0	0	0	0	0.0638298	0	0.0147059	0	0	0.142857	0	0	0	0	0	0	0.0117647	0	0	0
ENSG00000025796.9	SEC63	-	6	108016000	6_108015000_108017000	flanking	263393	-0.202926	1.66751e-08	1.03219e-05	0.0015263	0.0143098	0.0227273	0	0	0.08	0.138889	0	0	0	0	0	0	0	0	0	0	0	0	0	0.0344828	0	0	0.0224719	0	0	0.01	0	0.0540541
ENSG00000026559.9	KCNG1	-	20	48851000	20_48850000_48852000	flanking	788666	0.152332	2.50729e-07	0.000269533	0.0162659	0.0126263	0	0.0294118	0.0434783	0.02	0.194444	0	0	0	0	0	0	0	0	0	0	0.0357143	0	0	0.0344828	0	0	0	0	0	0.01	0	0.0540541
ENSG00000029639.6	TFB1M	-	6	155388000	6_155387000_155389000	flanking	247627	-0.134502	1.2736e-06	0.00159836	0.0479604	0.0117845	0.0227273	0	0.0434783	0.06	0.0555556	0	0	0	0	0	0	0.0638298	0	0.0147059	0	0	0	0	0.0344828	0	0	0	0	0	0.01	0.00854701	0
ENSG00000034053.10	APBA2	+	15	29729000	15_29728000_29730000	flanking	599371	-0.152482	8.93978e-07	0.000990528	0.0364063	0.0151515	0	0.0294118	0	0.08	0.166667	0	0	0	0	0	0	0.0212766	0	0	0	0	0.142857	0	0.0344828	0	0	0	0	0	0.01	0	0.0810811
ENSG00000038210.9	PI4K2B	+	4	24368000	4_24367000_24369000	flanking	-794263	-0.161817	1.70736e-07	0.000176541	0.0122536	0.013468	0.0227273	0.0294118	0	0.08	0.138889	0	0	0	0	0.0133333	0	0.0212766	0	0	0	0	0	0	0.103448	0	0	0	0	0	0	0	0
ENSG00000039123.11	SKIV2L2	+	5	54109000	5_54108000_54110000	flanking	-494588	-0.158137	1.13768e-06	0.00107283	0.038157	0.0109428	0	0	0	0.08	0.0833333	0	0	0	0	0	0	0.0425532	0	0	0	0	0	0	0.0344828	0	0	0	0	0	0	0	0.0810811
ENSG00000040275.12	SPDL1	+	5	168609000	5_168608000_168610000	flanking	-401638	0.157008	1.30951e-07	0.000233879	0.014763	0.0193603	0.0454545	0	0	0.12	0.194444	0	0	0.0238095	0	0	0	0	0	0	0	0	0	0	0	0.0588235	0	0.0224719	0	0.0117647	0.01	0.00854701	0.027027
ENSG00000041880.10	PARP3	+	3	51018000	3_51017000_51019000	flanking	-958361	-0.178531	2.67125e-09	1.73364e-06	0.000381564	0.0176768	0	0	0.0434783	0.08	0.194444	0.0555556	0	0.0238095	0	0	0	0	0.0212766	0	0	0	0	0	0	0	0.00970874	0	0	0	0.03	0	0.0540541
ENSG00000047249.12	ATP6V1H	-	8	55434000	8_55433000_55435000	flanking	-677882	-0.160329	1.44653e-09	2.55747e-06	0.000509695	0.0151515	0.0454545	0	0	0.1	0.166667	0	0	0	0	0	0	0	0	0	0	0	0	0	0.0344828	0	0.00970874	0.011236	0	0	0.01	0.00854701	0
ENSG00000048544.5	MRPS10	-	6	41332000	6_41331000_41333000	flanking	853603	-0.356253	3.77033e-16	2.75234e-13	3.67791e-10	0.0126263	0.0227273	0.0588235	0	0.06	0	0	0	0	0	0	0	0.106383	0	0	0	0	0	0	0.0344828	0	0.00970874	0	0	0	0	0.00854701	0.027027
ENSG00000052126.10	PLEKHA5	+	12	19107000	12_19106000_19108000	flanking	-175648	-0.180061	9.19766e-07	0.0016427	0.048858	0.016835	0.0227273	0.0294118	0.0434783	0.1	0.166667	0	0	0.0238095	0	0.0133333	0	0	0	0	0	0	0	0	0	0	0.00970874	0	0	0.0235294	0	0	0.027027
ENSG00000058272.11	PPP1R12A	-	12	80071000	12_80070000_80072000	flanking	258240	-0.290419	1.83878e-11	3.19763e-08	1.35958e-05	0.0117845	0	0.0294118	0	0.08	0.0277778	0.0555556	0	0	0	0	0	0.0212766	0	0	0	0.0357143	0	0	0	0	0	0	0	0	0.03	0	0.027027
ENSG00000060749.10	QSER1	+	11	32106000	11_32105000_32107000	flanking	-808724	0.157814	8.79442e-07	0.00110898	0.039071	0.013468	0.0454545	0	0	0.08	0.138889	0	0	0	0	0	0	0.0425532	0	0	0	0	0	0	0	0	0.0194175	0	0	0	0.01	0	0
ENSG00000063169.6	GLTSCR1	+	19	47837000	19_47836000_47838000	flanking	-274453	0.161259	7.30636e-09	4.88796e-06	0.000846703	0.013468	0.0681818	0	0	0.06	0	0	0	0	0	0	0	0	0	0	0	0	0	0	0	0	0.00970874	0.0224719	0	0.0235294	0.03	0	0.0540541
ENSG00000064607.12	SUGP2	-	19	18668000	19_18667000_18669000	flanking	476832	0.129169	1.8607e-06	0.00128388	0.0427383	0.0117845	0.0227273	0	0	0	0	0	0	0.0238095	0	0	0.333333	0.0425532	0	0	0	0.0357143	0	0	0	0.0588235	0.00970874	0.0337079	0	0	0.01	0	0.027027
ENSG00000065371.13	ROPN1	-	3	123590000	3_123589000_123591000	flanking	121025	-0.172458	2.03706e-07	0.000216947	0.014191	0.0109428	0	0	0	0.08	0.138889	0	0	0	0	0	0	0	0	0	0	0.0714286	0	0	0.0344828	0	0	0	0	0	0	0	0.027027
ENSG00000065491.8	TBC1D22B	+	6	37185000	6_37184000_37186000	flanking	-40548	-0.478217	2.34948e-19	1.77621e-16	4.74705e-13	0.0143098	0.0227273	0.0294118	0	0.12	0.0833333	0	0	0	0	0	0	0	0	0	0	0	0	0	0.0689655	0	0	0.011236	0	0	0.01	0.00854701	0.027027
ENSG00000067248.5	DHX29	-	5	54347000	5_54346000_54348000	flanking	256550	-0.170091	1.94418e-07	0.000177503	0.0122536	0.0151515	0	0	0	0.08	0.194444	0	0	0	0	0	0	0.0212766	0	0	0	0	0	0	0.0344828	0	0	0.011236	0	0.0117647	0.01	0.00854701	0.027027
ENSG00000067798.9	NAV3	+	12	79290000	12_79289000_79291000	flanking	1065315	0.165456	7.46637e-07	0.00139696	0.0442571	0.0159933	0.0227273	0	0	0.1	0.138889	0	0	0	0	0	0	0.0212766	0	0.0147059	0	0	0	0	0	0	0.00970874	0	0	0.0117647	0.03	0	0.027027
ENSG00000074201.4	CLNS1A	-	11	77439000	11_77438000_77440000	flanking	-90150	-0.150803	1.80909e-06	0.000944345	0.0353941	0.0109428	0	0	0	0.08	0.111111	0.0555556	0	0	0	0	0	0.0212766	0	0	0	0	0.142857	0	0.0344828	0	0	0	0	0	0.01	0	0
ENSG00000074317.6	SNCB	-	5	175184000	5_175183000_175185000	flanking	873530	0.15113	4.89536e-07	0.000330926	0.0183013	0.0159933	0	0.0294118	0	0.08	0.166667	0	0	0.0238095	0	0	0	0.0638298	0	0	0	0	0	0	0	0	0.00970874	0.011236	0	0.0235294	0	0	0
ENSG00000074657.9	ZNF532	+	18	57421000	18_57420000_57422000	flanking	891168	-0.159509	6.59091e-08	7.27637e-05	0.0069134	0.0193603	0.0227273	0.0588235	0	0.1	0.25	0	0	0	0	0	0	0.0425532	0	0	0	0.0357143	0.142857	0	0	0	0.00970874	0	0	0	0	0	0.027027
ENSG00000075188.4	NUP37	-	12	102056000	12_102055000_102057000	flanking	457902	-0.201772	4.87826e-07	0.000682956	0.0289722	0.0109428	0.0227273	0.0294118	0.0434783	0.1	0.0555556	0.0555556	0	0	0	0	0	0.0212766	0.0212766	0	0	0	0	0	0	0	0	0	0	0	0	0	0
ENSG00000075213.6	SEMA3A	-	7	82968000	7_82967000_82969000	flanking	1154040	0.179621	2.47822e-07	0.000487714	0.0235179	0.0319865	0	0	0.0434783	0.12	0.333333	0	0	0.0238095	0	0	0	0.0425532	0	0.0147059	0	0	0.285714	0	0	0	0.038835	0.0224719	0	0.0117647	0.05	0.00854701	0
ENSG00000076944.10	STXBP2	+	19	8568000	19_8567000_8569000	flanking	866233	-0.14112	9.48275e-07	0.000740603	0.0305181	0.0109428	0	0	0	0.06	0.138889	0	0	0.0238095	0	0.0133333	0	0	0	0	0	0.0357143	0	0	0	0	0	0.011236	0	0	0.01	0	0
ENSG00000077009.9	NMRK2	+	19	3927000	19_3926000_3928000	flanking	-6101	0.13607	1.86409e-06	0.00124335	0.0421387	0.016835	0	0	0	0.06	0.138889	0	0	0	0	0.0133333	0	0.0425532	0	0	0	0.0357143	0	0	0	0.0588235	0	0.011236	0	0.0235294	0.01	0	0.0810811
ENSG00000079387.9	SENP1	-	12	48435000	12_48434000_48436000	flanking	65091	-0.205095	1.49638e-09	1.54876e-06	0.00034493	0.010101	0.0227273	0.0294118	0	0.04	0.0277778	0	0	0.0238095	0	0	0	0.0212766	0	0	0	0.0357143	0	0	0.0344828	0	0	0.0224719	0	0	0.01	0	0
ENSG00000079459.8	FDFT1	+	8	12450000	8_12449000_12451000	flanking	796918	-0.201588	9.77919e-09	7.97004e-06	0.00119283	0.0117845	0.0227273	0.0294118	0	0.06	0	0	0	0.0238095	0	0.0133333	0	0.0212766	0.0212766	0	0	0	0	0	0.0344828	0	0.00970874	0	0	0.0117647	0	0.00854701	0.027027
ENSG00000080166.11	DCT	-	13	95993000	13_95992000_95994000	flanking	-861064	-0.178195	2.83961e-08	4.2367e-05	0.0046351	0.0143098	0	0	0.0434783	0.1	0.166667	0	0	0	0	0	0	0.0212766	0	0	0	0.0357143	0	0	0	0	0	0.011236	0	0	0	0	0.0540541
ENSG00000080511.2	RDH8	+	19	9354000	19_9353000_9355000	flanking	-769925	0.151937	5.37782e-07	0.000469484	0.0229682	0.016835	0.0227273	0	0	0.1	0.138889	0	0	0.0238095	0	0.0133333	0	0.0425532	0	0	0	0	0	0	0	0	0	0.011236	0	0.0235294	0	0	0.0540541
ENSG00000082126.13	MPP4	-	2	202792000	2_202791000_202793000	flanking	-228583	0.15904	1.73654e-07	0.000127983	0.00985313	0.0151515	0.0681818	0	0	0.08	0.138889	0.0555556	0	0	0	0.0266667	0	0.0212766	0	0	0	0	0	0	0	0	0.00970874	0.011236	0	0	0	0	0
ENSG00000083520.10	DIS3	-	13	72824000	13_72823000_72825000	flanking	532234	-0.184762	1.54007e-08	2.08526e-05	0.00261819	0.016835	0	0	0	0.04	0.305556	0	0	0.0238095	0	0	0	0.0212766	0	0	0	0.0357143	0	0	0	0	0.00970874	0	0	0	0	0	0.0810811
ENSG00000083535.11	PIBF1	+	13	72824000	13_72823000_72825000	flanking	-532197	-0.241084	2.95339e-13	4.07864e-10	3.63348e-07	0.016835	0	0	0	0.04	0.305556	0	0	0.0238095	0	0	0	0.0212766	0	0	0	0.0357143	0	0	0	0	0.00970874	0	0	0	0	0	0.0810811
ENSG00000083544.9	TDRD3	+	13	61171000	13_61170000_61172000	flanking	200409	0.18336	6.41883e-08	0.000101482	0.00853786	0.0159933	0	0	0	0.1	0.194444	0	0	0	0	0	0	0	0	0	0	0	0	0	0.137931	0	0.00970874	0	0	0.0117647	0	0.00854701	0
ENSG00000083812.7	ZNF324	+	19	58097000	19_58096000_58098000	flanking	-881423	0.138241	2.61609e-06	0.00149117	0.0461104	0.0117845	0.0227273	0	0.0434783	0.06	0.0555556	0	0	0	0	0	0	0.0212766	0	0	0	0	0	0	0	0.0588235	0.00970874	0	0	0.0117647	0.02	0	0.027027
ENSG00000089101.13	C20orf26	+	20	19600000	20_19599000_19601000	flanking	-433158	0.16729	8.67027e-09	1.16789e-05	0.00166785	0.013468	0.0227273	0	0	0.08	0.138889	0.0555556	0	0	0	0	0	0	0	0	0	0	0	0	0.0344828	0.0588235	0.00970874	0.011236	0	0	0	0.00854701	0
ENSG00000090661.7	CERS4	+	19	8752000	19_8751000_8753000	flanking	480380	-0.147269	4.22318e-07	0.000398668	0.0210686	0.0151515	0	0	0.0434783	0.06	0.138889	0	0	0	0	0.0133333	0	0.0638298	0	0	0	0	0	0	0.0344828	0	0	0.011236	0	0.0117647	0	0.017094	0
ENSG00000092621.7	PHGDH	+	1	119383000	1_119382000_119384000	flanking	-819421	-0.151104	1.23364e-06	0.00104982	0.037629	0.0176768	0.0227273	0	0	0.1	0.222222	0	0	0	0	0	0	0	0	0	0	0	0	0	0.0689655	0	0.00970874	0	0	0	0.02	0.00854701	0.027027
ENSG00000095564.9	BTAF1	+	10	92759000	10_92758000_92760000	flanking	-924526	0.146107	3.13645e-07	0.000208888	0.0138087	0.010101	0	0	0	0.1	0.0277778	0	0	0	0	0.0133333	0	0	0	0	0	0	0	0	0	0	0.00970874	0.0224719	0	0	0.02	0	0
ENSG00000095637.16	SORBS1	-	10	96888000	10_96887000_96889000	flanking	433171	0.179357	2.42362e-07	0.000226124	0.0146378	0.0117845	0	0	0	0.06	0.25	0	0	0.0238095	0	0	0	0	0	0	0	0	0	0	0	0	0	0	0	0.0117647	0	0	0
ENSG00000096092.5	TMEM14A	+	6	52518000	6_52517000_52519000	flanking	-17907	-0.177991	8.76452e-08	8.35258e-05	0.00751251	0.0117845	0	0.0294118	0	0.1	0	0	0	0	0	0	0	0.0425532	0	0.0147059	0	0	0	0	0.0344828	0	0.00970874	0.011236	0	0.0117647	0	0	0.027027
ENSG00000096872.11	IFT74	+	9	27447000	9_27446000_27448000	flanking	499963	-0.239995	3.80643e-09	5.34803e-06	0.000917899	0.010101	0.0227273	0	0	0.08	0	0	0	0	0	0	0.166667	0.0425532	0	0	0	0	0	0	0.0344828	0	0.00970874	0.011236	0	0	0	0.00854701	0
ENSG00000099625.8	C19orf26	-	19	523000	19_522000_524000	flanking	715026	0.151937	2.99162e-07	0.000154667	0.0112151	0.0126263	0.0227273	0	0	0.08	0.0555556	0	0	0	0	0	0	0.0638298	0	0	0	0	0	0.5	0	0	0	0	0	0.0117647	0.01	0	0.0540541
ENSG00000099940.7	SNAP29	+	22	21185000	22_21184000_21186000	flanking	-28271	-0.210167	2.96309e-12	8.85962e-10	6.62983e-07	0.010101	0.0227273	0	0.0869565	0.06	0	0	0	0	0	0	0	0.0212766	0	0.0147059	0	0	0	0	0	0	0	0	0	0	0.03	0	0.027027
ENSG00000099942.8	CRKL	+	22	21185000	22_21184000_21186000	flanking	-86714	-0.161328	2.03083e-08	5.84879e-06	0.000976956	0.010101	0.0227273	0	0.0869565	0.06	0	0	0	0	0	0	0	0.0212766	0	0.0147059	0	0	0	0	0	0	0	0	0	0	0.03	0	0.027027
ENSG00000100038.15	TOP3B	-	22	22381000	22_22380000_22382000	flanking	-43787	0.148808	8.25582e-09	7.07524e-06	0.00112173	0.0227273	0.0227273	0	0.0869565	0.06	0.0277778	0	0	0	0	0.0266667	0	0.0425532	0	0.0147059	0	0	0.142857	0	0	0	0.0679612	0	0	0.0117647	0.01	0.025641	0.0540541
ENSG00000100078.3	PLA2G3	-	22	32526000	22_32525000_32527000	flanking	-989407	-0.147913	4.72105e-07	0.000228971	0.0147202	0.0117845	0	0	0	0.08	0.111111	0.0555556	0	0.047619	0	0	0	0.0212766	0.0212766	0	0	0	0	0	0	0	0	0.011236	0	0	0	0	0
ENSG00000100146.12	SOX10	-	22	39197000	22_39196000_39198000	flanking	-813571	-0.141835	5.90193e-07	0.000322835	0.0179522	0.016835	0.0227273	0	0.0434783	0.08	0.0833333	0.0555556	0	0	0	0	0	0	0	0	0	0.0714286	0	0	0.0344828	0.0588235	0.00970874	0	0	0.0352941	0.01	0.00854701	0
ENSG00000100271.12	TTLL1	-	22	43726000	22_43725000_43727000	flanking	-240566	0.14608	1.19342e-06	0.000847329	0.0330936	0.010101	0	0.0294118	0.0434783	0.08	0.111111	0.0555556	0.0555556	0	0	0	0	0	0	0	0	0	0	0	0	0	0	0	0	0	0	0	0
ENSG00000100379.13	KCTD17	+	22	36749000	22_36748000_36750000	flanking	-698779	-0.136499	1.5264e-06	0.0010929	0.0386502	0.010101	0	0	0.0869565	0.06	0.0555556	0	0	0.0238095	0	0	0	0	0	0.0147059	0	0	0	0	0	0	0	0	0	0.0235294	0	0	0.027027
ENSG00000100433.11	KCNK10	-	14	87819000	14_87818000_87820000	flanking	974251	-0.164534	7.33349e-07	0.00103549	0.03752	0.030303	0.0227273	0	0	0.1	0.138889	0.0555556	0	0.047619	0	0	0	0.0425532	0	0	0	0.0714286	0.285714	0	0.103448	0	0.0291262	0.0224719	0	0.0352941	0.02	0	0.0810811
ENSG00000101052.8	IFT52	+	20	42875000	20_42874000_42876000	flanking	655429	-0.161929	8.0646e-08	0.000127743	0.00985313	0.010101	0	0	0.0869565	0.06	0.0833333	0	0	0	0	0.0133333	0	0	0	0	0	0	0	0	0	0	0	0.011236	0	0	0.01	0.00854701	0
ENSG00000101333.12	PLCB4	+	20	9483000	20_9482000_9484000	flanking	433590	-0.185145	6.72184e-08	0.000124354	0.00983314	0.0126263	0	0.0294118	0	0.04	0.166667	0.0555556	0	0	0	0	0	0	0	0	0	0.0357143	0	0	0.0689655	0	0	0	0	0.0117647	0	0	0.027027
ENSG00000101638.9	ST8SIA5	-	18	44977000	18_44976000_44978000	flanking	-637780	0.142511	1.4474e-06	0.00170359	0.049643	0.0126263	0	0	0	0.02	0.194444	0	0	0	0	0.0133333	0	0.0212766	0	0	0	0	0.142857	0	0.0344828	0	0	0.0224719	0	0	0	0	0.027027
ENSG00000101782.10	RIOK3	+	18	20696000	18_20695000_20697000	flanking	-336787	-0.151611	1.98737e-06	0.00147264	0.0458406	0.0109428	0.0227273	0	0.0434783	0.08	0	0	0	0.047619	0	0.0133333	0	0	0	0	0	0	0	0	0	0.0588235	0.00970874	0	0	0	0.02	0	0
ENSG00000103145.6	HCFC1R1	-	16	2881000	16_2880000_2882000	flanking	193287	0.139823	1.04714e-06	0.000592682	0.0263998	0.0109428	0	0	0	0.04	0.138889	0	0	0	0	0.0133333	0	0.0212766	0	0	0	0.0357143	0	0	0	0	0	0	0	0.0117647	0	0	0.0540541
ENSG00000103653.12	CSK	+	15	74852000	15_74851000_74853000	flanking	-222398	-0.234039	2.40822e-12	1.59183e-09	1.10296e-06	0.0117845	0.0227273	0	0.0869565	0.06	0.0277778	0	0	0.0238095	0	0	0	0	0	0	0	0	0	0.5	0	0	0.00970874	0	0	0.0117647	0.01	0	0.0540541
ENSG00000103740.5	ACSBG1	-	15	78151000	15_78150000_78152000	flanking	387030	0.139276	5.79284e-07	0.000487757	0.0235179	0.0109428	0.0227273	0	0.0434783	0.02	0.0555556	0	0.0555556	0.0238095	0	0	0	0.0425532	0	0	0	0.0357143	0	0	0	0	0	0	0	0	0.01	0.00854701	0.027027
ENSG00000103852.8	TTC23	-	15	100540000	15_100539000_100541000	flanking	-748572	-0.318709	2.42371e-09	2.73637e-06	0.000527752	0.013468	0	0	0.0869565	0.14	0.0277778	0	0	0.047619	0	0	0	0.0425532	0	0	0	0	0	0	0	0	0.00970874	0	0	0.0117647	0	0	0
ENSG00000104419.10	NDRG1	-	8	134643000	8_134642000_134644000	flanking	-328735	-0.144968	5.22269e-07	0.000852865	0.0331713	0.0126263	0.0227273	0	0	0.06	0.0555556	0	0	0.0238095	0	0	0	0.0851064	0	0	0	0	0	0	0.0344828	0	0	0	0	0.0117647	0.01	0	0.027027
ENSG00000104643.5	MTMR9	+	8	11555000	8_11554000_11556000	flanking	413075	-0.210554	4.57977e-13	4.62099e-10	3.77882e-07	0.013468	0.0227273	0	0.0869565	0.04	0.0833333	0.0555556	0	0.0238095	0	0	0	0.0212766	0	0	0	0	0	0	0.0689655	0	0.00970874	0	0	0	0	0.00854701	0.027027
ENSG00000104714.9	ERICH1	-	8	1493000	8_1492000_1494000	flanking	-804894	-0.175165	1.27892e-10	1.39274e-07	4.73735e-05	0.0126263	0	0.0294118	0	0.1	0.111111	0	0	0	0	0	0	0.0425532	0	0	0	0	0	0	0	0	0.0194175	0	0	0	0	0	0.027027
ENSG00000104723.16	TUSC3	+	8	16265000	8_16264000_16266000	flanking	990276	-0.198222	7.28984e-07	0.00144922	0.0451867	0.020202	0	0	0	0.1	0.25	0	0	0.0238095	0	0	0	0.0212766	0.0212766	0	0	0.0357143	0	0	0.0344828	0.0588235	0	0.011236	0	0	0.01	0	0.0540541
ENSG00000105143.8	SLC1A6	-	19	14877000	19_14876000_14878000	flanking	256802	0.132874	8.79991e-07	0.000945111	0.0353941	0.0143098	0	0	0	0.04	0.0277778	0	0	0	0	0.0133333	0	0.0425532	0	0	0	0.0357143	0.142857	0	0.0344828	0.0588235	0	0.0224719	0	0.0470588	0.01	0	0
ENSG00000105679.4	GAPDHS	+	19	35338000	19_35337000_35339000	flanking	-686314	0.150601	4.86569e-07	0.00053036	0.0248049	0.0117845	0	0	0	0.04	0.194444	0	0	0	0	0	0	0.0638298	0	0	0	0	0	0	0	0	0	0	0	0	0	0	0.0540541
ENSG00000105767.2	CADM4	-	19	43700000	19_43699000_43701000	flanking	443991	-0.15462	1.74015e-07	0.000207252	0.0137581	0.0185185	0	0.0588235	0	0.04	0.194444	0	0	0.0238095	0	0.0533333	0	0.0212766	0	0	0	0.0357143	0.142857	0	0	0	0.00970874	0	0	0	0.01	0	0.027027
ENSG00000105849.5	TWISTNB	-	7	19330000	7_19329000_19331000	flanking	418710	-0.26338	2.02523e-12	3.69402e-09	2.18308e-06	0.013468	0	0	0	0.08	0	0	0	0	0	0.0266667	0	0.0425532	0	0	0	0	0.142857	0	0.0344828	0	0	0.0224719	0	0.0117647	0.01	0.00854701	0.027027
ENSG00000105976.10	MET	+	7	117070000	7_117069000_117071000	flanking	757556	-0.167727	3.3822e-08	4.43068e-05	0.00476375	0.016835	0	0	0	0.12	0.166667	0	0	0	0	0.0133333	0	0.0638298	0	0	0	0	0	0	0	0	0.00970874	0.011236	0.0232558	0.0117647	0	0	0
ENSG00000106244.8	PDAP1	-	7	98398000	7_98397000_98399000	flanking	608452	-0.180598	1.34166e-09	1.25579e-06	0.000286504	0.0159933	0.0227273	0	0	0.08	0.166667	0	0	0.0238095	0	0.0133333	0	0	0	0	0	0	0	0	0	0	0	0	0	0.0235294	0.03	0	0.027027
ENSG00000106245.5	BUD31	+	7	98397000	7_98396000_98398000	flanking	-609264	-0.157462	8.65518e-08	8.09259e-05	0.00731383	0.0143098	0.0454545	0	0.0434783	0.06	0.138889	0	0	0.0238095	0	0.0133333	0	0.0425532	0	0	0	0	0	0	0	0	0	0	0	0.0117647	0	0	0.027027
ENSG00000106246.13	PTCD1	-	7	98398000	7_98397000_98399000	flanking	665787	-0.169011	4.75805e-08	4.48208e-05	0.00479147	0.0159933	0.0227273	0	0	0.08	0.166667	0	0	0.0238095	0	0.0133333	0	0	0	0	0	0	0	0	0	0	0	0	0	0.0235294	0.03	0	0.027027
ENSG00000106278.7	PTPRZ1	+	7	122003000	7_122002000_122004000	flanking	489857	0.177881	1.76643e-08	2.82451e-05	0.00343123	0.0159933	0	0	0.0434783	0.06	0.138889	0	0	0.0238095	0	0	0	0.0851064	0	0	0	0	0	0	0	0	0.0291262	0	0	0	0	0	0.0540541
ENSG00000106290.10	TAF6	-	7	100167000	7_100166000_100168000	flanking	-449536	-0.141302	2.16123e-06	0.00172682	0.0498272	0.0117845	0.0227273	0.0294118	0	0.06	0.0277778	0	0	0.0238095	0	0.0266667	0	0	0	0	0	0	0	0	0	0	0.00970874	0.011236	0	0	0.01	0.00854701	0.027027
ENSG00000106554.7	CHCHD3	-	7	132953000	7_132952000_132954000	flanking	-186152	-0.178276	4.37646e-08	6.57345e-05	0.00633897	0.013468	0	0.0294118	0	0.08	0.0555556	0.0555556	0	0.0238095	0	0	0	0.0212766	0	0	0	0	0.142857	0	0.0344828	0.0588235	0	0	0	0.0117647	0	0.017094	0
ENSG00000106571.8	GLI3	-	7	41515000	7_41514000_41516000	flanking	762469	0.161362	1.9368e-07	0.000373803	0.0201199	0.0159933	0	0	0.0434783	0.08	0.0555556	0.0555556	0	0.047619	0	0	0	0	0	0	0	0.0714286	0.285714	0	0.0344828	0	0	0.011236	0	0	0	0.00854701	0.0540541
ENSG00000106829.14	TLE4	+	9	82020000	9_82019000_82021000	flanking	-166688	-0.179743	8.29802e-07	0.00157331	0.0477815	0.0176768	0	0	0	0.1	0.222222	0.0555556	0	0	0	0	0	0.0212766	0	0	0	0	0	0	0.0689655	0	0	0	0	0.0117647	0	0	0.0810811
ENSG00000107165.8	TYRP1	+	9	13660000	9_13659000_13661000	flanking	974561	0.195506	2.88854e-07	0.000486142	0.0235179	0.0126263	0.0227273	0	0.0434783	0.06	0.138889	0	0	0.0238095	0	0	0	0	0	0	0	0	0	0	0	0	0	0.0224719	0	0	0.01	0	0.027027
ENSG00000108094.10	CUL2	-	10	34346000	10_34345000_34347000	flanking	1033570	0.131369	9.20067e-07	0.00100011	0.0366147	0.0176768	0	0	0	0.06	0.194444	0	0	0.0238095	0	0	0	0.0638298	0	0	0	0.0357143	0	0	0.0344828	0	0	0	0	0.0117647	0	0.017094	0.0540541
ENSG00000108469.10	RECQL5	-	17	72757000	17_72756000_72758000	flanking	906269	-0.129456	2.53628e-06	0.00113625	0.0396284	0.013468	0.0227273	0	0.0434783	0.04	0.0277778	0.0555556	0.0555556	0.0238095	0	0.0133333	0	0.0212766	0	0.0147059	0	0	0	0	0	0	0	0	0	0	0.02	0.017094	0.027027
ENSG00000108599.10	AKAP10	-	17	20609000	17_20608000_20610000	flanking	-727344	-0.149196	5.63846e-08	3.14626e-05	0.0037217	0.010101	0	0	0	0.04	0.0555556	0	0	0	0	0	0	0	0	0	0	0	0	0	0.0689655	0	0.00970874	0	0	0	0.01	0.025641	0.027027
ENSG00000110422.7	HIPK3	+	11	32340000	11_32339000_32341000	flanking	-938218	-0.237733	5.71008e-09	5.76147e-06	0.000971042	0.016835	0	0.0588235	0	0.12	0.0277778	0	0	0.047619	0	0	0	0.0212766	0	0	0	0	0	0	0	0	0.00970874	0.0224719	0	0	0	0.00854701	0.108108
ENSG00000111300.5	NAA25	-	12	111618000	12_111617000_111619000	flanking	928826	-0.199072	6.80382e-11	6.34116e-08	2.42103e-05	0.013468	0	0.0294118	0.0434783	0.1	0.0555556	0.0555556	0	0	0	0	0	0	0	0	0	0	0	0	0	0	0.0194175	0	0	0.0117647	0.01	0	0.0540541
ENSG00000111596.7	CNOT2	+	12	69718000	12_69717000_69719000	flanking	-918774	-0.159558	1.0722e-07	0.000160509	0.0114611	0.0109428	0	0.0588235	0	0.1	0.0555556	0.0555556	0	0.0238095	0	0	0	0	0	0	0	0	0	0	0	0	0	0.011236	0.0232558	0	0	0	0
ENSG00000111732.6	AICDA	-	12	8762484	12_8759612_8765356	intron	2983	0.165426	1.11579e-07	0.000123741	0.00983314	0.0521886	0.0454545	0.0294118	0	0.12	0.194444	0.0555556	0	0.0238095	0.0526316	0.0266667	0	0.191489	0	0.0294118	0	0.0357143	0.142857	0	0	0	0.194175	0.0224719	0	0	0.02	0	0.108108
ENSG00000111843.9	TMEM14C	+	6	10479000	6_10478000_10480000	flanking	-244148	-0.163407	9.65557e-07	0.00108239	0.0384238	0.010101	0.0454545	0	0	0.08	0.0555556	0	0	0.0238095	0	0	0	0.0212766	0	0	0	0	0	0	0	0	0.00970874	0	0	0.0117647	0	0	0
ENSG00000111845.4	PAK1IP1	+	6	10869000	6_10868000_10870000	flanking	174072	-0.216017	3.84909e-08	4.39566e-05	0.00475341	0.0109428	0.0227273	0	0	0.06	0.138889	0	0	0	0	0	0	0.0212766	0.0212766	0	0	0	0.142857	0	0.0344828	0	0	0	0	0	0	0	0
ENSG00000112115.5	IL17A	+	6	51107000	6_51106000_51108000	flanking	-944185	0.188966	3.95262e-07	0.000462852	0.0227869	0.0143098	0.0227273	0	0	0.14	0.0833333	0	0	0	0	0.0133333	0	0.0212766	0	0	0	0	0	0	0.0344828	0	0.00970874	0.011236	0	0	0	0	0.027027
ENSG00000112130.12	RNF8	+	6	37185000	6_37184000_37186000	flanking	-136748	-0.36582	7.1396e-12	5.26188e-09	2.89527e-06	0.0143098	0.0227273	0.0294118	0	0.12	0.0833333	0	0	0	0	0	0	0	0	0	0	0	0	0	0.0689655	0	0	0.011236	0	0	0.01	0.00854701	0.027027
ENSG00000112237.8	CCNC	-	6	100371000	6_100370000_100372000	flanking	-354151	-0.230957	8.83549e-16	1.38806e-12	1.62298e-09	0.0151515	0.0227273	0.0294118	0	0.1	0.0555556	0	0	0.047619	0	0	0	0.0425532	0	0	0	0.0714286	0	0	0	0	0	0	0	0	0.02	0	0.027027
ENSG00000112238.11	PRDM13	+	6	99272000	6_99271000_99273000	flanking	-782606	0.143899	6.03476e-07	0.000917887	0.0347608	0.0143098	0	0	0.0434783	0.1	0.0833333	0	0	0.0238095	0	0.0133333	0.166667	0.0425532	0	0	0	0	0.142857	0	0	0.0588235	0	0	0	0	0.01	0	0
ENSG00000112273.5	HDGFL1	+	6	21824000	6_21823000_21825000	flanking	-745678	0.129628	8.04145e-07	0.00139117	0.0442571	0.010101	0	0	0.0434783	0.02	0.0833333	0	0	0	0	0	0	0	0	0	0	0	0.142857	0	0.0344828	0	0.00970874	0	0	0.0117647	0.02	0	0.027027
ENSG00000112335.10	SNX3	-	6	108016000	6_108015000_108017000	flanking	566464	-0.152408	3.64871e-07	0.000192652	0.0130113	0.0143098	0.0227273	0	0	0.08	0.138889	0	0	0	0	0	0	0	0	0	0	0	0	0	0.0344828	0	0	0.0224719	0	0	0.01	0	0.0540541
ENSG00000112559.9	MDFI	+	6	42337000	6_42336000_42338000	flanking	732380	0.145628	6.53742e-07	0.000652435	0.0280592	0.0117845	0	0	0.0434783	0.04	0.138889	0.0555556	0	0	0	0	0	0	0	0	0	0	0	0	0.0344828	0	0	0.011236	0	0.0235294	0	0	0.027027
ENSG00000112561.13	TFEB	-	6	42056000	6_42055000_42057000	flanking	-352003	-0.199025	2.56882e-07	0.000254826	0.0156819	0.010101	0.0454545	0.0294118	0	0.06	0	0	0	0	0	0.0133333	0	0	0	0	0	0	0	0	0.0689655	0	0	0.011236	0	0	0	0.017094	0
ENSG00000112640.10	PPP2R5D	+	6	42056000	6_42055000_42057000	flanking	-896237	-0.20418	6.36213e-09	4.04631e-06	0.000720937	0.010101	0.0454545	0.0294118	0	0.06	0	0	0	0	0	0.0133333	0	0	0	0	0	0	0	0	0.0689655	0	0	0.011236	0	0	0	0.017094	0
ENSG00000113356.6	POLR3G	+	5	89892000	5_89891000_89893000	flanking	124435	0.169886	1.16658e-06	0.00152355	0.0469962	0.010101	0	0	0	0.06	0.166667	0	0	0.0238095	0	0.0133333	0	0.0212766	0	0	0	0	0	0	0	0	0	0	0	0	0	0	0
ENSG00000114200.5	BCHE	-	3	166266000	3_166265000_166267000	flanking	-710740	-0.168631	2.16693e-07	0.000427752	0.0218148	0.0176768	0.0227273	0	0	0.06	0.138889	0	0	0.0238095	0	0	0	0.0638298	0	0	0	0	0	0	0.0344828	0	0.0485437	0.011236	0	0	0.01	0	0
ENSG00000114346.9	ECT2	+	3	171471000	3_171470000_171472000	flanking	-997472	-0.165482	1.43961e-07	0.000213062	0.0140351	0.0117845	0	0	0.0434783	0.02	0.0555556	0	0	0.0238095	0	0	0.166667	0.0638298	0	0	0	0	0	0	0.0344828	0.117647	0	0	0	0.0117647	0.01	0	0
ENSG00000115232.9	ITGA4	+	2	182873000	2_182872000_182874000	flanking	551071	0.157453	5.28571e-07	0.000884299	0.0339005	0.0117845	0.0227273	0	0	0.08	0.166667	0	0	0	0	0	0	0	0	0	0	0	0	0	0	0	0	0.011236	0	0	0	0	0.0540541
ENSG00000115297.9	TLX2	+	2	74802000	2_74801000_74803000	flanking	61410	0.147185	1.10155e-06	0.00100461	0.0366598	0.0143098	0	0	0.0434783	0.08	0.0833333	0	0	0	0	0	0	0.0638298	0	0	0	0	0	0	0.0689655	0	0.00970874	0	0	0	0.01	0	0.0540541
ENSG00000115318.7	LOXL3	-	2	75527000	2_75526000_75528000	flanking	-744183	0.185679	9.31111e-08	8.57553e-05	0.00763957	0.0176768	0	0	0	0.06	0.25	0	0	0.0238095	0	0	0	0	0	0	0	0.0357143	0.142857	0	0.0689655	0	0.00970874	0	0	0.0117647	0.01	0.00854701	0
ENSG00000115902.6	SLC1A4	+	2	64964000	2_64963000_64965000	flanking	-251611	-0.177677	1.62897e-08	1.52961e-05	0.0020587	0.0126263	0	0	0	0.08	0.0833333	0.0555556	0	0.0238095	0	0	0	0.0425532	0	0	0	0	0	0	0	0	0.00970874	0.011236	0	0.0117647	0.01	0	0
ENSG00000116329.6	OPRD1	+	1	30135000	1_30134000_30136000	flanking	996346	0.196057	1.93035e-09	1.164e-06	0.000272201	0.0126263	0	0	0	0.1	0.166667	0	0	0	0	0.0133333	0	0	0	0	0	0.0357143	0	0	0.0344828	0.0588235	0	0	0	0	0	0	0
ENSG00000116819.6	TFAP2E	+	1	35506000	1_35505000_35507000	flanking	-532971	0.148983	1.09749e-06	0.000845064	0.0330742	0.013468	0.0227273	0	0.0869565	0.08	0.0555556	0	0	0	0	0	0.166667	0.0851064	0	0	0	0	0	0	0	0	0	0	0	0	0	0.017094	0
ENSG00000116996.5	ZP4	-	1	237311000	1_237310000_237312000	flanking	743094	0.137662	4.87193e-07	0.000950513	0.0353941	0.016835	0	0	0.0434783	0.1	0.0833333	0	0	0.0238095	0	0	0	0.0425532	0	0	0	0	0.142857	0	0	0.0588235	0	0.011236	0	0.0235294	0	0	0.0810811
ENSG00000117122.9	MFAP2	-	1	18281000	1_18280000_18282000	flanking	-973670	0.15032	3.25667e-07	0.000259557	0.0158169	0.0126263	0	0	0	0.04	0.166667	0	0	0.0238095	0	0	0	0.0425532	0	0	0	0	0	0	0	0	0	0.011236	0	0	0.01	0.00854701	0.027027
ENSG00000117245.8	KIF17	-	1	20728000	1_20727000_20729000	flanking	316510	0.148373	2.22335e-06	0.00155412	0.0473526	0.010101	0.0227273	0	0	0.08	0.0555556	0	0	0	0	0	0	0.0425532	0	0	0	0	0	0	0	0	0	0	0	0	0.01	0	0.0540541
ENSG00000117266.11	CDK18	+	1	205921000	1_205920000_205922000	flanking	447277	-0.168783	4.02722e-07	0.000323386	0.0179522	0.010101	0	0	0	0.12	0.0833333	0.0555556	0	0	0	0	0	0	0	0	0	0	0	0	0	0	0	0	0	0.0117647	0	0	0.027027
ENSG00000117461.10	PIK3R3	-	1	47279000	1_47278000_47280000	flanking	-636840	-0.145593	1.98199e-06	0.00134577	0.0433929	0.0109428	0	0.0294118	0	0.04	0.0833333	0	0	0	0	0	0	0.0212766	0	0	0	0.0357143	0	0	0	0	0	0.011236	0	0.0352941	0	0.00854701	0
ENSG00000117592.8	PRDX6	+	1	173653000	1_173652000_173654000	flanking	206595	-0.150943	6.00825e-07	0.000783476	0.031386	0.0151515	0	0	0.0869565	0.06	0.138889	0	0	0	0	0	0	0	0	0	0	0	0	0	0	0	0.00970874	0	0	0.0235294	0.02	0.00854701	0.0540541
ENSG00000118113.7	MMP8	-	11	102698000	11_102697000_102699000	flanking	-100219	0.195867	2.11765e-10	2.37389e-07	7.52723e-05	0.0151515	0	0	0	0.04	0.25	0.0555556	0	0	0	0	0	0.0212766	0	0.0147059	0.5	0	0	0	0	0	0.00970874	0	0	0	0.01	0	0.027027
ENSG00000118515.7	SGK1	-	6	134493209	6_134490384_134496034	exon	146041	0.178923	2.17851e-09	2.56629e-06	0.000509695	0.040404	0.0227273	0	0.0869565	0.1	0.0833333	0	0	0.0238095	0	0.0133333	0	0	0	0	0.5	0.0714286	0	0	0.0344828	0	0.213592	0.011236	0	0.0117647	0.02	0.034188	0.027027
ENSG00000118640.6	VAMP8	+	2	84862000	2_84861000_84863000	flanking	-926685	0.162514	4.48818e-07	0.000343795	0.0188062	0.013468	0.0454545	0.0294118	0.0434783	0.06	0.222222	0	0	0	0	0	0	0	0	0	0	0	0	0	0	0	0	0	0	0	0.01	0	0
ENSG00000119655.4	NPC2	-	14	75675000	14_75674000_75676000	flanking	-714120	-0.141563	1.3582e-06	0.000613905	0.0268968	0.010101	0	0	0	0.04	0.0555556	0	0	0	0	0	0	0	0	0	0	0	0	0	0	0	0.00970874	0.011236	0	0	0.03	0	0.0810811
ENSG00000119865.4	CNRIP1	-	2	67782000	2_67781000_67783000	flanking	765183	0.180458	1.23832e-07	0.000158628	0.0113702	0.0159933	0	0	0	0.1	0.194444	0	0	0	0	0.0133333	0	0.0425532	0	0	0	0.0357143	0	0	0	0	0	0	0	0	0.01	0	0.0540541
ENSG00000119919.9	NKX2-3	+	10	101388000	10_101387000_101389000	flanking	95310	0.159157	1.05572e-07	0.000101772	0.00853786	0.0109428	0.0227273	0	0	0.12	0.0277778	0	0	0	0	0	0	0.0425532	0	0	0	0	0	0	0	0	0	0.0224719	0	0.0117647	0	0	0
ENSG00000120063.5	GNA13	-	17	62010000	17_62009000_62011000	flanking	1042957	-0.133166	1.10064e-06	0.000719818	0.030191	0.0143098	0	0	0	0.02	0.0555556	0.0555556	0	0	0	0	0	0.0212766	0	0	0	0.0357143	0	0	0	0	0.0679612	0	0	0.0235294	0.01	0.00854701	0
ENSG00000120068.5	HOXB8	-	17	47488000	17_47487000_47489000	flanking	-795522	0.14053	1.13165e-06	0.000961902	0.0356342	0.0109428	0	0.0294118	0.130435	0.02	0.0555556	0	0	0.0238095	0	0	0	0	0	0	0	0	0	0	0.103448	0	0.00970874	0	0	0	0	0.00854701	0
ENSG00000120693.9	SMAD9	-	13	38476000	13_38475000_38477000	flanking	-981098	0.171021	5.14215e-08	8.87536e-05	0.00775889	0.010101	0	0	0	0.1	0.0833333	0	0	0.0238095	0	0	0	0	0	0	0	0.0357143	0	0	0	0.0588235	0.00970874	0	0	0	0	0	0
ENSG00000120798.12	NR2C1	-	12	95641000	12_95640000_95642000	flanking	-173521	-0.229782	1.87635e-06	0.00155362	0.0473526	0.010101	0.0227273	0.0294118	0	0.1	0	0	0	0.0238095	0	0	0	0	0	0.0147059	0	0	0.142857	0	0	0	0	0.011236	0	0.0117647	0	0	0
ENSG00000120802.9	TMPO	+	12	98845000	12_98844000_98846000	flanking	-64290	-0.271469	1.49366e-07	0.000259449	0.0158169	0.0109428	0.0227273	0.0294118	0	0.12	0.0277778	0.0555556	0	0	0	0.0133333	0	0	0	0	0	0	0	0	0.0344828	0	0	0	0	0	0	0.00854701	0
ENSG00000120805.9	ARL1	-	12	101660000	12_101659000_101661000	flanking	141598	-0.165258	3.01462e-07	0.000407878	0.0213145	0.0117845	0	0.0882353	0.0434783	0.04	0.0555556	0	0.0555556	0	0	0	0	0.0212766	0	0	0	0.0357143	0.142857	0	0.0344828	0	0.00970874	0	0	0	0	0	0
ENSG00000122778.5	KIAA1549	-	7	138428000	7_138427000_138429000	flanking	238064	0.15404	5.88858e-07	0.000679542	0.0288929	0.0143098	0.0227273	0	0.0434783	0.06	0.166667	0	0	0	0	0	0	0.0425532	0	0.0147059	0	0	0	0	0.0344828	0	0	0.011236	0	0	0	0	0
ENSG00000122859.4	NEUROG3	-	10	70624000	10_70623000_70625000	flanking	708994	0.160693	8.65741e-08	5.62732e-05	0.00562972	0.0159933	0	0.0294118	0	0.14	0	0	0	0.0238095	0	0.0133333	0	0.0212766	0	0	0	0	0	0	0.0689655	0	0	0.011236	0	0.0117647	0	0.025641	0.027027
ENSG00000123297.12	TSFM	+	12	58117000	12_58116000_58118000	flanking	-59372	-0.132383	5.65658e-07	0.000636365	0.0276461	0.0109428	0.0227273	0.0588235	0.0434783	0.04	0	0	0	0	0	0.0133333	0	0.0212766	0	0	0	0.0357143	0	0	0	0	0.00970874	0	0	0	0	0.017094	0.027027
ENSG00000123374.6	CDK2	+	12	56272000	12_56271000_56273000	flanking	-88553	0.194742	3.84565e-10	3.51492e-07	0.000102746	0.0117845	0	0	0	0.1	0.138889	0	0	0	0	0	0	0.0212766	0	0	0	0	0	0	0.0344828	0	0	0.011236	0	0	0	0	0.027027
ENSG00000124181.10	PLCG1	+	20	39372000	20_39371000_39373000	flanking	-393600	-0.146154	8.90088e-07	0.00132445	0.0432223	0.0185185	0	0	0	0.06	0.194444	0	0.0555556	0	0	0	0	0.0638298	0	0	0	0.0357143	0	0	0.0689655	0	0.00970874	0.011236	0	0	0.01	0.00854701	0.027027
ENSG00000124523.10	SIRT5	+	6	13430000	6_13429000_13431000	flanking	-144816	-0.292371	2.14493e-11	2.61466e-08	1.19305e-05	0.010101	0	0	0	0.1	0.0555556	0	0	0.0238095	0	0	0	0.0212766	0	0	0	0	0	0	0.0689655	0	0	0	0	0	0.01	0	0
ENSG00000124541.6	RRP36	+	6	42056000	6_42055000_42057000	flanking	-933383	-0.171191	8.96965e-07	0.000565985	0.0257599	0.010101	0.0454545	0.0294118	0	0.06	0	0	0	0	0	0.0133333	0	0	0	0	0	0	0	0	0.0689655	0	0	0.011236	0	0	0	0.017094	0
ENSG00000124557.8	BTN1A1	+	6	26056000	6_26055000_26057000	flanking	-445449	-0.150306	4.04069e-07	0.000484883	0.0235179	0.0361953	0.0454545	0	0.0869565	0.06	0.0277778	0	0	0.047619	0	0.0133333	0.166667	0.0425532	0	0	0	0	0	0	0	0.0588235	0.194175	0.0337079	0	0.0235294	0	0.00854701	0.0540541
ENSG00000124733.3	MEA1	-	6	42056000	6_42055000_42057000	flanking	925706	-0.18633	7.99447e-08	4.99654e-05	0.00508398	0.010101	0.0454545	0.0294118	0	0.06	0	0	0	0	0	0.0133333	0	0	0	0	0	0	0	0	0.0689655	0	0	0.011236	0	0	0	0.017094	0
ENSG00000124783.8	SSR1	-	6	6294000	6_6293000_6295000	flanking	1053679	-0.268364	1.26051e-12	1.529e-09	1.10018e-06	0.0151515	0.0227273	0	0	0.1	0.0555556	0	0	0	0	0.0133333	0	0.0425532	0	0	0	0	0	0	0.0344828	0	0.00970874	0	0	0.0117647	0.02	0	0.0540541
ENSG00000124784.4	RIOK1	+	6	7530000	6_7529000_7531000	flanking	140271	-0.230959	1.98843e-09	2.35828e-06	0.000495716	0.010101	0	0	0	0.06	0.0833333	0	0	0.0238095	0	0.0133333	0	0	0	0	0	0	0	0	0.0344828	0	0.00970874	0	0	0	0	0	0.0540541
ENSG00000124785.4	NRN1	-	6	6252000	6_6251000_6253000	flanking	-244800	-0.210942	6.7751e-07	0.000789299	0.0314442	0.013468	0	0	0	0.08	0.111111	0	0	0	0	0.0133333	0	0.0851064	0	0	0	0	0	0	0	0	0.00970874	0	0	0	0.01	0.00854701	0
ENSG00000124787.9	RPP40	-	6	4906000	6_4905000_4907000	flanking	98297	-0.186312	1.72085e-07	0.000166922	0.0117841	0.0117845	0	0	0.0434783	0.06	0.0555556	0	0	0	0	0	0	0.0212766	0	0	0	0.0357143	0	0	0.0344828	0	0.00970874	0	0	0	0.01	0.017094	0.027027
ENSG00000124802.7	EEF1E1	-	6	8099849	6_8097700_8101998	intron	2962	-0.191651	8.18072e-07	0.00104959	0.037629	0.0126263	0.0454545	0	0.0434783	0.06	0.0277778	0.0555556	0	0	0	0	0	0.0425532	0	0	0	0	0	0	0.0344828	0	0.00970874	0	0	0	0.01	0.017094	0
ENSG00000124900.8	TRIM51	+	11	56141000	11_56140000_56142000	flanking	490227	0.173478	9.52188e-09	1.71775e-05	0.00226307	0.0210438	0.0454545	0	0	0.08	0.111111	0	0	0	0	0	0	0.106383	0	0	0	0	0.142857	0	0.0689655	0	0.00970874	0.011236	0	0.0117647	0.02	0	0.0540541
ENSG00000125816.4	NKX2-4	-	20	22044000	20_22043000_22045000	flanking	-665334	0.166695	8.19856e-09	1.28553e-05	0.00179409	0.0210438	0.0227273	0.0294118	0	0.12	0.111111	0	0	0	0	0.0133333	0	0.12766	0	0	0	0	0	0	0	0	0.00970874	0.0224719	0	0.0117647	0	0.00854701	0.027027
ENSG00000125827.4	TMX4	-	20	8482000	20_8481000_8483000	flanking	-481524	-0.187283	5.01356e-08	9.6912e-05	0.00827868	0.0176768	0.0227273	0	0	0.04	0.277778	0	0	0.0238095	0	0	0	0.0425532	0	0.0147059	0	0	0	0	0	0	0.00970874	0.011236	0	0	0.01	0	0.027027
ENSG00000125879.4	OTOR	+	20	17544000	20_17543000_17545000	flanking	814997	0.153833	8.42045e-07	0.00123612	0.0419698	0.013468	0	0.0294118	0.0434783	0.1	0.0833333	0.0555556	0	0.0238095	0	0	0	0	0	0	0	0	0	0	0.0344828	0	0	0.011236	0	0.0117647	0	0.00854701	0
ENSG00000125899.6	C20orf187	+	20	11746000	20_11745000_11747000	flanking	737592	0.131347	5.09926e-07	0.000782227	0.031386	0.0218855	0	0	0	0.12	0.111111	0	0	0.0238095	0	0.0133333	0	0.12766	0	0	0	0.0714286	0	0	0.0344828	0	0	0.011236	0	0	0.01	0.00854701	0.0540541
ENSG00000126062.3	TMEM115	-	3	50904000	3_50903000_50905000	flanking	-506959	0.144239	1.15633e-06	0.000886901	0.0339308	0.0143098	0	0	0	0.1	0.222222	0	0	0	0	0	0	0.0212766	0	0	0	0	0	0	0	0	0	0	0	0	0.02	0	0.027027
ENSG00000126217.16	MCF2L	+	13	114320000	13_114319000_114321000	flanking	771308	0.153936	4.568e-07	0.00043396	0.021942	0.0117845	0	0	0.0434783	0.02	0.222222	0	0	0	0	0	0	0	0	0	0	0	0	0	0.0344828	0	0	0	0	0	0.01	0.00854701	0.027027
ENSG00000126500.3	FLRT1	+	11	63089000	11_63088000_63090000	flanking	-781660	0.158229	1.82277e-07	0.00014728	0.0107629	0.0185185	0	0	0	0.08	0.138889	0	0	0.0238095	0	0	0	0	0	0	0	0	0	0	0.0689655	0	0.038835	0.011236	0	0.0352941	0	0.00854701	0.027027
ENSG00000126545.9	CSN1S1	+	4	71208000	4_71207000_71209000	flanking	411201	0.143182	3.78646e-07	0.000574027	0.0260022	0.0185185	0.0227273	0	0	0.12	0.138889	0	0	0.0238095	0	0	0	0.0425532	0	0	0	0	0.142857	0	0	0	0	0	0	0.0117647	0.02	0	0.0810811
ENSG00000126549.5	STATH	+	4	71208000	4_71207000_71209000	flanking	346353	0.155543	1.15919e-08	1.70633e-05	0.00226307	0.0185185	0.0227273	0	0	0.12	0.138889	0	0	0.0238095	0	0	0	0.0425532	0	0	0	0	0.142857	0	0	0	0	0	0	0.0117647	0.02	0	0.0810811
ENSG00000126550.4	HTN1	+	4	70211000	4_70210000_70212000	flanking	-705119	0.146651	1.30417e-07	0.000186887	0.0127602	0.0218855	0.0227273	0.0294118	0	0.08	0.194444	0	0	0.0238095	0	0.0133333	0	0.0212766	0	0	0	0.0357143	0	0	0.0689655	0.0588235	0	0.0337079	0	0.0117647	0.01	0	0.027027
ENSG00000126561.12	STAT5A	+	17	39776000	17_39775000_39777000	flanking	-663565	-0.155103	2.22125e-07	0.000110396	0.0090982	0.010101	0	0	0	0.06	0.138889	0.0555556	0	0	0	0.0133333	0	0.0425532	0	0	0	0	0	0	0	0	0	0	0	0	0	0	0
ENSG00000126803.8	HSPA2	+	14	64280000	14_64279000_64281000	flanking	-722623	-0.167906	1.46797e-08	7.79491e-06	0.00118559	0.010101	0	0	0.0434783	0.04	0.166667	0	0	0	0	0	0	0	0	0	0	0	0	0	0	0	0.00970874	0	0	0.0235294	0	0	0
ENSG00000126856.9	PRDM7	-	16	89183000	16_89182000_89184000	flanking	975480	0.162222	3.9162e-09	8.9681e-07	0.000222492	0.010101	0	0	0	0	0.0833333	0	0	0.0238095	0.0526316	0	0	0.0425532	0	0	0	0	0	0	0.0344828	0	0.0194175	0	0	0	0	0.00854701	0.027027
ENSG00000126882.8	FAM78A	-	9	133431000	9_133430000_133432000	flanking	720934	0.137262	2.16254e-06	0.00129536	0.0429116	0.010101	0.0227273	0.0294118	0	0.06	0.0555556	0	0	0	0	0.0133333	0	0.0425532	0	0	0	0	0	0	0	0	0	0.0224719	0	0	0	0	0
ENSG00000127328.17	RAB3IP	+	12	69477000	12_69476000_69478000	flanking	-655461	-0.219639	3.34917e-10	4.28358e-07	0.000119608	0.0109428	0.0227273	0.0588235	0	0.02	0.0555556	0	0	0.0238095	0	0.0133333	0	0.0212766	0	0	0	0	0	0	0.0689655	0	0	0	0	0	0	0.017094	0
ENSG00000127399.10	LRRC61	+	7	150547000	7_150546000_150548000	flanking	527272	0.151094	2.72255e-07	0.000276067	0.0163957	0.010101	0.0227273	0	0	0.02	0.111111	0.0555556	0	0	0	0	0	0.0425532	0	0	0	0	0	0	0	0	0.00970874	0.011236	0	0	0.01	0	0
ENSG00000127507.13	EMR2	-	19	15099000	19_15098000_15100000	flanking	-209647	-0.15137	1.38957e-06	0.00134233	0.0433929	0.0117845	0	0	0	0.08	0.194444	0	0	0	0	0	0	0.0212766	0	0	0	0	0	0	0.0344828	0	0	0	0	0	0	0.00854701	0
ENSG00000127743.5	IL17B	-	5	149325000	5_149324000_149326000	flanking	-541235	0.150895	1.01664e-06	0.000750277	0.0306175	0.010101	0	0	0	0.06	0.166667	0	0	0	0	0	0	0	0	0	0	0	0	0	0	0	0.00970874	0	0	0	0.01	0.00854701	0
ENSG00000128266.7	GNAZ	+	22	23279000	22_23278000_23280000	flanking	-133540	-0.160002	8.12593e-08	7.66275e-05	0.00710127	0.016835	0	0	0	0.04	0.0833333	0	0	0	0	0	0	0.0212766	0	0	0	0	0	0	0	0	0.126214	0	0	0.0117647	0	0	0
ENSG00000128408.7	RIBC2	+	22	44945000	22_44944000_44946000	flanking	-864572	-0.158172	5.17452e-07	0.00039792	0.0210686	0.0117845	0	0	0	0.14	0	0	0	0.0238095	0	0	0	0.0212766	0	0	0	0	0	0	0	0.0588235	0.0194175	0.0224719	0	0	0	0	0
ENSG00000128564.5	VGF	-	7	101280000	7_101279000_101281000	flanking	-471126	-0.137295	1.22459e-06	0.00117193	0.0403023	0.013468	0	0.0294118	0.0434783	0.02	0.111111	0.0555556	0	0	0	0	0	0	0	0	0	0.0357143	0	0	0.0344828	0	0.00970874	0.0224719	0.0232558	0	0.01	0	0.027027
ENSG00000128602.5	SMO	+	7	129617000	7_129616000_129618000	flanking	788287	-0.154701	8.07471e-08	5.22433e-05	0.00525467	0.0159933	0.0227273	0	0	0.06	0.111111	0	0	0.047619	0	0	0	0	0	0	0	0	0	0	0	0	0.0291262	0.011236	0	0.0117647	0.01	0.00854701	0.0540541
ENSG00000128714.5	HOXD13	+	2	177585000	2_177584000_177586000	flanking	627381	0.17655	1.1336e-07	0.000180923	0.0124438	0.013468	0.0227273	0	0	0.1	0.111111	0	0	0.0238095	0	0	0	0.0425532	0	0	0	0	0	0	0.0344828	0	0	0	0	0.0117647	0	0	0.027027
ENSG00000128833.8	MYO5C	-	15	51618000	15_51617000_51619000	flanking	969995	0.162316	1.34944e-06	0.00131975	0.0432223	0.0159933	0.0454545	0	0.0434783	0.12	0.0833333	0	0	0	0	0	0	0.0212766	0	0	0	0	0	0	0.0344828	0	0	0.011236	0	0.0117647	0.01	0.00854701	0.027027
ENSG00000129083.8	COPB1	-	11	13768000	11_13767000_13769000	flanking	753573	-0.202694	2.71408e-09	3.39532e-06	0.000628907	0.010101	0	0	0	0.06	0.138889	0	0	0	0	0	0	0.0212766	0	0	0	0	0	0	0.0344828	0	0.00970874	0.011236	0	0	0	0	0
ENSG00000129084.13	PSMA1	-	11	14136000	11_14135000_14137000	flanking	529181	-0.165175	6.45213e-08	8.49746e-05	0.00760624	0.0109428	0.0227273	0	0	0.04	0.0833333	0	0	0.0238095	0	0	0	0.0425532	0	0	0	0	0	0	0.0344828	0	0.00970874	0	0	0	0.01	0.00854701	0
ENSG00000129255.10	MPDU1	+	17	7578000	17_7577000_7579000	flanking	91153	-0.155677	3.00501e-07	0.00012621	0.00985313	0.297138	0.636364	0.0588235	0.391304	0.46	0.138889	0.0555556	0.166667	0.380952	0	0.533333	0.333333	0.617021	0	0.0735294	0	0.357143	0.857143	0	0.344828	0	0.194175	0.741573	0.0930233	0.411765	0.24	0.034188	0.27027
ENSG00000129691.11	ASH2L	+	8	37522000	8_37521000_37523000	flanking	-440760	-0.138198	8.06328e-07	0.000726501	0.0302804	0.0117845	0	0	0.0434783	0.06	0	0.0555556	0	0.0238095	0	0	0	0.0851064	0	0	0	0.0357143	0	0	0	0	0.00970874	0	0	0	0	0.00854701	0.027027
ENSG00000129910.3	CDH15	+	16	88512000	16_88511000_88513000	flanking	-726175	0.141684	5.66852e-07	0.000302699	0.0173708	0.0109428	0	0	0.0434783	0.02	0.0833333	0	0	0	0	0	0	0.0425532	0	0	0	0	0	0	0	0	0.00970874	0	0	0.0117647	0	0.00854701	0.0810811
ENSG00000130368.4	MAS1	+	6	161017000	6_161016000_161018000	flanking	689026	0.15944	3.77197e-08	4.73759e-05	0.00497926	0.0193603	0.0227273	0	0	0.1	0.138889	0.0555556	0	0.0238095	0	0	0	0	0	0	0	0.0357143	0	0	0.103448	0	0.00970874	0.011236	0	0	0	0	0.108108
ENSG00000130429.8	ARPC1B	+	7	98397000	7_98396000_98398000	flanking	-574872	-0.146539	1.19257e-06	0.00111744	0.0392214	0.0143098	0.0454545	0	0.0434783	0.06	0.138889	0	0	0.0238095	0	0.0133333	0	0.0425532	0	0	0	0	0	0	0	0	0	0	0	0.0117647	0	0	0.027027
ENSG00000130640.9	TUBGCP2	-	10	135366000	10_135365000_135367000	flanking	-240159	0.139433	2.17368e-06	0.00135638	0.043525	0.0126263	0.0227273	0	0	0.1	0.0833333	0	0	0.0238095	0	0.0133333	0	0	0	0	0	0.0357143	0	0	0	0	0.00970874	0.011236	0	0.0117647	0	0	0
ENSG00000130711.3	PRDM12	+	9	133889000	9_133888000_133890000	flanking	349019	-0.148935	2.58518e-06	0.00131068	0.0430936	0.0143098	0	0	0.0434783	0.12	0.0555556	0	0	0	0	0	0	0.0425532	0	0	0	0.0357143	0	0	0	0	0.00970874	0.0224719	0	0	0.01	0.00854701	0
ENSG00000130881.9	LRP3	+	19	34068000	19_34067000_34069000	flanking	399491	-0.143193	1.05124e-06	0.00128146	0.0427383	0.0117845	0.0227273	0	0.0869565	0.04	0.111111	0	0	0	0	0	0	0.0212766	0	0.0147059	0	0.0357143	0	0	0	0	0	0	0	0	0	0.00854701	0.027027
ENSG00000131203.8	IDO1	+	8	39446000	8_39445000_39447000	flanking	-313794	0.171276	8.16349e-08	0.0001378	0.0103118	0.0151515	0	0	0	0.12	0.138889	0	0	0	0	0	0	0.0851064	0	0	0	0	0	0	0	0	0	0	0	0.0117647	0.01	0	0.027027
ENSG00000131242.11	RAB11FIP4	+	17	29334000	17_29333000_29335000	flanking	-384642	-0.170855	5.72505e-07	0.000275375	0.0163957	0.0117845	0.0227273	0	0	0.1	0.0555556	0	0	0	0	0	0	0	0	0	0	0	0	0	0	0	0.00970874	0.011236	0	0.0117647	0.01	0.00854701	0.027027
ENSG00000131558.10	EXOC4	+	7	132937000	7_132936000_132938000	flanking	-829	-0.143318	1.14122e-06	0.00160227	0.0479604	0.0210438	0	0.0294118	0.0869565	0.12	0.194444	0	0	0	0	0	0	0.0425532	0	0	0	0.0357143	0	0.5	0.0689655	0	0	0	0	0	0.01	0.00854701	0.027027
ENSG00000131626.11	PPFIA1	+	11	70326000	11_70325000_70327000	flanking	209194	0.134783	9.15436e-08	0.000119556	0.00955835	0.0117845	0	0	0	0.04	0.166667	0	0	0	0	0	0	0.0638298	0	0	0	0	0	0	0	0	0.00970874	0.011236	0	0	0.01	0	0
ENSG00000131778.13	CHD1L	+	1	146790000	1_146789000_146791000	flanking	75709	-0.134557	2.55332e-06	0.00157029	0.0477676	0.0109428	0.0454545	0	0	0.06	0.0555556	0	0	0	0	0	0	0.0212766	0	0	0	0.0357143	0	0	0	0	0	0.011236	0	0	0.01	0.00854701	0.027027
ENSG00000131969.10	ABHD12B	+	14	52170000	14_52169000_52171000	flanking	831122	0.15941	1.19334e-06	0.000875909	0.0337171	0.0109428	0	0	0.0434783	0.12	0.0277778	0	0	0	0	0.0133333	0	0	0	0	0	0.0357143	0	0	0.0689655	0	0.00970874	0	0	0	0	0	0
ENSG00000132185.12	FCRLA	+	1	160749000	1_160748000_160750000	flanking	-927762	-0.152676	8.70121e-07	0.000831836	0.0328312	0.0126263	0	0	0	0.08	0.0833333	0	0	0	0	0.0133333	0	0.0212766	0	0	0	0	0	0	0.0344828	0	0	0.011236	0	0.0235294	0	0.00854701	0.027027
ENSG00000132423.6	COQ3	-	6	100371000	6_100370000_100372000	flanking	-528920	-0.177626	2.46943e-09	3.9906e-06	0.000717848	0.0151515	0.0227273	0.0294118	0	0.1	0.0555556	0	0	0.047619	0	0	0	0.0425532	0	0	0	0.0714286	0	0	0	0	0	0	0	0	0.02	0	0.027027
ENSG00000132424.10	PNISR	-	6	100371000	6_100370000_100372000	flanking	-497793	-0.154134	1.82478e-07	0.000295979	0.0170901	0.0151515	0.0227273	0.0294118	0	0.1	0.0555556	0	0	0.047619	0	0	0	0.0425532	0	0	0	0.0714286	0	0	0	0	0	0	0	0	0.02	0	0.027027
ENSG00000132466.13	ANKRD17	-	4	73122000	4_73121000_73123000	flanking	1002515	-0.156799	7.25982e-07	0.00103888	0.03752	0.023569	0.0227273	0.0294118	0	0.12	0.111111	0.0555556	0.0555556	0.0238095	0	0	0	0.0638298	0	0	0	0	0.142857	0	0.0689655	0	0.00970874	0.011236	0	0.0117647	0.01	0.017094	0.027027
ENSG00000132481.2	TRIM47	-	17	74366000	17_74365000_74367000	flanking	-491344	-0.131794	4.27999e-06	0.00165208	0.0489811	0.010101	0	0	0	0.08	0.0555556	0	0	0.0238095	0	0	0	0.0425532	0	0	0	0	0	0	0	0	0	0	0	0.0117647	0.01	0.00854701	0
ENSG00000132692.14	BCAN	+	1	157407000	1_157406000_157408000	flanking	795818	-0.145043	1.31328e-06	0.00125681	0.0423644	0.0176768	0	0	0.0434783	0.08	0.166667	0	0	0.0238095	0	0	0	0.0425532	0	0	0	0.0357143	0	0	0.0344828	0	0.00970874	0.011236	0	0.0352941	0	0	0
ENSG00000132932.12	ATP8A2	+	13	25639000	13_25638000_25640000	flanking	-307209	0.153317	2.6299e-07	0.00033163	0.0183013	0.0117845	0	0	0	0.06	0.138889	0	0	0	0	0.0133333	0	0.0638298	0	0.0147059	0	0	0	0	0	0	0	0.011236	0	0	0	0	0
ENSG00000133424.16	LARGE	-	22	34383000	22_34382000_34384000	flanking	-64171	0.155217	2.85495e-07	0.000455936	0.0226251	0.0159933	0	0	0	0.08	0.138889	0	0	0	0	0	0	0.0851064	0	0	0.5	0.0357143	0	0	0	0	0.00970874	0.011236	0	0.0117647	0	0.00854701	0
ENSG00000133997.7	MED6	-	14	71941000	14_71940000_71942000	flanking	-873616	0.145857	4.60057e-07	0.000447176	0.0223683	0.0126263	0.0227273	0.0294118	0	0.1	0.0833333	0	0	0	0	0	0	0	0	0	0	0	0	0	0	0	0.00970874	0	0	0.0117647	0.02	0	0.027027
ENSG00000134072.6	CAMK1	-	3	10403000	3_10402000_10404000	flanking	-591324	-0.161216	1.42488e-06	0.00110001	0.0388281	0.0109428	0	0	0	0.08	0.0555556	0	0	0	0	0.0133333	0	0.0212766	0	0	0	0	0	0	0.0344828	0	0	0	0.0232558	0	0.02	0	0.027027
ENSG00000134160.9	TRPM1	-	15	32086000	15_32085000_32087000	flanking	-632524	0.148221	6.61429e-07	0.00050004	0.0237906	0.013468	0.0227273	0	0	0.08	0.138889	0	0	0.0238095	0	0	0	0.0638298	0	0	0	0	0	0	0	0	0.00970874	0	0	0	0	0.00854701	0
ENSG00000134247.9	PTGFRN	+	1	117689000	1_117688000_117690000	flanking	236321	-0.189515	2.55046e-07	0.000187714	0.01277	0.010101	0.0227273	0	0	0.06	0.166667	0.0555556	0	0	0	0	0	0	0	0	0	0	0	0	0	0	0	0	0	0	0	0.00854701	0
ENSG00000134371.9	CDC73	+	1	192862000	1_192861000_192863000	flanking	-229147	0.153831	3.47658e-07	0.000596582	0.0265103	0.013468	0	0	0	0.08	0.0555556	0	0	0.0238095	0	0.0133333	0	0	0	0	0	0	0	0	0.0344828	0	0	0.011236	0	0.0235294	0.01	0.00854701	0.0540541
ENSG00000134438.9	RAX	-	18	56451000	18_56450000_56452000	flanking	490318	0.170717	1.1002e-07	0.000139615	0.0104061	0.010101	0	0	0	0.06	0	0	0	0	0	0	0.166667	0.0425532	0	0	0	0	0	0	0.0689655	0.0588235	0	0.011236	0	0	0.01	0	0.027027
ENSG00000134780.5	DAGLA	+	11	62091000	11_62090000_62092000	flanking	643095	-0.15238	7.19341e-07	0.000563964	0.0257332	0.013468	0	0	0	0.1	0.138889	0	0	0	0	0	0	0.0425532	0	0	0	0.0357143	0	0	0.0689655	0	0	0	0	0	0.01	0	0
ENSG00000134909.14	ARHGAP32	-	11	127879000	11_127878000_127880000	flanking	1270219	-0.15531	1.38681e-06	0.00164752	0.0489236	0.0218855	0.0227273	0	0	0.08	0.222222	0.0555556	0	0.047619	0	0	0	0.0425532	0	0	0	0	0.285714	0	0.0689655	0	0.00970874	0.011236	0	0	0.01	0.00854701	0
ENSG00000134996.11	OSTF1	+	9	78088000	9_78087000_78089000	flanking	384541	-0.217284	1.15903e-09	2.01092e-06	0.000432417	0.0151515	0	0.0294118	0.0434783	0.02	0.138889	0	0	0	0	0	0	0	0	0	0	0.0357143	0.285714	0	0.0344828	0	0	0.0224719	0	0.0117647	0	0.00854701	0.0540541
ENSG00000135047.10	CTSL	+	9	91230000	9_91229000_91231000	flanking	889566	0.164354	6.88084e-07	0.000947492	0.0353941	0.0143098	0.0227273	0	0	0.08	0.166667	0	0	0.0238095	0	0	0	0.0638298	0	0	0	0	0	0	0	0	0	0	0	0	0.01	0	0.027027
ENSG00000135362.9	PRR5L	+	11	36160000	11_36159000_36161000	flanking	-157838	-0.154871	3.05947e-07	0.000407827	0.0213145	0.0126263	0	0.0294118	0	0.1	0.0555556	0	0	0.047619	0	0	0	0.0425532	0	0	0	0	0	0	0	0	0	0	0	0	0.01	0	0.0540541
ENSG00000135409.6	AMHR2	+	12	53218000	12_53217000_53219000	flanking	-599639	0.151078	2.85629e-08	2.31645e-05	0.00286995	0.0117845	0.0227273	0	0	0.08	0.0833333	0	0	0	0	0	0	0.0212766	0	0	0	0.0357143	0	0	0.0344828	0	0	0	0.0232558	0	0.01	0	0.027027
ENSG00000135679.17	MDM2	+	12	69478000	12_69477000_69479000	flanking	276044	-0.172423	3.56281e-07	0.000422549	0.0218148	0.013468	0	0.0588235	0	0.02	0.0555556	0	0	0	0	0.0133333	0	0.0638298	0	0	0	0	0	0	0.0689655	0	0	0	0	0.0117647	0	0.025641	0.027027
ENSG00000136010.9	ALDH1L2	-	12	106075000	12_106074000_106076000	flanking	-596645	0.152036	1.3677e-06	0.00144839	0.0451867	0.013468	0.0227273	0	0.0434783	0.04	0.194444	0	0	0	0	0	0	0	0	0	0	0.0357143	0	0	0.0344828	0	0.00970874	0	0	0	0	0	0.0540541
ENSG00000136048.9	DRAM1	+	12	102637000	12_102636000_102638000	flanking	365871	-0.166239	6.02144e-07	0.000864678	0.0334223	0.013468	0	0	0.0434783	0.08	0.0555556	0	0	0	0	0.0133333	0	0.0425532	0	0	0	0	0	0	0.0344828	0	0	0.011236	0	0	0	0	0.108108
ENSG00000136122.11	BORA	+	13	72825000	13_72824000_72826000	flanking	-477061	-0.166995	4.29587e-08	5.91971e-05	0.00585958	0.016835	0.0227273	0	0.0434783	0.04	0.222222	0	0	0.0238095	0	0.0133333	0	0.0212766	0	0.0147059	0	0	0.142857	0	0.0344828	0	0	0	0	0	0.01	0	0.027027
ENSG00000136378.10	ADAMTS7	-	15	79260000	15_79259000_79261000	flanking	-156227	0.140116	1.5317e-06	0.00153783	0.047241	0.013468	0.0227273	0	0	0.1	0.138889	0	0	0	0	0	0	0	0	0	0	0	0	0	0	0	0.00970874	0.011236	0	0	0	0.017094	0.027027
ENSG00000136522.9	MRPL47	-	3	178460000	3_178459000_178461000	flanking	862442	-0.158142	3.51924e-07	0.000567302	0.0257599	0.013468	0.0227273	0	0	0.04	0.138889	0	0	0	0	0	0	0.0638298	0	0	0	0	0	0	0.0344828	0	0	0	0	0	0.02	0	0.0540541
ENSG00000136918.3	WDR38	+	9	126946000	9_126945000_126947000	flanking	-669755	-0.135955	3.05882e-06	0.0015447	0.0472968	0.0143098	0	0	0	0.12	0.0277778	0	0	0	0	0	0	0.0638298	0.0212766	0	0	0	0	0	0	0	0.00970874	0.011236	0	0.0117647	0.01	0.00854701	0.027027
ENSG00000137055.10	PLAA	-	9	27447000	9_27446000_27448000	flanking	-499539	-0.256036	3.26293e-10	4.37559e-07	0.00012038	0.010101	0.0227273	0	0	0.08	0	0	0	0	0	0	0.166667	0.0425532	0	0	0	0	0	0	0.0344828	0	0.00970874	0.011236	0	0	0	0.00854701	0
ENSG00000137106.13	GRHPR	+	9	37423836	9_37422830_37424842	intron	1173	0.132742	1.19422e-06	0.00104256	0.0375803	0.0159933	0.0227273	0	0	0.02	0.0555556	0	0	0.0238095	0	0	0	0	0	0	0	0	0	0	0.0344828	0	0.106796	0	0	0	0	0.017094	0
ENSG00000137200.8	CMTR1	+	6	37185000	6_37184000_37186000	flanking	-215995	-0.517099	5.87188e-20	4.31583e-17	1.34568e-13	0.0143098	0.0227273	0.0294118	0	0.12	0.0833333	0	0	0	0	0	0	0	0	0	0	0	0	0	0.0689655	0	0	0.011236	0	0	0.01	0.00854701	0.027027
ENSG00000137218.6	FRS3	-	6	40829000	6_40828000_40830000	flanking	925280	0.147333	1.82854e-06	0.00168043	0.0495603	0.0126263	0	0	0	0.06	0.166667	0	0	0.0238095	0	0.0133333	0	0.0212766	0	0.0147059	0	0	0	0	0	0	0.00970874	0	0	0	0	0	0.027027
ENSG00000137265.10	IRF4	+	6	392454	6_391809_393098	intron	714.5	0.140653	1.21265e-06	0.000877961	0.0337267	0.0227273	0	0	0.0434783	0.08	0	0	0	0	0	0.0133333	0	0	0	0	0	0	0	0	0.0344828	0	0.126214	0.011236	0	0.0117647	0.03	0.00854701	0
ENSG00000137273.3	FOXF2	+	6	2200000	6_2199000_2201000	flanking	809931	0.162433	9.69081e-07	0.000951638	0.0353941	0.0109428	0.0227273	0	0	0.06	0	0.0555556	0	0	0	0.0133333	0	0	0	0	0	0	0	0	0.0344828	0	0.0194175	0	0	0.0117647	0.02	0.00854701	0
ENSG00000137413.11	TAF8	+	6	41332000	6_41331000_41333000	flanking	-686251	-0.366819	3.37349e-15	2.61446e-12	2.87713e-09	0.0126263	0.0227273	0.0588235	0	0.06	0	0	0	0	0	0	0	0.106383	0	0	0	0	0	0	0.0344828	0	0.00970874	0	0	0	0	0.00854701	0.027027
ENSG00000137513.5	NARS2	-	11	79067000	11_79066000_79068000	flanking	-781081	-0.491207	4.29904e-16	4.54838e-13	5.67275e-10	0.013468	0	0	0.0434783	0.08	0.0833333	0.0555556	0	0	0	0.0133333	0	0.0425532	0	0	0	0	0	0	0.0689655	0	0	0.011236	0	0.0117647	0	0	0
ENSG00000137574.6	TGS1	+	8	57354000	8_57353000_57355000	flanking	668299	-0.147725	4.07367e-07	0.000726743	0.0302804	0.0159933	0	0	0	0.08	0.222222	0	0	0	0	0	0.166667	0	0	0.0147059	0	0.0357143	0	0	0	0	0	0.0224719	0	0	0	0.00854701	0.027027
ENSG00000137752.18	CASP1	-	11	105689000	11_105688000_105690000	flanking	-716842	0.1629	2.60057e-07	0.000474603	0.0231221	0.0227273	0	0	0.0434783	0.06	0.166667	0	0	0	0	0	0	0.106383	0	0	0	0.0357143	0	0	0.0689655	0	0.00970874	0.011236	0	0.0117647	0.03	0.00854701	0.0540541
ENSG00000137841.7	PLCB2	-	15	41486000	15_41485000_41487000	flanking	-885864	0.179558	1.50965e-06	0.000866542	0.0334253	0.0117845	0	0	0.0869565	0.06	0.111111	0.0555556	0	0	0	0	0	0.0212766	0	0	0	0	0	0	0	0	0.0194175	0	0	0	0	0	0.027027
ENSG00000137948.14	BRDT	+	1	91824000	1_91823000_91825000	flanking	-590928	0.13426	7.84345e-07	0.000756108	0.0306175	0.013468	0	0	0	0.1	0.0555556	0	0	0	0	0.0133333	0.166667	0.0851064	0	0	0	0	0	0	0	0	0	0.011236	0	0	0.01	0.00854701	0
ENSG00000138629.11	UBL7	-	15	74432000	15_74431000_74433000	flanking	321523	-0.160079	1.79721e-06	0.0013515	0.0434431	0.0117845	0	0	0	0.06	0.111111	0	0	0.0714286	0.0526316	0	0	0	0	0	0	0	0	0	0	0	0	0.011236	0	0.0117647	0	0	0.027027
ENSG00000138646.4	HERC5	+	4	88651000	4_88650000_88652000	flanking	-727268	0.18072	3.14754e-07	0.000277613	0.0164354	0.0109428	0	0	0	0.1	0.0833333	0	0	0	0	0	0	0	0	0	0	0	0	0	0	0	0.00970874	0.011236	0.0232558	0	0	0.00854701	0.027027
ENSG00000138675.12	FGF5	+	4	81810000	4_81809000_81811000	flanking	622247	0.157574	6.01264e-08	0.000105101	0.00877781	0.0176768	0	0	0	0.08	0.166667	0.0555556	0	0.0238095	0	0	0	0.0638298	0	0	0	0	0	0	0	0	0.0194175	0.011236	0	0.0117647	0.01	0.00854701	0
ENSG00000138750.10	NUP54	-	4	76785000	4_76784000_76786000	flanking	284668	-0.207508	2.13382e-10	1.66438e-07	5.46267e-05	0.0109428	0.0227273	0	0	0.1	0.0555556	0	0	0	0	0	0	0.0425532	0	0	0	0	0	0	0	0	0	0	0	0	0.02	0.00854701	0
ENSG00000138757.10	G3BP2	-	4	76785000	4_76784000_76786000	flanking	-135291	-0.209781	4.627e-08	4.81208e-05	0.00501946	0.0109428	0.0227273	0	0	0.1	0.0555556	0	0	0	0	0	0	0.0425532	0	0	0	0	0	0	0	0	0	0	0	0	0.02	0.00854701	0
ENSG00000138768.10	USO1	+	4	76784000	4_76783000_76785000	flanking	134223	-0.27072	6.04259e-12	5.98216e-09	3.19755e-06	0.0117845	0.0227273	0	0	0.08	0.111111	0	0	0	0	0	0.166667	0.0425532	0	0	0	0	0	0	0	0	0	0	0	0	0.01	0.00854701	0
ENSG00000139044.6	B4GALNT3	+	12	167000	12_166000_168000	flanking	-402530	-0.138006	3.3201e-06	0.00128156	0.0427383	0.0277778	0	0.0294118	0.0434783	0.16	0.194444	0.0555556	0	0.0238095	0	0.0133333	0	0.106383	0	0	0	0	0.142857	0	0	0	0	0	0	0.0117647	0.02	0.00854701	0.0810811
ENSG00000139154.10	AEBP2	+	12	19484000	12_19483000_19485000	flanking	-72979	-0.185023	4.20565e-08	7.27999e-05	0.0069134	0.0117845	0.0681818	0.0294118	0.0434783	0.04	0	0.0555556	0	0	0	0	0	0.0425532	0	0	0	0	0	0	0	0	0.0194175	0	0	0	0.02	0	0
ENSG00000139517.6	LNX2	-	13	29107000	13_29106000_29108000	flanking	-912459	-0.138152	6.01686e-07	0.000758124	0.0306328	0.0151515	0	0	0	0.06	0.0555556	0.0555556	0	0.0714286	0	0	0	0.0425532	0	0	0	0	0	0	0.103448	0	0	0.011236	0	0	0.01	0.00854701	0.027027
ENSG00000139549.2	DHH	-	12	48995000	12_48994000_48996000	flanking	493602	0.143643	1.57477e-06	0.00115273	0.0399051	0.0159933	0	0	0.0434783	0.06	0.222222	0	0	0	0	0.0133333	0	0	0	0	0	0	0	0	0	0	0	0.0337079	0	0	0.02	0.00854701	0
ENSG00000139620.8	KANSL2	-	12	48789000	12_48788000_48790000	flanking	287021	-0.344981	1.69161e-17	1.21289e-14	2.2086e-11	0.0117845	0.0227273	0.0294118	0	0.08	0.0833333	0	0	0	0	0	0	0.0212766	0	0	0	0.0357143	0	0	0	0	0.00970874	0	0	0	0.01	0.00854701	0
ENSG00000139625.8	MAP3K12	-	12	53299000	12_53298000_53300000	flanking	594847	0.147311	3.51491e-07	0.000294198	0.0170901	0.010101	0.0227273	0	0.0869565	0.02	0.0277778	0.0555556	0	0	0	0.0133333	0	0.0212766	0	0	0	0	0	0	0	0	0	0.0224719	0	0	0	0.00854701	0.027027
ENSG00000140365.11	COMMD4	+	15	76435000	15_76434000_76436000	flanking	806768	0.180154	9.91594e-07	0.000613797	0.0268968	0.0126263	0	0	0.0434783	0.08	0	0	0	0	0.0526316	0	0	0.0425532	0	0	0	0	0	0	0.0344828	0	0	0	0	0.0117647	0.03	0	0.0540541
ENSG00000140395.4	WDR61	-	15	78604000	15_78603000_78605000	flanking	-11864	0.127827	1.81247e-06	0.00161854	0.0482928	0.010101	0	0	0	0.04	0.0555556	0	0	0	0	0	0	0.0638298	0	0	0	0	0	0	0	0	0	0	0	0.0117647	0.01	0	0.0810811
ENSG00000140465.9	CYP1A1	-	15	74551000	15_74550000_74552000	flanking	466951	0.136614	1.55912e-06	0.00105397	0.037629	0.0109428	0	0	0	0.1	0.0833333	0	0	0	0	0	0	0	0	0	0	0	0	0	0.0344828	0	0.00970874	0	0	0	0.02	0	0.027027
ENSG00000141141.10	DDX52	-	17	3.59945e+07	17_35993448_35995581	intron	8978.5	-0.190161	3.23042e-08	1.91887e-05	0.00247574	0.0109428	0	0	0.0434783	0.06	0.0277778	0	0	0	0	0	0	0.0425532	0	0	0	0	0	0	0.0344828	0	0.00970874	0	0	0.0352941	0.01	0	0
ENSG00000141934.5	PPAP2C	-	19	476000	19_475000_477000	flanking	-184607	0.140824	3.55207e-06	0.000998131	0.0366138	0.0109428	0	0	0	0.08	0.138889	0	0	0	0	0	0	0	0	0	0	0	0	0	0	0	0.00970874	0	0	0.0117647	0.01	0.00854701	0
ENSG00000143032.7	BARHL2	-	1	90974000	1_90973000_90975000	flanking	208794	0.145329	4.43376e-07	0.000590133	0.0263711	0.0109428	0	0	0	0.06	0.166667	0	0	0	0	0	0	0.0212766	0	0	0	0	0	0	0	0	0.00970874	0	0	0	0	0	0.0540541
ENSG00000143147.10	GPR161	-	1	167811000	1_167810000_167812000	flanking	295821	0.152276	2.56331e-07	0.000299395	0.0172341	0.013468	0.0227273	0.0294118	0	0.08	0.111111	0.0555556	0	0.0238095	0	0	0	0.0425532	0	0	0	0	0	0	0	0	0	0.011236	0	0	0.01	0	0
ENSG00000143340.6	FAM163A	+	1	179475000	1_179474000_179476000	flanking	-237298	0.149177	7.89631e-07	0.000730409	0.0303655	0.013468	0.0454545	0	0	0.06	0.194444	0	0	0	0	0	0	0.0212766	0	0	0	0.0357143	0	0	0	0	0	0	0	0	0	0.00854701	0.027027
ENSG00000143379.8	SETDB1	+	1	150458000	1_150457000_150459000	flanking	-440739	-0.165104	7.76572e-08	5.03995e-05	0.00509662	0.0126263	0.0227273	0	0	0.08	0.0833333	0	0	0	0	0.0133333	0.166667	0.0212766	0	0	0	0	0	0	0	0.0588235	0	0	0	0	0.01	0.00854701	0.027027
ENSG00000143416.16	SELENBP1	-	1	152139000	1_152138000_152140000	flanking	-793791	-0.187968	3.86179e-08	2.92337e-05	0.0035058	0.0151515	0	0	0	0.06	0.194444	0	0	0	0	0	0	0	0	0	0	0	0.285714	0	0	0	0.00970874	0.011236	0	0	0	0.017094	0.0540541
ENSG00000143553.6	SNAPIN	+	1	153671000	1_153670000_153672000	flanking	39870	-0.173813	8.7532e-09	1.08277e-05	0.00157224	0.010101	0	0	0	0.02	0.111111	0	0	0	0	0	0	0	0	0	0	0.0357143	0	0	0	0	0	0	0	0.0352941	0.01	0.00854701	0.027027
ENSG00000143633.8	C1orf131	-	1	231212000	1_231211000_231213000	flanking	164933	0.131562	4.5116e-07	0.000504848	0.0239106	0.013468	0.0227273	0	0.0434783	0.06	0.0555556	0	0	0	0	0	0	0	0	0	0	0.0357143	0	0	0.0689655	0	0	0.011236	0	0.0235294	0.01	0	0.0540541
ENSG00000143786.3	CNIH3	+	1	225376000	1_225375000_225377000	flanking	753638	0.183262	9.54891e-08	8.71816e-05	0.00771513	0.0143098	0.0227273	0	0.0869565	0.08	0.138889	0	0	0	0	0.0133333	0	0.0212766	0	0	0	0	0	0	0	0	0.0194175	0	0.0232558	0	0	0	0
ENSG00000144152.8	FBLN7	+	2	113633000	2_113632000_113634000	flanking	737038	0.146661	2.10275e-06	0.00160019	0.0479604	0.013468	0	0.0294118	0	0.06	0.138889	0.0555556	0	0	0	0	0	0	0.0212766	0.0147059	0	0.0357143	0	0	0	0	0.0194175	0.011236	0	0	0	0	0
ENSG00000144191.7	CNGA3	+	2	98624000	2_98623000_98625000	flanking	-338618	0.212983	7.63427e-09	6.48913e-06	0.00105564	0.010101	0	0	0	0.1	0	0	0.0555556	0	0	0	0	0	0	0	0	0.0357143	0	0	0	0	0	0.011236	0	0	0.02	0.00854701	0.027027
ENSG00000144224.12	UBXN4	+	2	136824000	2_136823000_136825000	flanking	324811	0.15374	1.30531e-06	0.001723	0.0498272	0.0117845	0	0	0	0.06	0.111111	0	0	0.0238095	0	0	0	0	0	0	0	0	0	0	0	0.0588235	0.00970874	0.011236	0	0.0117647	0.01	0	0.027027
ENSG00000144837.4	PLA1A	+	3	119312000	3_119311000_119313000	flanking	-4689	0.178889	4.37435e-07	0.000538045	0.0250391	0.010101	0.0227273	0	0	0.06	0	0	0	0	0	0	0	0.0212766	0	0	0	0	0	0	0.0689655	0	0	0	0	0.0117647	0.02	0	0.0540541
ENSG00000144962.6	SPATA16	-	3	173587000	3_173586000_173588000	flanking	-727942	0.14019	8.73832e-07	0.00130114	0.0429306	0.0151515	0	0	0	0.08	0	0	0	0.0238095	0	0	0	0.0851064	0	0.0147059	0	0	0.142857	0	0.0344828	0	0.0291262	0.0224719	0	0	0	0	0.027027
ENSG00000145040.3	UCN2	-	3	48810000	3_48809000_48811000	flanking	-208794	0.150862	5.3982e-07	0.000168424	0.0118454	0.0109428	0	0	0	0.06	0.138889	0	0	0	0.0526316	0.0266667	0.166667	0	0	0	0	0	0	0	0	0.0588235	0	0	0	0	0	0	0
ENSG00000145982.7	FARS2	+	6	6294000	6_6293000_6295000	flanking	1032723	-0.23414	2.28091e-10	2.96747e-07	8.9541e-05	0.0151515	0.0227273	0	0	0.1	0.0555556	0	0	0	0	0.0133333	0	0.0425532	0	0	0	0	0	0	0.0344828	0	0.00970874	0	0	0.0117647	0.02	0	0.0540541
ENSG00000146267.11	FAXC	-	6	100383000	6_100382000_100384000	flanking	-585062	0.166253	2.29988e-07	0.00037534	0.0201199	0.0218855	0	0.0294118	0.0869565	0.14	0.138889	0	0	0.0238095	0	0.0133333	0	0	0	0	0	0.0714286	0	0	0.0689655	0	0	0.011236	0	0.0352941	0.01	0	0
ENSG00000146376.6	ARHGAP18	-	6	129462000	6_129461000_129463000	flanking	569370	0.195244	1.21163e-09	2.10097e-06	0.000446647	0.0185185	0.0454545	0	0	0.08	0.194444	0	0	0	0	0	0	0.0851064	0	0	0	0	0	0	0.0344828	0	0.00970874	0	0.0232558	0	0.01	0	0.027027
ENSG00000146731.6	CCT6A	+	7	55260000	7_55259000_55261000	flanking	-859323	-0.164132	4.61735e-07	0.000603026	0.026602	0.0126263	0	0	0.0434783	0.06	0.111111	0	0	0	0	0	0	0	0	0	0	0.0714286	0	0	0	0	0	0	0	0	0	0	0.135135
ENSG00000147364.12	FBXO25	+	8	545000	8_544000_546000	flanking	188572	-0.17886	1.60944e-09	1.42274e-06	0.000320683	0.0151515	0.0227273	0.0588235	0.0434783	0.1	0.0833333	0	0	0	0	0.0133333	0	0	0	0	0	0	0.142857	0	0.0344828	0	0	0	0	0.0235294	0	0.00854701	0
ENSG00000147439.7	BIN3	-	8	23015000	8_23014000_23016000	flanking	-488339	0.140181	2.7331e-07	0.000156334	0.0112922	0.013468	0	0.0294118	0	0.06	0.138889	0	0	0.0238095	0	0	0	0.0212766	0	0	0	0.0357143	0	0	0.0689655	0	0	0	0	0.0117647	0	0	0.027027
ENSG00000147488.7	ST18	-	8	52078000	8_52077000_52079000	flanking	1295519	0.138659	8.1254e-07	0.00148126	0.0459559	0.0294613	0.0454545	0	0.0869565	0.08	0.0833333	0	0	0.0714286	0	0	0	0.0638298	0	0	0.5	0	0	0	0.103448	0	0.00970874	0.0224719	0	0.0352941	0.02	0.017094	0.108108
ENSG00000147588.6	PMP2	-	8	82825000	8_82824000_82826000	flanking	-465242	0.162754	8.96246e-08	0.000126819	0.00985313	0.0176768	0	0	0.0434783	0.12	0.25	0	0	0	0	0	0	0.0212766	0	0	0	0.0357143	0	0	0	0	0.00970874	0.011236	0	0	0	0.00854701	0
ENSG00000147862.10	NFIB	-	9	14989000	9_14988000_14990000	flanking	-590018	-0.249381	3.90238e-13	5.38918e-10	4.20087e-07	0.0109428	0.0227273	0	0	0.1	0.0555556	0	0	0.0238095	0	0	0	0	0	0	0	0.0714286	0	0	0	0	0.00970874	0	0	0	0.01	0	0
ENSG00000148655.10	C10orf11	+	10	77301000	10_77300000_77302000	flanking	-59998	-0.196477	1.39255e-06	0.00139812	0.0442571	0.0109428	0.0227273	0	0.0434783	0.08	0.0555556	0	0	0.0238095	0.0526316	0	0	0.0212766	0	0	0	0	0	0	0	0	0	0	0	0.0117647	0.01	0	0
ENSG00000148841.11	ITPRIP	-	10	106437000	10_106436000_106438000	flanking	-338838	0.148	7.53806e-07	0.000858585	0.0333245	0.0151515	0.0681818	0	0	0.04	0.166667	0	0	0.0238095	0	0.0133333	0	0.0425532	0	0	0	0	0	0	0.0344828	0	0	0	0	0	0.01	0	0.027027
ENSG00000149187.13	CELF1	-	11	48314000	11_48313000_48315000	flanking	-726879	0.154518	2.0592e-06	0.00134671	0.0433929	0.020202	0	0	0.0434783	0.08	0.194444	0	0	0.0238095	0	0.0133333	0	0.0638298	0	0	0	0	0	0	0.0689655	0	0.00970874	0	0	0.0117647	0.01	0	0.0540541
ENSG00000149196.11	C11orf73	+	11	86026290	11_86017524_86035056	intron	13037	-0.262006	4.44634e-11	3.5882e-08	1.49173e-05	0.0496633	0.0681818	0	0.0869565	0.18	0.166667	0.0555556	0	0.047619	0.0526316	0.0266667	0.166667	0.0851064	0	0	0	0.107143	0	0	0.103448	0	0.0194175	0.0224719	0	0.0235294	0.09	0.025641	0.108108
ENSG00000149262.12	INTS4	-	11	78591000	11_78590000_78592000	flanking	-885276	-0.180604	2.58928e-07	0.000183062	0.0125448	0.013468	0	0	0	0.08	0.111111	0	0.0555556	0	0	0	0.166667	0	0	0	0	0	0.142857	0	0.0344828	0.0588235	0	0	0	0.0235294	0.01	0	0
ENSG00000149305.2	HTR3B	+	11	113876000	11_113875000_113877000	flanking	100601	0.141342	1.24732e-06	0.00172379	0.0498272	0.0176768	0	0.0294118	0.0434783	0.1	0.166667	0	0	0.0238095	0	0.0133333	0	0	0	0	0	0	0	0	0.0344828	0	0	0	0.0232558	0	0	0.017094	0.0540541
ENSG00000149435.8	GGTLC1	-	20	24446000	20_24445000_24447000	flanking	-476584	-0.167565	1.28527e-08	2.22995e-05	0.00278119	0.020202	0	0.0294118	0.130435	0.12	0.0555556	0	0	0	0	0	0	0.0425532	0	0	0.5	0	0.142857	0	0	0.0588235	0	0.011236	0	0.0117647	0.01	0	0.108108
ENSG00000149506.6	ZP1	+	11	60229000	11_60228000_60230000	flanking	-406035	0.163013	1.22453e-06	0.00143638	0.0450112	0.0109428	0	0	0	0.08	0.0833333	0.0555556	0	0	0	0	0	0.0212766	0	0	0	0	0	0	0	0	0.0194175	0	0	0	0	0	0.0540541
ENSG00000149781.8	FERMT3	+	11	64203000	11_64202000_64204000	flanking	228850	0.146072	1.7201e-06	0.00128663	0.0427536	0.0109428	0	0	0.0434783	0.04	0.0833333	0.0555556	0	0	0	0	0	0.0212766	0	0	0	0	0	0	0.0344828	0	0.00970874	0	0	0	0.02	0.00854701	0
ENSG00000151366.8	NDUFC2	-	11	78591000	11_78590000_78592000	flanking	-799735	-0.164571	2.25035e-06	0.00166751	0.0493604	0.013468	0	0	0	0.08	0.111111	0	0.0555556	0	0	0	0.166667	0	0	0	0	0	0.142857	0	0.0344828	0.0588235	0	0	0	0.0235294	0.01	0	0
ENSG00000151490.9	PTPRO	+	12	16074000	12_16073000_16075000	flanking	598669	0.18012	1.53502e-08	1.74686e-05	0.00228533	0.0117845	0	0	0	0.1	0	0	0	0	0	0.0133333	0.166667	0.0638298	0	0.0147059	0	0	0	0	0.0344828	0	0.00970874	0	0	0	0	0.00854701	0
ENSG00000151838.7	CCDC175	-	14	60881000	14_60880000_60882000	flanking	-837451	0.169207	5.79486e-07	0.000735367	0.030395	0.0143098	0.0227273	0	0	0.1	0.0555556	0	0	0	0	0	0	0.0212766	0	0	0	0	0	0	0.0344828	0	0.0194175	0.011236	0	0.0117647	0.01	0.00854701	0.027027
ENSG00000151952.10	TMEM132D	-	12	128954000	12_128953000_128955000	flanking	1434211	0.154244	5.42438e-07	0.00103877	0.03752	0.0210438	0.0454545	0	0	0.12	0.0555556	0.0555556	0	0.0238095	0	0.0266667	0	0.0638298	0	0	0	0.0714286	0.142857	0	0.0344828	0	0	0	0	0.0117647	0	0.00854701	0.0540541
ENSG00000152217.12	SETBP1	+	18	43087000	18_43086000_43088000	flanking	826862	-0.153957	7.70829e-07	0.00125106	0.0423232	0.020202	0	0	0.0434783	0.06	0.222222	0	0	0.0238095	0	0	0	0	0	0	0	0.0357143	0.142857	0	0.103448	0	0	0.011236	0	0	0.01	0.00854701	0.0810811
ENSG00000152936.6	IFLTD1	-	12	26454000	12_26453000_26455000	flanking	-652487	0.141682	2.5157e-07	0.0003205	0.0179519	0.010101	0.0681818	0	0	0.02	0.0555556	0	0	0	0	0	0	0.0212766	0.0212766	0	0	0.0357143	0.142857	0	0	0	0	0	0	0	0.01	0.00854701	0
ENSG00000153046.13	CDYL	+	6	5941000	6_5940000_5942000	flanking	1234607	-0.194346	7.27628e-09	6.95612e-06	0.00111227	0.0151515	0.0227273	0	0	0.08	0.111111	0	0	0	0	0	0	0.0851064	0	0	0	0.0357143	0	0	0	0.0588235	0.00970874	0	0	0	0	0.00854701	0.027027
ENSG00000153060.3	TEKT5	-	16	10973000	16_10972000_10974000	flanking	-184198	0.141993	1.5616e-06	0.0016959	0.049643	0.0429293	0	0	0.0434783	0.04	0.0833333	0	0	0	0	0	0	0	0	0	0.5	0.0357143	0	0	0	0.0588235	0.378641	0.011236	0	0.0117647	0	0.00854701	0
ENSG00000153093.14	ACOXL	+	2	111880000	2_111879000_111881000	flanking	389850	0.158745	3.09044e-08	1.23927e-05	0.00175638	0.0185185	0.0454545	0	0.0434783	0.04	0	0	0	0.0238095	0	0	0	0.0638298	0	0	0	0	0	0	0	0	0.106796	0	0	0	0	0.00854701	0.027027
ENSG00000153707.11	PTPRD	-	9	10900000	9_10899000_10901000	flanking	-287277	0.187156	3.50694e-07	0.000691919	0.029286	0.0252525	0.0227273	0	0	0.16	0.138889	0.0555556	0	0	0	0.0133333	0	0.0425532	0	0.0294118	0	0	0	0	0.0344828	0	0.0291262	0.011236	0.0232558	0.0117647	0.02	0.00854701	0
ENSG00000153902.9	LGI4	-	19	35273000	19_35272000_35274000	flanking	360355	-0.163909	1.02449e-06	0.00105113	0.037629	0.0185185	0.0227273	0	0.0434783	0.16	0.222222	0	0	0	0	0.0133333	0	0.0212766	0	0	0	0	0	0	0.0344828	0	0	0	0	0	0	0.00854701	0
ENSG00000153944.6	MSI2	+	17	56410000	17_56409000_56411000	flanking	1076788	-0.144582	9.55809e-07	0.00095103	0.0353941	0.037037	0	0	0	0.04	0.0555556	0	0	0	0	0	0	0.0212766	0	0.0441176	0.5	0	0	0	0	0	0.330097	0.011236	0	0	0	0	0
ENSG00000154188.5	ANGPT1	-	8	107597000	8_107596000_107598000	flanking	913283	0.182468	6.33011e-07	0.00115398	0.0399051	0.0126263	0	0	0	0.06	0.111111	0	0	0.0238095	0	0	0.166667	0	0	0	0	0.0357143	0	0	0	0.0588235	0.0194175	0.011236	0	0	0.01	0	0
ENSG00000154328.11	NEIL2	+	8	11555000	8_11554000_11556000	flanking	-72148	-0.179577	1.00821e-07	7.94466e-05	0.00721499	0.013468	0.0227273	0	0.0869565	0.04	0.0833333	0.0555556	0	0.0238095	0	0	0	0.0212766	0	0	0	0	0	0	0.0689655	0	0.00970874	0	0	0	0	0.00854701	0.027027
ENSG00000155542.7	SETD9	+	5	56820000	5_56819000_56821000	flanking	614913	0.152809	6.89788e-07	0.000635295	0.0276461	0.0109428	0	0	0	0.06	0.0833333	0	0	0	0	0.0133333	0	0.0212766	0	0	0	0.0714286	0	0	0.0344828	0	0	0	0	0	0	0.00854701	0.027027
ENSG00000155754.10	ALS2CR11	-	2	201561000	2_201560000_201562000	flanking	922901	0.139625	1.79695e-06	0.00132615	0.0432223	0.013468	0.0227273	0	0	0.06	0.138889	0	0	0.0238095	0	0	0	0.0425532	0	0	0	0	0	0	0	0	0	0.011236	0	0	0.02	0	0.027027
ENSG00000156219.12	ART3	+	4	75939000	4_75938000_75940000	flanking	-993337	0.181721	2.81253e-08	2.34003e-05	0.00288008	0.013468	0.0227273	0	0	0.08	0.166667	0	0	0	0	0.0133333	0	0	0	0	0	0	0	0	0.0344828	0	0	0.011236	0	0.0117647	0.01	0	0
ENSG00000156413.9	FUT6	-	19	4945000	19_4944000_4946000	flanking	894742	0.140966	1.48468e-06	0.00112984	0.0395085	0.010101	0.0227273	0	0	0.06	0.0833333	0	0	0	0	0	0	0.0212766	0	0	0	0	0	0	0	0.0588235	0	0	0	0.0235294	0.01	0	0
ENSG00000156639.7	ZFAND3	+	6	37185000	6_37184000_37186000	flanking	-602275	-0.500411	3.40753e-18	3.32915e-15	6.9202e-12	0.0143098	0.0227273	0.0294118	0	0.12	0.0833333	0	0	0	0	0	0	0	0	0	0	0	0	0	0.0689655	0	0	0.011236	0	0	0.01	0.00854701	0.027027
ENSG00000156642.12	NPTN	-	15	73713000	15_73712000_73714000	flanking	213475	-0.217521	3.77732e-08	3.35426e-05	0.00382631	0.0117845	0	0	0	0.08	0.111111	0	0	0	0	0	0	0.0851064	0	0	0	0	0	0	0	0	0.0194175	0	0	0	0	0	0
ENSG00000156831.3	NSMCE2	+	8	126696000	8_126695000_126697000	flanking	592079	-0.143599	1.97542e-07	0.000270633	0.0162797	0.0117845	0.0227273	0	0	0.04	0.0277778	0	0	0.047619	0	0	0	0.0212766	0	0.0294118	0	0	0.142857	0	0.0689655	0	0	0	0	0	0	0.00854701	0.027027
ENSG00000157654.13	PALM2-AKAP2	+	9	113358000	9_113357000_113359000	flanking	815411	0.169957	1.05302e-08	1.09514e-05	0.00157599	0.010101	0	0	0	0.02	0.111111	0	0	0.0238095	0.0526316	0	0	0.0212766	0	0	0	0	0	0	0.0344828	0.0588235	0	0.011236	0	0.0117647	0	0	0
ENSG00000157827.15	FMNL2	+	2	153942000	2_153941000_153943000	flanking	750249	0.150902	6.83241e-07	0.000967469	0.0357696	0.0210438	0.0227273	0	0.0869565	0.04	0.222222	0.0555556	0	0	0.0526316	0	0	0.0212766	0	0	0	0	0	0	0.0689655	0	0.00970874	0	0	0	0.03	0.00854701	0.0540541
ENSG00000158636.12	C11orf30	+	11	75413000	11_75412000_75414000	flanking	-742967	-0.151004	2.31781e-06	0.00154134	0.0472712	0.0117845	0	0	0	0.08	0.111111	0	0	0	0	0	0	0.0212766	0	0	0	0	0	0	0	0	0	0.0224719	0	0.0235294	0	0.00854701	0
ENSG00000158887.11	MPZ	-	1	161873000	1_161872000_161874000	flanking	-593238	-0.153895	1.45246e-06	0.00148441	0.0459775	0.0109428	0	0	0	0.06	0.0555556	0	0	0	0	0	0	0	0	0	0	0	0	0	0.0689655	0	0.0194175	0.011236	0	0.0235294	0	0.00854701	0
ENSG00000159164.5	SV2A	-	1	149713000	1_149712000_149714000	flanking	176434	0.156753	1.46585e-06	0.00106861	0.0380791	0.013468	0	0	0	0.08	0.166667	0	0	0.0238095	0	0.0133333	0	0.0212766	0	0	0	0	0	0	0	0	0	0	0.0232558	0	0.02	0	0
ENSG00000159259.7	CHAF1B	+	21	37121000	21_37120000_37122000	flanking	-636676	0.182532	1.21459e-07	9.46169e-05	0.00811969	0.013468	0	0	0	0.1	0.0277778	0	0	0	0	0	0	0	0	0	0	0	0	0	0.0344828	0	0.00970874	0.0449438	0	0.0235294	0.01	0.00854701	0
ENSG00000159753.9	RLTPR	+	16	68632000	16_68631000_68633000	flanking	953178	0.1432	1.41938e-06	0.000501042	0.0237906	0.0109428	0.0227273	0	0.0869565	0.04	0.0277778	0	0	0	0	0	0	0	0	0.0147059	0	0.0357143	0	0	0.0344828	0.0588235	0	0.0224719	0	0.0117647	0	0	0
ENSG00000160180.14	TFF3	-	21	44335000	21_44334000_44336000	flanking	-599239	-0.157654	1.37082e-06	0.000675817	0.0287999	0.0126263	0	0	0	0.06	0.0555556	0.111111	0	0	0	0	0	0	0.0212766	0	0	0.0357143	0	0	0	0	0.00970874	0	0	0.0235294	0.02	0.00854701	0
ENSG00000160298.13	C21orf58	-	21	48013000	21_48012000_48014000	flanking	-269211	0.146768	1.43574e-06	0.00095764	0.0355467	0.0151515	0.0227273	0	0	0.08	0.0277778	0	0	0.047619	0	0	0	0.0212766	0	0.0147059	0	0	0	0	0.0344828	0	0.0194175	0	0	0.0235294	0.02	0	0.027027
ENSG00000160307.5	S100B	-	21	47140000	21_47139000_47141000	flanking	885121	-0.151424	3.12428e-07	0.000162462	0.0115565	0.0117845	0	0	0	0.04	0.0833333	0	0	0.047619	0	0	0	0.0212766	0	0	0	0	0	0	0.0344828	0.0588235	0	0.0224719	0	0.0235294	0	0	0
ENSG00000160563.9	MED27	-	9	135942000	9_135941000_135943000	flanking	-986705	-0.307856	1.27298e-10	9.02545e-08	3.22282e-05	0.010101	0	0.0882353	0	0.02	0.0555556	0	0	0	0	0	0	0	0	0	0	0.0357143	0	0	0	0	0	0	0	0.0235294	0	0.017094	0
ENSG00000160679.8	CHTOP	+	1	153672000	1_153671000_153673000	flanking	65475	-0.173247	4.115e-07	0.000513552	0.0242615	0.0109428	0	0	0	0.06	0.0555556	0	0	0.0238095	0	0	0	0	0	0	0	0	0	0	0	0	0.00970874	0	0	0.0352941	0.01	0.00854701	0.027027
ENSG00000160908.14	ZNF394	-	7	98398000	7_98397000_98399000	flanking	699947	-0.169556	4.74281e-08	4.27802e-05	0.00465309	0.0159933	0.0227273	0	0	0.08	0.166667	0	0	0.0238095	0	0.0133333	0	0	0	0	0	0	0	0	0	0	0	0	0	0.0235294	0.03	0	0.027027
ENSG00000160917.10	CPSF4	+	7	98397000	7_98396000_98398000	flanking	-639545	-0.16711	2.16725e-08	2.00687e-05	0.00255406	0.0143098	0.0454545	0	0.0434783	0.06	0.138889	0	0	0.0238095	0	0.0133333	0	0.0425532	0	0	0	0	0	0	0	0	0	0	0	0.0117647	0	0	0.027027
ENSG00000162630.5	B3GALT2	-	1	193551000	1_193550000_193552000	flanking	-395216	0.158272	1.96577e-07	0.000316488	0.0178567	0.016835	0	0	0.0434783	0.06	0.25	0	0	0	0	0	0	0	0	0	0	0	0	0	0	0	0.00970874	0	0	0.0117647	0.03	0.00854701	0.027027
ENSG00000162643.8	WDR63	+	1	84546000	1_84545000_84547000	flanking	-918830	0.147042	1.35953e-06	0.00125621	0.0423644	0.010101	0.0227273	0.0294118	0	0.08	0.0555556	0	0	0.0238095	0	0	0	0	0	0	0	0.0357143	0	0	0	0	0.00970874	0	0	0.0117647	0	0	0
ENSG00000163513.13	TGFBR2	+	3	29925000	3_29924000_29926000	flanking	-722994	-0.156985	1.57891e-07	0.000198785	0.0133293	0.0109428	0.0227273	0	0	0.1	0.0555556	0	0	0	0	0	0	0	0	0	0	0	0	0	0	0	0.00970874	0	0	0	0.03	0	0.027027
ENSG00000163530.4	DPPA2	-	3	108776000	3_108775000_108777000	flanking	259364	0.147677	5.10015e-08	9.28738e-05	0.0080439	0.0185185	0.0227273	0	0.0434783	0.02	0.0555556	0	0	0	0	0.0133333	0	0.106383	0	0	0	0	0	0	0	0	0.00970874	0.0224719	0	0.0235294	0.01	0.00854701	0.108108
ENSG00000163554.7	SPTA1	-	1	159123000	1_159122000_159124000	flanking	-466512	0.176626	4.94095e-08	9.26428e-05	0.0080439	0.013468	0	0.0294118	0.0434783	0.06	0.166667	0.0555556	0	0	0	0.0133333	0	0	0	0	0	0	0	0	0.0344828	0	0	0.011236	0	0	0	0	0.027027
ENSG00000163626.12	COX18	-	4	73122000	4_73121000_73123000	flanking	813472	-0.152953	8.97732e-07	0.00128286	0.0427383	0.023569	0.0227273	0.0294118	0	0.12	0.111111	0.0555556	0.0555556	0.0238095	0	0	0	0.0638298	0	0	0	0	0.142857	0	0.0689655	0	0.00970874	0.011236	0	0.0117647	0.01	0.017094	0.027027
ENSG00000163636.6	PSMD6	-	3	63393000	3_63392000_63394000	flanking	616658	0.135985	6.27256e-07	0.000711936	0.0299817	0.013468	0	0	0	0.1	0.138889	0	0	0.0238095	0	0	0	0	0	0.0147059	0	0.0714286	0	0	0	0	0	0	0	0.0117647	0	0.00854701	0
ENSG00000163689.14	C3orf67	-	3	59984000	3_59983000_59985000	flanking	-948190	0.146446	3.41112e-07	0.000304613	0.0174272	0.0159933	0	0	0	0.12	0.0833333	0	0	0	0	0	0	0.0212766	0	0	0.5	0	0	0	0	0	0.0291262	0	0	0.0235294	0.02	0.00854701	0
ENSG00000163956.6	LRPAP1	-	4	3600000	4_3599000_3601000	flanking	-65714	0.132544	1.75472e-06	0.00111425	0.039183	0.010101	0	0	0	0.04	0.0833333	0.0555556	0	0	0	0	0	0.0425532	0	0	0	0	0	0	0	0	0.00970874	0.011236	0.0232558	0	0	0	0.027027
ENSG00000163982.5	OTOP1	-	4	3778000	4_3777000_3779000	flanking	450616	0.144257	3.35378e-08	3.18945e-05	0.0037217	0.0109428	0.0454545	0	0	0.02	0.0555556	0	0	0	0	0	0	0.106383	0	0	0	0	0	0	0.0344828	0	0	0.011236	0	0	0	0	0.027027
ENSG00000164175.10	SLC45A2	-	5	33192000	5_33191000_33193000	flanking	792835	-0.200978	3.47877e-10	5.06857e-07	0.000137424	0.0159933	0	0	0	0.1	0.25	0	0.0555556	0	0	0.0266667	0	0	0	0	0	0	0	0	0	0	0	0	0	0	0	0	0.0540541
ENSG00000164645.2	C7orf62	-	7	88102000	7_88101000_88103000	flanking	323035	0.152675	5.20549e-08	9.45837e-05	0.00811969	0.0185185	0	0	0.130435	0.06	0.0833333	0	0	0.0238095	0	0.0266667	0	0.0425532	0	0	0	0.0357143	0	0	0.0689655	0	0.00970874	0	0	0	0	0.00854701	0.0810811
ENSG00000164683.12	HEY1	-	8	81209000	8_81208000_81210000	flanking	-528902	-0.149077	4.16231e-07	0.000602287	0.026602	0.010101	0.0227273	0.0294118	0.0434783	0.04	0.0555556	0.0555556	0	0	0	0	0	0.0425532	0.0212766	0	0	0	0	0	0	0	0	0	0	0	0	0	0.027027
ENSG00000164778.4	EN2	+	7	154643000	7_154642000_154644000	flanking	-607824	-0.173577	9.98041e-07	0.0015799	0.047904	0.016835	0	0	0	0.1	0.138889	0	0	0	0	0	0	0.0425532	0	0	0	0	0	0	0.0344828	0	0	0.0224719	0	0	0.01	0.017094	0.0540541
ENSG00000164877.14	MICALL2	-	7	473000	7_472000_474000	flanking	1026138	0.15534	7.67204e-07	0.000648287	0.0280592	0.0109428	0.0227273	0	0	0.02	0.138889	0	0	0.0238095	0	0.0133333	0	0	0	0	0	0	0	0	0	0	0	0	0	0	0.02	0	0.0540541
ENSG00000165512.4	ZNF22	+	10	45488000	10_45487000_45489000	flanking	-7923	-0.137589	1.0273e-06	0.00134473	0.0433929	0.0109428	0.0227273	0	0	0.04	0.111111	0	0	0.0238095	0	0.0133333	0.166667	0	0	0	0	0	0	0	0.0344828	0	0	0.011236	0	0.0117647	0	0	0
ENSG00000166090.8	IL25	+	14	23770000	14_23769000_23771000	flanking	-72018	0.138617	8.41934e-07	0.000533786	0.0249029	0.0117845	0	0	0.0434783	0.02	0.0277778	0.0555556	0	0.0238095	0	0	0.333333	0.0638298	0	0	0	0.0357143	0.142857	0	0	0	0	0.011236	0	0	0	0.00854701	0
ENSG00000166428.8	PLD4	+	14	106148000	14_106147000_106149000	flanking	756847	0.14733	3.4283e-07	0.000316432	0.0178567	0.0143098	0	0	0	0.06	0	0	0.0555556	0.0238095	0	0	0	0.0212766	0	0.0147059	0	0	0	0	0	0	0.0679612	0.011236	0.0232558	0.0117647	0	0	0
ENSG00000166634.2	SERPINB12	+	18	60399000	18_60398000_60400000	flanking	-824393	0.154811	1.23799e-07	0.000158091	0.0113702	0.0109428	0	0	0	0.04	0.0555556	0	0	0.047619	0	0.0133333	0	0	0	0.0147059	0	0.0357143	0	0	0.0344828	0.0588235	0	0	0	0.0117647	0	0	0.027027
ENSG00000166869.2	CHP2	+	16	24036000	16_24035000_24037000	flanking	270052	-0.17446	1.77466e-07	0.000246145	0.0152986	0.0117845	0	0	0.0434783	0.1	0.0555556	0	0	0.0238095	0	0.0133333	0	0.0212766	0	0	0	0	0.142857	0	0	0	0	0	0	0	0	0.00854701	0.027027
ENSG00000166896.3	XRCC6BP1	+	12	57936000	12_57935000_57937000	flanking	-399324	-0.167947	4.64566e-07	0.000525889	0.0246575	0.0109428	0	0.0294118	0	0.08	0.0277778	0	0	0	0	0.0133333	0	0.0212766	0	0	0	0.0357143	0	0	0	0	0	0.011236	0	0	0	0.017094	0.027027
ENSG00000167139.4	TBC1D21	+	15	73713000	15_73712000_73714000	flanking	-452949	0.148255	1.06085e-06	0.000926125	0.0350019	0.0117845	0	0	0	0.08	0.111111	0	0	0	0	0	0	0.0851064	0	0	0	0	0	0	0	0	0.0194175	0	0	0	0	0	0
ENSG00000167191.7	GPRC5B	-	16	19290000	16_19289000_19291000	flanking	607489	-0.154729	5.18622e-07	0.00056063	0.025683	0.0109428	0	0	0	0.08	0.138889	0	0	0	0	0	0	0.0425532	0	0	0	0	0	0	0	0	0.00970874	0	0.0232558	0	0	0	0
ENSG00000167257.6	RNF214	+	11	116679000	11_116678000_116680000	flanking	-424341	0.140798	4.12306e-07	0.000394577	0.0210306	0.0151515	0	0	0.0869565	0.08	0.111111	0	0	0	0	0	0	0.0425532	0	0	0	0	0	0	0	0	0.00970874	0.0337079	0	0	0	0.017094	0
ENSG00000167258.9	CDK12	+	17	37688767	17_37686135_37691399	exon	71003	-0.151405	2.04889e-07	0.000115763	0.00941602	0.013468	0.0227273	0	0	0.1	0.111111	0	0	0	0	0	0	0.0212766	0	0	0	0.0357143	0	0	0.0344828	0	0	0	0	0.0235294	0.01	0	0
ENSG00000167791.7	CABP2	-	11	67255000	11_67254000_67256000	flanking	35899	0.124651	7.10609e-07	0.000341092	0.0187131	0.010101	0	0	0	0.04	0.0277778	0	0.0555556	0.047619	0	0.0133333	0	0.0212766	0	0	0	0.0357143	0	0	0.0344828	0	0.00970874	0	0	0.0117647	0	0	0
ENSG00000167889.8	MGAT5B	+	17	75784000	17_75783000_75785000	flanking	919462	0.149761	2.45534e-06	0.00172856	0.0498272	0.0117845	0.0454545	0	0	0.1	0.111111	0.0555556	0	0.0238095	0	0	0	0.0212766	0	0	0	0	0	0	0	0	0	0	0	0	0	0	0
ENSG00000167904.10	TMEM68	-	8	57355000	8_57354000_57356000	flanking	-669034	-0.167119	5.01573e-07	0.000896812	0.0342399	0.0126263	0	0	0	0.1	0.166667	0.0555556	0	0	0	0	0.166667	0	0	0	0	0	0	0	0	0	0	0.0224719	0	0	0	0	0
ENSG00000167964.8	RAB26	+	16	2555000	16_2554000_2556000	flanking	364196	0.143906	1.04348e-06	0.000548871	0.0253842	0.0109428	0.0227273	0	0	0.08	0	0	0	0	0.0526316	0	0	0.0425532	0	0	0	0	0	0	0.0344828	0	0	0.0224719	0.0232558	0	0	0	0.027027
ENSG00000168040.4	FADD	+	11	69891000	11_69890000_69892000	flanking	-158269	0.147263	1.83704e-07	0.000229998	0.0147356	0.0117845	0	0.0294118	0	0.08	0.0555556	0	0	0.0238095	0	0	0	0.0851064	0	0	0	0	0	0	0	0	0.00970874	0	0	0.0117647	0	0	0
ENSG00000168229.3	PTGDR	+	14	52087000	14_52086000_52088000	flanking	-647431	0.168412	5.80075e-08	5.89356e-05	0.00585958	0.0143098	0.0227273	0.0294118	0	0.08	0.0555556	0	0	0	0	0	0	0	0	0	0	0	0.285714	0	0	0	0.0194175	0.0224719	0	0.0117647	0.01	0	0.027027
ENSG00000168528.7	SERINC2	+	1	31957000	1_31956000_31958000	flanking	74588	-0.141182	1.02659e-06	0.000732987	0.030395	0.0126263	0.0227273	0	0	0.1	0.0833333	0	0	0	0	0	0	0.0212766	0	0	0	0.0357143	0	0	0	0	0	0.011236	0	0	0.02	0.00854701	0
ENSG00000168538.11	TRAPPC11	+	4	184456000	4_184455000_184457000	flanking	-124420	0.131713	4.31891e-07	0.000363652	0.0197194	0.010101	0	0	0.0434783	0.06	0.111111	0	0	0.047619	0	0	0	0.0212766	0	0	0	0	0	0	0	0	0	0	0	0	0	0	0.027027
ENSG00000168566.11	SNRNP48	+	6	7531000	6_7530000_7532000	flanking	-59432	-0.191194	6.92057e-08	7.73028e-05	0.00712404	0.0109428	0.0227273	0	0	0.02	0.111111	0	0	0	0	0	0	0.0425532	0	0	0	0	0	0	0.0344828	0	0.0194175	0	0	0	0	0	0.0540541
ENSG00000168658.14	VWA3B	+	2	99745000	2_99744000_99746000	flanking	1041421	0.151124	3.51167e-07	0.00026197	0.0159121	0.010101	0.0454545	0	0	0.08	0.0277778	0.0555556	0	0	0	0	0.166667	0.0212766	0	0	0	0	0	0	0	0	0	0.011236	0	0	0	0.00854701	0
ENSG00000168824.10	NSG1	+	4	3421000	4_3420000_3422000	flanking	-928867	0.162007	5.55291e-08	5.99159e-05	0.00589951	0.0109428	0.0227273	0	0	0	0.0555556	0.0555556	0	0.0238095	0	0	0	0.0212766	0	0	0	0.0357143	0	0	0	0.0588235	0.00970874	0.0337079	0	0	0	0.00854701	0
ENSG00000168843.9	FSTL5	-	4	161524000	4_161523000_161525000	flanking	1561187	-0.151275	4.76802e-07	0.000931671	0.0350707	0.0252525	0	0	0	0.04	0.194444	0	0	0	0	0.0133333	0	0.0638298	0	0	0	0.0357143	0.428571	0	0.0344828	0	0.0291262	0.011236	0	0	0.04	0	0.108108
ENSG00000168875.1	SOX14	+	3	137840000	3_137839000_137841000	flanking	356421	0.166732	9.43712e-08	0.00012457	0.00983314	0.0117845	0	0	0	0.1	0.0833333	0	0	0.0238095	0	0	0	0.0638298	0	0	0	0	0	0	0.0344828	0	0	0	0	0.0117647	0	0	0
ENSG00000168904.10	LRRC28	+	15	100540000	15_100539000_100541000	flanking	748433	-0.322736	8.37682e-10	9.03859e-07	0.000222492	0.013468	0	0	0.0869565	0.14	0.0277778	0	0	0.047619	0	0	0	0.0425532	0	0	0	0	0	0	0	0	0.00970874	0	0	0.0117647	0	0	0
ENSG00000169020.5	ATP5I	-	4	490000	4_489000_491000	flanking	178127	0.145024	2.01739e-06	0.00144445	0.0451867	0.0109428	0.0454545	0	0.0434783	0.04	0.0277778	0.0555556	0	0	0	0.0133333	0	0.0212766	0	0	0	0.0357143	0	0	0	0.0588235	0.00970874	0	0	0	0.01	0	0
ENSG00000169436.12	COL22A1	-	8	140489000	8_140488000_140490000	flanking	-562751	-0.195371	5.27028e-09	1.03614e-05	0.0015263	0.0244108	0	0	0.0434783	0.08	0.222222	0	0	0	0	0.0133333	0.166667	0.0212766	0	0	0	0	0	0	0.0344828	0	0.038835	0	0	0.0470588	0.02	0.00854701	0.027027
ENSG00000169548.3	ZNF280A	-	22	23009000	22_23008000_23010000	flanking	-134387	-0.158867	2.40343e-07	0.000236738	0.014763	0.0109428	0.0227273	0	0	0.06	0.111111	0	0	0	0	0	0	0.0425532	0	0	0	0	0	0	0	0.0588235	0.00970874	0	0	0	0.01	0	0
ENSG00000169575.4	VPREB1	+	22	23224000	22_23223000_23225000	flanking	624913	-0.157537	4.51284e-07	0.000405704	0.0213145	0.0749158	0	0.0294118	0.0434783	0.04	0.111111	0	0	0.0238095	0	0	0	0.0212766	0	0.176471	0.5	0	0	0	0.0344828	0	0.553398	0	0	0.0235294	0.01	0.017094	0.0810811
ENSG00000169951.5	ZNF764	-	16	31275000	16_31274000_31276000	flanking	-705181	0.176236	9.6394e-10	6.46804e-07	0.000165759	0.0126263	0.0681818	0	0	0.1	0.0555556	0	0	0	0	0.0266667	0	0.0212766	0	0	0	0	0	0	0	0	0.00970874	0	0	0.0117647	0	0	0
ENSG00000170279.2	C7orf33	+	7	148650000	7_148649000_148651000	flanking	362343	0.142856	1.20751e-06	0.0016724	0.0494271	0.0176768	0.0227273	0	0	0.1	0.0555556	0.0555556	0	0	0	0	0	0.0638298	0.0212766	0	0	0.0357143	0	0	0	0	0.0194175	0.0224719	0	0	0	0	0.0810811
ENSG00000170791.13	CHCHD7	+	8	57354000	8_57353000_57355000	flanking	229755	-0.146219	8.39751e-07	0.00143094	0.044916	0.0159933	0	0	0	0.08	0.222222	0	0	0	0	0	0.166667	0	0	0.0147059	0	0.0357143	0	0	0	0	0	0.0224719	0	0	0	0.00854701	0.027027
ENSG00000170855.3	TRIAP1	-	12	119962000	12_119961000_119963000	flanking	922215	-0.134324	2.36036e-06	0.0016971	0.049643	0.020202	0.0227273	0.0588235	0	0.06	0.222222	0	0	0.0238095	0	0	0	0.0425532	0	0	0	0	0	0	0.0344828	0	0.0194175	0.0224719	0	0.0117647	0.01	0	0
ENSG00000170891.6	CYTL1	-	4	4263000	4_4262000_4264000	flanking	758199	-0.160804	3.88391e-08	4.99471e-05	0.00508398	0.0126263	0	0	0	0.08	0.111111	0	0	0	0	0	0	0	0	0	0	0.0357143	0	0	0.0689655	0	0.0194175	0	0	0	0	0	0.0540541
ENSG00000171014.2	OR4D5	+	11	124796000	11_124795000_124797000	flanking	985750	0.135124	6.12219e-07	0.00100526	0.0366598	0.013468	0.0227273	0.0294118	0	0.06	0.0833333	0	0	0	0	0	0	0.0425532	0	0	0	0.0357143	0	0	0.0344828	0	0.00970874	0	0	0	0.02	0.00854701	0
ENSG00000171060.6	C8orf74	+	8	9924000	8_9923000_9925000	flanking	-606147	0.149406	9.26347e-08	0.000114033	0.00935673	0.010101	0	0	0.0434783	0.08	0	0	0	0.0238095	0	0	0	0.0212766	0	0	0	0.0357143	0	0	0.0689655	0	0.00970874	0.011236	0	0	0	0	0
ENSG00000171195.6	MUC7	+	4	70442000	4_70441000_70443000	flanking	-854209	0.155225	4.73334e-08	6.28114e-05	0.00612018	0.0143098	0	0.0294118	0	0.08	0.111111	0	0	0	0	0	0	0.0425532	0	0	0	0.142857	0	0	0	0	0.00970874	0.011236	0	0	0	0	0
ENSG00000171320.10	ESCO2	+	8	27516000	8_27515000_27517000	flanking	-113466	0.125758	1.00327e-06	0.000787571	0.0314442	0.010101	0	0	0	0.06	0.0555556	0	0	0	0	0.0133333	0	0	0	0	0	0	0	0	0.0344828	0	0.0194175	0.011236	0	0	0.01	0.00854701	0
ENSG00000171487.10	NLRP5	+	19	57438000	19_57437000_57439000	flanking	926908	0.182516	2.1998e-10	3.03352e-07	9.00812e-05	0.0193603	0	0	0.0434783	0.12	0.0833333	0	0	0	0	0	0	0.12766	0	0	0	0	0	0	0.0344828	0	0	0.011236	0	0	0.01	0.017094	0.0540541
ENSG00000171724.2	VAT1L	+	16	77497000	16_77496000_77498000	flanking	-325427	0.149433	2.82115e-07	0.000499907	0.0237906	0.0159933	0	0	0	0.02	0.166667	0	0	0	0	0.0266667	0	0.0212766	0	0	0	0	0.142857	0	0.0344828	0	0.0194175	0	0	0.0117647	0.01	0.017094	0.027027
ENSG00000171791.10	BCL2	-	18	60983225	18_60981315_60985135	intron	4136	0.2086	1.18142e-11	1.32673e-08	6.70825e-06	0.0429293	0.0227273	0	0	0.04	0	0	0	0	0	0	0	0.0212766	0	0.0294118	0	0	0	0	0	0	0.38835	0	0	0.0117647	0.01	0.017094	0.027027
ENSG00000171865.5	RNASEH1	-	2	4191000	2_4190000_4192000	flanking	-584794	0.165764	6.03937e-08	9.83813e-05	0.00836599	0.0210438	0.0227273	0	0	0.1	0.222222	0	0	0	0	0	0	0.0425532	0	0.0147059	0	0.0357143	0	0	0.0344828	0	0.0194175	0.0224719	0	0.0117647	0.01	0	0
ENSG00000171872.4	KLF17	+	1	45561000	1_45560000_45562000	flanking	976478	-0.135806	1.76906e-06	0.00113751	0.0396284	0.010101	0	0	0	0.02	0.194444	0.0555556	0	0.0238095	0	0	0	0	0	0	0	0	0.142857	0	0	0	0	0	0	0	0	0	0.027027
ENSG00000171956.5	FOXB1	+	15	61080000	15_61079000_61081000	flanking	783579	0.159764	2.85098e-07	0.000257444	0.015791	0.010101	0	0	0	0.08	0.138889	0	0	0	0	0	0	0.0212766	0	0	0	0	0	0	0	0	0	0.011236	0	0	0	0	0.027027
ENSG00000172020.8	GAP43	+	3	114446000	3_114445000_114447000	flanking	-896171	0.163131	2.31005e-07	0.000396174	0.0210558	0.0117845	0	0	0	0.08	0.111111	0	0	0	0	0.0266667	0	0.0212766	0	0	0	0	0	0	0.0344828	0	0.00970874	0	0	0	0	0.00854701	0
ENSG00000172086.7	KRCC1	-	2	88517000	2_88516000_88518000	flanking	-161752	-0.163157	7.9793e-07	0.000628769	0.0274837	0.0109428	0.0227273	0	0	0.08	0.138889	0	0	0	0	0	0	0	0	0	0	0.0357143	0	0	0	0	0	0.0224719	0	0	0	0	0
ENSG00000172156.3	CCL11	+	17	32567000	17_32566000_32568000	flanking	-45687	-0.192211	1.8521e-07	0.000293188	0.0170871	0.0151515	0	0	0	0.14	0.0833333	0	0	0.0238095	0	0.0133333	0	0	0	0	0	0.0357143	0	0	0.103448	0	0	0.011236	0	0	0.01	0	0
ENSG00000172171.6	TEFM	-	17	29334000	17_29333000_29335000	flanking	-100162	-0.195262	7.84696e-10	3.65669e-07	0.000105245	0.0117845	0.0227273	0	0	0.1	0.0555556	0	0	0	0	0	0	0	0	0	0	0	0	0	0	0	0.00970874	0.011236	0	0.0117647	0.01	0.00854701	0.027027
ENSG00000172238.3	ATOH1	+	4	95689000	4_95688000_95690000	flanking	938958	0.150986	1.72746e-07	0.000265683	0.0160854	0.0109428	0.0227273	0	0.0434783	0.12	0	0	0	0	0	0	0	0	0	0	0	0.0357143	0	0	0	0	0.00970874	0	0	0.0117647	0.01	0	0.027027
ENSG00000172318.4	B3GALT1	+	2	168478000	2_168477000_168479000	flanking	-197182	-0.185254	3.2245e-09	4.54332e-06	0.000794359	0.023569	0	0	0.0434783	0.06	0.194444	0	0	0.0238095	0.0526316	0	0	0.0425532	0	0	0	0	0	0	0	0	0.0194175	0.011236	0	0.0117647	0.03	0.017094	0.108108
ENSG00000172349.12	IL16	+	15	80926000	15_80925000_80927000	flanking	-525916	0.146112	1.06566e-06	0.00103049	0.0374339	0.013468	0.0227273	0	0	0.04	0.111111	0.0555556	0	0.0238095	0	0	0	0	0	0	0	0	0	0	0.0344828	0	0.0194175	0.011236	0	0	0.01	0.00854701	0.027027
ENSG00000172748.8	ZNF596	+	8	545000	8_544000_546000	flanking	362863	-0.153316	1.92637e-06	0.00130801	0.0430814	0.0151515	0.0227273	0.0588235	0.0434783	0.1	0.0833333	0	0	0	0	0.0133333	0	0	0	0	0	0	0.142857	0	0.0344828	0	0	0	0	0.0235294	0	0.00854701	0
ENSG00000173389.11	IQCF1	-	3	51924000	3_51923000_51925000	flanking	13351	0.141178	2.44863e-06	0.00168221	0.0495603	0.0109428	0.0227273	0	0	0.08	0.0555556	0	0	0	0	0	0	0.0212766	0	0	0	0.0357143	0	0	0	0	0	0	0.0232558	0.0117647	0	0.00854701	0.027027
ENSG00000173406.11	DAB1	-	1	56793000	1_56792000_56794000	flanking	2219406	0.164148	3.30142e-07	0.000443711	0.0222546	0.0126263	0	0	0.0434783	0.1	0.0555556	0.0555556	0	0.0238095	0	0	0	0.0212766	0	0	0	0	0	0	0	0	0.00970874	0.0224719	0	0	0	0	0.027027
ENSG00000173421.12	CCDC36	+	3	48950000	3_48949000_48951000	flanking	-285861	-0.134359	5.26426e-06	0.00160033	0.0479604	0.010101	0.0227273	0.0294118	0	0.04	0.0833333	0	0	0.0238095	0	0	0	0.0212766	0	0	0	0	0	0	0.0344828	0	0.00970874	0	0	0	0	0	0.027027
ENSG00000173546.7	CSPG4	-	15	76418000	15_76417000_76419000	flanking	-412811	-0.147207	6.36621e-07	0.000405528	0.0213145	0.0109428	0.0227273	0	0.0434783	0.02	0.138889	0	0	0	0	0	0	0	0	0	0	0	0	0	0	0	0.0194175	0	0	0.0235294	0	0	0.027027
ENSG00000173610.7	UGT2A1	-	4	69730000	4_69729000_69731000	flanking	788965	0.163869	1.24143e-08	2.06201e-05	0.00260649	0.0159933	0	0.0294118	0	0.08	0.166667	0	0	0.047619	0	0	0	0.0212766	0	0	0	0.0357143	0	0	0	0	0.0291262	0	0	0	0	0.00854701	0
ENSG00000174004.5	NRROS	+	3	196266000	3_196265000_196267000	flanking	-100557	0.164358	9.57995e-07	0.00072137	0.030191	0.0109428	0	0	0.0434783	0.06	0.0833333	0	0	0	0	0.0133333	0	0.0212766	0	0	0	0	0	0	0.0344828	0	0	0.0224719	0	0.0117647	0	0	0
ENSG00000174100.5	MRPL45	+	17	36515000	17_36514000_36516000	flanking	62011	-0.181732	6.35201e-08	3.37927e-05	0.00383148	0.010101	0	0	0.0434783	0.04	0.0277778	0.0555556	0	0.0238095	0	0	0	0	0	0	0	0.0357143	0	0	0.0344828	0	0	0	0	0.0235294	0.01	0.00854701	0
ENSG00000174672.11	BRSK2	+	11	1949000	11_1948000_1950000	flanking	537871	0.153773	1.83834e-07	0.000136589	0.0102623	0.0159933	0.0227273	0	0	0.02	0.138889	0.0555556	0	0	0	0.0133333	0	0	0	0	0	0.0357143	0	0	0.0344828	0	0	0.011236	0	0	0	0.00854701	0.162162
ENSG00000174684.6	B3GNT1	-	11	65954000	11_65953000_65955000	flanking	161163	-0.158608	3.78253e-07	0.000195935	0.0131854	0.010101	0	0	0	0.08	0.0277778	0	0	0.0238095	0.0526316	0	0	0	0	0	0	0	0	0	0.0689655	0	0	0	0	0.0117647	0.02	0	0
ENSG00000174796.8	THAP6	+	4	76785000	4_76784000_76786000	flanking	345844	-0.224939	3.98503e-09	4.19624e-06	0.000740596	0.0109428	0.0227273	0	0	0.1	0.0555556	0	0	0	0	0	0	0.0425532	0	0	0	0	0	0	0	0	0	0	0	0	0.02	0.00854701	0
ENSG00000174799.6	CEP135	+	4	57490000	4_57489000_57491000	flanking	674963	0.16482	3.76158e-07	0.000423178	0.0218148	0.0143098	0	0	0	0.1	0.138889	0	0	0.0238095	0	0.0133333	0	0	0	0	0	0	0.142857	0	0.0344828	0	0	0.011236	0	0	0.02	0	0
ENSG00000175324.5	LSM1	-	8	37521000	8_37520000_37522000	flanking	513248	-0.143114	4.29435e-07	0.000374897	0.0201199	0.0109428	0	0	0	0.06	0.0555556	0	0	0	0	0	0	0.0638298	0	0	0	0	0	0	0.0689655	0	0	0	0	0	0	0.017094	0.027027
ENSG00000175398.2	OR10P1	+	12	55354000	12_55353000_55355000	flanking	-676644	0.162616	1.02483e-07	0.000108837	0.00900943	0.0109428	0	0.0294118	0.0869565	0.1	0	0	0	0.047619	0	0	0	0.0212766	0	0	0	0	0.142857	0	0	0	0.00970874	0	0	0	0	0	0
ENSG00000175646.3	PRM1	-	16	10961000	16_10960000_10962000	flanking	414207	0.148345	1.66787e-07	0.00010174	0.00853786	0.0117845	0	0	0	0.04	0.0555556	0	0	0	0	0.0133333	0	0.0212766	0	0	0	0	0	0	0	0	0.0679612	0	0	0.0117647	0	0	0
ENSG00000175893.7	ZDHHC21	-	9	14989000	9_14988000_14990000	flanking	-295531	-0.201893	6.56309e-09	7.4688e-06	0.00114673	0.0109428	0.0227273	0	0	0.1	0.0555556	0	0	0.0238095	0	0	0	0	0	0	0	0.0714286	0	0	0	0	0.00970874	0	0	0	0.01	0	0
ENSG00000175911.4	AC127496.1	+	17	79516000	17_79515000_79517000	flanking	538865	0.144529	6.71627e-07	0.000284098	0.0167663	0.010101	0	0	0	0.02	0.0555556	0	0	0	0	0.0133333	0	0.0425532	0	0	0	0	0	0	0.0344828	0	0.00970874	0	0	0.0235294	0	0.017094	0
ENSG00000176101.7	SSNA1	+	9	140791000	9_140790000_140792000	flanking	707901	-0.142353	4.87715e-07	0.000252148	0.0156161	0.0117845	0.0227273	0.0294118	0.0434783	0.06	0.0277778	0	0	0	0	0.0133333	0.166667	0.0425532	0	0.0147059	0	0	0	0	0	0	0.00970874	0	0	0	0	0.00854701	0
ENSG00000176134.4	AL445665.1	+	9	69509000	9_69508000_69510000	flanking	-141263	0.138287	9.50454e-06	0.000665318	0.0285476	0.0143098	0	0	0	0.1	0.0555556	0	0	0.0714286	0	0	0	0.0212766	0	0	0	0.0714286	0	0	0.0689655	0	0.00970874	0	0	0.0117647	0	0	0
ENSG00000176198.2	OR11H4	+	14	20205000	14_20204000_20206000	flanking	-505898	0.147544	6.05055e-07	0.000580248	0.0260944	0.0244108	0.0227273	0.0588235	0.0434783	0.08	0.111111	0	0	0.0238095	0	0.0133333	0	0.106383	0	0	0	0	0.142857	0	0.0689655	0	0.00970874	0.0224719	0	0	0.02	0.00854701	0.027027
ENSG00000176208.4	ATAD5	+	17	29334000	17_29333000_29335000	flanking	175012	-0.188612	2.45069e-09	1.16163e-06	0.000272201	0.0117845	0.0227273	0	0	0.1	0.0555556	0	0	0	0	0	0	0	0	0	0	0	0	0	0	0	0.00970874	0.011236	0	0.0117647	0.01	0.00854701	0.027027
ENSG00000176349.7	AC110781.3	+	7	1338000	7_1337000_1339000	flanking	-540222	0.165854	4.58695e-08	3.68332e-05	0.0041262	0.013468	0	0	0	0.1	0.222222	0	0	0.0238095	0	0	0	0	0	0	0	0	0	0	0	0	0	0.011236	0	0	0	0.00854701	0
ENSG00000176890.11	TYMS	+	18	1159000	18_1158000_1160000	flanking	501396	-0.151785	9.98815e-07	0.00121356	0.0412787	0.020202	0	0	0.0869565	0.06	0.166667	0	0	0.047619	0	0.0133333	0	0.106383	0	0	0	0	0	0	0.0344828	0	0.00970874	0.011236	0	0	0.01	0	0.027027
ENSG00000177034.10	MTX3	-	5	78793000	5_78792000_78794000	flanking	494082	-0.163915	2.00294e-06	0.0014301	0.044916	0.0109428	0.0227273	0	0	0.08	0.0555556	0	0	0.0238095	0	0	0	0	0	0	0	0	0	0	0	0	0.0194175	0.011236	0	0	0.02	0	0
ENSG00000177156.6	TALDO1	+	11	1381000	11_1380000_1382000	flanking	633671	-0.133004	2.17013e-06	0.000915795	0.0347608	0.0126263	0	0	0.0434783	0.04	0.0277778	0.0555556	0	0.0238095	0	0.0133333	0	0.0851064	0	0	0	0	0	0	0	0	0.0291262	0	0	0	0	0	0.027027
ENSG00000177663.9	IL17RA	+	22	17750000	22_17749000_17751000	flanking	184156	0.142126	9.08586e-07	0.000636919	0.0276461	0.0109428	0.0227273	0.0294118	0.0434783	0.02	0.0555556	0	0	0.0238095	0	0.0133333	0	0.0851064	0	0	0	0	0	0	0.0344828	0	0	0	0	0	0	0	0
ENSG00000178057.10	NDUFAF3	+	3	48188000	3_48187000_48189000	flanking	-869892	-0.133825	4.97563e-06	0.00162703	0.0484689	0.013468	0	0.0294118	0.0434783	0.08	0.0555556	0	0.0555556	0	0	0.0133333	0	0	0	0	0	0.0357143	0	0	0.0344828	0	0.00970874	0.0224719	0	0	0.01	0	0
ENSG00000178531.4	CTXN1	-	19	8172000	19_8171000_8173000	flanking	-180949	-0.155761	2.27082e-06	0.00170312	0.049643	0.0151515	0	0.0294118	0	0.1	0.194444	0	0	0	0	0.0133333	0	0	0	0	0	0.0357143	0	0	0	0	0	0	0	0.0235294	0.01	0	0
ENSG00000178586.4	OR6B3	-	2	241798000	2_241797000_241799000	flanking	-812511	0.133189	3.56406e-07	0.000429113	0.0218148	0.0117845	0.0227273	0	0	0.08	0.111111	0	0	0	0	0	0	0.0212766	0	0	0	0	0	0	0	0	0	0.011236	0	0	0	0.017094	0
ENSG00000178919.7	FOXE1	+	9	101480000	9_101479000_101481000	flanking	864464	0.151243	6.24327e-07	0.000425791	0.0218148	0.010101	0.0227273	0	0.0434783	0.08	0.0277778	0	0	0	0	0	0	0	0	0	0	0	0.142857	0	0.0344828	0	0	0	0	0	0.01	0	0.0540541
ENSG00000179151.7	EDC3	-	15	74432000	15_74431000_74433000	flanking	556633	-0.158411	2.43434e-06	0.00172108	0.0498272	0.0117845	0	0	0	0.06	0.111111	0	0	0.0714286	0.0526316	0	0	0	0	0	0	0	0	0	0	0	0	0.011236	0	0.0117647	0	0	0.027027
ENSG00000179364.9	PACS2	+	14	106331000	14_106330000_106332000	flanking	564100	-0.147382	7.05961e-07	0.00078997	0.0314442	0.0883838	0	0.0294118	0	0.08	0.166667	0	0	0	0	0.04	0	0.0212766	0	0.308824	0.5	0.0357143	0	0	0	0	0.601942	0.0224719	0	0.0117647	0.01	0.00854701	0
ENSG00000179564.3	LSMEM2	+	3	51120000	3_51119000_51121000	flanking	803542	0.159919	5.87099e-07	0.000424472	0.0218148	0.0109428	0.0227273	0	0	0.06	0.166667	0	0	0	0	0	0	0.0212766	0	0	0	0	0.142857	0	0	0	0	0	0	0	0.01	0	0
ENSG00000179755.2	CTD-2144E22.5	+	16	33834000	16_33833000_33835000	flanking	-422507	0.150196	4.75949e-08	7.87695e-05	0.00718839	0.020202	0.0227273	0	0	0.1	0.138889	0	0	0.0238095	0	0	0	0.106383	0	0	0	0.0714286	0	0	0.0689655	0	0	0	0	0.0235294	0	0.00854701	0
ENSG00000179826.5	MRGPRX3	+	11	17657000	11_17656000_17658000	flanking	-485502	0.157867	2.99721e-07	0.00029073	0.0169968	0.016835	0	0	0	0.06	0.222222	0	0	0	0	0.0266667	0	0.0425532	0	0	0	0.0357143	0	0	0	0	0.00970874	0	0	0	0.01	0	0.0540541
ENSG00000179914.4	ITLN1	-	1	159873000	1_159872000_159874000	flanking	981960	-0.216782	1.41067e-07	0.000146145	0.0107219	0.010101	0.0227273	0	0	0.14	0.0277778	0	0	0	0.0526316	0	0	0.0212766	0	0	0	0	0	0	0	0	0	0	0	0.0117647	0	0	0
ENSG00000179915.16	NRXN1	-	2	49876000	2_49875000_49877000	flanking	1383674	0.2256	3.90639e-10	7.86357e-07	0.000198799	0.020202	0.0227273	0	0.0434783	0.14	0.111111	0	0	0	0	0	0	0.0638298	0	0	0	0	0	0	0.0344828	0	0.00970874	0.0224719	0	0.0235294	0	0.00854701	0.027027
ENSG00000180053.6	NKX2-6	-	8	23767000	8_23766000_23768000	flanking	-202889	0.174908	2.62316e-08	3.20288e-05	0.0037217	0.0126263	0	0	0.0434783	0.06	0.0833333	0	0	0.0238095	0	0	0	0	0	0	0	0.0714286	0	0	0	0.0588235	0	0	0	0	0.01	0.017094	0.027027
ENSG00000180176.10	TH	-	11	1929000	11_1928000_1930000	flanking	264107	0.140315	1.36358e-06	0.00115359	0.0399051	0.0126263	0	0	0.0869565	0.1	0.0277778	0	0	0.047619	0	0	0	0.0212766	0	0	0	0	0	0	0.0689655	0	0	0.0224719	0	0	0	0	0
ENSG00000180777.9	ANKRD30B	+	18	14085000	18_14084000_14086000	flanking	-643271	0.173188	1.37714e-07	8.78618e-05	0.00771698	0.013468	0	0	0.0869565	0.04	0.194444	0	0	0.0238095	0	0.0133333	0	0.0212766	0	0	0	0.0357143	0	0	0	0	0	0	0	0	0	0.00854701	0
ENSG00000181029.7	TRAPPC5	+	19	7741000	19_7740000_7742000	flanking	-4729	0.13233	1.78539e-06	0.00139082	0.0442571	0.0126263	0.0454545	0.0294118	0	0.08	0	0	0	0.0714286	0	0	0	0.0212766	0	0	0	0	0	0	0	0	0	0.011236	0	0.0235294	0	0	0.027027
ENSG00000181284.2	TMEM102	+	17	7578000	17_7577000_7579000	flanking	239238	-0.145504	1.86241e-06	0.000817599	0.032406	0.297138	0.636364	0.0588235	0.391304	0.46	0.138889	0.0555556	0.166667	0.380952	0	0.533333	0.333333	0.617021	0	0.0735294	0	0.357143	0.857143	0	0.344828	0	0.194175	0.741573	0.0930233	0.411765	0.24	0.034188	0.27027
ENSG00000181903.3	OR4C6	+	11	56140000	11_56139000_56141000	flanking	707386	0.161574	2.85157e-08	4.54825e-05	0.00483458	0.0185185	0.0227273	0	0	0.06	0.138889	0	0	0	0	0	0	0.0425532	0	0.0147059	0	0	0.142857	0	0.103448	0	0.0194175	0	0	0	0.02	0	0.0540541
ENSG00000182013.13	PNMAL1	-	19	46290000	19_46289000_46291000	flanking	684820	-0.150032	1.17701e-06	0.000768589	0.0309887	0.0143098	0.0227273	0	0.130435	0	0.138889	0.0555556	0	0.0238095	0	0	0	0	0	0	0	0	0	0	0.0689655	0	0.00970874	0	0	0	0	0.00854701	0.0540541
ENSG00000182053.8	TRIM49B	+	11	49701000	11_49700000_49702000	flanking	650496	0.178781	1.12868e-07	0.000189054	0.0128146	0.0109428	0	0	0	0.08	0.111111	0	0	0	0	0	0	0.0212766	0.0212766	0	0	0	0	0	0.0344828	0	0.00970874	0	0	0	0.01	0	0
ENSG00000182253.10	SYNM	+	15	100540000	15_100539000_100541000	flanking	901580	-0.27699	2.11433e-07	0.000232999	0.014763	0.013468	0	0	0.0869565	0.14	0.0277778	0	0	0.047619	0	0	0	0.0425532	0	0	0	0	0	0	0	0	0.00970874	0	0	0.0117647	0	0	0
ENSG00000182255.6	KCNA4	-	11	29451000	11_29450000_29452000	flanking	587570	0.156955	7.93576e-07	0.00152684	0.0469962	0.0151515	0	0	0	0.1	0.111111	0	0	0	0	0	0	0.0425532	0	0	0	0	0.142857	0	0.172414	0	0.00970874	0	0	0	0	0	0
ENSG00000182447.4	OTOL1	+	3	161157000	3_161156000_161158000	flanking	-57596	0.162564	1.84503e-07	0.000309227	0.0175837	0.0159933	0.0227273	0	0.0434783	0.08	0.194444	0	0	0	0	0	0	0.0212766	0	0	0	0	0	0	0.0344828	0	0.00970874	0.011236	0	0	0	0.00854701	0.027027
ENSG00000182459.4	TEX19	+	17	80556000	17_80555000_80557000	flanking	238877	0.12938	3.49125e-06	0.00134762	0.0433929	0.0117845	0	0	0	0.04	0.0833333	0	0	0	0	0.0133333	0	0.0212766	0	0	0	0	0	0	0	0.0588235	0.00970874	0.011236	0	0	0.02	0.00854701	0.027027
ENSG00000182568.12	SATB1	-	3	18237000	3_18236000_18238000	flanking	250080	-0.200831	3.96024e-07	0.000604332	0.026602	0.0193603	0.0454545	0.0294118	0	0.12	0.305556	0.0555556	0	0	0	0	0	0	0	0	0	0	0	0	0.0344828	0	0	0	0	0	0.01	0	0
ENSG00000182636.4	NDN	-	15	23501000	15_23500000_23502000	flanking	431450	0.153746	3.86505e-07	0.000524101	0.0246354	0.0143098	0	0	0.0434783	0.06	0.111111	0	0	0	0	0	0	0.12766	0	0	0	0	0	0	0	0	0	0	0.0232558	0	0.01	0	0.027027
ENSG00000183484.7	GPR132	-	14	106325000	14_106324000_106326000	flanking	-793218	-0.182585	1.19265e-07	0.000116522	0.00942096	0.0900673	0	0	0.0434783	0	0.111111	0	0	0	0	0	0	0.0638298	0	0.514706	0.5	0	0	0	0.0344828	0	0.572816	0.011236	0.0232558	0	0	0.00854701	0
ENSG00000183580.8	FBXL7	+	5	16249000	5_16248000_16250000	flanking	748695	-0.160491	3.6424e-07	0.000550731	0.0253842	0.0286195	0.0227273	0.0294118	0	0.06	0.277778	0.0555556	0	0	0	0.0133333	0	0.12766	0	0	0	0	0.142857	0	0.0344828	0	0.0291262	0	0	0.0235294	0.02	0.00854701	0.027027
ENSG00000183760.6	PAPL	+	19	40076000	19_40075000_40077000	flanking	501447	0.146954	4.99139e-07	0.00044024	0.0221398	0.013468	0	0	0.0434783	0.04	0.138889	0	0	0.0238095	0	0	0	0.0212766	0	0	0	0.0357143	0	0	0	0	0	0	0	0.0117647	0.02	0	0.0540541
ENSG00000183963.14	SMTN	+	22	31087000	22_31086000_31088000	flanking	-373091	0.149172	1.41422e-06	0.000694382	0.0293239	0.0117845	0	0	0	0.04	0.111111	0.0555556	0	0.047619	0	0	0.166667	0.0212766	0	0	0	0	0	0	0.0344828	0	0	0	0	0.0117647	0.01	0	0
ENSG00000183979.7	NPB	+	17	79330000	17_79329000_79331000	flanking	-528621	0.155104	3.39589e-07	0.000129384	0.00985934	0.0143098	0	0	0	0.1	0.0277778	0.0555556	0	0.0238095	0	0	0	0.0212766	0	0	0	0	0.142857	0	0	0	0.00970874	0.011236	0.0232558	0	0.02	0.017094	0
ENSG00000184058.8	TBX1	+	22	19650000	22_19649000_19651000	flanking	-94226	-0.152345	6.84339e-07	0.000307268	0.0175255	0.0109428	0	0	0	0.06	0.0833333	0	0	0	0	0	0	0.0638298	0	0	0	0	0	0	0.0344828	0	0.00970874	0	0	0.0117647	0	0	0.027027
ENSG00000184209.14	SNRNP35	+	12	124319000	12_124318000_124320000	flanking	376812	-0.140071	1.39337e-06	0.000752422	0.0306175	0.0126263	0.0227273	0.0294118	0	0.08	0.0833333	0	0	0.047619	0	0	0	0.0212766	0	0	0	0	0	0	0	0	0	0.0224719	0	0	0.01	0	0
ENSG00000184345.4	IQCF2	+	3	52569000	3_52568000_52570000	flanking	673355	0.121605	6.5338e-07	0.000464553	0.0228107	0.010101	0	0	0.0434783	0.08	0.0277778	0	0	0.0238095	0	0	0	0	0	0	0	0	0	0	0	0.0588235	0.00970874	0	0	0	0.03	0	0
ENSG00000184486.7	POU3F2	+	6	99496000	6_99495000_99497000	flanking	213420	0.178397	5.19894e-07	0.000851586	0.0331713	0.0227273	0.0227273	0	0.0434783	0.14	0.25	0	0	0	0	0	0.166667	0.0425532	0	0	0	0	0	0	0	0	0.0194175	0	0	0	0	0	0.108108
ENSG00000184599.9	FAM19A3	+	1	112612000	1_112611000_112613000	flanking	-651041	0.15424	1.0151e-06	0.000917651	0.0347608	0.0117845	0	0	0	0.06	0.166667	0.0555556	0	0	0	0	0	0.0425532	0	0	0	0.0357143	0	0	0	0	0	0	0	0	0	0	0.027027
ENSG00000184752.8	NDUFA12	-	12	95641000	12_95640000_95642000	flanking	-243454	-0.282733	4.54481e-09	3.77219e-06	0.000691864	0.010101	0.0227273	0.0294118	0	0.1	0	0	0	0.0238095	0	0	0	0	0	0.0147059	0	0	0.142857	0	0	0	0	0.011236	0	0.0117647	0	0	0
ENSG00000184881.2	OR51B2	-	11	4364000	11_4363000_4365000	flanking	981582	0.141071	1.64431e-07	0.000287097	0.01689	0.0117845	0.0227273	0	0	0.02	0.0833333	0	0	0.0238095	0	0	0	0	0	0.0147059	0	0	0	0	0	0	0.0194175	0.011236	0	0.0352941	0	0.00854701	0
ENSG00000184954.4	OR6C70	-	12	56104000	12_56103000_56105000	flanking	-240078	0.133619	1.00418e-06	0.00114878	0.0399051	0.0143098	0.0227273	0.0294118	0	0.04	0.0277778	0	0	0.047619	0	0.0133333	0	0.0425532	0	0	0	0	0.142857	0	0.0344828	0	0	0.011236	0	0.0235294	0	0.017094	0
ENSG00000185640.5	KRT79	-	12	53332000	12_53331000_53333000	flanking	-103921	0.161661	1.72908e-08	1.33485e-05	0.0018362	0.0143098	0.0454545	0	0.0434783	0.04	0.0277778	0	0	0.047619	0	0.0266667	0	0.0212766	0	0	0	0	0	0	0.0689655	0.0588235	0	0.011236	0	0.0117647	0	0	0.027027
ENSG00000185664.10	PMEL	-	12	56272000	12_56271000_56273000	flanking	95101	0.167204	1.3914e-07	0.000128704	0.00985934	0.0117845	0	0	0	0.1	0.138889	0	0	0	0	0	0	0.0212766	0	0	0	0	0	0	0.0344828	0	0	0.011236	0	0	0	0	0.027027
ENSG00000185668.5	POU3F1	-	1	38900000	1_38899000_38901000	flanking	-387550	0.183558	5.91159e-09	7.47816e-06	0.00114673	0.0159933	0.0227273	0	0.0434783	0.06	0.194444	0	0	0	0	0	0	0.0638298	0	0	0	0	0	0	0.0344828	0	0.00970874	0.011236	0	0	0.01	0	0
ENSG00000185686.13	PRAME	-	22	23200000	22_23199000_23201000	flanking	-298232	0.158049	7.5963e-08	7.58111e-05	0.00709137	0.0446128	0.0681818	0	0	0.1	0.0555556	0	0	0.047619	0	0.0133333	0	0.0212766	0	0.0441176	0	0	0	0	0.0344828	0	0.291262	0.011236	0	0.0117647	0	0.017094	0.027027
ENSG00000185758.7	CLDN24	-	4	184742000	4_184741000_184743000	flanking	-498421	0.158097	4.30165e-07	0.000458556	0.0226949	0.0109428	0.0227273	0	0	0.08	0.111111	0	0	0	0	0	0	0.0212766	0	0	0	0	0	0	0	0	0	0.011236	0	0	0.01	0.00854701	0
ENSG00000186020.8	ZNF529	-	19	36267000	19_36266000_36268000	flanking	829178	-0.137822	1.09578e-06	0.00126124	0.0423644	0.010101	0.0227273	0	0	0.02	0.0555556	0	0	0.0238095	0	0	0	0	0.0212766	0.0147059	0	0	0	0	0.0344828	0	0	0.0224719	0	0.0117647	0.01	0	0
ENSG00000186207.4	LCE5A	+	1	153448000	1_153447000_153449000	flanking	964680	0.15392	9.10042e-08	0.000127133	0.00985313	0.0193603	0.0454545	0	0	0.06	0.166667	0	0	0.047619	0.0526316	0	0	0.0212766	0	0	0	0	0.142857	0	0	0	0	0	0	0.0235294	0.01	0.034188	0
ENSG00000186226.7	LCE1E	+	1	152758000	1_152757000_152759000	flanking	-690	0.169525	1.0948e-06	0.00155134	0.0473526	0.0126263	0.0227273	0	0	0.14	0.0277778	0	0	0	0	0	0.166667	0.0425532	0	0	0	0	0.142857	0	0.0344828	0	0	0	0	0.0117647	0	0	0
ENSG00000186318.12	BACE1	-	11	117752000	11_117751000_117753000	flanking	-565025	0.167094	1.44594e-06	0.00132448	0.0432223	0.0126263	0.0454545	0	0	0.1	0.0555556	0	0	0	0	0	0	0	0	0	0	0	0	0	0.0344828	0	0.00970874	0	0	0	0.04	0	0
ENSG00000186329.5	TMEM212	+	3	171169000	3_171168000_171170000	flanking	-392139	0.130296	1.15651e-06	0.00130107	0.0429306	0.0117845	0.0454545	0	0	0.06	0.0555556	0	0	0.0238095	0	0.0133333	0	0.0212766	0	0	0	0.0357143	0	0	0	0	0.00970874	0	0	0.0117647	0.01	0	0
ENSG00000186980.5	KRTAP23-1	-	21	31478000	21_31477000_31479000	flanking	242924	0.141306	8.06378e-07	0.00138697	0.0442571	0.0218855	0.0454545	0	0.0434783	0.12	0.0833333	0.0555556	0	0.047619	0	0.0133333	0	0.0425532	0	0	0	0	0	0	0.0344828	0	0.038835	0	0	0.0235294	0.01	0	0
ENSG00000187094.7	CCK	-	3	42362000	3_42361000_42363000	flanking	-54301	0.156831	6.79217e-07	0.000460509	0.0227314	0.010101	0.0227273	0	0.0434783	0.1	0.0555556	0	0	0	0	0.0133333	0	0	0	0	0	0.0357143	0.142857	0	0	0	0	0	0	0	0	0	0
ENSG00000187605.11	TET3	+	2	74052000	2_74051000_74053000	flanking	-177840	-0.155034	1.23195e-06	0.000983095	0.0362042	0.0143098	0.0227273	0	0	0.06	0.166667	0	0	0.0238095	0	0	0	0.0212766	0	0	0	0	0	0	0	0	0.00970874	0.011236	0.0232558	0	0.01	0	0.027027
ENSG00000187658.6	C5orf52	+	5	156129000	5_156128000_156130000	flanking	-969561	0.178475	1.46863e-07	0.00021442	0.014075	0.013468	0.0681818	0	0.0434783	0.1	0	0.0555556	0	0	0	0	0	0.0425532	0	0	0	0	0	0	0	0	0	0	0	0	0.01	0	0.0810811
ENSG00000187713.5	TMEM203	-	9	140791000	9_140790000_140792000	flanking	-690910	-0.134588	1.90326e-06	0.000972566	0.0358871	0.0117845	0.0227273	0.0294118	0.0434783	0.06	0.0277778	0	0	0	0	0.0133333	0.166667	0.0425532	0	0.0147059	0	0	0	0	0	0	0.00970874	0	0	0	0	0.00854701	0
ENSG00000187735.8	TCEA1	-	8	55434000	8_55433000_55435000	flanking	-498911	-0.190927	2.34233e-11	4.03116e-08	1.63945e-05	0.0151515	0.0454545	0	0	0.1	0.166667	0	0	0	0	0	0	0	0	0	0	0	0	0	0.0344828	0	0.00970874	0.011236	0	0	0.01	0.00854701	0
ENSG00000187815.5	ZFP69	+	1	41057000	1_41056000_41058000	flanking	114113	-0.146458	9.84919e-07	0.000650047	0.0280592	0.0151515	0.0227273	0	0.0869565	0.1	0.138889	0	0	0.0238095	0	0.0133333	0	0	0	0	0	0	0	0	0	0	0	0	0	0.0117647	0	0	0.0540541
ENSG00000188112.4	C6orf132	-	6	41332000	6_41331000_41333000	flanking	778357	-0.249585	1.76215e-08	1.3639e-05	0.00186247	0.0126263	0.0227273	0.0588235	0	0.06	0	0	0	0	0	0	0	0.106383	0	0	0	0	0	0	0.0344828	0	0.00970874	0	0	0	0	0.00854701	0.027027
ENSG00000188312.9	CENPP	+	9	96194000	9_96193000_96195000	flanking	1106234	0.145775	1.64925e-06	0.00132435	0.0432223	0.013468	0.0227273	0	0	0.06	0	0.0555556	0	0.047619	0	0	0	0.0212766	0	0	0	0.0357143	0	0	0.0344828	0	0.00970874	0.011236	0	0.0117647	0.02	0.00854701	0
ENSG00000188352.8	FOCAD	+	9	21111000	9_21110000_21112000	flanking	452692	-0.191221	1.67447e-08	1.98759e-05	0.00254684	0.0159933	0.0227273	0.0294118	0.0434783	0.1	0.0555556	0	0	0	0	0	0.166667	0.0425532	0	0	0	0	0	0	0	0	0.00970874	0.0337079	0	0	0.01	0.00854701	0
ENSG00000188428.12	BLOC1S5	-	6	7530000	6_7529000_7531000	flanking	534647	-0.265902	3.03694e-12	3.85085e-09	2.18308e-06	0.010101	0	0	0	0.06	0.0833333	0	0	0.0238095	0	0.0133333	0	0	0	0	0	0	0	0	0.0344828	0	0.00970874	0	0	0	0	0	0.0540541
ENSG00000188716.5	DUPD1	-	10	76515000	10_76514000_76516000	flanking	303272	0.156012	9.10018e-07	0.000588781	0.0263711	0.0109428	0.0227273	0	0	0.04	0.0833333	0.0555556	0	0.047619	0	0	0	0.0212766	0	0	0	0	0	0	0.0344828	0	0.0194175	0	0	0	0	0	0
ENSG00000188763.3	FZD9	+	7	73010000	7_73009000_73011000	flanking	161891	0.146245	1.04395e-06	0.000834114	0.0328518	0.013468	0	0	0	0.06	0.138889	0.0555556	0	0.0238095	0	0	0	0	0	0	0	0.0357143	0	0.5	0.0689655	0	0	0	0	0	0.01	0.00854701	0
ENSG00000188909.4	BSX	-	11	122329000	11_122328000_122330000	flanking	523428	0.167421	6.99636e-07	0.00117539	0.0403134	0.013468	0	0	0	0.1	0.111111	0	0	0	0	0	0	0.0638298	0	0	0	0	0	0	0	0	0	0.011236	0	0	0.02	0	0.027027
ENSG00000188958.5	UTS2B	-	3	191659000	3_191658000_191660000	flanking	-610675	0.1595	7.34881e-09	1.29119e-05	0.00179409	0.0159933	0	0	0	0.1	0.166667	0	0	0	0	0	0	0.0851064	0	0	0	0.0357143	0	0	0	0.0588235	0	0.011236	0	0.0117647	0	0	0
ENSG00000188986.4	NELFB	+	9	140791000	9_140790000_140792000	flanking	641375	-0.163128	2.05791e-09	1.03307e-06	0.000247778	0.0117845	0.0227273	0.0294118	0.0434783	0.06	0.0277778	0	0	0	0	0.0133333	0.166667	0.0425532	0	0.0147059	0	0	0	0	0	0	0.00970874	0	0	0	0	0.00854701	0
ENSG00000189052.6	CGB5	+	19	49743000	19_49742000_49744000	flanking	195859	0.155943	5.36657e-08	3.09651e-05	0.00368978	0.0126263	0	0	0	0.1	0.0277778	0	0	0.0238095	0	0.0266667	0	0.0425532	0	0	0	0	0	0	0.0689655	0.0588235	0	0	0	0	0	0	0.027027
ENSG00000196071.3	OR2L13	+	1	247717000	1_247716000_247718000	flanking	-383493	0.162213	5.04406e-08	7.22814e-05	0.0069134	0.020202	0.0227273	0.0294118	0	0.06	0.166667	0.0555556	0	0.0238095	0	0	0	0.0851064	0	0	0	0	0.142857	0	0.0344828	0	0	0.011236	0	0.0117647	0.01	0.00854701	0.027027
ENSG00000196236.8	XPNPEP3	+	22	41480000	22_41479000_41481000	flanking	226919	0.17347	1.35528e-06	0.000670861	0.0287196	0.0109428	0	0	0.0869565	0.1	0.0555556	0.0555556	0	0.0238095	0	0	0	0	0	0	0	0.0357143	0	0	0.0344828	0	0	0	0	0	0	0	0
ENSG00000196344.7	ADH7	-	4	101302000	4_101301000_101303000	flanking	-945106	0.154547	1.43152e-06	0.00172499	0.0498272	0.0126263	0	0.0294118	0.0869565	0.08	0.0833333	0	0	0	0	0	0	0.0212766	0	0	0	0.0357143	0	0	0	0	0.00970874	0	0	0.0117647	0	0	0.027027
ENSG00000196367.8	TRRAP	+	7	98397000	7_98396000_98398000	flanking	-78556	-0.180057	2.45341e-09	2.45586e-06	0.000504882	0.0143098	0.0454545	0	0.0434783	0.06	0.138889	0	0	0.0238095	0	0.0133333	0	0.0425532	0	0	0	0	0	0	0	0	0	0	0	0.0117647	0	0	0.027027
ENSG00000196376.6	SLC35F1	+	6	119541000	6_119540000_119542000	flanking	1312311	0.190769	2.17874e-09	2.83673e-06	0.000541525	0.010101	0.0454545	0	0	0.06	0.138889	0	0	0	0	0	0	0.0212766	0	0	0	0	0	0	0	0	0	0	0	0.0117647	0	0	0
ENSG00000196411.5	EPHB4	-	7	101337000	7_101336000_101338000	flanking	-911879	-0.146143	1.17835e-06	0.00116303	0.04007	0.013468	0	0	0	0.06	0.138889	0.0555556	0	0	0	0	0	0.0425532	0.0212766	0	0	0.0357143	0	0	0	0	0.0194175	0	0	0.0117647	0	0	0
ENSG00000196460.8	RFX8	-	2	102889000	2_102888000_102890000	flanking	-797835	0.157644	6.55547e-07	0.000754534	0.0306175	0.010101	0	0	0	0.04	0.194444	0	0	0	0	0.0133333	0	0.0212766	0	0	0	0	0	0	0	0	0	0	0	0	0.01	0	0
ENSG00000196652.7	ZKSCAN5	+	7	98398000	7_98397000_98399000	flanking	-704274	-0.163957	1.65261e-07	0.000149892	0.0109112	0.0159933	0.0227273	0	0	0.08	0.166667	0	0	0.0238095	0	0.0133333	0	0	0	0	0	0	0	0	0	0	0	0	0	0.0235294	0.03	0	0.027027
ENSG00000196712.12	NF1	+	17	29335000	17_29334000_29336000	flanking	-86945	-0.147159	9.68349e-07	0.0004987	0.0237906	0.010101	0	0	0.0434783	0.08	0.0277778	0	0	0.047619	0	0	0	0.0212766	0	0	0	0	0	0	0	0	0	0.011236	0	0.0117647	0	0	0.027027
ENSG00000196900.4	C5orf48	+	5	126120000	5_126119000_126121000	flanking	152586	0.171671	3.72256e-07	0.000348432	0.018949	0.0109428	0.0227273	0.0294118	0.0434783	0.04	0.0555556	0.0555556	0	0	0	0	0	0.0212766	0	0	0	0	0	0	0.0689655	0	0	0	0	0	0.01	0.00854701	0
ENSG00000197106.6	SLC6A17	+	1	111334000	1_111333000_111335000	flanking	640892	-0.164023	1.77806e-06	0.00152735	0.0469962	0.0159933	0.0454545	0.0294118	0.0434783	0.08	0.138889	0.0555556	0	0	0	0	0	0.0212766	0	0	0	0	0	0	0.0344828	0	0	0	0	0.0117647	0.02	0	0
ENSG00000197273.3	GUCA2A	-	1	42142000	1_42141000_42143000	flanking	488389	-0.134745	2.15531e-06	0.00168546	0.0495778	0.0143098	0	0	0	0.08	0.0833333	0.0555556	0	0.047619	0	0	0	0.0425532	0	0	0	0.0357143	0	0	0.103448	0	0	0	0	0.0117647	0	0	0
ENSG00000197414.8	GOLGA6L1	+	15	22887000	15_22886000_22888000	flanking	150754	0.136557	3.94507e-07	0.000295091	0.0170901	0.010101	0	0.0294118	0	0.04	0.0277778	0	0	0.0714286	0	0	0	0.0212766	0	0	0	0	0	0	0.0344828	0	0	0.0224719	0	0	0	0.00854701	0
ENSG00000197417.7	SHPK	-	17	3219000	17_3218000_3220000	flanking	320616	-0.136131	2.94595e-06	0.0015967	0.0479604	0.0126263	0	0	0	0.12	0.111111	0	0	0	0	0	0	0	0	0	0	0	0	0	0.0344828	0	0	0	0	0.0117647	0.01	0.00854701	0.027027
ENSG00000197646.6	PDCD1LG2	+	9	6397000	9_6396000_6398000	flanking	886455	0.173042	7.26051e-07	0.000429096	0.0218148	0.010101	0.0227273	0	0	0.06	0.0833333	0	0	0	0	0	0	0	0	0	0	0	0	0	0	0	0.0194175	0	0	0	0.01	0.00854701	0.027027
ENSG00000197880.4	MDS2	+	1	23885000	1_23884000_23886000	flanking	-22985	0.144886	7.23627e-07	0.000412467	0.0214943	0.0126263	0.0227273	0	0	0.06	0.0833333	0	0	0	0	0	0	0	0	0	0	0	0	0	0	0	0.0679612	0	0	0.0117647	0	0	0
ENSG00000198108.3	CHSY3	+	5	128627000	5_128626000_128628000	flanking	-613165	-0.175991	1.89302e-08	3.34497e-05	0.00382631	0.0210438	0	0	0	0.08	0.222222	0.0555556	0	0.0238095	0	0	0	0.0425532	0	0	0	0.0714286	0	0	0.0344828	0	0	0.0224719	0	0	0.02	0	0.0540541
ENSG00000198113.2	TOR4A	+	9	140881000	9_140880000_140882000	flanking	708799	0.143743	1.13811e-06	0.00056109	0.025683	0.0143098	0	0	0	0.08	0.0833333	0	0	0	0	0.0133333	0	0.0851064	0.0212766	0	0	0	0	0	0	0	0	0	0	0.0470588	0	0	0
ENSG00000198301.7	SDAD1	-	4	76784000	4_76783000_76785000	flanking	128115	-0.209701	2.75608e-08	2.48048e-05	0.00303299	0.0117845	0.0227273	0	0	0.08	0.111111	0	0	0	0	0	0.166667	0.0425532	0	0	0	0	0	0	0	0	0	0	0	0	0.01	0.00854701	0
ENSG00000198398.2	TMEM207	-	3	189608000	3_189607000_189609000	flanking	559665	0.153231	1.85954e-09	3.08312e-06	0.00057679	0.013468	0	0	0.0434783	0.1	0.166667	0.0555556	0	0	0	0	0	0	0	0	0	0	0	0	0	0	0	0	0	0.0117647	0.02	0	0
ENSG00000198704.5	GPX6	-	6	29057000	6_29056000_29058000	flanking	-561008	0.164836	3.02469e-07	0.000517524	0.0243875	0.0143098	0.0227273	0	0.0434783	0.08	0.0555556	0	0	0.0238095	0	0.0133333	0	0.0425532	0	0	0	0	0	0	0.0689655	0	0	0	0	0.0117647	0	0	0.0540541
ENSG00000198742.5	SMURF1	-	7	98398000	7_98397000_98399000	flanking	343723	-0.186734	3.00103e-09	2.98602e-06	0.000564268	0.0159933	0.0227273	0	0	0.08	0.166667	0	0	0.0238095	0	0.0133333	0	0	0	0	0	0	0	0	0	0	0	0	0	0.0235294	0.03	0	0.027027
ENSG00000198768.6	APCDD1L	-	20	57746000	20_57745000_57747000	flanking	-655813	0.169958	4.85276e-09	7.43929e-06	0.00114673	0.013468	0	0	0	0.02	0.138889	0	0	0	0.0526316	0	0	0.0851064	0	0	0	0	0.142857	0	0	0	0	0	0	0.0352941	0	0	0.027027
ENSG00000203690.7	TCP10	-	6	168051000	6_168050000_168052000	flanking	-253002	0.190932	1.49493e-06	0.0013873	0.0442571	0.0143098	0.0681818	0	0	0.08	0.0277778	0.0555556	0	0	0.0526316	0.0133333	0	0.0638298	0	0	0	0.0357143	0	0	0.0344828	0	0.00970874	0	0	0	0	0	0
ENSG00000203727.3	SAMD5	+	6	148486000	6_148485000_148487000	flanking	655937	-0.151396	3.74994e-07	0.000494617	0.0237264	0.010101	0	0	0	0.08	0	0	0	0	0.0526316	0.0133333	0	0	0.0212766	0	0	0	0	0	0.0344828	0	0.00970874	0.011236	0	0	0	0	0.0540541
ENSG00000203756.3	TMEM244	-	6	130706000	6_130705000_130707000	flanking	-523308	0.163574	4.6567e-07	0.000751591	0.0306175	0.0159933	0.0227273	0.0294118	0	0.04	0.277778	0	0	0.0238095	0	0	0	0	0	0	0	0	0	0	0	0	0	0.011236	0	0	0.01	0.00854701	0.027027
ENSG00000203784.2	LELP1	+	1	152322000	1_152321000_152323000	flanking	-853919	0.139613	6.03704e-07	0.000839148	0.0329115	0.0193603	0.0454545	0	0.0434783	0.1	0.138889	0	0	0.0238095	0.0526316	0	0	0.0212766	0	0	0	0	0	0	0.0344828	0	0	0.0449438	0	0.0117647	0.01	0	0
ENSG00000204248.6	COL11A2	-	6	32406000	6_32405000_32407000	flanking	754276	-0.154579	5.89417e-07	0.000492163	0.0236694	0.0159933	0	0	0	0.1	0.166667	0.0555556	0	0	0	0	0	0	0	0.0147059	0	0.0357143	0	0	0	0	0.00970874	0.0337079	0	0	0.01	0	0
ENSG00000204356.7	NELFE	-	6	31313000	6_31312000_31314000	flanking	613887	-0.149572	1.61044e-06	0.0011563	0.0399114	0.010101	0	0	0	0.08	0.0555556	0	0	0	0	0.0266667	0	0	0	0	0	0	0	0	0.0344828	0	0	0.011236	0	0	0	0	0.0540541
ENSG00000204386.6	NEU1	-	6	31313000	6_31312000_31314000	flanking	517683	-0.210071	1.09857e-10	7.73394e-08	2.83699e-05	0.010101	0	0	0	0.08	0.0555556	0	0	0	0	0.0266667	0	0	0	0	0	0	0	0	0.0344828	0	0	0.011236	0	0	0	0	0.0540541
ENSG00000204397.3	CARD16	-	11	104748000	11_104747000_104749000	flanking	224158	-0.146821	6.65234e-07	0.00120673	0.0411213	0.0151515	0.0454545	0	0.0434783	0.04	0.0277778	0.111111	0	0.0238095	0	0.0266667	0	0.0212766	0	0	0	0.0357143	0.142857	0	0	0	0	0	0	0	0.01	0.00854701	0.0540541
ENSG00000204525.10	HLA-C	-	6	31061000	6_31060000_31062000	flanking	178907	0.150576	2.63657e-07	0.000175596	0.0122536	0.0109428	0.0227273	0	0	0.08	0.111111	0	0	0.0238095	0	0	0	0	0	0	0	0	0	0	0	0	0.00970874	0	0	0	0.01	0	0.027027
ENSG00000204767.3	FAM196B	-	5	168717000	5_168716000_168718000	flanking	690744	0.166888	1.90274e-08	3.30696e-05	0.00381893	0.010101	0.0227273	0	0	0.04	0.166667	0	0	0	0	0	0	0	0	0	0	0.0357143	0	0	0.0344828	0	0	0.011236	0	0	0	0	0
ENSG00000204869.4	IGFL4	-	19	46614000	19_46613000_46615000	flanking	-33624	0.23146	3.63484e-07	0.000236265	0.014763	0.010101	0	0	0	0.08	0.138889	0.0555556	0	0	0	0	0	0	0	0	0	0.0357143	0	0	0	0	0	0.011236	0	0	0	0	0
ENSG00000205126.2	ACCSL	+	11	43576000	11_43575000_43577000	flanking	-493531	0.166006	3.26182e-09	3.8359e-06	0.000696719	0.0151515	0	0	0	0.08	0.0555556	0	0	0.0238095	0	0.0133333	0	0.0425532	0	0	0	0.0357143	0	0	0	0	0.0291262	0	0	0.0117647	0.02	0	0.027027
ENSG00000205208.4	C4orf46	-	4	160390000	4_160389000_160391000	flanking	-796593	0.149938	9.57515e-07	0.00119019	0.0406316	0.013468	0	0	0.0434783	0.06	0.0555556	0	0	0	0.0526316	0	0	0.0425532	0	0	0	0	0	0	0.0344828	0	0.0291262	0.011236	0	0	0.01	0	0.027027
ENSG00000205457.6	TP53TG3C	+	16	33733000	16_33732000_33734000	flanking	528844	0.15469	4.16796e-08	4.16379e-05	0.00458213	0.0151515	0	0	0.0434783	0.06	0.0833333	0.0555556	0	0	0	0	0	0.0425532	0	0	0	0	0	0	0	0.0588235	0.00970874	0	0	0.0117647	0	0	0.135135
ENSG00000205531.8	NAP1L4	-	11	2551000	11_2550000_2552000	flanking	462607	-0.135478	1.86165e-06	0.00117656	0.0403134	0.0109428	0	0.0294118	0	0.04	0.0833333	0	0	0.0238095	0	0.0133333	0	0	0	0	0	0.0357143	0	0	0.0689655	0	0	0	0	0	0.01	0	0.027027
ENSG00000205927.4	OLIG2	+	21	34656000	21_34655000_34657000	flanking	257847	0.155554	1.28048e-06	0.00101286	0.0368651	0.010101	0	0	0	0.1	0.0833333	0	0	0	0	0	0.166667	0	0	0	0	0.0357143	0	0	0.0344828	0	0	0.011236	0	0	0	0	0
ENSG00000211592.2	IGKC	-	2	89160000	2_89159000_89161000	flanking	-2804	0.297708	2.20592e-18	2.37357e-15	5.55059e-12	0.0951178	0.0454545	0.0294118	0	0.1	0.138889	0	0	0.0238095	0	0.0133333	0	0.0851064	0	0.323529	0.5	0	0	0	0	0	0.660194	0	0	0	0.02	0	0.027027
ENSG00000211593.2	IGKJ5	-	2	89160000	2_89159000_89161000	flanking	117	0.381577	4.90071e-31	5.29276e-28	9.9017e-24	0.0951178	0.0454545	0.0294118	0	0.1	0.138889	0	0	0.0238095	0	0.0133333	0	0.0851064	0	0.323529	0.5	0	0	0	0	0	0.660194	0	0	0	0.02	0	0.027027
ENSG00000211594.2	IGKJ4	-	2	89160000	2_89159000_89161000	flanking	434	0.357586	1.10821e-28	1.19687e-25	1.11955e-21	0.0951178	0.0454545	0.0294118	0	0.1	0.138889	0	0	0.0238095	0	0.0133333	0	0.0851064	0	0.323529	0.5	0	0	0	0	0	0.660194	0	0	0	0.02	0	0.027027
ENSG00000211595.2	IGKJ3	-	2	89161000	2_89160000_89162000	flanking	-230	0.304962	3.41009e-23	3.6829e-20	1.72249e-16	0.0808081	0.0227273	0	0	0.06	0.166667	0	0	0	0	0.0133333	0	0.0638298	0	0.308824	0.5	0	0	0	0	0	0.543689	0	0	0	0.02	0	0.0540541
ENSG00000211598.2	IGKV4-1	+	2	89185246	2_89185136_89185356	intron	333	0.171618	2.34783e-09	2.59436e-06	0.000509695	0.0117845	0	0	0	0.02	0	0	0	0	0	0	0	0	0	0.0441176	0	0	0	0	0	0	0.0970874	0	0	0	0	0	0
ENSG00000211599.2	IGKV5-2	+	2	89165000	2_89164000_89166000	flanking	-31748	0.200547	3.80558e-11	4.23941e-08	1.68747e-05	0.047138	0	0	0	0.06	0.138889	0	0	0	0	0.0133333	0	0.106383	0	0.161765	0	0	0	0	0.0344828	0	0.281553	0	0	0	0.01	0	0
ENSG00000211619.2	IGKV2-40	-	2	88949000	2_88948000_88950000	flanking	681186	0.152853	1.00833e-06	0.000931695	0.0350707	0.0117845	0.0681818	0	0	0.08	0.0833333	0	0	0.0238095	0	0	0	0.0212766	0	0	0	0	0	0	0	0	0.00970874	0.011236	0	0	0	0	0
ENSG00000211633.2	IGKV1D-42	+	2	90061000	2_90060000_90062000	flanking	-168045	-0.15085	1.15008e-06	0.000550886	0.0253842	0.023569	0.0227273	0.0294118	0	0.08	0.0555556	0	0.0555556	0	0	0	0.166667	0.12766	0	0.0147059	0	0	0	0	0.0344828	0.0588235	0	0	0	0	0.01	0.025641	0.108108
ENSG00000211641.2	IGLV11-55	+	22	23236000	22_23235000_23237000	flanking	679943	-0.179101	4.24811e-10	3.78931e-07	0.00010741	0.0420875	0	0.0294118	0	0.06	0.111111	0	0	0	0	0	0	0.0638298	0	0.0735294	0	0.0357143	0	0	0.0344828	0	0.291262	0	0	0	0	0.00854701	0
ENSG00000211648.2	IGLV1-47	+	22	23248000	22_23247000_23249000	flanking	535913	0.146162	8.11925e-07	0.000745347	0.0306175	0.0454545	0	0	0	0.08	0.0277778	0	0	0.0238095	0	0	0	0.0212766	0	0.205882	0.5	0	0	0	0.0344828	0	0.291262	0	0	0	0	0	0.027027
ENSG00000211651.2	IGLV1-44	+	22	22735000	22_22734000_22736000	flanking	-135	0.185765	9.83867e-11	9.13029e-08	3.22282e-05	0.0227273	0	0	0	0.08	0.0833333	0	0	0	0	0.0133333	0	0	0	0.0588235	0	0	0	0	0.0344828	0	0.0970874	0	0	0.0117647	0	0.025641	0
ENSG00000211653.2	IGLV1-40	+	22	22765000	22_22764000_22766000	flanking	902	0.208736	4.94756e-13	4.64575e-10	3.77882e-07	0.0176768	0.0227273	0.0294118	0	0.06	0.0555556	0	0	0.0714286	0	0	0	0	0	0.0147059	0	0.0357143	0	0	0	0	0.0679612	0	0	0.0117647	0.01	0	0
ENSG00000211659.2	IGLV3-25	+	22	23029000	22_23028000_23030000	flanking	-190	0.149834	3.18309e-07	0.000319264	0.0179363	0.03367	0	0	0	0.08	0.0833333	0.0555556	0	0.0238095	0	0	0	0.0638298	0	0.102941	0.5	0.0357143	0	0	0.0344828	0	0.15534	0	0	0	0.01	0	0.027027
ENSG00000211660.3	IGLV2-23	+	22	23040000	22_23039000_23041000	flanking	-274	0.189967	7.39891e-11	7.4507e-08	2.78775e-05	0.0185185	0	0	0	0.04	0	0	0	0	0	0	0	0.0638298	0.0212766	0.0588235	0	0	0	0	0	0	0.116505	0	0	0	0	0	0
ENSG00000211661.2	IGLV3-22	+	22	23055000	22_23054000_23056000	flanking	8250	0.170993	2.82503e-10	2.84481e-07	8.7247e-05	0.0218855	0.0227273	0.0294118	0	0.06	0.111111	0	0	0.0238095	0	0	0	0.0425532	0	0.0588235	0	0	0	0	0	0	0.0582524	0.011236	0	0.0117647	0	0	0.0540541
ENSG00000211662.2	IGLV3-21	+	22	23056000	22_23055000_23057000	flanking	1826	0.153955	1.28616e-07	0.000129645	0.00985934	0.0252525	0.0227273	0	0	0.06	0.166667	0	0	0.0238095	0	0	0	0.0425532	0	0.0588235	0	0	0	0	0.0344828	0	0.0582524	0.0224719	0.0232558	0.0117647	0	0	0.0540541
ENSG00000211669.2	IGLV3-10	+	22	22947000	22_22946000_22948000	flanking	-207244	0.165436	4.20534e-07	0.000426001	0.0218148	0.0117845	0	0	0	0.12	0.0833333	0	0	0	0	0	0	0.0212766	0	0	0.5	0	0	0	0	0	0	0	0	0	0.01	0.00854701	0.027027
ENSG00000211670.2	IGLV3-9	+	22	23895000	22_23894000_23896000	flanking	733493	0.152763	3.42822e-07	0.000346935	0.0189226	0.013468	0.0454545	0	0	0.02	0.166667	0	0	0	0	0	0	0	0	0	0	0.0357143	0	0	0.0344828	0	0	0	0.0232558	0.0352941	0	0	0.027027
ENSG00000211671.2	IGLV2-8	+	22	23164000	22_23163000_23165000	flanking	-1153	0.149408	5.83051e-07	0.00059063	0.0263711	0.0117845	0	0	0.0434783	0.06	0.0833333	0.0555556	0	0	0	0	0	0.0425532	0	0.0147059	0	0	0	0	0	0	0.00970874	0.011236	0	0	0	0.00854701	0
ENSG00000211674.2	IGLJ1	+	22	23248000	22_23247000_23249000	flanking	12128	-0.251441	1.31877e-17	1.33327e-14	2.2086e-11	0.0454545	0	0	0	0.08	0.0277778	0	0	0.0238095	0	0	0	0.0212766	0	0.205882	0.5	0	0	0	0.0344828	0	0.291262	0	0	0	0	0	0.027027
ENSG00000211676.2	IGLJ2	+	22	23238000	22_23237000_23239000	flanking	-3661	0.138718	7.28704e-07	0.000735991	0.030395	0.0311448	0.0227273	0	0	0.06	0.138889	0.0555556	0	0	0	0	0	0.0425532	0	0.0441176	0	0.0357143	0	0	0.0689655	0	0.15534	0.011236	0	0	0.01	0	0.027027
ENSG00000211678.2	IGLJ3	+	22	23248000	22_23247000_23249000	flanking	970	0.207849	1.99407e-13	2.00803e-10	1.87831e-07	0.0454545	0	0	0	0.08	0.0277778	0	0	0.0238095	0	0	0	0.0212766	0	0.205882	0.5	0	0	0	0.0344828	0	0.291262	0	0	0	0	0	0.027027
ENSG00000211679.2	IGLC3	+	22	23248000	22_23247000_23249000	flanking	-512	0.272231	2.43968e-20	2.45919e-17	9.20132e-14	0.0454545	0	0	0	0.08	0.0277778	0	0	0.0238095	0	0	0	0.0212766	0	0.205882	0.5	0	0	0	0.0344828	0	0.291262	0	0	0	0	0	0.027027
ENSG00000211680.2	IGLJ4	+	22	23040000	22_23039000_23041000	flanking	-212744	-0.152778	8.69933e-08	8.74283e-05	0.00771513	0.0185185	0	0	0	0.04	0	0	0	0	0	0	0	0.0638298	0.0212766	0.0588235	0	0	0	0	0	0	0.116505	0	0	0	0	0	0
ENSG00000211681.2	IGLJ5	+	22	23040000	22_23039000_23041000	flanking	-216408	-0.158451	4.61049e-08	4.62893e-05	0.00489254	0.0185185	0	0	0	0.04	0	0	0	0	0	0	0	0.0638298	0.0212766	0.0588235	0	0	0	0	0	0	0.116505	0	0	0	0	0	0
ENSG00000211682.2	IGLJ6	+	22	23260000	22_23259000_23261000	flanking	-304	0.166861	5.61985e-10	5.6367e-07	0.000148523	0.0185185	0.0227273	0	0	0.1	0.166667	0	0	0.0238095	0	0	0	0.0212766	0	0.0441176	0	0	0	0	0	0	0.0291262	0	0	0	0	0	0.0540541
ENSG00000211684.2	IGLJ7	+	22	23261000	22_23260000_23262000	flanking	-2562	0.162176	2.55602e-10	2.56369e-07	7.99358e-05	0.0176768	0	0	0	0.08	0.166667	0	0	0	0	0	0	0.0425532	0	0.0441176	0	0	0	0	0	0	0.0194175	0.011236	0	0	0	0	0.0810811
ENSG00000211685.2	IGLC7	+	22	23248000	22_23247000_23249000	flanking	-16766	0.195364	4.34593e-11	4.35028e-08	1.69552e-05	0.0454545	0	0	0	0.08	0.0277778	0	0	0.0238095	0	0	0	0.0212766	0	0.205882	0.5	0	0	0	0.0344828	0	0.291262	0	0	0	0	0	0.027027
ENSG00000211716.2	TRBV9	-	7	141588000	7_141587000_141589000	flanking	652058	0.159083	7.70243e-07	0.00118463	0.0405158	0.0218855	0	0	0	0.12	0.277778	0	0	0.047619	0	0	0	0.0638298	0	0	0	0	0	0	0	0	0.0194175	0	0	0.0117647	0.01	0	0.027027
ENSG00000211728.2	TRBV5-6	-	7	142242000	7_142241000_142243000	flanking	-110082	0.180325	7.68233e-08	0.000119383	0.00955835	0.0218855	0	0	0	0.1	0.25	0	0	0.047619	0	0	0	0.0425532	0	0	0	0.0714286	0	0	0	0.0588235	0.00970874	0	0	0	0.01	0	0.0810811
ENSG00000211808.3	TRAV8-7	+	14	22536000	14_22535000_22537000	flanking	-64515	0.135458	7.04507e-08	7.4396e-05	0.00699397	0.0117845	0	0	0	0.04	0.0833333	0	0	0.0238095	0	0	0	0.0638298	0	0	0	0	0	0	0.0344828	0	0.00970874	0.011236	0	0	0.01	0	0.027027
ENSG00000211891.4	IGHE	-	14	106069000	14_106068000_106070000	flanking	-935	0.300167	5.50909e-24	6.02144e-21	3.75497e-17	0.043771	0	0.0294118	0.0434783	0.06	0.111111	0	0	0	0	0	0	0.0212766	0	0.0147059	0	0	0	0	0.0344828	0	0.368932	0.011236	0	0	0	0	0.027027
ENSG00000211892.2	IGHG4	-	14	106094000	14_106093000_106095000	flanking	-1597	0.179435	5.11506e-09	5.60099e-06	0.000952575	0.0210438	0	0	0	0	0.111111	0	0	0.0238095	0	0	0	0.0212766	0	0	0	0	0	0	0	0	0.184466	0	0	0	0	0	0
ENSG00000211893.3	IGHG2	-	14	106112000	14_106111000_106113000	flanking	-873	0.152907	1.27967e-06	0.00141276	0.0445697	0.0479798	0	0	0	0.02	0.0277778	0	0	0	0	0	0	0.0212766	0	0.117647	0	0	0.142857	0	0	0	0.427184	0	0	0	0	0.00854701	0
ENSG00000211897.3	IGHG3	-	14	106239000	14_106238000_106240000	flanking	-1258	0.211855	2.44244e-11	2.91627e-08	1.26878e-05	0.0648148	0	0	0.0869565	0	0.222222	0	0	0.0238095	0	0	0	0.0212766	0	0.176471	0	0	0.285714	0	0.0344828	0	0.446602	0	0	0	0.01	0	0.0810811
ENSG00000211898.3	IGHD	-	14	106325000	14_106324000_106326000	flanking	-12990	0.207943	2.12815e-09	2.6155e-06	0.000509695	0.0900673	0	0	0.0434783	0	0.111111	0	0	0	0	0	0	0.0638298	0	0.514706	0.5	0	0	0	0.0344828	0	0.572816	0.011236	0.0232558	0	0	0.00854701	0
ENSG00000211899.3	IGHM	-	14	106325000	14_106324000_106326000	flanking	-2677	0.235158	1.54063e-11	1.88882e-08	9.06051e-06	0.0900673	0	0	0.0434783	0	0.111111	0	0	0	0	0	0	0.0638298	0	0.514706	0.5	0	0	0	0.0344828	0	0.572816	0.011236	0.0232558	0	0	0.00854701	0
ENSG00000211900.2	IGHJ6	-	14	106330000	14_106329000_106331000	flanking	-532	0.195404	9.3935e-08	0.000115258	0.00941594	0.138889	0	0.0294118	0	0.06	0.138889	0	0.0555556	0.0238095	0	0.04	0	0.0212766	0	0.602941	1	0	0	0	0	0	0.970874	0.0224719	0	0.0235294	0.01	0	0.0540541
ENSG00000211904.2	IGHJ2	-	14	106332000	14_106331000_106333000	flanking	-540	0.141859	4.70934e-07	0.000577836	0.0260486	0.0252525	0.0227273	0	0	0.06	0.111111	0.0555556	0	0.0238095	0	0.04	0	0.0638298	0	0.0147059	0	0.0357143	0	0	0.0344828	0	0.0582524	0.011236	0	0	0.01	0.00854701	0.0540541
ENSG00000211907.1	IGHD1-26	-	14	106994000	14_106993000_106995000	flanking	-647089	-0.145223	2.2204e-07	0.000272443	0.0163361	0.0319865	0.0227273	0	0.0434783	0.08	0.222222	0	0	0.0238095	0	0.0133333	0	0.0425532	0	0.0294118	0	0.0357143	0	0	0.0344828	0.0588235	0.126214	0.011236	0	0	0	0.00854701	0
ENSG00000211909.1	IGHD5-24	-	14	106351000	14_106350000_106352000	flanking	-1220	0.161395	4.36237e-10	5.35263e-07	0.000143053	0.0252525	0	0	0	0.08	0.194444	0	0	0	0	0	0	0.0212766	0	0.0294118	0	0.0357143	0	0	0.0689655	0	0.0582524	0.0224719	0	0	0.01	0	0.108108
ENSG00000211911.1	IGHD3-22	-	14	106354000	14_106353000_106355000	flanking	-2081	0.170323	5.21069e-10	6.39351e-07	0.000165759	0.0176768	0.0227273	0.0294118	0.0434783	0.08	0.138889	0.0555556	0	0	0	0	0	0	0	0.0294118	0	0	0	0	0.0344828	0	0.0291262	0	0	0.0117647	0.01	0	0
ENSG00000211912.1	IGHD2-21	-	14	106354000	14_106353000_106355000	flanking	436	0.160918	2.02558e-09	2.48539e-06	0.000505398	0.0176768	0.0227273	0.0294118	0.0434783	0.08	0.138889	0.0555556	0	0	0	0	0	0	0	0.0294118	0	0	0	0	0.0344828	0	0.0291262	0	0	0.0117647	0.01	0	0
ENSG00000211914.1	IGHD6-19	-	14	106357000	14_106356000_106358000	flanking	577	0.166599	1.55166e-09	1.90389e-06	0.000414163	0.0193603	0	0	0	0.04	0.111111	0	0	0.0238095	0	0	0	0.0638298	0	0.0147059	0	0.0357143	0	0	0.0344828	0	0.0582524	0	0.0232558	0.0117647	0	0.00854701	0.027027
ENSG00000211915.1	IGHD5-18	-	14	106382000	14_106381000_106383000	flanking	-22581	-0.147714	1.66971e-07	0.000204706	0.0136773	0.0252525	0.0227273	0	0.0434783	0.08	0.194444	0.0555556	0	0.0238095	0	0	0	0.0425532	0	0.0588235	0	0.0357143	0	0	0	0	0.0582524	0.011236	0	0	0	0	0.027027
ENSG00000211917.1	IGHD3-16	-	14	106362000	14_106361000_106363000	flanking	-472	0.164706	5.1638e-08	6.33081e-05	0.00613662	0.0227273	0.0454545	0.0294118	0	0.08	0.111111	0	0	0	0	0.0266667	0	0.0638298	0	0.0294118	0	0	0.142857	0	0	0	0.0291262	0	0	0	0.01	0.017094	0.0540541
ENSG00000211918.1	IGHD2-15	-	14	106367000	14_106366000_106368000	flanking	-3155	0.155117	3.05553e-08	3.74608e-05	0.00417153	0.0159933	0.0227273	0	0	0.02	0.0277778	0	0	0.0238095	0	0.0133333	0	0.0212766	0	0.0294118	0	0	0	0	0.103448	0	0.0291262	0.0224719	0	0.0117647	0	0	0.0540541
ENSG00000211920.1	IGHD6-13	-	14	106354000	14_106353000_106355000	flanking	13020	0.148587	1.18975e-07	0.000145507	0.0107171	0.0176768	0.0227273	0.0294118	0.0434783	0.08	0.138889	0.0555556	0	0	0	0	0	0	0	0.0294118	0	0	0	0	0.0344828	0	0.0291262	0	0	0.0117647	0.01	0	0
ENSG00000211921.1	IGHD5-12	-	14	106354000	14_106353000_106355000	flanking	14529	0.147366	1.1553e-07	0.000141293	0.0104893	0.0176768	0.0227273	0.0294118	0.0434783	0.08	0.138889	0.0555556	0	0	0	0	0	0	0	0.0294118	0	0	0	0	0.0344828	0	0.0291262	0	0	0.0117647	0.01	0	0
ENSG00000211923.1	IGHD3-10	-	14	106354000	14_106353000_106355000	flanking	16385	0.141968	3.84793e-07	0.000470217	0.0229682	0.0176768	0.0227273	0.0294118	0.0434783	0.08	0.138889	0.0555556	0	0	0	0	0	0	0	0.0294118	0	0	0	0	0.0344828	0	0.0291262	0	0	0.0117647	0.01	0	0
ENSG00000211924.1	IGHD3-9	-	14	106370000	14_106369000_106371000	flanking	569	0.151881	1.34886e-07	0.00016483	0.0116805	0.0227273	0	0	0	0.06	0.0833333	0	0	0	0	0	0	0.0638298	0	0.0441176	0	0	0	0	0.103448	0	0.0485437	0.0337079	0	0	0.01	0.017094	0.027027
ENSG00000211925.1	IGHD2-8	-	14	106354000	14_106353000_106355000	flanking	19099	0.14702	1.925e-07	0.000234658	0.014763	0.0176768	0.0227273	0.0294118	0.0434783	0.08	0.138889	0.0555556	0	0	0	0	0	0	0	0.0294118	0	0	0	0	0.0344828	0	0.0291262	0	0	0.0117647	0.01	0	0
ENSG00000211928.1	IGHD5-5	-	14	106354000	14_106353000_106355000	flanking	24135	0.155449	4.11207e-08	5.00028e-05	0.00508398	0.0176768	0.0227273	0.0294118	0.0434783	0.08	0.138889	0.0555556	0	0	0	0	0	0	0	0.0294118	0	0	0	0	0.0344828	0	0.0291262	0	0	0.0117647	0.01	0	0
ENSG00000211931.1	IGHD2-2	-	14	106383000	14_106382000_106384000	flanking	-285	0.193265	1.33105e-11	1.61589e-08	7.95529e-06	0.0260943	0	0	0	0.06	0.222222	0.0555556	0	0.0238095	0	0	0	0.0638298	0	0.0588235	0	0	0	0	0	0	0.0776699	0.0224719	0	0	0	0	0.027027
ENSG00000211938.2	IGHV3-7	-	14	106518000	14_106517000_106519000	flanking	932	0.166333	1.5762e-08	1.85045e-05	0.00240405	0.0193603	0	0	0	0.08	0.111111	0	0	0	0	0	0	0.0212766	0	0.0294118	0	0.0357143	0	0	0	0	0.0582524	0.0224719	0	0	0.02	0	0.027027
ENSG00000211947.2	IGHV3-21	-	14	106693000	14_106692000_106694000	flanking	-797	0.149711	2.24421e-07	0.000252923	0.0156161	0.016835	0	0	0	0.06	0.222222	0	0	0.0238095	0	0	0	0.0212766	0.0212766	0	0	0	0	0	0	0	0.038835	0	0	0	0	0	0.0540541
ENSG00000211949.2	IGHV3-23	-	14	106725000	14_106724000_106726000	flanking	733	0.204531	2.61967e-12	2.95499e-09	1.90627e-06	0.037037	0	0	0	0.08	0.305556	0	0	0.0238095	0	0	0	0.0638298	0	0.0441176	0	0.0357143	0	0	0.0344828	0	0.126214	0.011236	0.0232558	0.0235294	0	0	0.0810811
ENSG00000211955.2	IGHV3-33	-	14	106817000	14_106816000_106818000	flanking	-747	0.169097	5.46858e-09	6.11387e-06	0.00100332	0.0277778	0	0.0294118	0	0.08	0.166667	0	0	0	0	0.0133333	0	0.0425532	0	0.0294118	0	0.0714286	0	0	0.0344828	0	0.0679612	0.011236	0	0.0235294	0.01	0.017094	0.027027
ENSG00000211956.2	IGHV4-34	-	14	106831000	14_106830000_106832000	flanking	-924	0.246339	1.26829e-17	1.41668e-14	2.2086e-11	0.03367	0.0227273	0	0.0869565	0.06	0.0833333	0.0555556	0	0.0238095	0	0.0133333	0	0.0638298	0	0.0441176	0	0	0	0	0.0344828	0	0.126214	0.011236	0	0	0.04	0	0.0810811
ENSG00000211957.2	IGHV3-35	-	14	107228000	14_107227000_107229000	flanking	-382211	-0.180374	2.04049e-07	0.000227923	0.0147034	0.010101	0.0227273	0	0	0.1	0.0555556	0	0	0.0238095	0	0	0	0.0212766	0	0	0	0	0	0	0.0344828	0	0.00970874	0	0	0	0	0	0
ENSG00000211959.2	IGHV4-39	-	14	106877000	14_106876000_106878000	flanking	1126	0.15286	9.68321e-08	0.00010758	0.00894495	0.0109428	0	0	0	0.04	0.0555556	0	0	0.0238095	0	0	0	0.0212766	0	0	0	0	0	0	0	0	0.038835	0	0	0.0117647	0	0	0.0540541
ENSG00000211964.2	IGHV3-48	-	14	106995000	14_106994000_106996000	flanking	-654	0.22652	1.09366e-14	1.18553e-11	1.16731e-08	0.0277778	0	0	0	0.06	0.194444	0	0	0.0238095	0	0.0133333	0	0.0425532	0	0.0294118	0	0.0357143	0	0	0.0689655	0	0.116505	0.011236	0	0	0.01	0	0
ENSG00000211968.2	IGHV1-58	-	14	106138000	14_106137000_106139000	flanking	940869	-0.140552	1.52441e-06	0.00160673	0.048017	0.010101	0	0	0.0434783	0.04	0.0833333	0	0	0	0	0	0	0.0425532	0	0	0	0	0	0	0.0689655	0	0.00970874	0	0	0	0.01	0	0
ENSG00000213390.6	ARHGAP19	-	10	99830000	10_99829000_99831000	flanking	-777587	0.147767	4.66704e-07	0.000316892	0.0178567	0.013468	0.0227273	0	0.0434783	0.08	0.0833333	0	0	0.0238095	0	0	0	0.0425532	0	0	0	0	0	0	0	0	0.00970874	0.011236	0	0	0	0.00854701	0.027027
ENSG00000213762.6	ZNF134	+	19	57659000	19_57658000_57660000	flanking	-466601	0.194347	1.16137e-06	0.00147958	0.0459559	0.010101	0	0	0.0434783	0.12	0.0277778	0.0555556	0	0.0238095	0	0.0133333	0	0	0	0	0	0	0	0	0	0	0	0	0	0	0.01	0	0
ENSG00000214113.6	LYRM4	-	6	4906000	6_4905000_4907000	flanking	355172	-0.204493	1.26826e-08	1.4306e-05	0.00193939	0.0117845	0	0	0.0434783	0.06	0.0555556	0	0	0	0	0	0	0.0212766	0	0	0	0.0357143	0	0	0.0344828	0	0.00970874	0	0	0	0.01	0.017094	0.027027
ENSG00000214285.1	NPS	+	10	128565000	10_128564000_128566000	flanking	-782613	0.158068	3.09287e-08	4.10733e-05	0.00454674	0.013468	0.0227273	0	0	0.06	0.111111	0	0	0	0.0526316	0.0133333	0	0	0	0	0	0.0357143	0	0	0	0.0588235	0.00970874	0	0	0	0	0	0.0810811
ENSG00000214694.6	ARHGEF33	+	2	39726000	2_39725000_39727000	flanking	608979	0.155542	1.76518e-06	0.0014245	0.0448646	0.0117845	0.0227273	0	0	0.12	0.0277778	0	0	0	0	0	0	0.0425532	0	0	0	0	0	0	0	0	0	0.011236	0	0	0.01	0	0.0540541
ENSG00000214954.4	LRRC69	+	8	92918000	8_92917000_92919000	flanking	803940	-0.153074	6.73919e-07	0.00126292	0.0423644	0.0294613	0.0227273	0	0.0869565	0.08	0.194444	0	0	0.0238095	0	0	0	0.12766	0	0	0	0	0	0	0.0689655	0	0.00970874	0	0	0.0117647	0.04	0.017094	0.108108
ENSG00000221988.8	PPT2	+	6	31850000	6_31849000_31851000	flanking	-271218	0.137677	1.15395e-06	0.000838921	0.0329115	0.010101	0	0	0.0434783	0	0.111111	0	0	0	0	0.0133333	0	0	0	0	0	0.0357143	0	0	0.0344828	0	0	0	0	0.0117647	0.01	0.017094	0
ENSG00000224041.2	IGKV3D-15	+	2	89159000	2_89158000_89160000	flanking	-994696	0.175741	1.33886e-07	7.39052e-05	0.00698292	0.0833333	0.0227273	0.0294118	0.0434783	0.12	0.0555556	0	0.0555556	0.0238095	0	0.0133333	0	0.0638298	0	0.235294	0.5	0	0	0	0	0	0.61165	0	0	0	0.01	0.00854701	0
ENSG00000224361.1	AC011239.1	-	2	23028000	2_23027000_23029000	flanking	719214	0.151881	5.99297e-07	0.000713164	0.0299817	0.0126263	0.0681818	0	0	0.02	0.111111	0	0	0.0238095	0	0	0	0.0425532	0	0	0	0	0.142857	0	0.0344828	0	0.00970874	0	0	0	0	0	0.027027
ENSG00000224373.2	IGHV4-59	-	14	107084000	14_107083000_107085000	flanking	-170	0.146556	6.39591e-07	0.000673489	0.0287663	0.0143098	0	0	0	0.04	0.111111	0	0	0	0	0	0	0.0425532	0	0	0	0.0357143	0	0	0	0	0.0679612	0	0	0	0	0	0.027027
ENSG00000225523.2	IGKV6D-21	+	2	89288000	2_89287000_89289000	flanking	-772377	0.14808	3.52128e-07	0.000221841	0.0144104	0.0109428	0.0227273	0	0	0.04	0.0555556	0	0	0.047619	0	0	0	0.0425532	0	0	0	0	0.142857	0	0	0	0	0	0.0232558	0	0.01	0	0.027027
ENSG00000225921.2	NOL7	+	6	13430000	6_13429000_13431000	flanking	-185559	-0.359434	6.54822e-17	7.83822e-14	1.12798e-10	0.010101	0	0	0	0.1	0.0555556	0	0	0.0238095	0	0	0	0.0212766	0	0	0	0	0	0	0.0689655	0	0	0	0	0	0.01	0	0
ENSG00000226777.3	KIAA0125	+	14	106383000	14_106382000_106384000	flanking	-838	0.166146	5.52038e-09	6.67967e-06	0.00107727	0.0260943	0	0	0	0.06	0.222222	0.0555556	0	0.0238095	0	0	0	0.0638298	0	0.0588235	0	0	0	0	0	0	0.0776699	0.0224719	0	0	0	0	0.027027
ENSG00000226979.4	LTA	+	6	31550000	6_31549000_31551000	flanking	10169	0.181144	1.459e-09	9.54187e-07	0.00023183	0.0328283	0.0227273	0	0	0	0.0555556	0	0	0	0	0	0	0.0212766	0	0.0294118	0.5	0.0357143	0	0	0	0	0.271845	0.011236	0	0	0	0.00854701	0.027027
ENSG00000227196.1	IGHD4-23	-	14	106351000	14_106350000_106352000	flanking	-254	0.188644	2.25326e-11	2.76475e-08	1.2315e-05	0.0252525	0	0	0	0.08	0.194444	0	0	0	0	0	0	0.0212766	0	0.0294118	0	0.0357143	0	0	0.0689655	0	0.0582524	0.0224719	0	0	0.01	0	0.108108
ENSG00000227800.1	IGHD4-17	-	14	106048000	14_106047000_106049000	flanking	312381	0.149974	1.07148e-07	0.000131364	0.00994959	0.0193603	0	0	0	0.06	0.0277778	0	0	0	0.0526316	0	0	0.0212766	0	0.0294118	0.5	0	0	0	0.0689655	0	0.0873786	0	0	0	0.02	0.00854701	0
ENSG00000228032.1	C14orf144	+	14	103846000	14_103845000_103847000	flanking	-864541	0.137445	2.24443e-06	0.00159354	0.0479604	0.0151515	0	0	0	0.04	0.138889	0	0	0.0238095	0	0.04	0	0.0425532	0	0	0	0	0	0	0.0344828	0	0.00970874	0.011236	0	0.0117647	0	0	0.027027
ENSG00000228131.1	IGHD6-6	-	14	106376000	14_106375000_106377000	flanking	286	0.149827	1.79661e-07	0.000218647	0.0142524	0.0244108	0.0227273	0.0294118	0.0434783	0.08	0.194444	0	0	0.047619	0	0	0	0.0212766	0.0212766	0.0588235	0	0	0	0	0	0	0.0291262	0.011236	0	0.0117647	0	0.00854701	0.027027
ENSG00000228325.3	RP11-685N3.1	-	2	90188000	2_90187000_90189000	flanking	350397	0.148786	2.00079e-07	7.86309e-05	0.00718839	0.023569	0	0	0	0.04	0.138889	0.0555556	0	0.0238095	0	0	0	0.106383	0	0	0	0	0.142857	0	0	0	0	0.011236	0	0.0235294	0.02	0.017094	0.162162
ENSG00000229729.3	RP11-159G9.5	+	3	88507000	3_88506000_88508000	flanking	398576	0.172377	4.8521e-07	0.000902976	0.034405	0.0193603	0.0227273	0	0.0434783	0.1	0.0277778	0	0.0555556	0.0238095	0	0.0133333	0	0.106383	0	0.0147059	0	0.0357143	0	0	0.0344828	0	0	0	0.0232558	0.0117647	0	0	0.0540541
ENSG00000232543.2	IGHD4-11	-	14	106354000	14_106353000_106355000	flanking	15489	0.153996	3.95213e-08	4.8295e-05	0.00501946	0.0176768	0.0227273	0.0294118	0.0434783	0.08	0.138889	0.0555556	0	0	0	0	0	0	0	0.0294118	0	0	0	0	0.0344828	0	0.0291262	0	0	0.0117647	0.01	0	0
ENSG00000233655.1	IGHD4-4	-	14	106354000	14_106353000_106355000	flanking	25096	0.142006	6.21229e-07	0.000755415	0.0306175	0.0176768	0.0227273	0.0294118	0.0434783	0.08	0.138889	0.0555556	0	0	0	0	0	0	0	0.0294118	0	0	0	0	0.0344828	0	0.0291262	0	0	0.0117647	0.01	0	0
ENSG00000236170.1	IGHD1-1	-	14	106385000	14_106384000_106386000	flanking	377	0.18405	1.04914e-10	1.27365e-07	4.41249e-05	0.0252525	0.0227273	0	0	0.1	0.166667	0	0	0	0	0	0	0.0425532	0	0.0588235	0	0.0357143	0	0	0	0	0.0582524	0.011236	0.0232558	0	0	0	0.0810811
ENSG00000236597.1	IGHD7-27	-	14	106338000	14_106337000_106339000	flanking	-6229	0.130399	2.7234e-07	0.000334161	0.0183867	0.023569	0.0454545	0	0	0.1	0.222222	0	0	0	0	0.0133333	0	0.0425532	0	0.0294118	0	0	0	0	0.0344828	0	0.0194175	0.011236	0	0.0117647	0.01	0	0.0540541
ENSG00000237020.1	IGHD1-20	-	14	106354000	14_106353000_106355000	flanking	3065	0.14633	6.24907e-08	7.66761e-05	0.00710127	0.0176768	0.0227273	0.0294118	0.0434783	0.08	0.138889	0.0555556	0	0	0	0	0	0	0	0.0294118	0	0	0	0	0.0344828	0	0.0291262	0	0	0.0117647	0.01	0	0
ENSG00000237197.1	IGHD1-7	-	14	106354000	14_106353000_106355000	flanking	21782	0.151006	4.95651e-08	6.03703e-05	0.00591313	0.0176768	0.0227273	0.0294118	0.0434783	0.08	0.138889	0.0555556	0	0	0	0	0	0	0	0.0294118	0	0	0	0	0.0344828	0	0.0291262	0	0	0.0117647	0.01	0	0
ENSG00000237412.2	PRSS56	+	2	232794000	2_232793000_232795000	flanking	-591173	0.131254	5.07994e-07	0.00032156	0.0179522	0.010101	0.0227273	0	0	0.08	0.0833333	0	0	0	0	0	0	0.0212766	0	0	0	0.0357143	0	0	0	0	0	0	0	0	0.01	0	0.027027
ENSG00000238243.2	OR2W3	+	1	248018000	1_248017000_248019000	flanking	-13277	0.150923	3.67492e-07	0.000542418	0.02518	0.0227273	0	0	0.0434783	0.06	0.111111	0	0.111111	0	0	0.0133333	0	0.0638298	0	0.0147059	0	0	0.142857	0	0.0344828	0.0588235	0.038835	0.0224719	0	0.0117647	0.01	0	0.027027
ENSG00000239571.1	IGKV2D-30	+	2	89545000	2_89544000_89546000	flanking	-430669	0.157015	9.21624e-09	6.10115e-06	0.00100332	0.013468	0	0	0	0.04	0.0277778	0	0	0	0	0.0133333	0	0.0212766	0	0.0147059	0.5	0.0357143	0	0	0.0344828	0	0.0582524	0	0	0	0.01	0	0
ENSG00000239605.4	C2orf61	-	2	46761000	2_46760000_46762000	flanking	621517	0.1491	1.2995e-06	0.00108768	0.0385386	0.010101	0.0227273	0	0	0.08	0.0277778	0	0	0	0	0.0266667	0	0	0	0	0	0	0	0	0.0344828	0	0	0.011236	0	0.0117647	0.01	0	0
ENSG00000239951.1	IGKV3-20	-	2	89443000	2_89442000_89444000	flanking	-357	0.194838	2.1984e-11	2.36328e-08	1.10531e-05	0.0193603	0	0	0	0.04	0.0555556	0	0	0.0238095	0	0.0133333	0	0	0	0.0294118	0	0	0	0	0.0689655	0	0.106796	0	0	0	0	0	0.0540541
ENSG00000240041.1	IGHJ4	-	14	106331000	14_106330000_106332000	flanking	-530	0.212764	2.57224e-12	3.15614e-09	1.96817e-06	0.0883838	0	0.0294118	0	0.08	0.166667	0	0	0	0	0.04	0	0.0212766	0	0.308824	0.5	0.0357143	0	0	0	0	0.601942	0.0224719	0	0.0117647	0.01	0.00854701	0
ENSG00000240184.2	PCDHGC3	+	5	140683000	5_140682000_140684000	flanking	-172580	-0.155219	1.41698e-07	0.000143682	0.0106245	0.0185185	0.0227273	0	0.0434783	0.1	0.111111	0	0	0.0238095	0	0	0	0.0212766	0	0	0	0	0	0	0.0689655	0	0	0.0224719	0	0	0	0.017094	0.0810811
ENSG00000240386.2	LCE1F	+	1	152965000	1_152964000_152966000	flanking	216152	0.140611	7.96597e-07	0.00112719	0.0394895	0.016835	0.0227273	0	0	0.08	0.138889	0	0	0.0238095	0	0.0133333	0	0.0851064	0	0	0	0	0	0	0	0	0.00970874	0.011236	0	0.0117647	0	0	0.027027
ENSG00000240671.1	IGKV1-8	-	2	89293000	2_89292000_89294000	flanking	-550	0.197606	3.1971e-12	3.7566e-09	2.18308e-06	0.0159933	0	0	0.0434783	0.1	0.0277778	0	0	0	0	0.0133333	0	0.0212766	0	0.0441176	0	0.0357143	0.142857	0	0	0	0.038835	0	0	0	0	0	0.027027
ENSG00000241468.3	ATP5J2	-	7	98397000	7_98396000_98398000	flanking	666954	-0.16796	1.4057e-08	1.29465e-05	0.00179409	0.0143098	0.0454545	0	0.0434783	0.06	0.138889	0	0	0.0238095	0	0.0133333	0	0.0425532	0	0	0	0	0	0	0	0	0	0	0	0.0117647	0	0	0.027027
ENSG00000241685.4	ARPC1A	+	7	98398000	7_98397000_98399000	flanking	-525521	-0.169605	3.80188e-08	3.58517e-05	0.00404044	0.0159933	0.0227273	0	0	0.08	0.166667	0	0	0.0238095	0	0.0133333	0	0	0	0	0	0	0	0	0	0	0	0	0	0.0235294	0.03	0	0.027027
ENSG00000241973.6	PI4KA	-	22	21183776	22_21178702_21188850	intron	29929	-0.227932	2.30783e-11	7.59278e-09	3.94571e-06	0.0345118	0.0681818	0	0.130435	0.16	0.0277778	0.0555556	0	0.0714286	0	0	0	0.106383	0	0.0147059	0	0.0357143	0	0	0.0344828	0	0.0485437	0.011236	0	0.0117647	0.05	0	0.0540541
ENSG00000242107.1	CTD-2049J23.3	+	3	160194000	3_160193000_160195000	flanking	460189	0.172444	1.13378e-07	0.00017687	0.0122536	0.013468	0.0681818	0	0.0434783	0.08	0.0277778	0	0	0	0	0	0	0	0	0	0	0	0	0	0.0344828	0	0.00970874	0.0337079	0	0	0	0.00854701	0.027027
ENSG00000242472.1	IGHJ5	-	14	106331000	14_106330000_106332000	flanking	-928	0.200475	1.24245e-10	1.52448e-07	5.09286e-05	0.0883838	0	0.0294118	0	0.08	0.166667	0	0	0	0	0.04	0	0.0212766	0	0.308824	0.5	0.0357143	0	0	0	0	0.601942	0.0224719	0	0.0117647	0.01	0.00854701	0
ENSG00000242887.1	IGHJ3	-	14	106331000	14_106330000_106332000	flanking	-155	0.179879	6.43683e-09	7.89799e-06	0.00119158	0.0883838	0	0.0294118	0	0.08	0.166667	0	0	0	0	0.04	0	0.0212766	0	0.308824	0.5	0.0357143	0	0	0	0	0.601942	0.0224719	0	0.0117647	0.01	0.00854701	0
ENSG00000243466.1	IGKV1-5	-	2	89248000	2_89247000_89249000	flanking	-525	0.173809	2.11347e-09	2.44528e-06	0.000504882	0.0361953	0.0454545	0	0.0434783	0.1	0.138889	0.0555556	0	0.0238095	0	0.0133333	0	0.106383	0	0.0147059	0	0	0	0	0.0689655	0.0588235	0.0873786	0.0224719	0	0.0117647	0.03	0.00854701	0.0540541
ENSG00000244094.1	SPRR2F	-	1	152810000	1_152809000_152811000	flanking	275991	0.144813	1.19286e-06	0.00170102	0.049643	0.0126263	0.0227273	0	0	0.08	0.0555556	0	0	0.047619	0	0	0	0.0425532	0	0	0	0	0	0	0	0	0	0.011236	0	0.0117647	0	0.00854701	0.027027
ENSG00000244486.3	SCARF2	-	22	20241000	22_20240000_20242000	flanking	551146	0.129223	5.22695e-06	0.00169876	0.049643	0.0117845	0.0227273	0	0	0.08	0.0555556	0	0	0	0	0	0	0.0212766	0	0	0	0	0	0	0	0	0.0194175	0.011236	0	0	0.01	0.017094	0
ENSG00000249481.2	SPATS1	+	6	44248000	6_44247000_44249000	flanking	-62397	0.143388	3.34075e-07	0.000289643	0.0169863	0.010101	0.0227273	0	0	0.04	0.0555556	0.0555556	0	0	0	0	0	0	0.0212766	0	0	0	0	0	0.0689655	0	0.00970874	0	0	0	0	0.00854701	0.027027
ENSG00000250571.2	GLI4	+	8	143375000	8_143374000_143376000	flanking	-974603	-0.142672	1.38104e-06	0.00158267	0.0479104	0.013468	0.0454545	0	0.0434783	0.06	0	0.0555556	0	0	0	0	0	0	0.0212766	0	0	0	0	0	0.0689655	0	0	0	0	0.0117647	0.03	0	0.0540541
ENSG00000254521.2	SIGLEC12	-	19	51594000	19_51593000_51595000	flanking	411043	-0.155867	1.06988e-06	0.00159733	0.0479604	0.0109428	0	0	0	0.06	0.0833333	0.0555556	0	0.0238095	0	0	0	0.0212766	0	0	0	0.0357143	0	0	0	0	0	0.011236	0	0	0.02	0	0
ENSG00000254709.2	IGLL5	+	22	23248000	22_23247000_23249000	flanking	18040	-0.229316	1.05166e-14	1.05692e-11	1.09849e-08	0.0454545	0	0	0	0.08	0.0277778	0	0	0.0238095	0	0	0	0.0212766	0	0.205882	0.5	0	0	0	0.0344828	0	0.291262	0	0	0	0	0	0.027027
ENSG00000255221.2	CARD17	-	11	104383000	11_104382000_104384000	flanking	589158	0.164151	7.00829e-07	0.00126359	0.0423644	0.0176768	0	0	0.0869565	0.08	0.0555556	0.0555556	0	0.0714286	0	0	0	0.0638298	0	0	0	0	0	0	0	0	0.00970874	0.011236	0	0	0.02	0.00854701	0.027027
ENSG00000255346.5	NOX5	+	15	68251000	15_68250000_68252000	flanking	-971864	0.144362	4.54663e-07	0.000389191	0.0208028	0.0109428	0	0	0.0869565	0.04	0.0833333	0	0	0.0238095	0	0	0	0.0212766	0	0	0	0	0	0	0	0	0	0.011236	0	0	0.01	0.00854701	0.027027
ENSG00000255468.2	RP11-867G23.8	+	11	65954000	11_65953000_65955000	flanking	-161421	-0.153479	8.39597e-07	0.00043659	0.0220155	0.010101	0	0	0	0.08	0.0277778	0	0	0.0238095	0.0526316	0	0	0	0	0	0	0	0	0	0.0689655	0	0	0	0	0.0117647	0.02	0	0
ENSG00000255470.1	RP11-113D6.6	-	11	19036000	11_19035000_19037000	flanking	-824958	0.165472	1.2285e-07	0.00011683	0.00942096	0.0151515	0.0227273	0	0.0434783	0.12	0.222222	0	0	0	0	0	0	0.0212766	0	0	0	0	0	0	0	0	0	0	0	0	0	0	0.027027
ENSG00000255874.1	LINC00346	-	13	112098000	13_112097000_112099000	flanking	-575838	0.154431	3.23418e-07	0.000370637	0.0200401	0.0193603	0.0227273	0.0588235	0	0.1	0.138889	0.0555556	0	0	0	0	0	0.0212766	0	0	0	0	0.142857	0	0	0	0	0.0224719	0	0.0117647	0	0.00854701	0.0810811
ENSG00000257726.1	RP11-116D17.1	+	12	115934000	12_115933000_115935000	flanking	133183	0.138487	8.61361e-07	0.00139713	0.0442571	0.0117845	0	0	0.0434783	0.06	0.0833333	0	0	0	0	0	0	0.0638298	0	0	0	0	0	0	0	0	0.0194175	0.011236	0	0.0117647	0	0	0
ENSG00000258231.1	RP11-362K2.2	+	12	58537000	12_58536000_58538000	flanking	-400907	0.122447	9.02566e-07	0.0013385	0.0433929	0.0143098	0	0.0294118	0	0.08	0.0555556	0	0	0	0	0	0	0.0212766	0	0	0	0.0357143	0	0	0	0	0	0.0224719	0	0.0117647	0.02	0	0.0810811
ENSG00000258881.2	AC007040.11	-	2	71737000	2_71736000_71738000	flanking	-514534	0.147953	3.60904e-07	0.000432364	0.0219205	0.013468	0.0227273	0	0	0.04	0.166667	0	0	0.0238095	0	0	0	0.0212766	0	0	0	0	0.142857	0	0	0	0.00970874	0	0	0.0235294	0.01	0	0
ENSG00000259303.4	IGHV2OR16-5	+	16	32585000	16_32584000_32586000	flanking	-274034	-0.164931	2.12434e-07	0.00017632	0.0122536	0.040404	0.0227273	0	0	0.14	0.305556	0.0555556	0	0.047619	0	0.04	0	0.191489	0	0	0	0.0357143	0.142857	0	0.0689655	0.0588235	0	0.0224719	0.0232558	0	0.03	0.00854701	0.0540541
ENSG00000259490.2	IGHV3OR15-7	-	15	20504000	15_20503000_20505000	flanking	-310630	0.147745	4.95942e-06	0.00172092	0.0498272	0.0143098	0	0	0	0.04	0.138889	0	0	0.0714286	0	0	0	0.0638298	0	0	0	0	0	0	0	0	0	0.011236	0	0	0.03	0	0
ENSG00000260342.2	RP11-1035H13.3	-	16	18630000	16_18629000_18631000	flanking	182841	0.159587	5.24491e-07	0.00045316	0.0226073	0.016835	0.0227273	0	0	0.08	0.111111	0	0	0.047619	0	0	0	0.0425532	0.0212766	0	0	0	0	0	0.0344828	0	0.00970874	0	0	0	0.02	0.00854701	0.027027
ENSG00000262874.1	CTD-2616J11.4	-	19	52722000	19_52721000_52723000	flanking	-828172	0.179622	1.61258e-07	0.000233985	0.014763	0.010101	0	0	0	0.06	0	0	0	0	0	0	0	0.0212766	0	0	0	0	0	0	0.0689655	0	0.00970874	0.011236	0	0	0	0.025641	0.027027
ENSG00000266953.2	RP11-618P17.4	+	19	34277000	19_34276000_34278000	flanking	-610220	0.160447	4.72106e-07	0.000575498	0.0260058	0.0151515	0	0.0294118	0	0.1	0.111111	0	0	0	0	0	0	0.0212766	0	0	0	0.0357143	0	0	0.0689655	0	0	0	0	0.0117647	0.02	0	0.027027
ENSG00000268059.1	AL441883.1	-	6	13430000	6_13429000_13431000	flanking	191126	-0.244303	9.11799e-09	1.08413e-05	0.00157224	0.010101	0	0	0	0.1	0.0555556	0	0	0.0238095	0	0	0	0.0212766	0	0	0	0	0	0	0.0689655	0	0	0	0	0	0.01	0	0
ENSG00000268317.1	AC026461.1	-	16	55818000	16_55817000_55819000	flanking	848150	0.152051	1.72952e-07	0.000133	0.0100329	0.013468	0.0227273	0	0	0.04	0	0	0	0.0714286	0	0	0	0.0212766	0	0	0	0	0.142857	0	0.0689655	0	0.0194175	0.011236	0	0.0117647	0	0.00854701	0.027027
ENSG00000268344.1	AL138815.2	-	13	27368000	13_27367000_27369000	flanking	-915321	0.145084	5.27314e-07	0.000750895	0.0306175	0.0143098	0	0	0	0.1	0.111111	0	0	0.0238095	0	0	0	0.0425532	0	0	0	0	0	0	0.0689655	0	0	0	0	0.0117647	0.01	0	0.027027
ENSG00000268716.1	AC055736.1	+	12	52485000	12_52484000_52486000	flanking	-437915	0.152954	6.23323e-08	4.92425e-05	0.00508398	0.0109428	0.0227273	0	0	0.06	0	0	0	0	0	0	0	0.0425532	0	0	0	0.0357143	0	0	0	0	0.00970874	0.011236	0	0.0117647	0.02	0.00854701	0
ENSG00000268941.1	MGC4294	+	20	56339000	20_56338000_56340000	flanking	-870828	0.160793	7.99719e-08	0.000125476	0.00985313	0.0126263	0	0	0	0.08	0.138889	0.0555556	0	0	0	0	0	0	0	0	0	0	0.142857	0	0	0	0	0	0.0232558	0.0235294	0	0.00854701	0
ENSG00000268975.1	MIA-RAB4B	+	19	40925000	19_40924000_40926000	flanking	-352553	-0.154754	2.57503e-07	0.000235615	0.014763	0.013468	0.0227273	0	0	0.1	0.138889	0	0	0	0	0.0266667	0.166667	0	0	0	0	0	0	0	0.0344828	0	0	0.011236	0	0	0	0	0
ENSG00000269210.1	AC019171.1	-	2	39726000	2_39725000_39727000	flanking	-538517	0.188068	9.32365e-09	7.39365e-06	0.00114673	0.0117845	0.0227273	0	0	0.12	0.0277778	0	0	0	0	0	0	0.0425532	0	0	0	0	0	0	0	0	0	0.011236	0	0	0.01	0	0.0540541
ENSG00000269343.2	ZNF587B	+	19	57658000	19_57657000_57659000	flanking	-673099	0.182934	2.20356e-07	0.00023512	0.014763	0.0143098	0	0	0	0.08	0.111111	0.0555556	0	0	0	0.0266667	0	0	0	0	0	0	0	0	0	0.0588235	0	0.0224719	0	0	0.03	0	0
ENSG00000269383.1	AC012493.2	-	2	100112000	2_100111000_100113000	flanking	875007	0.142157	1.06402e-06	0.00129597	0.0429116	0.010101	0.0454545	0	0.0434783	0.08	0.0555556	0	0	0	0	0	0	0	0	0	0	0	0	0	0	0	0	0	0	0.0117647	0.01	0	0.027027
ENSG00000269446.1	AC006967.1	+	7	157010000	7_157009000_157011000	flanking	107326	0.138083	4.08059e-07	0.000561489	0.025683	0.010101	0.0454545	0	0	0.06	0.0555556	0	0	0	0	0	0	0.0425532	0	0	0	0	0.142857	0	0	0	0.00970874	0	0	0	0.01	0	0
ENSG00000269449.1	AC002451.1	+	7	95253000	7_95252000_95254000	flanking	81543	0.178004	1.89423e-08	2.86977e-05	0.00346371	0.0151515	0	0	0	0.06	0.0833333	0	0	0.0238095	0	0.0133333	0	0.0851064	0	0	0	0	0	0	0.0344828	0	0.00970874	0.011236	0	0.0117647	0	0	0.0540541
ENSG00000270472.1	IGHV3OR16-9	+	16	32568000	16_32567000_32569000	flanking	490614	-0.177071	4.8712e-07	0.000414539	0.0215422	0.0328283	0.0681818	0.0294118	0	0.14	0.277778	0	0	0.0238095	0	0	0	0.106383	0	0	0	0	0	0	0.0344828	0	0.0291262	0	0	0.0117647	0.01	0	0.162162
ENSG00000271130.1	IGHV3OR16-8	+	16	32345000	16_32344000_32346000	flanking	-675496	-0.176728	3.01369e-07	0.000275753	0.0163957	0.0117845	0.0227273	0.0294118	0	0.08	0.0555556	0	0	0	0	0.0133333	0.166667	0.0425532	0	0	0	0	0	0	0	0	0	0	0	0.0235294	0	0	0
ENSG00000272762.1	RP11-155D18.14	-	3	51801000	3_51800000_51802000	flanking	207032	0.165963	1.22608e-06	0.000782242	0.031386	0.0117845	0	0	0	0.08	0.166667	0	0	0.0238095	0	0	0	0.0425532	0	0	0	0	0	0	0	0	0	0.011236	0	0	0	0	0

## Sheet: SV_counts_per_eGene
eQTL_eGene	Aliquot_ids_with_burden	Aliquot_ids_with_burden_and_close_SVs	Percentage of samples with SVs
IGHJ6	165	120	72.73
IGHJ4	105	63	60.0
IGHJ5	105	63	60.0
PACS2	105	63	60.0
IGHJ3	105	63	60.0
C11orf30	14	5	35.71
IGKJ3	96	21	21.88
IGHM	107	22	20.56
IGHD	107	22	20.56
GPR132	107	22	20.56
MED27	11	2	18.18
IGHE	52	9	17.31
DDX52	13	2	15.38
IGHG3	77	10	12.99
NAA25	16	2	12.5
NARS2	16	2	12.5
CDK12	16	2	12.5
OR6C70	17	2	11.76
RP11-362K2.2	17	2	11.76
FBXO25	18	2	11.11
ZNF596	18	2	11.11
IGKC	113	12	10.62
IGKJ4	113	12	10.62
IGKJ5	113	12	10.62
IGHG2	57	6	10.53
IGLV1-40	21	2	9.52
ACOXL	22	2	9.09
LELP1	23	2	8.7
TFEB	12	1	8.33
RRP36	12	1	8.33
PRDM7	12	1	8.33
PPP2R5D	12	1	8.33
SENP1	12	1	8.33
MEA1	12	1	8.33
COPB1	12	1	8.33
NF1	12	1	8.33
IGHG4	25	2	8.0
RAB3IP	13	1	7.69
THAP6	13	1	7.69
TSFM	13	1	7.69
NAP1L4	13	1	7.69
CNOT2	13	1	7.69
RAB26	13	1	7.69
OR10P1	13	1	7.69
XPNPEP3	13	1	7.69
G3BP2	13	1	7.69
IGLV3-22	26	2	7.69
PPP1R12A	13	1	7.69
NUP54	13	1	7.69
IGLV1-44	27	2	7.41
LYRM4	14	1	7.14
ATAD5	14	1	7.14
RAB11FIP4	14	1	7.14
IGLV2-8	14	1	7.14
SDAD1	14	1	7.14
AEBP2	14	1	7.14
RPP40	14	1	7.14
TEFM	14	1	7.14
RP11-116D17.1	14	1	7.14
ARL1	14	1	7.14
USO1	14	1	7.14
MGC4294	15	1	6.67
IGHJ2	30	2	6.67
EEF1E1	15	1	6.67
CCT6A	15	1	6.67
SNRNP35	15	1	6.67
QPCTL	15	1	6.67
IGLV3-21	30	2	6.67
C1orf131	16	1	6.25
MDM2	16	1	6.25
BUD31	17	1	5.88
CPSF4	17	1	5.88
PLD4	17	1	5.88
ARPC1B	17	1	5.88
TRRAP	17	1	5.88
ATP5J2	17	1	5.88
IDO1	18	1	5.56
SNCB	19	1	5.26
SMURF1	19	1	5.26
ARPC1A	19	1	5.26
PDAP1	19	1	5.26
ZKSCAN5	19	1	5.26
ZNF394	19	1	5.26
PTCD1	19	1	5.26
IGLV3-25	40	2	5.0
PLEKHA5	20	1	5.0
IGLV2-23	22	1	4.55
IGLJ5	22	1	4.55
IGLJ4	22	1	4.55
C7orf62	22	1	4.55
IGHD6-19	23	1	4.35
IGHD4-17	23	1	4.35
TEKT5	51	2	3.92
IGLV1-47	54	2	3.7
IGLL5	54	2	3.7
IGLJ3	54	2	3.7
IGLJ1	54	2	3.7
IGLC7	54	2	3.7
IGLC3	54	2	3.7
IGHD5-18	30	1	3.33
IGHD1-1	30	1	3.33
KIAA0125	31	1	3.23
IGHD2-2	31	1	3.23
IGKV3D-15	99	3	3.03
FBXL7	34	1	2.94
IGHV3-23	44	1	2.27
C11orf73	59	1	1.69
VPREB1	89	1	1.12
TMEM102	352	3	0.85
MPDU1	352	3	0.85
ABHD12B	13	0	0.0
AC002451.1	18	0	0.0
AC006967.1	12	0	0.0
AC007040.11	16	0	0.0
AC011239.1	15	0	0.0
AC012493.2	12	0	0.0
AC019171.1	14	0	0.0
AC026461.1	16	0	0.0
AC055736.1	13	0	0.0
AC110781.3	16	0	0.0
AC127496.1	12	0	0.0
ACCSL	18	0	0.0
ACSBG1	13	0	0.0
ADAMTS7	16	0	0.0
ADH7	15	0	0.0
AICDA	62	0	0.0
AKAP10	12	0	0.0
AL138815.2	17	0	0.0
AL441883.1	12	0	0.0
AL445665.1	17	0	0.0
ALDH1L2	16	0	0.0
ALS2CR11	16	0	0.0
AMHR2	14	0	0.0
ANGPT1	15	0	0.0
ANKIB1	18	0	0.0
ANKRD17	28	0	0.0
ANKRD30B	16	0	0.0
APBA2	18	0	0.0
APCDD1L	16	0	0.0
ARHGAP18	22	0	0.0
ARHGAP19	16	0	0.0
ARHGAP32	26	0	0.0
ARHGEF33	14	0	0.0
ART3	16	0	0.0
ASB4	18	0	0.0
ASH2L	14	0	0.0
ATOH1	13	0	0.0
ATP5I	13	0	0.0
ATP6V1H	18	0	0.0
ATP8A2	14	0	0.0
B3GALT1	28	0	0.0
B3GALT2	20	0	0.0
B3GNT1	12	0	0.0
B4GALNT3	33	0	0.0
BACE1	15	0	0.0
BAIAP2L1	27	0	0.0
BARHL2	13	0	0.0
BCAN	21	0	0.0
BCHE	21	0	0.0
BCL2	51	0	0.0
BIN3	16	0	0.0
BLOC1S5	12	0	0.0
BORA	20	0	0.0
BRDT	16	0	0.0
BRSK2	19	0	0.0
BSX	16	0	0.0
BTAF1	12	0	0.0
BTN1A1	43	0	0.0
C10orf11	13	0	0.0
C14orf144	18	0	0.0
C19orf26	15	0	0.0
C20orf187	26	0	0.0
C20orf26	16	0	0.0
C21orf58	18	0	0.0
C2orf61	12	0	0.0
C3orf67	19	0	0.0
C4orf46	16	0	0.0
C5orf48	13	0	0.0
C5orf52	16	0	0.0
C6orf132	15	0	0.0
C7orf33	21	0	0.0
C8orf74	12	0	0.0
CABP2	12	0	0.0
CADM4	22	0	0.0
CAMK1	13	0	0.0
CARD16	18	0	0.0
CARD17	21	0	0.0
CASP1	27	0	0.0
CCDC175	17	0	0.0
CCDC36	12	0	0.0
CCK	12	0	0.0
CCL11	18	0	0.0
CCNC	18	0	0.0
CDC73	16	0	0.0
CDH15	13	0	0.0
CDK18	12	0	0.0
CDK2	14	0	0.0
CDYL	18	0	0.0
CELF1	24	0	0.0
CENPP	16	0	0.0
CEP135	17	0	0.0
CERS4	18	0	0.0
CGB5	15	0	0.0
CHAF1B	16	0	0.0
CHCHD3	16	0	0.0
CHCHD7	19	0	0.0
CHD1L	13	0	0.0
CHP2	14	0	0.0
CHSY3	25	0	0.0
CHTOP	13	0	0.0
CLDN24	13	0	0.0
CLNS1A	13	0	0.0
CMTR1	17	0	0.0
CNGA3	12	0	0.0
CNIH3	17	0	0.0
CNRIP1	19	0	0.0
COL11A2	19	0	0.0
COL22A1	29	0	0.0
COMMD4	15	0	0.0
COQ3	18	0	0.0
COX18	28	0	0.0
CRKL	12	0	0.0
CSK	14	0	0.0
CSN1S1	22	0	0.0
CSPG4	13	0	0.0
CTD-2049J23.3	16	0	0.0
CTD-2144E22.5	24	0	0.0
CTD-2616J11.4	12	0	0.0
CTSL	17	0	0.0
CTXN1	18	0	0.0
CUL2	21	0	0.0
CX3CL1	17	0	0.0
CYP1A1	13	0	0.0
CYTL1	15	0	0.0
DAB1	15	0	0.0
DAGLA	16	0	0.0
DCT	17	0	0.0
DHH	19	0	0.0
DHX29	18	0	0.0
DIS3	20	0	0.0
DNAH9	14	0	0.0
DPPA2	22	0	0.0
DRAM1	16	0	0.0
DUPD1	13	0	0.0
ECT2	14	0	0.0
EDC3	14	0	0.0
EHD2	15	0	0.0
ELAC2	14	0	0.0
EMR2	14	0	0.0
EN2	20	0	0.0
EPHB4	16	0	0.0
ERICH1	15	0	0.0
ESCO2	12	0	0.0
EXOC4	25	0	0.0
FADD	14	0	0.0
FAM163A	16	0	0.0
FAM196B	12	0	0.0
FAM19A3	14	0	0.0
FAM78A	12	0	0.0
FARS2	18	0	0.0
FAXC	26	0	0.0
FBLN7	16	0	0.0
FCRLA	15	0	0.0
FDFT1	14	0	0.0
FERMT3	13	0	0.0
FGF5	21	0	0.0
FLRT1	22	0	0.0
FMNL2	25	0	0.0
FOCAD	19	0	0.0
FOXB1	12	0	0.0
FOXE1	12	0	0.0
FOXF2	13	0	0.0
FRS3	15	0	0.0
FSTL5	30	0	0.0
FUT6	12	0	0.0
FZD9	16	0	0.0
GAP43	14	0	0.0
GAPDHS	14	0	0.0
GGTLC1	24	0	0.0
GLI3	19	0	0.0
GLI4	16	0	0.0
GLTSCR1	16	0	0.0
GNA13	17	0	0.0
GNAZ	20	0	0.0
GOLGA6L1	12	0	0.0
GPR161	16	0	0.0
GPRC5B	13	0	0.0
GPX6	17	0	0.0
GRHPR	19	0	0.0
GUCA2A	17	0	0.0
HCFC1R1	13	0	0.0
HDGFL1	12	0	0.0
HERC5	13	0	0.0
HEY1	12	0	0.0
HIPK3	20	0	0.0
HLA-C	13	0	0.0
HOXB8	13	0	0.0
HOXD13	16	0	0.0
HSPA2	12	0	0.0
HTN1	26	0	0.0
HTR3B	21	0	0.0
IFLTD1	12	0	0.0
IFT52	12	0	0.0
IFT74	12	0	0.0
IGFL4	12	0	0.0
IGHD1-20	21	0	0.0
IGHD1-26	38	0	0.0
IGHD1-7	21	0	0.0
IGHD2-15	19	0	0.0
IGHD2-21	21	0	0.0
IGHD2-8	21	0	0.0
IGHD3-10	21	0	0.0
IGHD3-16	27	0	0.0
IGHD3-22	21	0	0.0
IGHD3-9	27	0	0.0
IGHD4-11	21	0	0.0
IGHD4-23	30	0	0.0
IGHD4-4	21	0	0.0
IGHD5-12	21	0	0.0
IGHD5-24	30	0	0.0
IGHD5-5	21	0	0.0
IGHD6-13	21	0	0.0
IGHD6-6	29	0	0.0
IGHD7-27	28	0	0.0
IGHV1-58	12	0	0.0
IGHV2OR16-5	48	0	0.0
IGHV3-21	20	0	0.0
IGHV3-33	33	0	0.0
IGHV3-35	12	0	0.0
IGHV3-48	33	0	0.0
IGHV3-7	23	0	0.0
IGHV3OR15-7	17	0	0.0
IGHV3OR16-8	14	0	0.0
IGHV3OR16-9	39	0	0.0
IGHV4-34	40	0	0.0
IGHV4-39	13	0	0.0
IGHV4-59	17	0	0.0
IGKV1-5	43	0	0.0
IGKV1-8	19	0	0.0
IGKV1D-42	27	0	0.0
IGKV2-40	14	0	0.0
IGKV2D-30	16	0	0.0
IGKV3-20	23	0	0.0
IGKV4-1	14	0	0.0
IGKV5-2	56	0	0.0
IGKV6D-21	13	0	0.0
IGLJ2	37	0	0.0
IGLJ6	22	0	0.0
IGLJ7	21	0	0.0
IGLV11-55	49	0	0.0
IGLV3-10	14	0	0.0
IGLV3-9	16	0	0.0
IL16	16	0	0.0
IL17A	17	0	0.0
IL17B	12	0	0.0
IL17RA	13	0	0.0
IL25	14	0	0.0
INTS4	16	0	0.0
IQCF1	13	0	0.0
IQCF2	12	0	0.0
IRF4	26	0	0.0
ITGA4	14	0	0.0
ITLN1	12	0	0.0
ITPRIP	18	0	0.0
KANSL2	14	0	0.0
KCNA4	18	0	0.0
KCNG1	15	0	0.0
KCNK10	36	0	0.0
KCTD17	12	0	0.0
KIAA1549	16	0	0.0
KIF17	12	0	0.0
KLF17	12	0	0.0
KRCC1	13	0	0.0
KRIT1	18	0	0.0
KRT33A	13	0	0.0
KRT79	17	0	0.0
KRTAP23-1	26	0	0.0
LARGE	19	0	0.0
LCE1E	15	0	0.0
LCE1F	20	0	0.0
LCE5A	23	0	0.0
LGI4	22	0	0.0
LINC00346	23	0	0.0
LNX2	18	0	0.0
LOXL3	21	0	0.0
LRP3	14	0	0.0
LRPAP1	12	0	0.0
LRRC28	16	0	0.0
LRRC61	12	0	0.0
LRRC69	35	0	0.0
LSM1	13	0	0.0
LSMEM2	13	0	0.0
LTA	39	0	0.0
MAP3K12	12	0	0.0
MAS1	23	0	0.0
MCF2L	14	0	0.0
MDFI	14	0	0.0
MDS2	15	0	0.0
MED6	15	0	0.0
MET	20	0	0.0
MFAP2	15	0	0.0
MGAT5B	14	0	0.0
MIA-RAB4B	16	0	0.0
MICALL2	13	0	0.0
MMP8	18	0	0.0
MPP4	18	0	0.0
MPZ	13	0	0.0
MRGPRX3	20	0	0.0
MRPL45	12	0	0.0
MRPL47	16	0	0.0
MRPS10	15	0	0.0
MSI2	44	0	0.0
MTMR9	16	0	0.0
MTX3	13	0	0.0
MUC7	17	0	0.0
MYO5C	19	0	0.0
NAV3	19	0	0.0
NDN	17	0	0.0
NDRG1	15	0	0.0
NDUFA12	12	0	0.0
NDUFAF3	16	0	0.0
NDUFC2	16	0	0.0
NEIL2	16	0	0.0
NELFB	14	0	0.0
NELFE	12	0	0.0
NEU1	12	0	0.0
NEUROG3	19	0	0.0
NFIB	13	0	0.0
NKX2-3	13	0	0.0
NKX2-4	25	0	0.0
NKX2-6	15	0	0.0
NLRP5	23	0	0.0
NMRK2	20	0	0.0
NOL7	12	0	0.0
NOX5	13	0	0.0
NPB	17	0	0.0
NPC2	12	0	0.0
NPS	16	0	0.0
NPTN	14	0	0.0
NR2C1	12	0	0.0
NRN1	16	0	0.0
NRROS	13	0	0.0
NRXN1	24	0	0.0
NSG1	13	0	0.0
NSMCE2	14	0	0.0
NUP37	13	0	0.0
OLIG2	12	0	0.0
OPRD1	15	0	0.0
OR11H4	29	0	0.0
OR2L13	24	0	0.0
OR2W3	27	0	0.0
OR4C6	22	0	0.0
OR4D5	16	0	0.0
OR51B2	14	0	0.0
OR6B3	13	0	0.0
OSTF1	18	0	0.0
OTOL1	19	0	0.0
OTOP1	13	0	0.0
OTOR	16	0	0.0
PAK1IP1	13	0	0.0
PALM2-AKAP2	12	0	0.0
PAPL	16	0	0.0
PARP3	21	0	0.0
PCDHGC3	22	0	0.0
PDCD1LG2	12	0	0.0
PGM3	21	0	0.0
PHGDH	21	0	0.0
PI4K2B	16	0	0.0
PI4KA	41	0	0.0
PIBF1	20	0	0.0
PIK3R3	13	0	0.0
PLA1A	12	0	0.0
PLA2G3	14	0	0.0
PLAA	12	0	0.0
PLCB2	14	0	0.0
PLCB4	15	0	0.0
PLCG1	22	0	0.0
PLEKHB1	15	0	0.0
PMEL	14	0	0.0
PMP2	21	0	0.0
PNISR	18	0	0.0
PNMAL1	17	0	0.0
POLR3G	12	0	0.0
POU3F1	19	0	0.0
POU3F2	27	0	0.0
PPAP2C	13	0	0.0
PPFIA1	14	0	0.0
PPT2	12	0	0.0
PRAME	53	0	0.0
PRDM12	17	0	0.0
PRDM13	17	0	0.0
PRDX6	18	0	0.0
PRM1	14	0	0.0
PRR5L	15	0	0.0
PRSS56	12	0	0.0
PSMA1	13	0	0.0
PSMD6	16	0	0.0
PTGDR	17	0	0.0
PTGFRN	12	0	0.0
PTPRD	30	0	0.0
PTPRO	14	0	0.0
PTPRZ1	19	0	0.0
QSER1	16	0	0.0
RANBP9	15	0	0.0
RAX	12	0	0.0
RDH8	20	0	0.0
RECQL5	16	0	0.0
RFX8	12	0	0.0
RIBC2	14	0	0.0
RIOK1	12	0	0.0
RIOK3	13	0	0.0
RLTPR	13	0	0.0
RNASEH1	25	0	0.0
RNF214	18	0	0.0
RNF8	17	0	0.0
ROPN1	13	0	0.0
RP11-1035H13.3	20	0	0.0
RP11-113D6.6	18	0	0.0
RP11-155D18.14	14	0	0.0
RP11-159G9.5	23	0	0.0
RP11-618P17.4	18	0	0.0
RP11-685N3.1	28	0	0.0
RP11-867G23.8	12	0	0.0
RPS20	15	0	0.0
S100B	14	0	0.0
SAMD5	12	0	0.0
SATB1	23	0	0.0
SCARF2	14	0	0.0
SEC63	16	0	0.0
SELENBP1	18	0	0.0
SEMA3A	38	0	0.0
SERINC2	15	0	0.0
SERPINB12	13	0	0.0
SETBP1	24	0	0.0
SETD9	13	0	0.0
SETDB1	15	0	0.0
SGK1	48	0	0.0
SHPK	15	0	0.0
SIGLEC12	13	0	0.0
SIRT5	12	0	0.0
SKIV2L2	13	0	0.0
SLC1A4	15	0	0.0
SLC1A6	17	0	0.0
SLC35F1	12	0	0.0
SLC45A2	19	0	0.0
SLC6A17	19	0	0.0
SMAD9	12	0	0.0
SMO	19	0	0.0
SMTN	14	0	0.0
SNAP29	12	0	0.0
SNAPIN	12	0	0.0
SNRNP48	13	0	0.0
SNX3	16	0	0.0
SORBS1	14	0	0.0
SOX10	20	0	0.0
SOX14	14	0	0.0
SPATA16	18	0	0.0
SPATS1	12	0	0.0
SPDL1	23	0	0.0
SPRR2F	15	0	0.0
SPTA1	16	0	0.0
SSNA1	14	0	0.0
SSR1	18	0	0.0
ST18	35	0	0.0
ST8SIA5	15	0	0.0
STAT5A	12	0	0.0
STATH	22	0	0.0
STPG1	18	0	0.0
STXBP2	13	0	0.0
SUGP2	14	0	0.0
SV2A	16	0	0.0
SYNM	16	0	0.0
TACC3	19	0	0.0
TAF6	14	0	0.0
TAF8	15	0	0.0
TALDO1	15	0	0.0
TBC1D21	14	0	0.0
TBC1D22B	17	0	0.0
TBX1	13	0	0.0
TCEA1	18	0	0.0
TCP10	17	0	0.0
TDRD3	19	0	0.0
TET3	17	0	0.0
TEX19	14	0	0.0
TFAP2E	16	0	0.0
TFB1M	14	0	0.0
TFF3	15	0	0.0
TGFBR2	13	0	0.0
TGS1	19	0	0.0
TH	15	0	0.0
TLE4	21	0	0.0
TLX2	17	0	0.0
TMEM115	17	0	0.0
TMEM132D	25	0	0.0
TMEM14A	14	0	0.0
TMEM14C	12	0	0.0
TMEM203	14	0	0.0
TMEM207	16	0	0.0
TMEM212	14	0	0.0
TMEM244	19	0	0.0
TMEM68	15	0	0.0
TMPO	13	0	0.0
TMX4	21	0	0.0
TOP3B	27	0	0.0
TOR4A	17	0	0.0
TP53TG3C	18	0	0.0
TRAPPC11	12	0	0.0
TRAPPC5	15	0	0.0
TRAV8-7	14	0	0.0
TRBV5-6	26	0	0.0
TRBV9	26	0	0.0
TRIAP1	24	0	0.0
TRIM47	12	0	0.0
TRIM49B	13	0	0.0
TRIM51	25	0	0.0
TRPM1	16	0	0.0
TTC23	16	0	0.0
TTLL1	12	0	0.0
TUBGCP2	15	0	0.0
TUSC3	24	0	0.0
TWISTNB	16	0	0.0
TYMS	24	0	0.0
TYRP1	15	0	0.0
UBL7	14	0	0.0
UBXN4	14	0	0.0
UCN2	13	0	0.0
UGT2A1	19	0	0.0
UTS2B	19	0	0.0
VAMP8	16	0	0.0
VAT1L	19	0	0.0
VGF	16	0	0.0
VWA3B	12	0	0.0
WDR38	17	0	0.0
WDR61	12	0	0.0
WDR63	12	0	0.0
XRCC6BP1	13	0	0.0
ZDHHC21	13	0	0.0
ZFAND3	17	0	0.0
ZFP69	18	0	0.0
ZNF134	12	0	0.0
ZNF22	13	0	0.0
ZNF280A	13	0	0.0
ZNF324	14	0	0.0
ZNF529	12	0	0.0
ZNF532	23	0	0.0
ZNF587B	17	0	0.0
ZNF764	15	0	0.0
ZP1	13	0	0.0
ZP4	20	0	0.0

## Sheet: GeneHancer_overlap
	PCAWG somatic eQTL					GeneHancer interactions
Chromosome	PCAWG somatic eGene	PCAWG somatic eQTL burden hg19 coordinates (Chr:Start-End)	somatic burden interval type	somatic burden interval distance to eGene TSS (mid interval point to TSS)	Effect Size	GeneHancer Start	GeneHancer End	GeneHancer gene target	GeneHancer element id	Methods used to identify the interaction	PCAWG somatic burden interval - GeneHancer regulatory element overlap (bp)
19	EHD2	19:47965000-47967000	flanking	-250600	-0.155528	47745801	48216599	EHD2	GH19J047242	eRNA_co-expression,TF_co-expression	2000
19	SUGP2	19:18667000-18669000	flanking	476832	0.129169	18472252	19144832	SUGP2	GH19J018361	eQTLs,TF_co-expression	2000
6	TBC1D22B	6:37184000-37186000	flanking	-40548	-0.478217	37068752	37225547	TBC1D22B	GH06J037101	C-HiC,eRNA_co-expression	2000
12	SENP1	12:48434000-48436000	flanking	65091	-0.205095	48198713	48500091	SENP1	GH12J047804	eRNA_co-expression,TF_co-expression	2000
22	SNAP29	22:21184000-21186000	flanking	-28271	-0.210167	21102831	21213270	SNAP29	GH22J020748	eQTLs,C-HiC	2000
22	TOP3B	22:22380000-22382000	flanking	-43787	0.148808	22337212	22385983	TOP3B	GH22J022029	C-HiC,TF_co-expression	2000
15	CSK	15:74851000-74853000	flanking	-222398	-0.234039	74653743	75074397	CSK	GH15J074361	eQTLs,C-HiC	2000
12	AICDA	12:8759612-8765356	intron	2983	0.165426	8763180	8765467	AICDA	GH12J008610	eRNA_co-expression,Distance	2176
6	SGK1	6:134490384-134496034	exon	146041	0.178923	134490673	134639250	SGK1	GH06J134169	C-HiC,Distance	5361
6	EEF1E1	6:8097700-8101998	intron	2962	-0.191651	8099943	8103588	EEF1E1	GH06J008099	eQTLs,Distance	2055
7	EXOC4	7:132936000-132938000	flanking	-829	-0.143318	132937160	132939090	EXOC4	GH07J133252	eQTLs,Distance	840
9	GRHPR	9:37422830-37424842	intron	1173	0.132742	37421685	37424969	GRHPR	GH09J037421	eQTLs,Distance	2012
6	CMTR1	6:37184000-37186000	flanking	-215995	-0.517099	37068752	37400906	CMTR1	GH06J037101	eRNA_co-expression,TF_co-expression	2000
6	IRF4	6:391809-393098	intron	714.5	0.140653	390871	394490	IRF4	GH06J000390	eRNA_co-expression,Distance	1289
12	KANSL2	12:48788000-48790000	flanking	287021	-0.344981	48198713	49076035	KANSL2	GH12J047804	eQTLs,TF_co-expression	2000
15	WDR61	15:78603000-78605000	flanking	-11864	0.127827	78592135	78615861	WDR61	GH15J078321	C-HiC,Distance	2000
17	DDX52	17:35993448-35995581	intron	8978.5	-0.190161	35963867	36003493	DDX52	GH17J037603	eQTLs,C-HiC,Distance	2133
2	UBXN4	2:136823000-136825000	flanking	324811	0.15374	136499187	136899089	UBXN4	GH02J136124	eRNA_co-expression,TF_co-expression	2000
1	CHTOP	1:153671000-153673000	flanking	65475	-0.173247	153606456	154302441	CHTOP	GH01J154324	eQTLs,TF_co-expression	2000
10	ZNF22	10:45487000-45489000	flanking	-7923	-0.137589	45453116	45495922	ZNF22	GH10J044957	eQTLs,C-HiC,eRNA_co-expression	2000
17	CDK12	17:37686135-37691399	exon	71003	-0.151405	37617737	37939749	CDK12	GH17J039766	eRNA_co-expression,TF_co-expression	5264
11	FADD	11:69890000-69892000	flanking	-158269	0.147263	69793712	70049268	FADD	GH11J069947	C-HiC,eRNA_co-expression	2000
1	SERINC2	1:31956000-31958000	flanking	74588	-0.141182	31882410	31981554	SERINC2	GH01J031514	eQTLs,C-HiC	2000
4	TRAPPC11	4:184455000-184457000	flanking	-124420	0.131713	184363745	184580419	TRAPPC11	GH04J183442	C-HiC,TF_co-expression	2000
18	BCL2	18:60981315-60985135	intron	4136	0.2086	60950190	60987361	BCL2	GH18J063282	C-HiC,Distance	3820
2	B3GALT1	2:168477000-168479000	flanking	-197182	-0.185254	168187658	168675181	B3GALT1	GH02J167331	eQTLs,Distance	2000
8	ZNF596	8:544000-546000	flanking	362863	-0.153316	182135	675000	ZNF596	GH08J000723	eRNA_co-expression,TF_co-expression	2000
3	CCK	3:42361000-42363000	flanking	-54301	0.156831	42307698	42411557	CCK	GH03J042368	eQTLs,eRNA_co-expression	2000
1	ZFP69	1:41056000-41058000	flanking	114113	-0.146458	40942885	41179975	ZFP69	GH01J040708	eQTLs,eRNA_co-expression	2000
6	BLOC1S5	6:7529000-7531000	flanking	534647	-0.265902	7431433	8064647	BLOC1S5	GH06J007431	C-HiC,TF_co-expression	2000
17	NF1	17:29334000-29336000	flanking	-86945	-0.147159	29334744	29421944	NF1	GH17J031007	TF_co-expression,Distance	1256
6	HLA-C	6:31060000-31062000	flanking	178907	0.150576	30745107	31239907	HLA-C	GH06J030777	eQTLs,eRNA_co-expression	2000
22	PI4KA	22:21178702-21188850	intron	29929	-0.227932	21102831	21213705	PI4KA	GH22J020748	C-HiC,eRNA_co-expression,Distance	10148

## Sheet: Pan-cancan_studies_overlap
Datasets:
1) Corces MR et al., Science, 2018: the authors identified peaks of DNA accessibility (using ATAC-Seq) in a pan-cancer study on 410 tumor samples and predicted their gene interactions (FDR 1%) within a 500 kbp distance from each gene. Data were provided in Data S7 table of the paper
2) Smith KS et al., NAR, 2015: the authors identified cancer-specific somatic mutation signatures in genomic loci in 906 cancer patients, some of which associated with gene expression changes. Data were provided in supplementary material of the paper
3) Zhang W et al., Nat Gen, 2018: the authors provided a list of somatic eQTL (FDR 30%) defined associating somatic burden in putative promoters and enhancers to gene expression changes in 930 tumor samples. Data were provided in Supplementary Table 1 of the paper
PCAWG somatic eQTL					Pan-cancer studies
eGene	somatic burden interval coordinates (Chr:Start-End)	somatic burden interval type	somatic burden interval distance to eGene TSS (mid interval point to TSS)	Effect Size	Corces MR et al, Science, 2018	Zhang W et al, Nat Gen, 2018	Smith KS et al, NAR, 2015
BCL2	18:60981315-60985135	intron	4136	0.2086	Yes	-	Yes
SGK1	6:134490384-13449603	exon	146041	0.178923	Yes	-	-
IRF4	6:391809-393098	intron	715	0.140653	Yes	-	-
IGLV3-21	22:23055000-23057000	flanking	1826	0.153955	Yes	-	-
IGHE	14:106068000-106070000	flanking	-935	0.300167	Yes	-	-
LTA	6:31549000-31551000	flanking	10169	0.181144	Yes	-	-
