# Supplementary material for: Genomic basis for RNA alterations in cancer
Source: Nature. 2020 Feb 5;578(7793):129–36. doi: 10.1038/s41586-020-1970-0 (PMC7054216; doi:10.1038/s41586-020-1970-0)
Supplement: Supplementary file 3 — This zipped file contains Supplementary Tables 1-24 and a Supplementary Table Guide. [file 41586_2020_1970_MOESM3_ESM.zip › Supplementary_Tables/S6_roadmap_enrichment.xlsx]

## Sheet: Roadmap cell lines
EID	GROUP	MNEMONIC	STD_NAME
E001	ESC	ESC.I3	ES-I3 Cells
E002	ESC	ESC.WA7	ES-WA7 Cells
E003	ESC	ESC.H1	H1 Cells
E004	ES-deriv	ESDR.H1.BMP4.MESO	H1 BMP4 Derived Mesendoderm Cultured Cells
E005	ES-deriv	ESDR.H1.BMP4.TROP	H1 BMP4 Derived Trophoblast Cultured Cells
E006	ES-deriv	ESDR.H1.MSC	H1 Derived Mesenchymal Stem Cells
E007	ES-deriv	ESDR.H1.NEUR.PROG	H1 Derived Neuronal Progenitor Cultured Cells
E008	ESC	ESC.H9	H9 Cells
E009	ES-deriv	ESDR.H9.NEUR.PROG	H9 Derived Neuronal Progenitor Cultured Cells
E010	ES-deriv	ESDR.H9.NEUR	H9 Derived Neuron Cultured Cells
E011	ES-deriv	ESDR.CD184.ENDO	hESC Derived CD184+ Endoderm Cultured Cells
E012	ES-deriv	ESDR.CD56.ECTO	hESC Derived CD56+ Ectoderm Cultured Cells
E013	ES-deriv	ESDR.CD56.MESO	hESC Derived CD56+ Mesoderm Cultured Cells
E014	ESC	ESC.HUES48	HUES48 Cells
E015	ESC	ESC.HUES6	HUES6 Cells
E016	ESC	ESC.HUES64	HUES64 Cells
E017	IMR90	LNG.IMR90	IMR90 fetal lung fibroblasts Cell Line
E018	iPSC	IPSC.15b	iPS-15b Cells
E019	iPSC	IPSC.18	iPS-18 Cells
E020	iPSC	IPSC.20B	iPS-20b Cells
E021	iPSC	IPSC.DF.6.9	iPS DF 6.9 Cells
E022	iPSC	IPSC.DF.19.11	iPS DF 19.11 Cells
E023	Mesench	FAT.MSC.DR.ADIP	Mesenchymal Stem Cell Derived Adipocyte Cultured Cells
E024	ESC	ESC.4STAR	ES-UCSF4 Cells
E025	Mesench	FAT.ADIP.DR.MSC	Adipose Derived Mesenchymal Stem Cell Cultured Cells
E026	Mesench	STRM.MRW.MSC	Bone Marrow Derived Cultured Mesenchymal Stem Cells
E027	Epithelial	BRST.MYO	Breast Myoepithelial Primary Cells
E028	Epithelial	BRST.HMEC.35	Breast variant Human Mammary Epithelial Cells (vHMEC)
E029	HSC & B-cell	BLD.CD14.PC	Primary monocytes from peripheral blood
E030	HSC & B-cell	BLD.CD15.PC	Primary neutrophils from peripheral blood
E031	HSC & B-cell	BLD.CD19.CPC	Primary B cells from cord blood
E032	HSC & B-cell	BLD.CD19.PPC	Primary B cells from peripheral blood
E033	Blood & T-cell	BLD.CD3.CPC	Primary T cells from cord blood
E034	Blood & T-cell	BLD.CD3.PPC	Primary T cells from peripheral blood
E035	HSC & B-cell	BLD.CD34.PC	Primary hematopoietic stem cells
E036	HSC & B-cell	BLD.CD34.CC	Primary hematopoietic stem cells short term culture
E037	Blood & T-cell	BLD.CD4.MPC	Primary T helper memory cells from peripheral blood 2
E038	Blood & T-cell	BLD.CD4.NPC	Primary T helper naive cells from peripheral blood
E039	Blood & T-cell	BLD.CD4.CD25M.CD45RA.NPC	Primary T helper naive cells from peripheral blood
E040	Blood & T-cell	BLD.CD4.CD25M.CD45RO.MPC	Primary T helper memory cells from peripheral blood 1
E041	Blood & T-cell	BLD.CD4.CD25M.IL17M.PL.TPC	Primary T helper cells PMA-I stimulated
E042	Blood & T-cell	BLD.CD4.CD25M.IL17P.PL.TPC	Primary T helper 17 cells PMA-I stimulated
E043	Blood & T-cell	BLD.CD4.CD25M.TPC	Primary T helper cells from peripheral blood
E044	Blood & T-cell	BLD.CD4.CD25.CD127M.TREGPC	Primary T regulatory cells from peripheral blood
E045	Blood & T-cell	BLD.CD4.CD25I.CD127.TMEMPC	Primary T cells effector/memory enriched from peripheral blood
E046	HSC & B-cell	BLD.CD56.PC	Primary Natural Killer cells from peripheral blood
E047	Blood & T-cell	BLD.CD8.NPC	Primary T CD8+ naive cells from peripheral blood
E048	Blood & T-cell	BLD.CD8.MPC	Primary T CD8+ memory cells from peripheral blood
E049	Mesench	STRM.CHON.MRW.DR.MSC	Mesenchymal Stem Cell Derived Chondrocyte Cultured Cells
E050	HSC & B-cell	BLD.MOB.CD34.PC.F	Primary hematopoietic stem cells G-CSF-mobilized Female
E051	HSC & B-cell	BLD.MOB.CD34.PC.M	Primary hematopoietic stem cells G-CSF-mobilized Male
E052	Myosat	MUS.SAT	Muscle Satellite Cultured Cells
E053	Neurosph	BRN.CRTX.DR.NRSPHR	Cortex derived primary cultured neurospheres
E054	Neurosph	BRN.GANGEM.DR.NRSPHR	Ganglion Eminence derived primary cultured neurospheres
E055	Epithelial	SKIN.PEN.FRSK.FIB.01	Foreskin Fibroblast Primary Cells skin01
E056	Epithelial	SKIN.PEN.FRSK.FIB.02	Foreskin Fibroblast Primary Cells skin02
E057	Epithelial	SKIN.PEN.FRSK.KER.02	Foreskin Keratinocyte Primary Cells skin02
E058	Epithelial	SKIN.PEN.FRSK.KER.03	Foreskin Keratinocyte Primary Cells skin03
E059	Epithelial	SKIN.PEN.FRSK.MEL.01	Foreskin Melanocyte Primary Cells skin01
E061	Epithelial	SKIN.PEN.FRSK.MEL.03	Foreskin Melanocyte Primary Cells skin03
E062	Blood & T-cell	BLD.PER.MONUC.PC	Primary mononuclear cells from peripheral blood
E063	Adipose	FAT.ADIP.NUC	Adipose Nuclei
E065	Heart	VAS.AOR	Aorta
E066	Other	LIV.ADLT	Liver
E067	Brain	BRN.ANG.GYR	Brain Angular Gyrus
E068	Brain	BRN.ANT.CAUD	Brain Anterior Caudate
E069	Brain	BRN.CING.GYR	Brain Cingulate Gyrus
E070	Brain	BRN.GRM.MTRX	Brain Germinal Matrix
E071	Brain	BRN.HIPP.MID	Brain Hippocampus Middle
E072	Brain	BRN.INF.TMP	Brain Inferior Temporal Lobe
E073	Brain	BRN.DL.PRFRNTL.CRTX	Brain_Dorsolateral_Prefrontal_Cortex
E074	Brain	BRN.SUB.NIG	Brain Substantia Nigra
E075	Digestive	GI.CLN.MUC	Colonic Mucosa
E076	Sm. Muscle	GI.CLN.SM.MUS	Colon Smooth Muscle
E077	Digestive	GI.DUO.MUC	Duodenum Mucosa
E078	Sm. Muscle	GI.DUO.SM.MUS	Duodenum Smooth Muscle
E079	Digestive	GI.ESO	Esophagus
E080	Other	ADRL.GLND.FET	Fetal Adrenal Gland
E081	Brain	BRN.FET.M	Fetal Brain Male
E082	Brain	BRN.FET.F	Fetal Brain Female
E083	Heart	HRT.FET	Fetal Heart
E084	Digestive	GI.L.INT.FET	Fetal Intestine Large
E085	Digestive	GI.S.INT.FET	Fetal Intestine Small
E086	Other	KID.FET	Fetal Kidney
E087	Other	PANC.ISLT	Pancreatic Islets
E088	Other	LNG.FET	Fetal Lung
E089	Muscle	MUS.TRNK.FET	Fetal Muscle Trunk
E090	Muscle	MUS.LEG.FET	Fetal Muscle Leg
E091	Other	PLCNT.FET	Placenta
E092	Digestive	GI.STMC.FET	Fetal Stomach
E093	Thymus	THYM.FET	Fetal Thymus
E094	Digestive	GI.STMC.GAST	Gastric
E095	Heart	HRT.VENT.L	Left Ventricle
E096	Other	LNG	Lung
E097	Other	OVRY	Ovary
E098	Other	PANC	Pancreas
E099	Other	PLCNT.AMN	Placenta Amnion
E100	Muscle	MUS.PSOAS	Psoas Muscle
E101	Digestive	GI.RECT.MUC.29	Rectal Mucosa Donor 29
E102	Digestive	GI.RECT.MUC.31	Rectal Mucosa Donor 31
E103	Sm. Muscle	GI.RECT.SM.MUS	Rectal Smooth Muscle
E104	Heart	HRT.ATR.R	Right Atrium
E105	Heart	HRT.VNT.R	Right Ventricle
E106	Digestive	GI.CLN.SIG	Sigmoid Colon
E107	Muscle	MUS.SKLT.M	Skeletal Muscle Male
E108	Muscle	MUS.SKLT.F	Skeletal Muscle Female
E109	Digestive	GI.S.INT	Small Intestine
E110	Digestive	GI.STMC.MUC	Stomach Mucosa
E111	Sm. Muscle	GI.STMC.MUS	Stomach Smooth Muscle
E112	Thymus	THYM	Thymus
E113	Other	SPLN	Spleen
E114	ENCODE2012	LNG.A549.ETOH002.CNCR	A549 EtOH 0.02pct Lung Carcinoma Cell Line
E115	ENCODE2012	BLD.DND41.CNCR	Dnd41 TCell Leukemia Cell Line
E116	ENCODE2012	BLD.GM12878	GM12878 Lymphoblastoid Cells
E117	ENCODE2012	CRVX.HELAS3.CNCR	HeLa-S3 Cervical Carcinoma Cell Line
E118	ENCODE2012	LIV.HEPG2.CNCR	HepG2 Hepatocellular Carcinoma Cell Line
E119	ENCODE2012	BRST.HMEC	HMEC Mammary Epithelial Primary Cells
E120	ENCODE2012	MUS.HSMM	HSMM Skeletal Muscle Myoblasts Cells
E121	ENCODE2012	MUS.HSMMT	HSMM cell derived Skeletal Muscle Myotubes Cells
E122	ENCODE2012	VAS.HUVEC	HUVEC Umbilical Vein Endothelial Primary Cells
E123	ENCODE2012	BLD.K562.CNCR	K562 Leukemia Cells
E124	ENCODE2012	BLD.CD14.MONO	Monocytes-CD14+ RO01746 Primary Cells
E125	ENCODE2012	BRN.NHA	NH-A Astrocytes Primary Cells
E126	ENCODE2012	SKIN.NHDFAD	NHDF-Ad Adult Dermal Fibroblast Primary Cells
E127	ENCODE2012	SKIN.NHEK	NHEK-Epidermal Keratinocyte Primary Cells
E128	ENCODE2012	LNG.NHLF	NHLF Lung Fibroblast Primary Cells
E129	ENCODE2012	BONE.OSTEO	Osteoblast Primary Cells

## Sheet: Roadmap enrichment
Annotation	Cell_line	Annotation_in_significant_eqtl	Mean_annotation_in_matched_null	Fold Change	Empirical_Pvalue	FDR
25_Quies	E001	508	528.36	0.961	0.961	1
12_TxEnhW	E001	2	4.328	0.462	0.777	0.997
15_EnhAF	E001	11	4.893	2.248	0.006	0.187
8_TxWk	E001	36	36.79	0.979	0.496	0.921
10_TxEnh5	E001	2	1.9	1.053	0.298	0.863
4_PromD2	E001	2	4.665	0.429	0.882	1
9_TxReg	E001	2	2.022	0.989	0.343	0.882
17_EnhW2	E001	34	28.694	1.185	0.139	0.726
5_Tx5	E001	20	12.669	1.579	0.031	0.428
16_EnhW1	E001	10	12.691	0.788	0.722	0.978
22_PromP	E001	5	6.839	0.731	0.697	0.972
21_Het	E001	103	68.297	1.508	0.001	0.054
19_DNase	E001	15	14.31	1.048	0.364	0.882
7_Tx3	E001	21	24.188	0.868	0.713	0.975
20_ZNF/Rpts	E001	5	6.819	0.733	0.711	0.975
1_TssA	E001	8	10.676	0.749	0.725	0.979
24_ReprPC	E001	44	37.224	1.182	0.123	0.694
2_PromU	E001	10	13.804	0.724	0.81	1
14_EnhA2	E001	5	6.832	0.732	0.657	0.962
23_PromBiv	E001	13	12.538	1.037	0.393	0.894
3_PromD1	E001	5	7.57	0.661	0.72	0.976
13_EnhA1	E001	2	4.754	0.421	0.829	1
6_Tx	E001	4	5.562	0.719	0.647	0.96
18_EnhAc	E001	1	2.029	0.493	0.591	0.941
11_TxEnh3	E001	0	1.227	0	1	1
25_Quies	E002	503	521.973	0.964	0.941	1
16_EnhW1	E002	5	4.655	1.074	0.346	0.882
15_EnhAF	E002	4	6.172	0.648	0.712	0.975
8_TxWk	E002	44	43.813	1.004	0.454	0.915
10_TxEnh5	E002	2	0.469	4.264	0.016	0.325
4_PromD2	E002	1	3.533	0.283	0.87	1
9_TxReg	E002	1	0.495	2.02	0.098	0.633
17_EnhW2	E002	54	45.941	1.175	0.099	0.637
5_Tx5	E002	17	14.089	1.207	0.181	0.786
12_TxEnhW	E002	5	3.779	1.323	0.197	0.8
22_PromP	E002	3	6.628	0.453	0.93	1
21_Het	E002	103	71.414	1.442	0.001	0.054
19_DNase	E002	9	11.877	0.758	0.745	0.986
7_Tx3	E002	20	26.418	0.757	0.881	1
20_ZNF/Rpts	E002	7	6.329	1.106	0.267	0.843
1_TssA	E002	6	10.062	0.596	0.872	1
24_ReprPC	E002	53	44.198	1.199	0.08	0.6
2_PromU	E002	4	4.628	0.864	0.505	0.921
14_EnhA2	E002	0	0.612	0	1	1
23_PromBiv	E002	12	12.74	0.942	0.511	0.921
3_PromD1	E002	3	3.486	0.861	0.456	0.915
13_EnhA1	E002	1	1.133	0.883	0.321	0.872
6_Tx	E002	5	5.347	0.935	0.458	0.915
18_EnhAc	E002	0	1.082	0	1	1
11_TxEnh3	E002	0	1.291	0	1	1
25_Quies	E003	505	529.745	0.953	0.986	1
16_EnhW1	E003	8	5.623	1.423	0.112	0.674
15_EnhAF	E003	10	7.231	1.383	0.124	0.694
8_TxWk	E003	38	36.801	1.033	0.383	0.887
10_TxEnh5	E003	2	1.259	1.589	0.149	0.749
4_PromD2	E003	1	3.706	0.27	0.885	1
9_TxReg	E003	2	1.184	1.689	0.129	0.708
17_EnhW2	E003	38	32.08	1.185	0.138	0.726
5_Tx5	E003	14	11.613	1.206	0.21	0.812
12_TxEnhW	E003	3	3.497	0.858	0.462	0.915
22_PromP	E003	1	3.314	0.302	0.819	1
21_Het	E003	87	62.252	1.398	0.001	0.054
19_DNase	E003	8	10.906	0.734	0.798	0.999
7_Tx3	E003	18	25.03	0.719	0.916	1
20_ZNF/Rpts	E003	6	5.75	1.043	0.324	0.872
1_TssA	E003	4	7.16	0.559	0.842	1
24_ReprPC	E003	50	35.243	1.419	0.008	0.219
2_PromU	E003	6	8.896	0.674	0.762	0.994
14_EnhA2	E003	0	1.22	0	1	1
23_PromBiv	E003	11	11.263	0.977	0.454	0.915
3_PromD1	E003	11	10.247	1.073	0.339	0.879
13_EnhA1	E003	0	2.339	0	1	1
6_Tx	E003	4	5.234	0.764	0.598	0.944
18_EnhAc	E003	0	0.498	0	1	1
11_TxEnh3	E003	0	1.052	0	1	1
25_Quies	E004	513	535.703	0.958	0.972	1
12_TxEnhW	E004	4	3.361	1.19	0.256	0.842
15_EnhAF	E004	7	5.603	1.249	0.22	0.812
8_TxWk	E004	38	37.613	1.01	0.44	0.912
10_TxEnh5	E004	2	0.773	2.587	0.049	0.523
4_PromD2	E004	1	3.191	0.313	0.847	1
9_TxReg	E004	1	1.312	0.762	0.357	0.882
17_EnhW2	E004	34	34.916	0.974	0.52	0.922
5_Tx5	E004	12	9.447	1.27	0.181	0.786
16_EnhW1	E004	8	4.406	1.816	0.039	0.478
22_PromP	E004	1	5.191	0.193	0.968	1
21_Het	E004	96	65.264	1.471	0.001	0.054
19_DNase	E004	5	9.423	0.531	0.905	1
7_Tx3	E004	25	26.733	0.935	0.583	0.938
20_ZNF/Rpts	E004	5	6.032	0.829	0.57	0.935
1_TssA	E004	9	7.614	1.182	0.239	0.828
24_ReprPC	E004	43	34.922	1.231	0.08	0.6
2_PromU	E004	4	7.663	0.522	0.86	1
14_EnhA2	E004	0	1.395	0	1	1
23_PromBiv	E004	10	10.768	0.929	0.53	0.925
3_PromD1	E004	6	6.633	0.905	0.478	0.919
13_EnhA1	E004	2	2.433	0.822	0.441	0.912
6_Tx	E004	2	3.766	0.531	0.717	0.976
18_EnhAc	E004	0	0.785	0	1	1
11_TxEnh3	E004	0	1.339	0	1	1
25_Quies	E005	533	555.65	0.959	0.981	1
12_TxEnhW	E005	2	3.808	0.525	0.716	0.976
15_EnhAF	E005	12	7.432	1.615	0.053	0.541
8_TxWk	E005	46	45.774	1.005	0.465	0.916
10_TxEnh5	E005	2	2.476	0.808	0.435	0.911
4_PromD2	E005	2	2.917	0.686	0.557	0.933
9_TxReg	E005	3	1.642	1.827	0.092	0.633
17_EnhW2	E005	15	14.45	1.038	0.383	0.887
5_Tx5	E005	14	14.842	0.943	0.502	0.921
16_EnhW1	E005	5	4.141	1.207	0.236	0.826
22_PromP	E005	7	6.381	1.097	0.287	0.856
21_Het	E005	73	46.283	1.577	0.001	0.054
19_DNase	E005	12	15.425	0.778	0.766	0.995
7_Tx3	E005	22	21.417	1.027	0.384	0.887
20_ZNF/Rpts	E005	5	5.692	0.878	0.515	0.921
1_TssA	E005	6	7.179	0.836	0.56	0.934
24_ReprPC	E005	34	31.693	1.073	0.309	0.869
2_PromU	E005	2	8.078	0.248	0.982	1
14_EnhA2	E005	2	3.476	0.575	0.656	0.962
23_PromBiv	E005	5	8.995	0.556	0.881	1
3_PromD1	E005	7	6.258	1.119	0.298	0.863
13_EnhA1	E005	3	2.605	1.152	0.29	0.858
6_Tx	E005	4	4.991	0.801	0.564	0.934
18_EnhAc	E005	13	13.498	0.963	0.477	0.919
11_TxEnh3	E005	3	2.124	1.412	0.188	0.791
25_Quies	E006	523	545.995	0.958	0.976	1
12_TxEnhW	E006	2	4.197	0.477	0.782	0.999
15_EnhAF	E006	7	8.493	0.824	0.609	0.95
8_TxWk	E006	54	44.926	1.202	0.093	0.633
10_TxEnh5	E006	3	3.187	0.941	0.399	0.895
4_PromD2	E006	2	3.573	0.56	0.701	0.973
9_TxReg	E006	3	2.359	1.272	0.218	0.812
17_EnhW2	E006	22	20.46	1.075	0.315	0.87
5_Tx5	E006	13	14.333	0.907	0.569	0.935
16_EnhW1	E006	1	5.13	0.195	0.971	1
22_PromP	E006	3	5.479	0.548	0.814	1
21_Het	E006	64	42.396	1.51	0.001	0.054
19_DNase	E006	4	11.235	0.356	0.987	1
7_Tx3	E006	20	23.025	0.869	0.686	0.971
20_ZNF/Rpts	E006	4	5.551	0.721	0.702	0.973
1_TssA	E006	4	4.622	0.865	0.484	0.919
24_ReprPC	E006	55	52.307	1.051	0.321	0.872
2_PromU	E006	5	9.666	0.517	0.901	1
14_EnhA2	E006	2	4.582	0.436	0.824	1
23_PromBiv	E006	5	8.689	0.575	0.857	1
3_PromD1	E006	9	8.22	1.095	0.333	0.876
13_EnhA1	E006	5	4.12	1.214	0.237	0.826
6_Tx	E006	10	5.981	1.672	0.049	0.523
18_EnhAc	E006	5	5.407	0.925	0.456	0.915
11_TxEnh3	E006	5	2.398	2.085	0.034	0.453
25_Quies	E007	529	549.084	0.963	0.967	1
12_TxEnhW	E007	3	3.603	0.833	0.504	0.921
15_EnhAF	E007	10	6.491	1.541	0.082	0.601
8_TxWk	E007	44	44.817	0.982	0.497	0.921
10_TxEnh5	E007	3	1.302	2.304	0.06	0.553
4_PromD2	E007	2	3.593	0.557	0.712	0.975
9_TxReg	E007	3	0.811	3.699	0.009	0.24
17_EnhW2	E007	39	26.872	1.451	0.015	0.313
5_Tx5	E007	14	11.955	1.171	0.231	0.824
16_EnhW1	E007	5	4.283	1.167	0.254	0.842
22_PromP	E007	4	6.047	0.661	0.743	0.985
21_Het	E007	73	50.289	1.452	0.001	0.054
19_DNase	E007	5	10.377	0.482	0.956	1
7_Tx3	E007	21	23.273	0.902	0.625	0.952
20_ZNF/Rpts	E007	8	5.683	1.408	0.079	0.6
1_TssA	E007	5	6.859	0.729	0.657	0.962
24_ReprPC	E007	41	32.136	1.276	0.054	0.541
2_PromU	E007	4	7.965	0.502	0.885	1
14_EnhA2	E007	4	1.991	2.009	0.059	0.552
23_PromBiv	E007	9	11.707	0.769	0.749	0.989
3_PromD1	E007	7	7.275	0.962	0.447	0.915
13_EnhA1	E007	0	1.208	0	1	1
6_Tx	E007	2	4.466	0.448	0.807	1
18_EnhAc	E007	3	2.84	1.056	0.314	0.869
11_TxEnh3	E007	0	1.863	0	1	1
25_Quies	E008	506	528.483	0.957	0.977	1
16_EnhW1	E008	5	4.936	1.013	0.355	0.882
15_EnhAF	E008	11	6.053	1.817	0.031	0.428
8_TxWk	E008	48	40.322	1.19	0.114	0.678
10_TxEnh5	E008	3	0.884	3.394	0.019	0.365
4_PromD2	E008	1	3.9	0.256	0.903	1
9_TxReg	E008	1	1.018	0.982	0.275	0.85
17_EnhW2	E008	46	36.508	1.26	0.065	0.566
5_Tx5	E008	9	12.732	0.707	0.793	0.999
12_TxEnhW	E008	6	6.179	0.971	0.407	0.898
22_PromP	E008	1	3.872	0.258	0.899	1
21_Het	E008	99	64.039	1.546	0.001	0.054
19_DNase	E008	4	7.278	0.55	0.85	1
7_Tx3	E008	17	25.475	0.667	0.953	1
20_ZNF/Rpts	E008	6	5.689	1.055	0.314	0.869
1_TssA	E008	5	6.466	0.773	0.627	0.952
24_ReprPC	E008	45	37.545	1.199	0.099	0.637
2_PromU	E008	2	7.264	0.275	0.965	1
14_EnhA2	E008	1	1.663	0.601	0.48	0.919
23_PromBiv	E008	10	12.488	0.801	0.696	0.972
3_PromD1	E008	10	9.431	1.06	0.354	0.882
13_EnhA1	E008	1	1.628	0.614	0.482	0.919
6_Tx	E008	3	4.873	0.616	0.704	0.973
18_EnhAc	E008	0	0.791	0	1	1
11_TxEnh3	E008	0	1.259	0	1	1
25_Quies	E009	526	542.994	0.969	0.932	1
16_EnhW1	E009	4	4.581	0.873	0.493	0.921
15_EnhAF	E009	5	6.306	0.793	0.575	0.935
8_TxWk	E009	40	36.321	1.101	0.256	0.842
10_TxEnh5	E009	3	1.347	2.227	0.051	0.53
4_PromD2	E009	3	4.209	0.713	0.623	0.952
9_TxReg	E009	2	1.744	1.147	0.253	0.842
17_EnhW2	E009	23	18.892	1.217	0.166	0.762
5_Tx5	E009	17	12.797	1.328	0.121	0.694
12_TxEnhW	E009	1	3.963	0.252	0.891	1
22_PromP	E009	5	7.486	0.668	0.77	0.995
21_Het	E009	75	52.125	1.439	0.002	0.089
19_DNase	E009	9	12.252	0.735	0.79	0.999
7_Tx3	E009	21	24.001	0.875	0.666	0.966
20_ZNF/Rpts	E009	16	12.021	1.331	0.031	0.428
1_TssA	E009	7	7.826	0.894	0.525	0.925
24_ReprPC	E009	33	32.327	1.021	0.406	0.897
2_PromU	E009	4	9.144	0.437	0.949	1
14_EnhA2	E009	4	3.303	1.211	0.23	0.822
23_PromBiv	E009	8	10.177	0.786	0.693	0.972
3_PromD1	E009	9	8.206	1.097	0.33	0.874
13_EnhA1	E009	0	2.091	0	1	1
6_Tx	E009	6	6.622	0.906	0.481	0.919
18_EnhAc	E009	3	2.32	1.293	0.196	0.799
11_TxEnh3	E009	0	0.907	0	1	1
25_Quies	E010	535	545.115	0.981	0.816	1
12_TxEnhW	E010	0	2.719	0	1	1
15_EnhAF	E010	4	5.606	0.714	0.652	0.961
8_TxWk	E010	35	34.699	1.009	0.451	0.915
10_TxEnh5	E010	2	1.576	1.269	0.224	0.82
4_PromD2	E010	2	3.673	0.545	0.743	0.985
9_TxReg	E010	2	2.033	0.984	0.35	0.882
17_EnhW2	E010	14	8.832	1.585	0.045	0.51
5_Tx5	E010	15	12.259	1.224	0.195	0.796
16_EnhW1	E010	5	4.619	1.082	0.313	0.869
22_PromP	E010	9	7.444	1.209	0.23	0.822
21_Het	E010	77	53.933	1.428	0.001	0.054
19_DNase	E010	14	16.141	0.867	0.647	0.96
7_Tx3	E010	24	24.389	0.984	0.469	0.917
20_ZNF/Rpts	E010	5	6.594	0.758	0.674	0.968
1_TssA	E010	7	8.585	0.815	0.615	0.95
24_ReprPC	E010	33	33.807	0.976	0.495	0.921
2_PromU	E010	4	9.999	0.4	0.961	1
14_EnhA2	E010	7	4.131	1.695	0.064	0.564
23_PromBiv	E010	5	9.84	0.508	0.93	1
3_PromD1	E010	6	8.485	0.707	0.712	0.975
13_EnhA1	E010	1	3.015	0.332	0.794	0.999
6_Tx	E010	3	6.332	0.474	0.865	1
18_EnhAc	E010	6	6.138	0.978	0.414	0.9
11_TxEnh3	E010	0	0.924	0	1	1
25_Quies	E011	525	540.216	0.972	0.895	1
12_TxEnhW	E011	4	5.265	0.76	0.594	0.943
15_EnhAF	E011	4	5.084	0.787	0.55	0.929
8_TxWk	E011	33	35.896	0.919	0.646	0.96
10_TxEnh5	E011	3	2.094	1.433	0.17	0.765
4_PromD2	E011	1	3.399	0.294	0.851	1
9_TxReg	E011	3	2.159	1.39	0.184	0.79
17_EnhW2	E011	50	30.885	1.619	0.001	0.054
5_Tx5	E011	14	12.882	1.087	0.324	0.872
16_EnhW1	E011	11	9.765	1.126	0.26	0.843
22_PromP	E011	8	16.51	0.485	0.988	1
21_Het	E011	91	64.584	1.409	0.002	0.089
19_DNase	E011	12	19.16	0.626	0.942	1
7_Tx3	E011	19	22.874	0.831	0.749	0.989
20_ZNF/Rpts	E011	9	6.603	1.363	0.102	0.646
1_TssA	E011	8	9.364	0.854	0.586	0.938
24_ReprPC	E011	39	33.884	1.151	0.167	0.764
2_PromU	E011	5	8.624	0.58	0.85	1
14_EnhA2	E011	6	5.1	1.176	0.265	0.843
23_PromBiv	E011	9	12.295	0.732	0.768	0.995
3_PromD1	E011	6	6.813	0.881	0.508	0.921
13_EnhA1	E011	3	3.428	0.875	0.446	0.915
6_Tx	E011	2	5.96	0.336	0.914	1
18_EnhAc	E011	4	2.725	1.468	0.096	0.633
11_TxEnh3	E011	0	1.588	0	1	1
25_Quies	E012	510	529.217	0.964	0.951	1
16_EnhW1	E012	8	8.098	0.988	0.423	0.905
15_EnhAF	E012	19	7.68	2.474	0.001	0.054
8_TxWk	E012	41	37.73	1.087	0.286	0.856
10_TxEnh5	E012	2	1.587	1.26	0.232	0.825
4_PromD2	E012	1	3.526	0.284	0.876	1
9_TxReg	E012	2	1.638	1.221	0.235	0.826
17_EnhW2	E012	42	26.385	1.592	0.001	0.054
5_Tx5	E012	8	9.808	0.816	0.612	0.95
12_TxEnhW	E012	3	4.57	0.656	0.68	0.97
22_PromP	E012	8	6.905	1.159	0.251	0.842
21_Het	E012	98	65.138	1.504	0.001	0.054
19_DNase	E012	3	10.058	0.298	0.992	1
7_Tx3	E012	21	28.227	0.744	0.909	1
20_ZNF/Rpts	E012	6	8.036	0.747	0.739	0.985
1_TssA	E012	10	8.372	1.194	0.236	0.826
24_ReprPC	E012	47	38.192	1.231	0.061	0.553
2_PromU	E012	5	9.788	0.511	0.921	1
14_EnhA2	E012	5	6.316	0.792	0.585	0.938
23_PromBiv	E012	11	12.116	0.908	0.561	0.934
3_PromD1	E012	7	8.001	0.875	0.533	0.925
13_EnhA1	E012	2	2.582	0.775	0.462	0.915
6_Tx	E012	7	6.549	1.069	0.324	0.872
18_EnhAc	E012	3	3.418	0.878	0.456	0.915
11_TxEnh3	E012	1	1.86	0.538	0.558	0.933
25_Quies	E013	539	547.419	0.985	0.765	0.995
12_TxEnhW	E013	4	5.819	0.687	0.685	0.971
15_EnhAF	E013	5	4.784	1.045	0.332	0.876
8_TxWk	E013	32	35.208	0.909	0.662	0.966
10_TxEnh5	E013	3	3.171	0.946	0.388	0.888
4_PromD2	E013	3	3.42	0.877	0.451	0.915
9_TxReg	E013	3	3.073	0.976	0.352	0.882
17_EnhW2	E013	27	26.689	1.012	0.415	0.9
5_Tx5	E013	18	15.406	1.168	0.233	0.825
16_EnhW1	E013	8	7.546	1.06	0.355	0.882
22_PromP	E013	4	5.97	0.67	0.72	0.976
21_Het	E013	73	45.969	1.588	0.001	0.054
19_DNase	E013	12	14.716	0.815	0.685	0.971
7_Tx3	E013	18	21.23	0.848	0.707	0.975
20_ZNF/Rpts	E013	5	6.271	0.797	0.617	0.95
1_TssA	E013	6	6.88	0.872	0.535	0.925
24_ReprPC	E013	42	39.652	1.059	0.31	0.869
2_PromU	E013	7	11.312	0.619	0.882	1
14_EnhA2	E013	0	3.616	0	1	1
23_PromBiv	E013	7	10.257	0.682	0.792	0.999
3_PromD1	E013	7	8.258	0.848	0.578	0.935
13_EnhA1	E013	2	4.505	0.444	0.804	1
6_Tx	E013	8	7.865	1.017	0.4	0.895
18_EnhAc	E013	9	7.866	1.144	0.263	0.843
11_TxEnh3	E013	1	1.746	0.573	0.518	0.921
25_Quies	E014	512	530.134	0.966	0.946	1
16_EnhW1	E014	14	10.917	1.282	0.134	0.713
15_EnhAF	E014	6	3.303	1.817	0.063	0.558
8_TxWk	E014	21	34.297	0.612	0.987	1
10_TxEnh5	E014	2	1.527	1.31	0.223	0.819
4_PromD2	E014	1	3.6	0.278	0.879	1
9_TxReg	E014	3	2.032	1.476	0.162	0.762
17_EnhW2	E014	33	30.781	1.072	0.303	0.863
5_Tx5	E014	14	11.199	1.25	0.19	0.791
12_TxEnhW	E014	1	3.943	0.254	0.894	1
22_PromP	E014	3	6.081	0.493	0.893	1
21_Het	E014	98	64.554	1.518	0.001	0.054
19_DNase	E014	7	10.201	0.686	0.789	0.999
7_Tx3	E014	17	23.334	0.729	0.886	1
20_ZNF/Rpts	E014	6	6.241	0.961	0.42	0.903
1_TssA	E014	8	9.257	0.864	0.566	0.934
24_ReprPC	E014	46	35.408	1.299	0.031	0.428
2_PromU	E014	5	8.947	0.559	0.853	1
14_EnhA2	E014	6	4.402	1.363	0.165	0.762
23_PromBiv	E014	12	13.003	0.923	0.554	0.93
3_PromD1	E014	8	8.173	0.979	0.444	0.915
13_EnhA1	E014	3	5.587	0.537	0.792	0.999
6_Tx	E014	3	5.375	0.558	0.762	0.994
18_EnhAc	E014	0	0.4	0	1	1
11_TxEnh3	E014	0	1.078	0	1	1
25_Quies	E015	519	536.187	0.968	0.938	1
16_EnhW1	E015	8	7.662	1.044	0.35	0.882
15_EnhAF	E015	10	6.349	1.575	0.072	0.584
8_TxWk	E015	36	35.813	1.005	0.442	0.913
10_TxEnh5	E015	3	2.15	1.395	0.18	0.785
4_PromD2	E015	2	4.458	0.449	0.872	1
9_TxReg	E015	4	1.918	2.086	0.055	0.541
17_EnhW2	E015	26	26.374	0.986	0.481	0.919
5_Tx5	E015	12	11.449	1.048	0.373	0.883
12_TxEnhW	E015	4	3.758	1.064	0.319	0.87
22_PromP	E015	3	6.268	0.479	0.894	1
21_Het	E015	84	60.558	1.387	0.002	0.089
19_DNase	E015	10	12.399	0.807	0.703	0.973
7_Tx3	E015	14	23.045	0.608	0.976	1
20_ZNF/Rpts	E015	6	5.848	1.026	0.347	0.882
1_TssA	E015	7	9.72	0.72	0.745	0.986
24_ReprPC	E015	42	32.267	1.302	0.039	0.478
2_PromU	E015	6	10.241	0.586	0.867	1
14_EnhA2	E015	5	7.683	0.651	0.754	0.992
23_PromBiv	E015	12	12.989	0.924	0.549	0.928
3_PromD1	E015	10	9.304	1.075	0.34	0.88
13_EnhA1	E015	2	3.686	0.543	0.699	0.972
6_Tx	E015	3	5.618	0.534	0.797	0.999
18_EnhAc	E015	0	1.602	0	1	1
11_TxEnh3	E015	1	1.003	0.997	0.263	0.843
25_Quies	E016	517	533.725	0.969	0.941	1
16_EnhW1	E016	9	6.498	1.385	0.129	0.708
15_EnhAF	E016	10	6.431	1.555	0.081	0.6
8_TxWk	E016	29	34.823	0.833	0.801	1
10_TxEnh5	E016	2	1.722	1.161	0.251	0.842
4_PromD2	E016	1	3.49	0.287	0.867	1
9_TxReg	E016	2	1.908	1.048	0.295	0.863
17_EnhW2	E016	36	26.179	1.375	0.031	0.428
5_Tx5	E016	13	11.402	1.14	0.276	0.851
12_TxEnhW	E016	4	3.535	1.132	0.286	0.856
22_PromP	E016	2	5.198	0.385	0.911	1
21_Het	E016	82	61.535	1.333	0.005	0.171
19_DNase	E016	11	11.448	0.961	0.476	0.919
7_Tx3	E016	18	23.01	0.782	0.83	1
20_ZNF/Rpts	E016	6	6.053	0.991	0.38	0.887
1_TssA	E016	5	8.603	0.581	0.865	1
24_ReprPC	E016	41	34.446	1.19	0.12	0.694
2_PromU	E016	6	9.211	0.651	0.804	1
14_EnhA2	E016	6	4.354	1.378	0.152	0.749
23_PromBiv	E016	10	12.719	0.786	0.728	0.981
3_PromD1	E016	9	9.276	0.97	0.452	0.915
13_EnhA1	E016	0	4.068	0	1	1
6_Tx	E016	3	5.555	0.54	0.791	0.999
18_EnhAc	E016	0	0.722	0	1	1
11_TxEnh3	E016	0	1.017	0	1	1
25_Quies	E017	545	550.282	0.99	0.665	0.966
12_TxEnhW	E017	4	2.665	1.501	0.149	0.749
15_EnhAF	E017	17	11.422	1.488	0.062	0.556
8_TxWk	E017	44	37.955	1.159	0.17	0.765
10_TxEnh5	E017	5	4.113	1.216	0.238	0.827
4_PromD2	E017	2	2.875	0.696	0.559	0.933
9_TxReg	E017	3	3.358	0.893	0.435	0.911
17_EnhW2	E017	10	8.689	1.151	0.26	0.843
5_Tx5	E017	17	14.037	1.211	0.192	0.792
16_EnhW1	E017	1	3.423	0.292	0.859	1
22_PromP	E017	3	4.139	0.725	0.602	0.946
21_Het	E017	34	26.261	1.295	0.022	0.386
19_DNase	E017	6	17.186	0.349	0.995	1
7_Tx3	E017	18	21.776	0.827	0.751	0.99
20_ZNF/Rpts	E017	4	4.634	0.863	0.511	0.921
1_TssA	E017	4	4.492	0.89	0.471	0.917
24_ReprPC	E017	65	64.788	1.003	0.457	0.915
2_PromU	E017	7	10.633	0.658	0.819	1
14_EnhA2	E017	1	4.413	0.227	0.934	1
23_PromBiv	E017	4	7.188	0.556	0.841	1
3_PromD1	E017	7	9.978	0.702	0.746	0.986
13_EnhA1	E017	4	6.412	0.624	0.765	0.995
6_Tx	E017	5	5.311	0.941	0.438	0.911
18_EnhAc	E017	12	6.824	1.758	0.03	0.428
11_TxEnh3	E017	3	1.741	1.723	0.102	0.646
25_Quies	E018	513	526.245	0.975	0.87	1
16_EnhW1	E018	11	10.081	1.091	0.304	0.864
15_EnhAF	E018	13	6.404	2.03	0.01	0.252
8_TxWk	E018	31	37.153	0.834	0.808	1
10_TxEnh5	E018	2	1.566	1.277	0.215	0.812
4_PromD2	E018	2	4.852	0.412	0.9	1
9_TxReg	E018	3	1.627	1.844	0.095	0.633
17_EnhW2	E018	42	38.003	1.105	0.24	0.828
5_Tx5	E018	13	9.898	1.313	0.152	0.749
12_TxEnhW	E018	1	4.376	0.229	0.921	1
22_PromP	E018	1	4.304	0.232	0.929	1
21_Het	E018	95	64.539	1.472	0.001	0.054
19_DNase	E018	3	8.428	0.356	0.977	1
7_Tx3	E018	19	25.657	0.741	0.902	1
20_ZNF/Rpts	E018	6	6.279	0.956	0.424	0.905
1_TssA	E018	6	9.833	0.61	0.864	1
24_ReprPC	E018	44	36.18	1.216	0.097	0.633
2_PromU	E018	5	9.27	0.539	0.892	1
14_EnhA2	E018	1	4.57	0.219	0.937	1
23_PromBiv	E018	15	15.531	0.966	0.517	0.921
3_PromD1	E018	11	7.883	1.395	0.124	0.694
13_EnhA1	E018	2	3.413	0.586	0.643	0.957
6_Tx	E018	6	5.109	1.174	0.257	0.843
18_EnhAc	E018	0	0.908	0	1	1
11_TxEnh3	E018	0	1.444	0	1	1
25_Quies	E019	522	535.347	0.975	0.879	1
12_TxEnhW	E019	1	3.454	0.29	0.835	1
15_EnhAF	E019	14	5.743	2.438	0.001	0.054
8_TxWk	E019	30	35.364	0.848	0.775	0.997
10_TxEnh5	E019	2	2.048	0.977	0.33	0.874
4_PromD2	E019	1	3.386	0.295	0.856	1
9_TxReg	E019	3	1.969	1.524	0.139	0.726
17_EnhW2	E019	25	22.876	1.093	0.285	0.856
5_Tx5	E019	15	10.471	1.433	0.082	0.601
16_EnhW1	E019	9	9.014	0.998	0.416	0.9
22_PromP	E019	2	5.589	0.358	0.946	1
21_Het	E019	99	64.409	1.537	0.001	0.054
19_DNase	E019	6	10.865	0.552	0.911	1
7_Tx3	E019	17	23.865	0.712	0.908	1
20_ZNF/Rpts	E019	6	6.275	0.956	0.429	0.907
1_TssA	E019	7	9.325	0.751	0.705	0.973
24_ReprPC	E019	41	33.725	1.216	0.085	0.613
2_PromU	E019	8	10.065	0.795	0.641	0.957
14_EnhA2	E019	13	9.648	1.347	0.118	0.691
23_PromBiv	E019	11	13.219	0.832	0.674	0.968
3_PromD1	E019	6	8.367	0.717	0.706	0.974
13_EnhA1	E019	1	3.876	0.258	0.891	1
6_Tx	E019	2	4.754	0.421	0.84	1
18_EnhAc	E019	1	1.42	0.704	0.417	0.9
11_TxEnh3	E019	1	1.103	0.907	0.312	0.869
25_Quies	E020	511	532.798	0.959	0.972	1
12_TxEnhW	E020	3	4.142	0.724	0.559	0.933
15_EnhAF	E020	3	3.256	0.921	0.4	0.895
8_TxWk	E020	27	35.502	0.761	0.915	1
10_TxEnh5	E020	2	2.146	0.932	0.37	0.883
4_PromD2	E020	2	4.405	0.454	0.854	1
9_TxReg	E020	3	2.128	1.41	0.179	0.783
17_EnhW2	E020	32	31.609	1.012	0.432	0.91
5_Tx5	E020	16	10.96	1.46	0.073	0.586
16_EnhW1	E020	17	12.689	1.34	0.097	0.633
22_PromP	E020	2	5.297	0.378	0.923	1
21_Het	E020	95	63.218	1.503	0.001	0.054
19_DNase	E020	7	9.585	0.73	0.733	0.982
7_Tx3	E020	17	23.424	0.726	0.898	1
20_ZNF/Rpts	E020	6	6.364	0.943	0.455	0.915
1_TssA	E020	6	8.661	0.693	0.752	0.99
24_ReprPC	E020	35	34.034	1.028	0.374	0.883
2_PromU	E020	8	9.679	0.827	0.626	0.952
14_EnhA2	E020	8	8.937	0.895	0.54	0.925
23_PromBiv	E020	15	13.582	1.104	0.286	0.856
3_PromD1	E020	7	8.502	0.823	0.61	0.95
13_EnhA1	E020	3	4.086	0.734	0.571	0.935
6_Tx	E020	3	5.41	0.555	0.785	0.999
18_EnhAc	E020	0	0.797	0	1	1
11_TxEnh3	E020	0	1.115	0	1	1
25_Quies	E021	529	545.834	0.969	0.943	1
16_EnhW1	E021	2	3.555	0.563	0.682	0.971
15_EnhAF	E021	6	5.318	1.128	0.288	0.857
8_TxWk	E021	35	42.11	0.831	0.837	1
10_TxEnh5	E021	2	0.631	3.17	0.041	0.487
4_PromD2	E021	1	3.392	0.295	0.854	1
9_TxReg	E021	1	0.659	1.517	0.153	0.749
17_EnhW2	E021	32	25.024	1.279	0.089	0.625
5_Tx5	E021	12	10.673	1.124	0.299	0.863
12_TxEnhW	E021	1	2.871	0.348	0.767	0.995
22_PromP	E021	2	5.15	0.388	0.87	1
21_Het	E021	92	57.712	1.594	0.001	0.054
19_DNase	E021	8	9.588	0.834	0.616	0.95
7_Tx3	E021	15	23.078	0.65	0.96	1
20_ZNF/Rpts	E021	6	5.01	1.198	0.198	0.801
1_TssA	E021	7	9.908	0.706	0.754	0.992
24_ReprPC	E021	42	28.419	1.478	0.006	0.187
2_PromU	E021	4	6.079	0.658	0.71	0.975
14_EnhA2	E021	1	0.949	1.054	0.246	0.834
23_PromBiv	E021	9	10.016	0.899	0.563	0.934
3_PromD1	E021	6	5.881	1.02	0.37	0.883
13_EnhA1	E021	0	0.822	0	1	1
6_Tx	E021	2	3.672	0.545	0.69	0.972
18_EnhAc	E021	0	1.617	0	1	1
11_TxEnh3	E021	0	0.802	0	1	1
25_Quies	E022	541	551.222	0.981	0.803	1
16_EnhW1	E022	3	5.468	0.549	0.798	0.999
15_EnhAF	E022	8	5.661	1.413	0.13	0.71
8_TxWk	E022	43	44.743	0.961	0.564	0.934
10_TxEnh5	E022	2	1.711	1.169	0.244	0.831
4_PromD2	E022	4	4.484	0.892	0.466	0.916
9_TxReg	E022	2	1.244	1.608	0.133	0.713
17_EnhW2	E022	38	25.935	1.465	0.014	0.304
5_Tx5	E022	12	11.069	1.084	0.315	0.87
12_TxEnhW	E022	3	3.685	0.814	0.475	0.919
22_PromP	E022	1	4.792	0.209	0.944	1
21_Het	E022	72	49.798	1.446	0.001	0.054
19_DNase	E022	9	11.232	0.801	0.689	0.972
7_Tx3	E022	20	22.384	0.893	0.647	0.96
20_ZNF/Rpts	E022	7	5.042	1.388	0.098	0.633
1_TssA	E022	6	5.729	1.047	0.353	0.882
24_ReprPC	E022	26	24.859	1.046	0.353	0.882
2_PromU	E022	4	9.228	0.433	0.954	1
14_EnhA2	E022	2	2.394	0.835	0.423	0.905
23_PromBiv	E022	11	11.647	0.944	0.509	0.921
3_PromD1	E022	12	10.291	1.166	0.269	0.844
13_EnhA1	E022	0	1.245	0	1	1
6_Tx	E022	5	4.487	1.114	0.302	0.863
18_EnhAc	E022	2	3.891	0.514	0.745	0.986
11_TxEnh3	E022	3	1.855	1.617	0.123	0.694
25_Quies	E023	546	538.94	1.013	0.259	0.843
12_TxEnhW	E023	8	4.693	1.705	0.061	0.553
15_EnhAF	E023	9	10.914	0.825	0.652	0.961
8_TxWk	E023	41	39.19	1.046	0.352	0.882
10_TxEnh5	E023	8	5.568	1.437	0.129	0.708
4_PromD2	E023	3	3.133	0.958	0.375	0.883
9_TxReg	E023	2	5.566	0.359	0.903	1
17_EnhW2	E023	32	26.945	1.188	0.155	0.753
5_Tx5	E023	17	13.244	1.284	0.152	0.749
16_EnhW1	E023	7	10.456	0.669	0.792	0.999
22_PromP	E023	4	6.236	0.641	0.767	0.995
21_Het	E023	23	20.592	1.117	0.218	0.812
19_DNase	E023	10	12.339	0.81	0.687	0.972
7_Tx3	E023	16	23.862	0.671	0.936	1
20_ZNF/Rpts	E023	3	5.99	0.501	0.897	1
1_TssA	E023	7	6.224	1.125	0.284	0.856
24_ReprPC	E023	64	70.569	0.907	0.768	0.995
2_PromU	E023	8	15.503	0.516	0.967	1
14_EnhA2	E023	13	14.618	0.889	0.599	0.944
23_PromBiv	E023	4	7.117	0.562	0.828	1
3_PromD1	E023	7	8.619	0.812	0.617	0.95
13_EnhA1	E023	15	10.949	1.37	0.096	0.633
6_Tx	E023	4	6.99	0.572	0.805	1
18_EnhAc	E023	11	5.835	1.885	0.018	0.348
11_TxEnh3	E023	4	2.73	1.465	0.15	0.749
25_Quies	E024	515	540.205	0.953	0.986	1
16_EnhW1	E024	9	6.362	1.415	0.11	0.667
15_EnhAF	E024	7	6.736	1.039	0.358	0.882
8_TxWk	E024	29	38.194	0.759	0.898	1
10_TxEnh5	E024	3	1.653	1.815	0.101	0.646
4_PromD2	E024	1	3.368	0.297	0.871	1
9_TxReg	E024	2	1.398	1.431	0.178	0.781
17_EnhW2	E024	34	23.269	1.461	0.016	0.325
5_Tx5	E024	10	11.532	0.867	0.594	0.943
12_TxEnhW	E024	2	3.192	0.627	0.585	0.938
22_PromP	E024	2	5.839	0.343	0.947	1
21_Het	E024	89	57.995	1.535	0.001	0.054
19_DNase	E024	6	11.448	0.524	0.931	1
7_Tx3	E024	15	21.426	0.7	0.915	1
20_ZNF/Rpts	E024	8	5.465	1.464	0.056	0.541
1_TssA	E024	8	8.832	0.906	0.511	0.921
24_ReprPC	E024	39	33.898	1.151	0.164	0.762
2_PromU	E024	10	10.482	0.954	0.474	0.919
14_EnhA2	E024	4	3.012	1.328	0.192	0.792
23_PromBiv	E024	12	12.231	0.981	0.467	0.916
3_PromD1	E024	7	7.721	0.907	0.512	0.921
13_EnhA1	E024	0	1.751	0	1	1
6_Tx	E024	3	5.541	0.541	0.792	0.999
18_EnhAc	E024	2	2.756	0.726	0.517	0.921
11_TxEnh3	E024	0	0.856	0	1	1
25_Quies	E025	559	556.118	1.005	0.374	0.883
12_TxEnhW	E025	12	4.056	2.959	0.001	0.054
15_EnhAF	E025	17	8.666	1.962	0.003	0.119
8_TxWk	E025	35	37.054	0.945	0.585	0.938
10_TxEnh5	E025	6	6.077	0.987	0.396	0.895
4_PromD2	E025	6	2.972	2.019	0.043	0.498
9_TxReg	E025	4	6.331	0.632	0.739	0.985
17_EnhW2	E025	9	14.879	0.605	0.925	1
5_Tx5	E025	20	14.486	1.381	0.071	0.584
16_EnhW1	E025	7	10.029	0.698	0.795	0.999
22_PromP	E025	7	6.526	1.073	0.34	0.88
21_Het	E025	18	20.257	0.889	0.656	0.962
19_DNase	E025	15	17.21	0.872	0.653	0.961
7_Tx3	E025	14	21.931	0.638	0.961	1
20_ZNF/Rpts	E025	4	5.827	0.686	0.73	0.982
1_TssA	E025	6	6.253	0.96	0.427	0.907
24_ReprPC	E025	47	53.75	0.874	0.798	0.999
2_PromU	E025	7	15.987	0.438	0.991	1
14_EnhA2	E025	19	15.521	1.224	0.176	0.776
23_PromBiv	E025	6	6.607	0.908	0.486	0.919
3_PromD1	E025	8	8.824	0.907	0.516	0.921
13_EnhA1	E025	16	13.065	1.225	0.177	0.779
6_Tx	E025	5	6.869	0.728	0.667	0.967
18_EnhAc	E025	9	7.325	1.229	0.204	0.812
11_TxEnh3	E025	2	2.085	0.959	0.364	0.882
25_Quies	E026	552	551.405	1.001	0.448	0.915
12_TxEnhW	E026	5	3.653	1.369	0.176	0.776
15_EnhAF	E026	14	8.962	1.562	0.039	0.478
8_TxWk	E026	38	37.126	1.024	0.406	0.897
10_TxEnh5	E026	5	4.411	1.134	0.276	0.851
4_PromD2	E026	1	2.696	0.371	0.755	0.992
9_TxReg	E026	2	5.096	0.392	0.881	1
17_EnhW2	E026	12	17.404	0.689	0.874	1
5_Tx5	E026	17	13.788	1.233	0.184	0.79
16_EnhW1	E026	7	8.898	0.787	0.666	0.966
22_PromP	E026	4	4.092	0.978	0.403	0.896
21_Het	E026	19	17.556	1.082	0.287	0.856
19_DNase	E026	9	11.204	0.803	0.691	0.972
7_Tx3	E026	15	22.872	0.656	0.951	1
20_ZNF/Rpts	E026	2	5.431	0.368	0.963	1
1_TssA	E026	6	5.379	1.115	0.302	0.863
24_ReprPC	E026	59	63.029	0.936	0.663	0.966
2_PromU	E026	6	14.457	0.415	0.991	1
14_EnhA2	E026	11	6.491	1.695	0.041	0.487
23_PromBiv	E026	4	5.629	0.711	0.658	0.963
3_PromD1	E026	5	8.095	0.618	0.776	0.997
13_EnhA1	E026	15	13.534	1.108	0.289	0.857
6_Tx	E026	6	6.133	0.978	0.412	0.9
18_EnhAc	E026	4	2.69	1.487	0.146	0.741
11_TxEnh3	E026	3	1.936	1.55	0.132	0.713
25_Quies	E027	526	548.307	0.959	0.978	1
12_TxEnhW	E027	9	5.579	1.613	0.072	0.584
15_EnhAF	E027	13	7.633	1.703	0.04	0.482
8_TxWk	E027	35	41.051	0.853	0.799	0.999
10_TxEnh5	E027	2	5.48	0.365	0.897	1
4_PromD2	E027	6	5.323	1.127	0.254	0.842
9_TxReg	E027	4	4.006	0.999	0.375	0.883
17_EnhW2	E027	25	16.78	1.49	0.031	0.428
5_Tx5	E027	23	16.926	1.359	0.068	0.577
16_EnhW1	E027	2	6.343	0.315	0.954	1
22_PromP	E027	9	8.338	1.079	0.313	0.869
21_Het	E027	51	33.678	1.514	0.002	0.089
19_DNase	E027	6	18.833	0.319	0.999	1
7_Tx3	E027	19	23.147	0.821	0.765	0.995
20_ZNF/Rpts	E027	4	5.556	0.72	0.691	0.972
1_TssA	E027	4	4.398	0.91	0.456	0.915
24_ReprPC	E027	30	38.089	0.788	0.885	1
2_PromU	E027	5	13.213	0.378	0.991	1
14_EnhA2	E027	8	6.376	1.255	0.212	0.812
23_PromBiv	E027	7	10.282	0.681	0.798	0.999
3_PromD1	E027	9	8.802	1.022	0.397	0.895
13_EnhA1	E027	5	3.612	1.384	0.164	0.762
6_Tx	E027	11	8.574	1.283	0.175	0.776
18_EnhAc	E027	12	11.205	1.071	0.328	0.874
11_TxEnh3	E027	3	2.366	1.268	0.204	0.812
25_Quies	E028	508	553.018	0.919	1	1
12_TxEnhW	E028	3	4.022	0.746	0.567	0.934
15_EnhAF	E028	19	11.133	1.707	0.022	0.386
8_TxWk	E028	51	36.905	1.382	0.013	0.292
10_TxEnh5	E028	4	3.848	1.04	0.341	0.88
4_PromD2	E028	1	3.243	0.308	0.828	1
9_TxReg	E028	3	2.905	1.033	0.344	0.882
17_EnhW2	E028	14	20.933	0.669	0.928	1
5_Tx5	E028	27	16.404	1.646	0.007	0.206
16_EnhW1	E028	15	8.345	1.797	0.015	0.313
22_PromP	E028	7	4.881	1.434	0.11	0.667
21_Het	E028	59	40.835	1.445	0.001	0.054
19_DNase	E028	7	15.131	0.463	0.988	1
7_Tx3	E028	22	22.644	0.972	0.514	0.921
20_ZNF/Rpts	E028	4	5.424	0.737	0.667	0.967
1_TssA	E028	5	6.363	0.786	0.622	0.952
24_ReprPC	E028	35	33.409	1.048	0.354	0.882
2_PromU	E028	8	11.382	0.703	0.775	0.997
14_EnhA2	E028	12	10.496	1.143	0.284	0.856
23_PromBiv	E028	6	7.333	0.818	0.585	0.938
3_PromD1	E028	6	6.859	0.875	0.514	0.921
13_EnhA1	E028	7	5.479	1.278	0.198	0.801
6_Tx	E028	12	8.391	1.43	0.094	0.633
18_EnhAc	E028	2	4.417	0.453	0.811	1
11_TxEnh3	E028	3	1.968	1.524	0.148	0.749
25_Quies	E029	535	526.891	1.015	0.205	0.812
12_TxEnhW	E029	1	3.108	0.322	0.786	0.999
15_EnhAF	E029	32	22.625	1.414	0.026	0.425
8_TxWk	E029	44	36.578	1.203	0.102	0.646
10_TxEnh5	E029	7	5.432	1.289	0.189	0.791
4_PromD2	E029	5	2.72	1.838	0.072	0.584
9_TxReg	E029	4	5.96	0.671	0.716	0.976
17_EnhW2	E029	17	16.535	1.028	0.396	0.895
5_Tx5	E029	11	12.194	0.902	0.552	0.929
16_EnhW1	E029	6	2.641	2.272	0.02	0.367
22_PromP	E029	14	9.984	1.402	0.028	0.428
21_Het	E029	24	23.417	1.025	0.383	0.887
19_DNase	E029	4	5.778	0.692	0.693	0.972
7_Tx3	E029	19	25.992	0.731	0.902	1
20_ZNF/Rpts	E029	4	6.092	0.657	0.777	0.997
1_TssA	E029	3	2.767	1.084	0.301	0.863
24_ReprPC	E029	27	36.572	0.738	0.93	1
2_PromU	E029	16	15.105	1.059	0.338	0.879
14_EnhA2	E029	9	9.807	0.918	0.516	0.921
23_PromBiv	E029	13	12.75	1.02	0.389	0.888
3_PromD1	E029	15	11.237	1.335	0.11	0.667
13_EnhA1	E029	4	5.847	0.684	0.686	0.971
6_Tx	E029	8	7.001	1.143	0.265	0.843
18_EnhAc	E029	10	10.38	0.963	0.459	0.915
11_TxEnh3	E029	1	2.506	0.399	0.711	0.975
25_Quies	E030	534	514.81	1.037	0.03	0.428
12_TxEnhW	E030	1	4.942	0.202	0.947	1
15_EnhAF	E030	12	8.607	1.394	0.117	0.689
8_TxWk	E030	39	33.558	1.162	0.15	0.749
10_TxEnh5	E030	6	5.193	1.155	0.265	0.843
4_PromD2	E030	6	2.675	2.243	0.029	0.428
9_TxReg	E030	9	7.701	1.169	0.233	0.825
17_EnhW2	E030	71	43.898	1.617	0.001	0.054
5_Tx5	E030	7	10.582	0.662	0.795	0.999
16_EnhW1	E030	13	9.809	1.325	0.067	0.571
22_PromP	E030	12	11.968	1.003	0.392	0.892
21_Het	E030	33	35.592	0.927	0.631	0.952
19_DNase	E030	3	4.213	0.712	0.607	0.949
7_Tx3	E030	18	26.003	0.692	0.942	1
20_ZNF/Rpts	E030	4	7.076	0.565	0.878	1
1_TssA	E030	3	2.443	1.228	0.218	0.812
24_ReprPC	E030	29	42.866	0.677	0.983	1
2_PromU	E030	14	13.199	1.061	0.363	0.882
14_EnhA2	E030	3	8.764	0.342	0.97	1
23_PromBiv	E030	13	13.542	0.96	0.495	0.921
3_PromD1	E030	11	12.308	0.894	0.577	0.935
13_EnhA1	E030	8	9.562	0.837	0.629	0.952
6_Tx	E030	6	8.753	0.685	0.762	0.994
18_EnhAc	E030	4	2.847	1.405	0.16	0.762
11_TxEnh3	E030	6	3.055	1.964	0.044	0.507
25_Quies	E031	509	505.339	1.007	0.353	0.882
12_TxEnhW	E031	7	6.776	1.033	0.371	0.883
15_EnhAF	E031	13	9.354	1.39	0.103	0.647
8_TxWk	E031	35	37.186	0.941	0.604	0.946
10_TxEnh5	E031	5	5.006	0.999	0.383	0.887
4_PromD2	E031	21	17.757	1.183	0.057	0.541
9_TxReg	E031	3	5.496	0.546	0.823	1
17_EnhW2	E031	48	39.414	1.218	0.083	0.607
5_Tx5	E031	17	15.124	1.124	0.282	0.856
16_EnhW1	E031	24	8.765	2.738	0.001	0.054
22_PromP	E031	23	12.834	1.792	0.001	0.054
21_Het	E031	26	31.631	0.822	0.83	1
19_DNase	E031	6	5.041	1.19	0.245	0.833
7_Tx3	E031	18	27.6	0.652	0.968	1
20_ZNF/Rpts	E031	6	7.19	0.834	0.602	0.946
1_TssA	E031	4	4.523	0.884	0.473	0.918
24_ReprPC	E031	30	38.756	0.774	0.916	1
2_PromU	E031	10	12.369	0.808	0.687	0.972
14_EnhA2	E031	16	11.034	1.45	0.052	0.537
23_PromBiv	E031	12	13.195	0.909	0.579	0.935
3_PromD1	E031	15	12.213	1.228	0.17	0.765
13_EnhA1	E031	10	6.741	1.483	0.057	0.541
6_Tx	E031	6	8.672	0.692	0.756	0.993
18_EnhAc	E031	7	5.202	1.346	0.151	0.749
11_TxEnh3	E031	4	2.977	1.344	0.201	0.809
25_Quies	E032	528	528.761	0.999	0.499	0.921
12_TxEnhW	E032	2	4.558	0.439	0.806	1
15_EnhAF	E032	8	10.417	0.768	0.713	0.975
8_TxWk	E032	38	37.988	1	0.458	0.915
10_TxEnh5	E032	10	6.463	1.547	0.08	0.6
4_PromD2	E032	24	20.751	1.157	0.045	0.51
9_TxReg	E032	26	15.544	1.673	0.002	0.089
17_EnhW2	E032	7	16.705	0.419	0.991	1
5_Tx5	E032	13	12.327	1.055	0.351	0.882
16_EnhW1	E032	21	3.711	5.659	0.001	0.054
22_PromP	E032	13	7.101	1.831	0.013	0.292
21_Het	E032	19	21.828	0.87	0.693	0.972
19_DNase	E032	5	5.991	0.835	0.558	0.933
7_Tx3	E032	15	22.982	0.653	0.959	1
20_ZNF/Rpts	E032	4	5.44	0.735	0.664	0.966
1_TssA	E032	3	2.709	1.107	0.295	0.863
24_ReprPC	E032	25	33.793	0.74	0.935	1
2_PromU	E032	11	12.083	0.91	0.563	0.934
14_EnhA2	E032	21	10.883	1.93	0.006	0.187
23_PromBiv	E032	6	7.187	0.835	0.555	0.931
3_PromD1	E032	21	21.303	0.986	0.477	0.919
13_EnhA1	E032	12	7.247	1.656	0.03	0.428
6_Tx	E032	4	6.055	0.661	0.697	0.972
18_EnhAc	E032	19	12.497	1.52	0.036	0.464
11_TxEnh3	E032	4	2.621	1.526	0.129	0.708
25_Quies	E033	529	528.348	1.001	0.461	0.915
12_TxEnhW	E033	8	8.926	0.896	0.531	0.925
15_EnhAF	E033	10	10.176	0.983	0.444	0.915
8_TxWk	E033	39	32.895	1.186	0.121	0.694
10_TxEnh5	E033	6	5.921	1.013	0.329	0.874
4_PromD2	E033	11	5.785	1.901	0.014	0.304
9_TxReg	E033	7	5.538	1.264	0.162	0.762
17_EnhW2	E033	53	40.564	1.307	0.022	0.386
5_Tx5	E033	22	13.923	1.58	0.02	0.367
16_EnhW1	E033	18	13.938	1.291	0.087	0.616
22_PromP	E033	31	15.722	1.972	0.001	0.054
21_Het	E033	23	23.211	0.991	0.479	0.919
19_DNase	E033	3	4.361	0.688	0.643	0.957
7_Tx3	E033	13	22.496	0.578	0.983	1
20_ZNF/Rpts	E033	5	6.275	0.797	0.619	0.951
1_TssA	E033	2	2.379	0.841	0.438	0.911
24_ReprPC	E033	18	31.745	0.567	0.992	1
2_PromU	E033	12	10.837	1.107	0.298	0.863
14_EnhA2	E033	11	4.745	2.318	0.005	0.171
23_PromBiv	E033	9	13.058	0.689	0.889	1
3_PromD1	E033	8	9.128	0.876	0.562	0.934
13_EnhA1	E033	1	2.423	0.413	0.695	0.972
6_Tx	E033	4	7.077	0.565	0.829	1
18_EnhAc	E033	2	0.56	3.571	0.022	0.386
11_TxEnh3	E033	4	2.736	1.462	0.154	0.753
25_Quies	E034	553	543.701	1.017	0.153	0.749
12_TxEnhW	E034	0	5.369	0	1	1
15_EnhAF	E034	6	10.054	0.597	0.848	1
8_TxWk	E034	36	32.064	1.123	0.203	0.812
10_TxEnh5	E034	6	6.011	0.998	0.406	0.897
4_PromD2	E034	7	6.951	1.007	0.317	0.87
9_TxReg	E034	11	10.205	1.078	0.294	0.863
17_EnhW2	E034	25	17.357	1.44	0.038	0.476
5_Tx5	E034	18	13.194	1.364	0.089	0.625
16_EnhW1	E034	6	5.299	1.132	0.287	0.856
22_PromP	E034	6	10.106	0.594	0.96	1
21_Het	E034	22	19.985	1.101	0.274	0.85
19_DNase	E034	7	5.957	1.175	0.256	0.842
7_Tx3	E034	13	21.646	0.601	0.971	1
20_ZNF/Rpts	E034	4	5.172	0.773	0.623	0.952
1_TssA	E034	3	2.372	1.265	0.209	0.812
24_ReprPC	E034	17	25.914	0.656	0.96	1
2_PromU	E034	8	12.346	0.648	0.859	1
14_EnhA2	E034	6	7.362	0.815	0.598	0.944
23_PromBiv	E034	3	7.419	0.404	0.936	1
3_PromD1	E034	12	12.336	0.973	0.486	0.919
13_EnhA1	E034	8	5.048	1.585	0.076	0.597
6_Tx	E034	5	6.971	0.717	0.673	0.968
18_EnhAc	E034	6	3.328	1.803	0.047	0.521
11_TxEnh3	E034	2	1.885	1.061	0.284	0.856
25_Quies	E035	516	512.102	1.008	0.361	0.882
12_TxEnhW	E035	11	7.132	1.542	0.077	0.599
15_EnhAF	E035	8	8.982	0.891	0.541	0.925
8_TxWk	E035	40	36.869	1.085	0.267	0.843
10_TxEnh5	E035	4	3.084	1.297	0.217	0.812
4_PromD2	E035	16	12.999	1.231	0.078	0.599
9_TxReg	E035	8	6.903	1.159	0.185	0.79
17_EnhW2	E035	65	46.15	1.408	0.007	0.206
5_Tx5	E035	16	13.619	1.175	0.226	0.821
16_EnhW1	E035	31	10.821	2.865	0.001	0.054
22_PromP	E035	5	6.85	0.73	0.818	1
21_Het	E035	28	31.642	0.885	0.712	0.975
19_DNase	E035	4	4.862	0.823	0.517	0.921
7_Tx3	E035	18	28.29	0.636	0.98	1
20_ZNF/Rpts	E035	6	7.772	0.772	0.676	0.968
1_TssA	E035	2	2.515	0.795	0.459	0.915
24_ReprPC	E035	39	45.828	0.851	0.825	1
2_PromU	E035	18	18.727	0.961	0.493	0.921
14_EnhA2	E035	10	6.481	1.543	0.078	0.599
23_PromBiv	E035	2	8.865	0.226	0.99	1
3_PromD1	E035	11	10.394	1.058	0.366	0.883
13_EnhA1	E035	18	6.748	2.667	0.001	0.054
6_Tx	E035	4	8.51	0.47	0.911	1
18_EnhAc	E035	8	5.979	1.338	0.069	0.579
11_TxEnh3	E035	10	3.536	2.828	0.003	0.119
25_Quies	E036	509	524.088	0.971	0.909	1
12_TxEnhW	E036	5	4.917	1.017	0.373	0.883
15_EnhAF	E036	16	10.31	1.552	0.039	0.478
8_TxWk	E036	40	36.665	1.091	0.263	0.843
10_TxEnh5	E036	8	4.911	1.629	0.063	0.558
4_PromD2	E036	31	10.989	2.821	0.001	0.054
9_TxReg	E036	16	9.325	1.716	0.005	0.171
17_EnhW2	E036	50	30.002	1.667	0.001	0.054
5_Tx5	E036	11	12.474	0.882	0.574	0.935
16_EnhW1	E036	6	8.309	0.722	0.705	0.973
22_PromP	E036	17	6.841	2.485	0.001	0.054
21_Het	E036	23	28.455	0.808	0.84	1
19_DNase	E036	2	6.644	0.301	0.959	1
7_Tx3	E036	17	26.952	0.631	0.972	1
20_ZNF/Rpts	E036	6	7.525	0.797	0.638	0.956
1_TssA	E036	3	2.595	1.156	0.244	0.831
24_ReprPC	E036	29	42.969	0.675	0.984	1
2_PromU	E036	21	18.906	1.111	0.243	0.831
14_EnhA2	E036	14	11.624	1.204	0.186	0.79
23_PromBiv	E036	1	8.733	0.115	0.997	1
3_PromD1	E036	17	11.553	1.471	0.048	0.523
13_EnhA1	E036	7	7.206	0.971	0.429	0.907
6_Tx	E036	4	8.459	0.473	0.92	1
18_EnhAc	E036	7	5.497	1.273	0.181	0.786
11_TxEnh3	E036	4	2.203	1.816	0.073	0.586
25_Quies	E037	570	551.227	1.034	0.023	0.396
12_TxEnhW	E037	4	6.492	0.616	0.731	0.982
15_EnhAF	E037	10	14.472	0.691	0.901	1
8_TxWk	E037	31	31.221	0.993	0.458	0.915
10_TxEnh5	E037	2	6.397	0.313	0.934	1
4_PromD2	E037	6	2.291	2.619	0.011	0.264
9_TxReg	E037	8	7.341	1.09	0.304	0.864
17_EnhW2	E037	14	16.138	0.868	0.653	0.961
5_Tx5	E037	15	12.823	1.17	0.239	0.828
16_EnhW1	E037	9	7.05	1.277	0.186	0.79
22_PromP	E037	12	11.591	1.035	0.327	0.874
21_Het	E037	14	18.71	0.748	0.851	1
19_DNase	E037	14	8.862	1.58	0.03	0.428
7_Tx3	E037	15	22.478	0.667	0.942	1
20_ZNF/Rpts	E037	4	5.516	0.725	0.683	0.971
1_TssA	E037	2	2.303	0.868	0.401	0.895
24_ReprPC	E037	22	30.004	0.733	0.915	1
2_PromU	E037	11	12.1	0.909	0.54	0.925
14_EnhA2	E037	9	9.821	0.916	0.502	0.921
23_PromBiv	E037	3	7.785	0.385	0.96	1
3_PromD1	E037	9	11.121	0.809	0.665	0.966
13_EnhA1	E037	7	7.256	0.965	0.417	0.9
6_Tx	E037	5	5.99	0.835	0.54	0.925
18_EnhAc	E037	1	1.488	0.672	0.448	0.915
11_TxEnh3	E037	6	2.628	2.283	0.02	0.367
25_Quies	E038	571	550.306	1.038	0.017	0.335
12_TxEnhW	E038	11	7.926	1.388	0.125	0.696
15_EnhAF	E038	8	11.747	0.681	0.918	1
8_TxWk	E038	35	31.932	1.096	0.25	0.84
10_TxEnh5	E038	4	5.54	0.722	0.632	0.953
4_PromD2	E038	4	2.636	1.517	0.139	0.726
9_TxReg	E038	10	6.224	1.607	0.04	0.482
17_EnhW2	E038	16	19.614	0.816	0.741	0.985
5_Tx5	E038	17	13.62	1.248	0.161	0.762
16_EnhW1	E038	6	7.135	0.841	0.574	0.935
22_PromP	E038	8	5.234	1.528	0.069	0.579
21_Het	E038	21	19.828	1.059	0.345	0.882
19_DNase	E038	8	8.056	0.993	0.411	0.9
7_Tx3	E038	14	21.878	0.64	0.956	1
20_ZNF/Rpts	E038	5	5.592	0.894	0.482	0.919
1_TssA	E038	3	2.645	1.134	0.271	0.844
24_ReprPC	E038	26	35.841	0.725	0.964	1
2_PromU	E038	10	11.588	0.863	0.593	0.942
14_EnhA2	E038	11	9.238	1.191	0.25	0.84
23_PromBiv	E038	5	6.779	0.738	0.656	0.962
3_PromD1	E038	8	9.802	0.816	0.636	0.955
13_EnhA1	E038	2	4.007	0.499	0.761	0.994
6_Tx	E038	3	6.523	0.46	0.873	1
18_EnhAc	E038	3	1.795	1.671	0.123	0.694
11_TxEnh3	E038	4	2.301	1.738	0.095	0.633
25_Quies	E039	570	547.555	1.041	0.016	0.325
12_TxEnhW	E039	4	6.94	0.576	0.793	0.999
15_EnhAF	E039	6	8.932	0.672	0.835	1
8_TxWk	E039	31	30.095	1.03	0.388	0.888
10_TxEnh5	E039	4	6.853	0.584	0.812	1
4_PromD2	E039	5	2.437	2.052	0.042	0.495
9_TxReg	E039	10	8.123	1.231	0.186	0.79
17_EnhW2	E039	22	20.871	1.054	0.344	0.882
5_Tx5	E039	15	13.053	1.149	0.253	0.842
16_EnhW1	E039	7	7.902	0.886	0.541	0.925
22_PromP	E039	5	4.92	1.016	0.372	0.883
21_Het	E039	20	20.079	0.996	0.457	0.915
19_DNase	E039	13	7.973	1.631	0.017	0.335
7_Tx3	E039	11	22.388	0.491	0.998	1
20_ZNF/Rpts	E039	5	5.767	0.867	0.527	0.925
1_TssA	E039	2	0.955	2.094	0.078	0.599
24_ReprPC	E039	27	38.238	0.706	0.976	1
2_PromU	E039	9	11.328	0.794	0.682	0.971
14_EnhA2	E039	10	9.594	1.042	0.364	0.882
23_PromBiv	E039	6	8.794	0.682	0.787	0.999
3_PromD1	E039	11	12.928	0.851	0.633	0.954
13_EnhA1	E039	3	4.899	0.612	0.719	0.976
6_Tx	E039	7	7.539	0.929	0.49	0.92
18_EnhAc	E039	1	0.799	1.252	0.192	0.792
11_TxEnh3	E039	3	2.266	1.324	0.194	0.795
25_Quies	E040	570	550.305	1.036	0.02	0.367
12_TxEnhW	E040	8	7.102	1.126	0.304	0.864
15_EnhAF	E040	7	10.176	0.688	0.832	1
8_TxWk	E040	30	30.627	0.98	0.505	0.921
10_TxEnh5	E040	4	6.226	0.642	0.731	0.982
4_PromD2	E040	5	2.847	1.756	0.084	0.611
9_TxReg	E040	8	7.092	1.128	0.263	0.843
17_EnhW2	E040	15	20.418	0.735	0.884	1
5_Tx5	E040	19	13.331	1.425	0.067	0.571
16_EnhW1	E040	7	7.628	0.918	0.5	0.921
22_PromP	E040	8	7.336	1.091	0.305	0.865
21_Het	E040	21	20.403	1.029	0.399	0.895
19_DNase	E040	12	8.058	1.489	0.061	0.553
7_Tx3	E040	13	22.74	0.572	0.986	1
20_ZNF/Rpts	E040	5	5.688	0.879	0.5	0.921
1_TssA	E040	2	2.239	0.893	0.381	0.887
24_ReprPC	E040	21	32.972	0.637	0.988	1
2_PromU	E040	9	12.157	0.74	0.761	0.994
14_EnhA2	E040	12	10.689	1.123	0.28	0.856
23_PromBiv	E040	3	6.54	0.459	0.882	1
3_PromD1	E040	11	10.817	1.017	0.409	0.899
13_EnhA1	E040	2	3.562	0.561	0.699	0.972
6_Tx	E040	5	6.054	0.826	0.567	0.934
18_EnhAc	E040	2	1.139	1.756	0.11	0.667
11_TxEnh3	E040	2	2.57	0.778	0.474	0.919
25_Quies	E041	572	551.768	1.037	0.018	0.348
12_TxEnhW	E041	6	5.933	1.011	0.361	0.882
15_EnhAF	E041	8	7.886	1.014	0.375	0.883
8_TxWk	E041	28	28.891	0.969	0.528	0.925
10_TxEnh5	E041	7	8.392	0.834	0.595	0.943
4_PromD2	E041	4	2.712	1.475	0.093	0.633
9_TxReg	E041	14	10.556	1.326	0.109	0.667
17_EnhW2	E041	15	15.317	0.979	0.469	0.917
5_Tx5	E041	17	12.787	1.329	0.104	0.648
16_EnhW1	E041	7	6.479	1.08	0.327	0.874
22_PromP	E041	17	12.33	1.379	0.028	0.428
21_Het	E041	19	18.711	1.015	0.409	0.899
19_DNase	E041	7	8.311	0.842	0.599	0.944
7_Tx3	E041	12	20.375	0.589	0.975	1
20_ZNF/Rpts	E041	5	5.701	0.877	0.51	0.921
1_TssA	E041	3	1.989	1.508	0.143	0.735
24_ReprPC	E041	18	25.739	0.699	0.926	1
2_PromU	E041	10	13.343	0.749	0.76	0.994
14_EnhA2	E041	6	12.15	0.494	0.979	1
23_PromBiv	E041	3	6.865	0.437	0.897	1
3_PromD1	E041	12	12.258	0.979	0.467	0.916
13_EnhA1	E041	7	7.606	0.92	0.48	0.919
6_Tx	E041	7	7.145	0.98	0.43	0.909
18_EnhAc	E041	1	0.664	1.506	0.144	0.735
11_TxEnh3	E041	2	1.886	1.06	0.297	0.863
25_Quies	E042	566	548.922	1.031	0.036	0.464
12_TxEnhW	E042	9	6.792	1.325	0.174	0.776
15_EnhAF	E042	6	10.474	0.573	0.922	1
8_TxWk	E042	29	30.701	0.945	0.562	0.934
10_TxEnh5	E042	2	6.152	0.325	0.941	1
4_PromD2	E042	6	2.904	2.066	0.03	0.428
9_TxReg	E042	6	7.341	0.817	0.596	0.944
17_EnhW2	E042	10	16.687	0.599	0.941	1
5_Tx5	E042	13	11.907	1.092	0.311	0.869
16_EnhW1	E042	7	5.652	1.238	0.225	0.821
22_PromP	E042	11	5.762	1.909	0.013	0.292
21_Het	E042	25	20.427	1.224	0.112	0.674
19_DNase	E042	11	8.271	1.33	0.122	0.694
7_Tx3	E042	14	22.975	0.609	0.979	1
20_ZNF/Rpts	E042	5	5.722	0.874	0.508	0.921
1_TssA	E042	1	0.955	1.047	0.244	0.831
24_ReprPC	E042	22	36.138	0.609	0.995	1
2_PromU	E042	9	10.8	0.833	0.617	0.95
14_EnhA2	E042	13	8.454	1.538	0.063	0.558
23_PromBiv	E042	7	12.523	0.559	0.974	1
3_PromD1	E042	13	12.408	1.048	0.378	0.884
13_EnhA1	E042	3	3.861	0.777	0.521	0.922
6_Tx	E042	7	6.524	1.073	0.313	0.869
18_EnhAc	E042	6	4.119	1.457	0.028	0.428
11_TxEnh3	E042	4	2.836	1.41	0.164	0.762
25_Quies	E043	572	550.688	1.039	0.012	0.282
12_TxEnhW	E043	9	4.67	1.927	0.034	0.453
15_EnhAF	E043	7	9.55	0.733	0.715	0.976
8_TxWk	E043	28	30.654	0.913	0.636	0.955
10_TxEnh5	E043	5	8.339	0.6	0.832	1
4_PromD2	E043	3	2.197	1.365	0.19	0.791
9_TxReg	E043	9	7.79	1.155	0.257	0.843
17_EnhW2	E043	7	11.269	0.621	0.873	1
5_Tx5	E043	15	13.497	1.111	0.296	0.863
16_EnhW1	E043	9	6.289	1.431	0.089	0.625
22_PromP	E043	6	6.109	0.982	0.42	0.903
21_Het	E043	21	18.414	1.14	0.215	0.812
19_DNase	E043	8	9.077	0.881	0.567	0.934
7_Tx3	E043	10	20.736	0.482	0.997	1
20_ZNF/Rpts	E043	4	5.677	0.705	0.719	0.976
1_TssA	E043	3	2.355	1.274	0.219	0.812
24_ReprPC	E043	24	35.766	0.671	0.987	1
2_PromU	E043	12	13.37	0.898	0.567	0.934
14_EnhA2	E043	15	12.932	1.16	0.22	0.812
23_PromBiv	E043	6	8.868	0.677	0.79	0.999
3_PromD1	E043	10	11.457	0.873	0.595	0.943
13_EnhA1	E043	3	3.872	0.775	0.539	0.925
6_Tx	E043	7	7.122	0.983	0.414	0.9
18_EnhAc	E043	2	2.025	0.988	0.334	0.876
11_TxEnh3	E043	3	2.135	1.405	0.165	0.762
25_Quies	E044	582	547.688	1.063	0.001	0.054
12_TxEnhW	E044	9	7.842	1.148	0.287	0.856
15_EnhAF	E044	4	4.945	0.809	0.529	0.925
8_TxWk	E044	23	29.643	0.776	0.864	1
10_TxEnh5	E044	4	5.531	0.723	0.629	0.952
4_PromD2	E044	5	2.558	1.955	0.056	0.541
9_TxReg	E044	12	10.681	1.123	0.229	0.822
17_EnhW2	E044	15	21.175	0.708	0.892	1
5_Tx5	E044	20	12.689	1.576	0.028	0.428
16_EnhW1	E044	18	8.072	2.23	0.001	0.054
22_PromP	E044	4	5.616	0.712	0.646	0.96
21_Het	E044	21	20.183	1.04	0.365	0.882
19_DNase	E044	8	7.78	1.028	0.354	0.882
7_Tx3	E044	13	21.584	0.602	0.975	1
20_ZNF/Rpts	E044	4	5.738	0.697	0.739	0.985
1_TssA	E044	3	1.291	2.324	0.037	0.473
24_ReprPC	E044	27	38.071	0.709	0.976	1
2_PromU	E044	8	11.464	0.698	0.795	0.999
14_EnhA2	E044	11	5.986	1.838	0.028	0.428
23_PromBiv	E044	7	12.542	0.558	0.971	1
3_PromD1	E044	13	12.566	1.035	0.399	0.895
13_EnhA1	E044	5	4.482	1.116	0.271	0.844
6_Tx	E044	7	7.108	0.985	0.417	0.9
18_EnhAc	E044	1	0.816	1.225	0.193	0.793
11_TxEnh3	E044	2	2.201	0.909	0.379	0.886
25_Quies	E045	571	545.177	1.047	0.002	0.089
12_TxEnhW	E045	13	9.217	1.41	0.098	0.633
15_EnhAF	E045	6	8.132	0.738	0.723	0.978
8_TxWk	E045	32	29.971	1.068	0.314	0.869
10_TxEnh5	E045	3	4.19	0.716	0.599	0.944
4_PromD2	E045	4	3.064	1.305	0.223	0.819
9_TxReg	E045	7	6.311	1.109	0.275	0.85
17_EnhW2	E045	20	26.165	0.764	0.87	1
5_Tx5	E045	17	12.457	1.365	0.096	0.633
16_EnhW1	E045	14	8.023	1.745	0.027	0.428
22_PromP	E045	6	6.538	0.918	0.485	0.919
21_Het	E045	22	21.805	1.009	0.424	0.905
19_DNase	E045	6	7.213	0.832	0.587	0.939
7_Tx3	E045	13	23.698	0.549	0.994	1
20_ZNF/Rpts	E045	5	5.857	0.854	0.544	0.926
1_TssA	E045	3	1.666	1.801	0.093	0.633
24_ReprPC	E045	30	41.993	0.714	0.98	1
2_PromU	E045	7	11.293	0.62	0.871	1
14_EnhA2	E045	4	6.043	0.662	0.71	0.975
23_PromBiv	E045	5	8.919	0.561	0.889	1
3_PromD1	E045	10	10.756	0.93	0.501	0.921
13_EnhA1	E045	3	3.18	0.943	0.381	0.887
6_Tx	E045	5	7.446	0.672	0.738	0.985
18_EnhAc	E045	1	0.3	3.333	0.041	0.487
11_TxEnh3	E045	4	2.93	1.365	0.166	0.762
25_Quies	E046	547	534.735	1.023	0.096	0.633
12_TxEnhW	E046	3	5.345	0.561	0.77	0.995
15_EnhAF	E046	9	13.421	0.671	0.843	1
8_TxWk	E046	30	30.233	0.992	0.473	0.918
10_TxEnh5	E046	9	5.071	1.775	0.049	0.523
4_PromD2	E046	11	11.91	0.924	0.572	0.935
9_TxReg	E046	13	9.059	1.435	0.038	0.476
17_EnhW2	E046	26	20.718	1.255	0.097	0.633
5_Tx5	E046	14	12.017	1.165	0.242	0.831
16_EnhW1	E046	4	4.825	0.829	0.545	0.926
22_PromP	E046	8	8.561	0.934	0.489	0.919
21_Het	E046	24	20.335	1.18	0.166	0.762
19_DNase	E046	6	6.424	0.934	0.446	0.915
7_Tx3	E046	14	22.495	0.622	0.971	1
20_ZNF/Rpts	E046	3	5.23	0.574	0.834	1
1_TssA	E046	9	6.634	1.357	0.075	0.592
24_ReprPC	E046	42	43.798	0.959	0.569	0.935
2_PromU	E046	11	13.455	0.818	0.674	0.968
14_EnhA2	E046	5	5.768	0.867	0.486	0.919
23_PromBiv	E046	14	13.091	1.069	0.295	0.863
3_PromD1	E046	17	12.547	1.355	0.075	0.592
13_EnhA1	E046	4	4.807	0.832	0.54	0.925
6_Tx	E046	3	5.966	0.503	0.848	1
18_EnhAc	E046	5	4.518	1.107	0.297	0.863
11_TxEnh3	E046	3	2.422	1.239	0.219	0.812
25_Quies	E047	577	548.96	1.051	0.003	0.119
12_TxEnhW	E047	7	6.352	1.102	0.318	0.87
15_EnhAF	E047	11	14.938	0.736	0.866	1
8_TxWk	E047	27	31.914	0.846	0.77	0.995
10_TxEnh5	E047	3	5.915	0.507	0.816	1
4_PromD2	E047	8	2.642	3.028	0.003	0.119
9_TxReg	E047	6	6.094	0.985	0.389	0.888
17_EnhW2	E047	12	16.446	0.73	0.833	1
5_Tx5	E047	16	13.208	1.211	0.206	0.812
16_EnhW1	E047	7	7.124	0.983	0.41	0.9
22_PromP	E047	9	4.808	1.872	0.024	0.403
21_Het	E047	22	20.005	1.1	0.264	0.843
19_DNase	E047	10	8.827	1.133	0.258	0.843
7_Tx3	E047	16	23.667	0.676	0.948	1
20_ZNF/Rpts	E047	4	5.58	0.717	0.699	0.972
1_TssA	E047	3	2.506	1.197	0.246	0.834
24_ReprPC	E047	24	30.936	0.776	0.872	1
2_PromU	E047	9	11.844	0.76	0.723	0.978
14_EnhA2	E047	9	7.758	1.16	0.252	0.842
23_PromBiv	E047	8	12.238	0.654	0.925	1
3_PromD1	E047	9	9.663	0.931	0.513	0.921
13_EnhA1	E047	3	3.972	0.755	0.548	0.927
6_Tx	E047	4	6.42	0.623	0.739	0.985
18_EnhAc	E047	4	4.064	0.984	0.294	0.863
11_TxEnh3	E047	5	2.659	1.88	0.059	0.552
25_Quies	E048	574	552.687	1.039	0.012	0.282
12_TxEnhW	E048	14	7.651	1.83	0.017	0.335
15_EnhAF	E048	12	12.821	0.936	0.511	0.921
8_TxWk	E048	28	31.969	0.876	0.709	0.975
10_TxEnh5	E048	4	4.913	0.814	0.533	0.925
4_PromD2	E048	4	2.599	1.539	0.126	0.699
9_TxReg	E048	6	6.172	0.972	0.407	0.898
17_EnhW2	E048	18	22.102	0.814	0.786	0.999
5_Tx5	E048	16	12.866	1.244	0.184	0.79
16_EnhW1	E048	6	7.988	0.751	0.663	0.966
22_PromP	E048	9	7.712	1.167	0.231	0.824
21_Het	E048	9	18.123	0.497	0.993	1
19_DNase	E048	10	8.496	1.177	0.226	0.821
7_Tx3	E048	12	21.743	0.552	0.992	1
20_ZNF/Rpts	E048	4	5.409	0.74	0.674	0.968
1_TssA	E048	3	2.942	1.02	0.35	0.882
24_ReprPC	E048	24	33.422	0.718	0.963	1
2_PromU	E048	8	11.102	0.721	0.752	0.99
14_EnhA2	E048	14	9.485	1.476	0.068	0.577
23_PromBiv	E048	3	6.429	0.467	0.884	1
3_PromD1	E048	12	10.923	1.099	0.308	0.869
13_EnhA1	E048	2	3.428	0.583	0.667	0.967
6_Tx	E048	7	5.605	1.249	0.21	0.812
18_EnhAc	E048	1	0.594	1.684	0.134	0.713
11_TxEnh3	E048	4	2.65	1.509	0.126	0.699
25_Quies	E049	550	553.699	0.993	0.625	0.952
12_TxEnhW	E049	4	4.052	0.987	0.387	0.888
15_EnhAF	E049	19	11.55	1.645	0.023	0.396
8_TxWk	E049	42	36.69	1.145	0.168	0.765
10_TxEnh5	E049	2	4.985	0.401	0.848	1
4_PromD2	E049	3	2.388	1.256	0.216	0.812
9_TxReg	E049	6	5.491	1.093	0.319	0.87
17_EnhW2	E049	14	15.134	0.925	0.542	0.925
5_Tx5	E049	20	14.013	1.427	0.066	0.569
16_EnhW1	E049	6	7.497	0.8	0.629	0.952
22_PromP	E049	5	5.768	0.867	0.515	0.921
21_Het	E049	14	16.491	0.849	0.701	0.973
19_DNase	E049	7	14.814	0.473	0.985	1
7_Tx3	E049	20	21.962	0.911	0.606	0.948
20_ZNF/Rpts	E049	3	5.393	0.556	0.845	1
1_TssA	E049	7	5.608	1.248	0.211	0.812
24_ReprPC	E049	57	57.193	0.997	0.471	0.917
2_PromU	E049	7	14.1	0.496	0.972	1
14_EnhA2	E049	7	7.97	0.878	0.547	0.927
23_PromBiv	E049	3	6.237	0.481	0.866	1
3_PromD1	E049	6	9.146	0.656	0.771	0.995
13_EnhA1	E049	15	11.774	1.274	0.144	0.735
6_Tx	E049	5	6.665	0.75	0.627	0.952
18_EnhAc	E049	5	2.958	1.69	0.077	0.599
11_TxEnh3	E049	2	1.941	1.03	0.3	0.863
25_Quies	E050	519	529.456	0.98	0.816	1
12_TxEnhW	E050	0	4.854	0	1	1
15_EnhAF	E050	15	13.771	1.089	0.313	0.869
8_TxWk	E050	45	37.772	1.191	0.105	0.652
10_TxEnh5	E050	10	6.637	1.507	0.089	0.625
4_PromD2	E050	21	4.303	4.88	0.001	0.054
9_TxReg	E050	15	11.497	1.305	0.085	0.613
17_EnhW2	E050	13	13.985	0.93	0.522	0.922
5_Tx5	E050	18	13.063	1.378	0.1	0.641
16_EnhW1	E050	7	5.076	1.379	0.153	0.749
22_PromP	E050	4	3.517	1.137	0.281	0.856
21_Het	E050	21	25.476	0.824	0.791	0.999
19_DNase	E050	9	8.557	1.052	0.344	0.882
7_Tx3	E050	18	25.314	0.711	0.914	1
20_ZNF/Rpts	E050	5	7.151	0.699	0.762	0.994
1_TssA	E050	3	2.773	1.082	0.287	0.856
24_ReprPC	E050	21	33.824	0.621	0.983	1
2_PromU	E050	13	17.71	0.734	0.846	1
14_EnhA2	E050	39	18.43	2.116	0.001	0.054
23_PromBiv	E050	1	7.749	0.129	0.992	1
3_PromD1	E050	24	18.024	1.332	0.048	0.523
13_EnhA1	E050	20	8.936	2.238	0.001	0.054
6_Tx	E050	4	7.693	0.52	0.858	1
18_EnhAc	E050	12	8.361	1.435	0.085	0.613
11_TxEnh3	E050	4	2.401	1.666	0.104	0.648
25_Quies	E051	523	529.887	0.987	0.712	0.975
12_TxEnhW	E051	1	4.336	0.231	0.911	1
15_EnhAF	E051	16	7.566	2.115	0.004	0.151
8_TxWk	E051	36	35.82	1.005	0.446	0.915
10_TxEnh5	E051	9	4.623	1.947	0.031	0.428
4_PromD2	E051	5	2.225	2.247	0.036	0.464
9_TxReg	E051	41	17.928	2.287	0.001	0.054
17_EnhW2	E051	26	19.882	1.308	0.079	0.6
5_Tx5	E051	14	13.506	1.037	0.392	0.892
16_EnhW1	E051	8	8.306	0.963	0.447	0.915
22_PromP	E051	7	7.469	0.937	0.451	0.915
21_Het	E051	18	22.607	0.796	0.824	1
19_DNase	E051	10	8.505	1.176	0.229	0.822
7_Tx3	E051	15	24.196	0.62	0.977	1
20_ZNF/Rpts	E051	5	6.782	0.737	0.694	0.972
1_TssA	E051	3	2.265	1.325	0.193	0.793
24_ReprPC	E051	19	31.644	0.6	0.993	1
2_PromU	E051	15	17.131	0.876	0.621	0.952
14_EnhA2	E051	14	11.04	1.268	0.163	0.762
23_PromBiv	E051	1	7.697	0.13	0.992	1
3_PromD1	E051	16	13.385	1.195	0.19	0.791
13_EnhA1	E051	19	13.394	1.419	0.057	0.541
6_Tx	E051	5	7.595	0.658	0.764	0.995
18_EnhAc	E051	6	3.504	1.712	0.049	0.523
11_TxEnh3	E051	3	1.563	1.919	0.078	0.599
25_Quies	E052	549	552.391	0.994	0.604	0.946
12_TxEnhW	E052	5	3.951	1.266	0.209	0.812
15_EnhAF	E052	14	9.034	1.55	0.053	0.541
8_TxWk	E052	47	38.118	1.233	0.077	0.599
10_TxEnh5	E052	7	4.918	1.423	0.123	0.694
4_PromD2	E052	3	2.785	1.077	0.294	0.863
9_TxReg	E052	4	4.852	0.824	0.522	0.922
17_EnhW2	E052	22	15.795	1.393	0.056	0.541
5_Tx5	E052	16	14.349	1.115	0.303	0.863
16_EnhW1	E052	7	6.86	1.02	0.386	0.888
22_PromP	E052	1	4.22	0.237	0.907	1
21_Het	E052	24	26.473	0.907	0.7	0.973
19_DNase	E052	10	13.569	0.737	0.792	0.999
7_Tx3	E052	16	23.053	0.694	0.921	1
20_ZNF/Rpts	E052	3	5.171	0.58	0.822	1
1_TssA	E052	7	5.418	1.292	0.176	0.776
24_ReprPC	E052	55	59.895	0.918	0.717	0.976
2_PromU	E052	6	12.449	0.482	0.962	1
14_EnhA2	E052	8	11.882	0.673	0.845	1
23_PromBiv	E052	5	5.842	0.856	0.52	0.922
3_PromD1	E052	7	10.532	0.665	0.793	0.999
13_EnhA1	E052	8	9.649	0.829	0.617	0.95
6_Tx	E052	8	6.541	1.223	0.237	0.826
18_EnhAc	E052	3	4.736	0.633	0.692	0.972
11_TxEnh3	E052	2	1.901	1.052	0.302	0.863
25_Quies	E053	541	550.119	0.983	0.793	0.999
12_TxEnhW	E053	3	2.806	1.069	0.307	0.868
15_EnhAF	E053	12	6.485	1.85	0.022	0.386
8_TxWk	E053	40	41.227	0.97	0.545	0.926
10_TxEnh5	E053	2	3.099	0.645	0.591	0.941
4_PromD2	E053	4	3.923	1.02	0.32	0.871
9_TxReg	E053	4	2.365	1.691	0.095	0.633
17_EnhW2	E053	6	8.507	0.705	0.746	0.986
5_Tx5	E053	17	14.411	1.18	0.217	0.812
16_EnhW1	E053	3	3.578	0.838	0.494	0.921
22_PromP	E053	9	10.998	0.818	0.677	0.968
21_Het	E053	62	38.503	1.61	0.001	0.054
19_DNase	E053	19	14.235	1.335	0.081	0.6
7_Tx3	E053	24	24.529	0.978	0.487	0.919
20_ZNF/Rpts	E053	5	6.015	0.831	0.554	0.93
1_TssA	E053	6	7.146	0.84	0.554	0.93
24_ReprPC	E053	22	27.856	0.79	0.839	1
2_PromU	E053	7	14.242	0.492	0.966	1
14_EnhA2	E053	3	4.601	0.652	0.672	0.968
23_PromBiv	E053	5	8.891	0.562	0.85	1
3_PromD1	E053	7	8.864	0.79	0.646	0.96
13_EnhA1	E053	2	2.524	0.792	0.466	0.916
6_Tx	E053	6	5.749	1.044	0.35	0.882
18_EnhAc	E053	10	11.795	0.848	0.616	0.95
11_TxEnh3	E053	2	2.275	0.879	0.402	0.895
25_Quies	E054	547	553.742	0.988	0.721	0.977
12_TxEnhW	E054	5	4.248	1.177	0.27	0.844
15_EnhAF	E054	8	5.684	1.407	0.124	0.694
8_TxWk	E054	43	41.062	1.047	0.347	0.882
10_TxEnh5	E054	2	2.752	0.727	0.522	0.922
4_PromD2	E054	4	3.643	1.098	0.266	0.843
9_TxReg	E054	5	2.517	1.986	0.055	0.541
17_EnhW2	E054	18	14.576	1.235	0.156	0.755
5_Tx5	E054	11	13.639	0.807	0.699	0.972
16_EnhW1	E054	4	7.14	0.56	0.845	1
22_PromP	E054	3	5.41	0.555	0.81	1
21_Het	E054	60	36.268	1.654	0.001	0.054
19_DNase	E054	14	14.08	0.994	0.439	0.911
7_Tx3	E054	24	24.219	0.991	0.461	0.915
20_ZNF/Rpts	E054	6	6.353	0.944	0.436	0.911
1_TssA	E054	6	7.028	0.854	0.55	0.929
24_ReprPC	E054	23	30.393	0.757	0.91	1
2_PromU	E054	8	15.017	0.533	0.959	1
14_EnhA2	E054	5	4.615	1.083	0.323	0.872
23_PromBiv	E054	4	8.575	0.466	0.911	1
3_PromD1	E054	8	8.601	0.93	0.485	0.919
13_EnhA1	E054	4	3.029	1.321	0.189	0.791
6_Tx	E054	5	5.725	0.873	0.5	0.921
18_EnhAc	E054	5	8.845	0.565	0.89	1
11_TxEnh3	E054	1	2.036	0.491	0.601	0.946
25_Quies	E055	531	541.835	0.98	0.815	1
12_TxEnhW	E055	8	5.75	1.391	0.144	0.735
15_EnhAF	E055	4	6.263	0.639	0.731	0.982
8_TxWk	E055	45	41.068	1.096	0.235	0.826
10_TxEnh5	E055	7	6.444	1.086	0.316	0.87
4_PromD2	E055	3	3.035	0.988	0.355	0.882
9_TxReg	E055	6	6.182	0.971	0.413	0.9
17_EnhW2	E055	17	15.291	1.112	0.27	0.844
5_Tx5	E055	16	15.286	1.047	0.371	0.883
16_EnhW1	E055	4	7.075	0.565	0.82	1
22_PromP	E055	3	4.72	0.636	0.73	0.982
21_Het	E055	48	34.208	1.403	0.002	0.089
19_DNase	E055	12	16.592	0.723	0.847	1
7_Tx3	E055	18	20.125	0.894	0.635	0.955
20_ZNF/Rpts	E055	3	5.036	0.596	0.818	1
1_TssA	E055	3	3.731	0.804	0.51	0.921
24_ReprPC	E055	65	62.565	1.039	0.345	0.882
2_PromU	E055	4	13.59	0.294	0.999	1
14_EnhA2	E055	11	10.82	1.017	0.413	0.9
23_PromBiv	E055	5	8.479	0.59	0.843	1
3_PromD1	E055	10	10.758	0.93	0.5	0.921
13_EnhA1	E055	5	6.87	0.728	0.676	0.968
6_Tx	E055	14	7.577	1.848	0.013	0.292
18_EnhAc	E055	6	4.872	1.232	0.211	0.812
11_TxEnh3	E055	3	3.532	0.849	0.477	0.919
25_Quies	E056	502	530.873	0.946	0.991	1
12_TxEnhW	E056	5	6.693	0.747	0.657	0.962
15_EnhAF	E056	7	6.883	1.017	0.387	0.888
8_TxWk	E056	57	41.377	1.378	0.011	0.264
10_TxEnh5	E056	6	5.786	1.037	0.365	0.882
4_PromD2	E056	5	3.798	1.316	0.19	0.791
9_TxReg	E056	6	5.594	1.073	0.334	0.876
17_EnhW2	E056	24	19.584	1.225	0.141	0.732
5_Tx5	E056	16	15.199	1.053	0.362	0.882
16_EnhW1	E056	3	7.579	0.396	0.942	1
22_PromP	E056	2	4.45	0.449	0.814	1
21_Het	E056	63	38.693	1.628	0.001	0.054
19_DNase	E056	9	13.086	0.688	0.853	1
7_Tx3	E056	16	21.265	0.752	0.868	1
20_ZNF/Rpts	E056	5	5.414	0.924	0.461	0.915
1_TssA	E056	3	3.503	0.856	0.455	0.915
24_ReprPC	E056	73	72.806	1.003	0.46	0.915
2_PromU	E056	7	12.546	0.558	0.938	1
14_EnhA2	E056	6	9.3	0.645	0.806	1
23_PromBiv	E056	12	12.511	0.959	0.486	0.919
3_PromD1	E056	10	11.252	0.889	0.578	0.935
13_EnhA1	E056	3	5.148	0.583	0.725	0.979
6_Tx	E056	10	7.117	1.405	0.123	0.694
18_EnhAc	E056	3	3.523	0.852	0.461	0.915
11_TxEnh3	E056	5	4.735	1.056	0.336	0.876
25_Quies	E057	512	540.686	0.947	0.997	1
12_TxEnhW	E057	10	4.798	2.084	0.016	0.325
15_EnhAF	E057	8	8.54	0.937	0.489	0.919
8_TxWk	E057	42	38.067	1.103	0.237	0.826
10_TxEnh5	E057	4	2.997	1.335	0.207	0.812
4_PromD2	E057	1	3.397	0.294	0.854	1
9_TxReg	E057	4	3.241	1.234	0.236	0.826
17_EnhW2	E057	18	20.397	0.882	0.637	0.955
5_Tx5	E057	25	14.151	1.767	0.006	0.187
16_EnhW1	E057	3	7.611	0.394	0.945	1
22_PromP	E057	2	4.357	0.459	0.85	1
21_Het	E057	67	43.171	1.552	0.001	0.054
19_DNase	E057	7	11.698	0.598	0.901	1
7_Tx3	E057	22	25.016	0.879	0.696	0.972
20_ZNF/Rpts	E057	5	5.203	0.961	0.402	0.895
1_TssA	E057	5	4.28	1.168	0.272	0.847
24_ReprPC	E057	48	55.889	0.859	0.843	1
2_PromU	E057	9	12.835	0.701	0.811	1
14_EnhA2	E057	8	7.427	1.077	0.31	0.869
23_PromBiv	E057	11	9.653	1.14	0.266	0.843
3_PromD1	E057	9	9.426	0.955	0.48	0.919
13_EnhA1	E057	6	4.815	1.246	0.213	0.812
6_Tx	E057	12	9.104	1.318	0.12	0.694
18_EnhAc	E057	6	2.406	2.494	0.012	0.282
11_TxEnh3	E057	4	2.391	1.673	0.1	0.641
25_Quies	E058	540	561.976	0.961	0.984	1
12_TxEnhW	E058	7	3.513	1.993	0.029	0.428
15_EnhAF	E058	12	9.707	1.236	0.179	0.783
8_TxWk	E058	44	37.327	1.179	0.133	0.713
10_TxEnh5	E058	5	4.625	1.081	0.322	0.872
4_PromD2	E058	1	2.445	0.409	0.699	0.972
9_TxReg	E058	4	4.189	0.955	0.389	0.888
17_EnhW2	E058	14	9.625	1.455	0.065	0.566
5_Tx5	E058	25	15.91	1.571	0.013	0.292
16_EnhW1	E058	5	5.575	0.897	0.488	0.919
22_PromP	E058	3	5.437	0.552	0.854	1
21_Het	E058	41	30.318	1.352	0.009	0.24
19_DNase	E058	10	17.445	0.573	0.961	1
7_Tx3	E058	21	19.731	1.064	0.313	0.869
20_ZNF/Rpts	E058	4	4.813	0.831	0.534	0.925
1_TssA	E058	5	4.977	1.005	0.384	0.887
24_ReprPC	E058	42	40.869	1.028	0.4	0.895
2_PromU	E058	7	13.983	0.501	0.966	1
14_EnhA2	E058	14	8.994	1.557	0.047	0.521
23_PromBiv	E058	7	7.516	0.931	0.466	0.916
3_PromD1	E058	10	10.241	0.976	0.463	0.915
13_EnhA1	E058	5	5.949	0.84	0.536	0.925
6_Tx	E058	10	7.347	1.361	0.127	0.703
18_EnhAc	E058	8	4.286	1.867	0.039	0.478
11_TxEnh3	E058	1	1.671	0.598	0.491	0.92
25_Quies	E059	514	535.845	0.959	0.962	1
12_TxEnhW	E059	4	6.109	0.655	0.696	0.972
15_EnhAF	E059	5	5.697	0.878	0.504	0.921
8_TxWk	E059	47	44.635	1.053	0.325	0.873
10_TxEnh5	E059	3	2.806	1.069	0.32	0.871
4_PromD2	E059	4	4.847	0.825	0.542	0.925
9_TxReg	E059	2	2.418	0.827	0.439	0.911
17_EnhW2	E059	34	24.093	1.411	0.024	0.403
5_Tx5	E059	14	13.003	1.077	0.331	0.876
16_EnhW1	E059	2	5.01	0.399	0.879	1
22_PromP	E059	1	2.786	0.359	0.763	0.994
21_Het	E059	67	45.759	1.464	0.001	0.054
19_DNase	E059	14	15.286	0.916	0.553	0.93
7_Tx3	E059	24	27.15	0.884	0.693	0.972
20_ZNF/Rpts	E059	6	5.677	1.057	0.299	0.863
1_TssA	E059	3	3.608	0.831	0.495	0.921
24_ReprPC	E059	62	69.205	0.896	0.793	0.999
2_PromU	E059	5	11.181	0.447	0.961	1
14_EnhA2	E059	4	3.825	1.046	0.344	0.882
23_PromBiv	E059	5	10.61	0.471	0.94	1
3_PromD1	E059	11	9.088	1.21	0.229	0.822
13_EnhA1	E059	0	1.307	0	1	1
6_Tx	E059	10	6.58	1.52	0.069	0.579
18_EnhAc	E059	3	1.722	1.742	0.102	0.646
11_TxEnh3	E059	8	4.886	1.637	0.078	0.599
25_Quies	E061	551	560.931	0.982	0.818	1
16_EnhW1	E061	3	3.833	0.783	0.541	0.925
15_EnhAF	E061	7	4.946	1.415	0.133	0.713
8_TxWk	E061	49	38.775	1.264	0.047	0.521
10_TxEnh5	E061	2	3.99	0.501	0.725	0.979
4_PromD2	E061	3	4.147	0.723	0.616	0.95
9_TxReg	E061	2	3.245	0.616	0.604	0.946
17_EnhW2	E061	14	13.007	1.076	0.324	0.872
5_Tx5	E061	17	14.954	1.137	0.267	0.843
12_TxEnhW	E061	2	4.107	0.487	0.748	0.989
22_PromP	E061	5	5.629	0.888	0.512	0.921
21_Het	E061	47	33.312	1.411	0.003	0.119
19_DNase	E061	21	23.536	0.892	0.643	0.957
7_Tx3	E061	22	21.812	1.009	0.42	0.903
20_ZNF/Rpts	E061	4	5.374	0.744	0.654	0.961
1_TssA	E061	5	4.438	1.127	0.301	0.863
24_ReprPC	E061	41	41.359	0.991	0.483	0.919
2_PromU	E061	6	13.233	0.453	0.977	1
14_EnhA2	E061	3	4.325	0.694	0.626	0.952
23_PromBiv	E061	2	8.108	0.247	0.982	1
3_PromD1	E061	10	10.036	0.996	0.423	0.905
13_EnhA1	E061	0	2.009	0	1	1
6_Tx	E061	6	6.464	0.928	0.47	0.917
18_EnhAc	E061	12	7.911	1.517	0.056	0.541
11_TxEnh3	E061	4	2.738	1.461	0.146	0.741
25_Quies	E062	567	548.318	1.034	0.033	0.445
16_EnhW1	E062	7	8.107	0.863	0.548	0.927
15_EnhAF	E062	9	10.018	0.898	0.544	0.926
8_TxWk	E062	34	34.143	0.996	0.47	0.917
10_TxEnh5	E062	8	6.615	1.209	0.169	0.765
4_PromD2	E062	12	9.336	1.285	0.078	0.599
9_TxReg	E062	9	7.224	1.246	0.109	0.667
17_EnhW2	E062	31	28.281	1.096	0.274	0.85
5_Tx5	E062	18	14.58	1.235	0.168	0.765
12_TxEnhW	E062	5	8.498	0.588	0.815	1
22_PromP	E062	3	3.915	0.766	0.54	0.925
21_Het	E062	30	26.681	1.124	0.199	0.804
19_DNase	E062	13	15.283	0.851	0.67	0.968
7_Tx3	E062	11	22.412	0.491	0.996	1
20_ZNF/Rpts	E062	5	5.912	0.846	0.554	0.93
1_TssA	E062	4	2.754	1.452	0.155	0.753
24_ReprPC	E062	22	30.823	0.714	0.934	1
2_PromU	E062	11	10.992	1.001	0.415	0.9
14_EnhA2	E062	4	5.412	0.739	0.63	0.952
23_PromBiv	E062	7	12.536	0.558	0.972	1
3_PromD1	E062	10	10.139	0.986	0.427	0.907
13_EnhA1	E062	0	1.01	0	1	1
6_Tx	E062	8	8.735	0.916	0.52	0.922
18_EnhAc	E062	5	1.843	2.713	0.013	0.292
11_TxEnh3	E062	3	2.361	1.271	0.206	0.812
25_Quies	E063	554	553.488	1.001	0.454	0.915
12_TxEnhW	E063	5	5.591	0.894	0.494	0.921
15_EnhAF	E063	10	8.433	1.186	0.247	0.835
8_TxWk	E063	47	40.584	1.158	0.15	0.749
10_TxEnh5	E063	3	5.512	0.544	0.781	0.999
4_PromD2	E063	6	2.877	2.086	0.027	0.428
9_TxReg	E063	8	5.161	1.55	0.091	0.629
17_EnhW2	E063	13	13.249	0.981	0.462	0.915
5_Tx5	E063	18	13.887	1.296	0.133	0.713
16_EnhW1	E063	2	6.598	0.303	0.963	1
22_PromP	E063	9	9.51	0.946	0.463	0.915
21_Het	E063	26	25.249	1.03	0.36	0.882
19_DNase	E063	6	13.365	0.449	0.988	1
7_Tx3	E063	18	23.134	0.778	0.839	1
20_ZNF/Rpts	E063	4	6.502	0.615	0.825	1
1_TssA	E063	8	5.955	1.343	0.15	0.749
24_ReprPC	E063	37	43.657	0.848	0.823	1
2_PromU	E063	7	14.559	0.481	0.974	1
14_EnhA2	E063	12	8.691	1.381	0.098	0.633
23_PromBiv	E063	3	9.596	0.313	0.983	1
3_PromD1	E063	11	11.569	0.951	0.489	0.919
13_EnhA1	E063	10	6.72	1.488	0.097	0.633
6_Tx	E063	7	5.958	1.175	0.255	0.842
18_EnhAc	E063	8	7.09	1.128	0.282	0.856
11_TxEnh3	E063	2	2.7	0.741	0.497	0.921
25_Quies	E065	580	585.785	0.99	0.695	0.972
16_EnhW1	E065	2	3.604	0.555	0.695	0.972
15_EnhAF	E065	9	4.833	1.862	0.038	0.476
8_TxWk	E065	48	41.035	1.17	0.132	0.713
10_TxEnh5	E065	0	1.555	0	1	1
4_PromD2	E065	1	2.947	0.339	0.787	0.999
9_TxReg	E065	2	1.248	1.603	0.131	0.713
17_EnhW2	E065	14	9.811	1.427	0.087	0.616
5_Tx5	E065	17	14.733	1.154	0.256	0.842
12_TxEnhW	E065	1	4.711	0.212	0.946	1
22_PromP	E065	8	9.39	0.852	0.591	0.941
21_Het	E065	16	15.736	1.017	0.404	0.897
19_DNase	E065	11	15.999	0.688	0.881	1
7_Tx3	E065	16	18.142	0.882	0.642	0.957
20_ZNF/Rpts	E065	2	2.814	0.711	0.522	0.922
1_TssA	E065	6	7.443	0.806	0.615	0.95
24_ReprPC	E065	9	15.653	0.575	0.938	1
2_PromU	E065	4	7.288	0.549	0.835	1
14_EnhA2	E065	1	1.018	0.982	0.271	0.844
23_PromBiv	E065	4	3.777	1.059	0.336	0.876
3_PromD1	E065	4	5.601	0.714	0.616	0.95
13_EnhA1	E065	1	1.576	0.635	0.458	0.915
6_Tx	E065	2	3.016	0.663	0.567	0.934
18_EnhAc	E065	14	5.595	2.502	0.002	0.089
11_TxEnh3	E065	1	0.915	1.093	0.23	0.822
25_Quies	E066	571	560.043	1.02	0.141	0.732
12_TxEnhW	E066	3	4.093	0.733	0.563	0.934
15_EnhAF	E066	16	8.201	1.951	0.011	0.264
8_TxWk	E066	44	40.227	1.094	0.25	0.84
10_TxEnh5	E066	0	5.526	0	1	1
4_PromD2	E066	3	3.07	0.977	0.388	0.888
9_TxReg	E066	6	5.565	1.078	0.31	0.869
17_EnhW2	E066	17	13.949	1.219	0.186	0.79
5_Tx5	E066	16	13.875	1.153	0.248	0.837
16_EnhW1	E066	4	5.865	0.682	0.689	0.972
22_PromP	E066	6	12.446	0.482	0.965	1
21_Het	E066	21	22.738	0.924	0.597	0.944
19_DNase	E066	3	10.835	0.277	0.997	1
7_Tx3	E066	19	21.821	0.871	0.683	0.971
20_ZNF/Rpts	E066	3	6.265	0.479	0.929	1
1_TssA	E066	7	5.535	1.265	0.189	0.791
24_ReprPC	E066	27	37.127	0.727	0.957	1
2_PromU	E066	8	13.353	0.599	0.908	1
14_EnhA2	E066	3	6.123	0.49	0.861	1
23_PromBiv	E066	5	7.932	0.63	0.784	0.999
3_PromD1	E066	9	9.115	0.987	0.421	0.903
13_EnhA1	E066	7	7.573	0.924	0.481	0.919
6_Tx	E066	4	5.391	0.742	0.628	0.952
18_EnhAc	E066	7	9.992	0.701	0.775	0.997
11_TxEnh3	E066	3	2.302	1.303	0.201	0.809
25_Quies	E067	583	559.981	1.041	0.009	0.24
12_TxEnhW	E067	9	6.316	1.425	0.133	0.713
15_EnhAF	E067	19	14.898	1.275	0.124	0.694
8_TxWk	E067	49	49.988	0.98	0.519	0.921
10_TxEnh5	E067	3	5.024	0.597	0.708	0.975
4_PromD2	E067	4	4.753	0.842	0.535	0.925
9_TxReg	E067	6	3.739	1.605	0.09	0.625
17_EnhW2	E067	30	22.895	1.31	0.061	0.553
5_Tx5	E067	16	14.503	1.103	0.308	0.869
16_EnhW1	E067	1	6.383	0.157	0.982	1
22_PromP	E067	6	6.838	0.877	0.533	0.925
21_Het	E067	32	25.191	1.27	0.053	0.541
19_DNase	E067	11	12.386	0.888	0.575	0.935
7_Tx3	E067	22	24.632	0.893	0.651	0.961
20_ZNF/Rpts	E067	3	5.683	0.528	0.874	1
1_TssA	E067	5	6.007	0.832	0.542	0.925
24_ReprPC	E067	38	39.117	0.971	0.527	0.925
2_PromU	E067	7	15.455	0.453	0.979	1
14_EnhA2	E067	12	5.608	2.14	0.004	0.151
23_PromBiv	E067	1	7.706	0.13	0.995	1
3_PromD1	E067	9	8.688	1.036	0.376	0.883
13_EnhA1	E067	1	5.889	0.17	0.968	1
6_Tx	E067	6	4.836	1.241	0.223	0.819
18_EnhAc	E067	2	3.331	0.6	0.65	0.961
11_TxEnh3	E067	3	4.384	0.684	0.616	0.95
25_Quies	E068	578	553.328	1.045	0.008	0.219
12_TxEnhW	E068	7	8.007	0.874	0.547	0.927
15_EnhAF	E068	11	12.77	0.861	0.604	0.946
8_TxWk	E068	47	48.681	0.965	0.559	0.933
10_TxEnh5	E068	9	5.375	1.674	0.061	0.553
4_PromD2	E068	4	4.82	0.83	0.54	0.925
9_TxReg	E068	8	4.547	1.759	0.057	0.541
17_EnhW2	E068	16	22.278	0.718	0.898	1
5_Tx5	E068	20	15.328	1.305	0.108	0.664
16_EnhW1	E068	8	8.816	0.907	0.514	0.921
22_PromP	E068	7	7.434	0.942	0.454	0.915
21_Het	E068	37	24.734	1.496	0.005	0.171
19_DNase	E068	11	11.846	0.929	0.522	0.922
7_Tx3	E068	21	23.614	0.889	0.655	0.962
20_ZNF/Rpts	E068	3	5.767	0.52	0.886	1
1_TssA	E068	5	5.879	0.85	0.523	0.922
24_ReprPC	E068	38	40.595	0.936	0.641	0.957
2_PromU	E068	7	15.898	0.44	0.986	1
14_EnhA2	E068	13	6.66	1.952	0.007	0.206
23_PromBiv	E068	2	8.26	0.242	0.987	1
3_PromD1	E068	8	8.558	0.935	0.473	0.918
13_EnhA1	E068	1	6.97	0.143	0.99	1
6_Tx	E068	6	5.403	1.11	0.282	0.856
18_EnhAc	E068	5	3.258	1.535	0.114	0.678
11_TxEnh3	E068	4	3.963	1.009	0.353	0.882
25_Quies	E069	576	557.019	1.034	0.035	0.464
12_TxEnhW	E069	8	7.678	1.042	0.368	0.883
15_EnhAF	E069	14	14.162	0.989	0.451	0.915
8_TxWk	E069	52	50.4	1.032	0.372	0.883
10_TxEnh5	E069	9	5.774	1.559	0.093	0.633
4_PromD2	E069	4	4.132	0.968	0.373	0.883
9_TxReg	E069	6	4.695	1.278	0.185	0.79
17_EnhW2	E069	24	23.08	1.04	0.364	0.882
5_Tx5	E069	15	15.27	0.982	0.455	0.915
16_EnhW1	E069	5	7.509	0.666	0.759	0.994
22_PromP	E069	4	5.133	0.779	0.577	0.935
21_Het	E069	37	28.601	1.294	0.032	0.436
19_DNase	E069	15	12.047	1.245	0.145	0.739
7_Tx3	E069	21	23.53	0.892	0.645	0.96
20_ZNF/Rpts	E069	4	5.808	0.689	0.735	0.984
1_TssA	E069	5	5.662	0.883	0.517	0.921
24_ReprPC	E069	26	33.571	0.774	0.892	1
2_PromU	E069	7	15.977	0.438	0.981	1
14_EnhA2	E069	12	6.947	1.727	0.027	0.428
23_PromBiv	E069	1	8.054	0.124	0.997	1
3_PromD1	E069	10	9.79	1.021	0.399	0.895
13_EnhA1	E069	2	6.945	0.288	0.955	1
6_Tx	E069	7	5.139	1.362	0.171	0.767
18_EnhAc	E069	6	3.044	1.971	0.043	0.498
11_TxEnh3	E069	3	4.314	0.695	0.61	0.95
25_Quies	E070	520	541.551	0.96	0.977	1
12_TxEnhW	E070	4	4.043	0.989	0.372	0.883
15_EnhAF	E070	16	8.707	1.838	0.008	0.219
8_TxWk	E070	39	44.749	0.872	0.769	0.995
10_TxEnh5	E070	2	2.436	0.821	0.439	0.911
4_PromD2	E070	4	3.95	1.013	0.345	0.882
9_TxReg	E070	3	2.137	1.404	0.169	0.765
17_EnhW2	E070	19	16.924	1.123	0.259	0.843
5_Tx5	E070	8	12.169	0.657	0.837	1
16_EnhW1	E070	1	4.308	0.232	0.903	1
22_PromP	E070	9	8.963	1.004	0.411	0.9
21_Het	E070	64	38.385	1.667	0.001	0.054
19_DNase	E070	13	11.099	1.171	0.236	0.826
7_Tx3	E070	26	25.411	1.023	0.402	0.895
20_ZNF/Rpts	E070	5	5.878	0.851	0.551	0.929
1_TssA	E070	5	6.075	0.823	0.546	0.927
24_ReprPC	E070	32	40.953	0.781	0.919	1
2_PromU	E070	5	13.215	0.378	0.993	1
14_EnhA2	E070	4	2.535	1.578	0.118	0.691
23_PromBiv	E070	6	9.952	0.603	0.841	1
3_PromD1	E070	9	9.159	0.983	0.435	0.911
13_EnhA1	E070	1	2.336	0.428	0.691	0.972
6_Tx	E070	5	5.344	0.936	0.436	0.911
18_EnhAc	E070	6	8.695	0.69	0.781	0.999
11_TxEnh3	E070	4	3.069	1.303	0.214	0.812
25_Quies	E071	576	561.143	1.026	0.086	0.616
12_TxEnhW	E071	3	5.605	0.535	0.784	0.999
15_EnhAF	E071	9	11.164	0.806	0.664	0.966
8_TxWk	E071	51	48.33	1.055	0.332	0.876
10_TxEnh5	E071	11	7.761	1.417	0.09	0.625
4_PromD2	E071	3	2.831	1.06	0.316	0.87
9_TxReg	E071	8	7.344	1.089	0.311	0.869
17_EnhW2	E071	10	14.153	0.707	0.836	1
5_Tx5	E071	19	16.291	1.166	0.22	0.812
16_EnhW1	E071	13	8.344	1.558	0.048	0.523
22_PromP	E071	4	8.132	0.492	0.927	1
21_Het	E071	39	26.857	1.452	0.004	0.151
19_DNase	E071	15	13.398	1.12	0.277	0.851
7_Tx3	E071	23	21.231	1.083	0.297	0.863
20_ZNF/Rpts	E071	4	5.871	0.681	0.741	0.985
1_TssA	E071	6	5.746	1.044	0.343	0.882
24_ReprPC	E071	23	31.232	0.736	0.931	1
2_PromU	E071	7	16.706	0.419	0.992	1
14_EnhA2	E071	11	8.422	1.306	0.16	0.762
23_PromBiv	E071	0	6.965	0	1	1
3_PromD1	E071	10	10.254	0.975	0.45	0.915
13_EnhA1	E071	5	9.694	0.516	0.92	1
6_Tx	E071	6	5.41	1.109	0.316	0.87
18_EnhAc	E071	4	4.199	0.953	0.405	0.897
11_TxEnh3	E071	2	3.118	0.641	0.575	0.935
25_Quies	E072	578	555.988	1.04	0.014	0.304
12_TxEnhW	E072	7	7.112	0.984	0.416	0.9
15_EnhAF	E072	14	12.503	1.12	0.296	0.863
8_TxWk	E072	56	50.687	1.105	0.207	0.812
10_TxEnh5	E072	4	4.923	0.813	0.529	0.925
4_PromD2	E072	4	4.512	0.887	0.477	0.919
9_TxReg	E072	5	4.556	1.097	0.301	0.863
17_EnhW2	E072	25	27.996	0.893	0.666	0.966
5_Tx5	E072	14	13.939	1.004	0.443	0.914
16_EnhW1	E072	10	7.226	1.384	0.122	0.694
22_PromP	E072	5	5.353	0.934	0.448	0.915
21_Het	E072	38	27.036	1.406	0.01	0.252
19_DNase	E072	11	11.453	0.96	0.47	0.917
7_Tx3	E072	25	23.369	1.07	0.336	0.876
20_ZNF/Rpts	E072	3	5.794	0.518	0.889	1
1_TssA	E072	6	6.126	0.979	0.407	0.898
24_ReprPC	E072	35	40.85	0.857	0.833	1
2_PromU	E072	8	15.867	0.504	0.972	1
14_EnhA2	E072	8	5.739	1.394	0.138	0.726
23_PromBiv	E072	2	8.411	0.238	0.988	1
3_PromD1	E072	9	8.568	1.05	0.359	0.882
13_EnhA1	E072	1	7.38	0.136	0.994	1
6_Tx	E072	6	4.927	1.218	0.242	0.831
18_EnhAc	E072	1	2.183	0.458	0.624	0.952
11_TxEnh3	E072	3	4.28	0.701	0.598	0.944
25_Quies	E073	575	549.081	1.047	0.006	0.187
12_TxEnhW	E073	9	7.232	1.244	0.213	0.812
15_EnhAF	E073	14	14.446	0.969	0.467	0.916
8_TxWk	E073	56	51.981	1.077	0.263	0.843
10_TxEnh5	E073	3	5.664	0.53	0.798	0.999
4_PromD2	E073	4	4.926	0.812	0.565	0.934
9_TxReg	E073	6	4.244	1.414	0.136	0.721
17_EnhW2	E073	28	26.945	1.039	0.383	0.887
5_Tx5	E073	16	15.16	1.055	0.361	0.882
16_EnhW1	E073	10	7.105	1.407	0.12	0.694
22_PromP	E073	7	5.711	1.226	0.193	0.793
21_Het	E073	36	24.363	1.478	0.007	0.206
19_DNase	E073	10	11.84	0.845	0.638	0.956
7_Tx3	E073	21	24.541	0.856	0.715	0.976
20_ZNF/Rpts	E073	5	5.577	0.897	0.483	0.919
1_TssA	E073	6	5.453	1.1	0.317	0.87
24_ReprPC	E073	47	45.572	1.031	0.369	0.883
2_PromU	E073	7	14.977	0.467	0.982	1
14_EnhA2	E073	10	6.365	1.571	0.06	0.553
23_PromBiv	E073	2	9.098	0.22	0.992	1
3_PromD1	E073	9	8.528	1.055	0.356	0.882
13_EnhA1	E073	1	5.366	0.186	0.959	1
6_Tx	E073	6	5.443	1.102	0.303	0.863
18_EnhAc	E073	2	3.037	0.659	0.593	0.942
11_TxEnh3	E073	6	4.785	1.254	0.212	0.812
25_Quies	E074	577	555.559	1.039	0.02	0.367
12_TxEnhW	E074	6	7.122	0.842	0.571	0.935
15_EnhAF	E074	13	12.795	1.016	0.395	0.895
8_TxWk	E074	51	50.489	1.01	0.435	0.911
10_TxEnh5	E074	7	5.217	1.342	0.176	0.776
4_PromD2	E074	3	3.998	0.75	0.575	0.935
9_TxReg	E074	7	5.344	1.31	0.162	0.762
17_EnhW2	E074	28	24.712	1.133	0.227	0.822
5_Tx5	E074	18	15.914	1.131	0.265	0.843
16_EnhW1	E074	5	7.993	0.626	0.802	1
22_PromP	E074	6	5.797	1.035	0.353	0.882
21_Het	E074	43	25.862	1.663	0.002	0.089
19_DNase	E074	16	11.963	1.337	0.105	0.652
7_Tx3	E074	21	25.118	0.836	0.766	0.995
20_ZNF/Rpts	E074	4	5.95	0.672	0.76	0.994
1_TssA	E074	6	5.319	1.128	0.298	0.863
24_ReprPC	E074	42	44.016	0.954	0.578	0.935
2_PromU	E074	7	15.198	0.461	0.982	1
14_EnhA2	E074	8	6.446	1.241	0.219	0.812
23_PromBiv	E074	2	8.55	0.234	0.989	1
3_PromD1	E074	8	8.05	0.994	0.417	0.9
13_EnhA1	E074	2	6.958	0.287	0.964	1
6_Tx	E074	5	5.226	0.957	0.436	0.911
18_EnhAc	E074	2	2.213	0.904	0.376	0.883
11_TxEnh3	E074	4	4.354	0.919	0.427	0.907
25_Quies	E075	541	551.991	0.98	0.837	1
12_TxEnhW	E075	2	4.399	0.455	0.795	0.999
15_EnhAF	E075	16	9.524	1.68	0.028	0.428
8_TxWk	E075	55	43.698	1.259	0.037	0.473
10_TxEnh5	E075	4	3.073	1.302	0.217	0.812
4_PromD2	E075	4	3.467	1.154	0.26	0.843
9_TxReg	E075	6	3.772	1.591	0.071	0.584
17_EnhW2	E075	19	15.607	1.217	0.153	0.749
5_Tx5	E075	12	13.862	0.866	0.603	0.946
16_EnhW1	E075	6	4.199	1.429	0.137	0.723
22_PromP	E075	13	15.68	0.829	0.777	0.997
21_Het	E075	36	30.57	1.178	0.084	0.611
19_DNase	E075	5	9.604	0.521	0.912	1
7_Tx3	E075	19	24.15	0.787	0.824	1
20_ZNF/Rpts	E075	5	5.178	0.966	0.376	0.883
1_TssA	E075	5	4.129	1.211	0.245	0.833
24_ReprPC	E075	27	36.127	0.747	0.926	1
2_PromU	E075	9	11.214	0.803	0.663	0.966
14_EnhA2	E075	8	5.366	1.491	0.102	0.646
23_PromBiv	E075	4	9.923	0.403	0.971	1
3_PromD1	E075	10	9.684	1.033	0.399	0.895
13_EnhA1	E075	2	3.454	0.579	0.661	0.966
6_Tx	E075	4	6.179	0.647	0.728	0.981
18_EnhAc	E075	8	4.984	1.605	0.063	0.558
11_TxEnh3	E075	4	2.407	1.662	0.094	0.633
25_Quies	E076	550	545.159	1.009	0.319	0.87
12_TxEnhW	E076	2	4.976	0.402	0.846	1
15_EnhAF	E076	17	6.579	2.584	0.003	0.119
8_TxWk	E076	42	42.477	0.989	0.475	0.919
10_TxEnh5	E076	5	5.538	0.903	0.482	0.919
4_PromD2	E076	6	5.108	1.175	0.205	0.812
9_TxReg	E076	3	4.346	0.69	0.609	0.95
17_EnhW2	E076	22	14.61	1.506	0.029	0.428
5_Tx5	E076	17	14.78	1.15	0.265	0.843
16_EnhW1	E076	6	7.537	0.796	0.626	0.952
22_PromP	E076	7	8.123	0.862	0.591	0.941
21_Het	E076	38	34.418	1.104	0.185	0.79
19_DNase	E076	11	11.243	0.978	0.425	0.905
7_Tx3	E076	21	25.74	0.816	0.775	0.997
20_ZNF/Rpts	E076	6	6.396	0.938	0.46	0.915
1_TssA	E076	6	4.155	1.444	0.142	0.734
24_ReprPC	E076	39	41.599	0.938	0.603	0.946
2_PromU	E076	6	13.379	0.448	0.977	1
14_EnhA2	E076	9	9.429	0.955	0.452	0.915
23_PromBiv	E076	5	9.525	0.525	0.904	1
3_PromD1	E076	10	9.255	1.08	0.332	0.876
13_EnhA1	E076	3	3.843	0.781	0.539	0.925
6_Tx	E076	7	5.857	1.195	0.254	0.842
18_EnhAc	E076	6	4.986	1.203	0.244	0.831
11_TxEnh3	E076	2	2.516	0.795	0.467	0.916
25_Quies	E077	556	548.211	1.014	0.209	0.812
12_TxEnhW	E077	5	5.619	0.89	0.5	0.921
15_EnhAF	E077	15	7.223	2.077	0.006	0.187
8_TxWk	E077	44	43.467	1.012	0.432	0.91
10_TxEnh5	E077	4	4.129	0.969	0.396	0.895
4_PromD2	E077	3	3.342	0.898	0.435	0.911
9_TxReg	E077	8	5.817	1.375	0.104	0.648
17_EnhW2	E077	19	12.738	1.492	0.045	0.51
5_Tx5	E077	18	14.868	1.211	0.174	0.776
16_EnhW1	E077	5	7.52	0.665	0.76	0.994
22_PromP	E077	16	15.489	1.033	0.356	0.882
21_Het	E077	33	29.626	1.114	0.176	0.776
19_DNase	E077	5	8.688	0.576	0.87	1
7_Tx3	E077	22	22.389	0.983	0.477	0.919
20_ZNF/Rpts	E077	4	6.187	0.647	0.8	0.999
1_TssA	E077	6	5.024	1.194	0.256	0.842
24_ReprPC	E077	19	27.147	0.7	0.927	1
2_PromU	E077	11	13.027	0.844	0.626	0.952
14_EnhA2	E077	10	9.123	1.096	0.31	0.869
23_PromBiv	E077	4	9.193	0.435	0.951	1
3_PromD1	E077	11	10.869	1.012	0.404	0.897
13_EnhA1	E077	5	4.233	1.181	0.253	0.842
6_Tx	E077	5	6.85	0.73	0.671	0.968
18_EnhAc	E077	12	8.09	1.483	0.081	0.6
11_TxEnh3	E077	4	2.141	1.868	0.066	0.569
25_Quies	E078	557	552.185	1.009	0.319	0.87
12_TxEnhW	E078	6	5.751	1.043	0.357	0.882
15_EnhAF	E078	15	9.536	1.573	0.048	0.523
8_TxWk	E078	46	43.518	1.057	0.329	0.874
10_TxEnh5	E078	4	5.16	0.775	0.584	0.938
4_PromD2	E078	7	4.335	1.615	0.059	0.552
9_TxReg	E078	2	4.478	0.447	0.812	1
17_EnhW2	E078	27	21.665	1.246	0.122	0.694
5_Tx5	E078	17	15.249	1.115	0.283	0.856
16_EnhW1	E078	5	8.468	0.59	0.852	1
22_PromP	E078	5	6.116	0.818	0.571	0.935
21_Het	E078	31	28.168	1.101	0.23	0.822
19_DNase	E078	8	12.753	0.627	0.901	1
7_Tx3	E078	22	24.083	0.914	0.613	0.95
20_ZNF/Rpts	E078	4	6.501	0.615	0.828	1
1_TssA	E078	6	3.849	1.559	0.115	0.683
24_ReprPC	E078	35	41.569	0.842	0.83	1
2_PromU	E078	9	14.959	0.602	0.922	1
14_EnhA2	E078	13	7.608	1.709	0.03	0.428
23_PromBiv	E078	3	8.928	0.336	0.966	1
3_PromD1	E078	12	10.933	1.098	0.305	0.865
13_EnhA1	E078	6	3.938	1.524	0.117	0.689
6_Tx	E078	6	6.277	0.956	0.445	0.915
18_EnhAc	E078	2	4.236	0.472	0.794	0.999
11_TxEnh3	E078	2	2.942	0.68	0.552	0.929
25_Quies	E079	557	563.655	0.988	0.733	0.982
12_TxEnhW	E079	6	4.829	1.242	0.238	0.827
15_EnhAF	E079	6	5.425	1.106	0.329	0.874
8_TxWk	E079	48	47.882	1.002	0.45	0.915
10_TxEnh5	E079	1	2.292	0.436	0.637	0.955
4_PromD2	E079	4	4.174	0.958	0.385	0.887
9_TxReg	E079	3	2.126	1.411	0.166	0.762
17_EnhW2	E079	20	13.849	1.444	0.059	0.552
5_Tx5	E079	8	14.492	0.552	0.938	1
16_EnhW1	E079	5	5.787	0.864	0.534	0.925
22_PromP	E079	2	5.848	0.342	0.93	1
21_Het	E079	49	35.754	1.37	0.005	0.171
19_DNase	E079	8	12.736	0.628	0.884	1
7_Tx3	E079	21	20.517	1.024	0.402	0.895
20_ZNF/Rpts	E079	5	5.175	0.966	0.386	0.888
1_TssA	E079	5	4.892	1.022	0.35	0.882
24_ReprPC	E079	8	14.512	0.551	0.95	1
2_PromU	E079	5	8.64	0.579	0.844	1
14_EnhA2	E079	0	2.307	0	1	1
23_PromBiv	E079	2	5.906	0.339	0.928	1
3_PromD1	E079	9	10.076	0.893	0.545	0.926
13_EnhA1	E079	2	1.982	1.009	0.324	0.872
6_Tx	E079	3	4.689	0.64	0.674	0.968
18_EnhAc	E079	6	3.424	1.752	0.082	0.601
11_TxEnh3	E079	3	1.901	1.578	0.128	0.707
25_Quies	E080	509	531.076	0.958	0.985	1
12_TxEnhW	E080	1	3.363	0.297	0.823	1
15_EnhAF	E080	15	12.568	1.194	0.221	0.814
8_TxWk	E080	50	46.087	1.085	0.247	0.835
10_TxEnh5	E080	2	4.722	0.424	0.827	1
4_PromD2	E080	2	3.005	0.666	0.564	0.934
9_TxReg	E080	3	3.699	0.811	0.5	0.921
17_EnhW2	E080	12	16.601	0.723	0.828	1
5_Tx5	E080	13	13.54	0.96	0.479	0.919
16_EnhW1	E080	0	3.16	0	1	1
22_PromP	E080	6	6.231	0.963	0.42	0.903
21_Het	E080	61	37.532	1.625	0.001	0.054
19_DNase	E080	6	9.807	0.612	0.85	1
7_Tx3	E080	22	26.597	0.827	0.78	0.999
20_ZNF/Rpts	E080	5	5.783	0.865	0.512	0.921
1_TssA	E080	6	5.078	1.182	0.265	0.843
24_ReprPC	E080	46	49.447	0.93	0.651	0.961
2_PromU	E080	9	13.144	0.685	0.839	1
14_EnhA2	E080	6	4.91	1.222	0.228	0.822
23_PromBiv	E080	10	11.122	0.899	0.547	0.927
3_PromD1	E080	9	9.379	0.96	0.464	0.915
13_EnhA1	E080	8	5.369	1.49	0.103	0.647
6_Tx	E080	7	7.163	0.977	0.419	0.903
18_EnhAc	E080	10	11.052	0.905	0.53	0.925
11_TxEnh3	E080	4	3.937	1.016	0.343	0.882
25_Quies	E081	543	548.25	0.99	0.677	0.968
12_TxEnhW	E081	2	3.368	0.594	0.634	0.954
15_EnhAF	E081	17	8.202	2.073	0.005	0.171
8_TxWk	E081	45	42.932	1.048	0.328	0.874
10_TxEnh5	E081	2	2.248	0.89	0.383	0.887
4_PromD2	E081	5	3.722	1.343	0.144	0.735
9_TxReg	E081	4	2.275	1.758	0.081	0.6
17_EnhW2	E081	23	14.96	1.537	0.028	0.428
5_Tx5	E081	11	11.983	0.918	0.538	0.925
16_EnhW1	E081	0	3.147	0	1	1
22_PromP	E081	7	7.126	0.982	0.421	0.903
21_Het	E081	57	37.479	1.521	0.001	0.054
19_DNase	E081	8	11.033	0.725	0.763	0.994
7_Tx3	E081	24	24.679	0.972	0.505	0.921
20_ZNF/Rpts	E081	5	5.548	0.901	0.464	0.915
1_TssA	E081	6	7.175	0.836	0.568	0.935
24_ReprPC	E081	28	32.02	0.874	0.743	0.985
2_PromU	E081	6	13.702	0.438	0.979	1
14_EnhA2	E081	9	5.391	1.669	0.055	0.541
23_PromBiv	E081	8	10.366	0.772	0.685	0.971
3_PromD1	E081	7	6.689	1.046	0.356	0.882
13_EnhA1	E081	2	3.693	0.542	0.704	0.973
6_Tx	E081	2	4.349	0.46	0.798	0.999
18_EnhAc	E081	16	13.955	1.147	0.232	0.825
11_TxEnh3	E081	2	1.923	1.04	0.286	0.856
25_Quies	E082	556	567.703	0.979	0.847	1
16_EnhW1	E082	3	4.153	0.722	0.593	0.942
15_EnhAF	E082	8	7.075	1.131	0.28	0.856
8_TxWk	E082	43	39.562	1.087	0.277	0.851
10_TxEnh5	E082	5	2.293	2.181	0.043	0.498
4_PromD2	E082	5	3.3	1.515	0.092	0.633
9_TxReg	E082	4	2.468	1.621	0.11	0.667
17_EnhW2	E082	13	12.029	1.081	0.327	0.874
5_Tx5	E082	15	12.598	1.191	0.214	0.812
12_TxEnhW	E082	2	3.264	0.613	0.615	0.95
22_PromP	E082	6	5.255	1.142	0.252	0.842
21_Het	E082	55	31.76	1.732	0.001	0.054
19_DNase	E082	16	20.924	0.765	0.82	1
7_Tx3	E082	24	19.899	1.206	0.153	0.749
20_ZNF/Rpts	E082	5	5.194	0.963	0.39	0.889
1_TssA	E082	5	5.75	0.87	0.5	0.921
24_ReprPC	E082	20	26.897	0.744	0.909	1
2_PromU	E082	7	14.474	0.484	0.964	1
14_EnhA2	E082	2	3.073	0.651	0.586	0.938
23_PromBiv	E082	3	8.323	0.36	0.953	1
3_PromD1	E082	9	9.158	0.983	0.432	0.91
13_EnhA1	E082	2	2.838	0.705	0.523	0.922
6_Tx	E082	6	4.205	1.427	0.153	0.749
18_EnhAc	E082	11	8.164	1.347	0.123	0.694
[truncated: 1,176 more rows]
