# Supplementary material for: Genomic basis for RNA alterations in cancer
Source: Nature. 2020 Feb 5;578(7793):129–36. doi: 10.1038/s41586-020-1970-0 (PMC7054216; doi:10.1038/s41586-020-1970-0)
Supplement: Supplementary file 3 — This zipped file contains Supplementary Tables 1-24 and a Supplementary Table Guide. [file 41586_2020_1970_MOESM3_ESM.zip › Supplementary_Tables/S7_tfbs_enrichment.xlsx]

## Sheet: ENCODE cell lines
Cell_line
Gliobla
H1-hESC
HCT-116
HeLa-S3
HepG2
K562
MCF-7
PANC-1
SH-SY5Y

## Sheet: ENCODE enrichment
Annotation	Cell_line	Annotation_in_significant_eqtl	Mean_annotation_in_matched_null	Fold Change	Empirical_Pvalue	FDR
Pol2	Gliobla	9	10.39	0.866218	0.556444	0.905843
CTCF	Gliobla	25	21.988	1.13698	0.226773	0.867721
SIX5	H1-hESC	2	1.976	1.01215	0.317682	0.867721
CtBP2	H1-hESC	12	5.772	2.079	0.015984	0.366403
ATF3	H1-hESC	4	2.838	1.40944	0.152847	0.852045
TAF7	H1-hESC	5	10.588	0.472233	0.891109	1
JunD	H1-hESC	9	12.25	0.734694	0.73027	0.97152
HDAC2	H1-hESC	3	3.058	0.981033	0.362637	0.867721
Znf143	H1-hESC	11	19.821	0.554967	0.966034	1
TAF1	H1-hESC	11	15.853	0.693875	0.797203	1
TEAD4	H1-hESC	6	9.993	0.60042	0.844156	1
Mxi1	H1-hESC	4	4.839	0.826617	0.538462	0.905843
YY1	H1-hESC	9	10.037	0.896682	0.537463	0.905843
Pol2	H1-hESC	24	31.013	0.773869	0.712288	0.97152
c-Jun	H1-hESC	1	1.182	0.846024	0.333666	0.867721
Nrf1	H1-hESC	2	3.07	0.651466	0.579421	0.913584
Egr-1	H1-hESC	8	5.983	1.33712	0.165834	0.852045
Pol2-4H8	H1-hESC	14	16.314	0.858159	0.585415	0.914371
TBP	H1-hESC	8	13.595	0.588452	0.9001	1
BRCA1	H1-hESC	0	1.553	0	1	1
RBBP5	H1-hESC	8	12.053	0.663735	0.795205	1
FOSL1	H1-hESC	1	0.736	1.3587	0.181818	0.864754
Max	H1-hESC	2	6.62	0.302115	0.96004	1
p300	H1-hESC	4	4.834	0.827472	0.521479	0.905843
SP4	H1-hESC	2	5.643	0.354421	0.899101	1
TCF12	H1-hESC	1	4.14	0.241546	0.923077	1
SP1	H1-hESC	3	9.994	0.30018	0.987013	1
SP2	H1-hESC	1	2.161	0.462749	0.643357	0.935221
USF2	H1-hESC	5	4.18	1.19617	0.23976	0.867721
Sin3Ak-20	H1-hESC	9	7.09	1.26939	0.206793	0.867721
CHD1	H1-hESC	15	14.223	1.05463	0.3996	0.871377
USF-1	H1-hESC	8	10.656	0.750751	0.723277	0.97152
CHD2	H1-hESC	3	6.659	0.450518	0.873127	1
SRF	H1-hESC	0	2.621	0	1	1
RFX5	H1-hESC	1	1.401	0.713776	0.388611	0.871377
ATF2	H1-hESC	1	5.943	0.168265	0.97003	1
GABP	H1-hESC	2	3.566	0.560852	0.693307	0.97152
Rad21	H1-hESC	54	44.154	1.22299	0.0949051	0.825061
RXRA	H1-hESC	0	0.732	0	1	1
SUZ12	H1-hESC	6	3.981	1.50716	0.151848	0.852045
NANOG	H1-hESC	3	2.063	1.45419	0.168831	0.85274
CEBPB	H1-hESC	10	7.371	1.35667	0.130869	0.826276
NRSF	H1-hESC	1	8.54	0.117096	0.998002	1
CTCF	H1-hESC	68	42.336	1.6062	0.001998	0.148851
c-Myc	H1-hESC	0	3.833	0	1	1
JARID1A	H1-hESC	0	1.274	0	1	1
Bach1	H1-hESC	7	6.582	1.06351	0.356643	0.867721
EZH2	H1-hESC	6	8.537	0.702823	0.586414	0.914371
MafK	H1-hESC	8	5.637	1.41919	0.123876	0.826276
GTF2F1	H1-hESC	1	3.726	0.268384	0.875125	1
SIN3A	H1-hESC	11	17.071	0.644368	0.893107	1
POU5F1	H1-hESC	2	1.91	1.04712	0.298701	0.867721
Pol2-4H8	HCT-116	17	18.038	0.942455	0.519481	0.905843
ZBTB33	HCT-116	3	3.523	0.851547	0.462537	0.893107
Pol2	HCT-116	10	11.671	0.856825	0.567433	0.905843
CTCF	HCT-116	19	20.527	0.92561	0.596404	0.914371
YY1	HCT-116	3	7.501	0.399947	0.935065	1
TCF7L2	HCT-116	6	9.991	0.60054	0.85015	1
Brg1	HeLa-S3	2	1.432	1.39665	0.177822	0.864754
Mxi1	HeLa-S3	5	7.377	0.677782	0.719281	0.97152
Znf143	HeLa-S3	0	4.709	0	1	1
JunD	HeLa-S3	15	12.805	1.17142	0.221778	0.867721
TAF1	HeLa-S3	7	9.514	0.735758	0.661339	0.956694
NRSF	HeLa-S3	6	7.056	0.85034	0.568432	0.905843
RPC155	HeLa-S3	3	2.557	1.17325	0.267732	0.867721
BRF1	HeLa-S3	0	0.344	0	1	1
Pol2	HeLa-S3	43	48.602	0.884737	0.598402	0.914371
c-Jun	HeLa-S3	9	8.86	1.0158	0.412587	0.872289
Nrf1	HeLa-S3	1	1.659	0.602773	0.487512	0.898586
TCF7L2	HeLa-S3	16	11.896	1.34499	0.135864	0.826276
ELK1	HeLa-S3	5	4.101	1.21921	0.235764	0.867721
TR4	HeLa-S3	1	1.197	0.835422	0.333666	0.867721
STAT3	HeLa-S3	7	6.783	1.03199	0.371628	0.867721
ZZZ3	HeLa-S3	0	0.083	0	1	1
STAT1	HeLa-S3	7	9.551	0.732908	0.728272	0.97152
BAF155	HeLa-S3	10	5.286	1.89179	0.031968	0.560381
TBP	HeLa-S3	14	11.523	1.21496	0.222777	0.867721
BRCA1	HeLa-S3	5	5.941	0.841609	0.533467	0.905843
MAZ	HeLa-S3	17	9.597	1.77139	0.021978	0.43663
BDP1	HeLa-S3	0	0.573	0	1	1
BAF170	HeLa-S3	2	1.876	1.0661	0.290709	0.867721
Max	HeLa-S3	19	17.278	1.09966	0.310689	0.867721
p300	HeLa-S3	12	10.389	1.15507	0.24975	0.867721
IRF3	HeLa-S3	2	1.943	1.02934	0.324675	0.867721
c-Fos	HeLa-S3	3	4.271	0.702412	0.626374	0.928653
AP-2alpha	HeLa-S3	8	10.02	0.798403	0.638362	0.935221
USF2	HeLa-S3	11	6.821	1.61267	0.041958	0.658079
SMC3	HeLa-S3	23	16.761	1.37223	0.0689311	0.790056
Pol2(phosphoS2)	HeLa-S3	12	10.229	1.17314	0.273726	0.867721
ZKSCAN1	HeLa-S3	4	4.177	0.957625	0.387612	0.871377
CEBPB	HeLa-S3	23	22.507	1.0219	0.400599	0.871377
COREST	HeLa-S3	12	11.394	1.05319	0.352647	0.867721
CHD2	HeLa-S3	14	12.206	1.14698	0.25974	0.867721
RFX5	HeLa-S3	8	11.635	0.687581	0.789211	1
TFIIIC-110	HeLa-S3	2	2.002	0.999001	0.318681	0.867721
GABP	HeLa-S3	1	4.093	0.24432	0.91009	1
Rad21	HeLa-S3	20	14.011	1.42745	0.0569431	0.707043
SPT20	HeLa-S3	0	1.312	0	1	1
CTCF	HeLa-S3	57	43.317	1.31588	0.045954	0.684715
c-Myc	HeLa-S3	2	1.627	1.22926	0.215784	0.867721
PRDM1	HeLa-S3	4	2.003	1.997	0.0509491	0.68601
E2F6	HeLa-S3	1	2.764	0.361795	0.74026	0.977978
ELK4	HeLa-S3	1	4.646	0.215239	0.93007	1
E2F4	HeLa-S3	6	2.215	2.7088	0.017982	0.38276
BRF2	HeLa-S3	0	0.209	0	1	1
E2F1	HeLa-S3	5	2.749	1.81884	0.0859141	0.825061
EZH2	HeLa-S3	5	1.609	3.10752	0.011988	0.322511
GTF2F1	HeLa-S3	13	8.583	1.51462	0.0759241	0.825061
MafK	HeLa-S3	10	7.216	1.38581	0.127872	0.826276
AP-2gamma	HeLa-S3	12	13.453	0.891994	0.553447	0.905843
NF-YB	HeLa-S3	6	5.347	1.12212	0.305694	0.867721
NF-YA	HeLa-S3	6	4.864	1.23355	0.227772	0.867721
HA-E2F1	HeLa-S3	7	5.15	1.35922	0.182817	0.864754
ZNF274	HeLa-S3	0	0.116	0	1	1
Ini1	HeLa-S3	6	5.938	1.01044	0.393606	0.871377
Pol2(b)	HeLa-S3	5	4.582	1.09123	0.314685	0.867721
ZBTB7A	HepG2	2	5.316	0.376223	0.872128	1
TAF1	HepG2	12	10.172	1.17971	0.252747	0.867721
JunD	HepG2	30	24.628	1.21813	0.154845	0.852045
HDAC2	HepG2	14	9.08	1.54185	0.0529471	0.68601
ELF1	HepG2	9	9.225	0.97561	0.464535	0.893107
p300	HepG2	14	16.173	0.86564	0.634366	0.935221
HSF1	HepG2	2	1.178	1.69779	0.127872	0.826276
ATF3	HepG2	1	1.703	0.587199	0.527473	0.905843
NRSF	HepG2	10	13.226	0.756086	0.715285	0.97152
NFIC	HepG2	10	10.037	0.996314	0.426573	0.87326
c-Myc	HepG2	3	2.689	1.11566	0.291708	0.867721
Pol2(phosphoS2)	HepG2	5	4.198	1.19104	0.257742	0.867721
Pol2	HepG2	76	57.448	1.32294	0.127872	0.826276
c-Jun	HepG2	4	5.588	0.71582	0.665335	0.957825
Nrf1	HepG2	2	1.433	1.39567	0.175824	0.864754
ERRA	HepG2	3	0.74	4.05405	0.010989	0.322511
TR4	HepG2	3	2.231	1.34469	0.197802	0.867721
PGC1A	HepG2	1	1.276	0.783699	0.375624	0.867721
Pol2-4H8	HepG2	18	15.634	1.15134	0.274725	0.867721
BHLHE40	HepG2	8	8.513	0.939739	0.480519	0.894968
ZBTB33	HepG2	3	3.268	0.917993	0.417582	0.872289
TBP	HepG2	11	9.814	1.12085	0.303696	0.867721
FOSL2	HepG2	9	10.685	0.842302	0.599401	0.914371
BRCA1	HepG2	0	1.68	0	1	1
SREBP1	HepG2	3	2.059	1.45702	0.165834	0.852045
Mxi1	HepG2	12	13.43	0.893522	0.577423	0.913584
ARID3A	HepG2	10	9.719	1.02891	0.372627	0.867721
Max	HepG2	7	7.48	0.935829	0.47952	0.894968
CEBPB	HepG2	34	39.699	0.856445	0.703297	0.97152
IRF3	HepG2	2	1.588	1.25945	0.223776	0.867721
GRp20	HepG2	0	0.579	0	1	1
TCF12	HepG2	4	1.273	3.14218	0.002997	0.148851
SP1	HepG2	18	13.012	1.38334	0.0919081	0.825061
SP2	HepG2	2	2.358	0.848176	0.40959	0.872289
MAZ	HepG2	13	8.046	1.61571	0.041958	0.658079
USF2	HepG2	3	3.36	0.892857	0.432567	0.87326
Sin3Ak-20	HepG2	16	10.993	1.45547	0.0849151	0.825061
SMC3	HepG2	19	14.969	1.26929	0.126873	0.826276
MYBL2	HepG2	12	13.223	0.90751	0.549451	0.905843
FOXA1	HepG2	30	32.941	0.910719	0.614386	0.921389
FOXA2	HepG2	14	13.282	1.05406	0.341658	0.867721
USF-1	HepG2	0	0.883	0	1	1
COREST	HepG2	5	4.965	1.00705	0.366633	0.867721
CHD2	HepG2	5	4.167	1.1999	0.248751	0.867721
SRF	HepG2	0	0.093	0	1	1
RFX5	HepG2	6	4.993	1.20168	0.236763	0.867721
CEBPD	HepG2	12	7.904	1.51822	0.0779221	0.825061
HNF4G	HepG2	8	8.426	0.949442	0.458541	0.893107
Rad21	HepG2	38	32.213	1.17965	0.164835	0.852045
RXRA	HepG2	7	8.34	0.839329	0.596404	0.914371
CTCF	HepG2	63	45.117	1.39637	0.024975	0.46516
YY1	HepG2	10	11.165	0.895656	0.542458	0.905843
MBD4	HepG2	8	4.61	1.73536	0.0669331	0.790056
TEAD4	HepG2	7	8.126	0.861432	0.532468	0.905843
HNF4A	HepG2	16	13.242	1.20828	0.216783	0.867721
TCF7L2	HepG2	1	1.318	0.758725	0.383616	0.871377
GABP	HepG2	7	6.132	1.14155	0.287712	0.867721
EZH2	HepG2	3	3.432	0.874126	0.434565	0.87326
MafK	HepG2	21	34.804	0.603379	0.971029	1
MafF	HepG2	8	13.251	0.603728	0.924076	1
ZNF274	HepG2	0	0.349	0	1	1
Znf143	K562	18	19.945	0.902482	0.615385	0.921389
JunD	K562	19	22.062	0.861209	0.694306	0.97152
TEAD4	K562	9	17.13	0.525394	0.977023	1
NF-E2	K562	1	1.304	0.766871	0.374625	0.867721
Pol3	K562	0	0.571	0	1	1
Pol2	K562	113	134.131	0.84246	0.7003	0.97152
c-Jun	K562	15	21.549	0.696088	0.747253	0.977978
NR2F2	K562	7	10.435	0.670819	0.827173	1
p300	K562	30	21.426	1.40017	0.048951	0.68601
c-Fos	K562	7	4.763	1.46966	0.112887	0.826276
SP1	K562	5	5.678	0.880592	0.51049	0.905843
eGFP-GATA2	K562	4	6.511	0.614345	0.748252	0.977978
USF2	K562	4	3.971	1.0073	0.347652	0.867721
Sin3Ak-20	K562	12	10.992	1.0917	0.328671	0.867721
SMC3	K562	16	15.667	1.02125	0.407592	0.872289
Pol2(phosphoS2)	K562	9	9.299	0.967846	0.435564	0.87326
HMGN3	K562	11	10.834	1.01532	0.391608	0.871377
TRIM28	K562	4	9.932	0.402739	0.976024	1
TFIIIC-110	K562	0	1.804	0	1	1
BDP1	K562	0	0.695	0	1	1
CTCF	K562	152	95.029	1.59951	0.000999001	0.148851
c-Myc	K562	66	70.314	0.938647	0.568432	0.905843
SETDB1	K562	6	5.709	1.05097	0.362637	0.867721
ETS1	K562	14	10.641	1.31567	0.128871	0.826276
NELFe	K562	1	2.22	0.45045	0.642358	0.935221
Bach1	K562	3	2.834	1.05857	0.300699	0.867721
GTF2F1	K562	5	4.618	1.08272	0.311688	0.867721
ELK1	K562	4	4.526	0.883783	0.473526	0.894968
Pol2(b)	K562	11	11.605	0.947867	0.495504	0.900368
PLU1	K562	11	13.78	0.798258	0.673327	0.96467
ELF1	K562	28	16.935	1.65338	0.00599401	0.255173
KAP1	K562	0	5.403	0	1	1
Nrf1	K562	3	3.421	0.876937	0.438561	0.87326
BCLAF1	K562	5	5.914	0.845451	0.480519	0.894968
ZBTB33	K562	4	3.794	1.0543	0.344655	0.867721
TBP	K562	13	11.227	1.15792	0.267732	0.867721
UBF	K562	10	4.17	2.39808	0.012987	0.322511
RBBP5	K562	11	12.694	0.866551	0.601399	0.914371
Ini1	K562	2	1.181	1.69348	0.13986	0.833566
PML	K562	10	13.005	0.768935	0.727273	0.97152
STAT5A	K562	4	5.906	0.677277	0.708292	0.97152
BRF2	K562	1	0.935	1.06952	0.232767	0.867721
BRF1	K562	0	0.535	0	1	1
CEBPB	K562	18	29.991	0.60018	0.966034	1
COREST	K562	20	26.245	0.76205	0.838162	1
SRF	K562	0	0.086	0	1	1
GABP	K562	6	8.845	0.678349	0.766234	0.997108
TBLR1	K562	16	13.212	1.21102	0.233766	0.867721
CCNT2	K562	14	13.021	1.07519	0.340659	0.867721
PU.1	K562	20	15.32	1.30548	0.0899101	0.825061
GTF2B	K562	5	4.593	1.08861	0.308691	0.867721
MafK	K562	12	9.007	1.3323	0.12987	0.826276
MafF	K562	13	11.752	1.10619	0.291708	0.867721
Brg1	K562	3	1.645	1.82371	0.0939061	0.825061
SIX5	K562	3	3.436	0.873108	0.448551	0.879397
ATF1	K562	10	8.993	1.11198	0.286713	0.867721
ATF3	K562	18	14.791	1.21696	0.133866	0.826276
HDAC1	K562	11	10.76	1.0223	0.396603	0.871377
TAL1	K562	8	11.186	0.71518	0.775225	1
TR4	K562	3	0.467	6.42398	0.001998	0.148851
Egr-1	K562	16	19.002	0.842017	0.689311	0.97152
Pol2-4H8	K562	20	22.064	0.906454	0.56044	0.905843
STAT2	K562	1	3.384	0.295508	0.807193	1
STAT1	K562	3	5.377	0.557932	0.692308	0.97152
eGFP-FOS	K562	7	4.672	1.49829	0.106893	0.826276
SP2	K562	4	2.331	1.716	0.107892	0.826276
GATA-1	K562	4	2.362	1.69348	0.0969031	0.825061
GATA-2	K562	6	6.144	0.976562	0.418581	0.872289
MAZ	K562	22	22.887	0.961244	0.529471	0.905843
THAP1	K562	5	3.576	1.39821	0.155844	0.852045
IRF1	K562	18	27.738	0.648929	0.895105	1
FOSL1	K562	5	4.906	1.01916	0.367632	0.867721
CBX3	K562	9	15.934	0.56483	0.958042	1
CHD1	K562	14	12.401	1.12894	0.292707	0.867721
USF-1	K562	9	9.821	0.916404	0.515485	0.905843
CHD2	K562	8	7.241	1.10482	0.312687	0.867721
RFX5	K562	3	3.856	0.778008	0.541459	0.905843
Rad21	K562	4	10.015	0.399401	0.962038	1
GATA2	K562	10	9.38	1.0661	0.322677	0.867721
MEF2A	K562	2	3.179	0.629129	0.607393	0.918797
UBTF	K562	19	8.116	2.34105	0.002997	0.148851
NF-YB	K562	5	5.559	0.899442	0.48951	0.898586
NF-YA	K562	4	4.014	0.996512	0.371628	0.867721
ZNF274	K562	0	2.846	0	1	1
Mxi1	K562	3	8.366	0.358594	0.97003	1
TAF1	K562	8	11.96	0.668896	0.793207	1
HDAC6	K562	12	3.767	3.18556	0.000999001	0.148851
TAF7	K562	4	4.844	0.825764	0.535465	0.905843
HDAC2	K562	13	9.259	1.40404	0.10989	0.826276
ARID3A	K562	2	5.639	0.354673	0.908092	1
NRSF	K562	6	10.788	0.556174	0.909091	1
RPC155	K562	0	1.687	0	1	1
CTCFL	K562	1	0.157	6.36943	0.010989	0.322511
eGFP-HDAC8	K562	1	1.528	0.65445	0.448551	0.879397
BHLHE40	K562	12	16.347	0.73408	0.839161	1
SIRT6	K562	0	1.517	0	1	1
Max	K562	38	44.719	0.849751	0.727273	0.97152
eGFP-JunB	K562	5	6.476	0.772082	0.618382	0.921389
BCL3	K562	0	0.015	0	1	1
ZNF263	K562	4	3.36	1.19048	0.223776	0.867721
eGFP-JunD	K562	14	14.675	0.954003	0.491508	0.898586
ZBTB7A	K562	15	13.809	1.08625	0.316683	0.867721
YY1	K562	29	28.314	1.02423	0.416583	0.872289
E2F6	K562	18	24.219	0.743218	0.802198	1
E2F4	K562	7	7.088	0.987585	0.422577	0.87326
EZH2	K562	2	2.124	0.94162	0.358641	0.867721
SAP30	K562	10	8.282	1.20744	0.245754	0.867721
PHF8	K562	16	17.437	0.917589	0.549451	0.905843
ZNF217	MCF-7	2	5.009	0.399281	0.852148	1
HA-E2F1	MCF-7	20	16.516	1.21095	0.22977	0.867721
Pol2	MCF-7	32	35.056	0.912825	0.568432	0.905843
CTCF	MCF-7	103	72.335	1.42393	0.010989	0.322511
c-Myc	MCF-7	30	37.298	0.804333	0.748252	0.977978
TCF7L2	MCF-7	3	4.891	0.613371	0.704296	0.97152
GATA3	MCF-7	8	8.285	0.9656	0.43956	0.87326
Sin3Ak-20	PANC-1	6	4.113	1.45879	0.157842	0.852045
Pol2-4H8	PANC-1	5	6.42	0.778816	0.565435	0.905843
TCF7L2	PANC-1	5	8.309	0.601757	0.788212	1
NRSF	PANC-1	0	4.161	0	1	1
GATA-2	SH-SY5Y	16	16.507	0.969286	0.471528	0.894968
GATA3	SH-SY5Y	8	6.619	1.20864	0.210789	0.867721
