# Supplementary material for: Genomic basis for RNA alterations in cancer
Source: Nature. 2020 Feb 5;578(7793):129–36. doi: 10.1038/s41586-020-1970-0 (PMC7054216; doi:10.1038/s41586-020-1970-0)
Supplement: Supplementary file 3 — This zipped file contains Supplementary Tables 1-24 and a Supplementary Table Guide. [file 41586_2020_1970_MOESM3_ESM.zip › Supplementary_Tables/S8_development_process.xlsx]

## Sheet: Sheet1
ID	Description	GeneRatio	BgRatio	pvalue	p.adjust	qvalue	geneID	Count
GO:0048066	developmental pigmentation	9/449	43/14856	4.39209e-06	0.0105293	0.0105293	ENSG00000080166/ENSG00000100146/ENSG00000106571/ENSG00000107165/ENSG00000148655/ENSG00000164175/ENSG00000171791/ENSG00000185664/ENSG00000188428	9
GO:0042063	gliogenesis	20/449	216/14856	9.13761e-06	0.0105293	0.0105293	ENSG00000092621/ENSG00000100146/ENSG00000103653/ENSG00000104419/ENSG00000106278/ENSG00000106571/ENSG00000128602/ENSG00000138675/ENSG00000147862/ENSG00000153902/ENSG00000160307/ENSG00000172020/ENSG00000173406/ENSG00000173546/ENSG00000182636/ENSG00000184486/ENSG00000185668/ENSG00000196712/ENSG00000205927/ENSG00000226979	20
GO:0010001	glial cell differentiation	17/449	165/14856	1.06016e-05	0.0105293	0.0105293	ENSG00000092621/ENSG00000100146/ENSG00000103653/ENSG00000104419/ENSG00000106278/ENSG00000106571/ENSG00000128602/ENSG00000138675/ENSG00000147862/ENSG00000153902/ENSG00000160307/ENSG00000172020/ENSG00000173406/ENSG00000184486/ENSG00000185668/ENSG00000196712/ENSG00000205927	17
GO:0043473	pigmentation	12/449	87/14856	1.14077e-05	0.0105293	0.0105293	ENSG00000080166/ENSG00000100146/ENSG00000106571/ENSG00000107165/ENSG00000143553/ENSG00000148655/ENSG00000164175/ENSG00000171791/ENSG00000180176/ENSG00000185664/ENSG00000188428/ENSG00000196712	12
GO:0032784	regulation of DNA-templated transcription, elongation	8/449	43/14856	3.74211e-05	0.0276317	0.0276317	ENSG00000108469/ENSG00000112130/ENSG00000123297/ENSG00000134371/ENSG00000140395/ENSG00000187735/ENSG00000188986/ENSG00000204356	8
GO:0034243	regulation of transcription elongation from RNA polymerase II promoter	6/449	24/14856	6.2425e-05	0.0384122	0.0384122	ENSG00000108469/ENSG00000112130/ENSG00000134371/ENSG00000140395/ENSG00000188986/ENSG00000204356	6
GO:0048565	digestive tract development	13/449	127/14856	0.000122658	0.0646935	0.0646935	ENSG00000100146/ENSG00000106571/ENSG00000119919/ENSG00000128602/ENSG00000128714/ENSG00000137273/ENSG00000140465/ENSG00000163513/ENSG00000171791/ENSG00000173406/ENSG00000176890/ENSG00000178919/ENSG00000180053	13
GO:0019748	secondary metabolic process	8/449	53/14856	0.000175615	0.0745369	0.0745369	ENSG00000080166/ENSG00000107165/ENSG00000120805/ENSG00000140465/ENSG00000164175/ENSG00000171791/ENSG00000180176/ENSG00000185664	8
GO:0006582	melanin metabolic process	5/449	19/14856	0.000201888	0.0745369	0.0745369	ENSG00000080166/ENSG00000107165/ENSG00000164175/ENSG00000171791/ENSG00000185664	5
GO:0021854	hypothalamus development	5/449	19/14856	0.000201888	0.0745369	0.0745369	ENSG00000075213/ENSG00000134438/ENSG00000171956/ENSG00000180053/ENSG00000184486	5
GO:0034244	negative regulation of transcription elongation from RNA polymerase II promoter	4/449	11/14856	0.000229462	0.0770157	0.0770157	ENSG00000108469/ENSG00000112130/ENSG00000188986/ENSG00000204356	4
GO:0055123	digestive system development	13/449	139/14856	0.000302653	0.0886324	0.0886324	ENSG00000100146/ENSG00000106571/ENSG00000119919/ENSG00000128602/ENSG00000128714/ENSG00000137273/ENSG00000140465/ENSG00000163513/ENSG00000171791/ENSG00000173406/ENSG00000176890/ENSG00000178919/ENSG00000180053	13
GO:0022011	myelination in peripheral nervous system	5/449	21/14856	0.000336092	0.0886324	0.0886324	ENSG00000104419/ENSG00000153902/ENSG00000184486/ENSG00000185668/ENSG00000196712	5
GO:0032292	peripheral nervous system axon ensheathment	5/449	21/14856	0.000336092	0.0886324	0.0886324	ENSG00000104419/ENSG00000153902/ENSG00000184486/ENSG00000185668/ENSG00000196712	5
GO:0050931	pigment cell differentiation	6/449	33/14856	0.000407965	0.0957405	0.0957405	ENSG00000100146/ENSG00000106571/ENSG00000107165/ENSG00000148655/ENSG00000171791/ENSG00000188428	6
GO:0021761	limbic system development	10/449	91/14856	0.00041491	0.0957405	0.0957405	ENSG00000075213/ENSG00000106571/ENSG00000128602/ENSG00000130368/ENSG00000132692/ENSG00000134438/ENSG00000171956/ENSG00000180053/ENSG00000184486/ENSG00000196712	10
