# Supplementary material for: Genomic basis for RNA alterations in cancer
Source: Nature. 2020 Feb 5;578(7793):129–36. doi: 10.1038/s41586-020-1970-0 (PMC7054216; doi:10.1038/s41586-020-1970-0)
Supplement: Supplementary file 3 — This zipped file contains Supplementary Tables 1-24 and a Supplementary Table Guide. [file 41586_2020_1970_MOESM3_ESM.zip › Supplementary_Tables/S9_ASE_aggregate.xlsx]

## Sheet: Sheet2
geneid	term_cnratio	term_purity	term_log(gene_length)	term_log(transcript_length)	term_ishet	term_type_upstream_gene_variant_50kb_plus	term_type_upstream_gene_variant_40kb	term_type_upstream_gene_variant_30kb	term_type_upstream_gene_variant_20kb	term_type_upstream_gene_variant_10kb	term_type_promoter_variant	term_type_5_prime_UTR_variant	term_type_intron_variant	term_type_splice_region_variant	term_type_missense_variant	term_type_synonymous_variant	term_type_stop_gained	term_type_3_prime_UTR_variant	term_type_downstream_gene_variant_10kb	term_type_downstream_gene_variant_20kb	term_type_downstream_gene_variant_30kb	term_type_downstream_gene_variant_40kb	term_type_downstream_gene_variant_50kb_plus	ht1_count	ht2_count	gene_length	sites_per_gene	iscn	ase_phased	ase_flipped	cnratio	burden_total	burden_diff	type_upstream_gene_variant_100kb	type_upstream_gene_variant_90kb	type_upstream_gene_variant_80kb	type_upstream_gene_variant_70kb	type_upstream_gene_variant_60kb	type_upstream_gene_variant_50kb	type_upstream_gene_variant_40kb	type_upstream_gene_variant_30kb	type_upstream_gene_variant_20kb	type_upstream_gene_variant_10kb	type_promoter_variant	type_5_prime_UTR_variant	type_intron_variant	type_splice_region_variant	type_missense_variant	type_synonymous_variant
ENSG00000182352	-0.493731	0.0208376	0.0944976	0.0676681	-0.0230012	0.000354585	0.0012164	-0.000129986	0.00129152	0.0022625	-9.51851e-05	0.0501735	-4.69257e-05	-6.14193e-05	-1.88528e-05	-3.54222e-05	-4.62088e-05	-4.48918e-05	0.0164292	0.00693114	0.00490454	0.00582488	0.00416991	87.8333	58.6667	9530	6.16667	0.166667	0.567678	0.594705	0.527778	3.34163	0.385903	0	0.307067	0.0936333	0.421533	0.480091	0.1096	0.204433	0	0.0769333	0.117567	0	0.0707	0.0468667	0	0	0
ENSG00000171195	0.0301213	0.0249584	-0.0200195	0.110385	-0.0230012	0.000260066	0.000556714	0.00122117	0.000620911	0.00155728	0.00608065	-0.000118713	-0.00112511	-6.14193e-05	-1.88528e-05	-3.54222e-05	-4.62088e-05	-4.48918e-05	0.0418634	0.0155751	0.00402364	0.00298889	0.00245988	110	50.125	52505	2.625	0.625	0.576695	0.661576	0.616667	3.44525	0.80195	0	0.479825	0.125	0.439725	0	0	0.0965875	0.0599	0.0400625	0.0826125	0.042975	0	0.565113	0	0	0
ENSG00000137948	-0.248175	-0.0428938	-0.0344023	-0.0204036	-0.0230012	5.75539e-05	-3.41037e-05	-0.000129986	-0.000107744	0.00153753	0.017136	0.0416165	-3.85346e-05	-6.14193e-05	-1.88528e-05	-3.54222e-05	-4.62088e-05	-4.48918e-05	-0.000498205	0.00199278	-0.000109495	-0.000117493	0.00249176	32.6667	30.1667	65055	1	0.5	0.573275	0.598394	0.569444	0.919737	-0.164914	0	0	0	0	0	0.257437	0	0	0	0.0816333	0.119904	0.0586708	0.0428333	0	0	0
ENSG00000133863	-0.369316	-0.0209913	-0.0279167	-0.0780955	-0.0230012	5.14417e-06	-3.41037e-05	-0.000129986	-0.000107744	-0.000109465	-9.51851e-05	-0.000118713	5.05777e-05	-6.14193e-05	-1.88528e-05	-3.54222e-05	0.0582187	-4.48918e-05	-0.000498205	-0.000324897	-0.000109495	-0.000117493	-0.000291175	31.8	22.7333	59062	1.93333	0.533333	0.579016	0.64394	0.548889	0.0965867	0.01088	0	0	0	0	0.0537333	0	0	0	0	0	0	0	0	0	0	0
ENSG00000101203	-0.152292	0.0341135	-0.00450098	-0.031048	-0.0230012	-8.68057e-06	-3.41037e-05	0.00188621	-0.000107744	-0.000109465	0.00594328	-0.000118713	-0.00012435	0.0302568	-1.88528e-05	0.00939916	-4.62088e-05	0.00115076	0.000861625	0.00381755	0.00084293	0.000970773	0.000127632	348.19	230.667	41665	7.09524	0.47619	0.613061	0.620831	0.585714	0.55811	-0.00597634	0	0	0	0	0	0	0	0.0893824	0	0	0.042019	0	0.0840819	0.0364628	0	0.0435801
ENSG00000212993	-0.35049	0.0326619	0.128101	-0.0442238	0.14527	0.000167894	0.000730511	0.00218379	0.00344937	0.00203267	0.00645609	0.0323098	5.05777e-05	-6.14193e-05	-1.88528e-05	-3.54222e-05	-4.62088e-05	-4.48918e-05	-0.000498205	0.00238056	0.00320435	0.00245274	-0.000291175	15.75	9	5776	1.125	0.25	0.612663	0.708058	0.552083	1.66007	0.174825	0	0.208875	0.369725	0	0.02805	0.07965	0.125	0.102575	0.195575	0.106175	0.0455875	0.0455875	0	0	0	0
ENSG00000124557	-0.46099	0.0490595	0.0968553	-0.0117904	-0.0230012	0.000273933	-3.41037e-05	0.00760986	-0.000107744	0.00159436	-9.51851e-05	-0.000118713	5.05777e-05	-6.14193e-05	-1.88528e-05	-3.54222e-05	-4.62088e-05	0.00597471	0.00863928	0.00757775	0.00571983	0.00393473	0.0126831	23	24	9201	3	0.25	0.510476	0.674687	0.533333	3.8592	0.1403	0.0887	0.6438	0.26785	0.0981	0	0	0	0.343125	0	0.08445	0	0	0	0	0	0
ENSG00000114638	-0.0914873	0.021187	0.0139782	0.0452414	-0.0230012	1.19957e-05	-3.41037e-05	0.000919233	0.000730369	-0.000109465	-9.51851e-05	0.0168181	-4.8491e-05	-6.14193e-05	-1.88528e-05	-3.54222e-05	0.032326	-4.48918e-05	-0.000498205	0.00210576	-0.000109495	-0.000117493	0.00038542	59	57.5238	31636	1.90476	0.619048	0.550437	0.645253	0.596032	0.390048	-0.202648	0	0.0380512	0	0	0.0423122	0	0	0.0465143	0.0460806	0	0	0.0238095	0.047619	0	0	0
ENSG00000204345	-0.46099	0.0280178	0.0740849	0.030282	-0.0230012	0.000174012	0.00261604	0.00293415	0.00604197	0.00147552	-9.51851e-05	-0.000118713	-0.00053644	-6.14193e-05	-1.88528e-05	-3.54222e-05	-4.62088e-05	-4.48918e-05	0.00683402	0.00762049	0.00172109	0.00599678	0.0131502	51.6	36.8	12918	3.6	0.2	0.540662	0.56195	0.533333	4.14132	0.594443	0.32352	0	0	0	0	0.38656	0.433248	0.13584	0.33812	0.07856	0	0	0.28216	0	0	0
ENSG00000187658	-0.493731	0.0130118	0.101466	0.0640924	-0.0230012	6.57432e-05	-3.41037e-05	0.00462125	-0.000107744	0.00106744	-9.51851e-05	-0.000118713	-0.000705247	-6.14193e-05	-1.88528e-05	0.0207403	-4.62088e-05	-4.48918e-05	0.00557757	0.0108829	0.00353507	-0.000117493	0.00177739	13	12.1667	8590	1.83333	0.333333	0.522744	0.584413	0.527778	1.7324	0.0448667	0	0	0	0	0	0.289267	0	0.210633	0	0.0583333	0	0	0.3633	0	0	0.0959667
ENSG00000186487	-0.626418	0.0239371	-0.176691	-0.058794	-0.0230012	2.60982e-05	0.000217149	-0.000129986	0.000282244	0.000134446	-9.51851e-05	-0.000118713	-0.000332798	0.0393043	-1.88528e-05	-3.54222e-05	-4.62088e-05	-4.48918e-05	-0.000498205	0.00140529	-0.000109495	-0.000117493	0.000492222	36.9474	34.4211	542147	2.15789	0.105263	0.488658	0.573007	0.505263	0.562453	-0.0977993	0	0.0250843	0	0.0624713	0	0.0476211	0.0410751	0	0.0214421	0.0120895	0	0	0.184276	0.0473439	0	0
ENSG00000103723	-0.568142	0.0425098	-0.0175831	-0.0252309	0.0585849	-8.68057e-06	-3.41037e-05	-0.000129986	-0.000107744	-0.000109465	-9.51851e-05	-0.000118713	5.05777e-05	0.0377333	0.0021065	-3.54222e-05	-4.62088e-05	-4.48918e-05	-0.000498205	-0.000324897	0.000735433	-0.000117493	-0.000291175	20.3636	20.2727	50633	1.45455	0.0909091	0.481704	0.604325	0.515152	0.136364	0.136364	0	0	0	0	0	0	0	0	0	0	0	0	0	0.0454545	0.0454545	0
ENSG00000254709	-0.019492	-0.0107963	0.103553	0.0416591	0.128409	9.77214e-07	0.000305807	0.000488238	-4.16205e-05	0.00587865	0.000232257	0.0307062	-0.000520532	-6.14193e-05	0.000404605	0.000628653	-4.62088e-05	0.000279339	-0.000498205	1.07792e-05	-6.37822e-06	3.19007e-06	6.58579e-05	392.564	353.411	8327	2.06135	0.374233	0.519407	0.646423	0.608248	0.816058	0.137142	0	0.0181387	0.00413497	0.00585644	0	0.00940736	0.0555691	0.0274073	0.00363558	0.296802	0.00227853	0.0433333	0.274513	0	0.00905644	0.00306748
ENSG00000133020	-0.330027	-0.00488974	0.0139952	-0.0505567	-0.0230012	1.92433e-05	0.000725413	-0.000129986	-0.000107744	-0.000109465	-9.51851e-05	-0.000118713	5.05777e-05	-6.14193e-05	-1.88528e-05	0.036046	-4.62088e-05	-4.48918e-05	-0.000498205	-0.000324897	-0.000109495	-0.000117493	-0.000291175	66.1667	75	31628	1.33333	0.5	0.505279	0.66216	0.555556	0.399367	0.151033	0	0	0	0.108533	0	0	0.124167	0	0	0	0	0	0	0	0	0.166667
ENSG00000273079	-0.241879	0.0122969	-0.162665	-0.129887	-0.0230012	0.000147511	0.000664636	0.00251091	0.00141529	0.00206794	-9.51851e-05	-0.000118713	-0.00662743	-6.14193e-05	0.00317793	-3.54222e-05	-4.62088e-05	0.00488853	0.0111854	0.00622897	0.00547704	0.00115544	0.00271209	77.9231	78.9231	439888	4.92308	0.384615	0.520637	0.610324	0.570513	5.35111	-0.558129	0.0430769	0	0	0.111569	0.1222	0.330231	0.114231	0.117077	0.0837385	0.107923	0	0	3.2099	0	0.0683692	0
ENSG00000227471	-0.144196	-0.000931682	0.0159085	0.0187734	-0.0230012	1.72084e-05	-3.41037e-05	-0.000129986	-0.000107744	7.45773e-05	-9.51851e-05	-0.000118713	3.15998e-05	0.0248959	0.0013846	-3.54222e-05	-4.62088e-05	-4.48918e-05	0.00570597	-0.000324897	-0.000109495	0.00136771	0.000830374	58.2692	47.1154	30739	2.65385	0.615385	0.560375	0.661719	0.587088	0.456769	0.205177	0.0323308	0	0.0178794	0	0	0.0504139	0	0	0	0.00912206	0	0	0.00912206	0.0300154	0.0300154	0
ENSG00000175497	-0.377695	0.0224944	-0.240521	0.0507881	-0.0230012	3.34536e-05	0.000249899	0.00190816	0.0013927	0.00146228	0.00261844	0.00625464	-0.00433659	-6.14193e-05	-1.88528e-05	-3.54222e-05	-4.62088e-05	-4.48918e-05	0.00964208	0.00643	0.00113806	0.00143403	0.00342793	35.2766	30.9362	1403452	1.85106	0.531915	0.551177	0.617783	0.547467	3.41551	-0.301738	0.00908936	0.0337553	0.0106383	0.0149447	0.0440141	0.0513234	0.046429	0.0903555	0.0824965	0.0779035	0.018883	0.00895957	2.10877	0	0	0
ENSG00000158022	0.0104769	-0.00631795	0.0551386	0.014139	0.192386	3.22964e-05	-3.41037e-05	-0.000129986	0.000187877	0.000171217	-9.51851e-05	-0.000118713	-1.11768e-05	0.0248831	0.00138388	-3.54222e-05	-4.62088e-05	-4.48918e-05	0.00279098	-0.000324897	-0.000109495	0.00093994	0.0018612	207.56	137.08	17132	1.2	0.44	0.529298	0.616545	0.613333	0.616687	0.262641	0.063559	0.0557084	0.04	0	0	0	0	0	0.0162537	0.013912	0	0	0.0296834	0.03	0.03	0
ENSG00000129990	0.332974	-0.0181936	0.0965569	-0.023554	-0.0230012	2.88864e-06	0.000267154	0.00154073	-0.000107744	0.00192142	0.00399809	0.0201428	5.05777e-05	-6.14193e-05	-1.88528e-05	-3.54222e-05	-4.62088e-05	-4.48918e-05	-0.000498205	0.00332043	-0.000109495	-0.000117493	0.000855099	33.5	22.3333	9242	2.25	0.5	0.569378	0.620241	0.668056	0.523614	-0.0265075	0	0	0	0	0.0449667	0	0.04925	0.0740667	0	0.100661	0.0284833	0.0284833	0	0	0	0
ENSG00000135144	-0.281778	0.012179	-0.00394137	0.0474913	-0.0230012	8.04701e-07	-3.41037e-05	1.32878e-05	0.000147592	0.000167152	0.00376588	0.0232165	-6.79787e-05	0.0026788	0.000112397	-3.54222e-05	-4.62088e-05	-4.48918e-05	0.000596076	0.000316915	6.43277e-05	-2.2136e-05	-0.000260316	230.351	208.364	41319	4.32018	0.342105	0.536185	0.592249	0.563743	0.236865	0.0517878	0.00242718	0.00169737	0.00303684	0.00728421	0.00944386	0.0129774	0	0.00635164	0.0140388	0.0137105	0.0268675	0.0328043	0.0569862	0.00329557	0.00280702	0
ENSG00000198597	0.27589	0.0169666	-0.169251	0.0568538	-0.0230012	9.02318e-05	0.000528536	0.000122723	-0.000107744	0.000111377	0.00150795	-0.000118713	-0.0015388	-6.14193e-05	-1.88528e-05	0.00237963	-4.62088e-05	-4.48918e-05	0.0157476	0.00691551	0.000763512	0.0012017	0.00310532	53.2857	47.5714	485248	2.66667	0.666667	0.552896	0.618595	0.658369	2.12052	0.221419	0.0214286	0.110467	0.11606	0.116954	0	0.0195381	0.091981	0.0112032	0	0.010946	0.0111556	0	0.763963	0	0	0.0111556
ENSG00000111700	-0.13309	-0.0148007	-0.132207	0.0441251	-0.0230012	0.000118814	0.000349169	0.00381914	0.00125693	0.001668	-9.51851e-05	-0.000118713	-0.00257791	-6.14193e-05	0.000176463	0.00161844	-4.62088e-05	-4.48918e-05	0.00567811	0.00755824	0.00226782	0.00296687	0.00576358	81.4737	72.8158	279404	3.81579	0.473684	0.551871	0.622198	0.588972	3.36144	0.00566423	0.0797526	0.0283211	0.0243684	0.143616	0.0492132	0.170269	0.0626579	0.175074	0.0750316	0.0881	0	0	1.26343	0	0.00417719	0.00763947
ENSG00000221869	-0.134102	0.017729	0.193582	0.00320727	-0.0230012	-8.68057e-06	0.000173101	-0.000129986	0.000537861	0.000669825	-9.51851e-05	0.0251736	5.05777e-05	-6.14193e-05	-1.88528e-05	-3.54222e-05	-4.62088e-05	-4.48918e-05	0.00143381	0.00124445	-0.000109495	-0.000117493	4.40605e-05	242.667	124.704	2177	1	0.555556	0.578112	0.629219	0.588801	0.234998	0.0550205	0	0	0	0	0	0	0.0338741	0	0.0354963	0.0386255	0	0.0355556	0	0	0	0
ENSG00000170369	-0.289101	-0.0207859	0.172918	0.0595324	0.257451	-8.68057e-06	-3.41037e-05	-0.000129986	-0.000107744	-0.000109465	0.00344721	-0.000118713	5.05777e-05	-6.14193e-05	-1.88528e-05	-3.54222e-05	-4.62088e-05	-4.48918e-05	0.0168972	0.000728879	0.00411519	-0.000117493	0.00380968	45.25	9.75	2962	1	0.25	0.722225	0.813892	0.5625	0.9567	0.0382	0	0	0	0	0	0	0	0	0	0	0.02465	0	0	0	0	0
ENSG00000177984	-0.432927	0.0136546	0.118938	0.10965	0.105206	-8.68057e-06	-3.41037e-05	0.00319748	0.00143304	0.00549932	-9.51851e-05	-0.000118713	-6.41438e-05	-6.14193e-05	-1.88528e-05	-3.54222e-05	-4.62088e-05	-4.48918e-05	0.00782521	0.00342255	0.000702022	0.00210084	-0.000291175	219.286	302.286	6621	2.85714	0.285714	0.28036	0.727514	0.538095	0.890971	-0.0603429	0	0	0	0	0	0	0	0.147514	0.0847143	0.278	0	0	0.0551429	0	0	0
ENSG00000196335	-0.178904	-0.00144233	-0.076789	-0.0191046	-0.0230012	6.70792e-06	-3.41037e-05	-0.000129986	-0.000107744	-0.000109465	0.00205533	0.0212578	4.09056e-06	-6.14193e-05	0.000349727	-3.54222e-05	-4.62088e-05	-4.48918e-05	-0.000498205	-0.000324897	0.000156512	0.000142748	0.000607047	19.5862	19.4138	122346	1.7931	0.724138	0.537635	0.647018	0.581199	0.26415	-0.0601091	0	0.0307155	0.0136544	0	0.0154414	0	0	0	0	0	0.0149645	0.0300507	0.0223448	0	0.00788276	0
ENSG00000150510	-0.0443922	-0.00162449	-0.031038	-0.0380079	-0.0230012	-8.68057e-06	-3.41037e-05	0.000501919	-0.000107744	-0.000109465	-9.51851e-05	0.0244105	5.05777e-05	-6.14193e-05	-1.88528e-05	-3.54222e-05	-4.62088e-05	-4.48918e-05	-0.000498205	-0.000324897	-0.000109495	-0.000117493	-0.000291175	31.5172	27.1034	61874	1.68966	0.413793	0.553259	0.643205	0.604023	0.0624966	-0.00646897	0	0	0	0	0	0	0	0.0280138	0	0	0	0.0344828	0	0	0	0
ENSG00000241186	0.0301213	0.00626205	-0.0193554	-0.00433273	-0.0230012	6.51686e-05	0.000560664	-0.000129986	-0.000107744	0.000250668	-9.51851e-05	-0.000118713	1.34418e-05	-6.14193e-05	-1.88528e-05	-3.54222e-05	-4.62088e-05	-4.48918e-05	0.00832557	0.00641169	0.00536665	-0.000117493	0.00226438	43.6667	39.6667	51988	1	0.5	0.454812	0.673641	0.616667	1.24074	0.594729	0.255667	0	0.0313667	0	0	0	0.0972333	0	0	0.01785	0	0	0.01785	0	0	0
ENSG00000156127	-0.0405988	-0.0134668	0.0308864	0.0452951	-0.0230012	1.41189e-07	3.43079e-05	-0.000129986	-0.000107744	-0.000109465	-9.51851e-05	0.0228809	-0.000101644	-6.14193e-05	-1.88528e-05	-3.54222e-05	-4.62088e-05	-4.48918e-05	-0.000498205	-0.000324897	0.000149787	-0.000117493	-0.000291175	45.16	31.72	24590	2.36	0.44	0.563189	0.624734	0.604667	0.164921	0.0762171	0	0	0	0	0	0.034288	0.011184	0	0	0	0	0.0323325	0.073168	0	0	0
ENSG00000258474	-0.35622	0.016416	0.131034	0.0757373	-0.0230012	3.09172e-05	-3.41037e-05	0.00344694	-0.000107744	0.00159015	-9.51851e-05	-0.000118713	-0.000184084	-6.14193e-05	-1.88528e-05	-3.54222e-05	-4.62088e-05	-4.48918e-05	0.00085938	0.0088953	0.00118525	0.00119929	0.00399395	18.2667	15.1333	5529	1.53333	0.4	0.550406	0.696156	0.551111	1.31793	0.0635826	0	0	0.06364	0	0.0902667	0	0	0.158573	0	0.0842416	0	0	0.112794	0	0	0
ENSG00000118508	0.488492	0.0432879	0.0832317	0.0338805	-0.0230012	-8.68057e-06	-3.41037e-05	-0.000129986	0.00292358	-0.000109465	-9.51851e-05	-0.000118713	5.05777e-05	-6.14193e-05	-1.88528e-05	-3.54222e-05	-4.62088e-05	-4.48918e-05	0.0106392	0.00781212	-0.000109495	-0.000117493	-0.000291175	18.8333	9.66667	11272	1.16667	0.666667	0.645356	0.714121	0.694444	0.457279	0.457279	0	0	0	0	0	0	0	0	0.166667	0	0	0	0	0	0	0
ENSG00000205754	-0.146535	-0.0141979	-0.131629	0.00976968	-0.0230012	0.000138264	0.000961809	0.00392857	0.00195295	0.00288146	0.000496227	-0.000118713	-0.00276702	-6.14193e-05	-1.88528e-05	-3.54222e-05	-4.62088e-05	-4.48918e-05	-7.41822e-06	0.00440175	0.00140818	0.00135315	0.00388704	86.5897	77.1282	277006	4.17949	0.461538	0.549686	0.62557	0.586691	3.25563	-0.0628092	0.0965795	0.0324769	0.0862513	0.155466	0.0896359	0.110729	0.162813	0.179925	0.1133	0.148245	0.00411538	0	1.35433	0	0	0
ENSG00000143858	-0.148134	0.0299025	-0.0753895	-0.0627528	-0.0230012	-1.28127e-06	-3.41037e-05	-0.000129986	0.000163122	3.22948e-05	-9.51851e-05	-0.000118713	-1.45564e-05	0.0184776	0.00102367	-3.54222e-05	-4.62088e-05	-4.48918e-05	-0.000498205	-0.000324897	-0.000109495	-0.000117493	-0.000291175	52.037	44.5556	119821	3.59259	0.481481	0.564408	0.643178	0.58642	0.126579	0.0373934	0	0	0	0	0	0.0287593	0	0	0.0148926	0.00702633	0	0	0.0313078	0.0222963	0.0222963	0
ENSG00000171791	-0.0391951	0.00796618	-0.108682	-0.061683	-0.0230012	-6.67759e-06	-2.93132e-05	-0.000129986	-9.84259e-05	0.000470376	0.00107851	0.0125581	-0.000100904	0.000461709	0.000342478	0.00211278	-4.62088e-05	8.02109e-05	0.000891838	6.00676e-05	-1.47216e-06	-0.000117493	1.86254e-05	201.144	183.534	196782	8.17884	0.428212	0.54145	0.611533	0.604905	0.222345	0.0423757	0.00238308	0.00242569	0	0.00116272	0	0.0018136	0.000783164	0	0.000512343	0.0287399	0.00816725	0.0178209	0.0728123	0.00062915	0.00772772	0.00992292
ENSG00000139219	-0.0484566	0.0130656	0.0142226	-0.0413323	-0.0230012	-8.68057e-06	-3.41037e-05	0.000182375	-0.000107744	-0.000109465	-9.51851e-05	-0.000118713	3.83447e-05	-6.14193e-05	-1.88528e-05	-3.54222e-05	0.0187235	-4.48918e-05	-0.000498205	-0.000324897	-0.000109495	-0.000117493	-0.00018911	167.6	149.2	31521	2.025	0.675	0.542983	0.623276	0.603333	0.0451377	-0.0101677	0	0	0	0	0	0	0	0.0138477	0	0	0	0	0.00588	0	0	0
ENSG00000175868	-0.517117	0.026672	-0.101702	0.00130621	-0.0230012	1.03529e-05	0.000184358	-0.000129986	0.000667843	-0.000109465	0.00811668	-0.000118713	-0.000345613	-6.14193e-05	-1.88528e-05	-3.54222e-05	-4.62088e-05	-4.48918e-05	-0.000498205	0.00556604	0.00200932	0.00216729	-0.000291175	277.214	293.786	177345	3	0.357143	0.487593	0.642721	0.52381	0.733889	0.0795461	0.0218286	0	0	0.0346929	0.0174571	0	0.0357143	0	0.0426429	0	0.0571429	0	0.190436	0	0	0
ENSG00000169224	-0.264546	-0.0128916	-0.039922	0.0300801	-0.0230012	2.83598e-05	-3.41037e-05	-0.000129986	-0.000107744	-0.000109465	-9.51851e-05	-0.000118713	5.05777e-05	-6.14193e-05	-1.88528e-05	-3.54222e-05	-4.62088e-05	-4.48918e-05	0.0123734	0.00398542	-0.000109495	-0.000117493	0.00160702	44.8	38.4	70632	2.7	0.5	0.52064	0.656889	0.566667	0.601521	0.0798681	0	0.09876	0	0	0.0452068	0	0	0	0	0	0	0	0	0	0	0
ENSG00000164627	-0.218504	0.0262607	-0.155512	-0.0692378	0.0891797	1.43057e-06	-2.0636e-06	0.0029335	-0.000107744	0.000390659	0.00429178	-0.000118713	-0.000600624	-6.14193e-05	-1.88528e-05	-3.54222e-05	-4.62088e-05	0.00227531	0.00521521	0.000549447	0.000544318	0.00020117	0.00141246	35.6875	31.7188	395415	3.53125	0.34375	0.552814	0.621661	0.574479	0.914374	-0.245518	0	0	0.00943333	0.007575	0	0.0222912	0.00523795	0.135811	0	0.0247887	0.030527	0	0.313011	0	0	0
ENSG00000168229	-0.42825	-0.0166285	0.0982555	-0.0126391	0.00192792	9.50707e-05	-3.41037e-05	-0.000129986	-0.000107744	-0.000109465	0.0142548	-0.000118713	-0.000142534	-6.14193e-05	-1.88528e-05	-3.54222e-05	-4.62088e-05	-4.48918e-05	0.000395733	0.00247555	-0.000109495	-0.000117493	0.000147497	27.6667	43.9444	9011	3.5	0.166667	0.441215	0.59431	0.538889	0.708822	0.0661778	0	0.0922333	0.153944	0.0548667	0.102211	0	0	0	0	0	0.0998556	0	0.0928222	0	0	0
ENSG00000267884	-0.068101	0.00426264	0.198274	0.00688998	-0.0230012	1.44128e-05	6.53484e-05	-0.000129986	0.000491014	0.000702458	-9.51851e-05	-0.000118713	5.05777e-05	-6.14193e-05	-1.88528e-05	0.00319756	-4.62088e-05	-4.48918e-05	0.000828335	0.00662885	0.0021407	0.00128145	0.00134076	34.9268	20.0976	2030	1.80488	0.585366	0.601236	0.625044	0.6	0.713973	-0.076699	0	0	0	0.0511599	0.0155659	0.0230325	0.0162585	0	0.0329206	0.040243	0	0	0	0	0	0.0149337
ENSG00000137168	-0.166323	-0.0029985	0.0440936	0.0285317	-0.0230012	-8.68057e-06	0.000733282	-0.000129986	-0.000107744	0.000419805	0.0134202	-0.000118713	5.05777e-05	-6.14193e-05	-1.88528e-05	-3.54222e-05	-4.62088e-05	-4.48918e-05	-0.000498205	-0.000324897	0.00222392	-0.000117493	0.000508406	37.4444	41.8889	20197	1	0.444444	0.50938	0.5848	0.583333	0.462178	0.462178	0	0	0	0	0	0	0.125453	0	0	0.0262333	0.0940479	0	0	0	0	0
ENSG00000172156	0.22853	-0.025904	0.179984	0.0402233	-0.0230012	6.8347e-06	0.000165724	0.00191394	0.000631924	0.00114045	0.00439367	-0.000118713	2.70021e-05	-6.14193e-05	-1.88528e-05	0.00221606	-4.62088e-05	-4.48918e-05	0.00220087	0.00138127	0.00114753	-0.000117493	0.00097709	41.9	39.86	2666	1.12	0.48	0.502198	0.584915	0.650333	0.616516	0.082308	0.002192	0.011148	0	0.015928	0.02	0.011036	0.032668	0.090612	0.040668	0.061952	0.031236	0	0.011332	0	0	0.0104
ENSG00000198183	-0.430768	-0.0342967	0.112258	0.0429805	-0.0230012	-8.68057e-06	-3.41037e-05	-0.000129986	-0.000107744	0.00123081	-9.51851e-05	-0.000118713	5.05777e-05	-6.14193e-05	-1.88528e-05	-3.54222e-05	-4.62088e-05	-4.48918e-05	0.0150844	-0.000324897	0.000781319	-0.000117493	-0.000291175	859.231	589.231	7314	2.76923	0.461538	0.503692	0.711924	0.538462	0.310554	-0.177692	0	0	0	0	0	0	0	0	0	0.0664308	0	0	0	0	0	0
ENSG00000169126	-0.37259	-0.00263493	-0.117334	0.0673402	-0.0230012	8.26888e-05	0.000144938	0.00149389	0.000700529	0.000302956	-9.51851e-05	-0.000118713	-0.000836679	-6.14193e-05	-1.88528e-05	-3.54222e-05	-4.62088e-05	-4.48918e-05	0.00580366	0.00146252	0.00153186	0.00170686	0.00300913	20.8	20.15	223862	1.35	0.5	0.540467	0.642125	0.548333	1.6124	0.388688	0	0	0.14477	0.07469	0	0.13567	0.02927	0.07199	0.04444	0.0204417	0	0	0.426475	0	0	0
ENSG00000187258	-0.24253	-0.0365219	-0.116194	0.0524247	-0.0230012	1.8549e-05	0.000248709	-0.000129986	0.00023686	0.000408906	-9.51851e-05	-0.000118713	-0.000785146	-6.14193e-05	0.000115535	-3.54222e-05	-4.62088e-05	0.000446226	0.00759954	0.00221989	0.000891716	0.00140717	0.00262764	77.5172	66.8793	220093	5.84483	0.655172	0.535068	0.623761	0.570402	1.2172	0.0198069	0.0117103	0.00845862	0.0252552	0.0347793	0.00431034	0.0213207	0.0462345	0	0.0189468	0.0256931	0	0	0.401705	0	0.00287414	0
ENSG00000164778	-0.0474042	0.00942661	0.118122	-0.0201867	-0.0230012	8.49076e-05	8.83703e-06	0.00297096	0.00125187	0.000731403	-9.51851e-05	-0.000118713	-4.90129e-06	-6.14193e-05	-1.88528e-05	-3.54222e-05	-4.62088e-05	0.00195861	0.000827212	0.00199425	0.000346948	0.0015583	0.00352045	59.05	30.225	6702	2.825	0.65	0.597192	0.660885	0.603512	1.27903	0.0576335	0.0925878	0.0533013	0.006555	0.108758	0.0945828	0.0079693	0.00702	0.137472	0.0747533	0.0416777	0	0	0.0266669	0	0	0
ENSG00000178789	0.0909256	-0.0260474	0.0892834	0.000656709	-0.0230012	5.81309e-05	-3.41037e-05	0.00126163	-0.000107744	-0.000109465	-9.51851e-05	-0.000118713	-9.34062e-05	0.0140777	-1.88528e-05	-3.54222e-05	-4.62088e-05	-4.48918e-05	-0.000498205	-0.000324897	0.000547719	-0.000117493	0.000509981	34.2857	21.7619	10300	2.38095	0.47619	0.532736	0.63114	0.626984	0.534035	0.19362	0.0552077	0.0238095	0	0.0532857	0.0722207	0.0551558	0	0.0616936	0	0	0	0	0.0692083	0.0170047	0	0
ENSG00000142408	0.472122	0.0142625	0.0241785	-0.0700637	-0.0230012	-1.62731e-06	-3.41037e-05	-0.000129986	0.000679145	0.000611089	-9.51851e-05	-0.000118713	-3.8064e-05	-6.14193e-05	-1.88528e-05	-3.54222e-05	-4.62088e-05	0.00566395	0.00259244	-0.000324897	0.00154965	0.000958186	0.00355969	153.679	88.1786	27175	6.60714	0.642857	0.585993	0.630266	0.691667	0.849086	-0.0523857	0	0	0.0274143	0	0	0	0	0	0.0432643	0.0357143	0	0	0.0426071	0	0	0
ENSG00000128250	-0.493731	0.023381	0.15494	0.0230026	-0.0230012	-8.68057e-06	-3.41037e-05	0.00590626	-0.000107744	-0.000109465	-9.51851e-05	-0.000118713	5.05777e-05	-6.14193e-05	-1.88528e-05	-3.54222e-05	-4.62088e-05	-4.48918e-05	0.00753796	-0.000324897	0.0018356	-0.000117493	0.000476878	57.6667	40.5	3872	2.66667	0.166667	0.519794	0.582596	0.527778	0.560753	0.560753	0	0	0	0	0	0	0	0.267601	0	0	0	0	0	0	0	0
ENSG00000005981	0.173362	-0.0160171	-0.0309447	0.0727569	-0.0230012	-8.68057e-06	-3.41037e-05	0.00657332	-0.000107744	-0.000109465	-9.51851e-05	-0.000118713	5.05777e-05	-6.14193e-05	-1.88528e-05	-3.54222e-05	-4.62088e-05	-4.48918e-05	-0.000498205	0.00643875	-0.000109495	0.00136485	0.00154001	58.125	46.5	61788	2.25	0.75	0.619336	0.691634	0.640972	0.702474	0.533786	0	0	0	0	0	0	0	0.297173	0	0	0	0	0	0	0	0
ENSG00000175329	-0.276451	-0.0116751	0.0406799	-0.015294	-0.0230012	2.96891e-05	0.000139654	0.000922261	0.000937898	0.000639841	-9.51851e-05	-0.000118713	-0.00021263	-6.14193e-05	-1.88528e-05	0.00295737	-4.62088e-05	-4.48918e-05	0.00394124	0.00264291	4.06771e-05	0.000786357	0.00216363	43.9697	35.8788	21251	3	0.333333	0.518594	0.593642	0.564646	0.901055	-0.0988242	0.0274303	0	0	0	0.062897	0.0588061	0.0284061	0.0466485	0.0574909	0.0371394	0	0	0.126515	0	0	0.0138242
ENSG00000106038	-0.510102	-0.011615	0.106679	-0.00834906	-0.0230012	1.99037e-05	-3.41037e-05	-0.000129986	0.00209664	-0.000109465	0.0136648	-0.000118713	5.05777e-05	-6.14193e-05	-1.88528e-05	-3.54222e-05	-4.62088e-05	-4.48918e-05	-0.000498205	-0.000324897	-0.000109495	-0.000117493	0.000362509	21.375	22.125	7948	1.625	0.375	0.513004	0.605003	0.525	0.402375	-0.011325	0.1111	0	0	0	0	0	0	0	0.1212	0	0.09575	0	0	0	0	0
ENSG00000196460	-0.471904	-0.0210794	-0.0460122	0.01021	-0.0230012	1.20708e-05	0.000426104	-0.000129986	-0.000107744	0.00166007	-9.51851e-05	0.0103505	-0.000471644	-6.14193e-05	0.000669301	-3.54222e-05	-4.62088e-05	-4.48918e-05	-0.000498205	0.00156243	-0.000109495	0.000905992	0.000468404	16.8333	15.5556	77342	2	0.5	0.504148	0.61447	0.531481	0.695069	0.411487	0.0499326	0.0307228	0	0	0	0	0.0752353	0	0	0.0877071	0	0.0147175	0.251015	0	0.0147175	0
ENSG00000198092	0.182366	0.00320509	-0.0454371	0.00543129	-0.0230012	2.90018e-05	0.000193913	0.00194444	0.00159581	0.000554511	-9.51851e-05	-0.000118713	-0.000591693	-6.14193e-05	-1.88528e-05	0.00744426	-4.62088e-05	-4.48918e-05	0.00267867	-0.000324897	-0.000109495	-0.000117493	0.00152449	40.8	29.65	76682	2.2	0.55	0.539105	0.614028	0.6425	0.991989	-0.0640582	0.03846	0.08896	0.0190419	0	0	0	0.0372764	0.0919642	0.0936636	0.03291	0	0	0.308718	0	0	0.03455
ENSG00000132518	-0.0877455	-0.0141177	0.0527794	-0.0246921	-0.0230012	-3.6904e-06	-3.41037e-05	-0.000129986	0.00014708	-0.000109465	-9.51851e-05	-0.000118713	-1.97599e-05	0.0155891	-1.88528e-05	-3.54222e-05	-4.62088e-05	-4.48918e-05	-0.000498205	-0.000324897	-0.000109495	0.000191054	4.58379e-05	28.4667	24.6444	17745	2.46667	0.333333	0.546204	0.633947	0.596667	0.139362	-0.00814961	0	0	0	0	0	0.0193956	0	0	0.0140106	0	0	0	0.033809	0.0188224	0	0
ENSG00000257046	-0.13309	-0.0148007	-0.131036	0.00107332	-0.0230012	9.35393e-05	0.000651506	0.00212203	0.000691377	0.00113377	0.000955394	-0.000118713	-0.00384153	-6.14193e-05	-1.88528e-05	0.00161844	-4.62088e-05	-4.48918e-05	5.49722e-06	0.00452613	0.00144812	0.00139186	0.00377711	81.4737	72.8158	274571	3.81579	0.473684	0.551871	0.622198	0.588972	3.31631	-0.0394621	0.0629474	0	0.0482632	0.119721	0.0672368	0.0991349	0.112084	0.0998368	0.0439368	0.0616211	0.00731053	0	1.87081	0	0	0.00763947
ENSG00000122852	0.161883	-0.0307674	0.144838	0.0467675	-0.0230012	-8.68057e-06	5.11452e-05	-0.000129986	0.000206686	0.000189961	-9.51851e-05	-0.000118713	5.05777e-05	0.0130601	0.000719022	-3.54222e-05	-4.62088e-05	-4.48918e-05	0.000396207	0.000268041	-0.000109495	0.000130541	-0.000291175	4029.37	3433.68	4501	2.53659	0.487805	0.549675	0.658532	0.639024	0.11191	0.0487863	0	0	0	0	0	0	0.0139366	0	0.0172878	0.0148411	0	0	0	0.0157808	0.0157808	0
ENSG00000185467	-0.0578302	-0.0291498	0.00927645	0.0154962	-0.0230012	-4.84503e-06	7.49347e-05	-0.000129986	0.00029209	-0.000109465	-9.51851e-05	-0.000118713	-4.25149e-05	-6.14193e-05	-1.88528e-05	0.0119905	-4.62088e-05	-4.48918e-05	-0.000498205	0.00305693	-0.000109495	-0.000117493	0.000130212	24.75	26.625	33932	1.5625	0.625	0.566738	0.626736	0.601743	0.265426	0.11061	0	0	0	0.0149078	0	0	0.0178257	0	0.0219835	0	0	0	0.0447466	0	0	0.05555
ENSG00000151952	-0.244901	-0.0231924	-0.205429	-0.0437098	-0.0230012	0.000173864	0.00023712	0.00233729	0.000947522	0.0011745	-9.51851e-05	-0.000118713	-0.0100825	-6.14193e-05	0.00370399	-3.54222e-05	-4.62088e-05	-4.48918e-05	0.0054092	0.00349413	0.00494507	0.000807791	0.000860082	72.2	62.7	831941	1.3	0.7	0.51292	0.753489	0.57	6.52792	-0.225311	0.260445	0.156172	0.13512	0.02727	0.08828	0.04222	0.04434	0.10938	0.05802	0.06364	0	0	4.87064	0	0.07962	0
ENSG00000183117	-0.360842	0.0190768	-0.266263	-0.0873129	-0.0230012	1.97714e-05	1.59229e-05	2.25168e-05	-0.000107744	-0.000109465	-9.51851e-05	-0.000118713	-0.00426199	-6.14193e-05	-1.88528e-05	0.00549677	0.0123218	-4.48918e-05	0.000297146	-0.000324897	-2.93095e-05	9.556e-05	0.000356313	70.1373	46	2059619	4.92157	0.27451	0.533574	0.629605	0.550327	2.3314	0.0761505	0	0.0443804	0.00722515	0.0123255	0.035549	0.0111057	0.0081784	0.00676078	0	0	0	0	2.07291	0	0	0.0255542
ENSG00000196503	0.154536	0.0217376	0.0478237	0.0321342	-0.0230012	2.43985e-05	-3.41037e-05	-0.000129986	0.0012629	-0.000109465	-9.51851e-05	-0.000118713	-0.000152057	-6.14193e-05	-1.88528e-05	-3.54222e-05	-4.62088e-05	-4.48918e-05	0.00727936	-0.000324897	0.00180195	0.00311977	0.00113	37.7	17.05	19105	1.35	0.6	0.625332	0.735138	0.637778	0.821117	0.0514972	0	0	0	0.07751	0	0.05106	0	0	0.07536	0	0	0	0.0974	0	0	0
ENSG00000269515	0.0362602	-0.0191902	0.137088	0.178674	-0.0230012	1.4118e-05	-3.41037e-05	0.000657815	0.00112858	-0.000109465	-9.51851e-05	-0.000118713	5.05777e-05	-6.14193e-05	-1.88528e-05	-3.54222e-05	-4.62088e-05	-4.48918e-05	0.0047218	0.0020275	0.00121818	0.00200115	0.00216335	45.0625	30.5	5052	1.125	0.75	0.604667	0.678105	0.617708	0.754259	-0.088734	0	0	0	0	0	0.0886125	0	0.034925	0.067975	0	0	0	0	0	0	0
ENSG00000109205	-0.338212	-0.00031653	0.105574	0.0296388	-0.0230012	1.55786e-05	0.000205353	0.00105707	0.000121034	0.00106965	-9.51851e-05	-0.000118713	8.36328e-06	-6.14193e-05	-1.88528e-05	-3.54222e-05	-4.62088e-05	-4.48918e-05	0.00465755	0.00399688	0.000360846	0.000212745	0.00208333	95.8929	98.25	8080	2.16071	0.303571	0.498693	0.622881	0.554167	0.73351	-0.0138317	0	0.0303107	0.01295	0.0111	0.0305286	0.0094	0.0391467	0.052625	0.0125786	0.0584429	0	0	0.0202911	0	0	0
ENSG00000165730	-0.312945	-0.00421774	-0.0372649	-0.0199065	0.165593	-3.70865e-06	-2.34895e-06	-4.96961e-05	-0.000107744	-0.000109465	-9.51851e-05	-0.000118713	-0.000123848	-6.14193e-05	-1.88528e-05	-3.54222e-05	0.0139364	-4.48918e-05	0.000146371	0.000302456	-0.000109495	-0.000117493	-0.000235325	24.5072	19.3478	67890	1.69565	0.405797	0.531873	0.664438	0.558454	0.14826	-0.00674742	0	0.0120783	0	0	0.00724638	0	0.0051913	0.00355942	0	0	0	0	0.0838406	0	0	0
ENSG00000180438	0.0301213	-0.00280109	-0.0884457	0.0579363	-0.0230012	-7.17372e-06	-3.41037e-05	0.000406162	5.98184e-05	-0.000109465	0.00226978	0.0115877	-8.93863e-05	-6.14193e-05	-1.88528e-05	-3.54222e-05	-4.62088e-05	-4.48918e-05	-0.000498205	0.00021678	-0.000109495	-0.000117493	-0.000291175	35.4324	19.9189	145555	1.72973	0.540541	0.621671	0.7049	0.616667	0.149039	-0.108747	0	0	0.00585676	0	0	0	0	0.0237686	0.00921284	0	0.0164568	0.0164568	0.0672761	0	0	0
ENSG00000128573	-0.160785	0.00168497	-0.184323	-0.0217166	-0.0230012	4.09673e-05	0.000165104	0.000667807	0.000520051	5.20984e-05	0.000228914	-0.000118713	-0.000733164	-6.14193e-05	0.000298919	-3.54222e-05	-4.62088e-05	0.000737438	0.0053357	0.00130884	0.00137138	0.00120783	0.00126859	22.1754	19.5526	607445	1.29825	0.54386	0.529471	0.624776	0.584273	1.12552	0.0379957	0.0380509	0.0244746	0.036769	0.0385965	0.0274737	0.0276044	0.0325667	0.035368	0.0345171	0.00800789	0.00225526	0	0.376719	0	0.00679615	0
ENSG00000203995	-0.39299	0.033675	-0.0199965	-0.0280595	-0.0230012	4.718e-06	-3.41037e-05	-0.000129986	-0.000107744	0.00098591	-9.51851e-05	-0.000118713	5.05777e-05	-6.14193e-05	-1.88528e-05	0.0130671	-4.62088e-05	-4.48918e-05	-0.000498205	-0.000324897	-0.000109495	-0.000117493	-0.000291175	20.9231	19	52487	2.46154	0.307692	0.516434	0.584568	0.544872	0.166892	-0.0627385	0.0520769	0	0	0	0	0	0	0	0	0.0542923	0	0	0	0	0	0.0605231
ENSG00000123901	-0.225257	0.021092	0.0322149	-0.0324196	-0.0230012	-8.68057e-06	-3.41037e-05	-0.000129986	-0.000107744	-0.000109465	-9.51851e-05	-0.000118713	-6.14142e-05	-6.14193e-05	0.00207627	-3.54222e-05	-4.62088e-05	-4.48918e-05	-0.000498205	0.00689788	0.00155278	0.000778397	0.00210075	43.8667	56.2	24108	3.06667	0.333333	0.594857	0.679838	0.573333	0.637086	0.10619	0	0	0	0	0	0	0	0	0	0	0	0	0.0538308	0	0.0448081	0
ENSG00000104327	0.0261924	0.0116188	0.0037093	-0.044567	-0.0230012	0.000115796	9.29813e-05	-0.000129986	0.000364706	0.000917226	0.00212769	-0.000118713	-0.000129081	-6.14193e-05	-1.88528e-05	-3.54222e-05	-4.62088e-05	-4.48918e-05	0.00271425	-0.000324897	0.00117995	0.00220386	0.00321095	111.56	58.2	36867	2.4	0.68	0.58886	0.679684	0.616	1.30418	0.314537	0.131561	0.0702655	0.187408	0.0733982	0.021176	0	0.020776	0	0.025976	0.050888	0.015468	0	0.086356	0	0	0
ENSG00000115325	-0.297287	0.0261023	0.101953	0.00889991	-0.0230012	-8.68057e-06	-3.41037e-05	-0.000129986	0.000383782	-0.000109465	-9.51851e-05	0.0101515	5.05777e-05	-6.14193e-05	-1.88528e-05	0.00309017	-4.62088e-05	-4.48918e-05	-0.000498205	-0.000324897	-0.000109495	-0.000117493	-6.15472e-05	32.3636	23.3939	8528	1.42424	0.363636	0.552206	0.611355	0.561111	0.0820093	0.0297911	0	0	0	0	0	0	0	0	0.0270248	0	0	0.0144377	0	0	0	0.0144377
ENSG00000143473	0.0291859	-0.00729617	-0.164324	-0.0148149	-0.0230012	4.85394e-05	0.000228026	0.00102673	0.00110479	-0.000109465	-9.51851e-05	-0.000118713	-0.00319694	-6.14193e-05	-1.88528e-05	0.0120475	-4.62088e-05	-4.48918e-05	-0.000498205	-0.000324897	0.000639742	0.000453579	0.000964977	17.8667	14.7333	450902	1.6	0.733333	0.560785	0.612534	0.616508	2.21089	0.652353	0	0.177933	0.0258	0	0	0.0186667	0.0428533	0.05128	0.0666667	0	0	0	1.56097	0	0	0.0558133
ENSG00000091138	-0.0905518	-0.0208446	0.00210673	-0.0061669	-0.0230012	9.26843e-05	0.000245486	0.000849661	0.0017642	0.00278875	-9.51851e-05	0.00518081	-7.93771e-05	-6.14193e-05	-1.88528e-05	-3.54222e-05	-4.62088e-05	-4.48918e-05	0.0014663	-0.000324897	-0.000109495	-0.000117493	0.000539507	36	32.6	37758	1.45	0.7	0.532457	0.617385	0.59619	0.91879	-0.12565	0.05674	0.03965	0.02844	0.034	0.12945	0.1057	0.0457077	0.04343	0.102922	0.14365	0	0.00745	0.062465	0	0	0
ENSG00000112238	-0.182694	0.00117527	0.0994806	-0.00254101	-0.0230012	-3.54347e-06	-3.41037e-05	0.00106234	0.00161965	0.000887541	-9.51851e-05	-0.000118713	5.05777e-05	-6.14193e-05	-1.88528e-05	-3.54222e-05	-4.62088e-05	-4.48918e-05	0.000795048	0.00357592	0.000365594	0.000588293	0.00346103	16.4167	15.7083	8848	1.16667	0.416667	0.502627	0.62093	0.580556	0.792106	-0.144407	0	0.0199667	0	0	0	0	0	0.0528583	0.0949746	0.0494167	0	0	0	0	0	0
ENSG00000151834	-0.32499	0.000569519	-0.11821	-0.0204345	-0.0230012	4.1547e-05	0.000316815	-0.000129986	0.000804514	0.000596891	-9.51851e-05	-0.000118713	-0.00065266	-6.14193e-05	-1.88528e-05	-3.54222e-05	-4.62088e-05	-4.48918e-05	0.00503536	0.00105468	0.00246988	0.000678251	0.00190472	55.8462	49.4615	226803	3.61538	0.346154	0.538622	0.598914	0.55641	1.19809	-0.0719989	0.0443769	0.0325	0.0123385	0.0630766	0.0197834	0.0231466	0.0573686	0	0.0501572	0.0350106	0	0	0.338023	0	0	0
ENSG00000215568	-0.068101	0.0119358	-0.0115593	-0.00673099	-0.0230012	-8.68057e-06	-3.41037e-05	-0.000129986	-0.000107744	-0.000109465	-9.51851e-05	-0.000118713	5.05777e-05	-6.14193e-05	-1.88528e-05	-3.54222e-05	-4.62088e-05	-4.48918e-05	0.0132894	-0.000324897	-0.000109495	-0.000117493	-0.000291175	16.4	17.4	46286	2.2	0.6	0.578835	0.70455	0.6	0.1736	0.1736	0	0	0	0	0	0	0	0	0	0	0	0	0	0	0	0
ENSG00000167094	-0.224101	-0.00864152	0.0617096	-0.0118268	-0.0230012	-8.68057e-06	9.67263e-05	-0.000129986	-0.000107744	-0.000109465	-9.51851e-05	-0.000118713	5.05777e-05	0.00828766	-1.88528e-05	0.00213838	-4.62088e-05	0.000656313	-0.000498205	0.0020231	-0.000109495	-0.000117493	-0.000291175	26.4706	24.5294	15534	3.41176	0.411765	0.545887	0.602169	0.573529	0.0949055	-0.0346585	0	0	0	0	0	0	0.0213882	0	0	0	0	0	0	0.0100412	0	0.0100412
ENSG00000219607	-0.162196	0.0012772	0.208812	0.0151612	-0.0230012	-4.12283e-06	1.35363e-05	-7.29876e-05	0.000160204	-4.67424e-06	-9.51851e-05	-0.000118713	5.05777e-05	-6.14193e-05	-1.88528e-05	-3.54222e-05	0.00975843	-4.48918e-05	0.00106914	3.31706e-05	8.9389e-05	0.000419908	0.000343263	43.3445	32.1933	1735	1.94958	0.453782	0.533682	0.612685	0.584034	0.190491	0.0535734	0.00379567	0.0139192	0	0	0	0	0.00778824	0.00252685	0.0147322	0.00519396	0	0	0	0	0	0
ENSG00000169474	-0.0639124	-0.00928592	0.208928	0.113234	-0.0230012	-1.74784e-06	-3.41037e-05	-0.000129986	-0.000107744	0.000784636	0.00269711	-0.000118713	1.01539e-05	-6.14193e-05	-1.88528e-05	-3.54222e-05	-4.62088e-05	-4.48918e-05	0.00343724	0.00361835	0.000532038	0.000416935	0.000544115	1338.72	1117.94	1732	2.80597	0.597015	0.526783	0.645923	0.600711	0.388027	0.0908331	0	0.00844776	0	0.00572537	0.00692239	0.00585029	0	0	0	0.0443162	0.0194304	0	0.0194304	0	0	0
ENSG00000021645	-0.206182	0.0127906	-0.250234	-0.0539765	-0.0230012	3.17878e-05	2.4982e-05	0.00030939	0.000384814	0.00121053	7.05994e-05	0.00300998	-0.00182711	0.00399539	0.000394327	-3.54222e-05	-4.62088e-05	-4.48918e-05	0.00230456	0.000469224	0.000446463	-0.000117493	0.000847621	37.6377	30.2464	1622028	1.71014	0.405797	0.550792	0.63936	0.57657	1.4101	0.477011	0.013277	0.0210343	0.0348561	0.0395728	0.013676	0.0348742	0.00965941	0.0194785	0.0270816	0.0654257	0.00115362	0.00439827	0.902544	0.004879	0.00883662	0
ENSG00000214694	-0.334705	-0.00160569	-0.0527959	-0.0348489	-0.0230012	-8.68057e-06	-3.41037e-05	0.000284247	-0.000107744	-0.000109465	-9.51851e-05	0.0129444	5.05777e-05	-6.14193e-05	-1.88528e-05	-3.54222e-05	-4.62088e-05	-4.48918e-05	-0.000498205	-0.000324897	-0.000109495	-0.000117493	-0.000291175	31.0714	27.6429	85569	1	0.428571	0.561234	0.635289	0.554762	0.0367278	0.0367278	0	0	0	0	0	0	0	0.0183639	0	0	0	0.0183639	0	0	0	0
ENSG00000173826	-0.291334	-0.0271488	0.0280725	-0.0139658	-0.0230012	-8.68057e-06	-3.41037e-05	-0.000129986	-0.000107744	-0.000109465	-9.51851e-05	-0.000118713	5.05777e-05	-6.14193e-05	-1.88528e-05	0.00980497	-4.62088e-05	-4.48918e-05	0.00311188	-0.000324897	-0.000109495	-0.000117493	-0.000291175	22	30.1818	25643	1.72727	0.454545	0.496399	0.616653	0.562121	0.0909091	0.0909091	0	0	0	0	0	0	0	0	0	0	0	0	0	0	0	0.0454545
ENSG00000164418	-0.237999	0.0272357	-0.19103	-0.0383169	-0.0230012	3.34247e-05	0.000235768	0.000319334	0.000151333	0.000114902	0.00119935	0.00628917	-0.00108485	-6.14193e-05	-1.88528e-05	-3.54222e-05	-4.62088e-05	-4.48918e-05	0.00160605	0.000745674	0.000153927	-0.000117493	0.0016186	47.7568	41.5676	671294	1.37838	0.378378	0.547748	0.581067	0.571171	1.09443	0.0412451	0	0	0.0210604	0.0348061	0.0381319	0.0696545	0.0441189	0.0199194	0.0142444	0.0111208	0.00900811	0.00900811	0.545763	0	0	0
ENSG00000165621	-0.106149	0.0237535	0.0982555	0.000679768	-0.0230012	8.71598e-05	0.000436711	0.000495535	0.00114792	0.00167296	-9.51851e-05	-0.000118713	-3.11677e-05	-6.14193e-05	-1.88528e-05	-3.54222e-05	-4.62088e-05	-4.48918e-05	0.000822642	0.000594543	0.000351784	0.00183541	0.00400874	41.3846	30.7308	9011	1.61538	0.461538	0.569064	0.658542	0.593544	1.31621	-0.0160445	0.0415154	0.0318308	0.0793154	0.203423	0	0.0164231	0.0769692	0.0277308	0.0690385	0.0883462	0	0	0.0392923	0	0	0
ENSG00000198535	-0.0982374	-0.0190451	0.153772	-0.0209572	-0.0230012	1.57989e-05	3.15002e-05	0.000340326	2.75906e-05	0.00056967	0.00221982	-0.000118713	5.05777e-05	-6.14193e-05	-1.88528e-05	-3.54222e-05	-4.62088e-05	0.000653437	0.0062725	-9.61626e-05	0.000553647	0.000204487	0.000398308	52.3636	56.0568	3940	2	0.488636	0.520277	0.631413	0.594886	0.413139	-0.00361563	0.0359045	0.0198615	0.00696364	0	0	0.0324159	0.010725	0.02085	0.00744091	0.0336614	0.0161091	0	0	0	0	0
ENSG00000075213	-0.0162087	-0.0135594	-0.176045	-0.0668208	-0.0230012	1.82673e-05	3.61461e-05	0.000292564	3.10465e-05	0.00039625	0.000775037	-0.000118713	-0.00113109	-6.14193e-05	0.000133355	-3.54222e-05	-4.62088e-05	0.000818692	0.00504466	0.00232411	0.000256128	0.000874463	0.0012971	68.6651	46.5263	536947	3.36842	0.626794	0.558464	0.610008	0.608805	1.12457	0.114779	0.0138679	0.0182472	0.0117599	0.0121427	0.0246586	0.0240635	0.0114845	0.0187326	0.00763092	0.0250658	0.0060555	0	0.567986	0	0.00325524	0
ENSG00000166866	-0.289101	-0.0158557	0.0363096	-0.0235831	-0.0230012	5.16552e-05	0.000238833	0.000890489	-0.000107744	0.000912222	0.00262736	-0.000118713	-2.14368e-05	-6.14193e-05	0.00106663	-3.54222e-05	-4.62088e-05	-4.48918e-05	0.000746336	0.00291543	-0.000109495	-0.000117493	0.00203702	66.3	48.35	22681	1.35	0.3	0.587084	0.63156	0.5625	0.79206	0.03462	0.03895	0	0.04813	0.05428	0	0.09315	0.04462	0.04524	0	0.05064	0.018945	0	0.034615	0	0.023215	0
ENSG00000115008	0.0262695	-0.0219224	0.0868835	0.00453039	-0.0230012	-4.21795e-06	-3.41037e-05	-0.000129986	-0.000107744	-0.000109465	-9.51851e-05	-0.000118713	5.05777e-05	0.00835451	-1.88528e-05	0.00215578	-4.62088e-05	-4.48918e-05	0.00137681	-0.000324897	-0.000109495	-0.000117493	7.24699e-05	135.235	87.4706	10675	2.58824	0.607843	0.602302	0.636754	0.616013	0.102544	0.00813332	0	0	0	0	0	0.0173451	0	0	0	0	0	0	0	0.0101216	0	0.0101216
ENSG00000156006	0.0192077	-0.0159002	0.0914484	0.029519	-0.0230012	2.62186e-05	0.000155702	0.000819076	0.000263964	-3.95449e-06	-9.51851e-05	-0.000118713	-1.62122e-05	-6.14193e-05	-1.88528e-05	-3.54222e-05	-4.62088e-05	-4.48918e-05	0.00514134	0.00192404	0.00123681	6.83257e-05	0.00140944	115.481	87.2963	9973	2.96296	0.518519	0.543089	0.62236	0.614815	0.653916	0.0810174	0	0	0.0167926	0	0.0322741	0.0865778	0.0310296	0.0420741	0.020437	0.00522963	0	0	0.0321037	0	0	0
ENSG00000138039	-0.100842	-0.0246173	-0.0773929	0.0344027	-0.0230012	-8.68057e-06	-3.41037e-05	-0.000129986	0.0018222	-0.000109465	0.0105488	-0.000118713	-8.15073e-05	-6.14193e-05	-1.88528e-05	-3.54222e-05	-4.62088e-05	-4.48918e-05	-0.000498205	-0.000324897	-0.000109495	-0.000117493	-0.000291175	16.6667	10.6667	123452	1.55556	0.555556	0.599342	0.703644	0.594444	0.243667	-0.0955333	0	0	0	0	0	0	0	0	0.106111	0	0.0740667	0	0.0634889	0	0	0
ENSG00000180785	-0.201911	-0.023727	0.0786526	-0.023452	-0.0230012	1.16643e-05	-3.41037e-05	-0.000129986	-0.000107744	0.000750339	0.00106489	-0.000118713	6.2914e-06	-6.14193e-05	-1.88528e-05	-3.54222e-05	-4.62088e-05	0.000354573	0.00450871	0.00185249	0.000116961	0.00127243	0.000915949	172.232	222.29	12068	4.14493	0.333333	0.516038	0.601447	0.577295	0.477086	-0.00289449	0	0	0.0532377	0.00523478	0.0206029	0	0	0	0	0.0426162	0.00807246	0	0.021287	0	0	0
ENSG00000204869	-0.411879	0.0155674	0.00279989	0.0735782	-0.0230012	0.00015914	-3.41037e-05	-0.000129986	0.000640463	0.00067511	-9.51851e-05	-0.000118713	-0.00011591	-6.14193e-05	-1.88528e-05	-3.54222e-05	-4.62088e-05	-4.48918e-05	-0.000498205	0.00771708	0.00270526	-0.000117493	-0.000291175	26.25	23.5	37370	3.25	0.25	0.489926	0.577998	0.541667	1.11238	0.078075	0.060975	0.229175	0.215625	0.0759	0.0706	0	0	0	0.0411375	0.0388875	0	0	0.080025	0	0	0
ENSG00000256040	-0.124228	-0.0154039	0.185764	-0.00293011	-0.0230012	-4.58133e-09	-3.41037e-05	0.000405423	0.000197943	0.00058301	-9.51851e-05	0.0089859	5.05777e-05	-6.14193e-05	-1.88528e-05	-3.54222e-05	-4.62088e-05	-4.48918e-05	0.00055839	-0.000324897	0.000105268	3.43221e-05	2.58778e-05	26.6071	24.4286	2446	2.25	0.410714	0.53143	0.595174	0.590476	0.189676	0.0938115	0	0.0337214	0	0	0	0	0	0.0237359	0.0168071	0.0343226	0	0.0127991	0	0	0	0
ENSG00000145192	-0.193111	-0.0170864	0.103007	0.0159257	-0.0230012	-4.78233e-06	-3.41037e-05	-0.000129986	-0.000107744	-1.55646e-05	-9.51851e-05	0.0106593	5.05777e-05	-6.14193e-05	-1.88528e-05	-3.54222e-05	-4.62088e-05	-4.48918e-05	0.00055362	-0.000324897	-0.000109495	0.000142148	-0.000291175	4128.89	3365.17	8395	5.22727	0.469697	0.538732	0.588699	0.578788	0.060828	0.030525	0	0	0.0151515	0	0	0	0	0	0	0.00465417	0	0.0151515	0	0	0	0
ENSG00000060718	0.207391	-0.0195395	-0.119739	-0.0604322	-0.0230012	1.8193e-05	0.00016563	0.0011936	0.00053134	0.000322647	7.52696e-05	-0.000118713	-0.000541301	0.000949973	6.76738e-05	9.12352e-05	-4.62088e-05	-8.95644e-06	0.00391087	0.00103481	0.000746939	0.000390728	0.0012797	195.801	179.715	232029	3.14235	0.548043	0.519463	0.569691	0.646746	0.872231	0.0495466	0.0155943	0.0137928	0.0230813	0.0145203	0.0183937	0.0190686	0.0326527	0.0586776	0.0351378	0.0214177	0.00118612	0	0.284497	0.00121637	0.00185053	0.000585053
ENSG00000175946	0.172778	0.0223119	0.111265	0.00817705	-0.0230012	1.34131e-05	-3.41037e-05	-0.000129986	0.000228138	-0.000109465	-9.51851e-05	-0.000118713	5.05777e-05	-6.14193e-05	0.0015599	-3.54222e-05	-4.62088e-05	-4.48918e-05	0.00697787	-0.000324897	-0.000109495	-0.000117493	0.0023855	32.2143	14.5714	7423	2	0.857143	0.625484	0.6601	0.640873	0.536578	-0.11191	0.0525762	0.0109147	0	0	0.0223817	0	0	0	0.0184673	0	0	0	0	0	0.0337647	0
ENSG00000167780	-0.46099	0.0184507	0.0414133	0.0738549	-0.0230012	-8.68057e-06	0.000180967	0.00131366	-0.000107744	-0.000109465	-9.51851e-05	-0.000118713	-0.000411447	-6.14193e-05	-1.88528e-05	-3.54222e-05	-4.62088e-05	-4.48918e-05	0.00549021	-0.000324897	0.00326988	-0.000117493	0.00120009	45.4	40	21020	2	0.4	0.491317	0.571177	0.533333	0.748	-0.31408	0	0	0	0	0	0	0.03516	0.064	0	0	0	0	0.22208	0	0	0
ENSG00000254521	0.196344	-0.0338678	0.0884288	0.0135174	0.163392	1.22633e-05	-7.71629e-06	0.000839577	0.000379098	0.000938487	0.0002024	-0.000118713	6.54272e-06	-6.14193e-05	0.00115671	-3.54222e-05	-4.62088e-05	0.000474987	0.00385921	0.00158019	8.11365e-05	0.000364541	0.000313808	39.3385	46.6154	10432	2.98462	0.507692	0.504953	0.780435	0.644872	0.455791	0.0681108	0.01676	0.0202554	0	0.0223108	0	0.0220775	0.00431385	0.0429829	0.0267673	0.0519418	0.00207077	0	0.0211662	0	0.0251415	0
ENSG00000142089	-0.264546	0.00925008	0.107358	0.055466	0.099378	-6.88114e-06	-3.41037e-05	-0.000129986	-0.000107744	0.000183997	-9.51851e-05	0.0102281	5.05777e-05	-6.14193e-05	-1.88528e-05	-3.54222e-05	-4.62088e-05	-4.48918e-05	-0.000498205	0.000836647	-0.000109495	-0.000117493	-7.22156e-05	17.1818	13.6667	7868	2.06061	0.363636	0.563248	0.66954	0.566667	0.0824476	-0.0326554	0	0	0.00699394	0	0	0	0	0	0	0.0145455	0	0.0145455	0	0	0	0
ENSG00000179915	-0.359191	0.0247102	-0.225023	-0.0463071	-0.0230012	6.81937e-05	0.000813161	0.000904332	0.00153136	0.00184596	0.00173572	0.00181021	-0.00490061	-6.14193e-05	0.000427821	-3.54222e-05	-4.62088e-05	0.000308543	0.000761022	0.000854097	0.000498101	0.00107344	0.00217859	132.529	127.216	1114031	3.60784	0.235294	0.514665	0.588657	0.550607	3.4892	0.531988	0.0330037	0.0522656	0.00814902	0.104923	0.0409258	0.0595244	0.138512	0.0458537	0.0901201	0.0969205	0.0127405	0.00271165	2.37987	0	0.00955294	0
ENSG00000125726	-0.205826	0.0086789	0.0417333	0.0509076	-0.0230012	-9.55551e-07	2.23049e-05	-6.18736e-05	-8.56187e-05	-0.000109465	-9.51851e-05	-0.000118713	4.80468e-05	-6.14193e-05	-1.88528e-05	-3.54222e-05	0.0114777	-4.48918e-05	-0.000498205	-0.000324897	-0.000109495	-0.000117493	-0.000190569	55.1848	50.5326	20920	4.8587	0.26087	0.522024	0.631195	0.57663	0.0646144	0.0208683	0.00570133	0.0108696	0	0.00530217	0.00815217	0	0.00922174	0.00301957	0.0012165	0	0	0	0.0012165	0	0	0
ENSG00000146250	-0.0456502	0.010175	0.0724885	-0.00277913	-0.0230012	4.9093e-05	9.39696e-05	0.00101079	-0.000107744	-0.000109465	-9.51851e-05	-0.000118713	5.05777e-05	-6.14193e-05	-1.88528e-05	-3.54222e-05	-4.62088e-05	-4.48918e-05	0.00299636	0.00235303	-0.000109495	0.00275667	0.00105744	28.2667	19.2667	13229	1.06667	0.666667	0.608465	0.69288	0.60381	0.682674	-0.156316	0.0321951	0.0969408	0	0	0.0256595	0.0697561	0.0209376	0.0505733	0	0	0	0	0	0	0	0
ENSG00000180044	-0.251152	-0.0279759	0.182289	-0.0056581	-0.0230012	-2.03796e-06	-3.41037e-05	-0.000129986	-0.000107744	-0.000109465	-9.51851e-05	-0.000118713	5.05777e-05	-6.14193e-05	-1.88528e-05	-3.54222e-05	-4.62088e-05	0.00321381	0.00674825	0.000314083	-0.000109495	-0.000117493	0.000266504	23.5455	18.2727	2576	1.86364	0.545455	0.567939	0.6078	0.568939	0.238941	-0.0184861	0	0	0	0	0.0146909	0.0111273	0	0	0	0	0	0	0	0	0	0
ENSG00000135643	-0.0169347	0.0182718	-0.0373893	-0.0376748	-0.0230012	4.40765e-06	-3.41037e-05	-0.000129986	-9.64069e-05	0.000281808	-9.51851e-05	-0.000118713	-0.000147587	-6.14193e-05	-1.88528e-05	0.00280377	-4.62088e-05	-4.48918e-05	0.00218496	0.00346789	0.00030243	0.000625026	0.000678766	32.9508	21.3279	68016	2.14754	0.47541	0.597709	0.645664	0.608682	0.451688	0.0972959	0.00966229	0.011792	0.0128164	0	0	0.0166	0	0	0.000623352	0.0193934	0	0	0.0952514	0	0	0.0131148
ENSG00000116329	-0.0288121	-0.0124221	-0.0187928	0.01402	-0.0230012	-8.68057e-06	0.000577681	-0.000129986	-0.000107744	-0.000109465	-9.51851e-05	-0.000118713	-0.000247563	-6.14193e-05	-1.88528e-05	-3.54222e-05	-4.62088e-05	-4.48918e-05	0.00904406	-0.000324897	-0.000109495	-0.000117493	0.00149474	20.4	18.8	51554	1.6	0.8	0.589031	0.642092	0.606667	0.566529	0.160407	0	0	0	0	0	0	0.100015	0	0	0	0	0	0.143306	0	0	0
ENSG00000175857	-0.165405	0.00321126	0.129521	0.060744	-0.0230012	-2.52669e-06	-3.41037e-05	4.0688e-05	-0.000107744	-6.11757e-05	-9.51851e-05	0.0101765	4.55982e-05	-6.14193e-05	-1.88528e-05	-3.54222e-05	-4.62088e-05	-4.48918e-05	7.54143e-05	-0.000324897	3.85078e-05	4.58493e-05	-6.20286e-05	39.3738	37.8785	5655	1.85981	0.299065	0.504925	0.593398	0.583489	0.0999276	-0.0242933	0.00694132	0	0	0	0.00365394	0.0133234	0	0.00756636	0	0.00239346	0	0.0144729	0.00239346	0	0	0
ENSG00000137757	0.149022	-0.0370425	0.0199718	0.0771945	-0.0230012	0.000103983	3.02849e-05	0.000650959	0.0010381	0.00219124	-9.51851e-05	-0.000118713	-0.000214022	-6.14193e-05	-1.88528e-05	-3.54222e-05	-4.62088e-05	-4.48918e-05	0.00404097	-0.000324897	-0.000109495	0.00072273	0.00177554	23.8421	28.8421	28933	1.73684	0.315789	0.471989	0.599163	0.636842	1.12027	-0.0495653	0.189926	0.0277053	0	0.148789	0.0714737	0	0.0105263	0.0346211	0.063	0.114035	0	0	0.127184	0	0	0
ENSG00000074319	-0.132218	0.0350015	-0.0277278	0.00510419	-0.0230012	-1.54308e-06	-3.41037e-05	0.000157615	-0.000107744	5.86643e-05	-9.51851e-05	-0.000118713	3.16341e-05	0.00754435	-1.88528e-05	0.00194485	-4.62088e-05	-4.48918e-05	-9.01748e-05	-0.000110189	-0.000109495	0.000367653	0.000141365	121.306	94.2083	58896	4.51389	0.361111	0.55146	0.595671	0.58912	0.158106	-0.0252778	0	0.00646111	0.00694444	0.00888889	0.00544722	0	0	0.01275	0	0.00833333	0	0	0.00910556	0.00914722	0	0.00914722
ENSG00000174898	0.128344	0.0296025	-0.0267649	-0.0043956	-0.0230012	-8.68057e-06	-3.41037e-05	0.00343671	-0.000107744	-0.000109465	-9.51851e-05	-0.000118713	-0.00034662	-6.14193e-05	-1.88528e-05	-3.54222e-05	-4.62088e-05	-4.48918e-05	-0.000498205	-0.000324897	0.00349517	-0.000117493	0.00441658	23	19	58057	1.2	0.4	0.557245	0.561327	0.633333	1.07824	-0.00135999	0	0	0	0	0	0	0	0.15812	0	0	0	0	0.19092	0	0	0
ENSG00000120324	0.0628621	0.002978	0.166218	-0.0182741	-0.0230012	1.32421e-07	-3.41037e-05	0.00066673	-0.000107744	-0.000109465	0.0100355	-0.000118713	5.05777e-05	-6.14193e-05	-1.88528e-05	-3.54222e-05	-4.62088e-05	-4.48918e-05	-0.000498205	-0.000324897	-0.000109495	0.000113747	-4.4833e-05	26.1429	20.9048	3273	1.09524	0.619048	0.586782	0.674115	0.622222	0.179325	0.0383345	0.0342539	0	0	0	0	0	0	0.0353202	0	0	0.0704952	0	0	0	0	0
ENSG00000129991	0.19289	0.00593224	0.125503	0.063254	0.19495	3.46912e-06	0.000246261	0.00218147	0.000606991	0.00173515	0.00090469	0.00483062	5.05777e-05	-6.14193e-05	-1.88528e-05	-3.54222e-05	-4.62088e-05	-4.48918e-05	-0.000498205	-0.000324897	-0.000109495	-0.000117493	-3.48565e-05	36.1143	41.2	6004	1.14286	0.657143	0.53329	0.681982	0.644286	0.369314	-0.040615	0	0.0154171	0.01276	0.0190457	0	0	0.0458343	0.102472	0.0392971	0.0914286	0.0069577	0.0069577	0	0	0	0
ENSG00000089225	0.169534	-0.0182346	-0.0225356	-0.0230565	-0.0230012	2.37902e-06	-3.41037e-05	0.000395518	-0.000107744	0.000231436	-9.51851e-05	-0.000118713	-8.62023e-05	-6.14193e-05	-1.88528e-05	-3.54222e-05	-4.62088e-05	-4.48918e-05	0.00737561	0.00125304	0.000190318	-0.000117493	0.000501114	27.871	20.3226	54511	1.80645	0.548387	0.53453	0.61529	0.640323	0.38344	0.143432	0.0126113	0.0164907	0.0138839	0	0	0	0	0.0232968	0	0.0168968	0	0	0.0657456	0	0	0
ENSG00000184937	0.0303961	0.0118861	-0.0137964	-0.00333773	-0.0230012	1.33333e-05	-3.41037e-05	0.0013528	0.000578108	0.00170194	-9.51851e-05	-0.000118713	-0.000185877	-6.14193e-05	-1.88528e-05	-3.54222e-05	-4.62088e-05	0.000369808	0.00211392	0.00208226	0.000587428	0.000140448	0.000824601	329.492	203.8	47855	3.30769	0.523077	0.586706	0.681898	0.616713	0.652663	0.0168327	0	0	0	0.0267631	0.0367846	0.0220146	0	0.0657354	0.0377091	0.0897822	0	0	0.113656	0	0	0
ENSG00000163554	-0.154046	0.000783974	-0.0448305	-0.0653525	-0.0230012	4.85612e-05	0.000215119	-0.000129986	0.00216575	0.000640571	-9.51851e-05	-0.000118713	-0.000591956	-6.14193e-05	0.00109456	-3.54222e-05	-4.62088e-05	-4.48918e-05	0.00397013	-0.000324897	0.000205579	-0.000117493	0.00231541	132.25	124.25	75992	4.75	0.5	0.574333	0.588429	0.585417	1.12765	0.670102	0.103409	0	0	0.119076	0	0	0.0407432	0	0.125	0.0371756	0	0	0.308845	0	0.0238125	0
ENSG00000162669	-0.657435	0.0413245	-0.0877728	-0.00746725	0.169309	-8.68057e-06	-3.41037e-05	-0.000129986	-0.000107744	-0.000109465	-9.51851e-05	-0.000118713	5.05777e-05	-6.14193e-05	-1.88528e-05	-3.54222e-05	-4.62088e-05	-4.48918e-05	0.00948626	-0.000324897	-0.000109495	-0.000117493	0.000881567	11.4286	11.5714	144103	2.14286	0.142857	0.498944	0.624705	0.5	0.259057	0.259057	0	0	0	0	0	0	0	0	0	0	0	0	0	0	0	0
ENSG00000165966	-0.331421	-0.00567232	-0.153919	-0.0194363	-0.0230012	2.2549e-05	7.3541e-05	7.93618e-05	7.52962e-05	3.72153e-05	-9.51851e-05	-0.000118713	-0.00105289	-6.14193e-05	-1.88528e-05	-3.54222e-05	0.00638168	0.000546756	0.00147382	0.000561112	9.8096e-05	0.00059071	0.000384644	35.2128	34.2766	386142	1.53191	0.234043	0.519879	0.601693	0.555319	0.872851	-0.110058	0.0212809	0.0167362	0.0246064	0.0274426	0.0313157	0	0.0175979	0.00928085	0.0100638	0.00727021	0	0	0.5304	0	0	0
ENSG00000115844	-0.236482	0.0158766	0.16247	-0.00305917	-0.0230012	4.41997e-05	0.000340426	0.000710743	-0.000107744	-0.000109465	0.00674735	-0.000118713	5.05777e-05	-6.14193e-05	-1.88528e-05	-3.54222e-05	-4.62088e-05	-4.48918e-05	0.00243019	-0.000324897	-0.000109495	-0.000117493	-0.000291175	30.3571	26.2143	3461	1.07143	0.571429	0.519411	0.665987	0.571429	0.388518	0.00106087	0.0513429	0	0	0.057318	0	0.0968714	0.0612286	0.0372714	0	0	0.0476143	0	0	0	0	0
ENSG00000268080	0.161669	-0.00981755	0.289543	0.0839092	-0.0230012	-8.68057e-06	-3.41037e-05	-0.000129986	0.000954906	-0.000109465	-9.51851e-05	-0.000118713	5.05777e-05	-6.14193e-05	-1.88528e-05	-3.54222e-05	-4.62088e-05	-4.48918e-05	0.00942953	-0.000324897	-0.000109495	-0.000117493	-0.000291175	21.125	12.625	521	1	0.75	0.598605	0.655582	0.638988	0.183426	0.183426	0	0	0	0	0	0	0	0	0.058426	0	0	0	0	0	0	0
ENSG00000118515	0.303472	-0.00500561	-0.0899551	-0.0170857	-0.0230012	5.27161e-06	3.55695e-05	0.000165256	0.0001075	0.000185003	0.000131525	0.00252294	-7.59885e-05	0.0031251	0.00011987	0.000684148	-4.62088e-05	6.85015e-06	0.000432063	0.00053032	0.00026747	0.000271419	0.000405587	186.289	133.211	148866	1.55034	0.516779	0.576614	0.611845	0.66305	0.328064	0.0806399	0.0121568	0.00607519	0.00971585	0.0116401	0.00915138	0.00548939	0.0113902	0.0130887	0.0118344	0.0145953	0.00157758	0.0037136	0.0608362	0.00383233	0.00296685	0.00332383
ENSG00000187689	0.101248	-0.0190302	0.0677257	0.0423157	-0.0230012	-2.6548e-06	-3.41037e-05	-0.000129986	0.0002949	-0.000109465	0.00225865	-0.000118713	5.05777e-05	-6.14193e-05	-1.88528e-05	-3.54222e-05	-4.62088e-05	-4.48918e-05	0.00714218	-0.000324897	-0.000109495	-0.000117493	0.000273343	132	50.5517	14202	1.51724	0.551724	0.518725	0.757173	0.628736	0.222325	0.153359	0	0.0234207	0	0	0	0	0	0	0.0221379	0	0.0163793	0	0	0	0	0
ENSG00000164815	-0.144184	0.0031415	-0.0496966	0.0088191	-0.0230012	1.26757e-05	0.000177401	0.000787377	0.00111572	0.000167945	0.000419049	0.00284523	-5.12504e-05	-6.14193e-05	-1.88528e-05	-3.54222e-05	0.00221985	-4.48918e-05	-2.80272e-05	0.000560893	0.000142629	0.000265789	0.000318894	22.6375	16.3417	81707	1.33333	0.4875	0.565423	0.619676	0.58709	0.421488	0.0921686	0.0201833	0.01183	0.0204188	0.011845	0.0071575	0.0115721	0.0345771	0.0406688	0.0672679	0.0137498	0.00357833	0.00416667	0.0489454	0	0	0
ENSG00000107020	0.26632	0.00219397	-0.0482	0.0479418	-0.0230012	5.69655e-06	0.000168263	0.000614859	0.000737374	0.000363616	-9.51851e-05	-0.000118713	-0.000128608	0.00647473	-1.88528e-05	-3.54222e-05	-4.62088e-05	-4.48918e-05	3.52249e-06	0.000131859	0.000172622	0.000142501	0.000432441	70.1954	54.0115	79905	1.26437	0.54023	0.595635	0.647788	0.656746	0.410744	0.0809171	0.00371681	0.00815893	0.00831964	0	0	0.0356849	0.0330831	0.0330207	0.0464658	0.0234483	0	0	0.0861289	0.00786082	0	0
ENSG00000118137	-0.162144	-0.00885051	0.192907	0.0474913	-0.0230012	-4.34725e-06	-3.41037e-05	-0.000129986	-0.000107744	-0.000109465	-9.51851e-05	-0.000118713	5.05777e-05	0.00797921	0.000433304	0.00205807	-4.62088e-05	-4.48918e-05	-0.000498205	-0.000324897	-0.000109495	-0.000117493	-0.000139732	569.213	417.617	2199	1.68085	0.510638	0.567258	0.620216	0.584043	0.0630726	0.0630726	0.0168426	0	0	0	0	0	0	0	0	0	0	0	0	0.00967021	0.00967021	0.00967021
ENSG00000124194	-0.373682	0.0444455	0.0108897	0.00114308	-0.0230012	-8.68057e-06	-3.41037e-05	-0.000129986	-0.000107744	-0.000109465	-9.51851e-05	-0.000118713	-9.00531e-05	-6.14193e-05	-1.88528e-05	-3.54222e-05	-4.62088e-05	-4.48918e-05	0.00319818	0.00682653	-0.000109495	-0.000117493	-0.000291175	46.5556	32.4444	33126	2.11111	0.333333	0.520167	0.580651	0.548148	0.246304	0.024082	0	0	0	0	0	0	0	0	0	0	0	0	0.0675966	0	0	0
ENSG00000118733	0.458728	0.0297039	-0.107884	-0.0179674	-0.0230012	8.36299e-06	-3.41037e-05	-0.000129986	-0.000107744	0.000807603	-9.51851e-05	-0.000118713	-0.000483271	-6.14193e-05	-1.88528e-05	-3.54222e-05	-4.62088e-05	-4.48918e-05	0.00459314	0.00404712	-0.000109495	-0.000117493	0.000508365	25.4545	24.0909	194456	1.09091	0.909091	0.538781	0.638997	0.689394	0.604117	0.227445	0	0	0	0.0337441	0	0.0325	0	0	0	0.0454545	0	0	0.256604	0	0	0
ENSG00000174950	-0.395509	0.00829676	0.149419	0.0243947	-0.0230012	3.57438e-05	-3.41037e-05	-0.000129986	-0.000107744	0.000687602	0.00784898	-0.000118713	5.05777e-05	-6.14193e-05	-1.88528e-05	-3.54222e-05	-4.62088e-05	-4.48918e-05	-0.000498205	-0.000324897	-0.000109495	0.0012533	0.000194071	16.6667	15.6	4204	1.4	0.266667	0.544086	0.624914	0.544444	0.389293	-0.0844933	0.0522933	0.0606	0	0	0.0597733	0	0	0	0	0.0395067	0.05528	0	0	0	0	0
ENSG00000117983	0.0420788	-0.0199144	-0.000254181	-0.0291707	-0.0230012	-4.11247e-06	-3.41037e-05	0.000181764	0.000408993	5.06524e-05	-9.51851e-05	-0.000118713	4.39853e-05	0.00308219	0.000320313	0.000178996	0.00509419	-4.48918e-05	-0.000498205	-0.000324897	-2.00764e-05	3.73295e-06	0.00028888	241.087	183.765	39110	4.26087	0.486957	0.544758	0.617088	0.618696	0.163557	0.0405557	0.0122826	0.00547251	0	0	0	0	0	0.0138206	0.028411	0.00793622	0	0	0.00316873	0.00378072	0.0072537	0.000990435
ENSG00000168903	-0.124228	-0.0291078	0.0522633	-0.00277913	0.105206	-8.68057e-06	-3.41037e-05	-0.000129986	-0.000107744	-0.000109465	-9.51851e-05	-0.000118713	5.05777e-05	-6.14193e-05	-1.88528e-05	-3.54222e-05	-4.62088e-05	0.00494317	0.0040833	-0.000324897	-0.000109495	-0.000117493	0.000716599	49.3571	36.7143	17882	2.14286	0.428571	0.575199	0.689677	0.590476	0.2437	-0.0145286	0	0	0	0	0	0	0	0	0	0	0	0	0	0	0	0
ENSG00000133878	-0.208886	0.0291917	0.10009	0.0124109	-0.0230012	-1.04432e-07	-3.41037e-05	-0.000129986	-0.000107744	0.000172786	-9.51851e-05	0.00983286	5.05777e-05	-6.14193e-05	0.000294025	-3.54222e-05	-4.62088e-05	-4.48918e-05	-0.000498205	-0.000324897	-0.000109495	-0.000117493	-0.000291175	24.4333	24.2	8768	1.3	0.266667	0.530051	0.613108	0.576111	0.0680044	0.0120453	0	0	0	0	0	0.0333333	0	0	0	0.0139898	0	0.0139898	0	0	0.00669148	0
ENSG00000115828	-0.0937591	-0.0274728	0.0204023	0.0150702	-0.0230012	3.02953e-05	0.000195008	0.000434835	0.00158105	0.00111142	-9.51851e-05	-0.000118713	3.34883e-05	-6.14193e-05	-1.88528e-05	-3.54222e-05	-4.62088e-05	-4.48918e-05	-0.000207294	0.00451481	0.000190417	-0.000117493	0.00106853	39.7714	29.9429	28748	1.11429	0.514286	0.569522	0.635153	0.595646	0.639406	0.242503	0.0231714	0.0203475	0.0160971	0.00471429	0.0871593	0	0.0374554	0.0250398	0.0928523	0.0605131	0	0	0.00821429	0	0	0
ENSG00000159164	-0.244542	0.00648841	0.0660366	-0.0340435	-0.0230012	-8.68057e-06	-3.41037e-05	-0.000129986	-7.54522e-06	-0.000109465	-9.51851e-05	0.00891987	3.73523e-05	-6.14193e-05	-1.88528e-05	-3.54222e-05	-4.62088e-05	0.000159982	0.000380022	-7.64418e-05	-0.000109495	-0.000117493	-0.000291175	52	46.314	14564	1.4876	0.479339	0.543903	0.613513	0.570061	0.0431557	0.00952306	0	0	0	0	0	0	0	0	0.00550909	0	0	0.0127063	0.00635703	0	0	0
ENSG00000165383	-0.468266	0.0476845	0.027887	0.0189036	-0.0230012	-6.48127e-06	-3.41037e-05	-0.000129986	-0.000107744	-0.000109465	-9.51851e-05	-0.000118713	5.05777e-05	-6.14193e-05	-1.88528e-05	-3.54222e-05	-4.62088e-05	-4.48918e-05	0.00649445	0.00153085	0.00143431	-0.000117493	-0.000291175	41.037	42.1852	25714	7.48148	0.185185	0.478118	0.585651	0.532099	0.213941	0.0948296	0	0	0.00854815	0	0	0	0	0	0	0	0	0	0	0	0	0
ENSG00000019169	-0.157079	-0.0279862	-0.0200054	0.0121522	0.161767	4.27443e-05	0.000443956	0.00076632	0.00105227	0.0013172	-9.51851e-05	-0.000118713	-0.000189277	-6.14193e-05	-1.88528e-05	0.000454351	-4.62088e-05	-4.48918e-05	0.00210334	0.00110208	0.000248199	0.000322921	0.000964148	63.8824	75.1882	52494	1.23529	0.517647	0.507667	0.647912	0.584902	0.812331	0.209878	0.0150421	0.00955765	0.0513886	0.0624181	0.0200313	0.0414382	0.0781536	0.0397353	0.0637791	0.0707125	0	0	0.11529	0	0	0.00226235
ENSG00000177954	-0.152292	0.0265882	0.223641	0.0995575	-0.0230012	-8.68057e-06	-3.41037e-05	-0.000129986	-0.000107744	-0.000109465	0.0101697	-0.000118713	5.05777e-05	-6.14193e-05	-1.88528e-05	-3.54222e-05	-4.62088e-05	-4.48918e-05	-0.000498205	-0.000324897	-0.000109495	-0.000117493	-0.000291175	1254	1176.14	1391	1	0.428571	0.431006	0.669914	0.585714	0.0714286	-0.0714286	0	0	0	0	0	0	0	0	0	0	0.0714286	0	0	0	0	0
ENSG00000101638	-0.166323	0.0454767	-0.0483963	-0.00842673	-0.0230012	-8.68057e-06	-3.41037e-05	0.000697101	-0.000107744	0.000438804	-9.51851e-05	-0.000118713	-3.03342e-05	-6.14193e-05	-1.88528e-05	0.00665768	-4.62088e-05	-4.48918e-05	-0.000498205	-0.000324897	-0.000109495	0.000375821	0.0014824	40.625	36.625	80139	3.625	0.416667	0.522299	0.586927	0.583333	0.3593	0.0501833	0	0	0	0	0	0	0	0.0366667	0	0.027175	0	0	0.0388917	0	0	0.0309167
ENSG00000196935	-0.135233	-0.00241384	-0.137767	-0.0712316	-0.0230012	-6.46593e-06	-2.90652e-05	-4.23734e-05	0.000147045	-1.05024e-05	0.000218965	0.000874787	-7.28153e-05	-6.14193e-05	9.86031e-05	0.00034942	0.00714799	0.000188489	-0.000155096	-0.000324897	-0.000109495	1.56915e-05	-0.00012313	42.4302	36.0615	303540	2.57542	0.48324	0.541812	0.5999	0.588609	0.13795	0.0491642	0.0023405	0.000606249	0.00326045	0.000667877	0.00120894	0.000523743	0.000823701	0.00388405	0.0140087	0.00490508	0.00218603	0.00139665	0.0593109	0	0.00251201	0.00177765
ENSG00000117010	-0.154446	0.0042442	0.0572232	0.00520462	-0.0230012	-5.39717e-06	-3.41037e-05	-0.000129986	-0.000107744	5.2444e-05	0.00555249	0.00285763	1.00853e-05	-6.14193e-05	-1.88528e-05	-3.54222e-05	-4.62088e-05	0.000183505	-0.000207773	0.000111673	4.60568e-05	4.37995e-05	-0.000124998	22.8703	17.954	16608	1.80753	0.380753	0.556388	0.620637	0.585349	0.133837	0.0900562	0.0041841	0	0	0	0.00439358	0.0041841	0	0	0	0.00802502	0.0392997	0.0041841	0.0194633	0	0	0
ENSG00000185559	0.152899	0.037229	0.0947304	0.0752603	-0.0230012	-8.68057e-06	-3.41037e-05	0.00127982	-0.000107744	-0.000109465	-9.51851e-05	-0.000118713	7.23513e-06	-6.14193e-05	0.000955266	-3.54222e-05	-4.62088e-05	-4.48918e-05	0.00589493	-0.000324897	-0.000109495	0.000464883	0.000568333	187.188	2022.81	9497	1.0625	0.625	0.343474	0.873093	0.6375	0.310713	-0.129067	0	0	0	0	0	0	0	0.0625	0	0	0	0	0.0208333	0	0.0208333	0
ENSG00000184351	-0.46099	0.0213267	0.275216	0.0672586	-0.0230012	-8.68057e-06	-3.41037e-05	-0.000129986	-0.000107744	0.00359879	-9.51851e-05	-0.000118713	5.05777e-05	-6.14193e-05	-1.88528e-05	-3.54222e-05	-4.62088e-05	-4.48918e-05	-0.000498205	-0.000324897	0.00245719	0.00289852	0.000558064	49.4	26.2	645	1	0.8	0.492157	0.666176	0.533333	0.56512	-0.27176	0	0	0	0	0	0	0	0	0	0.1838	0	0	0	0	0	0
ENSG00000177627	-0.176641	-0.0163407	0.068644	0.0640156	-0.0230012	1.38374e-06	-3.41037e-05	-0.000129986	0.000417139	-0.000109465	-9.51851e-05	-0.000118713	5.05777e-05	-6.14193e-05	-1.88528e-05	0.00346023	-4.62088e-05	-4.48918e-05	-0.000498205	0.00371006	0.00162688	-0.000117493	3.21683e-05	45.4118	41	14009	2	0.411765	0.538624	0.656588	0.581583	0.28887	-0.0399763	0	0	0	0.00970573	0.0294118	0	0	0	0.0288588	0	0	0	0	0	0	0.0161471
ENSG00000180861	-0.234533	-0.031041	0.0593997	-0.00908237	0.176431	3.44519e-05	1.08216e-05	2.39027e-05	0.000153859	0.000160663	0.00190954	0.00100561	-1.40403e-05	-6.14193e-05	5.67387e-05	-3.54222e-05	-4.62088e-05	0.000102048	0.0026875	0.000490649	0.0004865	0.000794711	0.000258645	105.903	94.3194	16078	3.76389	0.416667	0.549619	0.681743	0.571759	0.454021	-0.00714754	0.0427444	0.0409876	0.0387833	0.00875278	0.029066	0.00731111	0.00734444	0.00682222	0.0143833	0.0133889	0.01395	0.00158056	0.0310597	0	0.00161667	0
ENSG00000233041	0.289071	-0.00856698	0.132605	0.0737625	-0.0230012	3.1568e-05	0.000273522	-0.000129986	0.000280321	0.000484612	-9.51851e-05	-0.000118713	5.05777e-05	-6.14193e-05	-1.88528e-05	-3.54222e-05	-4.62088e-05	-4.48918e-05	0.00217398	0.00212562	-0.000109495	0.00116407	0.00203956	58.1818	51.5	5401	1.09091	0.5	0.522025	0.621136	0.660606	0.663779	0.0891247	0.0143545	0.0363636	0	0.0337091	0	0.0720091	0.0502909	0	0.0213364	0.0294455	0	0	0	0	0	0
ENSG00000178033	0.0524446	-0.0268998	0.0729108	-0.0759682	-0.0230012	1.454e-05	-1.03497e-05	0.000157089	0.00049669	0.000938103	0.0026137	-0.000118713	1.00236e-05	-6.14193e-05	-1.88528e-05	0.00113402	-4.62088e-05	7.11084e-05	0.00163139	-1.04344e-06	0.000359277	0.000395488	0.000371373	26.0556	25.213	13146	2.85185	0.490741	0.513599	0.605648	0.620455	0.395722	0.0143188	0.00188333	0.0257601	0.0168037	0.00704259	0.00755799	0.0312047	0.00388333	0.0127267	0.0332326	0.0519228	0.01885	0	0.019493	0	0	0.00540185
ENSG00000158477	-0.112043	-0.0160441	0.150578	0.00522976	-0.0230012	2.60956e-06	3.48887e-05	-0.000129986	-0.000107744	-0.000109465	-9.51851e-05	0.00662035	5.05777e-05	-6.14193e-05	-1.88528e-05	-3.54222e-05	-4.62088e-05	0.00179282	0.000572665	-0.000324897	-0.000109495	-0.000117493	-4.61263e-06	29	30.0526	4132	1.44737	0.631579	0.48205	0.570547	0.592544	0.137016	-0.0704076	0	0	0	0.0240609	0.0198211	0	0.0112789	0	0	0	0	0.00947368	0	0	0	0
ENSG00000187456	-0.192768	0.0126469	0.0751901	0.0425704	0.201361	2.58848e-06	-3.41037e-05	0.000641114	0.00057477	3.37812e-05	0.000327831	0.0019752	-2.74176e-05	-6.14193e-05	-1.88528e-05	-3.54222e-05	-4.62088e-05	-4.48918e-05	0.00297803	0.000929187	0.000846379	-0.000117493	-7.01514e-05	17.6154	15.0385	12707	1.38462	0.423077	0.530361	0.651206	0.578846	0.309487	0.034959	0	0	0	0.0438	0	0	0	0.0341846	0.0375256	0.0071	0.00294359	0.00294359	0.0374897	0	0	0
ENSG00000004846	-0.172101	0.0170628	-0.0955577	-0.048511	-0.0230012	9.88358e-05	-3.41037e-05	0.000388293	-0.000107744	0.000130446	-9.51851e-05	-0.000118713	-0.000526848	-6.14193e-05	-1.88528e-05	-3.54222e-05	-4.62088e-05	-4.48918e-05	0.0030104	0.00202337	-0.000109495	-0.000117493	0.00351031	542.647	575.088	161828	10.9118	0.5	0.554908	0.598655	0.582353	1.25012	0.104673	0.06184	0.119243	0.0712044	0.0982149	0	0.0673872	0	0.0229765	0	0.0118912	0	0	0.27755	0	0	0
ENSG00000179066	0.101998	-0.00326468	0.229854	0.0316754	-0.0230012	1.68819e-05	0.000508055	0.00031747	0.000190761	0.000291163	-9.51851e-05	-0.000118713	5.05777e-05	-6.14193e-05	-1.88528e-05	-3.54222e-05	-4.62088e-05	-4.48918e-05	0.00129608	0.00251793	0.000258632	0.000269826	0.00249671	42.2245	28.1837	1268	2.18367	0.714286	0.579807	0.649499	0.628863	0.674852	-0.065018	0.0145755	0	0	0.0172737	0.0244	0.0431057	0.0886327	0.0198367	0.0164122	0.0198571	0	0	0	0	0	0
ENSG00000146469	-0.00261946	-0.0651159	0.098584	0.0199902	-0.0230012	0.00012278	-3.41037e-05	0.00259088	0.0021609	0.00253218	-9.51851e-05	-0.000118713	-4.42442e-05	-6.14193e-05	-1.88528e-05	-3.54222e-05	-4.62088e-05	-4.48918e-05	-0.000498205	-0.000324897	0.000551427	-0.000117493	0.00125458	24.5556	22.4444	8967	1	0.333333	0.564096	0.606277	0.611111	1.14413	0.233289	0.2182	0.128978	0.0636	0.0177778	0.0287556	0.0536444	0	0.120622	0.124733	0.130933	0	0	0.0455778	0	0	0
ENSG00000176204	-0.605739	0.040572	-0.206521	-0.0132447	-0.0230012	2.70521e-05	-3.41037e-05	0.000463618	0.00034571	0.000307743	-9.51851e-05	-0.000118713	-0.00129557	-6.14193e-05	-1.88528e-05	-3.54222e-05	-4.62088e-05	-4.48918e-05	-0.000498205	0.00570941	0.000868843	0.00172831	0.000510183	31.9474	31.8947	845600	4.57895	0.157895	0.502674	0.575027	0.508772	1.20289	-0.0238421	0	0	0	0.138884	0	0	0	0.0263158	0.0249316	0.0206789	0	0	0.647047	0	0	0
ENSG00000144229	-0.011974	0.0111602	-0.211607	0.0774909	0.0411022	4.19956e-05	0.000347634	0.00145552	0.00371951	0.00251802	0.00302957	-0.000118713	-0.00288457	-6.14193e-05	-1.88528e-05	-3.54222e-05	-4.62088e-05	-4.48918e-05	-0.000498205	-0.000324897	-0.000109495	0.000640652	9.04592e-05	36	24.5714	912172	1.78571	0.5	0.619957	0.627556	0.609524	2.18316	-0.158091	0.135551	0.0297715	0	0	0.0316429	0	0.0624069	0.0702891	0.210428	0.130232	0.0217439	0	1.41083	0	0	0
ENSG00000108798	0.116116	-0.0107242	0.0736706	0.0049039	-0.0230012	1.52036e-05	0.000185556	-7.56557e-05	-0.000107744	2.92328e-05	0.000831706	0.00446935	4.19827e-05	-6.14193e-05	-1.88528e-05	0.000558458	-4.62088e-05	-4.48918e-05	0.0011656	-0.000324897	0.00107157	-0.000117493	0.000128794	39.4286	35.6429	12998	1.04286	0.457143	0.491799	0.587446	0.631259	0.290037	0.165768	0.0108472	0.0432459	0	0.0277546	0.0109842	0	0.0359102	0.00240857	0	0.00687456	0.00644983	0.00644983	0.00413132	0	0	0.00274324
ENSG00000182983	-0.33501	0.00257668	0.0706225	-0.0301177	-0.0230012	-2.22162e-06	-3.41037e-05	0.000360382	-0.000107744	-0.000109465	0.00146686	0.00761331	5.05777e-05	-6.14193e-05	-1.88528e-05	-3.54222e-05	-4.62088e-05	-4.48918e-05	-0.000498205	-0.000324897	-0.000109495	-0.000117493	-0.000291175	19.6087	16.4565	13602	2.08696	0.369565	0.538448	0.596221	0.55471	0.0685826	0.0251043	0.0178565	0	0.00724783	0	0	0	0	0.0217391	0	0	0.0108696	0.0108696	0	0	0	0
ENSG00000218357	-0.0926566	-0.00796504	0.0276317	0.0450805	-0.0230012	-8.68057e-06	0.000203156	-0.000129986	-0.000107744	-0.000109465	0.00694814	-0.000118713	-5.49787e-05	-6.14193e-05	-1.88528e-05	-3.54222e-05	-4.62088e-05	0.00138319	-0.000498205	-0.000324897	0.00105228	-0.000117493	-0.000291175	44.4375	38.9375	25812	4.125	0.5625	0.564916	0.61421	0.595833	0.221486	-0.123464	0	0	0	0	0	0	0.0387875	0	0	0	0.0490114	0	0.0507375	0	0	0
ENSG00000165891	-0.241758	0.0101796	-0.00866622	-0.0478631	-0.0230012	2.05293e-05	0.000159005	0.000394273	0.000536202	0.000466118	-9.51851e-05	-0.000118713	-8.39093e-06	-6.14193e-05	-1.88528e-05	-3.54222e-05	-4.62088e-05	-4.48918e-05	0.00216865	0.0015246	0.000512588	0.000809782	0.00148668	28.464	23.048	44333	2.12	0.44	0.535034	0.609099	0.570533	0.609089	-0.0908086	0.0264448	0.0212558	0.003968	0.011694	0.0241637	0.0260053	0.0315696	0.0232416	0.0354051	0.0285288	0	0	0.0283443	0	0	0
ENSG00000257482	-0.340101	0.0214848	0.0109303	0.0169206	-0.0230012	1.20067e-05	0.000179946	0.000508239	0.000142971	0.00149246	-9.51851e-05	-0.000118713	-0.000137713	-6.14193e-05	-1.88528e-05	0.00516863	-4.62088e-05	-4.48918e-05	-0.000498205	-0.000324897	0.000234014	0.00063175	0.000612507	19.0385	19.8077	33106	2.76923	0.461538	0.494671	0.593535	0.553846	0.50909	0.118967	0.0180026	0	0	0	0.00818462	0.0542193	0.0349931	0.028294	0.0137847	0.0793996	0	0	0.0905051	0	0	0.0240385
ENSG00000140287	-0.541354	0.000610562	0.0322957	0.00650219	-0.0230012	2.5012e-05	-3.41037e-05	0.000348426	0.000202278	0.000178219	-9.51851e-05	-0.000118713	-7.27358e-05	-6.14193e-05	-1.88528e-05	-3.54222e-05	-4.62088e-05	-4.48918e-05	0.00532306	0.000956015	4.10714e-05	-0.000117493	0.00117646	361.909	126.045	24079	2.5	0.136364	0.547033	0.59984	0.519697	0.514682	-0.0279	0.0656182	0	0.0302727	0.0350636	0	0	0	0.0212091	0.0170455	0.0142591	0	0	0.0592727	0	0	0
ENSG00000022556	0.0974218	-0.0142827	-0.0140162	0.0717701	0.14527	2.32547e-05	4.50509e-05	-6.42573e-05	-3.19612e-05	-3.59408e-05	4.04723e-05	-0.000118713	6.03274e-06	-6.14193e-05	-1.88528e-05	0.000584477	0.00297093	-4.48918e-05	0.00265007	0.000941614	0.000405921	0.000461723	-0.000148248	157.201	106.646	48012	3.03472	0.611111	0.535433	0.763792	0.628086	0.310422	0.0397011	0.0268999	0.0185304	0.0221125	0.00612434	0.0216382	0.0288192	0.0129403	0.00291389	0.00416667	0.00364423	0.000943982	0	0.0214113	0	0	0.00286343
ENSG00000136546	-0.0985838	-0.0391479	-0.0566846	-0.0596818	-0.0230012	6.44597e-06	-3.41037e-05	0.000336709	-0.000107744	0.000143494	-9.51851e-05	-0.000118713	-0.000124355	-6.14193e-05	-1.88528e-05	-3.54222e-05	-4.62088e-05	-4.48918e-05	0.00562092	0.00170998	0.000215097	0.000547293	-0.000291175	214.862	104.103	90674	4.62069	0.482759	0.52189	0.569508	0.594828	0.340551	-0.109049	0.0587931	0	0	0	0	0	0	0.0206897	0	0.0125379	0	0	0.0840846	0	0	0
ENSG00000173597	-0.106659	-0.0191815	-0.0361777	-0.0591806	-0.0230012	2.88842e-05	0.000186803	-0.000129986	-4.23128e-05	0.000275887	-9.51851e-05	-0.000118713	-7.97732e-05	-6.14193e-05	-1.88528e-05	-3.54222e-05	-4.62088e-05	-4.48918e-05	0.0026834	0.00246942	0.000832984	0.000691829	0.00101524	81.8678	68.1983	66799	3.04959	0.355372	0.545024	0.601584	0.593457	0.597779	0.0107008	0.0382099	0.0114446	0.0217405	0.0463306	0.00825289	0.0200264	0.0361141	0	0.00359752	0.0191	0	0	0.0626554	0	0	0
ENSG00000144821	-0.0517306	-0.0434808	-0.0899943	-0.058876	-0.0230012	-8.68057e-06	-3.41037e-05	-0.000129986	-0.000107744	-0.000109465	-9.51851e-05	-0.000118713	-0.000757396	-6.14193e-05	-1.88528e-05	-3.54222e-05	-4.62088e-05	-4.48918e-05	-0.000498205	0.00085192	0.00356404	0.00450141	0.000643663	17.5	17.3333	148953	2	0.583333	0.509291	0.597732	0.602778	0.938668	0.136823	0	0	0	0	0	0	0	0	0	0	0	0	0.388367	0	0	0
ENSG00000105352	-0.152292	-0.052732	0.105425	0.0344027	0.265464	-8.68057e-06	-3.41037e-05	-0.000129986	-0.000107744	-0.000109465	-9.51851e-05	-0.000118713	5.05777e-05	-6.14193e-05	-1.88528e-05	0.00954033	-4.62088e-05	-4.48918e-05	-0.000498205	-0.000324897	-0.000109495	-0.000117493	-0.000291175	24	23.7857	8098	1.28571	0.285714	0.476315	0.666409	0.585714	0.0442321	-0.0442321	0	0	0	0	0	0	0	0	0	0	0	0	0	0	0	0.0442321
ENSG00000044524	-0.00190411	-0.0268135	-0.151885	-0.0484929	-0.0230012	2.58626e-05	0.000179126	0.000251554	6.36219e-05	5.04675e-05	-9.51851e-05	-0.000118713	-0.000479543	-6.14193e-05	-1.88528e-05	-3.54222e-05	-4.62088e-05	0.000432532	0.00347158	0.00234729	0.0001409	0.000579326	0.000767084	83.7804	67.698	374610	4.08235	0.435294	0.518597	0.578053	0.611232	0.732086	0.0997713	0.0381813	0.0220675	0.0140541	0.00679137	0.0328915	0.0202752	0.0348591	0.0169145	0.00942196	0.00792706	0	0	0.254812	0	0	0
ENSG00000149243	-0.0418092	0.00764786	0.104291	0.0228618	-0.0230012	-8.68057e-06	-3.41037e-05	-0.000129986	0.00127037	0.000617302	-9.51851e-05	-0.000118713	5.05777e-05	-6.14193e-05	-1.88528e-05	-3.54222e-05	-4.62088e-05	-4.48918e-05	0.00440006	-0.000324897	0.000612149	0.000225205	0.00117758	33.0833	24.5	8236	1	0.472222	0.567265	0.646476	0.604461	0.395955	0.120697	0	0	0	0	0	0	0	0	0.0757706	0.0360222	0	0	0	0	0	0
ENSG00000112029	0.0703849	-0.00212179	0.0734027	-0.00612638	-0.0230012	2.27422e-05	-5.92279e-07	1.32552e-05	7.11876e-05	1.60861e-05	-2.17712e-07	0.000351371	1.97703e-05	-6.14193e-05	-1.88528e-05	-3.54222e-05	0.00288873	-4.48918e-05	0.00168385	0.00107801	0.000355495	0.000354198	0.000637372	55.4655	41.1059	13050	1.91872	0.470443	0.59021	0.641091	0.623499	0.375245	0.045996	0.0294281	0.0166355	0.0271978	0.0247313	0.00827982	0.01586	0.00547849	0.00635019	0.00983793	0.00622294	0.000660837	0.000660837	0.0148081	0	0	0
ENSG00000204248	-0.146461	0.019385	0.0179499	-0.0520023	-0.0230012	1.3646e-06	-1.30139e-06	-0.000129986	-0.000107744	-0.000109465	-9.51851e-05	-0.000118713	-6.09046e-05	-6.14193e-05	0.000616097	0.00144738	-4.62088e-05	-4.48918e-05	0.00251294	0.00242525	0.000314953	0.000432797	0.000342574	138.479	65.3151	29818	2.47945	0.479452	0.554038	0.634937	0.586704	0.328815	-0.0861726	0.0111706	0	0.0141739	0	0	0.0136986	0.00536256	0	0	0	0	0	0.0535859	0	0.0135796	0.00684932
ENSG00000204033	-0.395509	0.0283211	0.136572	-0.0150721	-0.0230012	-8.68057e-06	-3.41037e-05	0.00153096	0.00166316	0.001937	-9.51851e-05	-0.000118713	5.05777e-05	-6.14193e-05	-1.88528e-05	-3.54222e-05	-4.62088e-05	-4.48918e-05	-0.000498205	-0.000324897	0.00189248	-0.000117493	0.00164107	9.5	13	5091	1.33333	0.333333	0.422408	0.577592	0.544444	0.599833	-0.192967	0	0	0	0	0	0	0	0.0736333	0.0973667	0.101433	0	0	0	0	0	0
ENSG00000142611	-0.224364	0.00543678	-0.150955	-0.0324196	-0.0230012	2.16204e-05	0.000193572	0.000558513	0.000199252	0.000169972	0.000300664	-0.000118713	-0.000510287	-6.14193e-05	-1.88528e-05	-3.54222e-05	-4.62088e-05	0.000561702	0.00464319	0.00068783	0.000254686	0.000224264	0.000243141	64.3545	52.5	369453	4.79091	0.309091	0.541279	0.599682	0.573485	0.677692	-0.019911	0.0386085	0.0220191	0.0113109	0.00407455	0.0160602	0.0256991	0.0372207	0.0305227	0.0168791	0.0138503	0.00275455	0	0.269589	0	0	0
ENSG00000163209	0.00880725	-0.0206503	0.195712	0.0807603	-0.0230012	-5.92079e-06	-3.41037e-05	0.000126672	0.0011176	0.000696047	0.00228039	-0.000118713	4.08575e-05	-6.14193e-05	-1.88528e-05	-3.54222e-05	-4.62088e-05	-4.48918e-05	0.000677525	0.00214192	7.89563e-05	5.28845e-05	0.000393851	2980.46	2676.06	2109	5.53165	0.620253	0.575812	0.655299	0.61305	0.30731	0.0310308	0	0.0048557	0.00587089	0	0	0	0	0.0113782	0.0673711	0.0399252	0.0165306	0	0.00467215	0	0	0
ENSG00000268941	-0.264546	-0.0192557	0.249656	0.0472118	-0.0230012	2.21788e-05	-3.41037e-05	-0.000129986	-0.000107744	0.00115652	0.00656919	-0.000118713	5.05777e-05	-6.14193e-05	-1.88528e-05	-3.54222e-05	-4.62088e-05	-4.48918e-05	-0.000498205	-0.000324897	-0.000109495	0.000679132	0.000217801	35.5	38.6429	944	1.07143	0.571429	0.616598	0.667285	0.566667	0.32568	0.0789286	0	0.0522714	0.0676714	0	0	0	0	0	0	0.0627484	0.0463745	0	0	0	0	0
ENSG00000038945	0.682483	-0.0135588	-0.165608	0.00433227	-0.0230012	1.47667e-05	9.52429e-05	0.000719116	0.000420436	0.000487111	0.000351991	0.000205895	-0.000777398	-6.14193e-05	-1.88528e-05	-3.54222e-05	-4.62088e-05	0.000201652	0.0012651	0.00202971	0.000771437	0.000464672	0.00102908	68.9836	66.0515	459612	3.34192	0.63466	0.508231	0.582576	0.727361	0.905149	0.182876	0.0291379	0.0264123	0.00969604	0.00953529	0.00543592	0.0109163	0.0211457	0.0376426	0.0290401	0.0295693	0.00311171	0.000456329	0.397981	0	0	0
ENSG00000169976	0.601597	-0.00559228	0.266359	0.0603132	-0.0230012	4.37586e-05	-3.41037e-05	-0.000129986	0.00154571	-0.000109465	-9.51851e-05	-0.000118713	5.05777e-05	-6.14193e-05	0.00387734	-3.54222e-05	-4.62088e-05	-4.48918e-05	-0.000498205	-0.000324897	-0.000109495	-0.000117493	0.00331116	349.273	192.727	736	1	0.636364	0.690359	0.70122	0.713636	0.787646	0.11761	0	0	0	0.0668364	0	0.136982	0	0	0.0909091	0	0	0	0	0	0.0833273	0
ENSG00000072041	-0.156501	0.00157634	-0.0217817	-0.0155319	-0.0230012	2.86377e-06	0.000265625	0.000621837	0.000559127	-0.000109465	-9.51851e-05	-0.000118713	5.05777e-05	-6.14193e-05	-1.88528e-05	-3.54222e-05	-4.62088e-05	-4.48918e-05	-0.000498205	0.00324739	0.00136432	0.000554516	0.00141482	42.5	32.4	53902	2.6	0.7	0.596364	0.613302	0.585	0.535829	0.0379885	0	0	0	0.04487	0	0	0.049	0.03333	0.0366655	0	0	0	0	0	0	0
ENSG00000136696	-0.231805	-0.00836244	0.0158277	0.0352403	-0.0230012	8.47224e-06	-3.41037e-05	-0.000129986	-0.000107744	-0.000109465	-9.51851e-05	-0.000118713	-0.000212737	-6.14193e-05	-1.88528e-05	-3.54222e-05	-4.62088e-05	-4.48918e-05	0.00460529	0.00132273	0.000858527	0.000349947	0.000913817	37.8333	35	30776	2.66667	0.583333	0.57633	0.64008	0.572222	0.499763	0.0315065	0	0	0.0666687	0	0	0	0	0	0	0	0	0	0.126567	0	0	0
ENSG00000164749	-0.0773026	-0.015631	-0.0943447	0.0840212	-0.0230012	1.38744e-05	0.000108133	9.10437e-05	0.000461308	0.000301079	0.000536443	0.000492988	-0.000207712	-6.14193e-05	-1.88528e-05	-3.54222e-05	-4.62088e-05	0.000310594	0.00172431	0.00137687	0.000757901	0.000635756	0.000594655	113.012	77.2269	158929	4.84231	0.576923	0.589635	0.616264	0.598439	0.550302	0.0548521	0.0187599	0.0102299	0.0108529	0.0107159	0.0188674	0.0182396	0.0232531	0.00979874	0.0312873	0.0203486	0.00439523	0.00085992	0.124151	0	0	0
ENSG00000155816	-0.170332	0.0303643	-0.165787	0.0494329	-0.0230012	3.5459e-05	0.000246789	0.000627434	5.79517e-05	0.000227236	0.00129199	-0.000118713	-0.0006517	-6.14193e-05	-1.88528e-05	0.00109357	-4.62088e-05	-4.48918e-05	0.00124361	0.00105692	0.000719103	0.000383243	0.000951143	72.6735	70.4286	460841	2.22449	0.387755	0.535958	0.597574	0.582653	0.886938	-0.115115	0.0372847	0.0409826	0.0117847	0.0243699	0.0352151	0.0219224	0.0459206	0.0335781	0.0091102	0.0166886	0.00965278	0	0.337562	0	0	0.00521501
ENSG00000150051	-0.188423	-0.00585574	-0.0423048	-0.0267601	-0.0230012	3.45188e-05	0.000158396	0.00019224	0.000159164	-1.96756e-05	-9.51851e-05	-0.000118713	-0.000140657	-6.14193e-05	-1.88528e-05	-3.54222e-05	-4.62088e-05	-4.48918e-05	0.00527973	0.00190657	0.000249076	-0.000117493	-0.000291175	39.875	31.7	73185	2.6	0.375	0.54683	0.608071	0.579583	0.457986	-0.045354	0	0.017605	0.040085	0.048445	0.016455	0.0453152	0.03147	0.014285	0.014675	0.00445041	0	0	0.0919204	0	0	0
ENSG00000138798	-0.42199	0.00808615	-0.0628384	-0.0349076	-0.0230012	1.35094e-05	0.000161548	0.000665942	0.000373006	-3.08398e-05	-9.51851e-05	-0.000118713	-0.000483429	-6.14193e-05	0.000976673	0.00279421	-4.62088e-05	-4.48918e-05	0.00105496	0.000604508	0.000490583	0.000124412	0.000601847	69.2059	69.1912	99382	2.02941	0.352941	0.498522	0.591739	0.539951	0.657206	0.0448294	0.0193529	0.0147059	0.0193059	0.0155971	0.0172853	0	0.0319853	0.0352853	0.0264324	0.00389706	0	0	0.256679	0	0.0212912	0.0130706
ENSG00000107863	-0.283078	0.0229159	-0.0858627	-0.0595643	-0.0230012	-3.35819e-06	-3.41037e-05	-0.000129986	6.38402e-05	1.42528e-05	-9.51851e-05	-0.000118713	1.13241e-05	-6.14193e-05	-1.88528e-05	-3.54222e-05	0.00829117	-4.48918e-05	-0.000498205	-0.000324897	-0.000109495	8.59426e-06	-6.8982e-05	30.6792	23	140059	2.5283	0.320755	0.540093	0.593735	0.563522	0.0926486	0.0421354	0	0	0	0	0	0.0206868	0	0	0.00943396	0.00613208	0	0	0.0188679	0	0	0
ENSG00000185149	0.605424	0.0435464	0.102577	-0.0236558	-0.0230012	-8.68057e-06	-3.41037e-05	-0.000129986	-0.000107744	0.00253237	-9.51851e-05	-0.000118713	5.05777e-05	-6.14193e-05	-1.88528e-05	-3.54222e-05	-4.62088e-05	-4.48918e-05	0.00580562	-0.000324897	-0.000109495	-0.000117493	-0.000291175	18.2857	14.8571	8449	1.71429	0.571429	0.556283	0.633309	0.714286	0.210314	-0.0515714	0	0	0	0	0	0	0	0	0	0.130943	0	0	0	0	0	0
ENSG00000051341	-0.153475	-0.000565635	-0.0723851	-0.0702321	-0.0230012	1.16847e-06	8.55791e-05	6.78225e-05	0.000134047	9.49645e-05	-9.51851e-05	-0.000118713	-0.000115012	-6.14193e-05	-1.88528e-05	0.000458968	0.00683058	-4.48918e-05	-0.000498205	-4.91344e-05	-2.53486e-05	8.529e-05	0.000109027	48.343	37.7791	114575	2.31395	0.517442	0.573401	0.620272	0.585514	0.241967	0.0415324	0	0.00474651	0	0.00938059	0.0146116	0.00954206	0.0195659	0.00876929	0.013294	0.0101326	0	0	0.0795937	0	0	0.00228368
ENSG00000165556	0.0570427	-0.0127497	0.0983226	-0.029523	-0.0230012	0.000109618	0.000255838	0.00135442	0.000602179	-0.000109465	-9.51851e-05	-0.000118713	1.10203e-05	-6.14193e-05	-1.88528e-05	-3.54222e-05	-4.62088e-05	-4.48918e-05	-0.000498205	0.0017003	0.000751538	0.000900558	0.00208373	258.884	231.512	9002	2.30233	0.581395	0.588175	0.646564	0.621235	1.03434	-0.0459648	0.0875442	0.0889953	0.0957508	0.0799395	0.0401674	0.0674	0.0474	0.0658071	0.0390326	0	0	0	0.0190139	0	0	0
ENSG00000183571	-0.313657	0.0298373	-0.0010304	0.0234625	-0.0230012	4.96633e-06	-3.41037e-05	-0.000129986	-0.000107744	-0.000109465	-9.51851e-05	-0.000118713	5.05777e-05	-6.14193e-05	-1.88528e-05	-3.54222e-05	-4.62088e-05	-4.48918e-05	0.00832557	-0.000324897	-0.000109495	-0.000117493	-0.000291175	6.83333	14.3333	39565	1	0.5	0.352843	0.812843	0.558333	0.164142	-0.0580579	0	0	0	0.0530421	0	0	0	0	0	0	0	0	0	0	0	0
ENSG00000183067	-0.501916	-0.00718857	-0.0251647	0.00598952	-0.0230012	-8.68057e-06	-3.41037e-05	-0.000129986	-0.000107744	-0.000109465	-9.51851e-05	-0.000118713	5.05777e-05	-6.14193e-05	-1.88528e-05	0.00816408	-4.62088e-05	-4.48918e-05	-0.000498205	4.80891e-05	-0.000109495	0.000144132	-0.000291175	30.0417	24.2083	56689	2.70833	0.375	0.498983	0.654791	0.526389	0.057492	-0.018258	0	0	0	0	0	0	0	0	0	0	0	0	0	0	0	0.037875
ENSG00000170634	-0.287837	0.0184395	-0.144277	0.0620579	-0.0230012	-1.06964e-06	-3.04845e-05	-7.62234e-05	-5.44911e-05	-5.87198e-05	0.000338368	0.00516081	-0.000169198	-6.14193e-05	-1.88528e-05	0.000272597	-4.62088e-05	-1.34627e-05	0.000700813	0.000349547	0.000108243	2.6904e-05	0.00030395	27.3529	22.2904	334462	2.24632	0.397059	0.549822	0.614815	0.562714	0.269915	0.00688371	0.00577819	0	0.00569461	0.0073067	0.00347562	0.00732671	0.000591667	0.0023834	0.00292794	0.00251518	0.00301691	0.00742188	0.105639	0	0	0.00142279
ENSG00000164816	0.774543	-0.0228943	0.222021	0.0870203	-0.0230012	3.72358e-05	-3.41037e-05	-0.000129986	0.000530366	0.000663575	-9.51851e-05	-0.000118713	5.05777e-05	-6.14193e-05	-1.88528e-05	-3.54222e-05	-4.62088e-05	-4.48918e-05	0.000844458	0.00416047	0.00122585	-0.000117493	-8.28738e-05	546.421	241	1425	1.10526	0.631579	0.550386	0.654841	0.742982	0.447187	0.107924	0.0146526	0.0330858	0.0104	0.096148	0	0.0241789	0	0	0.0350842	0.0383158	0	0	0	0	0	0
ENSG00000205922	0.102151	-0.0509055	0.0207135	-0.0674134	-0.0230012	1.00703e-05	0.000164247	-0.000129986	-0.000107744	-0.000109465	-9.51851e-05	-0.000118713	5.05777e-05	-6.14193e-05	-1.88528e-05	-3.54222e-05	-4.62088e-05	0.00348679	0.00374467	-0.000324897	-0.000109495	-0.000117493	0.000435756	74.6	56.1333	28615	4.33333	0.4	0.551238	0.643342	0.628889	0.291955	-0.0393514	0	0	0.0347867	0	0.0380933	0	0.0324267	0	0	0	0	0	0	0	0	0
ENSG00000197409	0.302738	-0.0205553	0.185572	0.0910905	-0.0230012	2.84156e-06	-3.41037e-05	0.000274198	0.000160324	0.00119553	-9.51851e-05	0.00471989	5.05777e-05	-6.14193e-05	-1.88528e-05	-3.54222e-05	-4.62088e-05	-4.48918e-05	0.000413364	0.00023182	-0.000109495	-6.50389e-05	7.78175e-05	33.5102	15.3878	2453	1.12245	0.632653	0.616939	0.651763	0.662925	0.215197	0.0673055	0.0307102	0.0140735	0	0	0	0	0	0.0179184	0.0147388	0.0646821	0	0.00680204	0	0	0	0
ENSG00000106006	-0.127889	0.00472665	0.13506	0.0448133	-0.0230012	-2.20372e-06	-3.41037e-05	-0.000129986	-0.000107744	-0.000109465	-9.51851e-05	-0.000118713	5.05777e-05	-6.14193e-05	-1.88528e-05	-3.54222e-05	-4.62088e-05	-4.48918e-05	0.00765739	-0.000324897	-0.000109495	-0.000117493	0.000253452	16.8696	12.2609	5207	1.78261	0.652174	0.58187	0.617763	0.589855	0.189786	0.114631	0	0	0	0.0251739	0	0	0	0	0	0	0	0	0	0	0	0
ENSG00000166596	-0.46099	0.0148704	-0.0362108	0.010072	-0.0230012	-8.68057e-06	0.000270029	-0.000129986	-0.000107744	-0.000109465	-9.51851e-05	-0.000118713	-5.28619e-05	-6.14193e-05	-1.88528e-05	-3.54222e-05	-4.62088e-05	-4.48918e-05	0.00345065	-0.000324897	-0.000109495	0.00285246	0.00125462	55.8	51	66832	1.8	0.2	0.56611	0.601262	0.533333	0.46936	0.46936	0	0	0	0	0	0	0.04972	0	0	0	0	0	0.04972	0	0	0
ENSG00000108176	-0.22616	-0.0160786	-0.00422985	0.0347537	-0.0230012	1.4559e-05	0.000352546	6.00587e-05	0.000777403	0.00021979	0.000132765	-0.000118713	-1.09269e-05	-6.14193e-05	-1.88528e-05	0.00164821	-4.62088e-05	-4.48918e-05	0.00125766	0.00131393	0.000852588	0.000154207	6.64125e-05	62.908	49.4483	41497	1.66667	0.390805	0.539464	0.621626	0.57318	0.423899	0.111042	0.0082	0.0164667	0.0245609	0.00223448	0.032223	0.00664138	0.0632099	0.0084251	0.0486667	0.0163195	0.00158621	0	0.0295632	0	0	0.00777701
ENSG00000169064	0.096595	0.034761	-0.0863401	-0.0178864	-0.0230012	5.74573e-05	-3.41037e-05	-0.000129986	-0.000107744	-0.000109465	-9.51851e-05	-0.000118713	-0.000154794	-6.14193e-05	-1.88528e-05	-3.54222e-05	-4.62088e-05	-4.48918e-05	0.00734196	-0.000324897	-0.000109495	-0.000117493	0.000651637	29.4444	20.3333	141059	2.55556	0.555556	0.590558	0.665887	0.627946	0.561692	0.266341	0.0730667	0	0	0	0.0746087	0.109386	0	0	0	0	0	0	0.0987154	0	0	0
ENSG00000187474	0.0719704	-0.0153119	0.0152848	-0.00653022	-0.0230012	1.01397e-05	1.2486e-05	0.00019383	0.000151473	0.000545552	0.000280199	0.000764497	-1.6284e-05	-6.14193e-05	0.000137148	0.000454373	-4.62088e-05	0.000195466	0.00210535	0.00104724	0.000414324	0.00022232	0.000127098	81.2506	83.6466	31026	2.85965	0.56391	0.49195	0.568306	0.623768	0.337277	0.0808264	0.00359148	0.00885193	0.0112598	0.0161513	0.018435	0.0148601	0.00761654	0.0143555	0.0142521	0.032466	0.00261213	0.0012416	0.0321382	0	0.00333637	0.00226245
ENSG00000114455	-0.357311	-0.0258098	-0.0497369	0.0740401	-0.0230012	3.29464e-05	0.000120683	0.000352091	0.0006941	0.000772189	-9.51851e-05	0.000754097	-0.000166145	-6.14193e-05	-1.88528e-05	0.000193609	-4.62088e-05	-4.48918e-05	0.00128614	0.00142326	0.000171057	0.000437906	0.000701494	117.365	103.548	81756	2.20635	0.412698	0.553103	0.620441	0.550926	0.612459	0.0569096	0.0333889	0.038154	0.0241365	0.0149206	0.0134651	0.0377286	0.0253048	0.0213716	0.0440865	0.0436992	0	0.00122698	0.104171	0	0	0.00105794
ENSG00000125337	-0.166323	0.00097962	-0.0151746	0.0792025	-0.0230012	-8.68057e-06	-3.41037e-05	-0.000129986	-0.000107744	0.0014602	-9.51851e-05	-0.000118713	-0.000111282	-6.14193e-05	-1.88528e-05	-3.54222e-05	-4.62088e-05	-4.48918e-05	0.00531574	-0.000324897	-0.000109495	0.000665914	0.000299678	14.9167	16	48848	1.25	0.333333	0.495297	0.655421	0.583333	0.334086	0.167419	0	0	0	0	0	0	0	0	0	0.0778007	0	0	0.0778007	0	0	0
ENSG00000139874	-0.264546	-0.00780357	0.136876	-0.0325793	-0.000932796	1.64396e-05	0.000262216	0.00126692	0.00019024	0.000248667	-9.51851e-05	-0.000118713	5.05777e-05	-6.14193e-05	-1.88528e-05	-3.54222e-05	-4.62088e-05	-4.48918e-05	0.000449129	0.00313188	4.70136e-05	0.000573049	0.000622013	37.0328	30.7377	5068	2.65574	0.311475	0.517119	0.614527	0.566667	0.463788	-0.126805	0.0145902	0.014823	0.0207672	0.0156295	0.00847213	0.0233541	0.0484426	0.0619279	0.0163836	0.0177508	0	0	0	0	0	0
ENSG00000188015	-0.0177247	-0.00952108	0.197845	0.0524247	-0.000932796	-1.81127e-06	-3.41037e-05	-0.000129986	0.00010291	-0.000109465	-9.51851e-05	0.002736	5.05777e-05	0.00327542	-1.88528e-05	0.000870991	-4.62088e-05	-4.48918e-05	0.000519914	-0.000324897	-0.000109495	-0.000117493	-8.65864e-05	48.3607	42.8197	2043	3.14754	0.57377	0.5119	0.670845	0.608548	0.0865757	0.00969089	0	0.00188941	0.00841644	0.0163934	0	0	0	0	0.011582	0	0	0.00401311	0	0.00401311	0	0.00418689
ENSG00000205420	-0.0797942	-0.0103864	0.124625	0.000106298	-0.0230012	2.3508e-05	0.000204366	0.000246076	-3.80622e-05	0.000382249	-9.51851e-05	-0.000118713	1.48634e-05	-6.14193e-05	0.000321291	-3.54222e-05	-4.62088e-05	-4.48918e-05	0.00438347	0.000194637	0.000623449	-1.66089e-05	0.000495357	3465.55	2119.1	6083	3.04762	0.531746	0.571654	0.698039	0.598016	0.438243	-0.0627467	0.0322296	0.0369303	0.00443016	0.0204963	0.0129571	0.0180653	0.0389853	0.0166717	0.00383123	0.0243718	0	0	0.0171667	0	0.0072746	0
ENSG00000168843	0.0941794	-0.00461328	-0.201114	-0.0387771	-0.0230012	2.20638e-05	0.000378123	0.000604585	0.000351404	0.00044194	0.00227288	-0.000118713	-0.00589914	-6.14193e-05	-1.88528e-05	-3.54222e-05	-4.62088e-05	0.00147321	0.00122836	0.00266494	0.000576175	-0.000117493	0.0026627	40.8696	42.8261	780138	2.13043	0.434783	0.479931	0.634545	0.627536	3.61982	0.779702	0	0	0.0613913	0.00347826	0.0349913	0.0196348	0.0673913	0.0325652	0.0252446	0.0273304	0.0164783	0	2.85983	0	0	0
ENSG00000064989	-0.0250056	-0.0128109	-0.0667399	-0.0421982	-0.0230012	1.17847e-05	2.74024e-05	2.02622e-05	0.000229977	1.01809e-05	-9.51851e-05	0.00113236	-0.000126649	-6.14193e-05	3.80798e-05	-3.54222e-05	-4.62088e-05	7.14524e-05	0.00245681	0.00107906	0.000289529	0.00063649	0.000722177	73.457	68.6101	105331	3	0.463312	0.518666	0.570059	0.607313	0.447096	0.0243278	0.00236771	0.0141151	0.00676871	0.022144	0.0182278	0.0159203	0.0100551	0.00666083	0.0185684	0.00593025	0	0.00175873	0.0851872	0	0.00121761	0
ENSG00000169860	-0.0283444	-0.0143242	0.169754	-0.015498	-0.0230012	9.82494e-06	0.000301217	0.00117815	0.000256958	-0.000109465	0.00167881	-0.000118713	5.05777e-05	-6.14193e-05	-1.88528e-05	-3.54222e-05	-4.62088e-05	-4.48918e-05	0.000972571	0.000642254	1.49137e-05	0.00101783	0.000656279	46	28.3333	3105	1.7037	0.518519	0.604584	0.634248	0.606746	0.423161	0.0113364	0.0271444	0.0037037	0.012437	0.0195333	0.00604815	0.00305968	0.0548185	0.0579926	0.0200519	0	0.0123444	0	0	0	0	0
ENSG00000122641	-0.0728537	-0.0247288	0.0518443	-0.050757	-0.0230012	1.9219e-05	0.000183915	0.00149288	0.000839811	0.000164597	-9.51851e-05	-0.000118713	4.32315e-07	-6.14193e-05	-1.88528e-05	-3.54222e-05	-4.62088e-05	-4.48918e-05	0.00076819	0.00334685	-0.000109495	-0.000117493	0.000165057	28.5484	26.5968	17994	1.43548	0.629032	0.543372	0.589075	0.599194	0.441489	0.0369078	0	0.0261903	0.022494	0.0094871	0.0502672	0	0.0356419	0.0719453	0.052098	0.0135839	0	0	0.0241032	0	0	0
ENSG00000180176	-0.493731	-0.00303111	0.106679	0.0101272	-0.0230012	6.03488e-05	-3.41037e-05	-0.000129986	-0.000107744	-0.000109465	-9.51851e-05	-0.000118713	5.05777e-05	-6.14193e-05	-1.88528e-05	-3.54222e-05	-4.62088e-05	-4.48918e-05	0.00762136	-0.000324897	-0.000109495	-0.000117493	-4.69689e-05	19.8333	61.8333	7948	1.5	0.333333	0.338399	0.691515	0.527778	0.3983	0.1383	0	0.1591	0	0.1092	0	0	0	0	0	0	0	0	0	0	0	0
ENSG00000101074	-0.0248921	-0.010284	0.067504	0.0273709	-0.0230012	4.65914e-05	0.000257178	0.000541351	-0.000107744	-0.000109465	-9.51851e-05	-0.000118713	-0.000108807	-6.14193e-05	-1.88528e-05	-3.54222e-05	-4.62088e-05	-4.48918e-05	-0.000498205	0.00608163	-0.000109495	-0.000117493	0.000851916	44.6667	27.9048	14249	2.66667	0.619048	0.617783	0.61859	0.607332	0.617192	0.00210343	0	0.0257714	0.0705714	0	0.029381	0.0891048	0.047619	0.0297619	0	0	0	0	0.0766109	0	0	0
ENSG00000137474	-0.207107	-0.0157933	-0.0538888	-0.0616901	-0.0230012	-1.40726e-06	-3.79829e-06	-8.45587e-05	-5.40587e-05	-5.26217e-05	-9.51851e-05	-0.000118713	1.18041e-06	0.00243144	0.000350823	0.000814673	0.00182506	0.000116842	0.000936116	7.57055e-05	0.000226172	-2.28243e-05	-3.80843e-05	76.8114	67.9609	86974	3.69039	0.402135	0.528213	0.60042	0.576413	0.160176	0.0169353	0	0.00159581	0.00587203	0.00399715	0.0121658	0.00463875	0.00495436	0.00201388	0.00295171	0.00281744	0	0	0.0237436	0.00299809	0.0079062	0.00392674
ENSG00000187801	-0.0683874	0.0115105	0.0705535	-0.00151126	-0.0230012	2.77126e-05	6.82111e-05	-0.000129986	0.000144957	0.000520035	-9.51851e-05	-0.000118713	3.58939e-05	-6.14193e-05	-1.88528e-05	-3.54222e-05	-4.62088e-05	-4.48918e-05	0.00345312	0.00017092	0.000553694	0.000146538	0.00171796	16.102	11.9184	13616	1.30612	0.469388	0.543909	0.647868	0.599951	0.546206	0.0511944	0.0698531	0	0.071598	0	0	0	0.0167265	0	0.0138939	0.0312012	0	0	0.00705801	0	0	0
ENSG00000140873	-0.362768	-0.00410716	-0.105368	0.0997083	-0.0230012	4.49635e-05	-3.41037e-05	0.00017289	0.000565839	0.000807948	0.0010252	-0.000118713	-0.000844785	-6.14193e-05	0.000442951	-3.54222e-05	-4.62088e-05	-4.48918e-05	0.00262562	0.000691754	2.33779e-05	-0.000117493	0.00117243	36.4444	39.5556	187301	3.40741	0.296296	0.483089	0.639696	0.55	0.984163	-0.250948	0.0522148	0.0474815	0.0318988	0.0347136	0.0103556	0.031837	0	0.0134272	0.0370346	0.0454716	0.0077963	0	0.430372	0	0.00987654	0
ENSG00000203782	0.366884	0.00392827	0.186425	0.0333205	-0.0230012	2.6444e-05	-3.41037e-05	0.00170575	-0.000107744	-0.000109465	-9.51851e-05	-0.000118713	5.05777e-05	-6.14193e-05	-1.88528e-05	-3.54222e-05	-4.62088e-05	-4.48918e-05	0.00521477	-0.000324897	-0.000109495	-0.000117493	0.000480828	41	33	2422	1.14286	0.714286	0.603227	0.693167	0.67381	0.377613	0.377613	0	0	0	0	0	0.13652	0	0.0813825	0	0	0	0	0	0	0	0
ENSG00000066279	0.018348	-0.00502472	-0.0317844	-0.0815978	-0.0230012	1.32843e-05	6.43161e-05	-3.22622e-05	0.000164159	9.6727e-06	-9.51851e-05	-0.000118713	-3.39188e-05	-6.14193e-05	0.000100306	-3.54222e-05	0.00203224	-4.48918e-05	0.00177455	0.000937279	0.000606999	0.000324037	0.000647514	83.0052	57.292	62566	3.66408	0.602067	0.599514	0.635759	0.614669	0.390032	0.0679794	0.024863	0.0139897	0.0137351	0.0216093	0.00449147	0.00668344	0.0160898	0.0043323	0.0149496	0.00590506	0	0	0.0406147	0	0.00254843	0
ENSG00000162398	-0.355581	0.00639566	0.00495493	0.013931	-0.0230012	-2.73384e-06	-3.41037e-05	-0.000129986	0.000240222	-0.000109465	0.00119484	0.00626685	-3.42942e-05	-6.14193e-05	-1.88528e-05	-3.54222e-05	-4.62088e-05	-4.48918e-05	-0.000498205	-0.000324897	-0.000109495	-0.000117493	9.0926e-05	44.2927	45.8293	36189	4.02439	0.463415	0.511075	0.614885	0.55122	0.144439	-0.000306602	0	0	0	0	0	0.0231135	0	0	0.0191317	0	0.00897673	0.00897673	0.0407951	0	0	0
ENSG00000171431	0.132808	-0.0129156	0.0962382	0.0151308	-0.0230012	9.03228e-06	0.000269573	0.000346991	4.48692e-05	-0.000109465	-9.51851e-05	-0.000118713	5.05777e-05	-6.14193e-05	-1.88528e-05	-3.54222e-05	-4.62088e-05	-4.48918e-05	0.00377505	-0.000324897	0.0014521	0.000109809	0.000995057	252.909	243.591	9286	2.27273	0.545455	0.587899	0.660059	0.634091	0.443142	0.0428696	0.00826364	0	0	0.0419364	0.0186455	0	0.0496455	0.0211455	0.00839091	0	0	0	0	0	0	0
ENSG00000185873	0.0874177	-0.0213239	0.0479574	-0.00754623	-0.0230012	-8.68057e-06	-3.41037e-05	-0.000129986	-0.000107744	0.00146837	-9.51851e-05	-0.000118713	5.05777e-05	-6.14193e-05	-1.88528e-05	-3.54222e-05	-4.62088e-05	-4.48918e-05	-0.000498205	0.00490583	-0.000109495	-0.000117493	0.00119045	132.167	108.917	19067	3.33333	0.416667	0.612531	0.618466	0.626389	0.343339	-0.0825503	0	0	0	0	0	0	0	0	0	0.0782056	0	0	0	0	0	0
ENSG00000162490	-0.10164	0.0336381	0.00888993	-0.0608644	-0.0230012	8.59309e-06	-3.41037e-05	-0.000129986	-0.000107744	-0.000109465	-9.51851e-05	-0.000118713	-1.93569e-05	0.00476525	-1.88528e-05	-3.54222e-05	-4.62088e-05	0.00121006	0.00143891	-0.000324897	-0.000109495	-0.000117493	2.4027e-05	115.195	84.8537	34128	4.92683	0.317073	0.575031	0.633536	0.594309	0.184759	-0.017389	0	0	0.0348653	0	0	0.0322732	0	0	0	0	0	0	0.0336153	0.00580488	0	0
ENSG00000128534	-0.198572	0.00907039	0.0999066	0.0302011	-0.0230012	3.88615e-06	4.47454e-05	6.54522e-05	8.6838e-05	0.000108285	9.23876e-05	-0.000118713	3.1519e-05	0.00211333	-1.88528e-05	-3.54222e-05	0.00266303	0.000164504	0.000687377	-2.47807e-06	5.84475e-05	-7.90017e-06	0.000220672	80.5314	72.8303	8792	4.42066	0.457565	0.538297	0.58728	0.577861	0.203411	-0.0126865	0.00995129	0.00673862	0.00510127	0.00777196	0.00732731	0.0119533	0.0128903	0.00866421	0.0106984	0.0107928	0.00130524	0	0.00916089	0.0026155	0	0
ENSG00000177105	0.0243435	0.0238816	0.0686631	0.0296388	-0.0230012	1.49342e-05	-3.41037e-05	-0.000129986	-0.000107744	0.000998289	-9.51851e-05	-0.000118713	5.05777e-05	-6.14193e-05	-1.88528e-05	-3.54222e-05	-4.62088e-05	0.00308496	0.00177793	-0.000324897	0.000736582	0.000757475	-0.000291175	95	70.8235	14005	1.64706	0.294118	0.550373	0.578047	0.615686	0.308238	0.229814	0.0917847	0	0	0	0	0	0	0	0	0.0549059	0	0	0	0	0	0
ENSG00000248713	-0.411879	-0.0147331	0.0513797	-0.0775703	-0.0230012	-8.68057e-06	-3.41037e-05	-0.000129986	-0.000107744	-0.000109465	-9.51851e-05	-0.000118713	5.05777e-05	-6.14193e-05	-1.88528e-05	-3.54222e-05	-4.62088e-05	-4.48918e-05	-0.000498205	0.00427979	-0.000109495	0.00175158	0.00145484	21.25	15.75	18119	2.25	0.5	0.591747	0.63054	0.541667	0.374525	-0.022525	0	0	0	0	0	0	0	0	0	0	0	0	0	0	0	0
ENSG00000115875	-0.417799	0.0221659	0.107128	-0.00382699	-0.0230012	-7.89385e-06	7.30971e-06	-0.000129986	-0.000107744	0.000209984	0.002844	0.00446137	5.05777e-05	-6.14193e-05	0.000118133	-3.54222e-05	-4.62088e-05	-4.48918e-05	-0.000498205	-0.000324897	-0.000109495	-0.000117493	-9.70954e-05	80.3203	69.0859	7895	1.75781	0.265625	0.527507	0.579596	0.540662	0.0775496	-0.00731248	0	0	0	0.00305781	0	0	0.00677031	0	0	0.0158335	0.0204525	0.00643861	0	0	0.00292969	0
ENSG00000060709	-0.373682	0.0234462	-0.141341	-0.0529445	-0.0230012	-8.68057e-06	-3.41037e-05	-0.000129986	-0.000107744	-0.000109465	-9.51851e-05	-0.000118713	5.05777e-05	-6.14193e-05	-1.88528e-05	-3.54222e-05	-4.62088e-05	-4.48918e-05	0.00771049	-0.000324897	-0.000109495	-0.000117493	-0.000291175	153.333	174.222	320144	5.77778	0.444444	0.518111	0.578639	0.548148	0.103356	0.103356	0	0	0	0	0	0	0	0	0	0	0	0	0	0	0	0
ENSG00000198477	-0.202842	-0.000961782	0.0304837	-0.0386351	-0.0230012	1.6681e-05	-3.41037e-05	-0.000129986	3.5754e-05	0.000347528	0.000518889	0.00292092	3.99087e-05	-6.14193e-05	-1.88528e-05	-3.54222e-05	-4.62088e-05	-4.48918e-05	0.000269973	0.00149872	0.000107132	0.000146121	0.000572156	33.2436	26.9103	24738	3.84615	0.307692	0.546061	0.616744	0.577137	0.3088	0.0514272	0.00543846	0.0297176	0.0293795	0.00986154	0	0.0241769	0	0	0.00788974	0.0226509	0.00427308	0.00427308	0.00512821	0	0	0
ENSG00000159182	-0.256688	-0.0212026	0.260763	0.094809	-0.0230012	6.47545e-05	0.000790348	9.01699e-05	-0.000107744	-0.000109465	-9.51851e-05	-0.000118713	-1.68413e-05	-6.14193e-05	-1.88528e-05	-3.54222e-05	-4.62088e-05	-4.48918e-05	-0.000498205	0.00534921	0.000415293	0.000375992	0.000167076	437.2	395.56	800	1.08	0.4	0.493194	0.603439	0.568	0.671572	-0.0720718	0.071392	0.005264	0.05876	0.067888	0.015552	0.066568	0.134782	0.00976	0	0	0	0	0.0324061	0	0	0
ENSG00000162722	-0.29371	0.0221208	0.041458	-0.0174794	-0.0230012	3.1042e-05	-5.89394e-06	0.000776626	0.000486182	0.000705652	-9.51851e-05	-0.000118713	-0.00010029	-6.14193e-05	-1.88528e-05	-3.54222e-05	-4.62088e-05	-4.48918e-05	0.00199876	0.000592413	0.000390862	0.000649424	0.000956258	42.0392	33.6275	21006	2.37255	0.45098	0.577693	0.625602	0.561718	0.599213	-0.0751241	0.0308196	0.0163412	0.0436275	0.0501213	0.0101216	0.00336078	0.00461176	0.0401922	0.0326549	0.0404013	0	0	0.0725173	0	0	0
ENSG00000149968	0.653705	-0.015557	0.106225	0.00728065	-0.0230012	1.59291e-06	4.41521e-07	0.0002224	0.000300283	-9.88013e-06	0.00104602	-0.000118713	3.39983e-05	-6.14193e-05	-1.88528e-05	-3.54222e-05	-4.62088e-05	-4.48918e-05	0.00171138	0.00254977	1.89216e-05	0.000260514	0.000242842	174.364	74.3925	8002	1.95327	0.626168	0.531538	0.611753	0.722478	0.271439	0.0653619	0.00434168	0.015443	0	0.00822617	0.00554579	0.00637383	0.00564749	0.0156221	0.0224339	0.00493593	0.00794112	0	0.00796916	0	0	0
ENSG00000188827	-0.225069	0.00820914	0.0166151	-0.0605839	-0.0230012	-1.04739e-06	-1.28204e-05	-0.000129986	-4.19269e-05	-1.03846e-06	-9.51851e-05	-0.000118713	1.68965e-05	-6.14193e-05	0.000261783	-3.54222e-05	0.00614956	-4.48918e-05	-4.05979e-05	0.000405913	-3.40411e-05	-8.10518e-05	-8.9348e-05	36.2344	33.0718	30417	3.22967	0.373206	0.531968	0.594283	0.573365	0.116936	0.0275162	0.0047153	0.011201	0	0.0030622	0.00423718	0.00645263	0.00347943	0	0.00361874	0.00537416	0	0	0.0161894	0	0.00600191	0
ENSG00000183196	-0.224529	0.0186094	0.0505918	-0.012925	-0.0230012	1.45452e-06	-3.41037e-05	-0.000129986	0.000731058	-0.000109465	-9.51851e-05	-0.000118713	-7.87504e-06	-6.14193e-05	-1.88528e-05	-3.54222e-05	-4.62088e-05	-4.48918e-05	0.000919623	0.00386836	-0.000109495	0.000702088	0.000595224	24.2222	19.7778	18333	1.33333	0.37037	0.540106	0.632545	0.573457	0.3496	-0.0313037	0	0	0	0.0178296	0.021563	0	0	0	0.0461185	0	0	0	0.0280963	0	0	0
ENSG00000214841	-0.332285	-0.0348977	0.0683858	0.174769	-0.0230012	0.000104068	0.000330844	0.00191898	-0.000107744	0.00111025	-9.51851e-05	-0.000118713	5.05777e-05	-6.14193e-05	-1.88528e-05	-3.54222e-05	-4.62088e-05	-4.48918e-05	0.00135589	-0.000324897	0.00149148	0.000495676	4.53027e-07	28.7586	30.2069	14063	1.86207	0.62069	0.521683	0.633135	0.555172	0.821632	-0.10863	0	0.108262	0.103621	0	0.0958345	0.13051	0.0596621	0.0908353	0	0.0604552	0	0	0	0	0	0
ENSG00000145945	0.0929302	-0.0104936	0.201629	0.00952361	-0.0230012	-8.68057e-06	0.000144074	0.000944153	-0.000107744	-0.000109465	0.00587484	-0.000118713	5.05777e-05	-6.14193e-05	-1.88528e-05	-3.54222e-05	-4.62088e-05	-4.48918e-05	-0.000498205	-0.000324897	-0.000109495	-0.000117493	0.000562711	58.4286	30.6667	1931	1.09524	0.619048	0.650929	0.804791	0.627324	0.215379	0.091069	0	0	0	0	0	0	0.0291287	0.047619	0	0	0.0415429	0	0	0	0	0
ENSG00000133665	-0.247611	0.0166717	0.034422	0.00139965	-0.0230012	1.12911e-05	-3.41037e-05	0.000647839	-0.000107744	-0.000109465	-9.51851e-05	-0.000118713	5.05777e-05	-6.14193e-05	-1.88528e-05	-3.54222e-05	-4.62088e-05	-4.48918e-05	0.00485483	0.00143123	-0.000109495	-0.000117493	-0.000122252	41.3793	27.2759	23328	1.96552	0.517241	0.571411	0.650671	0.56954	0.23117	0.0932386	0	0.0344828	0	0	0.043142	0	0	0.0344828	0	0	0	0	0	0	0	0
ENSG00000257335	0.183685	-0.0191343	-0.109411	0.0566533	-0.0230012	2.75382e-05	7.63325e-05	0.000608765	7.67862e-05	-7.36009e-05	0.00107197	-0.000118713	-0.000144494	0.000825497	0.000361325	0.00114212	-4.62088e-05	-4.48918e-05	0.000300515	0.000437828	0.000100451	0.000357399	0.00101538	29.344	24.544	198934	2.016	0.576	0.519192	0.581134	0.642724	0.527125	0.0403772	0.0102656	0.0283639	0.0087728	0.0202505	0.0413173	0.0318033	0.0180542	0.0327505	0.0101458	0.0017776	0.00812171	0	0.0937647	0.00106667	0.0081308	0.00543929
ENSG00000177398	-0.189811	0.0158593	-0.0486937	-0.0450535	-0.0230012	-1.09583e-06	-3.41037e-05	-0.000129986	0.000135361	0.000627157	-9.51851e-05	-0.000118713	-5.37031e-05	0.00699174	-1.88528e-05	-3.54222e-05	-4.62088e-05	-4.48918e-05	-0.000498205	-0.000324897	-0.000109495	-0.000117493	-0.000157976	52.6304	38.5652	80495	3.69565	0.478261	0.549271	0.61233	0.579348	0.153109	0.0291294	0.00984348	0	0.0196365	0	0	0	0	0	0.0133663	0.0365107	0	0	0.0501243	0.00848261	0	0
ENSG00000167653	0.0328398	-0.0161955	0.0767448	0.0527334	0.338339	5.0281e-06	2.34405e-05	0.000350182	0.000150334	0.00027036	0.000234435	-0.000118713	5.05777e-05	-6.14193e-05	-1.88528e-05	-3.54222e-05	0.00256843	0.000107454	0.000660645	0.000852096	0.000432855	0.000227096	0.000232061	2806.01	2043.46	12416	7.34211	0.678947	0.558959	0.794807	0.617128	0.265162	0.0809324	0.00646083	0.0132572	0.00891563	0.0232127	0.00143579	0	0.00940738	0.0212869	0.0141895	0.018826	0.00229368	0	0	0	0	0
ENSG00000198554	-0.183854	0.00270423	-0.0547939	-0.0501627	-0.0230012	1.22484e-05	2.0555e-05	-0.000129986	-0.000107744	-2.73861e-05	-9.51851e-05	0.00231076	-1.15168e-05	0.00366116	6.36676e-05	-3.54222e-05	-4.62088e-05	-4.48918e-05	0.000146176	9.10053e-05	-9.21159e-05	0.000238666	-2.87946e-05	35.2047	27.2283	88155	2.26772	0.401575	0.541087	0.612376	0.580359	0.197743	0.0310559	0.00884252	0.0119354	0.0259377	0.0230394	0	0.0115906	0.00893567	0	0	0.00406824	0	0.00341533	0.0298468	0.00447703	0.00176485	0
ENSG00000100344	0.0333242	-0.0055527	-0.00300917	-0.010126	-0.0230012	1.78804e-05	5.01515e-05	0.000333951	0.00018818	6.76629e-05	-9.51851e-05	-0.000118713	3.96717e-05	-6.14193e-05	0.00017326	0.000931717	0.00476572	-4.48918e-05	-0.000498205	-0.000132868	0.000200244	0.000110495	-1.70693e-05	44.962	36.125	40749	3.02717	0.451087	0.553559	0.636811	0.61721	0.242451	0.0449955	0.0132043	0.00474783	0.0279473	0.00913913	0.0261234	0.0220739	0.0137741	0.0205674	0.0162703	0.00877935	0	0	0.00524215	0	0.0041087	0.00446739
ENSG00000180745	-0.266884	-0.0177045	0.0635846	0.0367732	-0.0230012	1.53553e-05	0.00021902	0.000198647	0.000399613	7.394e-05	-9.51851e-05	-0.000118713	-1.36188e-05	-6.14193e-05	-1.88528e-05	-3.54222e-05	-4.62088e-05	-4.48918e-05	0.00217567	0.00282954	0.000296928	-4.10221e-05	0.00015186	61.119	58.0714	15106	1.97619	0.404762	0.513167	0.592508	0.56627	0.385136	0.0138214	0.0309214	0	0	0.0221	0.0125	0.0279	0.041381	0.014569	0.0278952	0.00909048	0	0	0.0308571	0	0	0
ENSG00000172243	0.0372648	-0.0229923	0.0712221	-0.00290857	-0.0230012	4.80819e-06	-3.41037e-05	0.000198361	-0.000107744	0.000558695	-9.51851e-05	-0.000118713	2.0173e-05	-6.14193e-05	-1.88528e-05	-3.54222e-05	-4.62088e-05	0.000272531	0.00403806	0.000740857	-0.000109495	0.000106669	0.000543545	75.2636	58.2545	13481	3.59091	0.509091	0.529578	0.610821	0.617879	0.301885	0.0179314	0	0.00476909	0.0183327	0.00275113	0.0265745	0	0	0.0145564	0	0.0331174	0	0	0.0146145	0	0	0
ENSG00000007306	-0.0833801	-0.0174567	0.00981655	-0.00382699	-0.0230012	-7.44447e-06	-3.41037e-05	-0.000129986	0.000273556	0.000158107	-9.51851e-05	-0.000118713	-1.01805e-05	-6.14193e-05	-1.88528e-05	0.0026702	-4.62088e-05	-4.48918e-05	0.00112941	0.000543495	0.000939222	0.000607107	9.8567e-05	391.2	312.6	33660	1.48889	0.466667	0.573861	0.674602	0.597407	0.253248	-0.0528056	0	0.00480444	0	0	0	0	0	0	0.0209644	0.0132622	0	0	0.0292044	0	0	0.0124978
ENSG00000124762	0.103568	-0.00446006	0.086034	0.0708015	-0.0230012	-6.1011e-06	-2.44886e-05	2.61455e-05	-1.66042e-05	0.000141311	1.47297e-05	-0.000118713	4.89864e-05	0.00197339	0.000152905	0.000285005	0.00337196	-4.48918e-05	-0.000211767	1.05941e-05	-1.19165e-05	0.000131075	0.000125588	294.986	208.962	10811	2.30518	0.514986	0.575575	0.61029	0.629129	0.122136	0.0113039	0.0026154	0.00121744	0.00346812	0	0	0.0027248	0.00157189	0.00692165	0.00501101	0.0124297	0.00076485	0	0.00076485	0.00244721	0.00367337	0.00148011
ENSG00000174371	0.0623725	-0.00157418	-0.0128445	0.0726664	-0.0230012	1.25132e-05	1.46993e-05	-4.07268e-05	0.000418875	0.000177718	0.000271094	0.00122289	1.59671e-05	0.000515612	8.37655e-06	-3.54222e-05	0.000854916	5.29472e-05	0.00116242	-8.94729e-05	0.000238449	0.000218998	0.000824865	78.9582	55.2693	47181	3.29228	0.636743	0.589347	0.626434	0.622139	0.349149	0.0170544	0.0165518	0.0132046	0.0143925	0.0135012	0.0154369	0.00928776	0.00797838	0.00395705	0.0289543	0.0142343	0.00254878	0.00188601	0.0166362	0.000693977	0.000582351	0
ENSG00000176566	0.334611	0.0144889	0.165201	-0.0190729	-0.0230012	-8.68057e-06	-3.41037e-05	0.00167446	-0.000107744	-0.000109465	-9.51851e-05	-0.000118713	5.05777e-05	-6.14193e-05	-1.88528e-05	-3.54222e-05	-4.62088e-05	-4.48918e-05	-0.000498205	0.00508602	-0.000109495	-0.000117493	0.000435287	57	33.7	3323	1	0.8	0.616493	0.639047	0.668333	0.262595	-0.262595	0	0	0	0	0	0	0	0.0799952	0	0	0	0	0	0	0	0
ENSG00000197935	-0.231985	0.0181023	0.087795	-0.00869769	-0.0230012	4.77123e-05	0.000230057	0.000494205	0.000414751	0.000194921	0.0002674	0.00319725	6.09889e-06	-6.14193e-05	0.00041983	-3.54222e-05	-4.62088e-05	-4.48918e-05	-0.000330259	1.34725e-05	-6.52955e-05	0.000498472	0.000628237	15.7179	13.0641	10531	1.42308	0.5	0.545962	0.608574	0.572192	0.517044	0.0745485	0.0238543	0.0320103	0.0646685	0.0129495	0.0409385	0.0447641	0.0431852	0.0276718	0.0287275	0.0150869	0.00252308	0.00466154	0.0213795	0	0.00938205	0
ENSG00000171209	0.8159	-0.00963413	0.0995413	0.0536706	-0.0230012	-8.68057e-06	-3.41037e-05	-0.000129986	-0.000107744	0.00291701	-9.51851e-05	-0.000118713	5.05777e-05	-6.14193e-05	-1.88528e-05	-3.54222e-05	-4.62088e-05	-4.48918e-05	-0.000498205	-0.000324897	-0.000109495	-0.000117493	0.00459822	1815	1396.33	8840	3.16667	0.833333	0.486479	0.835452	0.75	0.705941	0.394141	0	0	0	0	0	0	0	0	0	0.150007	0	0	0	0	0	0
ENSG00000136542	-0.125753	-0.0253092	-0.0250747	-0.0516788	-0.0230012	-2.98687e-06	2.33964e-05	7.54387e-05	0.000750227	0.000329477	-9.51851e-05	-0.000118713	-7.01848e-05	0.00611301	-1.88528e-05	-3.54222e-05	-4.62088e-05	-4.48918e-05	-0.000498205	-0.000324897	1.58962e-05	-0.000117493	-0.000135122	43.9565	35.3696	56613	1.75	0.521739	0.556289	0.610132	0.590217	0.199527	0.102453	0.00673913	0.0153909	0	0	0	0	0.00940018	0.00910693	0.0471725	0.0217562	0	0	0.0580465	0.00742579	0	0
ENSG00000100433	-0.189242	0.0173258	-0.0877891	-0.0388207	-0.0230012	2.89539e-05	-3.41037e-05	-0.000129986	0.000157497	-0.000109465	-9.51851e-05	0.00562896	-8.66968e-05	-6.14193e-05	-1.88528e-05	-3.54222e-05	-4.62088e-05	-4.48918e-05	-0.000498205	0.000448143	0.000353634	0.000123355	0.000209108	34	26.2333	144138	3.1	0.333333	0.575695	0.600693	0.579444	0.34272	-0.0221125	0	0.0578012	0.0617278	0.0186667	0.00808	0	0	0	0.0145833	0	0	0.00808	0.0659833	0	0	0
ENSG00000271605	-0.439163	-0.000813796	0.167921	0.0723959	0.0767152	5.04125e-06	-3.41037e-05	-0.000129986	-0.000107744	-0.000109465	-9.51851e-05	-0.000118713	5.05777e-05	-6.14193e-05	-1.88528e-05	-3.54222e-05	-4.62088e-05	-4.48918e-05	0.00736771	-0.000324897	-0.000109495	-0.000117493	-0.000291175	24.6667	25.8889	3191	1	0.333333	0.47614	0.622864	0.537037	0.152373	-0.152373	0	0.0533333	0	0	0	0	0	0	0	0	0	0	0	0	0	0
ENSG00000169876	-0.119891	-0.027469	0.000510288	-0.0957511	-0.0230012	-4.00268e-06	-3.41037e-05	-0.000129986	-0.000107744	-0.000109465	0.00148455	-0.000118713	4.2445e-05	-6.14193e-05	0.000652247	-3.54222e-05	-4.62088e-05	-4.48918e-05	0.00376921	0.000118602	9.43694e-05	0.000131268	0.000172365	247.945	176.909	38667	2.8	0.509091	0.507923	0.603464	0.591212	0.185134	0.060058	0	0	0	0	0	0.0181818	0	0	0	0	0.0109927	0	0.00390909	0	0.0143527	0
ENSG00000182667	0.159769	-0.0190878	-0.215478	-0.014366	-0.0230012	6.85199e-05	0.000185536	0.00117571	0.000692737	0.000631023	0.00049384	0.00112213	-0.00209788	-6.14193e-05	-1.88528e-05	-3.54222e-05	-4.62088e-05	0.000127499	0.000875164	0.000353721	0.000422018	0.000198214	0.00167672	47.5156	47.2708	966343	2.35417	0.494792	0.499691	0.60241	0.638666	1.81311	0.299554	0.0369148	0.0515536	0.0492103	0.0433045	0.0541594	0.0649165	0.0359069	0.0578845	0.0440116	0.0367023	0.00409877	0.00174436	1.0327	0	0	0
ENSG00000170498	0.0291976	-0.0047312	0.123945	0.0623544	-0.0230012	-6.58149e-06	4.18304e-05	0.000258927	0.000419456	-0.000109465	-9.51851e-05	-0.000118713	-3.13056e-05	-6.14193e-05	-1.88528e-05	-3.54222e-05	-4.62088e-05	-4.48918e-05	0.00380537	0.00140996	-0.000109495	-0.000117493	0.000535874	26.8276	16.2759	6145	1.34483	0.724138	0.54618	0.659668	0.61651	0.286444	-0.0507609	0	0	0.00815862	0	0	0	0.0124138	0.0172414	0.0289862	0	0	0	0.0393586	0	0	0
ENSG00000167768	0.0497658	-0.00176919	0.129332	-0.00301619	-0.0230012	1.50344e-05	-3.41037e-05	0.000160119	0.000256015	0.000433256	0.000545211	-0.000118713	5.05777e-05	-6.14193e-05	-1.88528e-05	-3.54222e-05	-4.62088e-05	-4.48918e-05	-0.000498205	0.00502605	-0.000109495	-0.000117493	0.000270474	1617.03	1197.9	5671	2.13333	0.633333	0.582357	0.627809	0.62	0.319144	0.136977	0	0.00977025	0.0269667	0.0554374	0	0	0	0.012861	0.02	0.0269	0.00445624	0	0	0	0	0
ENSG00000168685	-0.171635	-0.019337	0.0248411	0.0745998	-0.0230012	3.868e-06	7.44476e-05	0.000371662	0.00029855	0.000157599	0.000222517	-0.000118713	1.63543e-05	-6.14193e-05	6.85281e-05	0.000230546	-4.62088e-05	0.000367194	0.00201393	0.00114941	0.000230059	5.5468e-05	0.000625607	212.127	204.636	26908	6.49283	0.480287	0.504759	0.561412	0.582432	0.341789	0.0341948	0.0125452	0.00689391	0.00782616	0.00247455	0.0130767	0.00595669	0.0177461	0.0222392	0.0223386	0.0132371	0.00221075	0	0.01645	0	0.0018688	0.00122855
ENSG00000188859	-0.056461	-0.00509872	-0.0693644	-0.0338402	-0.0230012	1.97932e-05	-7.13021e-06	6.71002e-05	5.00776e-05	6.92717e-05	-9.51851e-05	-0.000118713	-0.00014609	-6.14193e-05	-1.88528e-05	-3.54222e-05	-4.62088e-05	-4.48918e-05	0.00189344	0.000989146	0.0010035	0.000842873	0.00127745	46.3295	29.9886	109532	3.17045	0.568182	0.557522	0.619176	0.601975	0.575221	0.0894236	0.0172682	0.00974091	0.0320848	0.027352	0	0.0242246	0.00440966	0.00873727	0.00867727	0.00885909	0	0	0.0945316	0	0	0
ENSG00000150275	-0.523026	0.0266555	-0.258153	-0.0730559	-0.0230012	6.781e-05	6.60527e-05	-0.000129986	-0.000107744	0.000952404	-9.51851e-05	-0.000118713	-0.00956889	-6.14193e-05	0.000637477	-3.54222e-05	-4.62088e-05	0.00229157	0.000795536	0.00325314	0.000742442	0.00146187	0.00551103	63.6842	54.6316	1825171	4.26316	0.263158	0.560049	0.602797	0.522807	5.90234	0.533522	0.0665421	0	0.0472	0.130321	0.0388842	0.0143526	0.0163737	0	0	0.0526316	0	0	4.62376	0	0.0140368	0
ENSG00000168631	0.277122	-0.0279356	0.0723871	-0.0437991	-0.0230012	5.86756e-07	-3.41037e-05	0.00050435	-0.000107744	3.85607e-05	-9.51851e-05	0.00423957	5.05777e-05	-6.14193e-05	-1.88528e-05	0.00129096	-4.62088e-05	-4.48918e-05	-0.000498205	0.000297348	0.000197041	-0.000117493	1.77955e-05	217.961	165.098	13249	2.54902	0.54902	0.5951	0.632231	0.658578	0.146853	0.0337369	0	0	0.00881915	0.00708376	0.016169	0.00394791	0	0.0281216	0	0.0073369	0	0.00612681	0	0	0	0.00612681
ENSG00000114200	-0.126027	0.00765664	-0.0338981	-0.00308065	-0.0230012	2.53672e-05	8.36958e-05	-7.03737e-05	8.17423e-05	-3.5557e-05	-9.51851e-05	-0.000118713	-4.87837e-05	-6.14193e-05	-1.88528e-05	-3.54222e-05	-4.62088e-05	7.45303e-06	0.00206203	0.00131567	0.00026518	0.00104603	0.00124744	112.573	102.889	64568	2.03419	0.487179	0.538837	0.601729	0.590171	0.531068	0.17253	0.0431904	0.0294639	0.0275996	0.00432582	0.00797778	0.0197778	0.019258	0.00264273	0.0104182	0.00366325	0	0	0.0477597	0	0	0
ENSG00000138182	-0.028581	0.00191849	-0.0424403	-0.0528193	-0.0230012	8.566e-06	5.21154e-05	0.000155495	0.000234095	3.41372e-05	0.000320928	-0.000118713	-2.57386e-05	-6.14193e-05	0.000104939	-3.54222e-05	0.00199987	-4.48918e-05	0.00116358	0.000701731	0.000193925	0.000570612	0.000326419	83.1671	65.6282	73333	4.28235	0.435294	0.573286	0.617705	0.606706	0.323334	0.0584578	0.00164706	0.0155956	0.00683867	0.0105152	0.00928543	0.0231512	0.0140952	0.012656	0.0187948	0.00711765	0.00289556	0	0.0366827	0	0.00264752	0
ENSG00000140379	0.0717547	-0.0101142	0.0876295	0.0425194	-0.0230012	1.81285e-06	1.42338e-05	3.91263e-05	0.000194113	8.61218e-05	0.000859318	0.00134496	2.26107e-05	0.00143183	6.51186e-05	0.000187303	-4.62088e-05	-4.48918e-05	0.00084664	-2.30037e-05	0.000227737	0.000356961	1.34859e-05	175.593	136.741	10557	1.95062	0.469136	0.514751	0.577072	0.623731	0.207608	0.0531618	0	0.00399753	0.0070428	0.00716754	0.0123174	0.0102601	0.00790228	0.00749712	0.0165965	0.00969427	0.00664198	0.00205761	0.0134428	0.00179588	0.00179588	0.00102881
ENSG00000124721	-0.378484	-0.0362634	-0.140293	-0.0911443	0.0308457	5.7617e-07	-2.56786e-07	-0.000129986	-0.000107744	-0.000109465	-9.51851e-05	-0.000118713	-9.51588e-05	-6.14193e-05	-1.88528e-05	-3.54222e-05	0.00398194	-4.48918e-05	0.000871029	0.00103072	-0.000109495	5.86814e-05	0.000554175	49.68	43.36	315184	3.92	0.2	0.492736	0.638109	0.547333	0.261505	-0.0355834	0	0	0	0	0.033016	0.00296267	0.00553333	0	0	0	0	0	0.0700508	0	0	0
ENSG00000131018	0.230648	-0.00489556	-0.173389	-0.130905	-0.0230012	3.36299e-05	0.00011865	0.000171175	0.000373892	0.000180512	0.000635023	0.000619822	-0.000409359	0.000662792	0.000226224	0.000289113	0.000422825	5.41305e-05	0.00105391	0.000291564	3.06667e-05	8.36579e-05	0.00071564	130.518	111.092	516117	4.64953	0.485792	0.549543	0.592183	0.650693	0.642933	0.111042	0.0255853	0.0325427	0.0265402	0.0249682	0.0297318	0.0250821	0.0249723	0.0133511	0.026481	0.0143727	0.0050812	0.00103822	0.221077	0.000870986	0.00524142	0.00149909
ENSG00000167889	-0.238923	0.0169205	-0.0498853	-0.0348724	-0.0230012	5.64249e-06	7.8453e-05	-0.000129986	2.68432e-05	-3.14822e-05	-9.51851e-05	-0.000118713	-0.000134508	-6.14193e-05	-1.88528e-05	-3.54222e-05	-4.62088e-05	-4.48918e-05	0.00305931	0.00134757	0.000459955	0.00048849	0.00077428	80.5797	64.3478	81937	3.92754	0.492754	0.552273	0.600469	0.571014	0.431252	0.0474172	0	0	0	0.010692	0.00287147	0.0421067	0.0184009	0	0.00739981	0.00386522	0	0	0.0889645	0	0	0
ENSG00000166342	-0.0821328	0.0207398	-0.0786743	-0.000955219	-0.0230012	4.72436e-05	0.000345139	-1.95507e-05	0.000159948	-0.000109465	-9.51851e-05	-0.000118713	-9.58239e-05	-6.14193e-05	-1.88528e-05	-3.54222e-05	-4.62088e-05	-4.48918e-05	0.00249087	0.00169393	0.000326005	6.57821e-05	0.00102307	93.0714	62.6429	125832	6.35714	0.357143	0.543689	0.60598	0.597619	0.626066	0.092972	0.0106235	0.0875246	0.0498515	0.0471942	0.0221696	0	0.0619991	0.00489583	0.0147181	0	0	0	0.0703704	0	0	0
ENSG00000238243	-0.21035	0.00901454	0.0194197	0.0472118	-0.0230012	2.40221e-05	7.3002e-05	0.000431018	8.72173e-05	-9.40464e-05	0.000474768	-0.000118713	-2.02698e-05	-6.14193e-05	-1.88528e-05	-3.54222e-05	-4.62088e-05	8.07144e-05	0.00265966	0.00155248	0.000175773	0.000104532	0.000236703	77.9633	64.7431	29172	4.10092	0.46789	0.566375	0.634957	0.575863	0.381412	-0.00900886	0.024277	0.0162514	0.0298834	0.0294585	0.00438349	0.0228534	0.0175098	0.0248706	0.0107193	0.00076422	0.00396606	0	0.0340541	0	0	0
ENSG00000273173	-0.0980469	0.00412307	0.0336555	0.0669333	-0.0230012	9.18724e-05	0.00029117	0.000765139	0.000818644	0.000356343	-9.51851e-05	-0.000118713	6.63722e-06	-6.14193e-05	-1.88528e-05	-3.54222e-05	-4.62088e-05	-4.48918e-05	0.00143848	0.000821954	9.65646e-05	0.000314607	0.000914482	433.476	235.5	23596	1.04878	0.378049	0.552398	0.949873	0.594919	0.793591	0.0738996	0.0537524	0.0655858	0.0930259	0.0550073	0.0953943	0.0280585	0.0531762	0.0396829	0.0509341	0.0230878	0	0	0.0211207	0	0	0
ENSG00000183831	0.0178435	-0.00761654	-0.0293099	0.0247941	-0.0230012	1.16632e-05	-3.41037e-05	-0.000129986	-0.000107744	-0.000109465	-9.51851e-05	-0.000118713	-6.17749e-05	-6.14193e-05	-1.88528e-05	-3.54222e-05	-4.62088e-05	-4.48918e-05	0.00717007	-0.000324897	-0.000109495	-0.000117493	-0.000291175	17.625	21.625	60301	2.125	0.5	0.483653	0.596515	0.614583	0.229626	-0.0365241	0	0.0790711	0	0	0	0	0	0	0	0	0	0	0.0540042	0	0	0
ENSG00000135960	-0.270685	-0.0107255	-0.0597423	-0.0329218	-0.0230012	8.67807e-06	5.93322e-05	8.55739e-05	0.000473162	0.000602202	0.00327296	-0.000118713	-0.000531374	-6.14193e-05	0.00121497	-3.54222e-05	-4.62088e-05	-4.48918e-05	-0.000498205	0.000630806	-0.000109495	0.000525065	4.25929e-05	26.4688	21.8438	94901	2.125	0.46875	0.553427	0.614004	0.565625	0.575925	0.0227629	0	0.0233063	0	0.0203	0.0238625	0	0.015275	0.00955625	0.031939	0.0352738	0.0234375	0	0.279725	0	0.0263875	0
ENSG00000171295	-0.0654192	0.00319682	0.041743	-0.0312623	-0.0230012	3.62982e-06	1.98405e-05	4.90936e-06	4.93379e-05	9.82573e-05	0.000128371	-0.000118713	3.25387e-05	-6.14193e-05	1.11806e-05	-3.54222e-05	0.00328188	7.36096e-05	0.00158937	0.000210563	8.67684e-05	-2.00117e-05	0.000101444	31.1331	23.3925	20917	2.3413	0.423208	0.566149	0.621349	0.600455	0.192714	-0.00919446	0.00500191	0.00259386	0.0135008	0.0080901	0.0139017	0.00475904	0.00881885	0.0059802	0.0086366	0.0102958	0.00155563	0	0.00867073	0	0.000642321	0
ENSG00000141510	0.741812	-0.00147321	0.0277696	0.0432902	-0.0230012	-4.86091e-06	-2.83754e-06	7.08288e-05	-1.82435e-05	0.000242693	0.00073121	-0.000118713	3.60058e-05	0.00160557	0.000723803	-3.54222e-05	0.00183657	-4.48918e-05	0.000876319	-0.000228954	-1.83516e-06	-3.01738e-05	-0.000222709	148.76	58.9629	25759	1.52571	0.594286	0.670521	0.707729	0.737429	0.120166	0.0776696	0.00213314	0.0032055	0.00570042	0	0	0.00380701	0.00511143	0.00890256	0.00492089	0.0174547	0.00575053	0	0.00700422	0.00200484	0.0158831	0
ENSG00000249709	0.118004	0.000127536	0.0267022	-0.0125136	-0.0230012	-1.90994e-06	-3.41037e-05	-0.000129986	0.000106915	-0.000109465	-9.51851e-05	0.00612116	3.23282e-05	-6.14193e-05	-1.88528e-05	-3.54222e-05	-4.62088e-05	-4.48918e-05	0.000198479	-0.000324897	-0.000109495	-0.000117493	5.84006e-05	28.1316	18.8684	26172	1.07895	0.447368	0.59137	0.638402	0.631579	0.104181	-0.049324	0.0263158	0	0	0	0	0	0	0	0.0118023	0	0	0.00877193	0.00877193	0	0	0
ENSG00000118200	0.0884564	-0.00211048	-0.0761275	-0.0609074	-0.0230012	5.04319e-06	0.000168182	-1.36498e-05	0.000127959	0.000384938	-9.51851e-05	-0.000118713	-4.92105e-05	0.00415931	2.35885e-05	-3.54222e-05	-4.62088e-05	8.75985e-05	-0.000147476	0.00108495	-7.27342e-05	-0.000117493	4.22811e-05	37.6041	26.5178	121146	1.73604	0.57868	0.582979	0.629333	0.626565	0.255242	0.0341398	0.00927284	0.0107312	0.00810292	0.00747212	0.0145228	0.00323887	0.0330699	0.00515743	0.0129593	0.0245051	0	0	0.0479649	0.00507614	0.000907687	0
ENSG00000135766	-0.0419906	0.00567775	-0.0304049	-0.0590471	-0.0230012	-5.15567e-06	3.33411e-05	0.000212644	-8.29438e-05	-5.20574e-05	0.000321645	-0.000118713	-4.32921e-05	-6.14193e-05	-1.88528e-05	0.000652894	0.00521888	-4.48918e-05	-0.000346659	3.36025e-05	-5.53975e-05	-0.000117493	-0.000159407	67.4216	45.4919	61293	1.84865	0.481081	0.577475	0.623695	0.604431	0.125624	0.0324243	0	0.00638919	0	0.0024793	0	0.00483196	0.0110259	0.0151896	0.00136357	0.00284541	0.00290054	0	0.0451201	0	0	0.00317946
ENSG00000007171	0.0926265	-0.00536106	-0.00775179	-0.0310985	-0.0230012	2.93776e-06	6.69922e-05	-0.000129986	0.00155436	0.000149353	-9.51851e-05	-0.000118713	-5.57128e-05	-6.14193e-05	-1.88528e-05	-3.54222e-05	-4.62088e-05	-4.48918e-05	-0.000498205	0.00222906	0.000330544	-0.000117493	0.00222466	86.0909	64.1212	43733	1.54545	0.545455	0.616309	0.660749	0.627273	0.573916	0.0500854	0	0	0	0.0217818	0.0233758	0	0.0165273	0	0.0913849	0.0128283	0	0	0.0510903	0	0	0
ENSG00000119632	0.0441531	0.0236116	0.185	0.0791002	0.233412	8.10132e-06	-3.41037e-05	-0.000129986	-0.000107744	0.00112585	-9.51851e-05	-0.000118713	5.05777e-05	-6.14193e-05	-1.88528e-05	-3.54222e-05	-4.62088e-05	-4.48918e-05	-0.000498205	0.00340949	0.00233268	-0.000117493	-0.000291175	31.3571	19.2143	2474	1.35714	0.5	0.594904	0.661488	0.619048	0.326853	0.204396	0	0.065227	0	0	0	0	0	0	0	0.0612286	0	0	0	0	0	0
ENSG00000258227	0.235712	-0.0185954	0.0459362	-0.0219573	-0.0230012	2.71146e-06	-3.41037e-05	0.000216244	0.000400765	-7.0382e-06	0.00055073	0.00321122	-3.70126e-05	-6.14193e-05	-1.88528e-05	-3.54222e-05	-4.62088e-05	0.000127511	-0.000302128	0.00036805	0.000248293	-0.000117493	0.00084975	22.6429	21.5268	19650	1.92857	0.598214	0.508071	0.576989	0.651552	0.310657	0.0220942	0	0.0215866	0.00892857	0.00906279	0.0047	0	0	0.0153492	0.0279586	0.00507679	0.00449464	0.00468117	0.0421018	0	0	0
ENSG00000108961	0.289071	-0.00111023	0.214458	0.0437582	-0.0230012	5.49742e-06	-3.41037e-05	-0.000129986	-0.000107744	-0.000109465	-9.51851e-05	-0.000118713	5.05777e-05	-6.14193e-05	-1.88528e-05	-3.54222e-05	-4.62088e-05	-4.48918e-05	0.00523643	-0.000324897	-0.000109495	0.001545	-0.000291175	65.0909	21.6364	1595	1.18182	0.545455	0.695811	0.746809	0.660606	0.208164	0.208164	0.0551063	0	0	0	0	0	0	0	0	0	0	0	0	0	0	0
ENSG00000014257	-0.170788	-0.0138603	-0.0179769	-0.0158194	-0.0230012	5.43474e-06	5.70638e-05	0.000618876	0.000339115	0.000635285	0.00210762	-0.000118713	-5.34436e-05	-6.14193e-05	4.30702e-06	-3.54222e-05	-4.62088e-05	-4.48918e-05	0.000701581	0.000467302	0.000345898	0.000123744	0.000251506	1412.71	1418.98	50931	5.69421	0.520661	0.551769	0.632256	0.582576	0.357953	-0.000507965	0.0263276	0.00977205	0	0	0	0.0187631	0.0149042	0.0331988	0.024569	0.0369136	0.0153283	0	0.0499996	0	0.000495317	0
ENSG00000166845	0.11017	0.00325798	0.023868	0.0575956	-0.0230012	7.40133e-06	2.85306e-05	1.52442e-05	7.72653e-05	0.000462952	-9.51851e-05	-0.000118713	-3.83634e-05	-6.14193e-05	-1.88528e-05	-3.54222e-05	-4.62088e-05	0.000407845	0.00219093	0.00121829	0.000337821	0.000447066	0.000516842	49.5523	34.814	27301	3.98837	0.52907	0.555503	0.619142	0.63025	0.372735	0.0526819	0.0226465	0.00839186	0.00497791	0.00669186	0.0136354	0.00616279	0.0102395	0.00643837	0.0101721	0.0283719	0	0	0.0427511	0	0	0
ENSG00000198924	-0.0563924	-0.00637586	0.0459225	-0.0346133	-0.00517109	8.99732e-06	-3.87562e-06	0.000170186	-0.000107744	-0.000109465	-9.51851e-05	0.00373104	3.51741e-05	-6.14193e-05	-1.88528e-05	0.00099254	-4.62088e-05	-4.48918e-05	0.000314929	0.00037104	-7.75867e-05	0.000328085	-0.000152686	21.0331	17.6358	19654	1.49669	0.410596	0.542999	0.62464	0.601987	0.166756	0.0159728	0.00974967	0.0132314	0.0169894	0.0234013	0	0.00533775	0.00494172	0.0133073	0	0	0	0.00541192	0.00740397	0	0	0.00474834
ENSG00000105929	-0.184673	0.00631794	-0.0585754	-0.0159877	-0.0230012	3.40084e-06	6.22006e-05	0.000467044	0.000111982	-3.63894e-05	0.00245453	-0.000118713	-0.000101357	-6.14193e-05	-1.88528e-05	-3.54222e-05	-4.62088e-05	-4.48918e-05	0.00129662	0.00042193	0.00018036	-0.000117493	0.00081032	624.352	565.088	93265	2.97802	0.56044	0.574089	0.617825	0.58022	0.37288	0.0680749	0.00797363	0	0.00865136	0	0.00627912	0.0240533	0.0157439	0.0264677	0.0120809	0.00362199	0.0177424	0	0.0730298	0	0	0
ENSG00000189143	-0.148702	-0.0121499	0.0108573	0.0717701	-0.0230012	2.74122e-06	-1.93839e-05	-4.17238e-05	-8.14176e-05	6.65126e-05	3.38307e-05	0.00458915	5.05777e-05	-6.14193e-05	-1.88528e-05	-3.54222e-05	-4.62088e-05	0.000204579	0.000166499	0.000363572	0.000162782	-5.05e-05	-5.84492e-05	2556.14	1844.84	33142	4.38827	0.541899	0.571386	0.606875	0.586323	0.137431	-0.00261229	0.00691676	0.00509515	0	0.0133304	0.00477877	0.0142726	0.00240641	0.00391285	0.00144749	0.00872234	0.000897765	0.00661825	0	0	0	0
ENSG00000250588	-0.107707	0.00527593	-0.213275	0.0888315	-0.0230012	7.06016e-05	4.13518e-05	0.000929695	0.00118227	0.000589358	-9.51851e-05	-0.000118713	-0.00196151	-6.14193e-05	-1.88528e-05	-3.54222e-05	-4.62088e-05	-4.48918e-05	0.00219841	0.00075878	0.000641413	0.000168383	0.00102733	32.0968	28.5968	935131	1.58065	0.612903	0.545388	0.626441	0.59328	1.69837	0.437778	0.0465796	0.0634754	0.0593441	0.0654015	0.0465703	0.0267793	0.0123356	0.0469781	0.070927	0.0346372	0	0	0.967146	0	0	0
ENSG00000184378	-0.061654	0.00652246	0.172647	0.007569	-0.0230012	1.79112e-05	6.85722e-05	-0.000129986	-0.000107744	0.000391438	-9.51851e-05	-0.000118713	5.05777e-05	-6.14193e-05	-1.88528e-05	-3.54222e-05	0.00495047	-4.48918e-05	-0.000498205	0.000267506	0.000116649	-0.000117493	0.000586123	23.5135	13.9865	2974	2.21622	0.689189	0.607311	0.650585	0.601094	0.271508	0.034909	0	0.00675676	0.0243222	0.0135135	0	0.0587631	0.0167856	0	0	0.0248273	0	0	0	0	0	0
ENSG00000168333	-0.0615529	-0.00438106	0.0390329	0.0567869	-0.0230012	1.48387e-06	-3.41037e-05	-0.000129986	-0.000107744	-0.000109465	-9.51851e-05	-0.000118713	5.05777e-05	-6.14193e-05	-1.88528e-05	-3.54222e-05	-4.62088e-05	-4.48918e-05	0.00568188	-0.000324897	-0.000109495	0.000324856	0.00038394	313.533	238.867	21779	3.73333	0.733333	0.590797	0.664738	0.601111	0.215595	0.0290487	0	0	0	0.0395067	0	0	0	0	0	0	0	0	0	0	0	0
ENSG00000080709	-0.554536	-0.0278222	-0.0837384	-0.0173321	-0.0230012	1.44873e-05	-3.41037e-05	0.000835514	0.000758349	-0.000109465	-9.51851e-05	-0.000118713	-3.69792e-05	-6.14193e-05	-1.88528e-05	0.00199339	-4.62088e-05	-4.48918e-05	-0.000498205	-0.000324897	0.000416823	-0.000117493	0.002694	36.3333	33.381	135695	1.95238	0.190476	0.534156	0.603651	0.51746	0.59966	-0.0853307	0.080981	0	0	0.00906667	0	0	0	0.0428028	0.047619	0	0	0	0.0420857	0	0	0.00937143
ENSG00000133619	-0.276598	0.0160356	0.045453	0.0715042	-0.0230012	1.64356e-05	2.15271e-05	-1.88678e-05	3.41191e-05	1.47905e-05	0.000598359	0.00064157	3.95221e-05	0.00223298	0.000144303	-3.54222e-05	-4.62088e-05	-4.48918e-05	0.000816316	0.000775183	-0.000109495	-0.000117493	0.000233005	33.0443	29.2562	19792	2.97044	0.448276	0.535252	0.603036	0.564622	0.23954	0.0425828	0.00492611	0.0100002	0.029603	0.0187973	0.0134504	0.0208435	0.00909458	0.00492611	0.00779986	0.00615873	0.00482608	0.0010688	0.00531406	0.0027594	0.00348939	0
ENSG00000159648	-0.0260057	-0.000800751	0.0808399	0.0402233	-0.0230012	-8.68057e-06	0.000428152	-0.000129986	0.000215476	0.00137637	-9.51851e-05	-0.000118713	5.05777e-05	-6.14193e-05	-1.88528e-05	-3.54222e-05	-4.62088e-05	-4.48918e-05	0.00428299	-0.000324897	-0.000109495	-0.000117493	-4.80633e-05	85.7	58.7	11681	2.1	0.3	0.596957	0.774697	0.607143	0.254829	-0.0128624	0	0	0	0	0	0	0.07557	0	0.0177711	0.0736457	0	0	0	0	0	0
ENSG00000179826	-0.166323	0.00214126	0.0536166	0.0181914	-0.0230012	2.24444e-05	-3.41037e-05	-0.000129986	0.00151008	-0.000109465	-9.51851e-05	-0.000118713	5.05777e-05	-6.14193e-05	-1.88528e-05	-3.54222e-05	-4.62088e-05	-4.48918e-05	-0.000498205	0.00531193	-0.000109495	-0.000117493	-0.000291175	370.375	306.375	17525	1.5	0.5	0.515933	0.711346	0.583333	0.3141	0.07215	0	0	0.120975	0	0	0	0	0	0.08895	0	0	0	0	0	0	0
ENSG00000116132	0.0429448	-0.0148479	-0.045445	0.0777889	-0.0230012	1.23318e-05	1.09163e-05	0.000488281	0.000452836	0.000213671	8.41781e-05	0.00101777	-3.74929e-05	-6.14193e-05	-1.88528e-05	0.00037256	-4.62088e-05	0.000425056	0.00112194	0.000240667	0.000120437	9.29905e-05	0.000683468	79.1841	65.0636	76691	1.94773	0.561364	0.521233	0.579078	0.618843	0.381346	0.0328824	0.00535467	0.00637335	0.00815917	0.0189759	0.0221408	0.0206659	0.00735992	0.0274092	0.0308215	0.0160162	0.00124811	0.00159766	0.0423326	0	0	0.00188455
ENSG00000091583	-0.0578242	-0.0202713	-0.00890647	0.0356865	-0.0230012	3.68922e-05	-3.41037e-05	-0.000129986	2.03399e-05	0.000232697	0.0013261	-0.000118713	-4.73278e-05	-6.14193e-05	-1.88528e-05	-3.54222e-05	-4.62088e-05	-4.48918e-05	0.00157028	0.000876936	-0.000109495	0.00108352	0.000635533	4156.83	3116.51	44492	5.19718	0.478873	0.557339	0.620593	0.601744	0.470116	0.17191	0.0171549	0.0423662	0.0709345	0.024231	0.0122012	0.0102423	0	0	0.00704225	0.0169593	0.00989014	0	0.0470599	0	0	0
ENSG00000185761	-0.105879	-0.0121625	0.101498	-0.0109833	-0.0230012	-6.69138e-07	-3.41037e-05	0.000386915	-0.000107744	0.000666516	-9.51851e-05	-0.000118713	5.05777e-05	-6.14193e-05	-1.88528e-05	-3.54222e-05	-4.62088e-05	-4.48918e-05	0.00446566	-0.000324897	0.00050998	-0.000117493	4.41283e-05	23.0769	20.6538	8586	1.57692	0.423077	0.537992	0.608503	0.59359	0.226466	-0.00984188	0	0	0.0311385	0	0	0	0	0.0229154	0	0.0384615	0	0	0	0	0	0
ENSG00000145220	-0.144705	-0.00208471	0.0369427	0.0611057	-0.0230012	2.74959e-05	0.00011138	0.000362621	7.79817e-05	0.00052127	-9.51851e-05	-0.000118713	1.10362e-05	-6.14193e-05	-1.88528e-05	-3.54222e-05	-4.62088e-05	-4.48918e-05	0.000244651	0.00322724	0.000280167	4.89699e-05	0.000624703	35.0191	30.6316	22468	1.89474	0.425837	0.535477	0.621041	0.587002	0.454907	0.0129581	0.0157152	0.030453	0.0225122	0.0141172	0.0225666	0.0352446	0.0237838	0.0218384	0.0102115	0.0312624	0	0	0.0190063	0	0	0
ENSG00000054690	-0.277591	0.00417032	-0.0247158	-0.0552527	-0.0230012	-1.23722e-06	2.60977e-05	-4.71771e-05	-1.2101e-05	3.95422e-05	-9.51851e-05	-0.000118713	2.52808e-05	-6.14193e-05	-1.88528e-05	-3.54222e-05	0.00478156	-4.48918e-05	5.63214e-05	0.000219999	8.33283e-05	0.000218388	8.92802e-05	68.1719	63.6992	56311	3.46875	0.3125	0.532173	0.589652	0.564453	0.157817	-0.00182344	0.00274141	0.00178594	0.0123141	0.00248594	0	0.00960312	0.0098418	0.00367109	0.00525861	0.00738555	0	0	0.0121594	0	0	0
ENSG00000187546	-0.235079	-0.00084477	-0.149531	-0.00352972	-0.0230012	8.37711e-06	1.74772e-05	0.000596551	-0.000107744	0.000138432	-9.51851e-05	-0.000118713	-0.000254399	-6.14193e-05	-1.88528e-05	-3.54222e-05	-4.62088e-05	-4.48918e-05	0.00277577	0.00170788	0.000547039	-0.000117493	0.000163934	38.925	29.0875	361697	1.975	0.5625	0.560281	0.634941	0.571667	0.431677	0.10423	0	0.00229787	0.00418974	0.0308206	0.0237453	0.00524546	0.0084325	0.0322091	0	0.012287	0	0	0.146592	0	0	0
ENSG00000106852	0.146408	-0.022879	0.0244904	-0.0200157	-0.0230012	-7.2664e-06	-1.89591e-05	0.000112022	0.000359498	0.000141809	-9.51851e-05	-0.000118713	4.95214e-06	-6.14193e-05	-1.88528e-05	-3.54222e-05	-4.62088e-05	-4.48918e-05	0.00275438	0.000592183	0.000513773	0.000268125	0.00074462	22.5287	17.2184	27049	1.62069	0.45977	0.572864	0.633201	0.636398	0.306733	-1.4505e-05	0	0	0	0	0	0.00549655	0.00247586	0.0107287	0.0256897	0.0124544	0	0	0.0219307	0	0	0
ENSG00000255622	-0.42825	0.0281743	0.17069	-0.0147633	-0.0230012	-3.44565e-07	-3.41037e-05	-0.000129986	-0.000107744	0.000710557	-9.51851e-05	-0.000118713	5.05777e-05	-6.14193e-05	-1.88528e-05	-3.54222e-05	-4.62088e-05	-4.48918e-05	0.00435536	-0.000324897	-0.000109495	0.000844345	0.000204664	45.4444	25.7778	3062	1.22222	0.333333	0.598621	0.736624	0.538889	0.237311	0.0234	0	0	0	0.0324	0	0	0	0	0	0.0406444	0	0	0	0	0	0
ENSG00000101773	-0.146941	0.0032035	-0.11863	0.0744126	-0.0230012	1.91386e-05	5.49638e-05	0.000234061	0.000561111	0.000632668	0.000567731	-0.000118713	-0.000241776	-6.14193e-05	8.68621e-05	-3.54222e-05	-4.62088e-05	-4.48918e-05	0.000857169	0.00130144	0.000669136	0.000288848	0.000304885	32.295	25.6475	228227	1.35252	0.431655	0.547413	0.603105	0.586622	0.536328	0.104798	0.0265932	0.0112406	0.0104122	0.0229119	0.0172283	0.0197401	0.0145609	0.016139	0.0367746	0.0367839	0.00461295	0	0.140525	0	0.00226091	0
ENSG00000180316	-0.300263	-0.00247085	-0.0347491	0.0222332	-0.0230012	9.46031e-06	-3.41037e-05	-0.000129986	-0.000107744	-0.000109465	-9.51851e-05	-0.000118713	5.05777e-05	-6.14193e-05	-1.88528e-05	-3.54222e-05	-4.62088e-05	-4.48918e-05	0.00660935	-0.000324897	-0.000109495	-0.000117493	-0.000291175	22.5455	12.7273	65392	1.72727	0.545455	0.599485	0.626757	0.560606	0.16	0.16	0	0	0	0	0	0.0705091	0	0	0	0	0	0	0	0	0	0
ENSG00000121903	-0.0657054	0.00334645	0.032906	-0.0328364	-0.0230012	-2.29802e-06	0.000110822	0.00054288	0.00049917	-0.000109465	-9.51851e-05	-0.000118713	5.05777e-05	-6.14193e-05	-1.88528e-05	-3.54222e-05	-4.62088e-05	-4.48918e-05	0.00309518	-0.000324897	0.00105588	-0.000117493	0.000643482	17.8537	14.4146	23861	2.43902	0.439024	0.547543	0.586874	0.600407	0.325909	0.0144277	0	0.0073879	0.0174195	0	0	0	0.0236927	0.0298297	0.033369	0	0	0	0	0	0	0
ENSG00000198298	-0.214237	0.00532676	0.0819112	0.00629652	0.119277	2.93285e-05	-9.24815e-06	0.000580869	6.0206e-05	0.000190215	-9.51851e-05	-0.000118713	3.3244e-05	-6.14193e-05	-1.88528e-05	-3.54222e-05	-4.62088e-05	-4.48918e-05	0.00171282	0.00179873	0.00044314	0.000396487	0.000205289	17.5691	15.8293	11496	1.60163	0.463415	0.531515	0.617579	0.575203	0.39399	0.0649691	0.0212699	0.0205984	0.0545171	0.0219756	0.0170829	0.0122878	0.00406341	0.0315138	0.00923415	0.0148537	0	0	0.00833171	0	0	0
ENSG00000168824	-0.132647	0.0137175	-0.0401931	-0.031048	-0.0230012	3.18355e-05	-3.41037e-05	-0.000129986	8.2742e-05	0.000178757	0.00064155	0.00254037	-6.10482e-05	-6.14193e-05	-1.88528e-05	0.000705058	-4.62088e-05	0.000379094	-1.60004e-05	0.00030937	0.000300884	-0.000117493	0.000335738	57.8714	41.0571	70918	1.95714	0.428571	0.551333	0.653293	0.589048	0.365398	0.032806	0.0473622	0.05	0.0245349	0.00370635	0.0139	0.0179724	0	0	0.0104732	0.0142857	0.00512662	0.0037381	0.0536549	0	0	0.00342041
ENSG00000122711	0.124251	-0.0276946	0.0170912	0.0773919	-0.0230012	1.15739e-05	0.000503985	0.00108645	-0.000107744	0.000246212	-9.51851e-05	-0.000118713	-6.60398e-05	-6.14193e-05	-1.88528e-05	-3.54222e-05	-4.62088e-05	-4.48918e-05	0.00363517	0.000319453	-0.000109495	0.000206699	-0.000291175	575.542	482.375	30202	2.29167	0.541667	0.506608	0.667373	0.632639	0.374021	0.184754	0	0	0.0232583	0.0178583	0.0112159	0.0263917	0.0879674	0.0539273	0	0.0176292	0	0	0.0560542	0	0	0
ENSG00000186314	-0.198527	-0.0195423	-0.149877	0.0781889	-0.0230012	1.21721e-05	0.000311572	0.000947496	9.54242e-05	0.000447776	-9.51851e-05	-0.000118713	-3.53582e-05	-6.14193e-05	-1.88528e-05	-3.54222e-05	-4.62088e-05	-4.48918e-05	0.0010457	0.0010289	0.000344245	0.00049097	0.000730307	26.2295	20.9836	363570	2.2459	0.47541	0.569435	0.651413	0.577869	0.48003	0.0882656	0.0226721	0.0119541	0.00898361	0.00831148	0	0.0291279	0.0565115	0.0477672	0.0111705	0.0276197	0	0	0.0413066	0	0	0
ENSG00000004948	-0.402057	-9.64249e-05	-0.090573	-0.0236558	-0.0230012	-8.68057e-06	-3.41037e-05	-0.000129986	-0.000107744	-0.000109465	-9.51851e-05	-0.000118713	5.05777e-05	-6.14193e-05	-1.88528e-05	-3.54222e-05	-4.62088e-05	0.00327496	0.00327751	-0.000324897	-0.000109495	-0.000117493	-0.000291175	22.9	19.7	150243	1.8	0.4	0.565001	0.622456	0.543333	0.09508	-0.09508	0	0	0	0	0	0	0	0	0	0	0	0	0	0	0	0
ENSG00000163216	0.111458	-0.0148146	0.192694	0.0644006	-0.0230012	1.80321e-05	0.000128247	-0.000129986	0.000245813	-0.000109465	-9.51851e-05	-0.000118713	5.05777e-05	-6.14193e-05	-1.88528e-05	-3.54222e-05	-4.62088e-05	-4.48918e-05	0.000547606	0.00220023	0.000601023	0.00113973	0.000718291	826.424	718.797	2206	2.01695	0.694915	0.570888	0.634315	0.630468	0.423786	0.123365	0.0323825	0.00621862	0.0180703	0	0.0376989	0.00945511	0.0265414	0	0.0194391	0	0	0	0	0	0	0
ENSG00000154678	-0.23667	0.00823854	-0.17743	-0.0417258	-0.0230012	1.85608e-06	7.63918e-05	0.000115552	0.000146268	0.000342368	9.41085e-05	0.0025191	-0.000898147	-6.14193e-05	-1.88528e-05	-3.54222e-05	-4.62088e-05	6.11168e-05	0.00106859	0.000833871	0.00018215	0.000348016	0.000255299	46.4426	41.7377	548148	3.45082	0.5	0.539877	0.600515	0.571397	0.710435	0.0836642	0.0112479	0.00618651	0.00357838	0.00542161	0.0145189	0	0.0180639	0.0108852	0.013966	0.0223951	0.00131721	0.0037082	0.456021	0	0	0
ENSG00000143167	-0.253052	-0.00672131	0.002041	-0.00508235	-0.0230012	3.48504e-05	0.000181186	0.000628263	0.000756532	0.000506787	0.000601339	-0.000118713	-6.17926e-05	-6.14193e-05	-1.88528e-05	-3.54222e-05	-4.62088e-05	-4.48918e-05	0.00125968	1.80632e-05	2.5811e-05	7.98137e-05	0.00127706	229.213	181.957	37795	3.40426	0.43617	0.534474	0.597865	0.568617	0.598585	0.0875375	0.0410447	0.0241511	0.0413255	0.00583404	0.0286383	0.0282003	0.0351957	0.0336149	0.0475191	0.0305446	0.00484681	0	0.0540127	0	0	0
ENSG00000219438	0.0337592	-0.00715053	-0.149485	0.0225815	0.136545	1.79882e-05	8.85055e-05	0.000173991	0.000169194	0.000295429	0.000407695	-0.000118713	-0.000459784	-6.14193e-05	-1.88528e-05	-3.54222e-05	-4.62088e-05	-4.48918e-05	0.00250775	0.000632363	-8.23307e-06	0.000554453	0.000923285	51.7259	43.3704	361452	2.45185	0.466667	0.533452	0.635379	0.617284	0.653036	0.058836	0.0147092	0.02348	0.0119499	0.0256762	0.0127163	0.0151232	0.0200443	0.013476	0.0152265	0.0200686	0.00349932	0	0.245314	0	0	0
ENSG00000151388	-0.0348991	-0.0248387	-0.15081	-0.0702261	-0.0230012	2.8759e-07	8.36213e-05	-0.000103214	-6.93191e-05	6.91819e-06	-9.51851e-05	-0.000118713	-0.000974801	0.00384226	0.000200667	-3.54222e-05	-4.62088e-05	-4.48918e-05	0.000895877	0.000587647	0.000259311	6.56835e-05	0.00052031	42.8075	40.9718	368657	2.15962	0.57277	0.516478	0.581074	0.605634	0.72086	0.0863876	0	0	0.00684131	0	0.00437089	0.0236448	0.0192458	0.00118685	0.00211268	0.00576854	0	0	0.492866	0.00469484	0.00469484	0
ENSG00000269215	-0.146064	-0.0156125	0.199542	0.00788537	-0.0230012	-2.0232e-06	5.37913e-05	0.000241515	0.000121805	0.00015784	0.000716376	0.00276976	5.05777e-05	-6.14193e-05	-1.88528e-05	-3.54222e-05	-4.62088e-05	-4.48918e-05	0.000320936	0.000334651	-1.88404e-05	6.50694e-05	0.000358568	49.4066	47.9253	1992	1.06224	0.506224	0.511508	0.584052	0.586771	0.202428	0.00938578	0.00402813	0.00621162	0.00285491	0.00603485	0.00546058	0.00128548	0.0143692	0.0164695	0.0126209	0.013249	0.0056473	0.00406058	0	0	0	0
ENSG00000186204	0.0380573	-0.0142815	0.0313602	0.00655373	-0.0230012	1.75747e-05	-3.41037e-05	0.000211008	0.000153266	0.000327896	-9.51851e-05	-0.000118713	2.91747e-05	-6.14193e-05	-1.88528e-05	-3.54222e-05	-4.62088e-05	-4.48918e-05	0.00102949	0.00152271	0.000455563	0.000495056	0.00114737	74.5656	60.8852	24417	2.30328	0.54918	0.563986	0.65189	0.618013	0.440617	0.0346147	0.0164836	0.0122607	0.0228262	0.00535082	0.0263592	0.0187672	0	0.015117	0.0143507	0.0216778	0	0	0.0102877	0	0	0
ENSG00000166391	-0.0942937	-0.0128525	0.0634381	0.0263475	-0.0230012	-3.4001e-06	-3.41037e-05	0.000185288	0.000763095	-0.000109465	-9.51851e-05	-0.000118713	5.05777e-05	-6.14193e-05	-1.88528e-05	-3.54222e-05	-4.62088e-05	0.000886214	0.00261037	0.00147874	-0.000109495	-0.000117493	-0.000291175	168.2	99.0333	15139	3.4	0.433333	0.523109	0.630184	0.595556	0.168187	-0.0175671	0	0	0.0205239	0	0	0	0	0.0139768	0.04788	0	0	0	0	0	0	0
ENSG00000196091	-0.0335833	-0.0144457	-0.074171	0.0660489	-0.0230012	-1.82376e-06	5.71935e-05	0.000137465	-0.000107744	-0.000109465	-9.51851e-05	-0.000118713	-9.54578e-05	-6.14193e-05	-1.88528e-05	-3.54222e-05	-4.62088e-05	-4.48918e-05	0.00187829	0.00371773	0.000271257	-0.000117493	-0.000291175	201.642	189.269	117665	2.95522	0.447761	0.526206	0.618626	0.605857	0.248745	0.0509771	0.0209254	0	0	0.00572537	0	0	0.0149254	0.0118567	0	0	0	0	0.0701944	0	0	0
ENSG00000139211	-0.0742193	-0.00502868	0.148784	-0.0256104	-0.0230012	1.15899e-05	7.52325e-06	9.40641e-05	-1.32586e-05	6.02411e-05	-9.51851e-05	0.00322443	4.58394e-05	-6.14193e-05	-1.88528e-05	0.000432713	-4.62088e-05	0.000133465	0.000239009	0.000567518	1.87701e-05	3.67722e-05	0.000275514	62.3238	47.4621	4244	1.8329	0.488251	0.56056	0.621105	0.598962	0.225436	0.025576	0.0092846	0.00577493	0.0146608	0.0247014	0.0119222	0.0124423	0.00680522	0.00993264	0.00519496	0.00841149	0	0.00469974	0.00227755	0	0	0.0021624
ENSG00000070950	-0.104224	0.00261633	-0.105749	0.0750708	-0.0230012	1.08158e-05	0.00014626	0.000302662	0.000359114	0.000289659	0.00038487	-0.000118713	-0.000139349	-6.14193e-05	1.84374e-05	-3.54222e-05	-4.62088e-05	5.60719e-06	0.00125116	0.00103436	0.000462085	0.000347578	0.000696069	29.0124	23.9545	188369	2.28099	0.433884	0.555184	0.613453	0.593871	0.478813	0.0668779	0	0.016086	0.0321034	0.00786198	0.00212474	0.0176012	0.0294861	0.0191803	0.0256685	0.0197826	0.0033405	0	0.0912915	0	0.000797521	0
ENSG00000186260	-0.170312	-0.00240097	-0.108226	0.0762186	-0.0230012	1.44632e-05	0.000143525	0.000543844	0.000346374	0.000188342	3.11123e-05	0.00054521	-0.000132676	-6.14193e-05	-1.88528e-05	-3.54222e-05	-4.62088e-05	-1.30239e-05	0.00136068	0.00155613	-2.64641e-05	0.00010799	0.000392256	36.6497	31.7208	195452	2.29949	0.461929	0.533416	0.594374	0.582657	0.430256	0.0476596	0.0136653	0.0137154	0.0123528	0.0131614	0.0199904	0.0170688	0.029039	0.0298724	0.0249681	0.0147608	0.000878849	0.000933333	0.0880843	0	0	0
ENSG00000160791	0.538152	-0.0300863	0.124835	-0.0210336	-0.0230012	1.95676e-05	0.000134325	0.00026231	0.000126657	1.91563e-05	0.000693557	0.00174168	4.83509e-05	-6.14193e-05	-1.88528e-05	0.000298737	-4.62088e-05	-4.48918e-05	0.000850378	0.000256117	5.67567e-05	0.000312261	0.000235959	32.11	32.5311	6064	1.3445	0.574163	0.48985	0.580312	0.702871	0.302199	0.0509957	0.0168	0.0102218	0.0159332	0.0206605	0.0293532	0.016825	0.0275349	0.0173914	0.0128877	0.00637512	0.00548852	0.00261531	0.00107033	0	0	0.00154354
ENSG00000104723	0.225678	0.000175826	-0.147216	0.060744	-0.0230012	1.94595e-05	0.000110091	2.54604e-05	0.000341642	0.000472207	-9.51851e-05	0.000566921	-0.000275576	-6.14193e-05	-1.88528e-05	-3.54222e-05	-4.62088e-05	4.18053e-06	0.00114542	0.000981488	0.000416634	0.000418296	0.000898282	60.4006	44.25	349434	2.43976	0.503012	0.586062	0.65251	0.649849	0.586257	0.155832	0.00915842	0.0223382	0.0187834	0.0225925	0.019026	0.0174751	0.0235731	0.00689128	0.0247079	0.0288306	0	0.000963855	0.156771	0	0	0
ENSG00000182938	-0.166323	-0.0111682	0.0673911	-0.0043956	-0.0230012	-8.68057e-06	-3.41037e-05	-0.000129986	-0.000107744	-0.000109465	-9.51851e-05	-0.000118713	5.05777e-05	-6.14193e-05	-1.88528e-05	-3.54222e-05	-4.62088e-05	-4.48918e-05	0.00230481	0.0032184	-0.000109495	-0.000117493	0.000329973	61.2727	50	14273	2.63636	0.454545	0.570772	0.618752	0.583333	0.171403	0.0301512	0	0	0	0	0	0	0	0	0	0	0	0	0	0	0	0
ENSG00000137960	-0.190868	-0.00657417	-0.0943354	0.105614	-0.0230012	-5.07879e-06	-3.41037e-05	-0.000129986	-6.00919e-05	-7.80066e-05	-9.51851e-05	-0.000118713	-0.000138922	-6.14193e-05	-1.88528e-05	0.000405382	0.00298578	9.20344e-05	0.00134651	4.71348e-05	0.000261544	7.87466e-05	0.000363649	72.9923	64.8846	158907	3.38846	0.361538	0.540894	0.600672	0.579169	0.249553	-0.0148549	0.00210923	0	0	0.00361308	0.00827692	0	0	0	0.00262	0.00155923	0	0	0.0910862	0	0	0.00203615
ENSG00000077063	-0.241939	0.0228313	-0.0962426	-0.0499337	-0.0230012	-4.16259e-06	-3.41037e-05	-0.000129986	-4.45606e-05	-0.000109465	0.0010066	0.00533509	4.14356e-05	-6.14193e-05	-1.88528e-05	-3.54222e-05	-4.62088e-05	-4.48918e-05	-0.000425107	-0.000324897	-0.000109495	-4.60621e-05	-0.000124114	33.1746	27.4444	163488	1.7619	0.380952	0.560073	0.59814	0.570503	0.0641517	-0.0253496	0	0	0	0	0.00621884	0.0113414	0	0	0.00347393	0	0.00766688	0.00766688	0.00439431	0	0	0
ENSG00000075407	-0.21143	0.00428	0.0148923	0.0839092	-0.0230012	2.31747e-06	-5.04126e-06	0.000119884	0.000172782	0.00015447	0.00011904	-0.000118713	6.459e-06	-6.14193e-05	0.00012471	-3.54222e-05	0.0028193	0.000217733	-0.000154636	0.000665144	-3.03105e-05	0.000297796	0.000525814	40.2994	33.9738	31208	3.2064	0.40407	0.541208	0.594899	0.57568	0.25869	0.0824245	0.00527849	0.00422151	0.00876702	0.00411221	0.00859302	0.0117744	0.00475116	0.0110773	0.0154237	0.0130819	0.0014907	0	0.0212064	0	0.00307035	0
ENSG00000170684	-0.0891487	-0.00973894	0.136612	0.0149189	-0.0230012	5.16867e-06	-3.41037e-05	-0.000129986	0.0011914	-0.000109465	-9.51851e-05	-0.000118713	5.05777e-05	-6.14193e-05	-1.88528e-05	-3.54222e-05	-4.62088e-05	-4.48918e-05	0.00451559	-0.000324897	-0.000109495	-0.000117493	0.000299932	37.3571	21.0714	5088	1.07143	0.5	0.599197	0.619778	0.596429	0.255596	0.147938	0	0	0	0	0.0538286	0	0	0	0.0714286	0	0	0	0	0	0	0
ENSG00000135903	-0.158138	0.013024	-0.0626532	-0.0165729	-0.0230012	2.37737e-05	-3.41037e-05	0.000433937	-0.000107744	0.000333051	-9.51851e-05	-0.000118713	4.39025e-07	-6.14193e-05	-1.88528e-05	-3.54222e-05	-4.62088e-05	-4.48918e-05	-0.000498205	0.00177247	0.00139607	-0.000117493	0.00203483	104.75	88	99108	2.54167	0.5	0.54141	0.598787	0.584722	0.581402	0.0376082	0	0.03815	0.0879917	0	0	0	0	0.025	0	0.0219333	0	0	0.0241	0	0	0
ENSG00000134160	-0.439163	0.0244571	-0.0948842	-0.0473743	-0.0230012	0.000106279	-3.41037e-05	-0.000129986	-0.000107744	0.000986513	-9.51851e-05	-0.000118713	-0.000330948	-6.14193e-05	-1.88528e-05	-3.54222e-05	-4.62088e-05	-4.48918e-05	-0.000498205	0.00508602	-0.000109495	-0.000117493	0.000376947	83.8889	65.7778	160212	5.33333	0.333333	0.517285	0.663801	0.537037	0.860495	-0.0818081	0.0593657	0	0.134044	0.0555556	0.144756	0.053098	0	0	0	0.0543222	0	0	0.183387	0	0	0
ENSG00000170381	-0.127175	-0.0156796	-0.133562	-0.0542212	-0.0230012	-4.42098e-06	-3.41037e-05	0.00050872	-6.60576e-05	-1.46339e-05	-9.51851e-05	-0.000118713	-0.000173727	0.00271837	-1.88528e-05	0.000688336	-4.62088e-05	-4.48918e-05	0.000398799	0.000287078	0.000643671	-0.000117493	0.000288847	36.44	29.4	285104	2.5	0.62	0.568076	0.617575	0.589976	0.295438	0.00101682	0	0.0096	0	0.006956	0	0	0	0.0283153	0.002292	0.00470031	0	0	0.107816	0.00334317	0	0.00334317
ENSG00000105889	-0.274223	-0.00732181	-0.114148	0.0349301	-0.0230012	4.41357e-05	0.000362947	0.00113159	-0.000107744	-0.000109465	-9.51851e-05	-0.000118713	-0.000169272	-6.14193e-05	-1.88528e-05	-3.54222e-05	-4.62088e-05	0.000335336	0.00164018	0.00134708	0.00020689	0.000454574	3.35786e-05	55.8966	41.2759	213481	3.67241	0.568966	0.546674	0.622051	0.565025	0.576834	0.138572	0.0222862	0.0193046	0.100637	0.0217241	0.0292707	0.0120605	0.0649103	0.0559287	0	0	0	0	0.105675	0	0	0
ENSG00000125207	-0.292609	-0.022945	0.00767787	-0.0274544	-0.0230012	2.60307e-05	-3.41037e-05	-0.000129986	-0.000107744	0.000453143	-9.51851e-05	-0.000118713	5.05777e-05	-6.14193e-05	-1.88528e-05	-3.54222e-05	-4.62088e-05	-4.48918e-05	-0.000498205	0.00383687	0.000575621	-0.000117493	0.00115522	39.2857	35.8571	34750	1.85714	0.571429	0.492298	0.670531	0.561905	0.441029	0.000114286	0	0	0	0	0.134914	0	0	0	0	0.0278857	0	0	0	0	0	0
ENSG00000068781	-0.136841	-0.0111875	-0.123823	-0.0264165	-0.0230012	3.60041e-06	-2.96669e-05	-7.11527e-05	-1.26813e-05	-4.37969e-06	-9.51851e-05	-0.000118713	-0.000282663	0.00137118	0.000146804	-3.54222e-05	-4.62088e-05	-4.48918e-05	0.000643931	0.00103359	0.00056655	0.000412222	0.00134113	82.5474	69.648	246590	5.06576	0.479691	0.53025	0.599794	0.588336	0.514159	0.0923582	0.0119245	0.00835325	0.00652999	0.00962632	0.0101148	0.00118433	0.000725338	0.0026082	0.0052267	0.00520855	0	0	0.160178	0.00172294	0.00354287	0
ENSG00000123364	-0.081743	-0.0080812	0.108001	-0.00271429	-0.0230012	1.73354e-05	-4.11384e-06	9.49256e-05	0.000115714	0.000254534	-9.51851e-05	-0.000118713	5.05777e-05	-6.14193e-05	-1.88528e-05	-3.54222e-05	-4.62088e-05	0.000358767	0.000412941	0.00394054	0.000141542	-0.000117493	-0.000122141	52.4722	35.6389	7793	1.76389	0.597222	0.585612	0.636176	0.597685	0.275126	0.0471534	0	0	0.017715	0.00512757	0.0126583	0.0656166	0.00490278	0.00997083	0.0122861	0.0180417	0	0	0	0	0	0
ENSG00000175548	-0.0244466	-0.0051832	0.111437	-0.0155827	-0.0230012	6.98694e-05	-3.41037e-05	-0.000129986	-0.000107744	-0.000109465	-9.51851e-05	-0.000118713	5.05777e-05	-6.14193e-05	-1.88528e-05	-3.54222e-05	-4.62088e-05	-4.48918e-05	0.00550962	-0.000324897	-0.000109495	-0.000117493	0.000490597	16.8889	10.5556	7404	1.11111	0.555556	0.595987	0.684306	0.607407	0.469837	-0.0772737	0.109022	0	0.106015	0.0902667	0	0	0	0	0	0	0	0	0	0	0	0
ENSG00000114805	-0.14028	-0.00837356	-0.150961	-0.0221671	-0.0230012	9.90859e-06	-1.69805e-05	5.57525e-05	0.000186074	-9.34397e-06	-9.51851e-05	-0.000118713	-0.000557396	-6.14193e-05	-1.88528e-05	-3.54222e-05	-4.62088e-05	-4.48918e-05	0.00233225	0.00182432	0.000109809	-0.000117493	0.00135951	24.8636	18.7159	369487	1.73864	0.556818	0.564742	0.631535	0.587753	0.671477	0.100481	0.00668409	0.00568182	0	0.0282851	0.0202663	0.0113341	0.00279932	0.0082342	0.0161545	0.0049625	0	0	0.292233	0	0	0
ENSG00000132182	0.184889	0.00277795	-0.0659329	-0.0597405	-0.0230012	-8.97586e-07	6.7146e-05	6.05671e-05	8.55702e-05	6.17834e-05	0.000135318	-0.000118713	-6.75434e-05	0.0018079	0.000179769	0.000522397	0.00142163	8.28515e-05	0.000151292	0.000218043	7.72599e-05	6.59171e-05	3.24475e-06	560.174	413.524	104072	9.11257	0.497382	0.593724	0.625102	0.642928	0.215384	0.0243282	0.0072963	0.00138549	0.00490994	0.00368342	0.00761434	0.00536104	0.0165524	0.00844764	0.0106287	0.00848793	0.00160397	0	0.0567769	0.00224817	0.00424791	0.00257667
ENSG00000253459	-0.264546	-0.00402035	0.210615	0.0165765	0.336572	-6.7193e-06	8.49663e-05	-5.43079e-05	-0.000107744	0.000180368	-9.51851e-05	0.00113721	5.05777e-05	-6.14193e-05	9.78246e-05	-3.54222e-05	-4.62088e-05	0.000305105	0.00140382	0.000252549	0.000382525	0.000289196	0.000972174	19.7682	17.0795	1689	1.27815	0.403974	0.527287	0.626263	0.566667	0.278595	0.0452188	0	0	0.00409848	0.00243576	0	0.00108874	0.0194657	0.00335497	0	0.0143656	0	0.00176556	0	0	0.00249536	0
ENSG00000115956	-0.238835	-0.0065771	0.0126258	-0.0113149	-0.0230012	1.29686e-06	3.41886e-05	0.000393311	0.00011075	0.000187894	4.32258e-05	-0.000118713	-6.02464e-05	-6.14193e-05	7.81799e-05	0.000197156	0.000807363	0.000195777	0.00188965	0.000889457	0.000147918	0.000155741	-0.000145314	382.255	370.536	32280	5.8565	0.407855	0.501382	0.559029	0.571029	0.25758	0.00388673	0.00968056	0.00533604	0.00643761	0.00571339	0.00766292	0.00394929	0.0111645	0.0231989	0.0120131	0.0147386	0.000963142	0	0.0532695	0	0.00207523	0.00107432
ENSG00000263711	0.0441531	-0.0154686	-0.071598	0.0266487	-0.0230012	5.40779e-05	0.000183985	0.000319649	0.000426982	-0.000109465	-9.51851e-05	-0.000118713	-0.000265283	-6.14193e-05	-1.88528e-05	-3.54222e-05	-4.62088e-05	0.00330506	-0.000498205	0.000872346	-0.000109495	-0.000117493	0.0010574	21.0952	24.7143	113239	2.38095	0.619048	0.472482	0.699897	0.619048	0.704169	0.0398772	0.0662514	0.0419759	0.0367782	0.0215874	0.0773338	0	0.0356533	0.0199333	0.0294	0	0	0	0.151824	0	0	0
ENSG00000163288	0.0436692	0.0197784	-0.161562	0.073303	-0.0230012	0.000156517	0.000211965	0.0001869	0.000370223	0.000664231	-9.51851e-05	-0.000118713	-0.00135748	-6.14193e-05	-1.88528e-05	-3.54222e-05	-4.62088e-05	-4.48918e-05	0.00140436	0.00180421	-0.000109495	0.000933573	0.000898507	41.1724	32.7241	432721	2.72414	0.482759	0.519027	0.611658	0.618966	1.68748	0.517743	0.159221	0.218159	0.123917	0.123545	0	0.0172414	0.0402276	0.0140483	0.0262793	0.0383483	0	0	0.676807	0	0	0
ENSG00000206075	0.349655	-0.0235033	0.0213994	-0.00971102	-0.0230012	-3.99904e-07	-3.41037e-05	-6.05056e-07	0.000313756	0.000185046	0.000493289	0.001132	-3.8108e-05	-6.14193e-05	3.04696e-05	0.000889998	-4.62088e-05	3.73166e-05	0.000683807	0.000923154	-0.000109495	5.62824e-06	0.000336448	924.259	685.873	28324	5.3481	0.613924	0.604227	0.639437	0.670886	0.245979	0.0127945	0	0.00576542	0.00331519	0.00512961	0.00144684	0.0165278	0	0.00573574	0.0231747	0.0145975	0.00409494	0.00175823	0.0426283	0	0.00105485	0.00427468
ENSG00000166896	-0.106407	0.00416855	0.0608767	0.0750708	0.139979	8.59818e-07	3.80258e-05	0.000169481	0.000153407	7.33328e-05	0.000796752	-0.000118713	2.45702e-05	-6.14193e-05	-1.88528e-05	0.000312185	-4.62088e-05	-4.48918e-05	0.000370416	0.00148932	0.000155545	0.000412243	0.00103426	28.5	16.3302	15728	1.2783	0.5	0.564183	0.650474	0.5935	0.341073	0.0299891	0	0	0	0.0062	0.00977264	0.0211085	0.0117918	0.0132761	0.0143585	0.00906038	0.0062066	0	0.0125009	0	0	0.00160566
ENSG00000136492	0.00723415	0.000399247	-0.103535	-0.0506178	-0.0230012	-3.58436e-06	3.02725e-05	0.000149913	3.15786e-06	-8.05221e-05	-9.51851e-05	-0.000118713	-5.27043e-05	0.00113139	-1.88528e-05	0.000275142	-4.62088e-05	9.86489e-05	0.00203507	0.000593947	8.36507e-06	0.000113395	0.000706594	53.4512	40.7561	182255	3.4878	0.493902	0.579863	0.622865	0.612783	0.284737	0.0699335	0.00522683	0	0.00360366	0.00203252	0.00894472	0	0.0105243	0.0124085	0.00609756	0.00143455	0	0	0.0496443	0.00143455	0	0.00143455
ENSG00000165643	0.161084	0.00782721	0.124208	0.00804427	-0.0230012	1.42891e-05	-3.41037e-05	-0.000129986	-0.000107744	-0.000109465	-9.51851e-05	-0.000118713	5.05777e-05	-6.14193e-05	-1.88528e-05	-3.54222e-05	-4.62088e-05	-4.48918e-05	0.00630825	-0.000324897	-0.000109495	-0.000117493	-0.000291175	223.5	160.833	6121	2.66667	0.5	0.625924	0.632096	0.638889	0.174977	-0.00357735	0	0	0	0.0892773	0	0	0	0	0	0	0	0	0	0	0	0
ENSG00000120594	0.13117	-0.0106949	-0.167622	-0.0104444	-0.0230012	-8.52148e-07	-2.34352e-05	-1.97034e-05	0.000116983	2.67085e-05	-9.51851e-05	0.000808432	-0.000936698	0.00127176	8.72177e-05	7.72685e-05	0.0018882	0.000430958	4.2986e-05	5.4702e-05	0.000112101	0.00028253	0.000590656	136.189	115.116	473617	5.90404	0.496633	0.535732	0.581361	0.633813	0.69012	0.131126	0.00557681	0.00721606	0.00455203	0.00442128	0.00287275	0.00578822	0.00174411	0.00488906	0.0123558	0.00674944	0	0.00130337	0.474551	0.00160337	0.00226852	0.000520539
ENSG00000150394	-0.493731	0.0499888	-0.154551	-0.0654183	-0.0230012	-8.68057e-06	0.000906882	-0.000129986	0.00135184	-0.000109465	-9.51851e-05	-0.000118713	-0.00117294	-6.14193e-05	-1.88528e-05	-3.54222e-05	-4.62088e-05	-4.48918e-05	-0.000498205	-0.000324897	-0.000109495	0.00330948	0.00190756	14.5	12.5	389793	1.66667	0.333333	0.559606	0.573495	0.527778	1.23885	-0.356481	0	0	0	0	0	0	0.153833	0	0.08025	0	0	0	0.588102	0	0	0
ENSG00000188959	-0.00195128	-0.0193605	0.0512983	0.103626	-0.0230012	2.57674e-05	0.000153579	2.34474e-05	0.000419373	0.00034049	-9.51851e-05	0.00310702	3.86003e-05	-6.14193e-05	-1.88528e-05	-3.54222e-05	-4.62088e-05	0.000435815	-0.000212124	-0.000324897	0.000104538	0.000286359	0.000551061	66.9694	53.6633	18141	1.41837	0.530612	0.569071	0.616786	0.611224	0.370355	0.0669238	0.0397172	0.0208776	0.0371449	0.00722653	0.0131939	0.0157306	0.0306827	0.00680204	0.0289816	0.022302	0	0.00453469	0.00575714	0	0	0
ENSG00000125482	-0.112005	0.00601951	0.0149074	-0.0145737	-0.0230012	1.3209e-05	-1.33125e-05	0.000394109	0.000121109	3.52829e-05	0.00108738	-0.000118713	1.17359e-05	-6.14193e-05	0.000170481	-3.54222e-05	-4.62088e-05	0.000199518	0.000646066	0.00175961	1.79249e-05	0.00022076	0.000287651	24.4536	19.067	31201	1.46392	0.412371	0.559971	0.61948	0.59255	0.307968	0.0835339	0.0324481	0	0	0.00899238	0.0284215	0.0152173	0.00339897	0.0232343	0.0125827	0.00717443	0.00822894	0	0.01867	0	0.00404926	0
ENSG00000131142	0.0115387	-0.0126362	0.0920568	0.0467675	-0.0230012	-8.68057e-06	-3.41037e-05	-0.000129986	-0.000107744	-0.000109465	-9.51851e-05	-0.000118713	5.05777e-05	-6.14193e-05	-1.88528e-05	-3.54222e-05	-4.62088e-05	-4.48918e-05	0.00525826	-0.000324897	0.000368981	-0.000117493	0.000263381	401.892	178.378	9883	1.7027	0.513514	0.531799	0.647134	0.613514	0.161274	0.0780633	0	0	0	0	0	0	0	0	0	0	0	0	0	0	0	0
ENSG00000176083	0.0283981	-0.0397043	0.074241	0.0172039	-0.0230012	4.88375e-06	0.000207419	-0.000129986	0.000936412	0.000662372	-9.51851e-05	-0.000118713	4.49711e-06	-6.14193e-05	0.000147602	-3.54222e-05	-4.62088e-05	-4.48918e-05	0.00216313	0.000307896	8.80383e-05	8.61108e-05	0.000600379	22.4737	23.3333	12888	1.42105	0.403509	0.501151	0.613803	0.616374	0.380684	0.0282274	0	0.0082807	0	0	0.0225579	0.0218826	0.0394844	0	0.0574092	0.0382561	0	0	0.0221494	0	0.00355994	0
ENSG00000187021	0.398455	-0.0436397	0.0489394	0.0743192	-0.0230012	-8.68057e-06	-3.41037e-05	-0.000129986	-0.000107744	-0.000109465	-9.51851e-05	-0.000118713	5.05777e-05	-6.14193e-05	-1.88528e-05	-3.54222e-05	-4.62088e-05	-4.48918e-05	-0.000498205	0.00643875	-0.000109495	-0.000117493	-0.000291175	43.125	31.75	18790	2.5	0.75	0.528264	0.601091	0.679167	0.125	-0.125	0	0	0	0	0	0	0	0	0	0	0	0	0	0	0	0
ENSG00000226397	0.0301213	0.0123393	0.151182	0.0223027	-0.0230012	-8.68057e-06	-3.41037e-05	-0.000129986	-0.000107744	-0.000109465	-9.51851e-05	-0.000118713	5.05777e-05	-6.14193e-05	-1.88528e-05	-3.54222e-05	-4.62088e-05	-4.48918e-05	-0.000498205	0.00643875	-0.000109495	-0.000117493	-0.000291175	18.25	11.5	4095	1	0.625	0.622153	0.654296	0.616667	0.125	0.125	0	0	0	0	0	0	0	0	0	0	0	0	0	0	0	0
ENSG00000197993	-0.352946	-0.0311307	0.0396893	-0.0102574	-0.0230012	-8.68057e-06	-3.41037e-05	-0.000129986	-0.000107744	-0.000109465	-9.51851e-05	-0.000118713	1.31297e-05	-6.14193e-05	-1.88528e-05	-3.54222e-05	-4.62088e-05	-4.48918e-05	0.0063019	-0.000324897	-0.000109495	-0.000117493	-0.000291175	37.25	33.75	21567	2.15	0.3	0.517567	0.608858	0.551667	0.10362	-0.03162	0	0	0	0	0	0	0	0	0	0	0	0	0.018	0	0	0
ENSG00000129028	-0.220806	0.0100328	0.0822213	-0.00188605	-0.0230012	5.46284e-08	-3.41037e-05	-0.000129986	0.000136429	-8.58739e-06	-9.51851e-05	0.00246825	4.30117e-05	-6.14193e-05	-1.88528e-05	-3.54222e-05	-4.62088e-05	-4.48918e-05	0.00155412	0.000604765	-2.27973e-05	8.89291e-05	0.000233662	19.5469	17.9141	11443	2.01562	0.390625	0.523767	0.589688	0.574089	0.17705	0.00179421	0.00390625	0.0216109	0.00260469	0	0	0.00582969	0	0	0.013425	0.005	0	0.00363672	0.00363672	0	0	0
ENSG00000189051	0.20201	0.0193825	0.114043	-0.0147461	-0.0230012	-8.68057e-06	-3.41037e-05	-0.000129986	-0.000107744	-0.000109465	-9.51851e-05	-0.000118713	5.05777e-05	-6.14193e-05	-1.88528e-05	-3.54222e-05	-4.62088e-05	-4.48918e-05	0.00257332	-0.000324897	-0.000109495	0.00245274	0.000797638	44.5	40.5	7122	3.375	0.375	0.515596	0.678492	0.645833	0.287474	0.173824	0	0	0	0	0	0	0	0	0	0	0	0	0	0	0	0
ENSG00000127720	-0.144988	0.000282412	-0.0759017	0.00530524	-0.0230012	1.63676e-05	6.04178e-05	0.000846421	0.000147797	-0.000109465	-9.51851e-05	-0.000118713	-7.62756e-05	-6.14193e-05	-1.88528e-05	-3.54222e-05	-4.62088e-05	-4.48918e-05	0.00189916	0.00102265	0.000279296	0.000442594	0.000509466	26.1182	18.6273	120739	2.16364	0.463636	0.554645	0.614373	0.586954	0.425397	0.134882	0.0269927	0.0199982	0.0104745	0.00425455	0.0356359	0	0.0154525	0.0432864	0.01405	0	0	0	0.0609742	0	0	0
ENSG00000168955	-0.105879	-0.0195556	0.0452938	0.000426672	-0.0230012	3.72526e-05	-3.41037e-05	-0.000129986	0.000194316	-0.000109465	-9.51851e-05	-0.000118713	8.85681e-06	-6.14193e-05	-1.88528e-05	-3.54222e-05	-4.62088e-05	-4.48918e-05	0.00158693	0.00125967	0.000575417	0.0003684	0.00128048	57.5	36.1538	19839	1.19231	0.423077	0.580609	0.624327	0.59359	0.509908	0.00824615	0.0197385	0.0249846	0.0707231	0.0102538	0.0316077	0.0212231	0	0	0.0166077	0	0	0	0.0200538	0	0	0
ENSG00000162618	0.15695	-0.013577	-0.0737643	0.080655	0.0533281	1.66051e-05	7.20822e-05	0.00018375	0.000416535	0.000127645	0.000146081	0.000650201	-0.000170714	0.000771779	-1.88528e-05	7.15946e-05	-4.62088e-05	-1.21711e-05	0.00120212	0.000584387	0.000202916	0.000180962	0.000233592	42.0928	42.134	116954	1.29639	0.505155	0.502253	0.58103	0.638187	0.410419	0.0531817	0.00790735	0.0173558	0.02367	0.00887402	0.0242162	0.0162555	0.0173594	0.0139086	0.0288256	0.0117524	0.00167887	0.00108093	0.106368	0.00100206	0	0.00049433
ENSG00000137860	-0.205612	-0.0142416	0.0333009	-0.00329497	-0.0230012	-8.68057e-06	-3.41037e-05	0.00153742	-0.000107744	-0.000109465	-9.51851e-05	-0.000118713	5.05777e-05	-6.14193e-05	-1.88528e-05	-3.54222e-05	-4.62088e-05	-4.48918e-05	0.00333628	-0.000324897	-0.000109495	-0.000117493	0.00092024	69.7	47	23721	1.7	0.4	0.600786	0.654953	0.576667	0.25994	0.16338	0	0	0	0	0	0	0	0.07392	0	0	0	0	0	0	0	0
ENSG00000186642	-0.120851	-0.0184871	-0.0622061	-0.0328242	-0.0230012	-5.34637e-06	-1.72304e-05	0.000168734	0.000128187	5.3613e-05	9.40051e-05	-0.000118713	1.45514e-06	0.000743617	-1.88528e-05	-3.54222e-05	0.00176131	4.23765e-05	0.000654604	0.000949651	0.000120729	-4.74658e-05	0.000131802	38.3725	36.0654	98450	2.1634	0.398693	0.513456	0.582717	0.591049	0.180445	-0.00222753	0.0040719	0	0.00395317	0	0.00138425	0.00354989	0.00275846	0.0132429	0.0129718	0.00808297	0.00131649	0	0.0236116	0.000968192	0	0
ENSG00000240972	-0.04602	0.0040144	0.232279	0.0475474	0.137009	5.24868e-06	-4.06919e-06	-0.000129986	-6.89716e-05	-0.000109465	-9.51851e-05	-0.000118713	5.05777e-05	0.00421212	-1.88528e-05	-3.54222e-05	-4.62088e-05	-4.48918e-05	0.000834465	0.000317366	1.87047e-05	0.00012925	-0.000291175	275.721	180.45	1223	1.17054	0.488372	0.560465	0.65236	0.603747	0.113867	-0.0185204	0	0.0202915	0	0.0118853	0.0181922	0.00377054	0.00491008	0	0.00213178	0	0	0	0	0.00513965	0	0
ENSG00000128591	0.0227157	-0.0132927	0.0200554	-0.0726559	-0.0230012	-2.08029e-06	-9.12434e-06	-0.000129986	-3.4802e-05	-9.81666e-05	-9.51851e-05	-0.000118713	-2.94452e-06	0.00327956	0.000101847	0.00128042	-4.62088e-05	-4.48918e-05	0.000229397	-8.35699e-05	-9.75665e-05	6.60954e-05	0.000401441	172.267	134.376	28897	3.09524	0.557143	0.548581	0.611606	0.61541	0.174655	0.0194109	0.00964952	0.00501429	0	0.00280927	0.00509963	0.00308095	0.00408366	0	0.00401048	0.00056	0	0	0.0257264	0.0040181	0.0025814	0.0060781
ENSG00000179144	0.00842104	-0.0106422	0.122883	0.0322181	-0.0230012	3.16597e-06	4.45347e-06	9.78359e-05	0.000263727	0.000283111	0.000111824	-0.000118713	2.88402e-05	-6.14193e-05	-1.88528e-05	-3.54222e-05	-4.62088e-05	-4.48918e-05	0.00157839	0.00102232	0.000351229	0.000546236	0.000615821	62.9512	60.5233	6243	1.37907	0.5	0.509832	0.576176	0.612984	0.325456	0.0563131	0.00863308	0.0108039	0.007494	0.00466671	0.00877544	0.00567139	0.00630337	0.0100999	0.020424	0.0194581	0.00144048	0	0.0104485	0	0	0
ENSG00000138759	-0.132808	-0.00550278	-0.169451	-0.0593802	-0.0230012	1.94449e-05	6.75685e-05	0.000116123	0.000321178	0.000172775	0.000202766	-0.000118713	-0.000408986	-6.14193e-05	0.000126971	0.000305913	0.00207232	3.66192e-05	0.000150391	0.000521197	0.000168992	0.000189965	0.000694086	89.3378	77.4966	486699	5.22973	0.422297	0.547852	0.607467	0.58902	0.570576	-0.00790803	0.00713808	0.0140997	0.0191001	0.00747624	0.0359313	0.0255713	0.0166215	0.0109105	0.0235828	0.0139893	0.00207331	0	0.220897	0	0.00311871	0.00157669
ENSG00000111907	-0.241477	0.00316156	-0.0883548	0.0642463	-0.0230012	-7.52657e-06	-2.47829e-05	-3.92956e-05	-0.000107744	0.000161297	-9.51851e-05	0.000524311	-8.7769e-05	-6.14193e-05	-1.88528e-05	-3.54222e-05	-4.62088e-05	-4.48918e-05	0.000492684	0.00139604	-0.000109495	0.00108339	0.00159342	49.1017	42.0508	145358	2.49153	0.423729	0.535699	0.653427	0.570581	0.407818	0.0926279	0	0	0	0	0	0.00448531	0.00152377	0.0040205	0	0.0134203	0	0.000903955	0.0664987	0	0	0
ENSG00000130755	-0.290394	0.00669967	0.0685961	0.0810774	-0.0230012	-4.0481e-06	-3.41037e-05	-0.000129986	-0.000107744	-0.000109465	-9.51851e-05	0.00656607	3.1027e-05	-6.14193e-05	-1.88528e-05	-3.54222e-05	-4.62088e-05	-4.48918e-05	-0.000498205	-0.000324897	-0.000109495	-0.000117493	-0.000291175	49.4474	51.5263	14019	1.97368	0.315789	0.521082	0.592781	0.562281	0.0368	-0.0368	0.0180053	0	0	0	0	0	0	0	0	0	0	0.00939737	0.00939737	0	0	0
ENSG00000148848	0.308298	-0.0207238	-0.152147	-0.064949	-0.0230012	1.17182e-05	9.257e-05	0.000148749	-1.7808e-05	2.72468e-05	-9.51851e-05	-0.000118713	-0.000887059	0.00198391	-1.88528e-05	-3.54222e-05	-4.62088e-05	0.000180401	0.00024382	0.00102588	0.000133636	0.000706664	0.00122536	77.5803	70.7847	376074	3.10584	0.540146	0.541512	0.597352	0.663869	0.84035	0.0231679	0.0227985	0.0235321	0.0114815	0	0.00818222	0.0132905	0.0207088	0.0123569	0.00494483	0.00677612	0	0	0.450691	0.00245985	0	0
ENSG00000112852	-0.0926566	0.00663237	0.178269	-0.00881339	-0.0230012	9.84696e-06	7.51269e-05	-0.000129986	0.000341109	3.95566e-05	-9.51851e-05	-0.000118713	5.05777e-05	-6.14193e-05	-1.88528e-05	-3.54222e-05	-4.62088e-05	-4.48918e-05	0.00365896	0.000698153	-0.000109495	0.000228093	0.000108893	37.1071	22.8571	2735	1.67857	0.428571	0.538112	0.732496	0.595833	0.255479	0.128788	0	0	0	0.0720119	0	0	0.0178571	0	0.0246786	0.00738626	0	0	0	0	0	0
ENSG00000120696	0.0593542	-0.0034783	0.141465	-0.0377082	-0.0230012	-7.38496e-06	-3.41037e-05	0.000138549	-0.000107744	0.000139318	0.00281318	-0.000118713	5.05777e-05	-6.14193e-05	-1.88528e-05	-3.54222e-05	-4.62088e-05	0.000751194	-0.000498205	0.00149613	0.000156718	8.97336e-05	-0.00015923	18.1905	14.2262	4733	1.25	0.52381	0.565868	0.640745	0.621627	0.133966	-0.0283138	0	0	0.00503571	0	0	0	0	0.0119048	0	0.012331	0.0202381	0	0	0	0	0
ENSG00000140937	0.22705	-0.0155686	-0.103573	-0.0573645	-0.0230012	1.92965e-05	9.13498e-05	0.000219866	0.000157561	-3.93278e-05	3.52458e-05	-0.000118713	-0.000192562	-6.14193e-05	2.30287e-05	0.000101909	-4.62088e-05	0.000186279	0.00137537	0.00134386	0.000503495	0.000305457	0.000641046	128.216	121.976	182359	4.28017	0.502155	0.511696	0.56616	0.650082	0.499412	0.125547	0.0142887	0.0183021	0.00321724	0.0202528	0.0264364	0.0262426	0.0205093	0.0155097	0.0145869	0.00347635	0.000907613	0	0.116869	0	0.000895715	0.000634356
ENSG00000206579	-0.356996	0.0256012	-0.16263	-0.113332	-0.0230012	3.31358e-05	-3.41037e-05	-0.000129986	0.000625348	0.0020269	-9.51851e-05	-0.000118713	-0.00290496	-6.14193e-05	-1.88528e-05	-3.54222e-05	-4.62088e-05	0.00202078	-0.000498205	0.000976099	0.000590078	0.00135755	0.00084362	40.6957	38.3913	439664	4.82609	0.391304	0.50692	0.564334	0.550979	2.02138	-0.143978	0	0.0196723	0.0237911	0.0199031	0.0585191	0.0406441	0	0	0.0403065	0.105889	0	0	1.42063	0	0	0
ENSG00000171747	-0.00989519	-0.0090635	0.080771	0.0637097	-0.0230012	2.54811e-05	0.000143196	-0.000129986	-0.000107744	0.000918738	-9.51851e-05	-0.000118713	1.3592e-05	-6.14193e-05	-1.88528e-05	-3.54222e-05	-4.62088e-05	-4.48918e-05	0.00091374	-0.000324897	0.00138157	0.00113785	0.000979205	136.148	149.556	11693	2.14815	0.62963	0.558611	0.631219	0.609877	0.533993	-0.00938519	0	0.0493704	0	0.0501259	0.0332815	0	0.0289852	0	0	0.050963	0	0	0.0177778	0	0	0
ENSG00000153044	0.0686399	0.00488677	0.0420904	0.0269136	0.0767152	-3.37413e-06	-1.01158e-05	0.000115723	3.90908e-05	0.000199055	-9.51851e-05	-0.000118713	1.66733e-05	0.00375797	-1.88528e-05	0.00095901	-4.62088e-05	-4.48918e-05	-0.000498205	0.000239064	0.000106058	-3.96801e-05	-3.29027e-05	41.634	24.7516	20809	1.03922	0.464052	0.58328	0.712609	0.623203	0.139457	0.00523732	0	0	0.00322614	0.00610065	0.00672288	0.00457516	0.00392157	0.0108928	0.0080732	0.0152918	0	0	0.0162967	0.00459346	0	0.00459346
ENSG00000156076	0.839286	-0.0241608	-0.040214	0.00177508	-0.0230012	-8.68057e-06	-3.41037e-05	-0.000129986	-0.000107744	-0.000109465	-9.51851e-05	-0.000118713	5.05777e-05	-6.14193e-05	-1.88528e-05	-3.54222e-05	-4.62088e-05	-4.48918e-05	-0.000498205	0.00629801	-0.000109495	-0.000117493	-0.000291175	50.5	29.3333	70940	1.16667	0.666667	0.604414	0.639433	0.753968	0.122399	0.122399	0	0	0	0	0	0	0	0	0	0	0	0	0	0	0	0
ENSG00000180875	-0.0447148	-0.025298	-0.076915	-0.0310228	-0.0230012	1.26631e-05	-3.41037e-05	-0.000129986	0.000271172	0.000146287	-9.51851e-05	-0.000118713	-0.000118752	-6.14193e-05	-1.88528e-05	-3.54222e-05	-4.62088e-05	0.000497477	0.00187618	0.00139532	-0.000109495	0.000687605	0.000399189	31.4792	26.8125	122576	1.375	0.479167	0.545739	0.599863	0.603968	0.384963	0.140818	0.00970417	0.0175785	0.00718333	0	0.000672042	0.0478196	0	0	0.0208333	0.0126764	0	0	0.0813913	0	0	0
ENSG00000138083	-0.303403	0.0109651	0.147686	-0.0072891	-0.0230012	-9.01626e-07	-3.41037e-05	-0.000129986	-0.000107744	-0.000109465	-9.51851e-05	-0.000118713	5.05777e-05	-6.14193e-05	-1.88528e-05	-3.54222e-05	-4.62088e-05	-4.48918e-05	0.00561117	-0.000324897	-0.000109495	0.000384463	-0.000291175	40.8462	37.7692	4314	1.15385	0.461538	0.523748	0.662386	0.560073	0.13157	0.0222762	0	0	0	0	0.0302348	0	0	0	0	0	0	0	0	0	0	0
ENSG00000095981	-0.46992	0.0172982	0.104014	0.0325548	-0.0230012	-8.68057e-06	-3.41037e-05	-0.000129986	-0.000107744	-0.000109465	0.00652059	-0.000118713	5.05777e-05	-6.14193e-05	-1.88528e-05	-3.54222e-05	-4.62088e-05	-4.48918e-05	-0.000498205	-0.000324897	-0.000109495	-0.000117493	-0.000291175	68.8182	64.8182	8270	4.54545	0.181818	0.48089	0.611033	0.531818	0.0460364	0.0460364	0	0	0	0	0	0	0	0	0	0	0.0460364	0	0	0	0	0
ENSG00000170454	-0.0657624	-0.0118072	0.088281	-0.000212141	-0.0230012	6.73491e-05	0.000228691	0.000422122	-3.21344e-05	-3.03001e-05	-9.51851e-05	-0.000118713	2.75343e-05	-6.14193e-05	0.000546693	-3.54222e-05	-4.62088e-05	-4.48918e-05	0.00167682	0.000616603	0.000309801	0.000668166	0.000400453	156.143	113.833	10455	3.5	0.714286	0.583289	0.641984	0.600397	0.578391	0.00945505	0.0481251	0.0201947	0.0267603	0.0745839	0.0298	0.0960445	0.0429619	0.0244762	0.00415714	0.00392381	0	0	0.0110762	0	0.0120952	0
ENSG00000165188	-0.30538	-0.00542172	0.122455	0.0277935	-0.0230012	1.0007e-05	0.000130819	-0.000129986	8.45167e-05	5.47954e-05	-9.51851e-05	-0.000118713	5.05777e-05	-6.14193e-05	-1.88528e-05	-3.54222e-05	-4.62088e-05	0.000196542	0.00208693	0.0013227	0.000191679	8.31819e-05	0.000781056	70.8539	55.7753	6283	4.05618	0.404494	0.54948	0.610738	0.559738	0.332641	0.0938431	0.00642022	0	0.00730337	0.00717079	0.0264258	0.0253138	0.0269618	0	0.0105708	0.00814157	0	0	0	0	0	0
ENSG00000187140	-0.192171	0.0146079	0.197062	0.00593853	-0.0230012	2.1308e-05	4.6382e-05	0.000949185	-0.000107744	0.000582012	-9.51851e-05	-0.000118713	5.05777e-05	-6.14193e-05	-1.88528e-05	-3.54222e-05	-4.62088e-05	-4.48918e-05	-0.000498205	0.00252295	0.000868843	-0.000117493	0.000587237	55.5789	41.7895	2067	1.26316	0.578947	0.544869	0.637203	0.578947	0.416971	-0.0785921	0	0.0503474	0.0227053	0	0	0.0435054	0.0131579	0.0478421	0	0.0342731	0	0	0	0	0	0
ENSG00000184564	-0.0246478	-0.0106139	0.118162	-0.0328608	-0.0230012	3.02544e-05	0.00022029	0.000254985	0.000489367	7.85578e-05	-9.51851e-05	-0.000118713	5.05777e-05	-6.14193e-05	0.000167122	-3.54222e-05	-4.62088e-05	-4.48918e-05	0.000580514	0.000954758	0.000722212	0.000276433	0.00105984	105.887	79.1129	6698	2.17742	0.451613	0.56814	0.626229	0.607373	0.510858	0.0457557	0.0325613	0.00924575	0.0432976	0.0175613	0.0412998	0.00736485	0.0415886	0.0170666	0.03283	0.00931935	0	0	0	0	0.00397742	0
ENSG00000181195	0.445096	-0.0296464	0.0908656	0.0774909	-0.0230012	2.3652e-05	-3.41037e-05	-0.000129986	0.00176456	0.00029693	-9.51851e-05	-0.000118713	5.05777e-05	-6.14193e-05	-1.88528e-05	-3.54222e-05	-4.62088e-05	-4.48918e-05	-0.000498205	0.00333297	-0.000109495	-0.000117493	0.000322918	34	30.1538	10060	1.30769	0.769231	0.491311	0.692749	0.687081	0.386179	0.153484	0.0487456	0	0	0	0	0.0769231	0	0	0.102942	0.020143	0	0	0	0	0	0
ENSG00000187185	-0.217773	-0.0373016	0.0490753	0.0721268	-0.0230012	-8.68057e-06	-3.41037e-05	-0.000129986	-0.000107744	-0.000109465	-9.51851e-05	-0.000118713	5.05777e-05	-6.14193e-05	-1.88528e-05	-3.54222e-05	-4.62088e-05	-4.48918e-05	0.00538431	-0.000324897	-0.000109495	-0.000117493	0.000374232	22	22.6667	18752	1.44444	0.777778	0.537209	0.6152	0.574603	0.149725	-0.149725	0	0	0	0	0	0	0	0	0	0	0	0	0	0	0	0
ENSG00000206384	-0.347657	-0.00575133	-0.0742599	-0.0748633	-0.0230012	1.21497e-06	-3.41037e-05	-0.000129986	0.000591793	0.000346967	-9.51851e-05	-0.000118713	-2.90972e-05	-6.14193e-05	-1.88528e-05	-3.54222e-05	-4.62088e-05	-4.48918e-05	0.00299653	0.00101041	0.000108991	-0.000117493	0.000121623	56.1923	35.8077	117821	2.96154	0.384615	0.555835	0.613753	0.552564	0.265213	0.112025	0	0.0384615	0	0	0	0	0	0	0.0384615	0.0226231	0	0	0.0382971	0	0	0
ENSG00000169469	0.0133717	-0.0200166	0.210258	0.0694236	-0.0230012	1.37947e-05	0.000211331	0.00127734	0.000540623	0.000371618	2.35674e-05	-0.000118713	4.88585e-05	-6.14193e-05	-1.88528e-05	-3.54222e-05	-4.62088e-05	-4.48918e-05	0.000204357	0.00168445	3.90382e-05	-0.000117493	0.000460241	1484.74	1060.61	1698	1.68919	0.689189	0.577119	0.64604	0.613825	0.390424	0.124443	0	0.0188104	0	0.00536345	0	0.0631818	0.0401239	0.06239	0.0356482	0.0238449	0.000826348	0	0.000826348	0	0	0
ENSG00000077935	-0.136559	-0.0017772	-0.0388918	-0.0314131	-0.0230012	2.04253e-05	-3.41037e-05	-0.000129986	-0.000107744	-0.000109465	-9.51851e-05	-0.000118713	-0.000254841	-6.14193e-05	-1.88528e-05	-3.54222e-05	-4.62088e-05	-4.48918e-05	0.00357494	-0.000324897	0.000221154	0.000767476	0.00120749	43.3333	32.2424	69556	2.93939	0.454545	0.583029	0.635734	0.588384	0.542445	0.0232498	0	0	0.0966	0	0.0165273	0	0	0	0	0	0	0	0.146805	0	0	0
ENSG00000180481	-0.534657	0.0435569	-0.00442524	-0.00630849	0.0891797	-8.68057e-06	-3.41037e-05	-0.000129986	-0.000107744	-0.000109465	-9.51851e-05	-0.000118713	5.05777e-05	-6.14193e-05	-1.88528e-05	-3.54222e-05	-4.62088e-05	-4.48918e-05	-0.000498205	0.00508602	-0.000109495	-0.000117493	0.000808192	14.75	12.75	41618	1.5	0.125	0.554276	0.65318	0.520833	0.225	0.025	0	0	0	0	0	0	0	0	0	0	0	0	0	0	0	0
ENSG00000187566	-0.0782039	0.0077509	0.194952	0.00428285	-0.0230012	-8.68057e-06	-3.41037e-05	0.000616739	0.000191848	0.000113192	-9.51851e-05	-0.000118713	5.05777e-05	-6.14193e-05	-1.88528e-05	-3.54222e-05	-4.62088e-05	-4.48918e-05	0.00199164	0.00156481	-0.000109495	-0.000117493	0.000562064	16.3	10.8	2133	1.12	0.56	0.593494	0.665946	0.598286	0.2239	-0.0794788	0	0	0	0	0	0	0	0.033104	0.016472	0.011036	0	0	0	0	0	0
ENSG00000083782	0.193825	-0.0437498	-0.00398683	0.0215091	-0.0230012	8.80119e-06	-3.41037e-05	-0.000129986	-0.000107744	-0.000109465	-9.51851e-05	-0.000118713	-2.73018e-05	-6.14193e-05	-1.88528e-05	-3.54222e-05	-4.62088e-05	-4.48918e-05	0.00540012	-0.000324897	-0.000109495	-0.000117493	0.000369686	26.25	26.8333	41347	1	0.666667	0.465882	0.604814	0.644444	0.254788	0.254788	0	0	0.0679473	0	0	0	0	0	0	0	0	0	0.0374341	0	0	0
ENSG00000134028	0.551635	-0.0191746	0.0391902	-0.000753598	0.259054	5.62935e-06	6.99024e-05	0.000338697	0.000187594	-5.30167e-06	0.000982333	-0.000118713	-4.25768e-06	-6.14193e-05	-1.88528e-05	-3.54222e-05	-4.62088e-05	-4.48918e-05	0.000416659	0.00154469	0.000223676	0.000436435	0.000524335	108.181	104.962	21728	1.17619	0.628571	0.510062	0.626544	0.705159	0.332316	0.0669399	0	0.00684762	0.00685889	0.0125366	0.00703129	0.0223447	0.017003	0.0207778	0.0162381	0.00516286	0.00749798	0	0.0263576	0	0	0
ENSG00000111775	-0.176766	0.000811275	0.180337	0.0736703	-0.0230012	-5.50126e-06	2.9626e-05	-0.000129986	-0.000107744	-6.68164e-05	-9.51851e-05	-0.000118713	5.05777e-05	-6.14193e-05	-1.88528e-05	-3.54222e-05	0.00447085	-4.48918e-05	0.000471592	5.63658e-05	-5.40013e-05	-6.55756e-05	0.000114259	42.3787	31.6346	2652	1.01329	0.418605	0.554988	0.693799	0.581561	0.0990777	0.0124802	0	0.00241595	0.00179601	0	0	0.00814526	0.0104186	0	0	0.00211388	0	0	0	0	0	0
ENSG00000133069	-0.0388574	0.00272989	-0.00991694	-0.0252591	-0.0230012	-2.33743e-06	-1.08208e-06	-6.88914e-06	-6.91638e-05	-5.77328e-05	-9.51851e-05	-0.000118713	2.68267e-05	-6.14193e-05	-1.88528e-05	-3.54222e-05	0.00344003	5.82818e-05	0.000605748	0.000728269	-8.47404e-05	-7.30451e-05	0.000152883	56.4256	37.4718	45167	2.48718	0.553846	0.577109	0.626053	0.604962	0.143	-0.0143855	0.0122217	0.00625124	0	0.003	0	0.00318125	0.00539841	0.00545715	0.00212121	0.0025641	0	0	0.0114163	0	0	0
ENSG00000128285	-0.421701	-0.00841787	0.151692	-0.0109833	-0.0230012	-8.68057e-06	-3.41037e-05	-0.000129986	-0.000107744	-0.000109465	0.00096921	0.00514999	5.05777e-05	-6.14193e-05	-1.88528e-05	-3.54222e-05	-4.62088e-05	-4.48918e-05	-0.000498205	-0.000324897	-0.000109495	-0.000117493	-0.000137049	57.8667	53.2222	4064	2.11111	0.266667	0.588375	0.626445	0.54	0.0323378	-0.0119378	0	0	0	0	0	0	0	0	0	0	0.00740667	0.00740667	0	0	0	0
ENSG00000119919	-0.3768	-0.0254604	0.160052	0.00528007	-0.0230012	-8.68057e-06	0.000191698	-0.000129986	0.000597429	0.000938508	-9.51851e-05	-0.000118713	5.05777e-05	-6.14193e-05	-1.88528e-05	-3.54222e-05	-4.62088e-05	-4.48918e-05	-0.000498205	0.00219736	0.000669891	-0.000117493	0.000914567	32.8571	33.7857	3588	2.35714	0.285714	0.486656	0.598819	0.547619	0.353266	-0.135466	0	0	0	0	0	0	0.0369143	0	0.0387714	0.0519429	0	0	0	0	0	0
ENSG00000128739	-0.0929525	0.00318829	-0.0926977	0.0147078	-0.0230012	0.00014598	0.000250194	0.000783313	0.000625516	0.000388457	-9.51851e-05	-0.000118713	-0.000637875	-6.14193e-05	-1.88528e-05	-3.54222e-05	-4.62088e-05	-4.48918e-05	0.0011321	0.000808136	9.40819e-05	0.000309401	0.000899956	428.325	232.843	155076	1.04819	0.385542	0.549185	0.947035	0.595783	1.29262	0.161333	0.141107	0.134338	0.141413	0.0854277	0.0615849	0.0372578	0.0464774	0.0404886	0.0403157	0.0246795	0	0	0.330917	0	0	0
ENSG00000112812	-0.0825645	-0.011632	0.0989141	0.0241421	-0.0230012	9.72406e-06	0.00017357	0.000198372	0.000507792	0.000100484	-9.51851e-05	-0.000118713	2.27766e-05	-6.14193e-05	-1.88528e-05	-3.54222e-05	-4.62088e-05	-4.48918e-05	0.0002673	0.00152924	0.000601955	0.00103853	0.000335894	28.8462	19.5692	8923	1.07692	0.461538	0.545559	0.655483	0.597546	0.387354	-0.0894918	0	0.0201227	0	0	0.0404238	0.0109877	0.0339508	0.0145569	0.0338431	0.0104062	0	0	0.0133631	0	0	0
ENSG00000147697	0.23399	-0.0199809	0.000466914	0.0356417	0.183169	-6.42106e-06	1.29028e-05	0.000138377	0.000107819	5.92024e-06	-9.51851e-05	0.00505346	-9.04695e-06	-6.14193e-05	-1.88528e-05	-3.54222e-05	-4.62088e-05	-4.48918e-05	-0.000294498	-7.59225e-05	-3.69849e-05	-0.000117493	-0.000124375	82.4234	45.3423	38692	2.11712	0.747748	0.622613	0.699513	0.65126	0.111898	0.033519	0	0.00878218	0	0	0	0	0.00768468	0.0118972	0.011852	0.00571907	0	0.00727097	0.0286596	0	0	0
ENSG00000085276	-0.0339729	-0.00774308	-0.181234	-0.0477896	-0.0230012	1.07496e-05	7.028e-05	0.000111311	0.000134304	8.22815e-05	-2.34389e-05	-0.000118713	-0.000771314	-6.14193e-05	-1.88528e-05	-3.54222e-05	-4.62088e-05	-4.48918e-05	0.0014926	0.00208435	0.000404844	0.000507206	0.000573593	60.3333	43.5056	580119	3.07865	0.569288	0.568345	0.622774	0.605791	0.747619	0.0507486	0.00548047	0.0100065	0.0117547	0.0071167	0.0171982	0.0239636	0.0170648	0.0106973	0.0133082	0.00950392	0.000499251	0	0.395056	0	0	0
ENSG00000146039	-0.229829	-0.0220104	0.0258867	-0.0235103	-0.0230012	2.90279e-06	3.46258e-06	0.000419742	0.000272165	0.000273273	-9.51851e-05	-0.000118713	-8.97797e-06	-6.14193e-05	0.000139317	-3.54222e-05	-4.62088e-05	0.000628273	0.00105182	0.000449984	0.000729843	0.000309531	0.000434089	203.164	173.026	26492	5.32759	0.482759	0.541467	0.615612	0.572557	0.339263	0.0367012	0	0.00540178	0.00502931	0.0172638	0.00820263	0.00912414	0.00614138	0.0243707	0.0208879	0.0189704	0	0	0.0286264	0	0.00338276	0
ENSG00000134198	0.0165148	-0.0205922	-0.00421691	-0.0166891	-0.0230012	1.09089e-05	9.665e-05	5.28884e-05	0.000209088	0.00048668	-9.51851e-05	-0.000118713	-7.04741e-05	-6.14193e-05	9.68066e-05	-3.54222e-05	-4.62088e-05	0.000178604	0.000141331	0.00156143	0.000713199	0.000599722	0.000622186	40.1126	32.2035	41489	2.41558	0.489177	0.551892	0.617131	0.614358	0.442354	0.0593276	0.0113789	0.00878788	0.0158358	0.00724416	0.00769177	0.0252009	0.0213758	0.00810723	0.0174199	0.029548	0	0	0.0581856	0	0.00247359	0
ENSG00000037474	-0.152625	0.00266564	0.00903954	-0.0187389	-0.0230012	2.5511e-06	2.57777e-06	1.12682e-05	3.0633e-05	0.000207673	-9.51851e-05	0.000459349	2.04107e-05	0.00150563	7.71551e-05	0.000343595	0.000354784	-4.48918e-05	3.7539e-06	0.000573255	0.000329152	0.000149982	0.000406957	168.862	135.978	34052	5.16646	0.483354	0.555472	0.602816	0.585658	0.239441	0.0307398	0.00509801	0.00435883	0.0068163	0.0108967	0.0086654	0.00781946	0.00599673	0.00626211	0.00760818	0.015719	0	0.000812632	0.0145003	0.00188464	0.00205331	0.00175075
ENSG00000142621	0.10602	0.00806732	-0.0917981	0.0738549	0.140171	1.50603e-05	6.23328e-05	-6.78516e-05	0.000221201	0.000286187	-9.51851e-05	0.00220847	-8.8973e-05	-6.14193e-05	0.000134116	-3.54222e-05	-4.62088e-05	-4.48918e-05	0.000805437	0.000336267	-5.82922e-05	0.000346872	0.000411858	36.0152	33.9848	153011	3.13636	0.515152	0.528769	0.632791	0.629545	0.356019	0.0759163	0.0257086	0	0.0178379	0.0278346	0.0208939	0	0.0157655	0.00275455	0.0180859	0.0196105	0	0.00327152	0.0670774	0	0.00327152	0
ENSG00000152092	-0.324074	0.0225139	-0.138674	-0.0312372	-0.0230012	-8.68057e-06	3.16647e-05	-0.000129986	4.12316e-05	-0.000109465	-9.51851e-05	-0.000118713	-0.000411021	-6.14193e-05	-1.88528e-05	0.0050688	-4.62088e-05	-4.48918e-05	0.000382324	7.60226e-05	-0.000109495	-1.50572e-05	-0.000111885	154.606	148.788	307671	3.36364	0.378788	0.528542	0.587041	0.556566	0.308259	0.0620568	0	0	0	0	0	0	0.0107519	0	0.00819091	0	0	0	0.221875	0	0	0.0235773
ENSG00000127920	-0.112357	-0.00388696	0.116061	-0.0146254	-0.0230012	3.23046e-06	-1.53573e-05	2.03523e-06	0.000214575	7.81134e-05	-3.19324e-05	0.00228693	4.85367e-05	-6.14193e-05	3.90815e-05	-3.54222e-05	-4.62088e-05	2.10315e-05	0.000741993	0.00108094	-0.000109495	5.5441e-05	4.24472e-05	128.396	109.465	6911	1.3513	0.516729	0.516093	0.570306	0.592491	0.177158	0.0176031	0.0121837	0.00604486	0.0130851	0.00335309	0.00444421	0.00718422	0.00306468	0.00585279	0.0177215	0.00929733	0.000440149	0.00338181	0.000981041	0	0.00123903	0
ENSG00000183760	0.0339985	-0.00846026	0.0231857	-0.0116446	-0.0230012	1.00511e-05	9.74218e-05	-0.000129986	-0.000107744	0.000185065	0.0016763	-0.000118713	3.35228e-05	-6.14193e-05	-1.88528e-05	-3.54222e-05	-4.62088e-05	-4.48918e-05	0.00312089	-0.000169511	0.000139199	-0.000117493	-0.000104749	57.6842	36.6842	27580	3.07895	0.631579	0.593036	0.627445	0.617325	0.212446	0.014702	0.0263158	0	0	0	0.0464895	0	0.0215019	0	0	0.0145984	0.012327	0	0.00819771	0	0	0
ENSG00000197653	-0.46517	0.0254852	-0.100313	-0.0954728	0.0342827	-6.66818e-06	-3.41037e-05	0.000229667	-0.000107744	-1.4082e-05	-9.51851e-05	-0.000118713	-1.46512e-05	-6.14193e-05	-1.88528e-05	0.00531428	-4.62088e-05	-4.48918e-05	-0.000498205	-0.000324897	-0.000109495	0.000544949	-0.000291175	32.4468	26.0426	173711	4.04255	0.425532	0.541598	0.619314	0.532624	0.116775	-0.0322371	0	0	0	0	0	0.00782168	0	0.0159442	0	0.00472766	0	0	0.0313534	0	0	0.0247112
ENSG00000100650	0.0644319	0.00261313	-0.00982476	-0.0103135	-0.0230012	-9.5367e-07	-3.41037e-05	-3.46564e-06	-6.03498e-05	-5.40361e-05	7.54693e-05	0.000726018	2.63667e-05	-6.14193e-05	9.67924e-05	-3.54222e-05	0.00364716	2.26932e-06	-0.000233694	8.99648e-05	0.000161954	-5.57273e-05	-1.8042e-05	180.637	155.688	45105	2.00685	0.455479	0.57218	0.609133	0.622489	0.120532	0.0316422	0.000978767	0.00405137	0.00794452	0.00519329	0.0057024	0.00616222	0	0.00560892	0.00260582	0.00274733	0.00118751	0.00118751	0.0116374	0	0.00247329	0
ENSG00000196866	0.302738	-0.0205553	0.308634	0.0934507	-0.0230012	2.84156e-06	-3.41037e-05	0.000274198	0.000160324	0.00105829	-9.51851e-05	-0.000118713	5.05777e-05	-6.14193e-05	-1.88528e-05	0.00290971	-4.62088e-05	-4.48918e-05	-0.000498205	0.00085286	-0.000109495	-0.000117493	0.000100254	32.4694	14.4694	392	1	0.632653	0.620822	0.655647	0.662925	0.215197	0.0673055	0.0307102	0.0140735	0	0	0	0	0	0.0179184	0.0147388	0.05788	0	0	0	0	0	0.0136041
ENSG00000027001	-0.0417915	0.0025491	-0.0944716	0.0764123	-0.0230012	2.21875e-05	0.000147101	0.000197445	0.000231696	4.26376e-05	-9.51851e-05	-0.000118713	-0.000130117	0.00333544	-1.88528e-05	-3.54222e-05	-4.62088e-05	-4.48918e-05	-0.000238682	0.000281922	-2.44528e-05	-1.17661e-05	0.000765764	31.4853	21.1324	159230	1.34559	0.441176	0.566907	0.638618	0.604464	0.425632	0.0419771	0.0341731	0.0157742	0.0155382	0.0100287	0.0211515	0.0233107	0.0296235	0.0145158	0.0186629	0.00753897	0	0	0.0868541	0.00408529	0	0
ENSG00000185842	0.124037	0.00417484	-0.171666	-0.0798107	-0.0230012	4.26935e-05	5.17364e-05	0.000228553	0.00021633	0.000238034	-9.51851e-05	-0.000118713	-0.000317566	0.00193414	0.000311198	0.00028213	-4.62088e-05	-4.48918e-05	-0.000498205	0.000763243	0.000183906	0.000408351	0.000711041	34.0594	22.8713	503032	3.31683	0.683168	0.588872	0.627709	0.632603	0.62795	0.0470357	0.0297511	0.057595	0.035285	0.0428405	0.00586601	0.0283408	0.0140332	0.0158948	0.0178181	0.0172238	0	0	0.176954	0.0024	0.00705875	0.00146683
ENSG00000100368	0.00590741	-0.0121877	0.0250584	-0.0391251	-0.0230012	8.61281e-06	7.14818e-05	3.98563e-05	4.05527e-05	0.000528091	0.000294003	0.0008779	2.23771e-05	0.000834768	9.51689e-05	-3.54222e-05	-4.62088e-05	2.32012e-05	0.00134834	-0.000111212	4.0578e-06	0.000156321	9.03614e-05	77.4949	74.5597	26821	2.47099	0.40273	0.50735	0.578045	0.612558	0.243921	0.0737141	0.00284225	0.00635768	0.00959522	0.0149701	0.0203008	0.0131491	0.0172612	0.00752948	0.00815358	0.0316005	0.00270819	0.00140102	0.0135551	0.00107782	0.00243857	0
ENSG00000197608	0.0175963	-0.00262143	0.0146969	-0.0263889	-0.0230012	4.02743e-06	6.05484e-05	-5.84242e-05	-9.52203e-05	-2.1915e-05	-9.51851e-05	-0.000118713	3.3517e-05	-6.14193e-05	-1.88528e-05	-3.54222e-05	0.00451632	-4.48918e-05	0.000334112	-0.000324897	-0.000109495	8.99751e-05	0.000185106	25	22.2215	31299	2.1745	0.577181	0.553783	0.612877	0.614541	0.159347	0.0122463	0.00654228	0.00775034	0.0132514	0.00933738	0.00838121	0.0041302	0.0154738	0.00317248	0.000688591	0.00433942	0	0	0.00820049	0	0	0
ENSG00000172020	-0.251622	0.0098892	-0.0620123	0.0165453	-0.0230012	2.64001e-05	-3.41037e-05	0.000235046	-0.000107744	-0.000109465	-9.51851e-05	0.00542791	-7.34203e-05	-6.14193e-05	-1.88528e-05	-3.54222e-05	-4.62088e-05	-4.48918e-05	-0.000498205	-0.000324897	8.75913e-05	0.000196508	-0.000291175	251.184	250.947	98166	1.10526	0.368421	0.548229	0.598666	0.56886	0.245805	0.0255314	0	0	0.0429362	0.0670978	0.0263158	0	0	0.0161827	0	0	0	0.00779737	0.0596017	0	0	0
ENSG00000172016	-0.146679	-0.0170002	0.177975	0.0569879	-0.0230012	-8.68057e-06	-3.41037e-05	-0.000129986	-0.000107744	-0.000109465	-9.51851e-05	-0.000118713	5.05777e-05	-6.14193e-05	-1.88528e-05	-3.54222e-05	-4.62088e-05	-4.48918e-05	-0.000498205	-0.000324897	0.00199323	0.00284753	0.000965801	1065.8	434	2747	1	0.6	0.626381	0.725021	0.586667	0.40024	0.40024	0	0	0	0	0	0	0	0	0	0	0	0	0	0	0	0
ENSG00000186994	-0.0940466	-0.00127694	0.0425142	-0.00978672	-0.0230012	-6.30871e-06	-3.41037e-05	-7.81813e-05	1.44842e-05	-3.24907e-05	-9.51851e-05	0.00226711	2.96918e-05	0.00272735	-1.88528e-05	-3.54222e-05	-4.62088e-05	-4.48918e-05	-0.000215793	0.000186874	-0.000109495	-0.000117493	-0.000173732	32.0151	29.5623	20678	2.2566	0.381132	0.514267	0.587355	0.595597	0.0651655	0.00649349	0	0	0	0.00387396	0.00534491	0	0	0.0022966	0.0067203	0.00381523	0	0.00335396	0.0100392	0.00335396	0	0
ENSG00000176024	-0.111132	0.000551998	0.0395494	0.0724859	-0.0230012	1.47659e-05	-3.41037e-05	-0.000129986	0.000498383	0.000167381	-9.51851e-05	-0.000118713	5.48944e-06	-6.14193e-05	0.000138298	-3.54222e-05	-4.62088e-05	-4.48918e-05	0.00168446	0.00162911	2.74222e-05	0.000229468	0.000378344	16.0286	13.4095	21612	1.49524	0.47619	0.5459	0.622407	0.592698	0.327171	0.0690995	0.00303048	0.0326648	0.0288982	0.017619	0.00891807	0	0	0	0.0333257	0.0137219	0	0	0.0216724	0	0.00336095	0
ENSG00000007174	-0.0955119	0.0142357	-0.151292	-0.093902	-0.0230012	1.57582e-05	-3.41037e-05	0.000598019	6.76215e-05	0.000613281	-9.51851e-05	-0.000118713	-0.000274203	-6.14193e-05	0.00107949	0.00160109	-4.62088e-05	-4.48918e-05	-0.000498205	8.41332e-05	0.000767143	-4.91603e-05	0.000586969	31.6512	26.8372	371317	2.34884	0.372093	0.537286	0.612447	0.595349	0.517777	-0.141385	0.0323558	0.0210744	0	0.0226364	0.0189209	0	0	0.0322741	0.00964186	0.035823	0	0	0.156111	0	0.0234902	0.00755935
ENSG00000117215	0.341565	-0.0198066	0.109525	-0.00756596	0.230625	4.21051e-07	-1.87424e-05	-0.000129986	-0.000107744	4.87261e-05	-9.51851e-05	-0.000118713	1.51559e-05	0.00372183	-1.88528e-05	-3.54222e-05	-4.62088e-05	-4.48918e-05	0.000310345	-4.51145e-05	-2.05937e-05	0.000447188	0.000326964	333.897	370.978	7618	2.53804	0.461957	0.495158	0.590714	0.669513	0.185184	0.050937	0.00275326	0.00373152	0	0	0.0123783	0.0165126	0.00251129	0	0	0.00784074	0	0	0.0170261	0.00455	0	0
ENSG00000129173	-0.101397	0.00578537	0.0534942	-0.020758	-0.0230012	1.85641e-05	-3.41037e-05	2.20633e-05	-5.09609e-05	-8.44216e-05	-9.51851e-05	-0.000118713	3.77336e-05	-6.14193e-05	-1.88528e-05	-3.54222e-05	-4.62088e-05	0.000191001	0.00354652	-3.62382e-05	0.000404081	0.000554288	-9.17836e-06	28.6695	23.0085	17557	1.38983	0.372881	0.565095	0.618529	0.59435	0.275174	0.0616082	0.0238068	0.0422847	0.00384407	0.00747797	0.00787288	0.0206068	0	0.00674068	0.00312203	0.00124127	0	0	0.00617373	0	0	0
ENSG00000143196	0.101694	-0.0232347	0.00952809	0.0136647	-0.0230012	-1.70359e-06	-3.41037e-05	0.00014214	2.69062e-05	-7.22427e-05	-9.51851e-05	-0.000118713	-3.56063e-05	-6.14193e-05	-1.88528e-05	0.00138418	-4.62088e-05	0.000286517	0.00138104	0.000707056	2.07829e-05	0.000117612	0.000601334	99.3689	81.9836	33805	1.93443	0.614754	0.503539	0.611365	0.628811	0.263814	0.0534862	0	0	0.00780656	0.00382926	0	0.015482	0	0.0120639	0.00740328	0.00184492	0	0	0.0414258	0	0	0.00655738
ENSG00000171496	-0.657435	0.0561027	0.241878	0.0411099	-0.0230012	-8.68057e-06	-3.41037e-05	-0.000129986	0.00202389	-0.000109465	-9.51851e-05	-0.000118713	5.05777e-05	-6.14193e-05	-1.88528e-05	-3.54222e-05	-4.62088e-05	-4.48918e-05	-0.000498205	0.00382392	-0.000109495	-0.000117493	-0.000291175	26.25	20.5	1060	1.75	0.375	0.586871	0.611822	0.5	0.193875	-0.193875	0	0	0	0	0	0	0	0	0.1172	0	0	0	0	0	0	0
ENSG00000119725	-0.177647	0.0376219	-0.0109885	0.0155879	-0.0230012	3.06716e-06	0.000104545	0.000266811	-0.000107744	2.98344e-05	0.000700343	0.00381911	3.11671e-05	-6.14193e-05	-1.88528e-05	-3.54222e-05	-4.62088e-05	-4.48918e-05	-4.98555e-05	-0.000324897	-6.44058e-05	-0.000117493	9.38689e-05	28.7018	24.5439	45894	2.4386	0.350877	0.529503	0.629735	0.581412	0.165075	0.0224016	0.0149588	0	0	0	0	0.0307018	0.0226664	0.0175909	0	0.00690438	0.00553574	0.00553574	0.00933003	0	0	0
ENSG00000196793	-0.204758	-0.000700908	0.0508081	-0.00166591	0.12576	1.28954e-05	2.66333e-05	0.000144743	0.000318172	-4.38513e-05	-9.51851e-05	-0.000118713	3.70096e-05	-6.14193e-05	0.000116389	0.00109008	-4.62088e-05	-4.48918e-05	0.001326	0.000292712	0.000701611	0.000430062	8.73706e-05	40.625	33.8967	18274	2.77174	0.451087	0.542403	0.608687	0.576812	0.29494	0.0347593	0.00308696	0.0102924	0.013163	0.0285203	0.0151196	0.0136783	0.00992935	0.0121793	0.0234175	0.00325214	0	0	0.00652171	0	0.00289239	0.00519891
ENSG00000182912	-0.15541	0.0100771	0.100335	0.0544966	-0.0230012	-8.68057e-06	-3.41037e-05	-0.000129986	-0.000107744	-0.000109465	-9.51851e-05	-0.000118713	5.05777e-05	-6.14193e-05	-1.88528e-05	-3.54222e-05	-4.62088e-05	-4.48918e-05	-0.000498205	0.00593373	-0.000109495	-0.000117493	-0.000291175	33.5556	21.1111	8736	2.11111	0.666667	0.594728	0.594728	0.585185	0.115667	-0.0127333	0	0	0	0	0	0	0	0	0	0	0	0	0	0	0	0
ENSG00000101470	-0.285437	0.00806478	0.087795	0.0622801	-0.0230012	1.50695e-05	8.81955e-06	-4.61169e-05	8.17569e-05	8.50654e-05	-9.51851e-05	0.00251598	3.68567e-05	-6.14193e-05	-1.88528e-05	-3.54222e-05	-4.62088e-05	-4.48918e-05	-2.92374e-05	0.00124581	1.02751e-05	-7.11599e-05	0.000598514	62.6476	48.7048	10531	1.02857	0.438095	0.568499	0.663357	0.563122	0.278195	0.0436428	0.0272712	0.00668762	0.0065581	0.0236222	0.0281714	0	0.00701714	0.0037181	0.010419	0.00964191	0	0.00370381	0.00659524	0	0	0
ENSG00000130508	-0.0139829	-0.00761606	-0.0714354	-0.0568561	-0.0230012	1.1084e-05	0.000108681	0.000138662	0.000306916	0.000377841	0.000376328	-0.000118713	-8.11329e-05	-6.14193e-05	0.00010495	0.000410168	-4.62088e-05	0.000142536	0.00132502	0.000526018	0.000205497	0.000177996	0.000243829	136.465	113.716	112965	2.44053	0.515419	0.527442	0.588685	0.609183	0.363834	0.0337705	0.0150351	0.0128933	0.0102183	0.0100617	0.00672135	0.0218903	0.0233426	0.0119098	0.0227986	0.0241534	0.00328106	0	0.063309	0	0.00264776	0.00205826
ENSG00000197771	-0.011153	0.0043852	-0.0323505	-0.0302974	-0.0230012	1.43631e-05	1.50854e-05	2.84647e-05	0.000246457	0.000125751	0.000431947	-0.000118713	-4.43847e-05	0.00209248	-1.88528e-05	-3.54222e-05	-4.62088e-05	7.26726e-05	0.00173606	-3.70821e-05	-5.92665e-05	-0.000117493	-0.000150044	74.6489	57.3564	63096	2.50532	0.398936	0.5642	0.614137	0.609663	0.241551	-0.0460896	0.0368819	0.018383	0.00499894	0.017017	0.00323404	0.00905	0.00804149	0.00702447	0.0194745	0.0116585	0.00366809	0	0.0456453	0.00259043	0	0
ENSG00000184304	-0.207397	-0.000804799	-0.185198	-0.0250896	-0.0230012	2.16865e-05	8.30569e-05	3.01336e-06	0.000436628	8.8959e-06	0.000455419	-0.000118713	-0.00079342	-6.14193e-05	-1.88528e-05	-3.54222e-05	-4.62088e-05	-4.48918e-05	0.00163797	0.00179023	0.000193086	8.70528e-05	0.000530192	35.4406	31.6398	615417	1.39847	0.383142	0.534084	0.600983	0.576364	0.773992	0.111876	0.0196818	0.023364	0.0118816	0.020076	0.0166113	0.0264145	0.0191535	0.00589615	0.0299304	0.00586656	0.00383142	0	0.405682	0	0	0
ENSG00000153976	0.217471	-0.0265901	-0.0673153	-0.00462551	-0.0230012	4.10623e-05	0.000211442	0.000558633	0.00110514	0.000450966	-9.51851e-05	-0.000118713	-0.000128602	-6.14193e-05	-1.88528e-05	-3.54222e-05	-4.62088e-05	-4.48918e-05	-0.000498205	0.00211342	-0.000109495	0.000187127	0.000617171	31.7037	26.9074	106238	2.38889	0.425926	0.562151	0.609581	0.648457	0.607756	0.318558	0.0296556	0.0573755	0.0252588	0	0.0592	0.0218481	0.040142	0.030528	0.066686	0.0277778	0	0	0.0861259	0	0	0
ENSG00000188958	-0.417336	0.00407734	-0.0326391	-0.0017981	-0.0230012	5.19972e-05	-3.41037e-05	-0.000129986	-0.000107744	-0.000109465	-9.51851e-05	-0.000118713	-7.83404e-05	-6.14193e-05	-1.88528e-05	-3.54222e-05	-4.62088e-05	-4.48918e-05	0.00196564	0.00210468	-0.000109495	-0.000117493	0.00110899	16.6667	20.3333	63368	1.55556	0.555556	0.434678	0.690244	0.540741	0.532931	-0.111852	0.0761692	0	0	0	0.128726	0.0309444	0	0	0	0	0	0	0.0619667	0	0	0
ENSG00000164692	-0.0955854	-0.00469	0.00406702	-0.0447524	-0.0230012	4.38152e-07	-3.02834e-06	-0.000100805	-5.56544e-05	7.26082e-05	1.31809e-05	-0.000118713	-4.02795e-05	0.00227765	0.000173285	0.000106765	0.00111779	-2.02554e-05	0.000142692	0.000350006	-2.41795e-05	0.00012947	0.000102919	1368.09	1274.29	36671	2.91855	0.523756	0.51105	0.542789	0.595336	0.188871	0.00487566	0.00928953	0.00667002	0.00932106	0.00351521	0.00330204	0.00334436	0.00508024	0.00129367	0.00286398	0.00902446	0.000754072	0	0.0436721	0.00281313	0.00410923	0.000656787
ENSG00000110987	-0.170788	0.00146873	-0.00602179	-0.052307	-0.0230012	7.12327e-07	-2.5608e-05	-5.84303e-05	-4.56407e-05	0.000111429	0.000304221	0.00465505	-4.45684e-05	-6.14193e-05	-1.88528e-05	-3.54222e-05	-4.62088e-05	0.000175866	-0.000229654	-0.000324897	9.17295e-05	-7.8164e-05	-0.000247742	82.0429	67.2146	42620	2.37879	0.431818	0.555792	0.609136	0.582576	0.134875	0.0138796	0.00287642	0.00754734	0.0152419	0.00148883	0.00252525	0.00682815	0.00138889	0.00317221	0.00341455	0.0109486	0.00277929	0.00671089	0.0457336	0	0	0
ENSG00000162972	-0.252073	0.0447716	-0.0209309	0.0270275	-0.0230012	2.57485e-05	4.63483e-05	0.000112054	-0.000107744	-0.000109465	0.00164938	-0.000118713	-0.000109772	-6.14193e-05	-1.88528e-05	-3.54222e-05	-4.62088e-05	-4.48918e-05	6.06122e-06	9.11994e-06	0.000368613	9.1814e-05	0.00246333	30.0952	28.4603	53223	3.77778	0.333333	0.528851	0.621175	0.568783	0.608529	0.0989812	0.0461429	0.0102952	0.041903	0.0296444	0.00583175	0	0.0131524	0.0107302	0	0	0.0121397	0	0.0770748	0	0	0
ENSG00000178031	0.0323707	-0.00987944	-0.162231	-0.0655563	-0.0230012	3.09318e-06	-2.14544e-05	-6.46272e-05	0.00018965	0.000162828	-9.51851e-05	-0.000118713	-0.000255545	0.00252063	7.05049e-05	0.00151602	-4.62088e-05	-4.48918e-05	0.000191314	-0.000145553	5.33941e-05	-4.80351e-05	0.0002425	106.26	72.6412	437056	3.41985	0.396947	0.5656	0.623054	0.617048	0.324717	0.0696353	0.0134681	0	0.0134457	0.00113846	0.0106678	0.00704164	0.00206793	0.00289749	0.0163512	0.0134962	0	0	0.147143	0.00310534	0.00191108	0.00716641
ENSG00000080031	0.0414373	-0.0197899	0.021556	-0.0271832	-0.0230012	3.2514e-06	-3.41037e-05	4.67484e-05	0.000248874	-1.26098e-06	-9.51851e-05	-0.000118713	-5.09809e-06	0.00177321	0.000241654	-3.54222e-05	-4.62088e-05	8.98596e-05	0.0011799	0.00104584	-1.47334e-05	-2.27943e-05	-0.000150998	83.8018	68.1014	28258	3.30876	0.585253	0.553644	0.60337	0.618587	0.187755	0.00505445	0.00551469	0.0165827	0.0113152	0.00263318	0.00594194	0.00438894	0	0.00783502	0.0196074	0.00536313	0	0	0.0267615	0.00220645	0.00557143	0
ENSG00000136153	0.201509	-0.00557121	-0.121847	-0.0600474	-0.0230012	2.80714e-06	1.90645e-05	6.10309e-05	6.83365e-05	0.0001326	-5.49309e-05	0.00151001	-7.13204e-05	0.000673268	4.63853e-05	2.70624e-05	-4.62088e-05	-4.48918e-05	0.000679287	0.000368148	0.000314031	0.000186292	0.000219671	124.661	88.8303	239434	3.18655	0.480672	0.595768	0.633068	0.645748	0.270496	0.0471684	0.00962731	0.0082917	0.0048149	0.0109581	0.00436821	0.00658967	0.00869199	0.0084682	0.00968117	0.0119979	0.000280112	0.00228964	0.0585924	0.000883585	0.00139524	0.000288627
ENSG00000024526	-0.200084	-0.00301345	0.0351713	-0.0439674	-0.0230012	2.91029e-05	0.00023144	0.000132737	0.000258476	0.000245014	-9.51851e-05	-0.000118713	-1.0558e-05	-6.14193e-05	-1.88528e-05	-3.54222e-05	-4.62088e-05	0.000316402	0.00198636	0.000638857	0.000183441	0.000317709	0.000132785	29.8797	22.812	23069	1.30827	0.428571	0.556521	0.622653	0.577605	0.408402	0.0890055	0.0419887	0.0406105	0.0110468	0.0139113	0.0189173	0.0203805	0.0434114	0.0116471	0.0201353	0.0175698	0	0	0.0293859	0	0	0
ENSG00000081320	-0.0703867	-0.00293063	-0.00651908	-0.0435306	-0.0230012	2.26574e-06	1.08817e-05	0.000257757	0.000171253	0.000134218	5.27854e-05	0.00111329	1.7611e-05	-6.14193e-05	6.83008e-05	6.11651e-05	0.000179372	7.57758e-05	0.00108894	0.000661863	4.29982e-05	0.000112675	9.35334e-05	221.514	193.843	42937	5.03771	0.440422	0.537215	0.583297	0.599612	0.218679	0.0264389	0.00881042	0.00295209	0.0113693	0.00623831	0.00466041	0.00851502	0.00735427	0.0171895	0.0153396	0.0120781	0.00102966	0.00173193	0.015846	0	0.00186394	0.000446154
ENSG00000144021	-0.167357	-0.00450771	0.113154	0.021715	-0.0230012	-3.37321e-06	-3.41037e-05	-0.000129986	-0.000107744	-0.000109465	-9.51851e-05	-0.000118713	3.50879e-05	0.00612935	-1.88528e-05	-3.54222e-05	-4.62088e-05	-4.48918e-05	-0.000498205	-0.000324897	-0.000109495	-0.000117493	-0.000291175	77.1053	59.0947	7217	1.12632	0.431579	0.549818	0.599747	0.583158	0.0355193	0.0213825	0	0.00711579	0	0	0	0.0135126	0	0	0	0	0	0	0.00744544	0.00744544	0	0
ENSG00000151025	-0.0420763	0.00465884	-0.160695	-0.0580122	-0.0230012	-7.66585e-06	-3.41037e-05	0.000158075	-0.000107744	-0.000109465	-9.51851e-05	-0.000118713	-0.00115148	-6.14193e-05	-1.88528e-05	-3.54222e-05	-4.62088e-05	0.000554895	0.0035167	0.00117391	-4.19006e-05	8.85067e-05	0.00040999	39.0556	27.5926	427164	1.68519	0.5	0.603951	0.645049	0.604416	0.774722	0.214967	0	0	0	0.003944	0	0	0	0.0127704	0	0	0	0	0.577789	0	0	0
ENSG00000136161	0.235598	-0.00578363	-0.00857685	-0.0175937	-0.0230012	-3.099e-06	-3.41037e-05	-0.000129986	0.000134965	0.000238881	0.00102344	-0.000118713	5.05777e-05	-6.14193e-05	-1.88528e-05	-3.54222e-05	0.00362324	-4.48918e-05	-0.00017413	-0.000178864	-0.000109495	3.02219e-05	-0.000124824	50.8736	41.0345	44274	1.74713	0.448276	0.564985	0.630272	0.651533	0.0956649	-0.0133581	0	0	0.0134621	0.00823214	0	0	0	0	0.0133445	0.0172658	0.007784	0	0	0	0	0
ENSG00000048471	-0.0894953	0.000555121	-0.183221	0.0767043	-0.0230012	4.24295e-06	-2.15751e-05	4.10179e-05	-1.31103e-05	5.5649e-05	-4.53978e-05	-0.000118713	-0.000300926	0.000567863	-1.88528e-05	-3.54222e-05	-4.62088e-05	0.000115059	0.0015642	0.00112544	0.000471872	0.00036249	0.000330074	415.676	346.438	597552	16.6747	0.428977	0.54673	0.58576	0.59637	0.423624	0.0595203	0.0142621	0.0046267	0.01077	0.00906591	0.00513562	0.00637025	0.0020482	0.00758098	0.00520312	0.00818388	0.000346449	0	0.168956	0.000756818	0	0
ENSG00000188257	0.115487	-0.0238873	0.137689	0.0517518	-0.0230012	6.58894e-06	5.28466e-05	0.00019778	0.000114843	4.71223e-05	0.000168856	0.00136022	3.70635e-05	-6.14193e-05	0.00021851	-3.54222e-05	-4.62088e-05	-4.48918e-05	0.000213016	0.00144326	0.000300871	1.36081e-05	4.6135e-05	685.487	432.016	5007	1.67016	0.465969	0.568779	0.658859	0.631152	0.23202	0.0408851	0.0291787	0.00314136	0.0124094	0.00751611	0.00441838	0.00268482	0.0142147	0.0145306	0.0122382	0.00776126	0.00183735	0.00207906	0.00649581	0	0.00507644	0
ENSG00000038427	0.24455	-0.0120069	-0.0701598	-0.0894034	-0.0230012	-2.74608e-06	-1.1097e-05	0.000100242	0.000147995	-8.76582e-05	-9.51851e-05	-0.000118713	-6.18233e-05	-6.14193e-05	0.000158353	2.02192e-06	0.000326847	-2.34591e-05	0.00166071	0.00113709	0.000497904	0.000294518	0.000166638	317.586	279.646	110838	4.54654	0.527926	0.526429	0.566596	0.653052	0.269717	0.0762892	0.00360957	0.00157287	0.0023742	0.000597074	0.00408032	0.0108319	0.00376117	0.0102065	0.0140609	0.00108085	0	0	0.0540275	0	0.00378988	0.000172961
ENSG00000185306	-0.195466	-0.000645739	-0.0780975	-0.0177565	-0.0230012	-1.24924e-06	-3.41037e-05	0.000200502	0.000335296	0.000307289	-9.51851e-05	-0.000118713	-0.000289047	-6.14193e-05	-1.88528e-05	-3.54222e-05	-4.62088e-05	-4.48918e-05	0.00268973	0.00175354	-0.000109495	-0.000117493	-0.000291175	23.1026	17.0513	124755	1.25641	0.589744	0.536588	0.641865	0.578388	0.330348	0.0708907	0	0.0219795	0.00690425	0	0	0	0	0.0146513	0.024359	0.0206564	0	0	0.163247	0	0	0
ENSG00000214188	-0.441346	0.0446868	-0.0881462	0.0202571	-0.0230012	-8.68057e-06	-3.41037e-05	0.00212571	-0.000107744	-0.000109465	-9.51851e-05	-0.000118713	-5.34444e-05	-6.14193e-05	-1.88528e-05	-3.54222e-05	-4.62088e-05	-4.48918e-05	0.00347289	-0.000324897	-0.000109495	-0.000117493	-0.000291175	25.9	21.4	144907	1	0.3	0.568069	0.598069	0.536667	0.2	0.2	0	0	0	0	0	0	0	0.1	0	0	0	0	0.05	0	0	0
ENSG00000243232	-0.308319	0.00111891	-0.0113123	-0.0499337	-0.0230012	-2.84861e-06	-3.41037e-05	-0.000129986	8.36642e-05	-0.000109465	-9.51851e-05	0.00503545	4.65604e-05	-6.14193e-05	-1.88528e-05	-3.54222e-05	-4.62088e-05	-4.48918e-05	-0.000498205	6.34737e-05	-0.000109495	-0.000117493	9.10989e-05	35.4239	33.3152	46116	1.36957	0.380435	0.510737	0.619259	0.559239	0.0930107	0.0130976	0	0.0226674	0	0	0	0	0	0	0.0105239	0	0	0.00724565	0.00193097	0	0	0
ENSG00000248801	-0.162202	-0.0385182	0.0221164	0.0194606	-0.0230012	-1.70765e-06	-3.41037e-05	-0.000129986	0.000345001	0.000588918	-9.51851e-05	-0.000118713	1.90983e-05	-6.14193e-05	-1.88528e-05	-3.54222e-05	-4.62088e-05	-4.48918e-05	0.000265467	0.00266572	-0.000109495	0.000463145	0.00035125	22.6923	23.2308	28023	1.19231	0.653846	0.515755	0.635038	0.584033	0.26791	0.0384485	0	0	0	0	0	0.027102	0	0	0.0248926	0.0346154	0	0	0.0151311	0	0	0
ENSG00000123219	-0.247301	0.0134972	-0.0102696	0.0163586	0.2202	2.44514e-06	3.81786e-05	9.16232e-05	0.000117592	0.000107311	-9.51851e-05	0.00209786	2.39606e-05	-6.14193e-05	-1.88528e-05	-3.54222e-05	-4.62088e-05	-4.48918e-05	0.00157946	0.000427427	-0.000109495	7.08603e-05	-0.000158539	42.7176	39.2748	45405	4.74046	0.381679	0.54669	0.608863	0.569593	0.168233	-0.0104008	0	0.00593282	0.0152947	0.00470501	0.0075592	0.00975119	0.0118168	0.00982443	0.0123893	0.0107445	0	0.00311603	0.0127939	0	0	0
ENSG00000168621	-0.1801	0.0157668	0.0245897	-0.0262645	-0.0230012	2.79083e-05	0.000248702	0.00114911	1.43465e-05	0.000348436	0.000536774	-0.000118713	-1.86723e-08	-6.14193e-05	-1.88528e-05	-3.54222e-05	-4.62088e-05	-4.48918e-05	0.000347385	0.000219343	0.000603831	0.000721166	9.4814e-05	60.6727	55.2545	27009	2.32727	0.6	0.561262	0.629299	0.580996	0.447031	-0.0920852	0.0378727	0.0117859	0.0256255	0.0380658	0	0.0288618	0.0462334	0.0567055	0.00671273	0.0226959	0.00439753	0	0.02432	0	0	0
ENSG00000198039	-0.312314	0.0195684	-0.0298563	0.000725916	-0.0230012	1.27e-05	2.94811e-05	-3.15954e-05	0.000164393	0.00039132	0.00132704	-0.000118713	3.18767e-06	-6.14193e-05	-1.88528e-05	-3.54222e-05	-4.62088e-05	-4.48918e-05	0.0017847	-9.09893e-05	0.000177523	0.000285833	0.000253015	24.2966	20.1483	60794	2.02119	0.470339	0.533135	0.609441	0.558561	0.300315	0.0326831	0.0079839	0.00774576	0.0108297	0.00914469	0.0237754	0.0236214	0.0103949	0.00436186	0.0149625	0.0248214	0.00989666	0	0.0227788	0	0	0
ENSG00000168779	-0.183731	-0.00568508	0.0958203	-0.013227	-0.0230012	-1.24315e-07	5.58628e-05	2.62652e-05	-4.15402e-05	0.000165286	0.00115445	-0.000118713	5.05777e-05	-6.14193e-05	-1.88528e-05	-3.54222e-05	-4.62088e-05	-4.48918e-05	0.00136244	0.000443562	5.76837e-05	0.000319748	0.000707542	39.6435	32.4	9344	2.46087	0.513043	0.552322	0.62691	0.58038	0.262288	0.062951	0.015017	0.0024961	0.00441253	0.0021287	0.00102261	0.00817913	0.0147078	0.00692696	0.00364	0.013618	0.00869565	0	0	0	0	0
ENSG00000171045	-0.0414438	0.00310057	-0.106736	0.0087653	-0.0230012	-6.17069e-07	1.34314e-05	0.000616442	0.000159588	0.000291985	8.50755e-05	9.68133e-05	-0.000135557	-6.14193e-05	2.13648e-05	-3.54222e-05	-4.62088e-05	9.84977e-05	0.000781791	0.00081131	0.00032457	0.000240595	0.000712307	109.697	78.2412	191160	6.09699	0.543906	0.580677	0.620338	0.604523	0.392718	0.0458965	0.0021367	0.00846049	0.00507826	0.00516571	0.00343587	0.00706381	0.0077711	0.0330908	0.0146983	0.0198979	0.00125436	0.000302984	0.089469	0	0.00086013	0
ENSG00000197991	-0.25299	-0.0138722	0.0503397	-0.0381957	-0.0230012	5.37578e-05	-3.41037e-05	-0.000129986	-0.000107744	0.00143293	0.00334366	-0.000118713	7.93923e-07	-6.14193e-05	-1.88528e-05	-3.54222e-05	-4.62088e-05	-4.48918e-05	-0.000498205	-0.000324897	-0.000109495	-0.000117493	0.000790225	18.7647	16.2941	18402	1.52941	0.352941	0.514478	0.623023	0.568627	0.489947	0.122582	0.106471	0	0.0504235	0.0356471	0.0501412	0	0	0	0	0.0764487	0.0239294	0	0.0239294	0	0	0
ENSG00000006606	-0.068101	-0.0376053	0.0435443	0.0780887	0.187338	2.07789e-05	0.000295856	0.000472941	-9.91836e-07	9.83435e-05	-9.51851e-05	-0.000118713	1.69381e-05	-6.14193e-05	-1.88528e-05	-3.54222e-05	-4.62088e-05	-4.48918e-05	0.000495014	0.00288969	0.000159221	-0.000117493	6.38011e-05	21.9375	25.0312	20363	1.03125	0.5625	0.53528	0.643873	0.6	0.354244	0.0427051	0.0130755	0.0308935	0	0.021715	0.0226014	0.0262161	0.0539422	0.0267291	0.0058694	0.0103	0	0	0.0161694	0	0	0
ENSG00000129195	0.486067	-0.00292966	0.114687	0.00908895	-0.0230012	5.26985e-05	0.000155471	0.00039229	0.000303199	0.000327328	0.00114673	-0.000118713	5.05777e-05	-6.14193e-05	-1.88528e-05	-3.54222e-05	-4.62088e-05	-4.48918e-05	0.000964531	-1.65414e-05	0.000429268	0.0001415	0.000339281	44.7037	27.3951	7054	1.06173	0.555556	0.625016	0.742848	0.694033	0.482976	0.108398	0.0409247	0.0342028	0.0305136	0.0469732	0.0441062	0.0418447	0.0309919	0.0231537	0.0225942	0.0216497	0.00864198	0	0	0	0	0
ENSG00000071991	-0.332074	0.00885434	-0.0652739	-0.053111	-0.0230012	4.52936e-06	0.000174177	0.00136004	0.000300007	-0.000109465	-9.51851e-05	-0.000118713	3.48252e-06	-6.14193e-05	-1.88528e-05	-3.54222e-05	-4.62088e-05	-4.48918e-05	-0.000498205	0.00045343	4.39101e-05	-0.000117493	0.00276429	130.562	125.844	103055	3.65625	0.4375	0.496198	0.622742	0.555208	0.566554	0.112456	0	0	0	0.0267875	0	0.0245562	0.03405	0.0660562	0.0224188	0	0	0	0.0226371	0	0	0
ENSG00000118402	-0.0467998	0.00603104	0.0116189	-0.0144007	-0.0230012	-4.63206e-06	8.261e-06	0.000191845	0.000319046	-0.000109465	-9.51851e-05	-0.000118713	3.87806e-05	-6.14193e-05	-1.88528e-05	-3.54222e-05	-4.62088e-05	0.00127376	0.00185459	3.83888e-05	0.00027139	2.87245e-06	0.000447096	54.1807	40.241	32768	2.68675	0.493976	0.580311	0.627267	0.603614	0.231573	0.0570658	0	0.0052199	0	0	0	0.0105157	0.00692583	0.0142675	0.0234655	0	0	0	0.00567047	0	0	0
ENSG00000079112	0.00266547	-0.0187305	-0.0562823	-0.0246208	-0.0230012	2.69293e-05	0.000131814	0.000621909	0.000639881	0.000234854	-9.51851e-05	-0.000118713	-0.000130356	-6.14193e-05	-1.88528e-05	-3.54222e-05	-4.62088e-05	-4.48918e-05	0.000855532	0.000587391	0.000349931	0.000624333	0.000433971	475.024	325.654	90132	3.47244	0.598425	0.579543	0.619772	0.612008	0.521154	0.0515133	0.0196677	0.0120047	0.0355312	0.012234	0.0327266	0.0262425	0.0271244	0.0333332	0.0411055	0.0170662	0	0	0.086969	0	0	0
ENSG00000156269	-0.402057	-0.008607	-0.0634929	0.0424174	-0.0230012	-8.68057e-06	-3.41037e-05	-0.000129986	-0.000107744	-0.000109465	-9.51851e-05	-0.000118713	5.05777e-05	-6.14193e-05	-1.88528e-05	-3.54222e-05	-4.62088e-05	-4.48918e-05	0.00446566	0.000566822	-0.000109495	-0.000117493	-9.20576e-05	23.7	20.2	100356	3.4	0.3	0.554269	0.597687	0.543333	0.10162	-0.06866	0	0	0	0	0	0	0	0	0	0	0	0	0	0	0	0
ENSG00000178053	-0.113555	-0.00465395	0.00514062	0.0568538	-0.0230012	1.56439e-06	2.84602e-05	-6.48093e-05	5.32013e-05	9.50448e-05	0.000140558	-0.000118713	-2.25485e-05	0.000551835	-1.88528e-05	6.94584e-05	-4.62088e-05	-3.77555e-05	0.000642634	0.00228158	0.000253627	-5.46192e-05	0.000190433	137.036	87.5418	36089	2.25498	0.50996	0.573776	0.63657	0.592287	0.249924	0.0243754	0.00876565	0.00608483	0.00757725	0.00954036	0.00178557	0.00606595	0.010228	0.00288942	0.00884902	0.0101365	0.00164044	0	0.0351494	0.000737542	0	0.000484462
ENSG00000198929	-0.0208296	0.00174264	-0.139989	-0.0117722	-0.0230012	-5.71953e-06	-3.41037e-05	1.22733e-05	-0.000107744	-0.000109465	-9.51851e-05	0.00438268	-5.6334e-05	-6.14193e-05	-1.88528e-05	-3.54222e-05	-4.62088e-05	-4.48918e-05	0.00046129	-0.000324897	0.000235159	-0.000117493	-9.82736e-05	29.76	21.28	313757	2.28	0.56	0.552746	0.626121	0.608021	0.128088	-0.0149147	0.00836533	0	0	0	0	0.00314351	0	0.00630667	0	0	0	0.006328	0.0513889	0	0	0
ENSG00000189233	-0.151263	-0.00113922	-0.0310738	-0.027319	-0.0230012	-7.82296e-06	-3.62425e-08	-0.000129986	-6.3196e-05	-0.000109465	-9.51851e-05	-0.000118713	-6.56929e-06	0.00548181	-1.88528e-05	-3.54222e-05	-4.62088e-05	0.000127168	-0.000498205	-0.000324897	-4.86239e-05	-4.56906e-05	-0.00013227	172.12	152.08	61907	4.24667	0.326667	0.538244	0.59885	0.585889	0.0727857	0.0191009	0.00333333	0	0	0	0	0	0.00556939	0	0.00244933	0	0	0	0.0274687	0.00666667	0	0
ENSG00000120659	-0.0844714	-0.0349702	-0.0100802	0.0221638	-0.0230012	-8.68057e-06	-3.41037e-05	-0.000129986	-0.000107744	-0.000109465	-9.51851e-05	-0.000118713	5.05777e-05	-6.14193e-05	-1.88528e-05	-3.54222e-05	-4.62088e-05	-4.48918e-05	0.00479659	-0.000324897	-0.000109495	-0.000117493	0.000441736	23.75	25.8333	45277	1.5	0.25	0.520976	0.582718	0.597222	0.15	-0.0166667	0	0	0	0	0	0	0	0	0	0	0	0	0	0	0	0
ENSG00000153140	-0.0213285	-0.00736512	0.0536166	-0.00260606	-0.0230012	-2.89617e-06	-1.38965e-05	-8.49004e-05	-4.19213e-05	-0.000109465	-9.51851e-05	-0.000118713	4.43978e-05	-6.14193e-05	6.82677e-06	-3.54222e-05	0.00216719	-4.48918e-05	0.000995192	0.000745455	-1.837e-06	0.0002727	0.000301652	56.7143	43.0667	17525	1.00952	0.422222	0.578575	0.616357	0.607937	0.16731	0.0138984	0.00542159	0.00140254	0.000777143	0.00358032	0.00182349	0.00947746	0.00330349	0.00199873	0.00361905	0	0	0	0.00297048	0	0.000549206	0
ENSG00000105388	-0.0725749	-0.0248838	0.0407968	-0.00301619	-0.0230012	2.44304e-05	-1.63974e-06	9.06799e-05	0.000133075	0.000113343	0.00171345	-0.000118713	3.28729e-05	-6.14193e-05	-1.88528e-05	-3.54222e-05	-4.62088e-05	-4.48918e-05	0.000612547	0.0014102	0.000267661	-0.000117493	-4.20067e-05	621.072	437.783	21214	3.46377	0.521739	0.553645	0.610228	0.599241	0.283836	-0.0300271	0.0230375	0	0.0684812	0	0.0155797	0.0215957	0.00530725	0.00978261	0.0132406	0.0110435	0.0125855	0	0.0085101	0	0	0
ENSG00000116106	-0.0986234	-0.00852266	-0.0931716	-0.011754	-0.0230012	3.60126e-06	1.95047e-05	8.58836e-05	3.68525e-05	-6.0292e-05	1.31329e-05	0.000434536	-5.2723e-05	-6.14193e-05	-1.88528e-05	-3.54222e-05	-4.62088e-05	4.25042e-05	0.00169652	0.000694907	0.000290777	3.20803e-05	0.000832413	126.276	110.026	156175	5.30841	0.429907	0.552254	0.61411	0.594821	0.331936	0.0618524	0.00521682	0.00252664	0.00424766	0.00883001	0.0058988	0.0210165	0.00876396	0.00956998	0.00795014	0.00243726	0.000753738	0.00077775	0.0496532	0	0	0
ENSG00000164743	-0.346398	0.0160932	0.221132	0.0248305	-0.0230012	2.43783e-05	0.000220768	-0.000129986	0.000529476	-0.000109465	-9.51851e-05	-0.000118713	5.05777e-05	-6.14193e-05	-1.88528e-05	-3.54222e-05	-4.62088e-05	-4.48918e-05	-0.000498205	0.0041997	-0.000109495	-0.000117493	0.000253901	16.75	14.4583	1444	1.33333	0.333333	0.555153	0.64548	0.552778	0.350789	0.0857583	0.0467272	0.0265811	0.0416667	0	0	0.0135167	0.0416667	0	0.0350353	0	0	0	0	0	0	0
ENSG00000136731	-0.137598	-0.00318428	-0.0661936	0.0723959	-0.0230012	3.64632e-06	5.30578e-05	0.000168929	0.000131064	0.000143476	9.02834e-05	-0.000118713	-1.15167e-05	0.000241295	5.71759e-05	-3.54222e-05	0.00216458	8.13376e-06	0.00028357	0.000546775	7.27413e-05	0.000110276	-2.24698e-05	62.6195	50.4472	104477	2.30244	0.437398	0.553662	0.599151	0.588208	0.213978	0.0250896	0.00397427	0.00714325	0.00598248	0.0067251	0.0121316	0.0119549	0.0142493	0.0132516	0.01313	0.012537	0.0012906	0	0.0298467	0.000364065	0.00162602	0
ENSG00000105245	0.088077	0.0011946	0.031735	-0.00955931	-0.0230012	-3.01972e-06	-1.9352e-05	-6.91921e-05	9.17351e-05	-3.71633e-05	9.04837e-05	0.000800339	4.05937e-05	0.00285458	-1.88528e-05	-3.54222e-05	-4.62088e-05	-4.48918e-05	0.000165327	0.000109198	-4.309e-05	5.99124e-05	-1.56146e-05	42.8372	31.1938	24281	1.46512	0.542636	0.567492	0.644536	0.626501	0.112459	-0.000706178	0	0.00506279	0.00542636	0.00387597	0	0.00763721	0.00241163	0.00269512	0.0109677	0.00358363	0.00129199	0.00129199	0.00479897	0.00350698	0	0
ENSG00000108691	0.299684	-0.00345949	0.202082	0.0603847	-0.0230012	3.51234e-06	9.98969e-05	-9.85449e-05	6.21976e-05	0.00019317	0.000558761	-0.000118713	5.05777e-05	-6.14193e-05	-1.88528e-05	-3.54222e-05	-4.62088e-05	5.40431e-05	0.00189009	0.000444124	0.000297042	5.52367e-05	0.000547192	234.543	202.448	1918	1.72275	0.518957	0.527622	0.575996	0.662407	0.27088	0.0730765	0.00919013	0.00516988	0.0110952	0.00426015	0.00573511	0.0119403	0.0219066	0.00139384	0.00934365	0.0150001	0.00455053	0	0	0	0	0
ENSG00000106236	-0.047476	-0.0049192	0.0759122	-0.00811535	-0.0230012	6.67517e-06	6.66321e-07	7.83533e-05	-0.000107744	0.000322677	-9.51851e-05	-0.000118713	1.31578e-05	-6.14193e-05	-1.88528e-05	-3.54222e-05	-4.62088e-05	-4.48918e-05	0.000130171	0.00119423	0.00110802	0.000611196	0.000935996	233.133	138.277	12571	1.6988	0.518072	0.525343	0.665407	0.6035	0.390466	0.0484654	0.00856785	0.027582	0.00708057	0.0060241	0.0104295	0	0.00568424	0.00923614	0	0.0214191	0	0	0.0179865	0	0	0
ENSG00000178538	-0.151683	0.00749721	-0.0591485	-0.0262922	-0.0230012	7.01622e-06	1.3704e-05	6.39156e-05	0.000181392	0.000345842	0.000381853	0.000190711	-0.000144069	-6.14193e-05	-1.88528e-05	-3.54222e-05	-4.62088e-05	0.000441505	0.00109603	0.000273492	6.401e-05	0.000236849	0.000881651	89.361	59.7801	94065	4.41494	0.506224	0.5648	0.631501	0.585818	0.411217	0.0211623	0.0103324	0.00349954	0.0190323	0.00943335	0.0138166	0.00489531	0.00781566	0.00859608	0.0158971	0.0225673	0.0033195	0.000434985	0.09356	0	0	0
ENSG00000183734	0.0414113	-0.0150835	0.185462	0.0117523	-0.0230012	1.11466e-05	-2.43241e-05	-8.02567e-05	0.000590407	0.000661518	-9.51851e-05	-0.000118713	4.45994e-05	-6.14193e-05	-1.88528e-05	-3.54222e-05	-4.62088e-05	-4.48918e-05	-0.00012903	0.00111304	5.77155e-05	0.000827738	0.00121793	85.3448	69.954	2457	1.7931	0.45977	0.523806	0.63152	0.618582	0.418116	0.0177813	0.0168621	0.00533333	0.0131425	0.0210736	0.0162036	0.00444828	0.00159879	0.0022046	0.0383853	0.0382138	0	0	0.00287356	0	0	0
ENSG00000109625	0.339285	-0.0173332	0.0243615	0.00109657	-0.0230012	1.34593e-06	-9.58458e-06	-9.3582e-05	3.72536e-05	0.000120378	-9.51851e-05	0.00321456	-5.38296e-06	-6.14193e-05	0.000133898	-3.54222e-05	0.00160173	-4.48918e-05	-0.000498205	-0.000324897	9.89894e-05	-4.83874e-05	-0.000124401	61.3614	54.0512	27101	3.14759	0.557229	0.5322	0.610591	0.669127	0.13356	0.0299868	0.00475783	0.00434505	0.00911283	0.0110681	0.00671867	0.00296807	0.00400842	0.00161386	0.00797219	0.0113922	0	0.00468587	0.0268984	0	0.00326687	0
ENSG00000130294	-0.112309	0.0103264	-0.0675083	-0.0459275	-0.0230012	4.75395e-06	8.10081e-06	2.95075e-05	1.02336e-05	0.000240052	0.000509083	-0.000118713	3.43372e-07	0.00146688	-1.88528e-05	0.000362493	-4.62088e-05	0.00024238	0.000608201	0.000373803	0.000206626	-0.000117493	9.84949e-05	187.129	155.737	106544	2.55914	0.462366	0.556825	0.611405	0.592499	0.214294	0.0382205	0.0141411	0.00290388	0.0031129	0.015042	0.00837097	0.00864575	0.00689964	0.0070707	0.0064866	0.0173238	0.00420484	0	0.024146	0.00183804	0	0.00183804
ENSG00000110723	-0.16725	-0.00164682	-0.0549096	-0.0780955	-0.0230012	1.14628e-05	9.88382e-05	0.000787311	0.000567586	0.000576136	0.000815867	-0.000118713	-7.68449e-05	-6.14193e-05	-1.88528e-05	-3.54222e-05	-4.62088e-05	-4.48918e-05	-0.000265409	0.000940354	0.000202146	-1.80305e-06	0.000523755	26.8396	20.8019	88307	1.89623	0.462264	0.534558	0.621446	0.583176	0.420757	0.00254655	0.00749623	0	0.0205094	0.0194434	0.0173472	0.0134962	0.0217335	0.0406659	0.0371306	0.0339818	0.00633962	0	0.0612479	0	0	0
ENSG00000164604	0.0412109	0.00684267	0.0950846	-0.0302076	-0.0230012	-1.55391e-06	-3.41037e-05	0.000352369	6.69775e-05	-0.000109465	-9.51851e-05	-0.000118713	5.05777e-05	-6.14193e-05	0.000729572	-3.54222e-05	-4.62088e-05	-4.48918e-05	0.00265021	0.000288322	-0.000109495	0.000359637	8.1462e-06	28.4839	25.0161	9447	1.80645	0.66129	0.550726	0.621572	0.618548	0.182909	0.045274	0	0	0	0.0126052	0.0150944	0	0	0.0213839	0.00960645	0	0	0	0	0	0.0160065	0
ENSG00000127586	-0.115401	0.00473145	0.0752747	-0.0299761	-0.0230012	-1.85013e-06	7.09837e-05	3.50697e-05	0.000147279	-3.62322e-05	3.46408e-05	-0.000118713	4.27834e-05	0.00178548	2.33882e-05	0.000260032	-4.62088e-05	-4.48918e-05	0.00131406	1.67656e-05	0.000210546	3.15898e-05	0.000122433	81.396	67.3258	12691	4.06266	0.431078	0.55786	0.602593	0.591974	0.178464	0.0171653	0.0026005	0.00219499	0.0052416	0.00653159	0.00338947	0.0065901	0.0171798	0.00731728	0.0140216	0.00362978	0.000903403	0	0.00374643	0.00222121	0.000903403	0.00136476
ENSG00000177283	0.0308963	-0.00702679	0.168047	-0.0168382	-0.0230012	-8.48578e-07	-3.41037e-05	-0.000129986	-0.000107744	0.000261144	-9.51851e-05	-0.000118713	5.05777e-05	-6.14193e-05	-1.88528e-05	-3.54222e-05	-4.62088e-05	-4.48918e-05	0.0010605	0.00319386	-0.000109495	0.000116807	-4.50069e-05	37.4872	27.2821	3185	1.20513	0.666667	0.584254	0.639961	0.616798	0.172851	-0.0362154	0.0145026	0	0	0.0159385	0	0	0	0	0	0.0183692	0	0	0	0	0	0
ENSG00000197008	-0.231883	0.00412397	-0.000558914	0.0372788	0.0730957	5.74863e-06	7.80541e-05	7.08346e-05	0.00019366	0.000264223	0.000315768	0.000992394	1.58708e-05	-6.14193e-05	1.86733e-05	-3.54222e-05	-4.62088e-05	0.000113846	0.000402574	0.000814322	0.000330606	5.71435e-06	0.00034786	68.1525	55.1216	39288	3.88566	0.495463	0.552006	0.597739	0.572209	0.277318	0.0362098	0.00787514	0.00592886	0.00430732	0.0110944	0.012643	0.0142341	0.0183357	0.00890282	0.0165717	0.0185219	0.00285964	0.00156198	0.0166825	0	0.000802567	0
ENSG00000187908	-0.0809525	-0.0222272	-0.0508077	-0.0632489	-0.0230012	-5.94066e-06	-3.41037e-05	-0.000129986	8.65099e-05	-0.000109465	-9.51851e-05	-0.000118713	-8.30121e-07	-6.14193e-05	-1.88528e-05	0.00142982	-4.62088e-05	-4.48918e-05	0.00242966	0.000691243	-0.000109495	5.18833e-05	-9.99548e-05	654.019	505.523	83071	3.2243	0.401869	0.57131	0.640691	0.597819	0.138432	0.0221638	0	0.0106494	0	0	0	0	0	0	0.0106804	0	0	0	0.02471	0	0	0.00676822
ENSG00000151023	-0.156879	0.0157998	0.0087858	-0.0199845	-0.0230012	1.4374e-05	0.000163218	0.000640333	-0.000107744	0.00127794	-9.51851e-05	-0.000118713	4.06246e-06	-6.14193e-05	-1.88528e-05	-3.54222e-05	-4.62088e-05	-4.48918e-05	0.00281104	-0.000324897	-0.000109495	-0.000117493	-2.66966e-05	21.8333	18.9583	34181	1.41667	0.416667	0.547361	0.642635	0.584936	0.318879	0.0334956	0	0.0505407	0	0	0.0390667	0	0.0322583	0.03415	0	0.0687667	0	0	0.0223583	0	0	0
ENSG00000172818	-0.163453	-0.0111396	0.0899578	-0.0142619	-0.0230012	7.17076e-06	-2.22989e-05	0.000167988	-5.53745e-06	0.000115717	-9.51851e-05	0.0025567	3.50146e-05	-6.14193e-05	-1.88528e-05	-3.54222e-05	-4.62088e-05	-4.48918e-05	-4.49843e-05	0.000838209	2.96286e-05	0.000239109	0.000188583	43.1364	32.5584	10197	1.49351	0.519481	0.547269	0.640046	0.58382	0.211351	-0.00774524	0.0149377	0.0113636	0.00292468	0.00647403	0.0176842	0.00822597	0.00192987	0.0132099	0.00561948	0.0111611	0	0.00376105	0.00748064	0	0	0
ENSG00000222001	0.430566	-0.0213616	0.166259	0.0675039	-0.0230012	2.91305e-06	-3.41037e-05	-0.000129986	-0.000107744	-0.000109465	-9.51851e-05	-0.000118713	5.05777e-05	-6.14193e-05	-1.88528e-05	-3.54222e-05	-4.62088e-05	-4.48918e-05	0.00490567	-0.000324897	-0.000109495	-0.000117493	0.000197418	28.0769	18	3271	1	0.769231	0.570054	0.680868	0.684615	0.168656	0.168656	0	0	0	0.0450615	0	0	0	0	0	0	0	0	0	0	0	0
ENSG00000176971	0.0398551	-0.0120995	0.172018	-0.0137207	-0.0230012	6.6298e-06	1.31859e-05	-0.000129986	7.30625e-05	0.00014976	-9.51851e-05	0.0044897	5.05777e-05	-6.14193e-05	-1.88528e-05	-3.54222e-05	-4.62088e-05	-4.48918e-05	-0.000498205	8.63013e-06	-0.000109495	5.30411e-05	-2.62626e-06	46.982	42.009	3002	1.76577	0.36036	0.529331	0.590156	0.618318	0.143773	-0.0228933	0.00632878	0.00896369	0.0128725	0.0022018	0.0201318	0.00900901	0.00773096	0	0.00994102	0.0128485	0	0.00647844	0	0	0	0
ENSG00000143674	-0.0918571	-0.00797502	-0.0259778	-0.0276299	-0.0230012	6.74296e-06	-9.77938e-07	4.35298e-05	-1.04101e-05	-4.95655e-05	6.46757e-05	-0.000118713	-4.81267e-06	-6.14193e-05	6.22961e-05	5.10818e-05	0.00120307	-5.79621e-06	0.00179499	0.000191824	0.000191318	5.5774e-05	0.00038731	74.2721	53.0163	57380	4.49535	0.539535	0.57243	0.618033	0.595969	0.252904	-0.000980887	0.00738918	0.00535302	0.0289378	0.0147246	0.00174009	0.00180276	0.00541544	0.00769234	0.00535157	0.00296891	0.0011124	0	0.0266243	0	0.00173552	0.000399578
ENSG00000197872	-0.184027	-0.00637567	-0.0737172	-0.0369908	-0.0230012	1.64869e-05	-3.41037e-05	-0.000105622	-6.41283e-05	-7.83012e-05	0.000106639	-0.000118713	-7.51577e-05	-6.14193e-05	3.3689e-05	-3.54222e-05	-4.62088e-05	0.000340633	0.00136681	0.000685976	0.000531394	0.000655049	0.000681092	94.7466	90.1846	116872	3.66942	0.410468	0.526498	0.581817	0.580329	0.396091	0.0806921	0.0246941	0.022424	0.0151234	0.0127008	0.0188577	0.00401983	0	0.00108008	0.00239807	0.00154463	0.00140441	0	0.0604369	0	0.0011237	0
ENSG00000163638	0.217089	-0.0100138	-0.0997824	0.0129322	-0.0230012	6.09005e-06	6.2558e-07	0.00013477	0.000157096	0.000204894	-9.51851e-05	-0.000118713	-0.00015122	-6.14193e-05	0.000136854	-3.54222e-05	0.00183686	2.32741e-05	0.000644634	0.000172873	0.000188131	0.000372543	0.000379541	172.619	137.677	172343	4.52258	0.506452	0.570618	0.625955	0.648392	0.34735	0.0732513	0.000649495	0.0102529	0.00465419	0.0101295	0.0174369	0.0142868	0.00567758	0.0117372	0.0145613	0.0155812	0	0	0.0969976	0	0.00333007	0
ENSG00000111701	0.0399436	-0.0444394	0.0576489	0.0510273	-0.0230012	1.6108e-06	0.000497823	-0.000129986	-0.000107744	-0.000109465	-9.51851e-05	-0.000118713	5.05777e-05	-6.14193e-05	-1.88528e-05	-3.54222e-05	-4.62088e-05	-4.48918e-05	-0.000498205	0.00390536	-0.000109495	-0.000117493	0.000817867	24.3	20.8	16503	1.4	0.5	0.53532	0.577542	0.618333	0.33124	0.11068	0	0	0.04	0	0	0	0.08696	0	0	0	0	0	0	0	0	0
ENSG00000179914	-0.338212	0.0164845	0.101147	0.0353738	-0.0230012	-8.68057e-06	0.00053095	-0.000129986	-0.000107744	-0.000109465	-9.51851e-05	-0.000118713	5.05777e-05	-6.14193e-05	-1.88528e-05	-3.54222e-05	-4.62088e-05	-4.48918e-05	-0.000498205	0.00397988	-0.000109495	-0.000117493	0.000717604	107.25	106.375	8631	1.875	0.5	0.41204	0.673447	0.554167	0.286633	-0.0572328	0	0	0	0	0	0	0.0923756	0	0	0	0	0	0	0	0	0
ENSG00000124102	-0.115565	-0.00950394	0.211454	0.0732116	-0.0230012	5.66445e-06	0.000240911	0.000104511	0.000253197	0.000212804	-9.51851e-05	-0.000118713	3.59267e-05	-6.14193e-05	0.000278157	-3.54222e-05	-4.62088e-05	-4.48918e-05	0.00248218	-0.000117184	0.000169698	0.000338645	0.00016951	1656.72	1353.8	1668	3.47887	0.584507	0.560822	0.623858	0.591946	0.291273	0.0850089	0.00662008	0	0.0217287	0.0106537	0.0115099	0.00524317	0.0449598	0.0103958	0.0198451	0.0159733	0	0	0.00704225	0	0.00635211	0
ENSG00000186235	-0.244323	0.00793078	0.114015	0.0638624	0.201361	1.40423e-05	0.000133248	-0.000129986	0.000700375	-0.000109465	-9.51851e-05	-0.000118713	5.05777e-05	-6.14193e-05	-1.88528e-05	-3.54222e-05	-4.62088e-05	0.00139534	0.00183773	-0.000324897	-0.000109495	-0.000117493	0.000805776	32.2647	27.0882	7125	3.44118	0.441176	0.532875	0.652176	0.570098	0.334869	0.0550796	0	0.0177824	0.00804739	0.0426177	0	0.0198706	0.0273588	0	0.0444316	0	0	0	0	0	0	0
ENSG00000170577	-0.173339	-0.0200834	0.14839	0.00255797	-0.0230012	9.66655e-06	0.000116771	0.00018139	-3.80626e-05	0.000271198	0.00123215	-0.000118713	5.05777e-05	-6.14193e-05	-1.88528e-05	-3.54222e-05	-4.62088e-05	-4.48918e-05	0.00025149	0.000843557	0.000606358	0.000377497	0.000184877	92.4242	56.7879	4269	1.06061	0.575758	0.590376	0.667229	0.582143	0.289461	0.101165	0.0197875	0.0110758	0.0232333	0.0113061	0	0.00590798	0.0246652	0.013804	0.0038312	0.0188676	0.00923636	0	0	0	0	0
ENSG00000189410	0.0460493	0.000323945	0.0731205	-0.0247917	-0.0230012	2.57735e-06	-3.41037e-05	-0.000129986	-0.000107744	-0.000109465	-9.51851e-05	-0.000118713	5.05777e-05	-6.14193e-05	-1.88528e-05	-3.54222e-05	-4.62088e-05	-4.48918e-05	0.0022316	0.00188305	0.000803419	-0.000117493	-0.000291175	32.2703	27.1622	13105	2.10811	0.486486	0.514927	0.594997	0.619369	0.168045	0.00294639	0	0.027027	0.0167297	0	0	0	0	0	0	0	0	0	0	0	0	0
ENSG00000167613	0.00625421	-0.0134286	0.0564399	-0.00624786	-0.0230012	9.1294e-07	5.66383e-05	0.000395516	0.000228274	0.000301569	7.26977e-05	-0.000118713	3.80087e-05	0.000765626	-1.88528e-05	-3.54222e-05	-4.62088e-05	1.4527e-05	0.00126426	0.000590612	3.02053e-05	6.40813e-05	0.000155306	83.0584	79.8551	16803	2.73364	0.502336	0.50365	0.592476	0.612617	0.229544	0.0412317	0.00809799	0.00172073	0.0082209	0.00493747	0.00842968	0.00588084	0.0148346	0.0232967	0.0184748	0.0203729	0.00116822	0	0.00604148	0.000994661	0	0
ENSG00000203907	-0.236482	0.0384317	0.0256692	0.0438628	-0.0230012	5.09947e-05	-3.41037e-05	-0.000129986	-0.000107744	-0.000109465	-9.51851e-05	-0.000118713	5.05777e-05	-6.14193e-05	-1.88528e-05	-3.54222e-05	-4.62088e-05	-4.48918e-05	-0.000498205	0.00547251	-0.000109495	-0.000117493	-0.000291175	14.1429	6.71429	26578	1	0.571429	0.688307	0.706164	0.571429	0.339086	0.1248	0	0.231943	0	0	0	0	0	0	0	0	0	0	0	0	0	0
ENSG00000133104	0.307033	-0.00302422	-0.0379063	-0.0383169	-0.0230012	-8.90875e-07	1.99246e-05	2.0352e-05	4.69067e-05	8.75279e-05	0.000841148	0.00122492	-6.13062e-05	-6.14193e-05	-1.88528e-05	-3.54222e-05	-4.62088e-05	6.94762e-05	0.000773192	0.000230166	0.000165839	0.000131202	0.000368633	135.818	96.5894	68542	3.19648	0.480938	0.588939	0.634677	0.663654	0.256057	0.0507325	0.0154777	0.00700839	0	0.00293255	0.00180575	0.0030522	0.0088326	0.00666481	0.00850293	0.00976396	0.00651554	0.00188886	0.0537789	0	0	0
ENSG00000137563	0.0412578	-0.00294714	0.0322594	0.0633297	0.116384	9.87395e-06	2.77721e-05	8.09449e-05	8.2213e-05	0.000334588	0.00038374	0.00188078	3.47047e-05	-6.14193e-05	8.89899e-05	0.00020537	-4.62088e-05	-4.48918e-05	-0.000244999	0.000319974	8.8575e-05	0.0001235	0.000488815	245.668	121.275	24092	2.62125	0.53951	0.58299	0.632084	0.618556	0.267397	0.0336922	0.0139512	0.0181702	0.0149038	0.0103399	0.00616261	0.0085891	0.0101155	0.00935103	0.0104441	0.0220095	0.00333264	0.00281086	0.00762964	0	0.00230642	0.00111226
ENSG00000170373	-0.0792949	-0.0206656	0.157718	0.0586936	0.203881	1.89518e-05	0.000103355	0.00032536	0.000165198	1.16997e-05	-9.51851e-05	-0.000118713	3.0007e-05	-6.14193e-05	-1.88528e-05	-3.54222e-05	-4.62088e-05	-4.48918e-05	0.00173226	0.0009062	6.55287e-05	6.40062e-05	0.000746507	168.112	240.393	3715	1.47191	0.573034	0.518319	0.784177	0.598101	0.368023	0.0979595	0.0113573	0.0199068	0.0206379	0.0137416	0.0229388	0.018818	0.0224719	0.0201865	0.0150067	0.00600553	0	0	0.00988764	0	0	0
ENSG00000154451	-0.0535779	-0.010643	0.0691151	-0.0302846	-0.0230012	1.1793e-05	2.40284e-05	0.000271905	-2.55659e-05	0.000132006	0.000190665	0.0019957	3.54334e-05	-6.14193e-05	0.000162574	0.000145097	-4.62088e-05	8.37149e-05	0.000492128	0.000191435	0.000236423	3.25431e-06	-9.66521e-05	75.3113	69.1673	13911	2.11284	0.400778	0.516145	0.589005	0.602464	0.21079	0.00806508	0.00662631	0.0145051	0.0043269	0.0246682	0.0125813	0.0168679	0.0095035	0.0178167	0.00451829	0.0119685	0.00198911	0.00297241	0.00727938	0	0.00388016	0.000833852
ENSG00000163362	-0.0257585	-0.0160407	0.0306222	0.0738549	-0.0230012	-3.29461e-06	-7.15695e-06	5.71275e-05	0.000407756	0.000125252	-9.51851e-05	-0.000118713	3.18839e-05	-6.14193e-05	2.4053e-05	0.000191652	-4.62088e-05	-4.48918e-05	0.002837	0.000157376	6.93927e-05	0.000170573	4.6529e-05	62.4053	46.7885	24687	1.54626	0.559471	0.581395	0.620203	0.607185	0.1975	0.0189773	0.00612159	0.00135507	0	0.00946784	0.00398943	0	0.00440529	0.00829515	0.0283429	0.0116338	0	0	0.00898546	0	0.000917621	0.0010489
ENSG00000183770	0.0497658	-0.00913524	0.173969	-0.0121894	-0.0230012	9.45621e-06	-3.41037e-05	-0.000129986	-0.000107744	-0.000109465	-9.51851e-05	-0.000118713	5.05777e-05	-6.14193e-05	-1.88528e-05	-3.54222e-05	-4.62088e-05	-4.48918e-05	0.000614442	-0.000324897	-0.000109495	0.00459007	-0.000291175	16.2	13.8	2916	1.4	0.8	0.57096	0.587626	0.62	0.313449	0.199617	0.0704932	0	0	0	0	0	0	0	0	0	0	0	0	0	0	0
ENSG00000186340	0.434385	-0.00953879	0.00121338	-0.048511	-0.0230012	4.60935e-06	-3.41037e-05	-2.57439e-05	2.5229e-05	0.000131277	2.41799e-05	0.000148757	1.52491e-05	0.000154271	3.37996e-05	0.00039496	0.000451266	0.000116633	0.000759624	0.000429002	0.00028524	0.000399036	0.000418787	621.747	509.805	38264	5.97925	0.555123	0.521659	0.563771	0.685263	0.25661	0.0464512	0.00460762	0.00983337	0.00793494	0.0116681	0.0103157	0.00729493	0	0.00462127	0.00731106	0.0119324	0.00083061	0.000376005	0.0169813	0.000259403	0.00112607	0.00198801
ENSG00000198046	-0.00996943	0.0159984	0.000383714	-0.0431605	-0.0230012	-4.14757e-06	-3.41037e-05	-0.000129986	9.47521e-06	2.80442e-05	-9.51851e-05	-0.000118713	2.8634e-05	0.00470236	-1.88528e-05	-3.54222e-05	-4.62088e-05	-4.48918e-05	-0.000498205	0.000304736	-0.000109495	-2.96744e-06	-0.000204022	30.3265	24.0884	38740	2.64626	0.571429	0.556306	0.623147	0.609864	0.0742717	-0.0137589	0.00593061	0	0	0.00488532	0.00680272	0	0	0	0.0064449	0.00681565	0	0	0.0105476	0.00572925	0	0
ENSG00000188282	0.00805688	-0.0153546	-0.0238884	0.0737625	-0.0230012	5.68891e-06	0.000152971	-0.000129986	0.000493727	0.000325177	0.000605442	0.00170089	-6.69927e-05	-6.14193e-05	-1.88528e-05	-3.54222e-05	-4.62088e-05	-4.48918e-05	7.73162e-05	0.000357726	0.000206636	-0.000117493	0.000312108	57.7536	56.2826	55621	2.93478	0.485507	0.502179	0.572474	0.612923	0.310455	0.131804	0.00165794	0.00635072	0.0149537	0	0.0229998	0.00988851	0.0305832	0	0.0330697	0.0215431	0.00487536	0.00255797	0.0565122	0	0	0
ENSG00000185420	0.0164946	-0.0011118	-0.19918	0.0793049	-0.0230012	6.12092e-06	2.73743e-05	0.000221166	0.000276891	0.000168213	0.000171654	0.000356785	-0.000550106	-6.14193e-05	1.07833e-05	-1.76224e-06	-4.62088e-05	-7.74187e-06	0.00168224	0.00079881	0.000121039	0.00010681	0.000427449	78.5989	55.0896	757972	1.97193	0.53877	0.573078	0.619009	0.614354	0.563875	0.0707602	0.00880827	0.00563744	0.00642486	0.012543	0.0130964	0.0110198	0.0100505	0.0155674	0.0211478	0.0137631	0.00185682	0.000668449	0.288729	0	0.000633824	0.000155481
ENSG00000189190	-0.0459664	0.00857121	0.0365615	-0.0265267	0.1192	2.68378e-06	2.87971e-05	-0.000129986	-0.000107744	-7.69852e-05	-9.51851e-05	-0.000118713	-2.70994e-06	-6.14193e-05	0.000133143	-3.54222e-05	0.00397333	-4.48918e-05	0.000335613	0.00011735	7.24542e-06	-0.000117493	-0.000136595	28.6972	26.2676	22596	2.14085	0.429577	0.505636	0.632033	0.603756	0.130412	-0.0223134	0	0.00486937	0.0060769	0.00644225	0.00430423	0.0224777	0.0102831	0	0	0.00160986	0	0	0.0256136	0	0.0032507	0
ENSG00000188878	-0.156501	0.0108432	0.0141269	-0.0387116	-0.0230012	1.97521e-06	-1.16499e-05	4.03028e-05	2.28236e-05	-0.000109465	-9.51851e-05	0.00207004	4.4634e-05	0.00249699	-1.88528e-05	-3.54222e-05	-4.62088e-05	-4.48918e-05	-0.000383674	-0.000248339	0.000107434	0.000114068	-0.000236569	25.2615	22.7	31566	1.8	0.415385	0.529456	0.621204	0.585	0.100823	0.0196719	0.00769231	0.0180148	0	0.00483538	0.00574622	0.00512769	0.00367077	0.00754928	0.00717881	0	0	0.00307692	0.00285692	0.00307692	0	0
ENSG00000130956	0.0894818	-0.00231147	-0.00364186	0.000243362	-0.0230012	-6.53228e-06	9.92744e-06	4.51525e-05	-3.70327e-05	0.000111239	-9.51851e-05	-0.000118713	4.21781e-05	-6.14193e-05	-1.88528e-05	-3.54222e-05	0.00454398	-4.48918e-05	-0.000232176	-5.33534e-05	-4.66336e-05	-5.03711e-05	-0.000291175	76.9913	64.5739	41135	2.33913	0.443478	0.56004	0.599306	0.626739	0.060567	0.00308314	0	0	0.00321043	0.0017762	0	0.00336328	0.00719826	0.00776428	0.00388783	0.0109392	0	0	0.00403739	0	0	0
ENSG00000095752	0.380038	-0.0144397	0.124725	0.000772105	-0.0230012	-5.97587e-06	-3.41037e-05	-0.000129986	-0.000107744	-0.000109465	-9.51851e-05	0.00321757	4.08202e-05	-6.14193e-05	0.000200445	-3.54222e-05	-4.62088e-05	-4.48918e-05	0.000472976	-0.000142109	-0.000109495	9.03749e-05	0.000550132	68.7344	50.2031	6074	2.42188	0.671875	0.554202	0.605605	0.676042	0.145957	0.0571743	0	0	0	0.00446563	0	0.00604687	0	0	0	0	0	0.0046901	0.0046901	0	0.0046901	0
ENSG00000204866	0.269688	-0.0245473	0.0511062	0.0670957	-0.0230012	1.56861e-05	3.60021e-05	-0.000129986	0.000405156	0.000123193	0.0010255	-0.000118713	3.97492e-05	-6.14193e-05	-1.88528e-05	-3.54222e-05	-4.62088e-05	-4.48918e-05	0.00117605	0.00107864	8.35074e-05	-0.000117493	0.000239403	62.6098	64.8049	18193	1.08537	0.54878	0.528966	0.612426	0.657317	0.276633	0.0415147	0.0201902	0.0494512	0	0	0.00858293	0.0164829	0.011461	0	0.0282	0.0115317	0.00779839	0	0.00520488	0	0	0
ENSG00000118113	-0.00495809	0.00763855	0.0629259	-0.0146427	-0.0230012	4.53478e-06	-3.41037e-05	-0.000129986	-0.000107744	-0.000109465	-9.51851e-05	-0.000118713	5.05777e-05	-6.14193e-05	-1.88528e-05	-3.54222e-05	-4.62088e-05	-4.48918e-05	0.0039458	-0.000324897	-0.000109495	-0.000117493	0.000999995	170.214	207	15255	2.85714	0.428571	0.514709	0.618943	0.610714	0.254127	-0.078733	0	0	0	0	0.0513648	0	0	0	0	0	0	0	0	0	0	0
ENSG00000065559	0.497979	-0.00389492	-0.07715	-0.0264854	-0.0230012	5.30539e-06	1.36862e-05	2.52506e-05	-6.23186e-05	5.92778e-05	-9.51851e-05	-0.000118713	-1.40743e-05	-6.14193e-05	-1.88528e-05	-3.54222e-05	0.0040904	6.67074e-05	-0.000156438	-7.23551e-05	-2.13154e-06	2.35191e-05	-8.01623e-06	43.2898	26.9187	123006	1.20495	0.551237	0.63339	0.662538	0.696054	0.169432	0.0853764	0.0221422	0.00963304	0.0023023	0.00827987	0.00851731	0.0034853	0.00781275	0.00688198	0.00249757	0.00836374	0	0	0.0310761	0	0	0
ENSG00000215252	0.510319	0.0122781	-0.0325628	-0.0330679	-0.0230012	-8.68057e-06	0.000237508	-0.000129986	-0.000107744	-0.000109465	-9.51851e-05	-0.000118713	5.05777e-05	-6.14193e-05	-1.88528e-05	-3.54222e-05	-4.62088e-05	-4.48918e-05	0.00377999	-0.000324897	-0.000109495	0.000766896	1.4669e-05	66.4444	61.7778	63296	1.05556	0.666667	0.629278	0.669274	0.698148	0.176056	-0.0176994	0	0	0	0	0	0	0.0444034	0	0	0	0	0	0	0	0	0
ENSG00000100462	0.163099	-0.00164504	0.097788	-0.00470887	-0.0230012	9.63282e-06	-3.41037e-05	0.000134867	-4.46741e-05	0.000360593	0.0019804	-0.000118713	4.87579e-05	-6.14193e-05	-1.88528e-05	-3.54222e-05	-4.62088e-05	-4.48918e-05	0.000414848	0.000720326	-0.000109495	0.000105778	0.00037547	90.2308	55.2923	9074	1.27692	0.446154	0.597598	0.645258	0.639231	0.242475	0.0238934	0.00521654	0	0.0147938	0	0.0412431	0.00992615	0	0.0117415	0.00346769	0.0232985	0.0144431	0	0.000874701	0	0	0
ENSG00000075340	-0.240793	0.0071693	-0.0950495	-0.0253577	-0.0230012	-2.98593e-08	2.94992e-05	0.000284061	0.000224408	0.000212328	0.000949634	-0.000118713	-5.94655e-05	-6.14193e-05	-1.88528e-05	0.000166728	-4.62088e-05	0.000203906	0.000719968	0.00100421	-2.4247e-06	0.000253562	-0.000113623	101.765	81.6078	160607	4.98693	0.470588	0.54704	0.60748	0.570697	0.245145	0.00409488	0	0.00928819	0.0150479	0.00653595	0.00138868	0.00136242	0.0103979	0.0183556	0.0182622	0.0159497	0.00727044	0	0.0528941	0	0	0.000933769
ENSG00000133561	0.0115286	-0.0099508	0.115107	-0.0208807	0.112493	6.59378e-06	3.30271e-06	0.000644142	0.000415072	0.000142425	-9.51851e-05	-0.000118713	3.75659e-05	-6.14193e-05	5.56272e-05	-3.54222e-05	-4.62088e-05	8.36335e-05	0.00114369	8.70841e-05	0.000192409	0.000388277	0.000780164	81.4103	80.0462	7010	3.0071	0.511545	0.506879	0.563656	0.613512	0.341659	0.0690864	0.00108644	0.0130934	0.0115654	0.0104067	0.00510999	0.0181057	0.00611524	0.0343189	0.0287452	0.0124849	0	0	0.00625434	0	0.0015929	0
ENSG00000130635	0.378274	-0.0102556	-0.110791	-0.0683553	-0.0230012	7.60836e-06	3.77804e-05	0.000163633	0.000233725	0.000162186	-9.51851e-05	-0.000118713	-0.000196767	-6.14193e-05	0.000195694	0.000221883	0.000565321	7.50743e-06	0.000957929	0.000848854	9.80504e-05	0.000239176	0.000352992	484.571	415.159	203066	5.12894	0.548726	0.525085	0.569096	0.675742	0.387967	0.107301	0.0120905	0.0100652	0.0048971	0.00970722	0.0165082	0.0100428	0.0117517	0.0130168	0.0187745	0.0134644	0	0	0.118891	0	0.00458849	0.00118854
ENSG00000107165	0.539092	-0.00464518	0.0301779	0.0758332	-0.0230012	4.91015e-05	4.87042e-05	-0.000129986	-0.000107744	-0.000109465	-9.51851e-05	-0.000118713	5.05777e-05	-6.14193e-05	0.000820023	-3.54222e-05	-4.62088e-05	-4.48918e-05	0.000849123	0.000645871	0.00034402	0.00107492	0.000484858	553.227	714.864	24851	2.36364	0.727273	0.532396	0.630043	0.70303	0.461594	0.144865	0.0501636	0.0975392	0.0361182	0.0407634	0	0	0.0135375	0	0	0	0	0	0	0	0.0179409	0
ENSG00000182253	-0.0480171	-0.012742	0.00278553	-0.0493835	-0.0230012	5.23024e-06	9.92131e-05	-0.000112926	-9.81536e-06	6.59518e-05	5.00388e-06	0.000795613	-1.11371e-05	-6.14193e-05	0.000151963	-3.54222e-05	0.00265302	-4.48918e-05	-0.000430135	0.00050299	-3.00288e-05	7.63952e-05	-1.7786e-06	213.781	173.815	37378	3.91003	0.465296	0.541018	0.60686	0.603408	0.19075	0.0337745	0.0139053	0.0094473	0.00561611	0.0121645	0.00743907	0.00549557	0.0217948	0.000756298	0.00538428	0.00869454	0.000697172	0.00128535	0.0296642	0	0.00365321	0
ENSG00000144893	-0.112733	-0.015347	-0.147588	0.0813965	-0.0230012	8.54233e-06	-3.41037e-05	0.000179983	7.41734e-06	2.35055e-05	-9.51851e-05	0.00145159	-0.000160537	-6.14193e-05	4.05243e-05	0.000227037	-4.62088e-05	1.24698e-05	0.00020143	0.000653545	4.95425e-05	0.000317794	0.00083498	128.238	90.1391	351376	3.68653	0.498896	0.539481	0.598493	0.592427	0.385255	0.0584387	0.0208706	0.0110399	0.00702013	0.0128501	0.00582816	0.0093322	0	0.0137416	0.00633175	0.00659068	0	0.00220751	0.101476	0	0.00126989	0.00121235
ENSG00000003987	-0.523914	0.0583129	-0.0729236	-0.0268149	-0.0230012	-4.23161e-07	7.30971e-06	-2.47083e-05	-0.000107744	-0.000109465	-9.51851e-05	0.00424828	-3.99881e-05	-6.14193e-05	0.000268195	-3.54222e-05	-4.62088e-05	-4.48918e-05	0.000357566	-0.000324897	-0.000109495	-0.000117493	-0.000153754	22.9844	23.1719	115498	2.79688	0.125	0.506403	0.596815	0.522656	0.125742	0.0014984	0.00625	0	0.0258445	0	0	0	0.00677031	0.00466719	0	0	0	0.00613906	0.043532	0	0.00613906	0
ENSG00000173557	-0.244083	0.0163133	0.0558554	0.060744	-0.0230012	1.80195e-05	9.85994e-05	0.000718246	0.00025167	0.000623802	-9.51851e-05	-0.000118713	2.65717e-05	-6.14193e-05	-1.88528e-05	-3.54222e-05	-4.62088e-05	-4.48918e-05	0.00154956	0.000400767	-0.000109495	0.000334697	0.000116388	27.9722	22.5	16950	2.15278	0.486111	0.548723	0.6059	0.570139	0.338246	0.0490979	0.0206139	0.0105444	0.0121889	0	0.0224	0.0380293	0.0216944	0.0376041	0.0197611	0.0363444	0	0	0.0115389	0	0	0
ENSG00000152611	-0.283146	0.0299601	0.00819353	0.04402	-0.0230012	-6.52883e-06	1.92499e-05	-0.000129986	0.000133944	-0.000109465	-9.51851e-05	-0.000118713	-5.05015e-05	-6.14193e-05	-1.88528e-05	-3.54222e-05	-4.62088e-05	-4.48918e-05	0.00307093	0.000104277	0.000110108	0.000523791	0.000362916	33.8605	30.6977	34484	1.34884	0.465116	0.52917	0.599908	0.563511	0.249203	0.134893	0	0.00836328	0	0	0	0	0.00872231	0	0.0132884	0	0	0	0.0485854	0	0	0
ENSG00000171234	-0.208793	-0.00667945	-0.0307663	0.0518126	-0.0230012	5.08393e-05	2.95435e-05	0.000124062	5.55753e-05	0.000184994	0.000487321	-0.000118713	-0.000113438	-6.14193e-05	0.000221365	-3.54222e-05	-4.62088e-05	-4.48918e-05	0.00129826	0.000506601	0.000480413	0.000379053	0.000209825	466.557	408.477	61624	6.57386	0.397727	0.545016	0.648141	0.576127	0.515444	-0.0216543	0.04094	0.0528761	0.0226068	0.0667693	0.0409957	0.00715114	0.0104051	0.0112625	0.00897955	0.0145949	0.00405341	0	0.0788371	0	0.0051375	0
ENSG00000165215	-0.251741	0.000659817	0.229643	0.0315095	-0.0230012	6.18354e-07	-3.41037e-05	-0.000129986	6.78195e-05	6.85229e-05	-9.51851e-05	0.00331295	5.05777e-05	-6.14193e-05	-1.88528e-05	-3.54222e-05	-4.62088e-05	-4.48918e-05	0.000343664	-0.000324897	0.00014387	0.000264958	0.00014088	432.934	334.577	1272	1.75275	0.543956	0.5377	0.633618	0.568839	0.151397	-0.0353126	0.00131868	0.0012836	0.00533228	0.0149055	0.0133026	0	0	0	0.00965275	0.00882198	0	0.00482418	0	0	0	0
ENSG00000158023	-0.376041	0.0153067	-0.0531838	-0.0346487	0.0982755	-8.68057e-06	3.54969e-05	-0.000129986	0.000383822	-0.000109465	-9.51851e-05	-0.000118713	1.00731e-05	-6.14193e-05	-1.88528e-05	-3.54222e-05	-4.62088e-05	-4.48918e-05	-0.000498205	0.00407699	0.000538309	-0.000117493	-0.000162008	24.7568	40.7568	86065	2.51351	0.351351	0.474752	0.623075	0.547748	0.188763	-0.0693683	0	0	0	0	0	0	0.0113784	0	0.027027	0	0	0	0.0194692	0	0	0
ENSG00000153930	-0.657435	0.0599178	-0.156403	0.0613239	-0.0230012	-8.68057e-06	-3.41037e-05	-0.000129986	-0.000107744	-0.000109465	-9.51851e-05	-0.000118713	-7.94499e-05	-6.14193e-05	-1.88528e-05	-3.54222e-05	-4.62088e-05	-4.48918e-05	0.00446566	-0.000324897	-0.000109495	-0.000117493	0.000572708	21.75	25.625	400701	1.375	0	0.499069	0.577122	0.5	0.223225	-0.026775	0	0	0	0	0	0	0	0	0	0	0	0	0.0625	0	0	0
ENSG00000237412	-0.330027	0.00697941	0.134521	0.00371788	-0.0230012	1.40435e-05	0.000283024	-0.000129986	-0.000107744	-0.000109465	-9.51851e-05	-0.000118713	-6.50024e-05	-6.14193e-05	-1.88528e-05	-3.54222e-05	-4.62088e-05	-4.48918e-05	-0.000498205	0.00514779	-0.000109495	-0.000117493	-0.000291175	22.6667	25.2222	5249	1	0.333333	0.528128	0.725723	0.555556	0.296865	0.0165299	0	0	0	0	0.0883229	0	0.0518444	0	0	0	0	0	0.0555556	0	0	0
ENSG00000175806	0.272048	-0.00339613	-0.151887	0.0216119	-0.0230012	1.31608e-05	7.7665e-05	0.000232336	0.000252423	8.68651e-06	-8.80718e-06	-0.000118713	-0.000309467	0.00024537	-1.88528e-05	-3.54222e-05	-4.62088e-05	-2.42515e-05	0.00126692	0.000647568	0.000256405	0.000448713	0.000705495	47.7734	34.0591	374623	1.60591	0.529557	0.587108	0.639688	0.657718	0.519953	0.0504564	0.0138612	0.0117554	0.011479	0.013962	0.0152593	0.0185752	0.0182721	0.0160625	0.0198025	0.00585618	0.000601067	0	0.173062	0.000368966	0	0
ENSG00000083857	0.283306	-0.00803217	-0.0853239	-0.0977303	-0.0230012	7.65332e-06	7.57325e-06	7.76138e-05	1.8876e-05	4.49564e-05	-9.51851e-05	-0.000118713	-4.9821e-06	-6.14193e-05	0.000105634	4.89138e-05	0.00252649	1.62035e-05	0.000400372	0.000106076	4.4374e-05	0.000148029	0.000313915	415.898	270.638	138939	5.70995	0.5	0.592284	0.640632	0.659628	0.235913	0.0535497	0.0104192	0.00730959	0.015579	0.0127847	0.0136662	0.00372704	0.0068134	0.00920336	0.00696176	0.0076539	0	0	0.0267058	0	0.00266239	0.000389563
ENSG00000139292	-0.0939195	0.0182825	-0.0888983	-0.0363208	-0.0230012	-1.7747e-06	-3.41037e-05	-0.000129986	0.00025262	0.000140061	-9.51851e-05	-0.000118713	-0.000234688	-6.14193e-05	0.000235135	0.00134288	-4.62088e-05	0.000415633	0.000671309	0.000261214	0.000245719	0.000348689	0.000386701	77.5333	56.5067	146540	1.64	0.506667	0.578804	0.62641	0.595619	0.358948	-0.0492327	0	0.0122499	0.00708267	0.00750883	0	0	0	0	0.0198133	0.0123678	0	0	0.137118	0	0.005432	0.00636662
ENSG00000256525	-0.0866315	0.0164431	0.0473094	0.0206599	-0.0230012	-6.944e-06	-3.92071e-06	-2.68006e-05	5.45936e-05	-5.81329e-05	0.000346399	-0.000118713	2.89919e-05	0.00268883	-1.88528e-05	0.000680643	-4.62088e-05	-4.48918e-05	0.000850634	-0.000324897	-0.000109495	-0.000117493	-0.000196661	29.7328	24.5649	19252	1.8626	0.442748	0.553875	0.607869	0.596856	0.0755215	0.00776145	0	0	0	0	0.00674962	0	0.00493435	0.00457443	0.00892557	0.00254427	0.0030728	0	0.0103756	0.00330763	0	0.00330763
ENSG00000164741	0.4459	-0.011327	-0.161496	-0.0615841	-0.0230012	1.87421e-05	2.92605e-05	0.000174157	0.000171731	0.000119008	9.18664e-06	0.000114415	-0.00023581	-6.14193e-05	-1.88528e-05	-3.54222e-05	-4.62088e-05	5.09124e-05	0.00143676	0.000568979	0.00046241	0.000123213	0.000689611	48.5546	34.3894	432297	1.97935	0.566372	0.548285	0.613843	0.687217	0.492074	0.129819	0.00757655	0.0142649	0.0224305	0.0144322	0.0252834	0.0225977	0.0103589	0.0134834	0.015366	0.0113243	0.000726278	0.000327729	0.137657	0	0	0
ENSG00000101204	-0.476706	0.0186033	0.00848803	-0.0381737	-0.0230012	-6.90309e-06	-3.41037e-05	-0.000129986	-0.000107744	-0.000109465	-9.51851e-05	-0.000118713	5.05777e-05	-6.14193e-05	-1.88528e-05	-3.54222e-05	-4.62088e-05	-4.48918e-05	0.00182663	0.00301992	-0.000109495	-0.000117493	-0.000291175	78.28	58.12	34333	4.64	0.28	0.552722	0.619834	0.530667	0.0979967	0.0979967	0	0.00690865	0	0	0	0	0	0	0	0	0	0	0	0	0	0
ENSG00000117318	0.327117	0.000863381	0.203568	0.0324283	-0.0230012	5.74389e-07	-2.83833e-05	1.41836e-05	-1.98051e-05	4.1918e-05	0.000124004	0.000377344	4.76761e-05	0.00215842	-1.88528e-05	0.000240608	0.00116059	2.52455e-05	-0.000257757	-6.11431e-05	-3.61937e-05	-9.04668e-05	-0.000116713	296.444	232.02	1876	1.74756	0.509066	0.557226	0.591311	0.667062	0.0980869	-0.000281724	0.00261407	0.00461898	0.00796497	0.00556435	0.0109573	0.0042521	0.00093518	0.00639135	0.00483503	0.0075033	0.00152524	0.00069735	0.0013947	0.00266974	0	0.00127503
ENSG00000145808	-0.0926566	0.0441439	-0.13197	-0.0429997	-0.0230012	1.08023e-05	0.000142981	0.000644281	0.00160647	0.002301	-9.51851e-05	-0.000118713	-0.000802404	-6.14193e-05	-1.88528e-05	-3.54222e-05	-4.62088e-05	0.000915311	-0.000498205	-0.000324897	-0.000109495	-0.000117493	0.000166821	17.75	17.125	278418	1.375	0.375	0.514843	0.610157	0.595833	0.82855	0.05245	0	0	0	0	0.075725	0	0.02895	0.034325	0.09425	0.119475	0	0	0.41	0	0	0
ENSG00000176029	-0.00261946	-0.0123243	0.0740226	0.0167326	-0.0230012	3.21247e-05	-3.41037e-05	0.00166003	0.00131536	-0.000109465	-9.51851e-05	-0.000118713	5.05777e-05	-6.14193e-05	-1.88528e-05	-3.54222e-05	-4.62088e-05	-4.48918e-05	-0.000498205	-0.000324897	-0.000109495	0.00160513	0.000392876	59.4444	55.4444	12930	3.66667	0.222222	0.472488	0.608291	0.611111	0.477756	0.1546	0	0	0	0	0.0752667	0.0833333	0	0.0793556	0.0782444	0	0	0	0	0	0	0
ENSG00000132437	-0.248556	-0.0178137	-0.0678074	0.00936019	-0.0230012	8.09692e-07	5.31482e-06	2.39785e-05	9.24502e-05	0.000130858	0.000344627	-0.000118713	-5.39566e-05	-6.14193e-05	-1.88528e-05	-3.54222e-05	-4.62088e-05	-4.48918e-05	0.000393661	0.00155545	0.000449887	0.000178574	0.000761286	68.0698	54.8488	107020	1.62791	0.55814	0.567382	0.633887	0.56938	0.33652	-0.00173551	0.0112601	0.00176512	0.0122372	0.00972242	0	0.00190148	0.00644419	0.00682558	0.011007	0.0119116	0.00306047	0	0.0502462	0	0	0
ENSG00000133636	-0.413844	-0.0180097	0.100636	0.0559246	-0.0230012	1.42322e-05	-3.41037e-05	0.00124166	-0.000107744	-0.000109465	-9.51851e-05	-0.000118713	5.05777e-05	-6.14193e-05	-1.88528e-05	-3.54222e-05	-4.62088e-05	-4.48918e-05	-0.000498205	0.00127847	-0.000109495	0.00128725	0.000964082	404.08	301.04	8697	1.68	0.52	0.563637	0.637421	0.541333	0.390539	-0.0824497	0.0568322	0	0.032224	0	0	0	0	0.060808	0	0	0	0	0	0	0	0
ENSG00000140534	-0.030914	-0.00266639	-0.0238317	-0.0565689	0.231829	-2.02582e-06	-3.41037e-05	7.8992e-05	0.000457452	0.000138046	0.000189755	0.00129173	-1.00927e-05	0.00208949	-1.88528e-05	-3.54222e-05	-4.62088e-05	-4.48918e-05	-3.12825e-05	-0.000324897	-4.13123e-05	-8.03244e-06	-0.000104354	47.3909	36.3868	55574	3.44444	0.485597	0.566275	0.613741	0.60631	0.1503	0.0494161	0	0.00411523	0.00359835	0	0.0146769	0.0034749	0	0.00926446	0.0310753	0.0122679	0.00198277	0.00198277	0.0291623	0.00258683	0	0
ENSG00000141433	0.127537	0.0375282	0.113042	0.0487394	-0.0230012	7.16512e-07	-3.41037e-05	8.60941e-05	8.51735e-05	0.000334535	-9.51851e-05	-0.000118713	3.38911e-05	-6.14193e-05	-1.88528e-05	-3.54222e-05	-4.62088e-05	0.000423229	0.00114282	0.000848712	-0.000109495	-0.000117493	0.00122489	214.172	216.069	7229	2.65517	0.551724	0.498593	0.611435	0.633196	0.308172	-0.138131	0	0	0	0	0.0174966	0.0190276	0	0.00957931	0.0106069	0.0220069	0	0	0.00802069	0	0	0
ENSG00000272514	-0.0934487	0.0146432	-0.0249192	0.00277352	-0.0230012	1.45414e-05	-3.41037e-05	-0.000129986	-0.000107744	0.000422257	-9.51851e-05	-0.000118713	-2.5711e-05	-6.14193e-05	-1.88528e-05	-3.54222e-05	-4.62088e-05	-4.48918e-05	0.00395414	-0.000324897	-0.000109495	0.0001471	0.000150719	25.871	20.2258	56482	2.19355	0.483871	0.551949	0.627488	0.595699	0.272454	-0.0318923	0.069671	0	0	0	0.0205871	0	0	0	0	0.0263548	0	0	0.0366694	0	0	0
ENSG00000106483	-0.128878	-0.00721749	-0.075352	-0.0129071	-0.0230012	1.26302e-05	9.41351e-05	0.000251386	0.000140859	6.74509e-05	0.000132285	0.000696265	-8.81235e-05	0.000290379	4.54925e-05	-3.54222e-05	-4.62088e-05	-4.48918e-05	0.000664099	0.000679962	0.000113881	0.000166152	0.000392399	351.754	316.712	119754	4.77919	0.516497	0.526045	0.588609	0.589687	0.351077	0.00462082	0.00947985	0.0143171	0.0142983	0.0122342	0.0155642	0.0169362	0.0209646	0.0169071	0.0136686	0.00876884	0.00158287	0.00114569	0.0666691	0.000423096	0.00137614	0
ENSG00000140465	-0.484102	-0.00663904	0.124791	-0.00782174	-0.0230012	3.38757e-06	7.88073e-05	0.000425976	-0.000107744	0.00111792	-9.51851e-05	-0.000118713	5.05777e-05	-6.14193e-05	-1.88528e-05	-3.54222e-05	-4.62088e-05	-4.48918e-05	0.00183773	-0.000324897	0.000437223	-0.000117493	0.000548379	330.353	253.882	6068	1.05882	0.117647	0.499167	0.601564	0.529412	0.305129	0.0862588	0	0.0135765	0	0	0	0.0333294	0.0184588	0.0246471	0	0.0608353	0	0	0	0	0	0
ENSG00000152894	0.210489	-0.0115888	-0.177893	-0.0509565	-0.0230012	2.27401e-06	-8.66126e-06	0.000260484	8.26803e-05	4.01646e-05	2.24722e-05	0.000463685	-0.000120482	0.000398812	3.01846e-06	-3.54222e-05	-4.62088e-05	-8.27859e-06	0.00143416	0.000516159	0.000112876	1.11064e-05	0.000397763	60.869	41.6236	551946	1.63469	0.512915	0.586963	0.630523	0.647272	0.303764	0.0203157	0.00480203	0.0159764	0.00479338	0.00684574	0.00696565	0.00319452	0.00415936	0.0173104	0.0104698	0.0074164	0.000818727	0.000818727	0.0822226	0.000553506	0.000467759	0
ENSG00000112936	-0.248597	-0.019969	-0.0427635	-0.032111	-0.0230012	-1.87317e-06	6.85787e-05	-6.73813e-05	7.11069e-05	-5.45402e-05	-9.51851e-05	-0.000118713	-0.000164863	-6.14193e-05	0.000117524	-3.54222e-05	-4.62088e-05	0.000639639	0.00108586	0.00112006	0.000227022	0.000265123	0.000573927	254.191	255.516	73687	3.2027	0.439189	0.50673	0.582288	0.569373	0.356576	0.0526619	0.00289153	0.00391839	0.00346544	0.00290693	0.0064193	0.00685711	0.0167866	0.00277539	0.00983349	0.00272234	0	0	0.103555	0	0.00291667	0
ENSG00000213886	0.234751	-0.0155672	0.146209	0.039834	-0.0230012	6.99945e-07	3.09086e-06	3.98503e-05	9.11001e-05	0.000254048	0.000312919	-0.000118713	5.05777e-05	-6.14193e-05	-1.88528e-05	-3.54222e-05	-4.62088e-05	-8.25742e-06	0.00117093	0.00128226	0.000272414	0.000141881	0.000181044	876.208	660.391	4410	1.46154	0.563348	0.577242	0.626773	0.651389	0.219954	0.0466252	0.00147919	0.010163	0.00978729	0.00337984	0.00810814	0.00354226	0.00608061	0.00752922	0.0109328	0.0180175	0.00283982	0	0	0	0	0
ENSG00000164484	0.0941794	-0.0215805	-0.046001	-0.0219723	-0.0230012	1.70263e-05	7.0342e-05	0.000127501	0.000394328	0.000290982	0.000510886	-0.000118713	-1.76763e-05	-6.14193e-05	0.00014821	-3.54222e-05	-4.62088e-05	0.000123787	0.00142411	0.000161829	0.00017736	3.9496e-05	0.000304363	44.1932	37.2077	77329	1.98068	0.458937	0.539337	0.599926	0.627536	0.342852	0.0779516	0.0148495	0.0261459	0.018054	0.00971198	0.014369	0.0167858	0.0170749	0.011415	0.0276046	0.0198482	0.00421739	0	0.0328074	0	0.00357295	0
ENSG00000041353	0.166989	-0.0156262	-0.10182	0.0884643	-0.0230012	1.07149e-05	0.000155157	0.000621376	0.000172681	0.000231157	0.000493781	0.00148201	-0.000106576	-6.14193e-05	-1.88528e-05	-3.54222e-05	-4.62088e-05	-4.48918e-05	0.000582362	-9.34692e-05	-2.18266e-05	-0.000117493	0.000303926	43.6639	32.7869	177656	1.66393	0.54918	0.570788	0.623286	0.639891	0.344086	0.0246693	0.00618002	0.0116168	0.0267967	0.00713902	0.0192037	0.00444918	0.0309405	0.0333096	0.0154182	0.0168829	0.00409836	0.00225027	0.0755384	0	0	0
ENSG00000103522	-0.244437	-0.00517781	-0.0148772	-0.0197189	-0.0230012	7.07401e-07	6.24183e-05	-0.000129986	-5.90608e-06	0.000173459	-9.51851e-05	-0.000118713	3.93366e-08	0.00503093	-1.88528e-05	-3.54222e-05	-4.62088e-05	-4.48918e-05	-0.000498205	-0.000324897	-0.000109495	-0.000117493	-0.000216752	86	70.9449	48632	3.14961	0.314961	0.525669	0.594927	0.570079	0.110769	0.0333726	0.00604252	0.022704	0	0	0.00774224	0	0.0157795	0	0.00559921	0.0140231	0	0	0.0242921	0.00612441	0	0
ENSG00000197632	0.302224	-0.0224079	0.0127965	0.0617631	-0.0230012	2.34099e-05	0.000102934	-0.000129986	0.000302247	0.000184089	0.000616945	-0.000118713	-5.11702e-05	-6.14193e-05	-1.88528e-05	-3.54222e-05	-4.62088e-05	-4.48918e-05	0.00195616	0.000237546	-0.000109495	0.000483344	0.000211345	378.351	358.027	32198	5.08108	0.581081	0.553765	0.666336	0.662838	0.365741	0.0135292	0.0410228	0.0103703	0.0200372	0.029211	0.00636216	0.0177243	0.0224031	0	0.0225419	0.01455	0.00495541	0	0.0489069	0	0	0
ENSG00000115107	-0.189171	-0.00963031	-0.00478867	-0.0321728	-0.0230012	1.25294e-05	3.00244e-05	5.92065e-06	0.000157699	0.00035527	2.88721e-05	0.00154115	1.24904e-05	-6.14193e-05	-1.88528e-05	0.000409579	-4.62088e-05	-4.48918e-05	0.000145541	0.000860401	6.32351e-05	2.06967e-05	2.97554e-05	59.387	48.2065	41844	1.85	0.417391	0.546067	0.610692	0.579457	0.242649	0.0264225	0.00983702	0.00905474	0.020237	0.00920348	0.0186665	0.015439	0.0104837	0.00602504	0.0145944	0.0230346	0.000863261	0.00233341	0.0183073	0	0	0.00205554
ENSG00000117971	-0.166323	-0.0227587	-0.0656505	-0.00659053	-0.0230012	-2.76224e-06	-3.41037e-05	-0.000129986	-0.000107744	-0.000109465	-9.51851e-05	-0.000118713	5.05777e-05	-6.14193e-05	-1.88528e-05	-3.54222e-05	-4.62088e-05	-4.48918e-05	0.00286399	0.0012575	-0.000109495	-0.000117493	0.000360237	17	11.5556	103635	1.44444	0.777778	0.586423	0.628089	0.583333	0.168648	0.025492	0	0.0230031	0	0	0	0	0	0	0	0	0	0	0	0	0	0
ENSG00000173273	0.276097	0.00240683	-0.1181	0.00865786	-0.0230012	1.3096e-05	-1.69415e-06	2.17544e-05	0.000117057	0.000175593	2.23478e-05	-0.000118713	-9.55643e-05	-6.14193e-05	3.61748e-06	-3.54222e-05	-4.62088e-05	8.15533e-06	0.000933127	0.00104796	0.000156188	0.000660686	0.000698173	85.5128	65.6615	226432	3.7265	0.51453	0.603687	0.636861	0.658405	0.403481	0.078801	0.00615243	0.0149129	0.0158723	0.0165163	0.0174131	0.0137732	0.00529835	0.00672698	0.0123599	0.0141289	0.000817861	0	0.0702456	0	0.00048057	0
ENSG00000166250	0.345836	-0.0556876	-0.0771216	-0.00632869	-0.0230012	-1.48764e-06	-3.41037e-05	-0.000129986	0.000217041	-0.000109465	-9.51851e-05	-0.000118713	-0.000125184	-6.14193e-05	-1.88528e-05	-3.54222e-05	-4.62088e-05	-4.48918e-05	0.00164846	0.00200578	0.000324918	-0.000117493	0.000238343	19.5	17.0714	122954	1.07143	0.607143	0.537071	0.598542	0.670238	0.283977	-0.122852	0	0	0.00952143	0.0184357	0	0	0	0	0.0178571	0	0	0	0.0844831	0	0	0
ENSG00000178386	-0.072464	-0.00195583	0.0571586	0.0749762	-0.0230012	-2.30546e-06	-1.98825e-05	-1.14327e-05	5.85785e-05	9.38133e-05	0.000459365	-0.000118713	4.56627e-05	-6.14193e-05	7.68618e-05	0.000147951	0.00230494	-4.48918e-05	0.000659011	3.1026e-05	0.00012964	-0.000117493	-0.00013912	24.0356	18.7787	16624	2.05534	0.474308	0.561158	0.613252	0.59926	0.113726	-0.0025416	0	0.00549486	0.00885504	0.00479459	0.00195652	0.00367747	0.0023249	0.00525572	0.00914466	0.0100755	0.00385888	0	0.00236245	0	0.00204704	0.000847036
ENSG00000021826	-0.120189	-0.00386853	-0.110247	0.063103	-0.0230012	1.44773e-05	8.78042e-05	6.55245e-05	2.80137e-05	-2.04715e-05	-9.51851e-05	-0.000118713	-0.00010194	-6.14193e-05	-1.88528e-05	-3.54222e-05	-4.62088e-05	0.0003078	0.000674196	0.000906993	0.00042501	0.000289248	0.00118929	544.146	468.162	201425	3.4697	0.439394	0.550116	0.65454	0.591162	0.463238	0.019286	0.0137071	0.0198868	0.0182241	0.0128904	0.0144813	0.0108192	0.0199296	0.00866741	0.00746417	0.00441096	0	0	0.0733104	0	0	0
ENSG00000168916	-0.169895	0.00192583	-0.070795	0.0215776	-0.0230012	4.622e-06	-1.3714e-05	8.02175e-05	0.000131433	-3.94498e-05	-9.51851e-05	-0.000118713	-8.33782e-05	-6.14193e-05	-1.88528e-05	-3.54222e-05	-4.62088e-05	-4.48918e-05	0.000874571	0.0018011	0.000257609	0.000266379	0.000627773	39.1394	32.4303	111892	2.34545	0.406061	0.563114	0.612356	0.582727	0.344844	0.0296963	0.00324364	0.00877818	0.0039103	0.0221074	0.0136642	0	0.00333333	0.00931879	0.0131503	0.0034703	0	0	0.0643882	0	0	0
ENSG00000054523	0.17871	-0.00292561	-0.099178	-0.0624126	-0.0230012	-7.68449e-06	-7.01293e-06	-3.16897e-05	8.72829e-05	4.15614e-05	0.000216881	-0.000118713	-7.93759e-05	0.00219185	0.000186933	0.00031121	-4.62088e-05	0.000123914	0.000339992	0.000192724	0.000158917	-4.39727e-05	-3.17235e-05	69.6734	45.9854	170798	2.87956	0.456204	0.594369	0.627597	0.64188	0.174267	0.0313466	0	0	0.000382143	0.00138499	0	0.00210439	0.00442883	0.00435768	0.0107229	0.00748563	0.00217153	0	0.0624644	0.00270994	0.00440111	0.00160116
ENSG00000198488	-0.389556	-0.0379093	0.108711	-0.00691103	-0.0230012	2.54915e-05	0.000212834	0.000198115	-0.000107744	-0.000109465	-9.51851e-05	-0.000118713	5.05777e-05	-6.14193e-05	-1.88528e-05	-3.54222e-05	-4.62088e-05	-4.48918e-05	0.0011865	0.00173978	0.000225773	0.000196668	0.000284547	62.697	58.0606	7711	2	0.30303	0.520255	0.617523	0.545455	0.345879	-0.0453333	0.0173152	0.0642727	0	0	0.0166182	0.0346121	0.0403697	0.0145455	0	0	0	0	0	0	0	0
ENSG00000099769	0.157683	0.00539943	0.143994	0.00472927	-0.0230012	-8.68057e-06	-3.41037e-05	-0.000129986	0.000210269	-0.000109465	-9.51851e-05	0.00500987	3.55783e-05	-6.14193e-05	-1.88528e-05	-3.54222e-05	-4.62088e-05	-4.48918e-05	-0.000498205	-0.000324897	3.31147e-05	-0.000117493	-0.000291175	42.6061	31.9394	4558	1.9697	0.545455	0.576351	0.692531	0.638312	0.0395762	0.0242323	0	0	0	0	0	0	0	0	0.0174848	0	0	0.00720968	0.00720968	0	0	0
ENSG00000151353	-0.186992	0.00490955	0.0905727	-0.00931184	0.0990516	1.76313e-05	4.68773e-05	0.000343239	6.67462e-05	6.98056e-05	0.000389604	-0.000118713	4.24477e-05	-6.14193e-05	-1.88528e-05	-3.54222e-05	-4.62088e-05	-4.48918e-05	0.000239969	0.00105654	8.32669e-05	0.000341162	0.00110065	52.208	43.7	10104	2.36	0.432	0.545572	0.609903	0.579826	0.388001	0.0411857	0.0273844	0.0227066	0.00926405	0.00555264	0.019101	0.0182591	0.0132389	0.0209792	0.00959374	0.00888555	0.00337344	0	0.00390781	0	0	0
ENSG00000002933	0.0722583	-0.00760971	0.141693	0.0218182	0.0362016	6.51736e-06	2.82049e-05	9.60783e-05	0.000154006	4.32263e-05	0.000447585	1.68637e-06	4.14791e-05	0.000213965	-1.88528e-05	0.000219929	2.43949e-05	-1.09646e-05	0.000702675	0.000688069	0.000211006	0.000311458	0.000297131	978.02	711.075	4717	3.38348	0.572133	0.545451	0.609179	0.623817	0.250442	0.0562402	0.00949307	0.00897776	0.00539968	0.0115199	0.0126153	0.011065	0.0101863	0.0100219	0.0143914	0.00756815	0.0037769	0.000169256	0.00437341	0.000331196	0	0.00117952
ENSG00000154358	-0.173491	0.00450854	-0.0991576	-0.114775	-0.0230012	-4.56751e-06	3.44599e-06	7.85231e-05	0.000231228	0.000189612	0.000320639	0.00208933	-5.6467e-05	-6.14193e-05	0.000208553	0.000340492	-4.62088e-05	3.85006e-05	6.20593e-05	-4.49338e-05	3.65755e-05	7.09513e-06	5.63995e-05	76.3036	63.9349	170746	7.41928	0.460241	0.544311	0.610169	0.582117	0.19574	0.021767	0.00460577	0	0.0022862	0	0.00445618	0.00463831	0.00613867	0.00924367	0.0186372	0.0148238	0.00289354	0.00310404	0.0514529	0	0.00486351	0.00173642
ENSG00000188820	0.292778	-0.0112574	0.18701	0.076122	0.013057	-2.54244e-06	3.21579e-05	0.000243133	-2.99633e-05	2.21328e-05	0.000302807	-0.000118713	4.4816e-05	-6.14193e-05	2.54472e-05	-3.54222e-05	-4.62088e-05	-4.48918e-05	0.0010433	0.00084293	0.000543639	0.000361156	0.000322835	57.0268	54.5536	2401	1.26339	0.495536	0.52008	0.615638	0.661235	0.237738	0.038849	0.00967011	0	0	0.0120175	0	0.00216979	0.0108325	0.0165412	0.00427652	0.00652265	0.00276945	0	0.00276945	0	0.000947439	0
ENSG00000124275	-0.108636	-0.000524117	-0.0229382	0.0734863	-0.0230012	4.67438e-06	3.27625e-05	6.6309e-05	1.47572e-05	6.83761e-05	-1.01844e-05	0.000222646	2.93e-05	-6.14193e-05	1.29686e-05	-3.54222e-05	-4.62088e-05	7.21362e-05	0.0012223	0.000534072	0.000377913	0.00026073	0.000673232	163.774	128.771	54839	6.42193	0.499446	0.563431	0.594987	0.593122	0.292554	0.00246943	0.00655947	0.0121085	0.0134358	0.00614415	0.00407519	0.00958425	0.0109314	0.00870219	0.00673531	0.0088147	0.000591484	0.000479878	0.0102275	0	0.00068056	0
ENSG00000180537	0.121018	0.0123328	-0.0241713	0.0672586	-0.0230012	1.15395e-05	-3.41037e-05	-0.000129986	-0.000107744	-0.000109465	-9.51851e-05	-0.000118713	-1.93127e-05	0.00151106	-1.88528e-05	-3.54222e-05	-4.62088e-05	-4.48918e-05	0.00130282	0.000406234	8.3442e-05	0.000221305	0.000658096	54.7353	39.0294	55856	2.45588	0.602941	0.561666	0.652181	0.63209	0.285055	-0.164016	0	0.0282072	0.00692059	0.0146037	0	0.0288589	0	0	0	0	0	0	0.033594	0.00189118	0	0
ENSG00000221988	-0.141395	0.0164345	0.0747375	0.0467122	-0.0230012	1.10712e-05	-3.41037e-05	-0.000129986	0.000123423	0.000122221	0.000158593	0.00113748	4.09688e-05	-6.14193e-05	-1.88528e-05	-3.54222e-05	-4.62088e-05	-4.48918e-05	5.82542e-06	-5.04266e-05	-6.86411e-05	0.000448653	0.00187177	20.8022	15.5055	12793	1.57143	0.494505	0.562513	0.618915	0.587563	0.396195	-0.00916849	0.0183351	0.0294659	0.0038044	0.0109802	0.00670549	0.00747912	0	0	0.0127099	0.0114835	0.00176593	0.00176593	0.00461868	0	0	0
ENSG00000110876	-0.103939	-0.0083175	0.0787583	0.00135291	-0.0230012	-5.38864e-06	4.85573e-05	-0.000129986	-0.000107744	-0.000109465	-9.51851e-05	-0.000118713	4.49177e-05	-6.14193e-05	-1.88528e-05	-3.54222e-05	0.00365276	-4.48918e-05	0.000261635	0.000244073	-0.000109495	4.75024e-05	-3.42257e-05	51.2703	53.1351	12049	1.56757	0.459459	0.490309	0.573564	0.593919	0.0890718	0.0204063	0	0	0	0.0127949	0	0	0.0135135	0	0	0	0	0	0.00272056	0	0	0
ENSG00000214248	-0.111659	-0.0015072	0.141395	-0.0377638	-0.0230012	-4.34994e-06	-3.41037e-05	-1.30158e-05	1.82169e-06	-1.09939e-05	-9.51851e-05	0.00370329	5.05777e-05	-6.14193e-05	-1.88528e-05	-3.54222e-05	-4.62088e-05	-4.48918e-05	0.000208363	-0.000324897	-2.80641e-05	-3.10337e-05	0.000204012	45.3193	33.4819	4738	2.56627	0.457831	0.557232	0.624923	0.592609	0.112081	-0.0198074	0	0	0.0060241	0.00349759	0.00429837	0.00301205	0	0.00518554	0.0060241	0.00488072	0	0.00537291	0	0	0	0
ENSG00000107968	-0.053731	-0.00396427	0.0224212	-0.015328	-0.0230012	5.39148e-06	9.64986e-06	2.53656e-05	-9.84563e-05	3.22406e-05	-9.51851e-05	0.000311323	4.54525e-05	-6.14193e-05	-1.88528e-05	-3.54222e-05	0.00266389	-4.48918e-05	4.28457e-05	0.000187095	4.31755e-05	0.000123839	0.00028329	88.177	78.9888	27896	3.51685	0.449438	0.541745	0.615394	0.602438	0.182872	0.034823	0.00435899	0.00799607	0.00890056	0.000440449	0.0168283	0.0161702	0.00715288	0.00688708	0.000510674	0.00702364	0	0.000604539	0.00246348	0	0	0
ENSG00000101115	-0.0686207	0.00776199	0.0500631	-0.0217468	-0.0230012	-2.14367e-06	-3.41037e-05	0.000418454	0.000367406	-0.000109465	-9.51851e-05	-0.000118713	1.2051e-05	-6.14193e-05	-1.88528e-05	0.00397363	-4.62088e-05	-4.48918e-05	-0.000498205	-0.000324897	0.000408365	-0.000117493	-0.000291175	22.7407	18.7407	18478	2.07407	0.703704	0.551563	0.620657	0.599912	0.140742	-0.089927	0	0	0.0254073	0	0	0	0	0.0243136	0.0261244	0	0	0	0.0185185	0	0	0.0185185
ENSG00000080166	-0.155984	0.0413907	-0.00563966	-0.035827	-0.0230012	1.16949e-05	-3.41037e-05	0.000518947	-0.000107744	-0.000109465	-9.51851e-05	-0.000118713	5.05777e-05	-6.14193e-05	-1.88528e-05	-3.54222e-05	-4.62088e-05	-4.48918e-05	0.00336003	-0.000324897	-0.000109495	-0.000117493	0.000692006	1147.05	693.421	42378	7.05263	0.473684	0.607377	0.619102	0.585088	0.268331	0.0812578	0	0	0.0519263	0	0	0.027268	0	0.0287687	0	0	0	0	0	0	0	0
ENSG00000113211	-0.174509	0.0222744	0.168047	-0.0141924	-0.0230012	-3.57563e-06	-3.41037e-05	-0.000129986	-0.000107744	-0.000109465	-9.51851e-05	-0.000118713	5.05777e-05	-6.14193e-05	-1.88528e-05	0.00270695	-4.62088e-05	-4.48918e-05	0.000675915	-0.000324897	0.000265991	0.000661061	0.000140341	26.5208	22.1875	3185	1.64583	0.520833	0.536728	0.733682	0.581944	0.154421	0.020041	0	0	0	0	0.0198417	0	0	0	0	0	0	0	0	0	0	0.0126675
ENSG00000107789	0.496677	0.0018478	-0.0148123	-0.00223637	-0.0230012	-8.68057e-06	-3.41037e-05	-0.000129986	7.74697e-05	-0.000109465	-9.51851e-05	-0.000118713	5.05777e-05	-6.14193e-05	-1.88528e-05	-3.54222e-05	-4.62088e-05	-4.48918e-05	0.00125371	0.00308602	-0.000109495	-0.000117493	-0.000144593	44.375	23.0833	48585	1	0.583333	0.652733	0.707346	0.695833	0.111946	0.0258126	0	0	0	0	0	0	0	0	0.0101833	0	0	0	0	0	0	0
ENSG00000157873	0.385891	-0.000242909	0.0930142	0.0661287	-0.0230012	5.11307e-06	-1.07855e-05	3.21162e-05	2.39143e-06	1.85976e-05	-9.51851e-05	0.000109015	4.35306e-05	-6.14193e-05	4.02314e-05	-3.54222e-05	0.00202643	-4.48918e-05	0.000779623	0.000365988	-6.18688e-05	0.000177255	0.0001008	277.99	204.139	9743	3.97074	0.521515	0.58256	0.614161	0.677035	0.173832	0.0215277	0.018408	0.00948738	0.00426168	0.00946077	0.0032636	0.00873102	0.00381208	0.00718635	0.00605542	0.00634743	0	0.000320138	0.00338732	0	0.00126363	0
ENSG00000163577	-0.00926228	-0.00652448	0.043825	-0.0464959	-0.0230012	6.03392e-06	6.99866e-05	0.000256124	0.000249827	0.000338343	-9.51851e-05	0.000653053	4.27199e-05	0.000840689	3.18763e-05	-3.54222e-05	-4.62088e-05	-4.48918e-05	2.7741e-05	0.000239967	0.000188662	0.000334874	0.000332105	28.4644	18.5607	20278	2.01255	0.539749	0.567583	0.642522	0.609984	0.266182	0.0153756	0.00356067	0.0265969	0.00932641	0.00964886	0.00338745	0.0046713	0.0170168	0.0171171	0.0196598	0.0221956	0	0.00108494	0.00377699	0.00108494	0.00108494	0
ENSG00000129003	0.0366789	-0.00112409	-0.112429	-0.0921484	-0.0230012	-1.0029e-06	4.22072e-05	3.5123e-05	0.000245037	5.5931e-05	0.000168584	-0.000118713	-0.000151499	-6.14193e-05	0.000263575	0.000132666	0.00186408	5.6993e-05	0.000507511	0.000155431	3.61827e-05	5.84608e-05	9.35124e-05	153.795	133.88	208084	4.88393	0.453571	0.561294	0.599371	0.617779	0.267552	0.0394725	0.000643929	0.00479929	0.00762714	0.00660187	0.00384112	0.00632786	0.0124754	0.00731964	0.0193964	0.00819786	0.00183546	0	0.0971315	0	0.00604025	0.000776429
ENSG00000140968	0.184035	-0.0079028	0.0330609	-0.0141924	-0.0230012	2.29536e-06	-1.60291e-05	-4.97054e-05	0.00014565	0.000128181	0.000975815	0.000400843	1.93649e-05	-6.14193e-05	-1.88528e-05	-3.54222e-05	-4.62088e-05	0.000124383	0.00108548	0.00034671	2.62592e-05	0.000203614	0.000151491	595.973	544.319	23806	5.24431	0.47205	0.525496	0.595382	0.642783	0.206099	0.0141283	0.0025764	0.00673869	0.00692027	0.00716318	0.00860495	0.0106572	0.00295487	0.00355901	0.013932	0.0117789	0.00745263	0.000730385	0.0150029	0	0	0
ENSG00000184163	-0.104934	0.00232468	0.14828	0.0644006	-0.0230012	-3.97356e-06	6.22989e-05	-0.000129986	-0.000107744	-0.000109465	-9.51851e-05	-0.000118713	5.05777e-05	-6.14193e-05	-1.88528e-05	-3.54222e-05	-4.62088e-05	-4.48918e-05	0.0006002	0.00282078	0.000494629	-0.000117493	0.00024259	43.1	33.975	4276	1.85	0.475	0.504825	0.659517	0.59375	0.199211	0.0362558	0	0	0	0.018295	0	0	0.01576	0	0	0	0	0	0	0	0	0
ENSG00000131378	0.276511	-0.00498607	-0.109922	0.0697647	-0.0230012	1.46438e-05	4.77002e-05	0.00018839	0.000135313	1.23217e-05	0.000527378	0.000869761	-9.85135e-05	0.00114892	1.1561e-05	5.57605e-05	-4.62088e-05	-4.48918e-05	0.000352263	-0.000121051	6.02994e-05	2.92333e-05	0.000238376	151.979	138.348	200452	3.96037	0.515244	0.546083	0.599529	0.658475	0.308413	0.0283822	0.0118536	0.0143791	0.00864292	0.0158523	0.0238468	0.0160815	0.0133734	0.0141143	0.0133637	0.00603636	0.00433215	0.00138958	0.0716632	0.00145564	0.000650457	0.000421189
ENSG00000244734	-0.149953	-0.0251879	0.153925	0.0687479	-0.0230012	-8.68057e-06	-3.41037e-05	-0.000129986	-0.000107744	-0.000109465	-9.51851e-05	-0.000118713	5.05777e-05	-6.14193e-05	-1.88528e-05	-3.54222e-05	-4.62088e-05	-4.48918e-05	-0.000498205	0.00515209	-0.000109495	-0.000117493	-0.000291175	600.667	540.833	3931	1.16667	0.5	0.523751	0.561635	0.586111	0.101221	-0.101221	0	0	0	0	0	0	0	0	0	0	0	0	0	0	0	0
ENSG00000197816	-0.33416	0.0265921	-0.085854	0.0762186	-0.0230012	3.03096e-07	-3.41037e-05	-0.000129986	-0.000107744	0.000159006	-9.51851e-05	-0.000118713	2.45944e-05	0.00397491	-1.88528e-05	-3.54222e-05	-4.62088e-05	-4.48918e-05	-0.000164787	0.000441396	-0.000109495	-0.000117493	-0.000205787	37.9029	38.9806	140041	4.8932	0.291262	0.501017	0.592585	0.554854	0.0936366	0.00488607	0.00790534	0.00679612	0.0125809	0.00375146	0	0.0038835	0	0	0	0.0133068	0	0	0.0124893	0.00485437	0	0
ENSG00000138152	-0.241879	-0.0020905	-0.0362349	0.0118378	1.02962e-05	1.09258e-05	5.65207e-05	0.000343247	-0.000107744	0.000230846	-9.51851e-05	-0.000118713	5.05777e-05	-6.14193e-05	-1.88528e-05	-3.54222e-05	-4.62088e-05	-4.48918e-05	0.00225224	0.000659612	0.000165709	0.000409734	-0.000291175	108.282	81.8718	66856	2.94872	0.410256	0.594141	0.629813	0.570513	0.222139	0.061688	0	0	0	0.0246154	0.0515897	0	0.0148154	0.0209795	0	0.0168675	0	0	0	0	0	0
ENSG00000075624	-0.0945384	-0.000684335	0.0041366	0.0619103	-0.0230012	-1.05564e-07	-1.32907e-06	-0.000114558	-7.18722e-05	-0.000101513	0.000211089	0.000791197	2.05507e-05	0.00156521	0.000136744	-3.54222e-05	-4.62088e-05	1.22382e-05	0.000641498	0.000191047	-5.61362e-05	0.000107589	9.99186e-05	3610.18	2852.31	36633	2.3957	0.506623	0.559967	0.584946	0.595514	0.147853	0.0450783	0.00407238	0.000973254	0.00295872	0.00836689	0.00883864	0.00811905	0.00535804	0.000683923	0.0019723	0.000394152	0.00213123	0.00127914	0.014433	0.00195629	0.00332773	0
ENSG00000148600	-0.155906	-0.00244417	0.0298654	-0.00791979	-0.0230012	2.71537e-05	-2.50892e-06	-0.000129986	4.92389e-05	7.97569e-05	0.000649047	-0.000118713	2.13695e-05	-6.14193e-05	-1.88528e-05	-3.54222e-05	-4.62088e-05	-4.48918e-05	0.000957502	0.001387	-7.13604e-05	0.000204394	0.000503727	100.136	89.5152	24967	4.40909	0.409091	0.538639	0.613453	0.585101	0.339727	0.0197183	0.0236879	0.04135	0.0267773	0.026547	0.0113652	0.00955152	0.00516515	0	0.00863116	0.00937879	0.00517879	0	0.0140394	0	0	0
ENSG00000118855	-0.136347	0.00387551	-0.0615699	0.074226	-0.0230012	1.31074e-05	1.16157e-06	-4.51583e-05	1.69238e-05	7.77452e-05	-9.51851e-05	0.000133399	-2.61138e-05	-6.14193e-05	-1.88528e-05	0.000222018	0.000697907	-4.48918e-05	0.00115649	0.000696309	0.000241841	0.000147141	0.000235126	115.5	87.0911	97521	2.66256	0.458128	0.544846	0.592788	0.58842	0.280617	0.0349619	0.0243341	0.0240381	0.0118854	0.0127053	0.0050896	0.00663181	0.00576521	0.00376059	0.00685443	0.00927908	0	0.000354416	0.0368631	0	0	0.00118916
ENSG00000155846	-0.0625885	0.00895167	-0.0780808	-0.0137382	-0.0230012	3.57903e-06	2.64994e-05	7.26354e-05	0.000521493	-1.91384e-05	-9.51851e-05	-0.000118713	-2.857e-05	0.00194178	0.000118809	0.00147438	-4.62088e-05	7.65676e-05	-0.000110699	-0.000324897	5.84418e-05	-0.000117493	-8.8584e-05	34.5561	27.9286	124724	3.71429	0.454082	0.565908	0.610403	0.600935	0.194672	0.058463	0	0.0102144	0.00630102	0.012257	0.015044	0.00383367	0.00990746	0.00898265	0.0345963	0.00447704	0	0	0.0380437	0.00240918	0.00294415	0.00697404
ENSG00000112562	0.252296	-0.0124902	-0.119774	-0.0156843	-0.0230012	1.77479e-05	0.000162414	0.000293707	0.000101852	0.000279319	-9.51851e-05	-0.000118713	-0.000197019	0.000514944	0.000118835	-3.54222e-05	-4.62088e-05	-4.48918e-05	0.00132011	0.000449523	0.000115891	6.42096e-05	0.000441192	77.6689	58.6143	232153	1.73379	0.511945	0.542981	0.609498	0.654366	0.448515	0.136898	0.0168961	0.0169716	0.00829572	0.0151664	0.01771	0.0276813	0.0321269	0.0187833	0.0115239	0.0192701	0	0	0.119012	0.000693174	0.00294471	0
ENSG00000140284	-0.246	-0.00849823	-0.0221504	-0.0017761	-0.0230012	2.06142e-05	0.000116449	0.000657551	0.000356418	0.000362622	0.000222178	-0.000118713	-5.97701e-05	-6.14193e-05	-1.88528e-05	-3.54222e-05	-4.62088e-05	8.36398e-05	0.000665132	0.000260761	4.46981e-05	0.000663225	0.000223439	70.9371	66.5105	54199	2.02797	0.405594	0.534407	0.622623	0.569814	0.409644	-0.012395	0.0136028	0.00945175	0.00219441	0.0232098	0.0122392	0.0531636	0.0246126	0.0349133	0.0255203	0.023399	0.00220839	0	0.0530406	0	0	0
ENSG00000167244	0.313572	-0.0101974	0.0431238	-0.0353518	-0.0230012	5.26636e-07	6.31091e-05	-3.72883e-05	5.16242e-05	8.55521e-05	0.000120904	0.00100171	4.2188e-05	0.00136449	-1.88528e-05	0.000335833	-4.62088e-05	0.000118611	0.000333361	-0.000152199	-6.825e-05	-6.83941e-05	0.000203407	1532.48	511.608	20491	2.36474	0.519757	0.568775	0.826853	0.664763	0.161602	0.032885	0.00568754	0.0033155	0.00442757	0.00598808	0.00901556	0.00735189	0.0158925	0.00410948	0.00876231	0.00966603	0.00150367	0.00157508	0.00403262	0.00171489	0	0.00171489
ENSG00000176842	0.132898	-0.00545608	0.1594	-0.00192997	-0.0230012	9.66276e-06	1.46384e-05	0.000773875	0.000342424	-0.000109465	-9.51851e-05	-0.000118713	5.05777e-05	-6.14193e-05	-1.88528e-05	-3.54222e-05	-4.62088e-05	0.000112171	0.000968174	0.000850316	0.000115295	0.00016085	0.000417342	94.2895	59.7544	3623	1.81579	0.552632	0.613857	0.668891	0.634106	0.292707	-0.0519314	0.0291698	0.0134246	0.0204068	0.00829474	0	0	0.00796842	0.0400702	0.0247509	0	0	0	0	0	0	0
ENSG00000167034	-0.209445	-0.0149345	0.148942	-0.0182258	-0.0230012	1.90496e-05	0.000108465	2.25212e-05	0.000397704	0.000381538	-9.51851e-05	-0.000118713	5.05777e-05	-6.14193e-05	-1.88528e-05	-3.54222e-05	-4.62088e-05	0.000475193	0.000917539	0.000243645	0.000155685	0.000353474	0.000570278	452.061	362.805	4234	2.23171	0.414634	0.548904	0.632609	0.576016	0.360876	0.0129634	0.0289146	0.0130854	0.0186854	0	0.041922	0.00517317	0.0233073	0.00676098	0.0277902	0.0243366	0	0	0	0	0	0
ENSG00000151692	-0.117013	-0.0062283	-0.0908631	-0.0478907	-0.0230012	2.44201e-06	2.57273e-06	0.000230735	0.000136024	0.000260727	0.000283521	0.000602733	-0.000131964	-6.14193e-05	6.31961e-05	-3.54222e-05	-4.62088e-05	-1.1236e-05	0.000721935	0.000357925	0.000190629	0.000111865	0.000641015	74.643	59.7566	150894	3.55984	0.462475	0.549093	0.60126	0.5917	0.351871	0.0107844	0.0113012	0.00979763	0.00843567	0.00630366	0.0020068	0.00538572	0.00599591	0.0159916	0.0134027	0.0183486	0.00263525	0.0010142	0.0877416	0	0.00175477	0
ENSG00000176153	-0.0490902	-0.0170986	0.1587	0.0376032	-0.0230012	8.72346e-06	3.0775e-05	9.6675e-05	-0.000107744	-3.05852e-05	-9.51851e-05	-0.000118713	5.05777e-05	-6.14193e-05	-1.88528e-05	-3.54222e-05	-4.62088e-05	-4.48918e-05	0.000264822	0.00056773	0.000691186	0.00183767	0.000323808	90.3387	88.2097	3661	2.30645	0.419355	0.55419	0.609429	0.603226	0.326399	0.0999291	0.0214903	0	0.00748065	0.0298129	0	0.00886129	0.0106065	0.0100484	0	0.00390968	0	0	0	0	0	0
ENSG00000233539	-0.123351	-0.000738389	-0.0531845	0.0531687	-0.0230012	-8.68057e-06	-3.41037e-05	-0.000129986	-0.000107744	0.00181755	-9.51851e-05	-0.000118713	5.05777e-05	-6.14193e-05	-1.88528e-05	-3.54222e-05	-4.62088e-05	-4.48918e-05	-0.000498205	0.00131232	-0.000109495	0.000755358	0.000685421	33.25	21	86066	2.0625	0.6875	0.591141	0.618699	0.590625	0.279261	0.0370545	0	0	0	0	0	0	0	0	0	0.0955125	0	0	0	0	0	0
ENSG00000180525	-0.170252	-0.00398194	0.0630756	0.00151668	-0.0230012	5.90461e-06	-3.41037e-05	0.000627927	0.00031378	-0.000109465	-9.51851e-05	-0.000118713	2.79758e-05	-6.14193e-05	-1.88528e-05	-3.54222e-05	-4.62088e-05	-4.48918e-05	0.00218498	0.000559463	-0.000109495	0.000306246	-4.15395e-05	27.2	23.64	15221	2.44	0.4	0.518278	0.596079	0.582667	0.223449	0.079561	0	0	0.013336	0.019184	0	0.024169	0	0.0336	0.023176	0	0	0	0.010864	0	0	0
ENSG00000178295	-0.233652	0.00653865	0.0142524	-0.0476976	0.117289	2.97992e-06	3.93714e-05	-3.42761e-05	5.79881e-06	6.69887e-05	-9.51851e-05	-0.000118713	4.17407e-05	0.000742349	0.000149557	0.000121445	-4.62088e-05	1.41084e-05	0.000950213	0.00101422	7.58956e-05	0.000126774	0.000253595	58.3816	50.0552	31507	3.12644	0.443678	0.551701	0.620096	0.571909	0.21373	0.0497952	0.0090842	0.00767513	0.0109461	0.00895906	0.00865701	0	0.0120118	0.00424302	0.00624276	0.00874593	0	0	0.00424766	0.000966667	0.00360175	0.000724598
ENSG00000134376	-0.317435	0.0510573	-0.131625	-0.00241066	-0.0230012	-8.68057e-06	-3.41037e-05	-0.000129986	-0.000107744	-0.000109465	-9.51851e-05	-0.000118713	-6.65156e-05	-6.14193e-05	-1.88528e-05	-3.54222e-05	-4.62088e-05	0.00161578	0.00208319	0.000961852	-0.000109495	-0.000117493	-0.000291175	35.3077	33.1538	276993	2.15385	0.153846	0.552431	0.594146	0.557692	0.136346	0.0290233	0	0	0	0	0	0	0	0	0	0	0	0	0.0562829	0	0	0
ENSG00000213889	-0.166323	0.00824352	0.0699793	0.0579363	0.175272	4.08073e-06	0.000383098	-0.000129986	0.000189523	-0.000109465	0.000796025	-0.000118713	3.76757e-05	-6.14193e-05	-1.88528e-05	-3.54222e-05	-4.62088e-05	0.000388181	0.000659508	0.00121961	-0.000109495	-0.000117493	0.00037859	23.6744	20.2326	13733	1.65116	0.534884	0.532262	0.631159	0.583333	0.272028	0.114419	0	0.0148	0	0.0330093	0	0.0017907	0.0682047	0	0.0163442	0	0.00620155	0	0.00620155	0	0	0
ENSG00000175595	-0.154731	0.00315092	0.0128174	0.00581126	-0.0230012	-2.07394e-07	-3.71496e-06	5.01638e-05	0.000311225	-7.97233e-05	-9.51851e-05	-0.000118713	3.63471e-05	0.00252887	0.000151456	-3.54222e-05	-4.62088e-05	2.2287e-05	0.000515847	-3.16959e-05	2.19783e-06	6.42845e-05	3.39501e-05	51.2212	39.4081	32188	4.74143	0.420561	0.545118	0.589911	0.5853	0.15496	-0.00367832	0.0133078	0.00210841	0.00325483	0.0046405	0.00461558	0.00500605	0.00496799	0.00798644	0.0230355	0.00147414	0	0	0.00684019	0.00311526	0.00364237	0
ENSG00000182636	-0.229466	-0.0345579	0.203247	0.0107936	-0.0230012	2.9346e-05	-3.41037e-05	-0.000129986	0.00058158	-0.000109465	-9.51851e-05	-0.000118713	5.05777e-05	-6.14193e-05	-1.88528e-05	-3.54222e-05	-4.62088e-05	-4.48918e-05	-0.000498205	0.00245786	0.000740261	-0.000117493	0.000755799	50.5	43.5	1885	1	0.357143	0.566626	0.770314	0.572619	0.401886	0.0139143	0	0	0	0.0145714	0.0604429	0.0727857	0	0	0.0379	0	0	0	0	0	0	0
ENSG00000102445	0.104195	0.00849521	-0.0606449	0.0151612	-0.0230012	4.04994e-05	-2.46107e-05	-8.37003e-05	-8.0985e-05	0.000124003	-9.51851e-05	0.000460058	-4.60768e-05	-6.14193e-05	1.91905e-05	-3.54222e-05	-4.62088e-05	-4.48918e-05	0.00184261	0.000716361	0.00014529	0.000107665	0.00036815	632.331	632.552	96186	8.20442	0.425414	0.542327	0.622621	0.629236	0.404223	0.0241001	0.0522155	0.0462117	0.0152841	0.0396354	0.0368827	0.000920995	0.00155193	0.00205193	0.00147127	0.0115718	0	0.000813628	0.0464586	0	0.000813628	0
ENSG00000047188	0.0631828	0.000413096	-0.0496103	-0.0529028	0.223095	2.86956e-06	3.12809e-05	0.00011891	1.73725e-05	-1.2424e-05	-6.45803e-05	-0.000118713	-1.77087e-05	-6.14193e-05	-1.88528e-05	-3.54222e-05	0.000713647	-4.48918e-05	0.000692014	0.000885306	0.000432555	0.000374781	0.000410103	116.709	99.7571	81602	4.32042	0.461997	0.573603	0.608038	0.622277	0.28209	0.0199766	0.00492017	0.0103769	0.00681526	0.00774671	0.0118922	0.00314128	0.0106891	0.0110341	0.0068791	0.00480984	0.000212966	0	0.032823	0	0	0
ENSG00000268470	-0.330027	-0.0486491	0.149053	-0.0317507	-0.0230012	-8.68057e-06	-3.41037e-05	-0.000129986	-0.000107744	-0.000109465	-9.51851e-05	-0.000118713	5.05777e-05	-6.14193e-05	-1.88528e-05	-3.54222e-05	-4.62088e-05	0.00536018	-0.000498205	-0.000324897	-0.000109495	-0.000117493	-0.000291175	26.2222	25	4227	2.33333	0.333333	0.492751	0.573415	0.555556	0.0774	-0.0774	0	0	0	0	0	0	0	0	0	0	0	0	0	0	0	0
ENSG00000070669	-0.14072	0.00634419	0.0433436	0.000587592	-0.0230012	-2.27216e-06	-2.52054e-05	-1.24101e-05	-9.52071e-05	-4.60825e-05	0.000519749	0.000556762	2.04956e-05	0.000393054	7.25844e-05	-3.54222e-05	-4.62088e-05	-4.48918e-05	0.00110001	0.000295143	0.000145679	4.98262e-05	0.000457153	69.6197	51.6944	20424	1.81838	0.5	0.556839	0.614126	0.587678	0.196129	0.00552609	0.0121101	0.00491796	0.0058328	0.00154444	0	0.000502564	0.0014547	0.00521239	0.000689316	0.00314155	0.00427906	0.000949573	0.0144595	0.000546581	0.00195556	0
ENSG00000171530	-0.370799	0.0225929	-0.101804	0.0643234	-0.0230012	2.83224e-05	6.92875e-05	0.000749337	0.000181341	0.000206568	0.000172617	-0.000118713	-0.000187346	-6.14193e-05	0.000107187	-3.54222e-05	-4.62088e-05	-4.48918e-05	0.000487026	0.00133241	-5.26306e-05	-1.47092e-05	0.000527039	43.8805	40.8176	177613	3.52201	0.295597	0.536143	0.610637	0.548637	0.49431	0.136031	0.0322616	0.0117327	0.0113931	0.0192453	0.0291692	0.0400195	0.0169025	0.0389824	0.0158943	0.0156642	0.00186352	0	0.114362	0	0.0026956	0
ENSG00000198598	-0.190364	0.014382	0.0342439	-0.00214901	-0.0230012	-2.47741e-06	4.19428e-05	-0.000129986	7.14583e-05	0.000506819	-9.51851e-05	0.00181545	1.76214e-05	-6.14193e-05	-1.88528e-05	0.000517129	-4.62088e-05	0.000142654	0.000639858	-4.5194e-05	-0.000109495	0.000249584	-0.00019725	73.1958	61.0769	23390	3.60839	0.405594	0.550301	0.637465	0.579254	0.14877	-0.0118234	0.0044111	0	0.00990172	0	0.00296643	0.00683089	0.0124322	0	0.00985282	0.0305462	0	0.00271902	0.015841	0	0	0.00255234
ENSG00000137142	-0.0315846	0.0155564	0.0620605	0.0395439	-0.0230012	1.50213e-06	3.63956e-05	9.46595e-05	0.000228273	0.000131999	0.000913539	-0.000118713	3.22598e-05	-6.14193e-05	-1.88528e-05	-3.54222e-05	-4.62088e-05	-4.48918e-05	0.00146494	-0.000324897	0.000238265	0.000524492	0.000278367	40.1566	28.1566	15453	1.3494	0.445783	0.551194	0.651913	0.606196	0.246735	0.0527415	0.0160361	0.00715422	0.0036747	0.00536799	0	0.00734458	0.0115253	0.00995904	0.0184747	0.0119682	0.00701928	0	0.00880482	0	0	0
ENSG00000040275	0.0863277	0.00370231	0.0410186	-0.00748701	0.00307478	1.99394e-05	4.14443e-05	0.000669112	-6.95893e-05	0.000105464	-9.51851e-05	-0.000118713	3.99839e-05	-6.14193e-05	5.50424e-05	0.000122829	0.000661921	-4.48918e-05	0.00112166	0.000503385	0.000102854	3.83656e-05	0.000200382	83.6925	58.0557	21144	3.13559	0.479419	0.601334	0.638445	0.626204	0.290288	0.0337939	0.0307727	0.0175428	0.00665455	0.0245485	0.0194903	0.0122298	0.0123507	0.0354258	0.00209782	0.0106529	0	0	0.00509205	0	0.00158039	0.000730993
ENSG00000115353	-0.164501	0.000894503	-0.0918967	-0.0401553	-0.0230012	-6.28482e-06	-3.41037e-05	-0.000129986	-0.000107744	-0.000109465	0.000678597	0.00371147	-0.000156205	-6.14193e-05	-1.88528e-05	0.000543821	-4.62088e-05	-4.48918e-05	-0.000285701	-0.000324897	-0.000109495	-0.000117493	-8.87592e-05	49.987	41.6234	153236	2.97403	0.493506	0.535238	0.616788	0.583643	0.14784	0.110734	0	0	0.00931169	0	0	0	0	0	0	0	0.00538442	0.00538442	0.0993936	0	0	0.00267563
ENSG00000112619	-0.478073	0.00397385	0.027217	-0.0132093	0.250135	-8.68057e-06	0.000153606	-0.000129986	-0.000107744	0.000554397	-9.51851e-05	-0.000118713	5.35068e-06	-6.14193e-05	-1.88528e-05	-3.54222e-05	-4.62088e-05	0.00210596	-0.000498205	-0.000324897	0.000698697	0.000555685	0.000661355	26.5652	25.5652	25972	2.86957	0.26087	0.509411	0.653828	0.530435	0.300652	0.0635044	0	0	0	0	0	0	0.030687	0	0	0.0329043	0	0	0.0217391	0	0	0
ENSG00000151468	0.253441	-0.00683909	-0.110777	-0.00867838	-0.0230012	1.30192e-05	4.15662e-05	-6.17237e-05	0.000181168	4.80621e-05	-9.51851e-05	0.00181454	-0.000229098	-6.14193e-05	-1.88528e-05	-3.54222e-05	-4.62088e-05	0.000497102	0.0007234	0.000260928	0.000114286	-1.24837e-05	0.000155988	64.0806	45.6371	203025	1.08065	0.53629	0.538002	0.615981	0.65456	0.362538	0.0760253	0.0166193	0.0123097	0.0150858	0.0177724	0.0130453	0.00950927	0.0123706	0.00302621	0.0158848	0.00780783	0	0.00271774	0.134431	0	0	0
ENSG00000146426	0.025896	0.00403463	-0.160358	-0.0581785	-0.0230012	1.01361e-05	5.4785e-05	8.76464e-05	8.83289e-05	1.36538e-05	-1.26525e-05	0.000139804	-0.00024056	0.00210002	1.69744e-05	6.60486e-05	0.000412248	-4.48918e-05	0.000233632	0.000101389	1.21637e-05	0.000106869	0.000143798	55.0015	43.7653	425026	3.4862	0.421779	0.566217	0.617948	0.61595	0.343254	0.0549251	0.0125272	0.00933654	0.0121657	0.0137676	0.0163178	0.00902077	0.0145316	0.00964813	0.0107804	0.00610238	0.000574309	0.00036342	0.13994	0.0025995	0.000766232	0.000468712
ENSG00000105877	-0.162553	0.000907562	-0.148958	-0.0954765	0.141371	1.19077e-05	2.82491e-05	0.000346488	0.000302856	0.000285743	9.10201e-05	-0.000118713	-0.000308589	0.000348098	0.000231803	0.000169875	-4.62088e-05	-3.29978e-05	0.000864049	0.00021786	0.000182529	0.000193781	0.000521553	109.85	86.1939	358624	2.48797	0.497326	0.560946	0.611898	0.583973	0.484849	0.0554838	0.00994938	0.0169009	0.0150562	0.0134112	0.0129403	0.0117633	0.0101935	0.0211232	0.0225754	0.0195885	0.00129572	0	0.172639	0.000492513	0.00536074	0.000948307
ENSG00000256294	-0.292609	-0.00864892	0.0424655	0.075546	-0.0230012	-8.68057e-06	-3.41037e-05	-0.000129986	-0.000107744	-0.000109465	-9.51851e-05	-0.000118713	5.05777e-05	-6.14193e-05	-1.88528e-05	-3.54222e-05	-4.62088e-05	-4.48918e-05	0.00489114	-0.000324897	-0.000109495	-0.000117493	-0.000291175	10.2143	8.57143	20693	1	0.428571	0.531426	0.633494	0.561905	0.0678571	-0.0678571	0	0	0	0	0	0	0	0	0	0	0	0	0	0	0	0
ENSG00000221949	-0.583768	0.0227574	0.210854	0.0167639	-0.0230012	-8.68057e-06	-3.41037e-05	-0.000129986	-0.000107744	-0.000109465	-9.51851e-05	-0.000118713	5.05777e-05	-6.14193e-05	-1.88528e-05	-3.54222e-05	-4.62088e-05	-4.48918e-05	0.00489057	-0.000324897	-0.000109495	-0.000117493	-0.000291175	15.25	11.625	1683	1.875	0.25	0.566037	0.597243	0.5125	0.06785	-0.06785	0	0	0	0	0	0	0	0	0	0	0	0	0	0	0	0
ENSG00000115085	-0.305203	-0.00995286	0.0263697	-0.00271429	-0.0230012	-6.58434e-06	-3.41037e-05	-0.000129986	-0.000107744	1.00878e-05	-9.51851e-05	-0.000118713	2.6339e-05	0.00300553	4.43763e-05	-3.54222e-05	-4.62088e-05	-4.48918e-05	0.000545542	-0.000148687	9.20221e-05	0.00014579	0.000180524	96.6844	90.9139	26302	2.58197	0.344262	0.498969	0.578308	0.559768	0.124442	0.0120325	0	0	0	0	0.00596148	0.00218607	0	0	0	0.00592564	0	0	0.0116507	0.00368852	0.00135227	0
ENSG00000197951	-0.060523	0.00455552	0.014873	0.0571224	-0.0230012	6.73664e-06	-4.22021e-06	-3.73824e-05	-3.95945e-06	5.14869e-05	9.86284e-05	0.000840654	1.05095e-05	-6.14193e-05	-1.88528e-05	-3.54222e-05	-4.62088e-05	8.95943e-05	0.000758753	0.000271588	0.00037928	0.000493365	0.000487042	28.0593	23.0593	31217	2.35608	0.510386	0.530742	0.619878	0.601286	0.277818	0.0118479	0.0252099	0	0.00781662	0.014111	0.00941624	0.00336914	0.00488539	0.00410531	0.00570624	0.00797759	0.00134866	0.00134866	0.0192594	0	0	0
ENSG00000159216	0.0111764	-0.0110148	-0.230948	-0.0603453	-0.0230012	1.15618e-05	1.55533e-05	0.000145462	4.99604e-05	-2.83977e-05	0.000132274	0.00234546	-0.00146844	0.000741618	-1.88528e-05	0.000252565	-4.62088e-05	-4.48918e-05	0.00065504	0.000320031	5.14263e-05	0.000152148	-3.44144e-06	83.6499	61.8635	1216867	4.09792	0.439169	0.541108	0.603536	0.613452	0.930105	0.117471	0.0146308	0.0088539	0.0170489	0.00712107	0.00998531	0.0210373	0.00811798	0.0122112	0.00867083	0.0040181	0.00158279	0.00346409	0.730141	0.000965788	0	0.00133027
ENSG00000185070	-0.060771	-0.0206961	-0.0622716	-0.0649822	-0.0230012	3.16387e-06	-2.10573e-05	0.000358009	-0.000107744	-2.64872e-05	0.000787136	-0.000118713	-0.000127475	-6.14193e-05	-1.88528e-05	-3.54222e-05	-4.62088e-05	7.11142e-05	5.72087e-05	0.00128481	4.63982e-05	7.30575e-05	0.00114149	65.5448	48.1642	98546	2.87313	0.440299	0.539159	0.600766	0.601244	0.384593	0.0940015	0.00145672	0.00616866	0.0137849	0.0123104	0.00306495	0.00925075	0.00213284	0.0216339	0	0.00411279	0.00613969	0	0.0855843	0	0	0
ENSG00000144847	-0.22245	0.0127533	-0.123529	-0.0221671	-0.0230012	4.00317e-05	0.000233761	9.82269e-05	0.000612425	0.000540697	0.000389637	-0.000118713	-0.000430047	-6.14193e-05	0.000398626	-3.54222e-05	-4.62088e-05	-4.48918e-05	-0.000498205	6.26934e-05	0.000403114	0.000456864	0.0012549	73.1429	63.375	245511	2.01786	0.410714	0.536221	0.58953	0.57381	0.796849	0.167941	0.0300426	0.0265405	0.0241747	0.00706102	0.0530894	0.0484241	0.0437908	0.0101172	0.0395959	0.0322253	0.00337367	0	0.231021	0	0.00892857	0
ENSG00000166091	-0.390832	0.0273638	0.172873	0.0346218	-0.0230012	1.69346e-07	0.000184358	-0.000129986	0.000503736	-0.000109465	-9.51851e-05	-0.000118713	5.05777e-05	-6.14193e-05	-1.88528e-05	-3.54222e-05	-4.62088e-05	-4.48918e-05	0.000920043	0.00160757	-0.000109495	-0.000117493	0.000870299	142.393	123.357	2964	1.28571	0.25	0.587869	0.615351	0.545238	0.289365	0.000503989	0	0.0343974	0	0	0	0	0.0357143	0	0.0336201	0	0	0	0	0	0	0
ENSG00000136715	-0.239867	0.00337357	-0.053834	-0.0296788	-0.0230012	8.21994e-06	3.81026e-05	0.000134304	0.000178677	7.08492e-05	-9.51851e-05	-0.000118713	-1.32045e-05	-6.14193e-05	-1.88528e-05	0.000415044	-4.62088e-05	-4.48918e-05	0.00170843	0.000683975	0.000107398	-3.21144e-05	0.000331029	24.5678	21.7337	86903	1.41709	0.371859	0.533348	0.596681	0.570854	0.279628	0.0754588	0.00500333	0.0049598	0.00739095	0.0105368	0.0183535	0.0194437	0.0118044	0.0117166	0.0157479	0.00893728	0	0	0.030658	0	0	0.00208079
ENSG00000125398	0.023914	-0.00766962	0.132618	-0.0279658	-0.0230012	-2.93343e-07	2.22686e-06	0.000162391	8.2078e-05	-0.000109465	-9.51851e-05	-0.000118713	5.05777e-05	-6.14193e-05	-1.88528e-05	-3.54222e-05	0.00302518	7.8913e-05	-0.000177391	0.000527179	-0.000109495	-8.55889e-05	0.000126524	256.202	183.684	5400	2.52394	0.489362	0.584378	0.635505	0.615613	0.1348	0.0352023	0.00323039	0.00664574	0.00785425	0.0064068	0.00602711	0.00243479	0.00593936	0.0129617	0.0104367	0	0	0	0	0	0	0
ENSG00000198523	0.130434	-0.0412506	0.0766584	0.00767424	-0.0230012	2.30026e-05	4.36982e-05	0.000124092	0.000305626	0.000102077	-9.51851e-05	-0.000118713	4.25303e-05	-6.14193e-05	-1.88528e-05	-3.54222e-05	-4.62088e-05	-4.48918e-05	0.000515354	0.000828664	0.000528444	0.000882854	0.000265039	36.1702	31.0851	12432	1.06383	0.446809	0.513124	0.604722	0.633688	0.364502	-0.0621999	0.00866808	0.0521702	0.023817	0.0165277	0.0114	0.0105617	0.0127191	0.0112638	0.0227277	0.0104851	0	0	0.00386808	0	0	0
ENSG00000113100	0.206922	0.00859022	-0.122158	-0.0150378	-0.0230012	-8.68057e-06	-3.41037e-05	-0.000129986	-0.000107744	-0.000109465	-9.51851e-05	-0.000118713	-9.26598e-05	-6.14193e-05	-1.88528e-05	-3.54222e-05	-4.62088e-05	-4.48918e-05	-0.000498205	0.00340049	-0.000109495	-0.000117493	0.00146781	38.6	12.6	240548	1.8	0.8	0.735532	0.735533	0.646667	0.337699	-0.0623009	0	0	0	0	0	0	0	0	0	0	0	0	0.0688496	0	0	0
ENSG00000172458	-0.131634	0.00971233	0.0415699	0.0310151	-0.0230012	1.12532e-05	-1.9695e-05	2.24634e-06	0.000429512	-5.45147e-05	-9.51851e-05	-0.000118713	4.37787e-05	-6.14193e-05	-1.88528e-05	-3.54222e-05	-4.62088e-05	0.000440059	0.00129999	0.000362665	0.000268521	0.000535243	0.000295632	79.3472	66.1806	20971	2.39583	0.430556	0.552083	0.614812	0.58922	0.282321	-0.0395478	0.005975	0.0098985	0.0239563	0.00735278	0.0253785	0.00491654	0.00235556	0.00586215	0.0295391	0.00272361	0	0	0.00326806	0	0	0
ENSG00000181036	-0.281628	-0.0328053	0.0608255	0.0334921	-0.0230012	1.00369e-05	-3.41037e-05	0.000309226	-0.000107744	9.4834e-05	-9.51851e-05	-0.000118713	1.57891e-05	-6.14193e-05	-1.88528e-05	-3.54222e-05	-4.62088e-05	-4.48918e-05	0.00156573	0.00173922	5.27027e-05	0.000107892	-9.63706e-05	34.6957	35.1522	15740	3.63043	0.456522	0.512466	0.637075	0.563768	0.22504	0.0739129	0	0.0466148	0.0123163	0.00741837	0.00640088	0	0	0.0194713	0	0.0101261	0	0	0.0167217	0	0	0
ENSG00000133997	-0.112552	0.00395429	0.0467609	0.0455647	-0.0230012	1.12594e-05	9.86493e-05	0.00038085	0.000272769	0.000546972	0.000624297	-0.000118713	-4.11897e-06	-6.14193e-05	5.56864e-05	-3.54222e-05	-4.62088e-05	-4.48918e-05	0.000114184	0.000269996	0.000348514	0.000244592	0.000578622	40.0985	34.3321	19410	2.77737	0.372263	0.553412	0.611248	0.592457	0.368051	0.00593087	0.00615036	0.0112985	0.0113705	0.00481606	0.0128568	0.0310096	0.0217026	0.0226465	0.0209212	0.0325363	0.00500657	0	0.0262909	0	0.00159416	0
ENSG00000070269	-0.122908	0.00553414	-0.0957333	0.0659692	-0.0230012	3.08579e-05	0.000124743	0.000300113	0.000267549	0.000115774	0.000202834	0.00107885	-0.000111946	-6.14193e-05	2.22654e-06	0.000188896	-4.62088e-05	-4.48918e-05	0.000384662	0.000341013	0.000115569	0.000212867	0.000133611	35.1288	29.8466	162252	2.38082	0.383562	0.5509	0.608308	0.5907	0.413771	0.0578307	0.0389173	0.036762	0.0208736	0.0236844	0.0185883	0.0148508	0.0259685	0.0190672	0.0206341	0.011164	0.00207379	0.00168352	0.07812	0	0.000450822	0.00103616
ENSG00000124406	-0.328566	0.00397085	-0.124403	-0.0494726	-0.0230012	4.7378e-06	-1.90668e-05	4.99574e-05	9.49907e-05	6.83168e-05	0.000164515	-0.000118713	-0.00013627	0.00179457	-1.88528e-05	-3.54222e-05	-4.62088e-05	0.000105311	0.000444724	0.000335989	6.67236e-05	0.000160277	0.000315537	91.808	86.5067	248732	3.94196	0.274554	0.514533	0.58064	0.555804	0.294609	0.0501282	0.0109844	0.00596716	0.00772699	0.00970621	0.0125294	0.00523973	0.00245825	0.00797729	0.0111467	0.00881176	0.00180714	0	0.0898115	0.00223214	0	0
ENSG00000169251	0.00214661	0.00174982	-0.0899416	0.0721268	-0.0230012	1.55737e-05	8.95017e-05	0.000347926	0.000172695	-5.3944e-05	0.000674561	-0.000118713	-0.000160991	-6.14193e-05	-1.88528e-05	-3.54222e-05	-4.62088e-05	0.000119923	0.00126933	0.000150271	0.000337838	6.79285e-05	0.00047457	53.9937	36.5823	148836	1.36076	0.575949	0.585479	0.625303	0.61192	0.414432	0.0541773	0.0171064	0.026244	0.0233101	0.0038439	0.010102	0.0136639	0.0202071	0.0211869	0.015419	0.0027519	0.00535633	0	0.101694	0	0	0
ENSG00000123178	0.16801	-0.00733154	0.0331229	-0.0145909	-0.0230012	6.71375e-06	-1.2718e-05	0.000285374	8.88489e-05	0.000172475	-9.51851e-05	-0.000118713	9.62498e-06	-6.14193e-05	-1.88528e-05	-3.54222e-05	-4.62088e-05	0.000610911	-8.90802e-05	-9.54184e-05	0.000521465	0.00109574	0.00100075	25.9872	19.6154	23784	1.27564	0.448718	0.587727	0.647797	0.640064	0.384836	0.0165175	0.0256648	0.00520769	0.00427308	0.0140064	0.00523462	0.00544733	0.00349615	0.0184138	0.010809	0.0139744	0	0	0.0196846	0	0	0
ENSG00000058091	-0.173831	0.00408023	-0.197946	0.058763	-0.0230012	6.5052e-06	1.91284e-05	0.000236906	7.82356e-05	8.55426e-05	-9.51851e-05	0.000973705	-0.000741108	0.00109115	-7.032e-06	-3.54222e-05	-4.62088e-05	0.000171601	0.000455152	0.000430616	0.000189292	0.000194459	0.000208067	112.146	101.975	744167	5.92835	0.456386	0.541484	0.601826	0.582059	0.60467	0.0933854	0.0116471	0.00819793	0.0142927	0.0129983	0.00595211	0.00593517	0.00870245	0.0162652	0.0102254	0.00966556	0	0.00153571	0.380537	0.00138615	0.000252811	0
ENSG00000204516	-0.0611738	0.00765744	0.0587145	-0.000708689	0.0796217	-8.68057e-06	-3.41037e-05	-0.000129986	-0.000107744	9.98767e-05	-9.51851e-05	-0.000118713	1.89412e-05	-6.14193e-05	-1.88528e-05	0.000383119	-4.62088e-05	0.000144611	0.0021886	0.000956118	-2.09717e-05	-5.7264e-06	6.77985e-05	58.5022	48.8744	16243	3.13901	0.44843	0.556062	0.621455	0.601175	0.138748	0.0513522	0	0	0	0	0	0	0	0	0	0.010376	0	0	0.0152066	0	0	0.00193332
ENSG00000049323	-0.0946867	-0.00837467	-0.164567	-0.0530445	-0.0230012	1.75022e-05	5.25064e-05	0.000154394	0.000239507	0.000206121	0.000202519	0.000217094	-0.000342226	0.0002441	3.97368e-05	-3.54222e-05	-4.62088e-05	1.82973e-05	0.000854053	0.00042597	0.000132994	0.000266877	0.000563286	150.517	124.779	452537	2.59954	0.47338	0.536741	0.594351	0.595489	0.516939	0.0461449	0.0122318	0.0159444	0.0131164	0.0260861	0.0275881	0.00679908	0.0141591	0.0126072	0.0190924	0.015642	0.0020716	0.000472074	0.188808	0.000367438	0.00125305	0
ENSG00000165238	-0.081563	-0.00454165	-0.0837191	-0.0015776	-0.0230012	8.41289e-07	8.37253e-05	0.000292552	0.000259875	0.000122902	2.52637e-06	0.000913569	-2.51265e-05	-6.14193e-05	3.37436e-05	0.000180041	0.000397432	-2.21057e-05	-0.000241281	0.000415639	0.000189764	0.000209295	0.000455901	83.6041	65.1066	135656	4.18782	0.426396	0.567773	0.610692	0.597716	0.281883	0.0268444	0.0075066	0.00721369	0.00435127	0	0	0.0179376	0.0192628	0.0187321	0.0202122	0.0115173	0.000679932	0.00145117	0.0363885	0	0.00112487	0.000995262
ENSG00000158008	0.218708	0.00434081	0.0573365	0.0708015	-0.0230012	1.33807e-05	-3.41037e-05	0.000571805	0.000212919	0.000550758	0.00114666	-0.000118713	5.05777e-05	-6.14193e-05	-1.88528e-05	-3.54222e-05	-4.62088e-05	-4.48918e-05	-0.000498205	0.00159861	-0.000109495	2.55357e-05	4.0353e-06	120.84	85.44	16580	3.1	0.54	0.558762	0.61147	0.648667	0.251925	0.150851	0	0	0.0121244	0.0340243	0.0059	0.0336979	0	0.031112	0.0176305	0.032724	0.00864147	0	0	0	0	0
ENSG00000168502	-0.0898861	-0.00597557	-0.0793562	-0.0476608	-0.0230012	8.58037e-06	0.000121893	0.000305756	0.000147166	-1.28784e-05	-9.51851e-05	-0.000118713	-4.12174e-05	-6.14193e-05	-1.88528e-05	-3.54222e-05	-4.62088e-05	5.9392e-05	0.00142424	0.000562519	2.72304e-05	-1.70921e-05	0.000997186	63.7909	53.8061	127117	4.52424	0.481818	0.542791	0.611149	0.596303	0.375661	0.0306109	0.0177799	0.0131673	0.00453572	0.00401406	0.0125758	0.0150162	0.0255025	0.0193174	0.0140154	0.00478732	0	0	0.0441229	0	0	0
ENSG00000173226	-0.173037	0.00351487	-0.034671	-0.00600462	0.0767867	1.08119e-05	-2.30219e-05	4.33459e-05	6.0656e-05	3.05561e-05	-9.51851e-05	-0.000118713	-2.35779e-06	0.000535054	-4.30229e-06	-3.54222e-05	0.000929139	-3.69267e-05	0.00108352	0.000770235	8.39846e-05	3.02485e-05	-5.53354e-05	69.957	56.208	65316	2.46628	0.423242	0.55845	0.618253	0.582194	0.213325	0.0463938	0.0126476	0.0223409	0.0140884	0.0187888	0.00377314	0.00412344	0.00181167	0.00768419	0.00925889	0.00694015	0	0	0.0254443	0.00071736	0.000311191	0
ENSG00000114166	0.0464917	0.00346911	-0.0722714	-0.0387989	-0.0230012	-5.54846e-07	1.84415e-05	0.000115444	-8.47001e-05	-3.13063e-05	-9.51851e-05	-0.000118713	-0.000122472	0.00101612	4.83414e-05	0.000461692	0.00181658	-4.48918e-05	-2.28335e-06	-3.92614e-05	-9.68347e-06	0.000157379	0.000120929	88.2245	76.0544	114381	3.34354	0.437075	0.565612	0.60579	0.619444	0.22289	0.0126508	0.00728372	0.0042973	0.00388548	0.00801292	0.0036679	0.00443537	0.00859014	0.0108805	0.00126701	0.00387394	0	0	0.0831794	0.00129592	0.00143707	0.00229626
ENSG00000069482	-0.0552688	-0.00122297	0.11151	0.0672586	-0.0230012	-5.4924e-06	-3.41037e-05	-8.68762e-06	0.000173627	0.000427255	-9.51851e-05	-0.000118713	5.05777e-05	-6.14193e-05	-1.88528e-05	-3.54222e-05	-4.62088e-05	-4.48918e-05	0.000570117	0.0026265	-0.000109495	5.33077e-05	-0.000125553	110.306	58.1452	7396	1.22581	0.564516	0.54599	0.65591	0.602177	0.154976	-0.0503053	0	0	0	0.00526001	0	0.00713162	0	0.00537742	0.0154702	0.0266025	0	0	0	0	0	0
ENSG00000111371	-0.109603	-8.06456e-05	-0.0538734	-0.0657921	-0.00633922	5.9128e-06	1.58522e-05	-5.46338e-05	0.000153617	-6.76716e-05	-9.51851e-05	0.00159078	-1.74948e-05	-6.14193e-05	-2.33499e-06	5.37789e-05	-4.62088e-05	0.000291419	0.000758106	0.000118622	-1.42441e-05	0.000221525	0.000346837	501.688	398.894	86954	4.97567	0.464789	0.566389	0.593705	0.592958	0.243544	0.0129096	0.00494177	0.00293273	0.00597976	0.0126883	0.0170909	0.0130874	0.00816685	0.00334052	0.01437	0.00207149	0	0.00240318	0.0327202	0	0.000353265	0.000412036
ENSG00000124780	0.023885	0.01474	0.0616319	0.017584	-0.0230012	-8.68057e-06	-3.41037e-05	0.00273494	-0.000107744	-0.000109465	-9.51851e-05	-0.000118713	5.05777e-05	-6.14193e-05	-1.88528e-05	-3.54222e-05	-4.62088e-05	-4.48918e-05	-0.000498205	-0.000324897	-0.000109495	0.00141233	0.00060884	35.8889	32.1111	15552	2.11111	0.555556	0.486051	0.631157	0.615608	0.303743	-0.192632	0	0	0	0	0	0	0	0.127009	0	0	0	0	0	0	0	0
ENSG00000134184	0.745741	0.0354132	0.040762	0.0496077	0.169309	-8.68057e-06	-3.41037e-05	0.0022778	-0.000107744	-0.000109465	-9.51851e-05	-0.000118713	5.05777e-05	-6.14193e-05	-1.88528e-05	-3.54222e-05	-4.62088e-05	-4.48918e-05	-0.000498205	-0.000324897	-0.000109495	0.0015058	0.000965245	25.7143	19.1429	21225	2.42857	0.571429	0.548953	0.61338	0.738095	0.328546	0.115061	0	0	0	0	0	0	0	0.106743	0	0	0	0	0	0	0	0
ENSG00000139515	-0.176248	-0.0182342	0.123228	-0.00408047	0.0317212	1.96414e-05	0.000221792	0.000559926	0.000557634	0.000249561	-9.51851e-05	-0.000118713	2.52064e-05	-6.14193e-05	-1.88528e-05	-3.54222e-05	-4.62088e-05	-4.48918e-05	0.000744651	-0.000324897	-0.000109495	0.000746505	0.00091288	44.2927	35.4878	6211	1.68293	0.512195	0.572786	0.617006	0.581649	0.443645	0.00760822	0.00739024	0.0582416	0.0327415	0.0117073	0	0	0.0418341	0.0305854	0.0365835	0.0177951	0	0	0.0121951	0	0	0
ENSG00000142208	0.104911	0.000588128	0.0261151	-0.0277107	-0.0230012	-3.70825e-06	-1.95659e-05	-8.64381e-05	-3.95502e-05	-4.04728e-05	0.000252647	0.00124442	4.40109e-05	0.00127413	0.000104088	-3.54222e-05	-4.62088e-05	-4.48918e-05	0.000433422	0.0002483	3.56109e-05	-7.77689e-05	-7.05498e-05	267.306	164.933	26402	2.23493	0.484407	0.588659	0.617379	0.629357	0.0996782	0.0297248	0.00292324	0.00738821	0.00546713	0.00173888	0.00180873	0	0.00237666	0.00193056	0.00374941	0.0034196	0.00242042	0.00191627	0.00315645	0.00160622	0.00262932	0
ENSG00000152669	-0.196806	0.0105443	0.183551	0.0154656	0.0621016	-5.82871e-06	-3.41037e-05	-0.000129986	-0.000107744	-0.000109465	-9.51851e-05	0.00396907	5.05777e-05	-6.14193e-05	-1.88528e-05	-3.54222e-05	-4.62088e-05	-4.48918e-05	-0.000498205	0.000198189	-3.71282e-05	5.13273e-05	0.000126047	22.2069	19.7759	2528	1.75862	0.5	0.519762	0.619523	0.578161	0.0860406	-0.00391225	0	0	0	0.00496724	0	0.00611724	0	0	0	0	0	0.00574655	0	0	0	0
ENSG00000122966	-0.216904	-0.000900658	-0.106856	-0.0698282	-0.0230012	4.09198e-06	3.33135e-05	0.000192625	8.46944e-05	-3.52359e-05	0.000124812	-0.000118713	-5.22059e-05	0.00065602	1.26122e-05	-3.54222e-05	0.00110019	-1.52033e-05	0.00032318	-9.58495e-05	0.000335239	0.000257201	0.000395761	57.1202	45.3443	191500	2.87978	0.461749	0.557039	0.60922	0.574751	0.277796	0.0411035	0.00395352	0.0124818	0.00667039	0.00744462	0.00854354	0.0105498	0.0110214	0.0143021	0.0105806	0.00367916	0.00153086	0	0.0494047	0.000862842	0.000672939	0
ENSG00000113360	-0.167109	0.00339417	-0.0817325	-0.0437098	-0.0230012	4.15576e-06	4.34182e-05	4.7401e-05	-5.55103e-05	-1.20829e-05	-3.18992e-05	-0.000118713	-1.16732e-05	-6.14193e-05	-1.88528e-05	-3.54222e-05	0.00040135	-2.96241e-05	0.000722247	0.000820455	0.000373385	0.000362326	0.000766795	94.7493	73.4973	131699	3.05285	0.468835	0.557571	0.59694	0.5832	0.315178	0.00568157	0.00573438	0.00870166	0.00839035	0.00255289	0.0140211	0.0104912	0.0126734	0.00786396	0.0028719	0.00482674	0.000440379	0	0.029922	0	0	0
ENSG00000054983	0.112297	-0.00258965	-0.0930296	0.00596402	0.0713458	1.64923e-05	6.46653e-06	0.000273674	0.000141436	5.54861e-05	-9.51851e-05	-0.000118713	-6.4223e-05	0.00107565	3.3879e-05	-3.54222e-05	-4.62088e-05	4.86127e-05	0.000791348	0.00040373	0.000106427	0.000230647	0.00034056	195.944	157.569	155845	5.95556	0.447863	0.566394	0.615628	0.630611	0.333339	0.059034	0.0138191	0.0253852	0.0190632	0.0185363	0.0168378	0.00419887	0.00663247	0.0178952	0.0137003	0.00817581	0	0	0.0551809	0.00136752	0.00112777	0
ENSG00000065328	-0.121905	0.00708164	-0.0161322	-0.0355842	-0.0230012	1.62125e-05	7.22679e-06	0.000174685	0.000178618	-1.85933e-05	-9.51851e-05	-0.000118713	-6.28165e-05	-6.14193e-05	-1.88528e-05	-3.54222e-05	-4.62088e-05	-4.48918e-05	0.00101645	0.00174319	0.000137346	5.5757e-05	0.00033395	26.6216	20.8716	49550	1.50676	0.486486	0.548908	0.612964	0.59087	0.341845	0.0686298	0.0332401	0.00851516	0.0261986	0.0172093	0.00319054	0.00839952	0.00675676	0.0135068	0.0157446	0.00450405	0	0	0.0545048	0	0	0
ENSG00000121289	-0.0409612	0.00203122	-0.0583808	-0.00626808	-0.00493176	2.10827e-06	2.13106e-05	-0.000116709	-0.000107744	2.61938e-05	0.000349889	-0.000118713	-9.30457e-06	0.000787254	2.42704e-05	-3.54222e-05	0.00142566	-3.42411e-05	0.000622196	0.000108333	9.4431e-05	4.33719e-05	7.04367e-05	70.057	53.3221	92995	4.34732	0.498322	0.557163	0.602711	0.604605	0.175387	0.0425057	0.0140749	0.00418557	0.0084335	0.00419982	0.0042841	0.0067557	0.00905919	0.000588591	0	0.00672393	0.00309708	0	0.0287834	0.00102067	0.000922271	0
ENSG00000161381	0.318007	-0.00766367	-0.0569926	-0.0523661	-0.0230012	-1.6135e-06	-6.40629e-06	3.01475e-05	6.49407e-05	0.000175545	7.75537e-05	0.000154258	-2.01817e-05	0.00056402	8.0703e-05	9.51884e-05	-4.62088e-05	0.000193266	0.000754541	0.00083858	0.000100407	0.000103355	-9.63571e-06	86.6842	78.115	91091	4.2807	0.530214	0.520427	0.583295	0.665516	0.196529	0.0566955	0.00869813	0.00799818	0	0.00206217	0.00496426	0.00374521	0.00452801	0.00709907	0.00949447	0.0141265	0.00120202	0.000383738	0.0340117	0.000752197	0.00212919	0.000603314
ENSG00000198518	0.237015	-0.0218131	0.222826	0.0261601	-0.0230012	-8.68057e-06	-3.41037e-05	0.000111973	0.000168515	-0.000109465	-9.51851e-05	-0.000118713	5.05777e-05	-6.14193e-05	-1.88528e-05	-3.54222e-05	-4.62088e-05	0.00158908	0.000608443	0.00103874	0.000183325	-0.000117493	4.32503e-05	91.5957	46.4255	1408	2.38298	0.659574	0.586028	0.645336	0.651773	0.142227	0.0747831	0	0	0	0	0	0	0	0.0107266	0.0151891	0	0	0	0	0	0	0
ENSG00000234444	-0.261996	0.010946	-0.0131567	0.0731204	0.184299	2.03292e-05	0.00014703	0.000305388	0.000109406	6.57253e-06	0.000205249	0.000344811	1.09985e-05	-6.14193e-05	2.04289e-05	-3.54222e-05	-4.62088e-05	2.45346e-05	0.000650859	0.000240982	0.000167375	0.000535806	0.000499354	100.846	91.5856	47401	6.52471	0.446768	0.531609	0.592874	0.567099	0.364436	0.00990786	0.0145665	0.0191785	0.0236849	0.0192661	0.0231591	0.0128986	0.029612	0.0193011	0.0119393	0.0057514	0.00209059	0.000651616	0.0190244	0	0.000840114	0
ENSG00000196876	-0.203388	0.000385302	-0.116954	0.0845848	0.0108648	-6.25336e-06	-3.41037e-05	-0.000129986	-6.71638e-06	-0.000109465	-9.51851e-05	-0.000118713	-2.46478e-05	-6.14193e-05	0.00028022	0.00283121	-4.62088e-05	-4.48918e-05	0.00104018	-0.000324897	-5.23968e-05	0.000140035	-9.30068e-05	32.434	28	222598	2.66038	0.45283	0.539887	0.597856	0.577044	0.128283	-0.0232716	0.00943396	0	0	0	0	0	0	0	0.00555466	0	0	0	0.0361584	0	0.00639623	0.0132415
ENSG00000130023	0.119744	0.0033481	0.0176266	0.0756415	-0.0230012	5.88301e-06	-4.13365e-06	-8.35828e-05	0.000198575	0.000120623	-9.51851e-05	0.000526369	2.52372e-05	-6.14193e-05	-1.88528e-05	-3.54222e-05	-4.62088e-05	-4.48918e-05	0.00124417	0.000881204	9.04772e-06	0.000177305	0.000344517	76.0369	58.1959	29962	2.88479	0.451613	0.58378	0.632397	0.631874	0.242117	0.0203512	0.0104052	0.0161061	0.00339309	0.0105963	0.00863622	0.00746816	0.00489954	0.00205714	0.0168419	0.0114043	0	0.000906848	0.0121803	0	0	0
ENSG00000204613	-0.353701	-0.0143093	0.0984196	-0.0224801	-0.0230012	-2.58275e-07	-3.41037e-05	0.000166031	-3.47687e-05	7.60876e-05	-9.51851e-05	-0.000118713	5.05777e-05	-6.14193e-05	-1.88528e-05	-3.54222e-05	-4.62088e-05	-4.48918e-05	0.00124513	0.00136631	0.000374147	7.03479e-05	0.000275768	47.6308	39.7077	8989	5.07692	0.430769	0.546954	0.602672	0.551538	0.21189	-0.00063957	0	0.00995385	0.0110585	0.0117231	0	0	0	0.0131231	0.00401231	0.00919692	0	0	0	0	0	0
ENSG00000112539	-0.111755	0.0183594	0.0176691	0.0580047	-0.0230012	-8.68057e-06	-3.41037e-05	-0.000129986	-0.000107744	-0.000109465	-9.51851e-05	-0.000118713	-0.000115943	-6.14193e-05	-1.88528e-05	-3.54222e-05	-4.62088e-05	-4.48918e-05	-0.000498205	0.00314433	0.000490964	-0.000117493	0.00104151	19.4444	14.8889	29943	2.33333	0.333333	0.612946	0.630821	0.592593	0.327987	0.327987	0	0	0	0	0	0	0	0	0	0	0	0	0.0800409	0	0	0
ENSG00000127863	0.228918	-0.00689705	-0.0669892	-0.0183063	-0.0230012	5.54077e-06	9.27618e-05	8.25772e-05	0.000253101	2.7184e-05	0.000699861	-0.000118713	-0.000180292	0.00111967	-1.88528e-05	-3.54222e-05	-4.62088e-05	-2.09007e-05	0.000818678	0.000366005	8.65435e-05	1.53017e-05	-2.44975e-05	119.159	87.3977	105723	3.02557	0.505682	0.580649	0.624013	0.650399	0.306995	0.021748	0.0062931	0.00887566	0.0150659	0.00592331	0.0144307	0.00468616	0.0207401	0.0094234	0.0198398	0.00677301	0.00553239	0	0.110971	0.00142045	0	0
ENSG00000171222	-0.248251	-0.000982512	0.127189	0.0496661	-0.0230012	-1.51387e-06	6.68319e-05	0.000326467	-3.14723e-05	0.000424798	-9.51851e-05	-0.000118713	4.82691e-05	-6.14193e-05	0.000167635	0.000853438	-4.62088e-05	-4.48918e-05	-9.77135e-05	0.0011216	6.14467e-05	0.000111939	0.000434835	87.8452	74.2581	5855	1.77419	0.477419	0.537735	0.600565	0.569432	0.239148	0.0843851	0.0128191	0.0053329	0.00476903	0.00493419	0	0	0.0165011	0.0202356	0.00419355	0.0264808	0	0	0.00110968	0	0.00398839	0.00410581
ENSG00000165244	-0.204521	0.00468058	0.0124017	-0.0239457	-0.0230012	1.04202e-05	7.25752e-05	-0.000129986	-0.000107744	-0.000109465	-9.51851e-05	-0.000118713	-0.000130234	-6.14193e-05	-1.88528e-05	-3.54222e-05	-4.62088e-05	-4.48918e-05	0.00288152	0.00048163	-0.000109495	0.000567565	0.000108066	42.6389	35.2778	32388	2.72222	0.333333	0.569807	0.616612	0.576852	0.314761	0.134531	0.0329789	0	0	0	0	0.0412611	0.01744	0	0	0	0	0	0.0869102	0	0	0
ENSG00000133103	0.14838	-0.00237115	-0.0839078	-0.0432308	-0.0230012	3.81355e-06	-3.72683e-06	-0.000129986	0.000291019	0.000111652	0.000431134	-0.000118713	-8.45379e-05	-6.14193e-05	-1.88528e-05	0.000140789	-4.62088e-05	9.62062e-05	0.00134004	0.000222022	0.000136804	0.000360952	0.000441831	32.5605	23.2442	136038	1.64419	0.481395	0.591958	0.642463	0.636733	0.31097	0.0263185	0.00941953	0.0221573	0.00364884	0.0056	0.00123721	0.00649866	0.00496605	0	0.0219246	0.0109597	0.00366243	0	0.0649456	0	0	0.000813953
ENSG00000072657	-0.354847	0.0171614	-0.181032	0.0720374	-0.0230012	-6.7566e-06	0.000119056	-0.000129986	-0.000107744	-0.000109465	-9.51851e-05	-0.000118713	-0.000149072	-6.14193e-05	-1.88528e-05	-3.54222e-05	0.0041087	-4.48918e-05	-0.000498205	0.000405811	-0.000109495	1.44125e-05	-5.07753e-05	70.9677	60.0161	578376	4.85484	0.403226	0.541676	0.619152	0.551344	0.178791	0.0749522	0	0	0	0	0.007478	0	0.0250387	0	0	0	0	0	0.0959651	0	0	0
ENSG00000115484	-0.31605	0.00934468	0.0423942	-0.00447932	-0.0230012	-6.30916e-06	3.17246e-06	-1.49101e-06	-7.1006e-05	-3.35447e-05	9.07655e-05	0.000801733	1.50732e-05	-6.14193e-05	-1.88528e-05	-3.54222e-05	-4.62088e-05	-4.48918e-05	0.0013149	0.000517915	0.000360745	0.000260846	5.89029e-05	44.2278	39.3808	20715	2.1032	0.370107	0.538068	0.604047	0.557927	0.168351	0.0258542	0	0	0.00160142	0.00485267	0.00187331	0.00088968	0.00609395	0.00569646	0.00201993	0.00376299	0.00129395	0.00129395	0.0170659	0	0	0
ENSG00000137193	0.12426	-0.0021213	0.134854	-0.00713024	-0.0230012	-1.19583e-06	-2.53415e-06	0.000119456	7.10579e-05	0.000157219	-9.51851e-05	0.00290541	3.56993e-05	-6.14193e-05	3.39884e-05	0.000126254	-4.62088e-05	-4.48918e-05	-0.000183473	-0.00016644	0.000113099	0.000232314	-9.10498e-05	159.905	114.252	5223	1.50805	0.511628	0.570742	0.607822	0.63264	0.140273	0.0481503	0.00567693	0.00646699	0.00483046	0.00578233	0.00349465	0.00283998	0.00516103	0.0110583	0.0098308	0.0132182	0	0.00425127	0.00715155	0	0.00113011	0.000746813
ENSG00000085741	-0.0753179	0.0100061	0.0313767	0.00957819	-0.0230012	-3.20382e-06	-3.41037e-05	-0.000129986	-0.000107744	0.000142093	-9.51851e-05	0.00405777	1.21037e-05	-6.14193e-05	-1.88528e-05	-3.54222e-05	-4.62088e-05	-4.48918e-05	1.37944e-05	-3.00389e-05	-0.000109495	-0.000117493	-0.000291175	64.8767	58.9589	24411	2.91781	0.547945	0.56501	0.634197	0.598775	0.0700156	0.00537721	0.00967808	0.00657701	0	0	0.00503171	0	0	0	0	0.0124685	0	0.00587123	0.0184932	0	0	0
ENSG00000186132	-0.260689	0.00270135	-0.0339344	0.0368648	-0.0230012	1.78207e-06	4.93259e-06	0.0003428	9.71538e-05	1.20456e-05	-9.51851e-05	0.000374326	-6.53961e-06	-6.14193e-05	-1.88528e-05	-3.54222e-05	0.000323059	-4.48918e-05	0.00128691	0.000758994	0.000124436	-8.55801e-05	0.000121978	34.194	29.6443	64603	1.51039	0.374134	0.533901	0.604865	0.567321	0.217335	0.0426726	0.00257747	0.00669492	0.00567477	0.00925986	0.00469386	0.0117648	0.0063817	0.0209597	0.0112656	0.00602268	0	0.000693108	0.0274544	0	0	0
ENSG00000221886	-0.154205	0.00260958	0.115693	-0.0109833	-0.0230012	-2.75992e-06	-3.41037e-05	-2.18899e-05	-4.72562e-05	-0.000109465	-9.51851e-05	0.00450042	5.05777e-05	-6.14193e-05	-1.88528e-05	-3.54222e-05	-4.62088e-05	-4.48918e-05	-0.000255504	-0.000216866	-0.000109495	-0.000117493	-0.00023963	21.8377	17.2403	6949	1.34416	0.493506	0.554217	0.612017	0.58539	0.0485366	-0.0200574	0	0.0108488	0.00468961	0.00418961	0.00328405	0	0	0.00479213	0.00332572	0	0	0.00649351	0	0	0	0
ENSG00000100095	-0.291334	0.0338178	-0.114349	-0.0209419	-0.0230012	1.27955e-06	-3.41037e-05	3.25882e-05	-0.000107744	3.7266e-05	-9.51851e-05	-0.000118713	-2.20862e-06	0.00486063	-1.88528e-05	-3.54222e-05	-4.62088e-05	-4.48918e-05	-0.000498205	-0.000324897	-0.000109495	-0.000117493	-0.000291175	546.8	545.691	214122	5.34545	0.309091	0.527271	0.578969	0.562121	0.0844848	0.03755	0	0	0	0.0219003	0.00591959	0.0108926	0	0.00720727	0	0.00727273	0	0	0.0253726	0.00591959	0	0
ENSG00000166035	-0.309192	-0.00511206	-0.0941137	0.00362024	-0.0230012	-5.12996e-06	-3.41037e-05	-0.000129986	-0.000107744	-7.54136e-05	-9.51851e-05	-0.000118713	-1.12352e-05	0.00409168	0.000284768	-3.54222e-05	-4.62088e-05	1.99077e-05	-0.000269402	8.55215e-06	-5.89681e-05	-0.000117493	-0.000212969	144.377	133.519	158383	2.48052	0.363636	0.503846	0.620094	0.559091	0.0782695	-0.0310414	0.00630779	0	0	0	0	0.00749257	0	0	0	0.00168776	0	0	0.0297114	0.00499481	0.00649351	0
ENSG00000074211	-0.00300692	-0.0135213	-0.122845	-0.0300276	-0.0230012	1.82199e-05	9.88195e-05	7.55725e-05	8.02482e-05	-7.14073e-05	-9.51851e-05	-0.000118713	-0.000175134	-6.14193e-05	0.00025035	-3.54222e-05	-4.62088e-05	-4.48918e-05	0.00225571	0.000390398	0.000140645	0.000235414	0.000189894	223.462	176.355	243022	5.15976	0.449704	0.558651	0.622071	0.611045	0.395083	0.0534408	0.0418391	0.0134415	0.0168184	0.00663295	0.0128154	0.0130083	0.0217304	0.00911287	0.0103361	0.00188633	0	0	0.108492	0	0.0057574	0
ENSG00000213316	-0.395509	-0.00596579	0.179959	0.0492587	-0.0230012	-8.68057e-06	-3.41037e-05	-0.000129986	-0.000107744	-0.000109465	-9.51851e-05	-0.000118713	5.05777e-05	-6.14193e-05	-1.88528e-05	-3.54222e-05	-4.62088e-05	-4.48918e-05	0.00468857	-0.000324897	-0.000109495	-0.000117493	-0.000291175	19.7333	15.8	2667	1.13333	0.333333	0.579494	0.610894	0.544444	0.0653067	0.0653067	0	0	0	0	0	0	0	0	0	0	0	0	0	0	0	0
ENSG00000158125	-0.218175	-0.0226179	-0.0486095	-0.0473835	-0.0230012	1.05229e-05	2.37037e-05	8.76495e-05	1.32564e-05	-3.77268e-05	-9.51851e-05	-0.000118713	-4.47528e-05	0.0026237	-1.88528e-05	-3.54222e-05	-4.62088e-05	0.000148482	-3.83077e-05	0.00055328	-0.000109495	-8.75234e-05	0.000254156	82.6781	60.7253	80394	3.09013	0.502146	0.535078	0.599807	0.574535	0.24125	0.0330834	0.0168501	0.00332618	0.012228	0.0176697	0.0107147	0.0138505	0.00945042	0.00964826	0.0066528	0.0035557	0	0	0.0458222	0.00322931	0	0
ENSG00000111696	-0.251481	0.000576248	-0.0400283	0.00335266	0.0537401	3.61454e-06	7.60684e-06	3.07231e-05	7.14917e-05	1.57957e-05	-9.51851e-05	-0.000118713	-3.58619e-05	0.00104459	0.000273133	-3.54222e-05	-4.62088e-05	0.000725576	0.000431399	0.000423438	-5.45774e-05	0.000241161	0.000192222	77.3207	59.4228	70744	5.17815	0.4038	0.558122	0.607659	0.568884	0.238846	0.0360345	0.00376151	0.00648219	0.00998544	0.0109786	0.00393302	0.0126473	0.00681889	0.00712459	0.00985465	0.00620855	0	0	0.0415487	0.00133017	0.00624466	0
ENSG00000155657	-0.313467	0.016471	-0.138048	-0.199263	-0.0230012	2.51776e-06	-1.2063e-05	-4.74164e-05	-1.98836e-05	-8.34609e-06	-9.51851e-05	-0.000118713	-1.42798e-05	0.00170447	0.000795691	0.000730786	-4.62088e-05	-4.48918e-05	0.000349348	6.99344e-05	-9.00181e-06	-8.05984e-05	-8.16071e-05	132.984	127.227	304813	5.80541	0.324324	0.524282	0.594252	0.558366	0.163887	-0.00440088	0.00684576	0.0130377	0.00681369	0.0134635	0.000875978	0.00248852	0.00360324	0.00366048	0.00483071	0.00501196	0	0	0.0311749	0.00212378	0.0174205	0.00353926
ENSG00000157985	0.0248471	-0.0052706	-0.187586	0.00352278	-0.0230012	1.44303e-05	7.48171e-05	0.000204774	0.000182866	0.000287122	6.86497e-05	0.000503093	-0.000231787	-6.14193e-05	4.60793e-05	-3.54222e-05	-4.62088e-05	0.000102193	0.000655104	0.000355619	0.000225805	0.000123561	0.000599552	75.8392	58.7885	637711	4.41434	0.48951	0.572907	0.615235	0.615772	0.457478	0.0747461	0.0127719	0.0117674	0.0147657	0.0105251	0.0119284	0.0280677	0.0178065	0.0148407	0.0159782	0.0196569	0.00114006	0.000874126	0.135724	0	0.00138869	0
ENSG00000172890	-0.159902	0.00418257	-0.0402688	0.0462174	-0.0230012	1.48862e-05	1.14866e-05	0.000369796	5.44114e-05	1.47192e-05	0.000214959	0.00194969	3.80763e-06	-6.14193e-05	-1.88528e-05	0.00024863	-4.62088e-05	-4.48918e-05	3.76181e-06	-0.000100882	0.000128106	-1.55116e-05	0.000334632	84.5012	71.8173	70998	4.35597	0.40281	0.553555	0.601453	0.584423	0.264495	0.0335994	0.0118254	0.0126736	0.00999876	0.014882	0.0179595	0.0242588	0.00745315	0.0221564	0.00891555	0.00615519	0.00215816	0.00290773	0.0224808	0	0	0.00131209
ENSG00000179104	-0.158961	-0.00735713	-0.163889	-0.0187548	-0.0230012	1.16975e-06	-1.27863e-05	0.000166479	-7.53321e-05	-0.000109465	-9.51851e-05	-0.000118713	-0.000327856	-6.14193e-05	-1.88528e-05	-3.54222e-05	-4.62088e-05	0.000263597	0.00114399	0.00117548	2.59266e-05	0.000116666	0.00106692	40.6454	30.4223	447990	2.0757	0.442231	0.557062	0.614292	0.584583	0.464511	0.10933	0.00731199	0.0107224	0.0119545	0.00294698	0.00399289	0.00135697	0.00348499	0.013143	0.00178207	0	0	0	0.181901	0	0	0
ENSG00000136750	-0.166323	0.055369	-0.054867	-0.0489356	-0.0230012	-8.68057e-06	-3.41037e-05	-0.000129986	-0.000107744	-0.000109465	-9.51851e-05	-0.000118713	-8.81185e-05	-6.14193e-05	-1.88528e-05	-3.54222e-05	-4.62088e-05	-4.48918e-05	0.00479659	-0.000324897	-0.000109495	-0.000117493	-0.000291175	28	31.3333	88251	2.16667	0.333333	0.495047	0.54199	0.583333	0.133333	0.133333	0	0	0	0	0	0	0	0	0	0	0	0	0.0666667	0	0	0
ENSG00000118322	-0.0973339	-0.0149148	-0.134495	-0.0624195	-0.0230012	2.98318e-05	9.19373e-05	-5.67276e-05	4.12928e-05	0.000117645	0.000581096	-0.000118713	-0.00050541	-6.14193e-05	0.000120307	-3.54222e-05	-4.62088e-05	-4.48918e-05	0.00213681	0.000404391	4.59533e-05	0.000144575	0.000201489	96.0655	82.9286	289094	3.125	0.464286	0.538736	0.625433	0.59504	0.591699	0.053378	0.0128744	0.0310067	0.0377423	0.0191914	0.016074	0.0327994	0.0206053	0.0032477	0.00819428	0.0112567	0.00470595	0	0.267245	0	0.00297619	0
ENSG00000134757	0.054207	-0.0234674	0.0155427	-0.0458512	-0.0230012	1.44715e-05	-8.68155e-06	3.09865e-05	-0.000107744	-0.000109465	0.000830946	-0.000118713	1.48135e-05	-6.14193e-05	0.000395403	-3.54222e-05	-4.62088e-05	0.000439795	0.000817685	-2.06963e-05	0.000205528	0.000286254	0.000513289	694.33	468.451	30907	2.69231	0.538462	0.560938	0.624037	0.620754	0.290956	-0.0329748	0	0.0351055	0.0190176	0.0210044	0.0131906	0.00166813	0.00415604	0.00713626	0	0	0.00644455	0	0.0171906	0	0.00885963	0
ENSG00000186529	0.0231666	-0.0112293	0.0385753	0.0056843	-0.0230012	8.39059e-06	3.06211e-05	0.000385687	6.10102e-05	0.000484497	-9.51851e-05	-0.000118713	2.89194e-05	0.000323059	-1.88528e-05	-3.54222e-05	-4.62088e-05	0.000272746	0.00111888	-0.000324897	5.83111e-05	-1.54769e-05	0.000921596	691.731	401.316	21928	8.66667	0.526316	0.552131	0.642892	0.615487	0.326177	0.023963	0.00599766	0.0072695	0.0151123	0.00803158	0.013786	0.0161544	0.0105813	0.0228609	0.00927836	0.0294398	0	0	0.0104104	0.0004624	0	0
ENSG00000130731	0.353891	0.00752287	0.201699	0.0763154	-0.0230012	-4.86896e-06	0.000118284	0.000401689	-0.000107744	-0.000109465	-9.51851e-05	-0.000118713	5.05777e-05	-6.14193e-05	-1.88528e-05	-3.54222e-05	-4.62088e-05	-4.48918e-05	0.0014505	0.000972557	0.000410361	-0.000117493	0.000393734	72.1111	42.963	1929	1.07407	0.62963	0.612735	0.642963	0.671605	0.217654	-0.0629336	0.0148148	0	0	0	0	0	0.0249125	0.0235704	0	0	0	0	0	0	0	0
ENSG00000122912	0.0528505	-0.00306021	-0.0160305	0.0138717	-0.0230012	6.7966e-06	-2.07295e-05	0.000184079	0.000134208	4.48265e-05	-9.51851e-05	0.000861102	1.80849e-05	0.00165652	4.55517e-05	-3.54222e-05	-4.62088e-05	0.000250092	0.000333947	-0.000221106	-1.73208e-05	6.69422e-06	-6.8711e-05	51.2851	42.9876	49475	2.87603	0.504132	0.552461	0.614784	0.620523	0.170568	-0.00633633	0.0195963	0.0122834	0.00479917	0.00948182	0.00765189	0.00634338	0.00218644	0.0139232	0.0133029	0.00764746	0	0.00137741	0.0156182	0.00206612	0.00137741	0
ENSG00000110079	-0.170608	-0.00747153	0.0211464	0.0631785	0.148658	6.19636e-06	1.53765e-05	0.000177612	2.49414e-05	1.2282e-05	0.00048306	-0.000118713	-3.7551e-05	-6.14193e-05	-1.88528e-05	-3.54222e-05	-4.62088e-05	0.000237485	0.000586728	0.00106405	3.81184e-05	0.000276136	0.000431851	75.7383	76.7148	28431	2.0604	0.375839	0.498935	0.573779	0.582606	0.29193	0.0481089	0.00166174	0.00807718	0.00749004	0.0141445	0.0100937	0.0163558	0.00808909	0.0136365	0.00729525	0.00603439	0.00402376	0	0.0423606	0	0	0
ENSG00000261221	-0.0621223	0.0106164	0.0797967	-0.0288951	-0.0230012	-3.75215e-06	-1.5604e-05	0.000296469	-3.82363e-05	3.30268e-05	-9.51851e-05	-0.000118713	4.46634e-05	-6.14193e-05	-1.88528e-05	-3.54222e-05	0.0033316	-4.48918e-05	-1.7214e-05	-3.36013e-05	-2.8481e-06	-0.000117493	-6.9599e-05	36.2174	27.4652	11864	1.85652	0.447826	0.554087	0.604034	0.601014	0.0996675	0.00445147	0	0.00269581	0.00434783	0.0050887	0.0036415	0.00338174	0.00302435	0.0189057	0.00382165	0.00706261	0	0	0.0028428	0	0	0
ENSG00000084453	-0.181357	-0.0106733	-0.0926622	-0.0632214	-0.0230012	3.55723e-06	4.95108e-05	-3.33131e-05	-0.000107744	3.93397e-05	-9.51851e-05	-0.000118713	-6.1987e-05	-6.14193e-05	-1.88528e-05	-3.54222e-05	-4.62088e-05	0.000604554	0.00177602	0.00131516	0.000231663	-0.000117493	-0.000291175	113.388	84.8163	154994	6.59184	0.469388	0.554778	0.610644	0.580782	0.2136	0.0503186	0.027351	0.0145143	0	0	0.0057	0	0.0136694	0.00428571	0	0.00737551	0	0	0.0541061	0	0	0
ENSG00000101003	-0.200909	0.00497048	-0.00952055	-0.0178701	-0.0230012	9.57276e-06	5.86775e-05	9.41266e-05	0.000109999	0.00027905	0.00189461	-0.000118713	-1.60387e-05	-6.14193e-05	6.05622e-05	-3.54222e-05	-4.62088e-05	-4.48918e-05	0.000123962	0.000722264	-3.51333e-05	2.41111e-05	1.15758e-05	44.0781	34.0508	44901	1.76172	0.535156	0.547736	0.611918	0.577465	0.24734	0.00207528	0.0141474	0.014564	0.000867969	0.0114861	0.00636641	0.0235143	0.015168	0.00993541	0.0119718	0.0192568	0.0138461	0	0.0320203	0	0.00169844	0
ENSG00000115590	-0.331197	-0.0126736	0.00401397	0.0201902	-0.0230012	2.35627e-05	0.000232929	0.000366301	-0.000107744	-0.000109465	-9.51851e-05	-0.000118713	5.05777e-05	-6.14193e-05	-1.88528e-05	-3.54222e-05	-4.62088e-05	-4.48918e-05	-0.000498205	0.00160757	0.00052676	0.000326203	0.00103196	36.1429	34.5357	36700	3.21429	0.392857	0.501119	0.621404	0.555357	0.432942	-0.157053	0	0	0.0292214	0.00529286	0.0550929	0.0357143	0.0436548	0.0220015	0	0	0	0	0	0	0	0
ENSG00000140522	0.108699	0.00964671	0.079695	0.0129613	-0.0230012	-8.68057e-06	-3.41037e-05	-0.000129986	-0.000107744	-0.000109465	-9.51851e-05	-0.000118713	5.05777e-05	-6.14193e-05	-1.88528e-05	-3.54222e-05	-4.62088e-05	0.00508514	-0.000498205	-0.000324897	-0.000109495	-0.000117493	-0.000291175	43.3	22.7	11882	1.1	0.6	0.590552	0.650162	0.63	0.0734615	0.0734615	0	0	0	0	0	0	0	0	0	0	0	0	0	0	0	0
ENSG00000077458	-0.108469	0.00793105	0.0400012	-0.028193	-0.0230012	2.03916e-06	-3.23682e-06	0.000279308	2.58504e-05	-5.74495e-06	-1.89537e-05	0.000547398	3.00543e-05	-6.14193e-05	-1.88528e-05	-3.54222e-05	0.00122697	3.95308e-05	0.000382145	0.000341319	0.000139638	0.000132486	2.30428e-05	66.4523	59.3631	21467	3.52308	0.403077	0.559002	0.605399	0.59315	0.175503	0.0505454	0.00396123	0.00143773	0.00569415	0.00539028	0.016912	0.00826954	0.00504615	0.0181449	0.00734523	0.00514089	0.000530462	0.00093641	0.00986492	0	0	0
ENSG00000121904	0.160455	-0.000542273	-0.189056	-0.091382	-0.0230012	6.93064e-06	2.16826e-05	0.00131784	0.000459161	6.2958e-05	-9.51851e-05	0.00277455	-0.00103751	-6.14193e-05	-1.88528e-05	-3.54222e-05	-4.62088e-05	-4.48918e-05	-0.000498205	0.000224623	0.000149146	5.51215e-05	-0.000212464	38.6731	32.0962	651834	3.44231	0.461538	0.551149	0.607406	0.638782	0.742185	0.245771	0	0.0259558	0.0347212	0	0	0	0.00912	0.0641854	0.0311692	0.00854615	0	0.00406731	0.523006	0	0	0
ENSG00000172469	0.128518	0.000903268	0.0133911	0.04037	0.0377992	1.17633e-05	4.50389e-05	9.54411e-05	7.39114e-05	0.000178906	0.000172944	-0.000118713	-2.66788e-05	-6.14193e-05	-2.57636e-06	-3.54222e-05	-4.62088e-05	4.41052e-05	0.00109918	0.000673484	0.000331195	0.000147802	0.000438043	88.1794	67.9656	31914	4.64313	0.477099	0.569675	0.614581	0.633363	0.325383	0.084996	0.0168164	0.0202044	0.0180472	0.00651158	0.00768321	0.0101975	0.0129383	0.00999369	0.00998769	0.0142931	0.0018658	0	0.0371346	0	0.000348103	0
ENSG00000160145	-0.136903	-0.00756002	-0.188484	0.0557275	-0.0230012	8.94962e-06	5.34306e-05	0.000266494	0.000155597	0.000139179	0.000208994	-0.000118713	-0.000286487	-6.14193e-05	5.64531e-05	-3.54222e-05	-4.62088e-05	0.000301875	0.00151012	0.000456562	2.74897e-05	0.000176063	0.000198311	61.8665	48.226	646302	3.82206	0.451957	0.548402	0.600782	0.588325	0.414954	0.00458341	0.0139006	0.0087374	0.013741	0.0108027	0.0112881	0.0100545	0.0143102	0.0175769	0.0144789	0.0123241	0.00211665	0	0.162016	0	0.00161056	0
ENSG00000092345	-0.492008	0.0446652	-0.0511646	-0.015464	-0.0230012	6.65357e-06	4.41928e-05	-0.000129986	-0.000107744	-0.000109465	-9.51851e-05	-0.000118713	2.3948e-05	-6.14193e-05	-1.88528e-05	-3.54222e-05	-4.62088e-05	-4.48918e-05	-0.000498205	0.00399415	-0.000109495	-0.000117493	0.000434136	45.6316	44.4211	83514	4.15789	0.263158	0.526033	0.617533	0.52807	0.24749	-0.119364	0	0.0320316	0	0	0	0.0275684	0.0128	0	0	0	0	0	0.0128	0	0	0
ENSG00000174527	-0.0151289	0.00221394	-0.0681826	-0.0334193	0.196422	3.55175e-07	3.15366e-05	7.00204e-05	0.000143396	0.000191023	0.000114637	-0.000118713	-0.000106583	0.00074601	8.15323e-05	0.000240567	0.00174355	-4.48918e-05	-5.95861e-05	7.62006e-05	-2.87136e-05	1.31356e-06	-7.56118e-05	86.4796	66.0142	107620	1.91981	0.466981	0.566268	0.601025	0.608988	0.2137	-0.0150469	0.00920521	0.00121623	0.00360221	0.00159151	0.0101604	0.00934418	0.010731	0.00886673	0.013808	0.0148937	0.00146006	0	0.0755422	0.000971069	0.00214692	0.00127484
ENSG00000222033	-0.163669	0.0129351	0.195489	0.00470437	-0.0230012	-5.89912e-06	-3.41037e-05	0.000224951	0.000178446	0.000770623	-9.51851e-05	-0.000118713	5.05777e-05	-6.14193e-05	-1.88528e-05	-3.54222e-05	-4.62088e-05	-4.48918e-05	0.00284481	-0.000324897	-0.000109495	-0.000117493	-5.4092e-05	24.9189	19.027	2116	1.45946	0.540541	0.529552	0.657955	0.583784	0.154951	-0.0459027	0	0	0	0	0	0.0108108	0	0.0157351	0.0157351	0.0436216	0	0	0	0	0	0
ENSG00000120471	-0.139535	-0.0134359	0.102856	0.0575278	-0.0230012	-8.68057e-06	0.000243938	-0.000129986	-0.000107744	-0.000109465	0.00472555	-0.000118713	5.05777e-05	-6.14193e-05	-1.88528e-05	-3.54222e-05	-4.62088e-05	-4.48918e-05	-0.000498205	-0.000324897	-0.000109495	-0.000117493	-0.000291175	40.6364	31.3182	8414	1.72727	0.454545	0.553255	0.622765	0.587879	0.079	0.079	0	0	0	0	0	0	0.0454545	0	0	0	0.0335455	0	0	0	0	0
ENSG00000139970	0.265566	-0.00334184	-0.131138	-0.0165562	-0.0230012	-5.90387e-06	0.000209572	-5.70074e-05	9.87711e-05	-0.000109465	-9.51851e-05	-0.000118713	-0.000399604	-6.14193e-05	0.000344967	-3.54222e-05	-4.62088e-05	-4.48918e-05	-0.000498205	0.00337988	0.000163864	0.000318836	-4.68035e-05	84.7941	79.7941	274990	1.44118	0.514706	0.538919	0.618691	0.656618	0.421567	0.199974	0	0	0.00169706	0.00594382	0.00315147	0	0.0398363	0.00323529	0.0113545	0	0	0	0.216388	0	0.00778096	0
ENSG00000108055	-0.031036	0.0145991	0.00356747	-0.0303102	-0.0230012	9.88661e-06	-3.41037e-05	0.000344433	-2.39143e-06	0.000270748	-9.51851e-05	-0.000118713	-4.29924e-05	-6.14193e-05	0.000369622	-3.54222e-05	-4.62088e-05	-4.48918e-05	0.00133753	-0.000324897	0.000252944	0.000543707	0.0006723	52.7925	40.3491	36945	1.49057	0.386792	0.581897	0.623723	0.606289	0.355437	-0.0354884	0.0144679	0	0.00659434	0.0252547	0.0180679	0.00778113	0	0.0210321	0.00579245	0.0188453	0	0	0.044976	0	0.00830825	0
ENSG00000135749	-0.0468728	-0.0011019	-0.139672	-0.0620841	-0.0230012	2.0636e-05	2.37161e-05	-3.51113e-05	5.63818e-05	0.000480399	0.000275035	0.000568492	-0.000163276	0.000306195	-1.79868e-06	0.000267176	-4.62088e-05	2.27083e-06	0.000147034	0.000401348	0.000105018	0.000212303	0.0003739	69.7421	58.6112	312278	4.57944	0.476636	0.553538	0.609017	0.603602	0.399826	0.0471123	0.0218254	0.0190814	0.0159119	0.0153318	0.0221231	0.0196727	0.00945245	0.004206	0.00902389	0.0292367	0.0025762	0.000966063	0.102793	0.000442118	0.000364735	0.00139776
ENSG00000175879	-0.301379	0.0118379	0.172041	0.0207949	-0.0230012	-8.68057e-06	0.000184372	-0.000129986	0.000431238	0.00062429	-9.51851e-05	-0.000118713	5.05777e-05	-6.14193e-05	-1.88528e-05	-3.54222e-05	-4.62088e-05	-4.48918e-05	0.000347798	0.000972765	0.000327945	0.000312488	0.000297934	40.2917	41.7917	3001	1.375	0.541667	0.551796	0.630412	0.560417	0.247781	0.177669	0	0	0	0	0	0	0.0357167	0	0.029634	0.0363686	0	0	0	0	0	0
ENSG00000076984	-0.00834074	0.0049065	0.0871355	-0.0207272	-0.0230012	-1.00011e-06	-2.13966e-05	-5.45592e-06	1.3931e-05	-0.000109465	0.000613903	-0.000118713	3.93693e-05	-6.14193e-05	-1.88528e-05	-3.54222e-05	0.00312951	2.93472e-05	-0.000136314	8.46318e-05	-0.000109495	-8.68946e-05	-0.000223668	51.381	41.8214	10635	2.4256	0.4375	0.559091	0.607827	0.61014	0.0791494	-0.0114178	0.00809194	0	0.00673571	0.00948512	0.00092619	0.0046131	0.00207738	0.00552069	0.00668988	0	0.00493424	0	0.0053875	0	0	0
ENSG00000104442	-0.0369962	-0.00222104	0.0137411	-0.014175	-0.0230012	-4.10798e-06	-6.81268e-06	2.33148e-05	8.82008e-05	0.00013663	0.000533186	0.000240605	-6.86501e-06	0.000488358	-1.88528e-05	7.39314e-05	-4.62088e-05	3.31594e-05	0.000697777	0.000107673	0.000250539	0.000123596	0.000266115	161.456	110.4	31748	2.88099	0.509091	0.580813	0.611017	0.605278	0.204285	-0.0104883	0.00218215	0.00184959	0.000768926	0.00609229	0.00093124	0.00594836	0.00446157	0.00679616	0.0107733	0.0121977	0.00437256	0.000505124	0.0276108	0.0006612	0	0.000505124
ENSG00000155304	-0.00949777	-0.00205748	0.0769993	-0.0286445	-0.0230012	4.80347e-06	8.48128e-05	9.16863e-05	1.11811e-05	4.08058e-06	9.49203e-06	0.000154228	3.78033e-05	-6.14193e-05	3.31778e-05	0.000293568	-4.62088e-05	5.30497e-05	0.000658958	0.000792073	7.64902e-05	0.000266405	0.000505744	89.837	69.8992	12369	2.34454	0.45042	0.567531	0.602281	0.609944	0.25963	0.0887461	0.00450988	0.00770238	0.00850187	0.00839403	0.0186949	0.00460606	0.0194406	0.00982723	0.00653869	0.00562789	0.000728403	0.000383697	0.0061402	0	0.00111277	0.00151966
ENSG00000119537	0.348594	-0.00206847	-0.00140083	-0.0451019	-0.0230012	-1.8147e-06	-9.74137e-06	-8.99689e-05	-8.6705e-05	-9.09892e-05	9.43195e-05	-0.000118713	4.04168e-05	-6.14193e-05	7.773e-06	-3.54222e-05	-4.62088e-05	4.59933e-05	-8.50434e-05	0.00367954	-9.7654e-05	-3.98862e-05	-0.000138275	128.628	92.7015	39784	3.06593	0.542125	0.594201	0.627034	0.670706	0.143594	0.0165272	0.00667216	0.00301758	0.00508926	0.00663574	0.000418681	0.00485253	0.00398278	0.00177403	0.00115678	0.000915751	0.00131868	0	0.00488398	0	0.000569443	0
ENSG00000090659	0.299769	-0.0296758	0.109816	-0.0323949	-0.0230012	1.28047e-06	8.27612e-06	0.000265878	0.00032677	0.000156014	-9.51851e-05	-0.000118713	4.41034e-05	-6.14193e-05	-1.88528e-05	-3.54222e-05	-4.62088e-05	0.000669628	0.0011521	0.00050506	1.80755e-05	-4.50476e-05	0.00023453	61.7799	71.8553	7585	2.46541	0.503145	0.494965	0.598073	0.662421	0.219864	0.00578923	0.0113547	0	0.0020239	0.00879629	0.00408428	0.0124569	0.0069283	0.0175495	0.0238902	0.0131585	0	0	0.00311195	0	0	0
ENSG00000104643	0.0910448	0.00376352	-0.00773337	-0.0617607	-0.0230012	8.22174e-06	4.34519e-05	0.000151466	7.90408e-05	0.000136605	-9.51851e-05	-0.000118713	1.9105e-05	-6.14193e-05	-1.88528e-05	-3.54222e-05	0.0012453	3.6844e-05	0.000707126	0.000141986	0.000252495	0.000109293	0.000356827	48.5244	41.9873	43721	3.80892	0.471338	0.560367	0.606339	0.627004	0.258553	0.0420129	0.00133673	0.0078869	0.01026	0.0151398	0.0160098	0.0150618	0.0126789	0.0124774	0.0102697	0.0121965	0	0	0.0151279	0	0	0
ENSG00000122550	-0.0887509	0.00063212	-0.0413768	0.0697647	-0.0230012	-7.43208e-07	4.60806e-05	0.000103228	0.00014894	-3.91707e-05	0.000131649	0.00186102	8.05552e-06	4.56891e-05	2.69766e-06	-3.54222e-05	-4.62088e-05	-4.48918e-05	0.000359307	0.000216517	-2.07284e-05	0.000148484	7.29274e-05	51.1499	35.0883	72180	1.50308	0.523614	0.574381	0.61444	0.596496	0.177198	0.0100371	0.0116431	0.00523707	0.00356855	0.00481143	0.00268049	0.00290991	0.0131086	0.0103389	0.0141129	0.00348413	0.00157844	0.00278307	0.020439	0.000128816	0.000460898	0
ENSG00000188613	-0.0987955	0.00444315	0.143	0.0388255	-0.0230012	1.59689e-05	-3.41037e-05	0.00109091	0.00018565	0.00052102	-9.51851e-05	-0.000118713	5.05777e-05	-6.14193e-05	-1.88528e-05	-3.54222e-05	-4.62088e-05	-4.48918e-05	0.00119696	-0.000324897	-0.000109495	-0.000117493	0.000896801	27.3125	23.4375	4626	1.40625	0.40625	0.546517	0.64529	0.594792	0.353731	0.0204812	0.0250188	0.0204062	0.0191313	0	0.03125	0	0	0.054125	0.0161313	0.03125	0	0	0	0	0	0
ENSG00000184060	0.197892	-0.0118394	-0.0206213	0.0983665	-0.0230012	-2.15525e-06	-3.41037e-05	0.000121726	-0.000107744	-0.000109465	-9.51851e-05	0.00328913	4.6332e-05	-6.14193e-05	0.000205149	-3.54222e-05	-4.62088e-05	-4.48918e-05	7.58993e-05	0.000176005	-0.000109495	-0.000117493	-0.000203233	33.4783	33.6667	52978	1.75362	0.507246	0.488353	0.590298	0.645135	0.0746284	0.0257197	0	0	0.0144928	0	0.0108696	0	0	0.011159	0	0	0	0.0047907	0.00204074	0	0.0047907	0
ENSG00000169855	0.199037	-0.0105406	-0.228345	-0.0563427	-0.0230012	2.23552e-05	6.27295e-05	0.000136694	0.000257553	0.000273129	-4.90607e-05	-0.000118713	-0.00180133	-6.14193e-05	3.68713e-05	0.000461118	-4.62088e-05	1.81924e-05	0.00199865	0.000809711	0.000169093	0.000580611	0.000196875	58.1067	41.7688	1170575	1.7332	0.503953	0.560378	0.622875	0.645329	1.23903	0.189046	0.0120484	0.0239827	0.0197098	0.0220082	0.0222496	0.0206294	0.0158304	0.0118225	0.0200846	0.0189633	0.00032096	0	0.890153	0	0.00119177	0.00229361
ENSG00000129116	0.21218	-0.00489517	-0.161356	-0.0484929	-0.0230012	1.46466e-05	7.61174e-05	0.000297447	0.000166266	0.000458792	0.000305796	-1.54044e-05	-0.0001816	0.00023408	-1.66113e-06	-3.54222e-05	-4.62088e-05	-4.48918e-05	0.000587674	0.000702679	9.11754e-05	0.000154409	0.000180156	281.776	224.545	431391	2.13636	0.474747	0.558749	0.599438	0.647559	0.396398	0.0937726	0.0185585	0.015926	0.0138067	0.0125901	0.0169042	0.0128814	0.0180191	0.0189491	0.0150655	0.0281657	0.00279025	0.00014523	0.1116	0.000355387	0.000367677	0
ENSG00000033170	0.0807388	-0.00122886	-0.14409	-0.0423105	-0.0230012	9.77998e-06	7.04684e-06	-1.55587e-05	0.000179128	5.60954e-05	-9.51851e-05	8.97373e-05	-0.000145148	-6.14193e-05	-1.88528e-05	2.97059e-05	0.0020724	-4.48918e-05	0.000233477	-0.000118438	7.91593e-05	0.000199624	0.000486055	116.176	87.2592	333529	2.60735	0.431335	0.565936	0.610863	0.625256	0.330734	0.0906119	0.0138983	0.0156514	0.00926827	0.00716035	0.00630098	0.0194723	0.00672734	0.00507281	0.0157726	0.00820601	0	0.000293037	0.0940791	0	0	0.000300838
ENSG00000181467	-0.0333257	-0.000595191	0.122958	-0.0522395	-0.0230012	3.85681e-06	-2.10964e-05	-8.00367e-05	-2.06684e-05	-8.0694e-05	-9.51851e-05	0.00369044	5.05777e-05	-6.14193e-05	-1.88528e-05	-3.54222e-05	-4.62088e-05	-4.48918e-05	8.08827e-07	-9.84148e-05	-7.26405e-05	-8.22914e-05	-4.54753e-05	37.8251	27.8296	6236	1.44843	0.55157	0.572427	0.624457	0.605901	0.106739	0.0073256	0.00841333	0.00896861	0.0127985	0.00274081	0.013388	0.0024205	0.00212646	0.00221435	0.00478756	0.00142603	0	0.00535485	0	0	0	0
ENSG00000109208	-0.068101	-0.00543755	0.121248	0.0657309	-0.0230012	-8.68057e-06	-3.41037e-05	-0.000129986	0.00231708	0.00250447	-9.51851e-05	-0.000118713	5.05777e-05	-6.14193e-05	-1.88528e-05	-3.54222e-05	-4.62088e-05	-4.48918e-05	-0.000498205	-0.000324897	-0.000109495	-0.000117493	-0.000291175	81.4	9.8	6397	1.4	0.2	0.814287	0.814287	0.6	0.26288	0.00375999	0	0	0	0	0	0	0	0	0.13332	0.12956	0	0	0	0	0	0
ENSG00000123473	-0.110218	-0.00558547	-0.0333135	-0.042909	-0.0230012	-1.92605e-06	5.60097e-06	9.63752e-05	0.000201168	0.000156725	-9.51851e-05	0.000529254	-3.90879e-06	-6.14193e-05	-1.88528e-05	0.000222059	-4.62088e-05	-4.48918e-05	0.00129502	0.000205482	0.000144794	0.000181132	0.000168276	36.3146	27.215	64008	1.6729	0.464174	0.569511	0.61704	0.592853	0.214072	0.0155224	0.00495265	0.00269408	0.00377757	0.00304138	0.0063208	0.00546667	0.00649097	0.0100351	0.0169844	0.0131937	0	0.000910903	0.0261899	0	0	0.00118935
ENSG00000162630	0.0178435	0.0355232	0.109604	-0.0182741	-0.0230012	-8.68057e-06	-3.41037e-05	-0.000129986	-0.000107744	-0.000109465	-9.51851e-05	-0.000118713	5.05777e-05	-6.14193e-05	-1.88528e-05	-3.54222e-05	-4.62088e-05	-4.48918e-05	-0.000498205	0.00470861	-0.000109495	-0.000117493	-0.000291175	15.5	18	7609	1	0.375	0.496426	0.629053	0.614583	0.093025	-0.093025	0	0	0	0	0	0	0	0	0	0	0	0	0	0	0	0
ENSG00000129354	-0.150894	-0.00297714	0.065669	0.0763154	-0.0230012	4.51494e-06	5.81e-05	-0.000129986	-0.000107744	-0.000109465	0.000844134	-0.000118713	5.05777e-05	-6.14193e-05	-1.88528e-05	-3.54222e-05	-4.62088e-05	-4.48918e-05	0.000153921	0.00203849	4.98419e-06	0.000245956	0.00020304	124.908	97.092	14644	1.08046	0.436782	0.546892	0.59143	0.585951	0.204814	-0.0183819	0	0.00658655	0.00371954	0.0176092	0	0.0233724	0.0150736	0	0	0	0.00653632	0	0	0	0	0
ENSG00000166426	0.00720278	0.00058344	0.107035	0.057868	-0.0230012	-5.78929e-06	-3.41037e-05	-0.000129986	-0.000107744	3.20999e-05	-9.51851e-05	-0.000118713	5.05777e-05	0.00455886	-1.88528e-05	-3.54222e-05	-4.62088e-05	-4.48918e-05	-0.000498205	-0.000324897	-0.000109495	0.000134265	-0.000291175	343.333	239.733	7906	1.16667	0.483333	0.602136	0.661529	0.612778	0.0360549	-0.0360549	0.0112377	0	0	0	0	0	0	0	0	0.00701667	0	0	0	0.00555667	0	0
ENSG00000130479	-0.0221818	0.00361564	0.0628423	0.0724859	-0.0230012	8.19295e-06	2.61383e-06	0.000101873	-5.03797e-05	4.03137e-05	0.000364601	0.000705664	3.71139e-05	0.00054904	1.47414e-05	-3.54222e-05	-4.62088e-05	-4.48918e-05	0.00063166	0.000312667	0.000190534	-1.33155e-05	0.000145864	50.7436	41.1778	15274	1.99769	0.454965	0.555441	0.612362	0.607792	0.201633	0.0134585	0.00421384	0.00568129	0.00918472	0.0135885	0.0199529	0.0129619	0.00600262	0.0102788	0.00315399	0.00742379	0.00319945	0.0011589	0.0064716	0.00073418	0.000718476	0
ENSG00000141622	-0.210304	0.0108144	-0.0840522	0.0596029	-0.0230012	1.31382e-06	-3.41037e-05	0.000166284	-0.000107744	-0.000109465	-9.51851e-05	-0.000118713	1.03348e-05	-6.14193e-05	-1.88528e-05	-3.54222e-05	-4.62088e-05	0.00119025	0.00241342	-0.000324897	0.000105299	-2.72352e-05	6.7384e-06	36.7463	31.2687	136331	3.0597	0.41791	0.5532	0.590805	0.575871	0.175489	-0.055631	0.0104614	0	0.00792836	0	0.0133724	0.00708358	0	0.0131343	0	0	0	0	0.0193434	0	0	0
ENSG00000237440	-0.226174	0.0105697	0.0175773	0.0903267	-0.0230012	4.7598e-06	-3.41037e-05	-5.87184e-05	0.000456904	0.000202405	0.000404104	-0.000118713	8.41225e-06	-6.14193e-05	4.28838e-05	-3.54222e-05	-4.62088e-05	-4.48918e-05	0.000822358	0.000505288	0.000308235	0.000202265	0.000355914	72.0413	64.2625	29984	4.61947	0.386431	0.53221	0.600951	0.573178	0.270533	0.00580011	0.00499233	0.0129955	0.0227142	0.0110778	0	0.000459587	0	0.00315944	0.0310451	0.0154579	0.00347434	0	0.0202675	0	0.00132035	0
ENSG00000171051	0.0984805	-0.0170793	-0.0277756	0.00863103	0.120878	2.78068e-05	2.41026e-05	-9.99548e-06	3.00723e-05	-3.07135e-05	5.17039e-05	-0.000118713	-4.22529e-05	-6.14193e-05	1.23783e-05	5.83751e-05	-4.62088e-05	-4.48918e-05	0.00169039	0.000729881	0.000182991	0.000105009	0.000349001	79.1984	79.4549	58938	2.80361	0.537074	0.502961	0.579975	0.628266	0.361272	0.0440288	0.0279606	0.0291666	0.0194515	0.0273086	0.0284454	0.00948455	0.00951564	0.00531944	0.00757735	0.00390332	0.00102214	0	0.0446206	0	0.000667936	0.000433267
ENSG00000140511	0.106032	-0.0122512	0.0505735	0.00823026	-0.0230012	5.26898e-06	1.74751e-05	4.92562e-06	0.000195111	-6.84923e-05	-9.51851e-05	-0.000118713	2.19714e-05	-6.14193e-05	-1.88528e-05	-3.54222e-05	0.00172877	-4.48918e-05	0.000283514	0.000404561	0.000113329	0.000217287	0.000355084	118.308	81.2324	18338	2.62402	0.498695	0.556563	0.60916	0.629547	0.227443	0.0684228	0.0077295	0.00327464	0.0109504	0.00831765	0.0148171	0.00912909	0.00843216	0.00598093	0.0166514	0.00203081	0	0	0.0137501	0	0	0
ENSG00000080546	0.0249172	-4.16035e-05	-0.0686561	-0.0219273	-0.0230012	5.90687e-06	1.82463e-05	0.000158739	0.000136344	-2.19109e-06	-9.51851e-05	0.00113748	-5.7808e-06	-6.14193e-05	0.000188885	-3.54222e-05	-4.62088e-05	-4.48918e-05	0.00103254	0.000612306	-0.000109495	-0.000117493	0.000126621	51.3077	44.1923	108382	1.90659	0.43956	0.562203	0.617378	0.615784	0.21419	-0.0144851	0.0105549	0.0155367	0.00125165	0.020355	0.00260481	0.00639464	0.00855824	0.0127998	0.0134203	0.00531703	0	0.00176593	0.0270897	0	0.00444286	0
ENSG00000136933	0.0334983	0.00861385	0.00990433	-0.00299468	-0.0230012	5.62376e-06	5.18377e-05	-4.08437e-05	4.14923e-05	-3.62973e-05	0.00113735	0.00085999	1.79484e-05	-6.14193e-05	-1.88528e-05	-3.54222e-05	-4.62088e-05	1.25404e-05	0.000962173	-0.00018309	0.000227842	-3.01602e-05	3.34181e-05	57.8008	40.0622	33616	1.42324	0.473029	0.590067	0.634684	0.61724	0.1922	0.00981718	0.000653112	0.0151282	0.0101615	0.00579253	0.019223	0.00463893	0.0140498	0.00395187	0.00820524	0.00362656	0.00857668	0.00137585	0.0156838	0	0	0
ENSG00000165480	0.00603844	-2.35812e-05	0.0353519	-0.00898646	-0.0230012	2.63043e-05	0.000107379	3.20402e-05	-1.49751e-05	0.000219954	-9.51851e-05	-0.000118713	2.74093e-05	-6.14193e-05	-1.88528e-05	-3.54222e-05	-4.62088e-05	-4.48918e-05	6.50711e-05	0.00104719	0.000589034	0.000553947	0.000664131	34.3404	25.9433	23007	1.37589	0.48227	0.574689	0.636963	0.61258	0.410158	0.0911387	0.0300234	0.0165103	0.0464817	0.00257872	0.0116681	0.0287154	0.0231297	0.00718298	0.00510059	0.0163277	0	0	0.0111363	0	0	0
ENSG00000173401	0.0160896	0.014032	0.00545375	0.0506688	-0.0230012	0.000237988	-3.41037e-05	0.000297269	0.0010088	0.00177502	-9.51851e-05	-0.000118713	-0.000271461	-6.14193e-05	-1.88528e-05	-3.54222e-05	-4.62088e-05	-4.48918e-05	-0.000498205	-0.000324897	-0.000109495	-0.000117493	0.00135218	14.4286	12.7143	35921	1.71429	0.714286	0.518182	0.665801	0.614286	1.47412	-0.355361	0	0.942882	0.0158585	0	0	0	0	0.0189412	0.061389	0.0934047	0	0	0.154794	0	0	0
ENSG00000175471	-0.171338	-0.00634562	-0.181317	0.0102653	-0.0230012	2.73127e-05	0.000108761	0.000322349	0.000303317	0.000258481	-9.51851e-05	-0.000118713	-0.000559931	-6.14193e-05	4.14185e-05	-3.54222e-05	0.000855315	2.68092e-05	0.00115674	-5.29413e-05	4.67462e-05	0.000217816	0.000451956	31.8979	28.4535	580833	3.05405	0.384384	0.526106	0.593974	0.582482	0.655645	0.049807	0.0197721	0.0229857	0.0250531	0.0297084	0.0265443	0.0158333	0.0233556	0.020053	0.0226007	0.0182373	0	0	0.293452	0	0.00128901	0
ENSG00000154839	-0.0467998	-0.00296039	0.0475678	-0.0119721	-0.0230012	1.55414e-05	3.73325e-05	-0.000129986	0.000299412	0.00022731	-9.51851e-05	-0.000118713	2.278e-05	-6.14193e-05	-1.88528e-05	-3.54222e-05	-4.62088e-05	7.70634e-05	0.000376728	0.000981148	0.0005	0.000322903	0.000536933	41.3795	31.9277	19178	1.92169	0.493976	0.5626	0.608291	0.603614	0.343527	0.0711525	0.0125783	0.0193644	0.00146867	0.0148102	0.00629305	0.0396301	0.0116785	0	0.0223861	0.0166923	0	0	0.0133614	0	0	0
ENSG00000101057	-0.144841	0.00263143	-0.0159042	-0.00691103	-0.0230012	7.44374e-06	3.08546e-05	0.000250066	3.8279e-05	0.000242322	-9.51851e-05	-0.000118713	-6.70355e-05	0.00156312	8.13422e-05	-3.54222e-05	-4.62088e-05	-4.48918e-05	7.36328e-05	0.000141885	7.40525e-05	0.000381952	0.000411212	152.743	116.795	49382	1.56667	0.538095	0.561824	0.621225	0.586978	0.306087	0.070408	0.00788286	0.011091	0.0162886	0.00337928	0.00186762	0.0221619	0.0106195	0.0168486	0.00802857	0.0174363	0	0	0.0565328	0.00195378	0.00214286	0
ENSG00000082397	0.0925789	0.000371905	-0.121533	-0.0373955	-0.0230012	4.95223e-05	4.81306e-05	-4.34336e-05	-3.3954e-05	2.94055e-05	1.76465e-05	0.00142155	-4.60484e-05	-6.14193e-05	-1.88528e-05	-3.54222e-05	-4.62088e-05	-4.48918e-05	2.17714e-05	0.000641302	0.000453552	0.000301662	0.000233389	70.8342	60.772	238316	1.82383	0.512953	0.527491	0.596067	0.627265	0.438559	-0.00564964	0.0665775	0.0429384	0.0355808	0.0299245	0.00283974	0.0483592	0.0134438	0.00383705	0.0040571	0.00688312	0.000785147	0.00216528	0.046445	0	0	0
ENSG00000118420	-0.102594	0.00451155	-0.100209	0.00993438	-0.0230012	-7.5266e-06	2.21423e-06	-6.36427e-06	-4.16063e-05	-1.64236e-06	-9.51851e-05	-0.000118713	-0.00016243	-6.14193e-05	-1.88528e-05	-3.54222e-05	-4.62088e-05	0.000129056	0.000559718	0.00158106	4.54496e-05	0.00019602	0.000968974	21.3673	17.6655	173443	2.01818	0.44	0.554136	0.616807	0.594147	0.345169	-0.0213236	0.00228666	0	0	0.00219855	0	0	0.0059373	0.00548042	0.00363636	0.00534423	0	0	0.102386	0	0	0
ENSG00000108511	0.187695	-0.00314412	0.0866326	-0.0207887	-0.0230012	4.87415e-06	-1.15889e-05	3.58226e-05	0.000183912	0.000122491	-9.51851e-05	0.00140781	3.96521e-05	-6.14193e-05	-1.88528e-05	-3.54222e-05	-4.62088e-05	-4.48918e-05	0.000506439	-7.94899e-05	0.000138458	0.0003463	0.000486042	73.913	44.2671	10715	2.3913	0.602484	0.623329	0.677144	0.643404	0.240096	0.0336525	0.0226435	0.00763043	0.00984596	0.00169441	0.00322112	0.00764845	0.00368075	0.00735066	0.0160357	0.0114969	0	0.00214596	0.00525155	0	0	0
ENSG00000185479	0.0614689	-0.0214509	0.131692	0.000749006	-0.0230012	2.15175e-05	0.000162627	0.000203521	0.000595201	0.000621189	-9.51851e-05	-0.000118713	5.05777e-05	-6.14193e-05	-1.88528e-05	-3.54222e-05	-4.62088e-05	-4.48918e-05	0.000280476	0.000345021	0.000302219	0.000565073	0.000151385	784.5	633.617	5475	1.45745	0.56383	0.587406	0.655115	0.621986	0.367033	-0.0973909	0.0173681	0.00528911	0.0494014	0.00902317	0.00378643	0.0325043	0.0321617	0.0147851	0.0386489	0.0362149	0	0	0	0	0	0
ENSG00000159184	-0.160184	-0.00155765	0.146133	-0.0212927	-0.0230012	1.96839e-05	0.000313898	0.000169023	0.000302728	-0.000109465	-9.51851e-05	-0.000118713	5.05777e-05	-6.14193e-05	-1.88528e-05	-3.54222e-05	-4.62088e-05	-4.48918e-05	-0.000498205	0.00252215	0.000441265	0.000139531	-5.25024e-05	174.542	149.167	4415	1.54167	0.583333	0.59113	0.643142	0.584375	0.324845	0.0186332	0.0217958	0.0250042	0.0333458	0	0.0173667	0.0127333	0.0568917	0.0132558	0.0225684	0	0	0	0	0	0	0
ENSG00000113532	0.0975976	-0.00195095	-0.060746	-0.0527942	-0.0230012	3.65663e-06	1.35691e-05	1.81851e-05	4.8415e-05	0.000153046	6.13838e-05	-0.000118713	-6.71362e-05	-6.14193e-05	2.96337e-05	-3.54222e-05	-4.62088e-05	0.000392306	0.0013593	0.000321741	0.000140474	0.000210598	0.00045024	76.1639	68.1197	96331	3.81092	0.460084	0.522742	0.583143	0.628116	0.297922	0.0547989	0.00984244	0.00657896	0.0130518	0.00368613	0.00490504	0.00988725	0.0077936	0.00656875	0.00858586	0.0130113	0.0010895	0	0.0565812	0	0.00103697	0
ENSG00000198723	-0.032166	0.02016	0.0619693	0.0569208	-0.0230012	-7.03507e-07	-3.41037e-05	-0.000129986	-0.000107744	-0.000109465	-9.51851e-05	-0.000118713	5.05777e-05	-6.14193e-05	-1.88528e-05	-3.54222e-05	-4.62088e-05	0.000552776	0.00113808	0.00184082	-0.000109495	-0.000117493	0.000274876	38.878	26.3171	15474	3.14634	0.487805	0.569644	0.655934	0.606098	0.164552	0.0509323	0	0	0	0	0	0.0310049	0	0	0	0	0	0	0	0	0	0
ENSG00000117139	-0.00360729	-0.000491369	-0.0499958	-0.0615203	-0.0230012	-5.30622e-06	-9.21785e-06	-1.97457e-05	7.89613e-05	0.000153494	0.000178311	0.000440301	-7.3719e-05	0.00105855	5.69648e-05	-3.54222e-05	0.000726299	4.56556e-05	-8.23736e-05	0.000309374	3.40249e-05	4.94426e-05	-3.44219e-05	111.674	73.2024	82072	2.90963	0.524558	0.576916	0.615196	0.610943	0.174628	0.0176212	0.00187322	0.00127819	0.00326758	0.00135914	0.00214656	0.00319057	0.00406837	0.00488719	0.0102653	0.0130336	0.00190314	0.000785855	0.0597453	0.00134695	0.0016215	0
ENSG00000066427	0.0377207	-0.00242487	-0.0140958	0.0992572	-0.0230012	3.36495e-06	-1.70749e-05	3.53831e-05	0.000160131	0.000212952	0.000160709	0.00025077	5.92896e-06	-6.14193e-05	-1.88528e-05	7.70252e-05	0.00172894	5.15181e-05	0.0003141	-0.000144435	6.3266e-05	-6.89793e-05	0.000117742	69.7485	54.2515	48069	4.19923	0.437137	0.56658	0.614305	0.617956	0.186319	0.0134564	0.0111642	0.00746771	0.0105315	0.0096592	0.00484913	0.00314623	0.00278389	0.00733117	0.0147281	0.0159806	0.00178066	0.000519415	0.0214612	0	0	0.000519415
ENSG00000224982	-0.360113	0.00293343	-0.0141377	0.0203575	-0.0230012	-8.68057e-06	6.50895e-05	0.000164352	0.000205089	-0.000109465	-9.51851e-05	-0.000118713	9.14877e-06	-6.14193e-05	-1.88528e-05	-3.54222e-05	-4.62088e-05	-4.48918e-05	0.00328743	0.000195136	-0.000109495	-0.000117493	-0.000291175	33.7297	26.7297	48099	1.51351	0.189189	0.557994	0.666811	0.55045	0.123654	-0.0164541	0	0	0	0	0	0	0.0162162	0.0130486	0.0172	0	0	0	0.0199135	0	0	0
ENSG00000230989	0.190035	-0.000843831	0.0796272	0.00652795	-0.0230012	2.27053e-05	7.8316e-06	0.000138708	7.6672e-05	3.04815e-05	0.000335053	0.00148357	4.16459e-05	-6.14193e-05	-1.88528e-05	-3.54222e-05	-4.62088e-05	-4.48918e-05	0.000241498	0.000565891	9.1998e-05	-7.62135e-05	0.000115413	101.291	70.5764	11894	1.14532	0.485222	0.595775	0.62821	0.643801	0.252226	0.03663	0.028338	0.0236048	0.0219252	0.0191943	0.0176491	0.0112779	0.00685563	0.0119118	0.0101395	0.00693645	0.00299384	0.00225246	0.00429319	0	0	0
ENSG00000189079	-0.165402	0.00321312	-0.102091	-0.0694272	-0.0230012	-3.84679e-06	5.71195e-05	-0.000129986	-4.50556e-05	-7.52107e-05	0.000275668	-0.000118713	3.30215e-05	-6.14193e-05	-1.88528e-05	-3.54222e-05	0.00346247	-4.48918e-05	0.000177983	-0.000324897	-9.01194e-05	-5.36157e-05	-0.000140531	27.6569	24.1898	178375	1.32117	0.489051	0.53396	0.607586	0.58349	0.0822366	0.00383873	0.00359708	0.00364964	0.00222555	0	0.00415486	0.00516058	0.0149133	0	0.00344672	0.00169781	0.00258061	0	0.00843869	0	0	0
ENSG00000132294	-0.105131	6.41493e-05	-0.0693779	-0.0450147	-0.0230012	4.09993e-06	-1.75854e-05	0.000287374	0.000254484	8.68905e-05	3.57544e-05	-0.000118713	-1.90452e-05	-6.14193e-05	1.12211e-05	0.000103412	-4.62088e-05	0.000111303	0.000621442	0.000421771	0.000525671	0.000223131	0.000438344	95.9266	74.5157	109554	2.94969	0.513627	0.562416	0.598039	0.593717	0.300004	0.0447724	0.00825216	0.00889811	0.00380802	0.00769402	0.0128361	0.00818617	0.00270043	0.0185025	0.0199158	0.00973237	0.000911152	0	0.0334654	0	0.000643187	0.0006413
ENSG00000162552	-0.0522951	-0.00857664	0.0254524	-0.0267464	-0.0230012	-2.41053e-06	-3.41037e-05	8.08878e-05	-0.000107744	4.68547e-05	-9.51851e-05	-0.000118713	3.94174e-05	0.00439897	-1.88528e-05	-3.54222e-05	-4.62088e-05	-4.48918e-05	-0.000498205	-0.000324897	3.1008e-05	-0.000117493	-0.000291175	34.4253	28.9655	26664	2.13793	0.436782	0.540319	0.606376	0.602682	0.059754	0.0245999	0	0	0.0067931	0	0.017577	0	0	0.0093485	0	0.00774799	0	0	0.00536437	0.00536437	0	0
ENSG00000145476	0.0620441	-0.00130341	0.0385509	0.00660532	0.129527	-1.5059e-06	-6.65733e-06	3.00513e-05	-0.000107744	4.36989e-06	-9.51851e-05	0.00203706	3.23096e-05	0.00072034	5.91881e-05	-3.54222e-05	-4.62088e-05	-4.48918e-05	0.000211219	0.000143184	-4.15311e-05	-5.71847e-05	5.96558e-05	90.0169	72.237	21936	3.55712	0.411848	0.556955	0.649257	0.622083	0.123593	0.0211398	0.00958095	0.00604079	0.00136218	0.00642756	0.00338472	0.00108999	0.00448696	0.0070948	0	0.00564223	0	0.00303055	0.00878085	0.000940197	0.00166905	0
ENSG00000154856	0.177914	-0.00394819	0.00658604	-0.0262507	-0.0230012	1.48699e-05	4.3949e-05	0.000372176	3.67852e-05	3.68637e-05	0.000131799	-0.000118713	1.24409e-05	-6.14193e-05	-1.88528e-05	-3.54222e-05	-4.62088e-05	0.000312182	0.00137107	0.000533252	-5.03135e-05	0.000235138	9.14516e-05	170.393	144.235	35320	3.83418	0.558673	0.5298	0.599027	0.641745	0.270014	0.0207003	0.026108	0.00505	0.0197229	0.0126694	0.0155762	0.0124082	0.0127601	0.022262	0.00794644	0.00725278	0.00157948	0	0.0183311	0	0	0
ENSG00000119778	-0.341126	0.0182329	-0.102119	-0.0660333	-0.0230012	1.07419e-05	6.12425e-05	-2.00106e-05	0.000526577	0.000224662	0.000938049	-0.000118713	-0.000121134	-6.14193e-05	-1.88528e-05	-3.54222e-05	-4.62088e-05	0.000117854	0.000318172	7.11089e-05	0.000276961	0.000373454	0.000361091	20.3898	17.7966	178450	1.9661	0.288136	0.536572	0.599623	0.553672	0.375875	0.0584115	0.0263458	0	0.014002	0	0.0175271	0.0176154	0.0155873	0.00487545	0.0348759	0.016561	0.00718983	0	0.0825364	0	0	0
ENSG00000128578	-0.0568633	-0.00500737	-0.0218613	-0.0417876	-0.0230012	-3.60077e-06	-3.41037e-05	-0.000129986	-0.000107744	-5.73474e-05	-9.51851e-05	-0.000118713	2.10216e-05	-6.14193e-05	-1.88528e-05	-3.54222e-05	-4.62088e-05	0.000397089	0.00249762	-0.000324897	0.000262791	5.41587e-05	0.000655974	25.0506	17.6582	53966	2	0.620253	0.564591	0.648636	0.601907	0.216652	0.0409508	0.0084034	0	0.00900283	0	0.00233769	0	0	0	0	0.00258321	0	0	0.0142066	0	0	0
ENSG00000197479	-0.0276565	0.00550536	0.162976	-0.0182258	0.188163	-6.02708e-06	-3.41037e-05	0.000642257	7.25688e-05	0.00108841	-9.51851e-05	-0.000118713	1.99829e-05	-6.14193e-05	0.00197165	-3.54222e-05	-4.62088e-05	-4.48918e-05	-0.000498205	-0.000324897	0.000314273	-0.000117493	0.000127458	19.7059	15.6176	3435	1.32353	0.558824	0.556005	0.708841	0.606863	0.241509	-0.0490496	0	0	0	0	0	0.0103135	0	0.0342353	0.00991387	0.0593727	0	0	0.0147059	0	0.0425706	0
ENSG00000121440	0.197058	-0.0107557	-0.122703	0.0056336	-0.0230012	1.00556e-05	0.000125791	0.000383422	0.000253937	0.00023423	-1.01505e-05	-0.000118713	-8.10351e-05	-6.14193e-05	3.77766e-05	-3.54222e-05	-4.62088e-05	2.05154e-05	0.00109449	0.000306449	0.000229501	7.1425e-05	0.000438905	51.9618	38.6146	242507	1.98408	0.487261	0.559294	0.616513	0.644993	0.366803	0.02889	0.00978595	0.0129374	0.0094891	0.0107481	0.011173	0.0186893	0.0261398	0.0227606	0.0198857	0.0170352	0.00059172	0	0.0632619	0	0.00121113	0
ENSG00000167646	-0.0821328	0.00610832	0.105749	0.0136352	0.217386	-8.68057e-06	-3.41037e-05	0.000675619	-0.000107744	-0.000109465	0.000414293	-0.000118713	4.3202e-05	0.00288639	-1.88528e-05	-3.54222e-05	-4.62088e-05	-4.48918e-05	-0.000216635	-0.000324897	-0.000109495	-0.000117493	0.000124757	28.5714	22.9286	8059	2.28571	0.535714	0.536397	0.596548	0.597619	0.0971874	0.0109969	0	0	0	0	0	0	0	0.0357143	0	0	0.00354524	0	0.00354524	0.00354524	0	0
ENSG00000151806	-0.209014	0.0101511	0.0368502	-0.0284325	0.114946	2.36559e-05	9.87256e-05	0.000102122	0.000192929	0.000253756	0.000120224	-0.000118713	3.26576e-05	-6.14193e-05	9.47535e-05	0.000528213	-4.62088e-05	0.000155998	0.000295343	0.000363915	-2.32569e-06	0.000283325	0.000534679	30.9576	26.6961	22499	2.27915	0.360424	0.527662	0.615086	0.57609	0.352127	0.0380901	0.00900636	0.0186435	0.022188	0.0345201	0.0226109	0.018715	0.0217151	0.0102899	0.0165314	0.0180031	0.00149894	0	0.00861359	0	0.00242968	0.00260353
ENSG00000165794	-0.196336	-0.0135797	0.181254	0.0320924	-0.0230012	-8.68057e-06	6.58399e-05	-0.000129986	0.000665648	-0.000109465	-9.51851e-05	-0.000118713	4.64614e-06	-6.14193e-05	-1.88528e-05	-3.54222e-05	-4.62088e-05	-4.48918e-05	0.000384261	-0.000324897	0.000391051	0.00103343	0.00129453	43.7222	31.9167	2616	1.44444	0.472222	0.559172	0.627692	0.578241	0.355249	0.0885933	0	0	0	0	0	0	0.0163389	0	0.0425222	0	0	0	0.0220778	0	0	0
ENSG00000172954	-0.206039	-0.0020535	-0.108755	0.0726664	-0.0230012	7.25442e-06	3.12524e-05	0.000142632	9.92964e-05	5.09607e-05	-9.51851e-05	-0.000118713	-0.000166516	-6.14193e-05	-1.88528e-05	-3.54222e-05	-4.62088e-05	5.09043e-05	0.00147501	0.000685957	0.000457037	0.000171244	0.000216127	60.9921	47.1823	196999	3.64501	0.423138	0.549557	0.601694	0.576594	0.35549	0.0416359	0.00450927	0.0038935	0.011374	0.0188287	0.0135609	0.00976896	0.0106845	0.0120858	0.0113834	0.00795151	0	0	0.10435	0	0	0
ENSG00000127329	-0.0860543	-0.0117583	-0.0758188	-0.0837091	-0.0230012	6.88688e-06	5.7558e-05	-2.47936e-06	-7.48396e-05	-3.13778e-05	-9.51851e-05	-0.000118713	-7.57109e-05	0.000293698	0.00015288	0.000115761	-4.62088e-05	9.07227e-05	0.000501591	0.000614964	0.000400835	0.000381695	0.000672866	66.9977	62.474	120590	3.83747	0.460497	0.515067	0.579589	0.596954	0.34557	0.0691372	0.0106377	0.023768	0.0121132	0.00727049	0.00388578	0.00283166	0.014985	0.00565265	0.00180915	0.00387039	0	0	0.0607028	0.000427088	0.00367283	0.000698343
ENSG00000109255	-0.127225	0.0114343	-0.00418455	0.0589717	-0.0230012	7.1362e-06	-1.82211e-05	-0.000129986	-3.02248e-05	-3.48351e-05	-9.51851e-05	-0.000118713	-3.63904e-06	-6.14193e-05	-1.88528e-05	-3.54222e-05	-4.62088e-05	-4.48918e-05	0.000957216	0.00124762	0.000387518	0.000433307	0.000445852	58.6796	46.7379	41469	1.30097	0.466019	0.546878	0.635874	0.589968	0.282807	0.111914	0.0222505	0.0168349	0	0.0075767	0	0.0148138	0.00259651	0	0.00426214	0.00369903	0	0	0.0260602	0	0	0
ENSG00000249992	0.432652	-0.00845396	0.205897	0.012874	-0.0230012	2.31528e-05	5.70787e-06	0.000412829	8.19487e-05	0.000311918	0.000759655	-0.000118713	5.05777e-05	-6.14193e-05	-1.88528e-05	-3.54222e-05	-4.62088e-05	-4.48918e-05	0.000310242	0.000273092	0.000337442	0.000112078	0.000487431	88.9202	60.319	1812	1.26994	0.558282	0.580526	0.647259	0.684969	0.336533	0.0374517	0.0223235	0.00396933	0.0233975	0.0146697	0.036984	0.0223842	0.00650844	0.0240642	0.0104296	0.0208859	0.00594847	0	0	0	0	0
ENSG00000089356	0.0284322	-0.0131112	0.102205	0.029519	-0.0230012	1.02703e-05	-4.95842e-06	-4.10627e-05	0.000287655	0.00030215	0.00025704	-0.000118713	3.42299e-05	-6.14193e-05	-1.88528e-05	-3.54222e-05	-4.62088e-05	0.000136948	0.00108611	7.95957e-05	0.000143383	4.12772e-05	0.00078733	197.892	148.353	8496	3.03431	0.583333	0.574545	0.629751	0.61638	0.308795	0.0495437	0.00777958	0.00668678	0.00821978	0.00586078	0.0213685	0.0237419	0.00476471	0.00394216	0.0217396	0.0204017	0.00245098	0	0.00785784	0	0	0
ENSG00000183773	-0.298222	0.0196498	0.0586732	-0.00162177	-0.0230012	-3.20262e-06	0.000134011	-0.000129986	-0.000107744	0.000422592	-9.51851e-05	-0.000118713	3.45404e-05	-6.14193e-05	0.00034372	-3.54222e-05	-4.62088e-05	-4.48918e-05	0.00207098	-0.000324897	-0.000109495	-0.000117493	0.00102706	40.3143	34.8571	16253	2.28571	0.371429	0.567874	0.617953	0.560952	0.272844	0.0237465	0.00785714	0	0.0134343	0	0	0	0.0274836	0	0	0.0263714	0	0	0.00770857	0	0.00775429	0
ENSG00000129451	0.00673505	-0.0167449	0.111148	-0.0155827	-0.0230012	1.90285e-06	1.89354e-05	0.000177266	0.000120527	-2.71621e-06	-9.51851e-05	-0.000118713	3.56183e-05	-6.14193e-05	-1.88528e-05	-3.54222e-05	-4.62088e-05	0.00025321	0.00136044	0.000530304	0.000558272	0.000112517	4.61468e-05	476.18	391.995	7436	4.75661	0.550265	0.551282	0.651213	0.612698	0.2174	0.00319658	0.0171596	0.00217884	0.00595556	0.00371245	0.0033418	0.00878691	0.0086709	0.0136212	0.0125507	0.00529101	0	0	0.00719048	0	0	0
ENSG00000164136	0.00386971	-0.0112702	-0.0614783	0.0247576	-0.0230012	2.56316e-06	1.62702e-06	0.00021537	8.5754e-05	-7.17335e-05	-9.51851e-05	0.0011653	7.09094e-07	-6.14193e-05	-1.88528e-05	-3.54222e-05	-4.62088e-05	2.13341e-05	0.000928145	0.000476468	4.86128e-05	-0.000117493	0.000334812	38.4324	33.3123	97388	2.27327	0.459459	0.55393	0.611185	0.612212	0.216537	0.0377414	0.00425988	0.00714151	0.00540313	0.00712462	0.0110539	0.00871854	0.0058413	0.0153104	0.0106388	0.00187016	0	0.00180505	0.0239702	0	0	0
ENSG00000204681	0.11986	-0.00474586	-0.0468786	-0.0218822	-0.0230012	6.82659e-06	1.31059e-05	-3.74006e-05	3.71469e-05	2.05946e-05	-9.51851e-05	-0.000118713	-2.86566e-06	-6.14193e-05	4.38562e-06	-3.54222e-05	-4.62088e-05	-1.78635e-05	0.00114348	0.00129851	0.00030427	0.000255543	0.000163671	706.2	546.027	78347	2.79299	0.512521	0.566449	0.61623	0.631894	0.255871	0.0712301	0.0134564	0.00959585	0.00644689	0.0134658	0.0162464	0.00106121	0.00771789	0.00410451	0.00796632	0.00644641	0	0	0.0256885	0	0.000496998	0
ENSG00000089723	-0.226167	0.00386442	0.0365467	-0.0277914	-0.0230012	3.26997e-06	1.89513e-05	-0.000129986	-5.34214e-05	6.4704e-05	0.00100518	-0.000118713	-3.73395e-06	-6.14193e-05	-1.88528e-05	-3.54222e-05	-4.62088e-05	7.77089e-05	0.00128295	7.70286e-05	-5.51329e-05	0.000371913	0.000445167	26.6424	20.5828	22601	2.70199	0.456954	0.546983	0.612502	0.573179	0.242564	0.0770306	0.00982956	0	0	0.00968477	0.0143821	0.0125523	0.00867349	0	0.00298676	0.00863269	0.00765695	0	0.0261058	0	0	0
ENSG00000096063	-0.00861833	-0.000638973	-0.054962	-0.0361032	-0.0230012	6.21618e-07	-2.68414e-05	-3.06667e-05	4.87156e-05	0.000110315	8.65546e-06	0.000395293	-5.81723e-05	0.000760632	7.42969e-05	-3.54222e-05	-4.62088e-05	-8.91733e-06	0.000621131	0.000423634	0.000202032	6.78829e-05	0.000314134	69.5819	50.3445	88376	2.67647	0.472689	0.578078	0.618951	0.610093	0.240982	0.0623474	0.010525	0.00318249	0.0127424	0.00584709	0.000493682	0.00336469	0.00118725	0.00440304	0.00860239	0.0108934	0.000722582	0.000722582	0.0522726	0.000988655	0.00199218	0
ENSG00000143631	-0.252853	0.00682452	0.0352906	-0.0899103	0.0891797	1.34708e-06	0.000192345	-0.000129986	-0.000107744	-0.000109465	-9.51851e-05	-0.000118713	5.05777e-05	-6.14193e-05	0.00391654	-3.54222e-05	-4.62088e-05	-4.48918e-05	-0.000498205	-0.000324897	0.000320889	-0.000117493	2.89046e-05	74.875	38.25	23028	2.29167	0.5	0.531805	0.653769	0.568651	0.219708	-0.0265736	0	0	0	0	0	0.038975	0.0370201	0	0	0	0	0	0	0	0.0841657	0
ENSG00000204531	-0.143692	-0.00475758	0.058114	0.0416591	0.0650502	1.37762e-05	3.04096e-06	0.000230687	0.000270126	-6.53605e-05	0.000357142	0.00136089	3.51541e-05	-6.14193e-05	-1.88528e-05	-3.54222e-05	-4.62088e-05	-4.48918e-05	-8.06914e-05	0.000453828	0.000166635	6.11304e-05	0.000218616	247.4	231.302	16389	13.083	0.45283	0.536465	0.640797	0.587173	0.246103	0.0549555	0	0.0109888	0.0305972	0.013842	0.0208761	0.0109796	0.00607245	0.0159894	0.0207758	0.00218604	0.00314755	0.00208	0.00741358	0	0	0
ENSG00000172139	-0.311285	0.00793444	-0.0919558	-0.031048	-0.0230012	-3.7328e-06	-2.33136e-05	-0.000129986	-0.000107744	-0.000109465	-9.51851e-05	-0.000118713	-7.59635e-05	-6.14193e-05	9.35454e-05	-3.54222e-05	-4.62088e-05	-4.48918e-05	0.00326734	-0.000194827	-0.000109495	0.0005215	8.80418e-05	44.9231	34.5192	153371	4.73077	0.423077	0.528802	0.592082	0.558736	0.208233	0.0424184	0	0	0.0192308	0	0	0	0.00176398	0	0	0	0	0	0.0608242	0	0.00240385	0
ENSG00000135502	-0.0121334	-0.00269762	0.118908	0.0033284	-0.0230012	1.55695e-06	0.000201761	-0.000129986	-8.9232e-05	-1.63366e-05	-9.51851e-05	-0.000118713	5.05777e-05	-6.14193e-05	0.000287941	-3.54222e-05	-4.62088e-05	-4.48918e-05	0.00064511	0.000228492	0.000483745	0.000833051	0.000715468	61.8182	31.2614	6624	1.93182	0.5	0.578166	0.639839	0.609497	0.307768	-0.0556179	0	0	0.0165636	0.0098498	0.00596591	0.00741136	0.0385595	0	0.00101784	0.00461591	0	0	0	0	0.00656136	0
ENSG00000134532	-0.196019	0.0194363	-0.159803	-0.0580879	-0.0230012	4.19347e-06	-3.41037e-05	0.000494526	-0.000107744	6.92994e-05	-9.51851e-05	-0.000118713	-0.000250055	-6.14193e-05	-1.88528e-05	-3.54222e-05	-4.62088e-05	-4.48918e-05	0.000401865	0.00111065	0.000422134	0.000438615	0.000680623	23.7907	21.907	421526	1.93023	0.465116	0.529268	0.628119	0.578295	0.435093	0.0739583	0.00775194	0	0.0300032	0.0122831	0	0	0	0.027686	0	0.00886047	0	0	0.144504	0	0	0
ENSG00000163631	0.257145	-0.0207056	0.0316881	0.0719482	-0.0230012	-8.68057e-06	-3.41037e-05	-0.000129986	2.72458e-05	-2.33574e-05	0.000269236	0.00168515	3.49485e-05	0.00158051	-1.88528e-05	-3.54222e-05	-4.62088e-05	-4.48918e-05	-1.59151e-06	2.47923e-05	-0.000109495	-0.000117493	-0.000242604	3254.95	1517.48	24298	4.14151	0.481132	0.624702	0.670861	0.655189	0.0444868	0.0133745	0	0	0	0	0	0	0	0	0.00742195	0.00426792	0.00253585	0.00253585	0.00751243	0.0019747	0	0
ENSG00000106460	-0.105494	-0.000518235	0.0129468	0.00448079	-0.0230012	1.39284e-05	1.79069e-05	0.000240362	1.04576e-05	9.43956e-05	9.97824e-05	-0.000118713	2.37417e-05	8.28076e-05	-3.96219e-07	-3.54222e-05	-4.62088e-05	0.00045377	0.00117041	0.00049014	8.74472e-06	-4.45599e-05	0.000347652	214.872	161.423	32126	5.60684	0.512821	0.568349	0.596902	0.593655	0.269981	0.0584085	0.0168733	0.00823921	0.00648589	0.0107592	0.0243073	0.0212106	0.00850275	0.0164183	0.00649891	0.0101044	0.0013567	0	0.0128992	0.000173457	0.000394729	0
ENSG00000121858	-0.0174966	-0.00271593	0.0518256	0.00895386	-0.0230012	2.06972e-06	1.76955e-05	8.71355e-06	0.000105521	-2.84113e-05	4.17506e-05	0.000813288	3.09061e-05	0.000715164	-1.88528e-05	-3.54222e-05	-4.62088e-05	-3.53265e-05	0.00066676	0.000232549	9.57505e-05	0.000119846	0.000122126	970.073	566.474	17999	3.81233	0.526027	0.568435	0.602747	0.608587	0.179481	0.0334563	0.00849273	0.00443217	0.00976493	0.00718	0.00608595	0.00582796	0.00846819	0.00614885	0.0117256	0.00401743	0.000952877	0.00131019	0.00945546	0.000933973	0	0
ENSG00000138780	-0.10739	0.00827719	-0.0853292	0.0736703	-0.0230012	-5.00307e-07	-1.06392e-05	-3.84734e-06	-3.15247e-05	0.000127402	-9.51851e-05	0.0025169	6.28475e-06	-6.14193e-05	-1.88528e-05	-3.54222e-05	-4.62088e-05	-4.48918e-05	3.23864e-05	0.000126013	0.000409156	1.801e-05	-8.36111e-05	23.56	19.12	138950	2.24667	0.366667	0.541141	0.613064	0.593333	0.155255	0.043205	0	0.00490133	0.00577733	0.00925867	0.00338267	0.00847467	0.003836	0.005592	0.00419067	0.0117403	0	0.00370511	0.0212902	0	0	0
ENSG00000075651	-0.0310469	-0.0141106	-0.113218	0.0634814	-0.0230012	7.35355e-06	7.60206e-05	0.000315241	0.000104835	0.000189278	1.86012e-05	-0.000118713	-0.000132522	-6.14193e-05	-1.41401e-05	0.000108698	-4.62088e-05	1.24365e-05	0.000790398	0.000680086	0.000310115	7.81721e-05	0.000483699	64.1798	44.6182	210545	3.133	0.541872	0.554424	0.615499	0.606287	0.371939	0.0577408	0.0136175	0.00282336	0.00566418	0.0105435	0.015284	0.0143881	0.0180032	0.0197379	0.0116879	0.0148072	0.00079179	0	0.0880101	0	0.00010079	0.000665716
ENSG00000107672	-0.193948	0.00660137	0.0513427	0.0267242	-0.0230012	6.61257e-07	1.31686e-05	0.000109987	0.000229964	0.000133741	0.00011873	0.00106353	2.16534e-05	-6.14193e-05	-1.88528e-05	-3.54222e-05	-4.62088e-05	1.89277e-05	0.000162514	0.000382975	7.66023e-05	0.000221509	0.000409395	36.6719	35.1927	18129	2.91667	0.369792	0.533953	0.608659	0.578646	0.230821	0.0262547	0.00470938	0.00448958	0	0.00831979	0.0137896	0.00500104	0.00772813	0.0106385	0.0185677	0.0120545	0.00148854	0.00166198	0.013903	0	0	0
ENSG00000105173	0.00568684	0.00560594	0.0767772	0.00657952	-0.0230012	8.37974e-06	0.000102396	0.000204217	0.000115214	0.000167775	-9.51851e-05	-0.000118713	4.8976e-05	-6.14193e-05	-3.80822e-06	0.000244231	-4.62088e-05	-4.48918e-05	0.000656271	0.00106971	0.000260924	-1.05881e-05	0.000298368	58.749	31.8243	12410	1.20502	0.569038	0.571964	0.626154	0.612521	0.264292	-0.0569848	0	0.0155337	0.00804759	0.0121038	0.0209023	0.00972188	0.0223151	0.014816	0.0122586	0.0137414	0	0	0.000769874	0	0.000321757	0.00129177
ENSG00000147677	-0.107033	0.00377436	-0.078119	-0.0282863	-0.0230012	1.47128e-05	-3.41037e-05	0.000610154	0.000360629	-6.06561e-05	0.000154073	-0.000118713	-4.96906e-05	-6.14193e-05	-1.88528e-05	-3.54222e-05	-4.62088e-05	2.90147e-05	0.000460399	0.000373319	0.000451899	0.000341989	0.000421304	72.6991	73.0463	124795	1.73148	0.592593	0.563806	0.655337	0.593394	0.361427	0.0455319	0.00693884	0.0146608	0.0129602	0.0427904	0.00943241	0.00414167	0	0.0328121	0.0257518	0.00241921	0.00173448	0	0.0481957	0	0	0
ENSG00000168243	-0.0160689	-0.00441712	-0.0652817	0.0196255	-0.0230012	3.75845e-06	-1.27373e-05	-6.03853e-05	-5.36092e-05	-8.67911e-05	0.000171999	-0.000118713	-7.27798e-05	-6.14193e-05	-1.88528e-05	-3.54222e-05	-4.62088e-05	0.000647492	0.00193683	0.0001378	0.000176634	0.00017019	0.000112794	149.237	110.145	103067	3.8755	0.534137	0.578797	0.632596	0.608829	0.244621	0.0102696	0.0180552	0.0041524	0.00707871	0.0123405	0.00401606	0.00270449	0.003493	0.00308554	0.00297643	0.00112383	0.00185922	0	0.0592939	0	0	0
ENSG00000152404	0.0282143	-0.00230778	-0.0816316	-0.0183385	-0.0230012	-4.85325e-07	3.06435e-05	2.07383e-05	2.20313e-05	6.64941e-05	0.000230327	-0.000118713	-8.2369e-05	-6.14193e-05	3.60592e-05	8.56444e-05	0.000843941	-4.48918e-05	0.000375402	0.000611636	7.20474e-05	8.82029e-05	0.000611576	56.6359	46.5017	131501	2.69463	0.444631	0.558571	0.614015	0.616343	0.284255	0.0554444	0.000651007	0.00764265	0.00628407	0.00331611	0.00393179	0.0100273	0.0105849	0.00668194	0.00713525	0.00872142	0.0022651	0	0.0639031	0	0.0011744	0.000559228
ENSG00000161681	0.051169	0.0500027	-0.0262614	-0.0382729	-0.0230012	-3.66737e-07	0.000188989	-0.000129986	-0.000107744	-0.000109465	-9.51851e-05	-0.000118713	-6.78868e-05	-6.14193e-05	-1.88528e-05	-3.54222e-05	-4.62088e-05	-4.48918e-05	0.00313251	-0.000324897	-0.000109495	-0.000117493	0.000852494	24.0714	20	57623	1.64286	0.428571	0.566855	0.62113	0.620238	0.301479	-0.0618796	0	0	0	0	0	0.0323138	0.0364714	0	0	0	0	0	0.056942	0	0	0
ENSG00000177602	0.129878	-0.0138183	0.175364	-0.011094	-0.0230012	2.75107e-06	1.20408e-05	4.62403e-05	0.000228958	7.74695e-06	-9.51851e-05	-0.000118713	5.05777e-05	-6.14193e-05	0.000297054	-3.54222e-05	-4.62088e-05	-4.48918e-05	0.00153588	0.00103859	-5.94765e-05	-0.000117493	0.000144661	44.8984	34.7734	2856	2.60156	0.398438	0.594962	0.642298	0.633594	0.193923	0.102419	0	0.0230598	0.000906573	0.0153032	0	0.00516236	0.00754375	0.0078125	0.0185124	0.00580961	0	0	0	0	0.00675625	0
ENSG00000184281	0.0573333	0.00508766	0.163901	0.0214065	-0.0230012	1.50664e-06	-9.72321e-06	-3.46752e-05	-4.03748e-05	-6.38645e-05	0.000262909	0.00244365	4.91827e-05	-6.14193e-05	-1.88528e-05	0.000109739	-4.62088e-05	-4.48918e-05	0.00023796	0.000320987	-8.22449e-05	-0.000105622	-0.00013596	81.1636	60.4063	3388	1.4248	0.456464	0.577049	0.613862	0.621284	0.102103	0.00317544	0.00859893	0.00263852	0.00494453	0.00805646	0.00899947	0.00635726	0.00398575	0.00422533	0.00370407	0.00226018	0.00249182	0.00360214	0.000670525	0	0	0.000670525
ENSG00000145536	-0.0631178	7.19971e-05	-0.10269	-0.00776283	-0.0230012	7.81517e-06	-3.41037e-05	0.000508629	-0.000107744	0.000120773	-9.51851e-05	-0.000118713	-0.000317788	-6.14193e-05	0.000686505	0.000370743	-4.62088e-05	0.000135489	0.00111043	0.000232803	5.16363e-05	5.19192e-05	0.000279143	60.4696	55.0609	179974	3.93913	0.565217	0.522667	0.605813	0.600846	0.412758	0.102532	0.00264696	0.0238061	0.0115355	0.00894957	0.00305457	0.0141221	0	0.0283112	0	0.0114118	0	0	0.177061	0	0.0150854	0.00187615
ENSG00000149922	-0.385091	0.00625315	0.124504	0.0131655	0.272748	-8.68057e-06	-3.41037e-05	-0.000129986	-0.000107744	5.1022e-05	-9.51851e-05	-0.000118713	5.05777e-05	-6.14193e-05	-1.88528e-05	-3.54222e-05	-4.62088e-05	-4.48918e-05	0.00313679	0.000428942	-0.000109495	-0.000117493	3.54007e-05	16.7045	14.8182	6094	1.34091	0.409091	0.518249	0.628155	0.546212	0.104787	0.0719595	0	0	0	0	0	0	0	0	0	0.00795455	0	0	0	0	0	0
ENSG00000135100	-0.332459	-0.00428634	0.0326029	-0.0209113	-0.0230012	4.54409e-06	-1.01085e-05	0.000197171	0.000444864	3.6378e-05	-9.51851e-05	0.00105513	2.50123e-05	-6.14193e-05	5.83051e-05	-3.54222e-05	-4.62088e-05	-4.48918e-05	7.8351e-05	0.000982434	-5.19811e-05	4.25203e-05	0.000194558	77.9109	62.2277	23969	2.76238	0.440594	0.537978	0.590105	0.555143	0.220553	0.0160878	0.00985941	0.00778218	0.00725842	0.00742871	0.00649802	0.0125743	0.00392277	0.0145036	0.0303832	0.00722871	0	0.00165017	0.0122884	0	0.00165017	0
ENSG00000009950	-0.271722	0.00294448	0.0145898	-0.0174631	0.175208	-6.56173e-06	2.31476e-05	-0.000129986	-0.000107744	-2.45793e-05	0.000648745	-0.000118713	4.57365e-05	0.00173877	0.000159217	0.000368734	-4.62088e-05	-4.48918e-05	0.000669472	7.06126e-06	-0.000109495	-5.26281e-05	-0.000247546	174.337	134.485	31349	2.57055	0.539877	0.53212	0.605588	0.565449	0.0660987	0.0198335	0.00613497	0	0	0	0.00210045	0	0.00935951	0	0	0.00420736	0.00517669	0	0.00232699	0.00216503	0.00380836	0.00186687
ENSG00000135622	-0.216799	-0.000426579	0.0225778	-0.0327875	-0.0230012	-6.58096e-07	-3.41037e-05	9.20593e-05	-0.000107744	-0.000109465	-9.51851e-05	-0.000118713	5.05777e-05	-6.14193e-05	-1.88528e-05	0.00146797	-4.62088e-05	-4.48918e-05	5.33361e-05	0.000426619	6.83958e-05	0.000597758	0.000648631	18.25	14.6528	27831	1.04167	0.513889	0.558756	0.62268	0.574769	0.220016	0.118133	0	0	0.00797359	0.0108477	0.0123601	0	0	0.00984376	0	0	0	0	0	0	0	0.00694444
ENSG00000108018	-0.294768	-0.0051531	-0.182467	-0.0603308	-0.0230012	3.14479e-07	8.79052e-05	-0.000129986	0.00076276	-0.000109465	-9.51851e-05	-0.000118713	-0.000446225	-6.14193e-05	-1.88528e-05	-3.54222e-05	-4.62088e-05	-4.48918e-05	-0.000498205	0.00357762	-0.000109495	-0.000117493	0.000167921	49.9231	31.7692	590871	1.61538	0.461538	0.604131	0.613532	0.561538	0.465889	0.0757966	0	0	0	0	0.0349615	0	0.0199462	0	0.0478615	0	0	0	0.238797	0	0	0
ENSG00000137812	-0.112301	0.00647592	-0.0396268	-0.0748192	-0.0230012	6.53497e-07	-1.55695e-05	0.000207869	0.000180399	0.000262726	0.00212288	-0.000118713	2.1328e-05	-6.14193e-05	2.7083e-05	-3.54222e-05	-4.62088e-05	-4.48918e-05	0.000753814	-0.000324897	-0.000109495	-4.33671e-05	-1.52471e-05	45.5045	38.65	70322	2.92727	0.422727	0.547549	0.607619	0.5925	0.169796	0.0625289	0.00917273	0.00440818	0.00470013	0.00655727	0.00772636	0.00371455	0.00303	0.0149779	0.0158425	0.0184477	0.0154345	0	0.0140594	0	0.000982424	0
ENSG00000240563	-0.408605	0.00789568	0.0537239	-0.0268012	0.171446	1.14665e-05	-3.41037e-05	0.000323258	0.000677491	-0.000109465	-9.51851e-05	-0.000118713	-7.1142e-05	-6.14193e-05	-1.88528e-05	-3.54222e-05	-4.62088e-05	0.0010296	0.00110612	-0.000324897	0.000451256	-0.000117493	0.000194423	128.167	134.967	17497	5.1	0.3	0.494601	0.658917	0.542222	0.321047	-0.11662	0.0173533	0.0459267	0	0.0150267	0	0	0	0.0200933	0.0431733	0	0	0	0.0585067	0	0	0
ENSG00000204536	0.0761035	0.000402534	0.0605745	-0.012925	0.190701	1.1737e-05	5.58835e-05	2.71124e-05	1.39319e-05	2.11759e-05	0.000301033	0.000431888	3.67761e-05	-6.14193e-05	4.50955e-05	-3.54222e-05	-4.62088e-05	-4.48918e-05	0.000989229	0.000486959	0.000151784	9.90551e-05	0.000275389	225.916	152.835	15799	6.59615	0.5	0.592513	0.625938	0.624469	0.248471	0.0443374	0.0131812	0.0133832	0.0131823	0.0152189	0.0138772	0.0105153	0.0147112	0.00696452	0.00668993	0.00647522	0.00275711	0.000774027	0.00663395	0	0.00136765	0
ENSG00000138663	-0.469176	0.0457824	-0.00402577	0.000957266	-0.0230012	-2.96243e-06	-3.41037e-05	-0.000129986	0.000404095	0.000378614	-9.51851e-05	-0.000118713	6.29731e-07	-6.14193e-05	-1.88528e-05	-3.54222e-05	-4.62088e-05	-4.48918e-05	0.00145491	0.000802377	0.000464268	-0.000117493	-4.24981e-05	49.7083	54.125	41371	1.91667	0.125	0.489595	0.574997	0.531944	0.203133	0.105183	0	0	0	0.022225	0	0	0	0	0.0281417	0.0241917	0	0	0.0240083	0	0	0
ENSG00000164405	-0.313161	0.0180867	0.219889	0.0534819	-0.0230012	-1.09932e-06	-3.41037e-05	-0.000129986	5.15482e-05	9.4328e-05	0.00305942	-0.000118713	3.9772e-05	-6.14193e-05	-1.88528e-05	-3.54222e-05	-4.62088e-05	-4.48918e-05	-0.000237476	0.000402024	-0.000109495	1.42279e-05	-7.02888e-05	97.6566	71.8283	1471	1.71717	0.353535	0.520085	0.623457	0.558418	0.123709	-0.00774066	0	0.00453535	0	0	0	0.0249311	0	0	0.00875813	0.010101	0.0219515	0	0.00519394	0	0	0
ENSG00000163630	-0.307251	0.00549222	-0.154346	0.074226	-0.0230012	8.09883e-06	-3.41037e-05	-0.000129986	-0.000107744	0.000200707	0.00420105	-0.000118713	-0.00018375	-6.14193e-05	-1.88528e-05	-3.54222e-05	-4.62088e-05	-4.48918e-05	-0.000498205	-0.000324897	-0.000109495	-0.000117493	0.000168456	16.6957	17.9565	388606	1.82609	0.347826	0.449303	0.606518	0.55942	0.275381	-0.0189411	0.0652174	0	0	0	0	0	0	0	0	0.0153737	0.0298957	0	0.112634	0	0	0
ENSG00000135363	-0.0380538	-0.00252227	0.00970898	0.0211338	-0.0230012	2.90817e-06	5.59829e-06	0.000154633	0.000168055	4.98801e-05	7.92262e-05	0.000734041	7.09127e-06	0.00131164	1.22541e-05	-3.54222e-05	-4.62088e-05	0.000130315	-0.000239894	5.99434e-05	8.27874e-05	9.70872e-05	0.00017249	145.667	118.141	33714	2.39501	0.417879	0.518035	0.574309	0.605099	0.199217	0.0293644	0.00270975	0.0109793	0.00625319	0.0079353	0.00339757	0.0137675	0.00649053	0.0126178	0.0151638	0.00789794	0.00121365	0.00119879	0.0209025	0.00165133	0.000665281	0
ENSG00000172478	-0.0164449	-0.0089839	0.085848	0.0088191	0.210159	5.08094e-06	3.3414e-06	-1.94125e-05	0.000155749	8.70597e-05	-9.51851e-05	-0.000118713	4.17475e-05	-6.14193e-05	-1.88528e-05	-3.54222e-05	-4.62088e-05	-4.48918e-05	0.00230281	0.000101189	0.0001162	-2.12147e-05	0.000389677	134.368	116.142	10841	4.4951	0.563725	0.574123	0.658893	0.608765	0.230364	0.0104033	0.013259	0.0077451	0.00652971	0.0127384	0.00475314	0.00846222	0.00612157	0.00490196	0.0144872	0.00974075	0	0	0.00424439	0	0	0
ENSG00000179674	-0.1407	-0.0200841	0.228961	0.0309741	-0.0230012	2.63056e-05	0.000159749	7.4792e-05	0.00150652	0.00067261	-9.51851e-05	-0.000118713	5.05777e-05	-6.14193e-05	-1.88528e-05	-3.54222e-05	-4.62088e-05	-4.48918e-05	0.000105402	-0.000324897	2.25778e-05	0.00046371	0.000401484	36.3043	28.8261	1285	1.34783	0.456522	0.584301	0.639435	0.587681	0.425998	0.0519614	0.0402957	0.0200304	0.037113	0.00810435	0.00931739	0.0211217	0.0316913	0.00907826	0.0887544	0.0387636	0	0	0	0	0	0
ENSG00000124491	0.250716	-0.0132615	-0.101544	-0.0288161	0.167148	6.34961e-06	1.77034e-05	6.98437e-05	-2.0966e-05	7.7519e-05	6.39726e-05	-0.000118713	-5.83249e-05	0.000321713	2.7578e-05	-3.54222e-05	-4.62088e-05	9.38833e-05	0.000458037	0.000491955	0.000402531	0.000296653	0.000686676	161.303	178.1	176928	3.14446	0.574639	0.497042	0.587678	0.654098	0.332687	0.11158	0.0136353	0.0148409	0.0086854	0.00970986	0.00461856	0.00692853	0.00846949	0.00885889	0.0047712	0.00926787	0.00110751	0	0.0523459	0.000460781	0.000993011	0
ENSG00000153956	-0.258397	-0.0164905	-0.170904	-0.0623986	-0.0230012	4.71907e-06	-2.76447e-05	-3.09196e-05	3.76387e-05	-5.6591e-05	-9.51851e-05	-0.000118713	-0.000441982	0.001462	-1.88528e-05	-3.54222e-05	-4.62088e-05	7.33876e-05	0.000262258	0.00111352	8.41531e-06	0.000253852	0.000389524	27.1951	21.0341	497354	1.43902	0.42439	0.548495	0.616617	0.56771	0.446385	0.158326	0.00285659	0.0104337	0.0107679	0.00656761	0.00848699	0.0129683	0.00105593	0.00439182	0.00799336	0.0026207	0	0	0.236757	0.00183217	0	0
ENSG00000154188	-0.0537089	-0.0126096	-0.124358	-0.0327753	-0.0230012	5.08191e-05	0.000169533	0.000448788	0.000292635	0.0003315	-9.51851e-05	-0.000118713	-0.000548783	-6.14193e-05	-1.88528e-05	-3.54222e-05	-4.62088e-05	-1.17403e-05	0.000335824	0.000646132	0.00011413	-9.91697e-06	0.00128956	46.0222	35.8389	248562	1.82778	0.494444	0.555259	0.622024	0.602442	0.848089	0.139761	0.0467324	0.0507057	0.0454908	0.0176137	0.0274545	0.0432635	0.0332908	0.0256584	0.0220134	0.0218565	0	0	0.288093	0	0	0
ENSG00000185112	0.0339441	-0.00530887	0.169002	-0.0160885	-0.0230012	-4.76181e-06	-2.33151e-05	-0.000129986	-0.000107744	5.94109e-05	0.000418625	0.00220246	5.05777e-05	-6.14193e-05	8.10436e-05	-3.54222e-05	-4.62088e-05	-4.48918e-05	7.37013e-05	0.000339666	1.86661e-06	-3.68531e-05	-5.52182e-06	59.9346	42.7231	3140	2.25769	0.526923	0.561064	0.646546	0.617315	0.096215	0.00628475	0.0101376	0.0017053	0	0.00209636	0.00129201	0	0.00176373	0	0	0.00837034	0.00357538	0.00326308	0	0	0.00213647	0
ENSG00000167165	-0.113182	-0.0191959	-0.0496851	0.0378827	-0.0230012	6.8976e-07	4.87753e-06	-6.14584e-06	0.0001594	0.000289537	2.93942e-05	0.00109519	-2.1953e-06	-6.14193e-05	-1.88528e-05	-3.54222e-05	-4.62088e-05	-4.48918e-05	0.000588574	0.000241068	6.66518e-05	0.000196868	0.000270649	1182.54	1012.1	81693	4.31399	0.453925	0.558504	0.599295	0.59235	0.223476	0.03709	0.00955154	0.00257989	0.00264915	0.00384642	0.00382457	0.0139686	0.0063727	0.0054901	0.014688	0.0197766	0.000866894	0.00170648	0.0253662	0	0	0
ENSG00000165799	0.0330978	-0.0227646	0.199005	0.0229322	-0.0230012	1.37859e-05	4.81547e-05	-0.000129986	0.000981344	0.000383639	-9.51851e-05	-0.000118713	5.05777e-05	-6.14193e-05	-1.88528e-05	-3.54222e-05	-4.62088e-05	-4.48918e-05	0.00142756	-0.000324897	-0.000109495	0.000282483	0.000524774	68.8485	45.5152	2008	1.39394	0.69697	0.557017	0.639864	0.617172	0.321564	0.162982	0.0110182	0	0	0.0116545	0.0646488	0	0.0134477	0	0.0598796	0.0244407	0	0	0	0	0	0
ENSG00000160392	0.141155	-0.00684619	0.0198374	-0.0236849	-0.0230012	-6.91338e-07	-3.41037e-05	-0.000129986	-0.000107744	-0.000109465	-9.51851e-05	-0.000118713	5.05777e-05	-6.14193e-05	-1.88528e-05	-3.54222e-05	-4.62088e-05	-4.48918e-05	0.00229952	0.00169173	-0.000109495	-0.000117493	-0.000291175	32.913	27.4348	28991	1.30435	0.608696	0.54902	0.60993	0.635507	0.103548	-0.0330957	0	0	0	0	0	0.0310522	0	0	0	0	0	0	0	0	0	0
ENSG00000166501	-0.297322	-0.00289002	-0.153653	-0.0079002	-0.0230012	6.43073e-06	1.29769e-05	-6.17171e-05	6.46603e-05	4.95732e-06	5.02913e-05	0.000601388	-0.000154422	-6.14193e-05	-1.88528e-05	-3.54222e-05	-4.62088e-05	0.000150329	0.00131439	0.000329827	0.000242026	-4.04362e-05	0.000357259	325.027	299.319	384610	8.62308	0.261538	0.521571	0.570084	0.561105	0.319273	0.0519495	0.00855513	0.00463956	0.0109308	0.0116576	0.0148355	0.00811523	0.0076968	0.0030265	0.00947905	0.00567134	0.00101231	0.00101231	0.0985368	0	0	0
ENSG00000142173	0.14919	-0.00546613	0.00767401	-0.0212014	-0.0230012	5.70836e-06	3.8297e-05	0.000225822	0.000116906	0.000267676	-1.10666e-05	-0.000118713	1.48758e-05	0.00073276	0.000133641	1.29612e-05	-4.62088e-05	4.16012e-06	0.00139747	-1.19537e-05	0.00012346	-7.52462e-05	-9.62812e-05	1471.72	1254.11	34752	7.29885	0.491379	0.517017	0.584292	0.636871	0.203868	0.0423648	0.0123809	0.00713049	0.00535605	0.00353118	0.00842278	0.0191048	0.0118362	0.0157738	0.0123516	0.018693	0.000585345	0	0.0171607	0.000955134	0.00326137	0.000223491
ENSG00000117322	-0.157886	0.00485417	0.00593372	-0.0296528	-0.0230012	-6.66651e-06	-1.1643e-05	7.09608e-05	0.000294807	-0.000109465	-9.51851e-05	-0.000118713	3.8469e-05	0.0028428	-1.88528e-05	-3.54222e-05	-4.62088e-05	-4.48918e-05	-0.000114763	0.000582421	-0.000109495	-0.000117493	-0.000291175	357.007	332.752	35665	5.56209	0.352941	0.523745	0.580738	0.584765	0.0734506	0.0231307	0	0.00209613	0.00305882	0.0026732	0	0	0.0036719	0.00890842	0.0221328	0	0	0	0.00582027	0.00349281	0	0
ENSG00000148400	0.248578	-0.000879321	-0.0186156	-0.0736953	-0.0230012	1.60843e-06	-2.82173e-05	-5.80368e-05	-6.18182e-05	-8.5293e-05	0.000334515	-0.000118713	2.24894e-05	0.00197579	0.000214166	0.000161925	0.000905117	-4.48918e-05	-0.000201334	-0.000103329	-5.86579e-05	-8.97373e-05	-5.64756e-05	86.4521	64.099	51418	2.21725	0.495208	0.580896	0.623348	0.653735	0.112005	0.0222996	0.00934364	0.00391116	0.0130498	0.00729405	0.00366057	0.00273163	0.000962325	0.00318966	0.00252509	0.00119808	0.0029901	0	0.0135011	0.00245009	0.00498353	0.000911583
ENSG00000124785	0.405917	-0.00929531	0.0985765	0.0186759	-0.0230012	-5.2339e-06	5.67639e-05	-0.000129986	-0.000107744	-0.000109465	0.00187283	-0.000118713	5.05777e-05	-6.14193e-05	-1.88528e-05	-3.54222e-05	-4.62088e-05	-4.48918e-05	0.00094583	0.00048296	-0.000109495	7.0539e-05	1.58784e-05	38.2909	29.8	8968	1.32727	0.581818	0.569003	0.672188	0.680433	0.119115	0.0923225	0	0	0.0133964	0	0	0	0.0148551	0	0	0	0.0136945	0	0	0	0	0
ENSG00000172331	-0.102224	0.000183701	0.0111353	0.0146476	-0.0230012	-7.14696e-07	0.000116114	0.000574918	0.000285901	0.000259838	0.000171327	-0.000118713	3.2109e-05	-6.14193e-05	-1.88528e-05	-3.54222e-05	-4.62088e-05	-4.48918e-05	0.000966768	0.000255889	8.12899e-05	0.000193908	9.4797e-05	58.2841	40.625	33005	1.43182	0.579545	0.561093	0.646619	0.59421	0.235922	-0.00327568	0	0.0113636	0.00779698	0.00703321	0	0.00476756	0.0245578	0.03125	0.0216432	0.0183045	0.00185455	0	0.00887727	0	0	0
ENSG00000168421	-0.12595	-0.0101058	-0.024241	0.0335352	-0.0230012	-6.34431e-06	-2.40014e-05	-0.000129986	-2.13697e-05	0.000945952	8.54402e-05	0.00166823	-0.000104609	-6.14193e-05	-1.88528e-05	-3.54222e-05	-4.62088e-05	1.29453e-05	0.000416547	0.000159977	-5.40603e-05	-2.43083e-05	-5.61908e-05	239.561	224.549	55914	5.65644	0.340491	0.520445	0.566942	0.590184	0.201694	0.0287838	0.00272086	0	0.001859	0	0.00197423	0.00252638	0.00165153	0	0.004749	0.0523118	0.00125689	0.00251207	0.0745931	0	0	0
ENSG00000114115	-0.137818	-0.00405709	0.0371611	0.0849259	-0.0230012	-1.09464e-07	-8.31153e-06	-0.000103077	0.000235961	0.000724705	2.60046e-05	-0.000118713	-1.03063e-05	-6.14193e-05	9.11033e-05	-3.54222e-05	-4.62088e-05	7.81681e-05	0.00121577	-5.03034e-05	0.000275394	0.000197999	0.000292144	169.598	128.142	22395	1.5	0.562992	0.563522	0.651144	0.58817	0.262218	0.0442771	0.00376303	0.0105027	0.00309449	0.00314961	0.00843465	0.00436929	0.00421654	0.00119291	0.0188974	0.0413457	0.000843307	0	0.0292649	0	0.00235162	0
ENSG00000160183	-0.100047	-0.0105758	0.0298949	-0.0131206	-0.0230012	-1.61946e-06	2.58658e-05	0.000104738	-5.30483e-05	-0.000109465	8.48448e-05	0.0019679	2.44641e-05	-6.14193e-05	3.97229e-05	-3.54222e-05	-4.62088e-05	7.68073e-05	0.000892411	9.88883e-05	-8.14137e-05	-0.000117493	-0.000106568	96.5583	71.1019	24956	2.20388	0.456311	0.553295	0.639017	0.594579	0.118237	-0.0114558	0.00414078	0.00158252	0	0.0064301	0.0014932	0.0137982	0.00980388	0.0104058	0.00300727	0	0.00125275	0.00293333	0.0125519	0	0.00125275	0
ENSG00000163611	-0.217141	0.00253104	-0.041645	-0.0448108	-0.0230012	1.99115e-06	6.26865e-06	0.000291615	0.000111295	0.00014341	0.000277183	0.000603455	-2.51249e-07	-6.14193e-05	-1.88528e-05	8.13386e-05	-4.62088e-05	4.21849e-05	0.000735404	0.000178517	0.000110658	1.85515e-05	0.000226299	41.8288	33.9405	72469	2.43604	0.423423	0.548357	0.606554	0.57471	0.223304	0.0087962	0.00449906	0.00473895	0.00775078	0.00659378	0.0121077	0.00578813	0.00660012	0.0186905	0.0120431	0.0125337	0.00259115	0.00101521	0.0244318	0	0	0.000539339
ENSG00000083123	0.00155815	0.00325973	-0.1219	0.0598859	-0.0230012	1.41521e-06	5.86058e-05	0.000138241	0.000141591	6.49784e-05	0.000339008	-0.000118713	-0.000259169	-6.14193e-05	-1.88528e-05	-3.54222e-05	-4.62088e-05	0.000130457	0.00172705	0.000104279	0.000164631	0.000215245	0.000153221	133.113	107.258	239623	6.54006	0.4273	0.571464	0.617521	0.61182	0.360468	0.00477231	0.00842493	0.00553955	0.00418019	0.0116583	0.00089911	0.00853769	0.0151563	0.0118911	0.0137088	0.00864629	0.00302136	0	0.148885	0	0	0
ENSG00000143546	-0.273475	-0.0134448	0.23606	0.0812899	-0.0230012	-4.14385e-06	-3.41037e-05	-0.000129986	-0.000107744	-0.000109465	-9.51851e-05	0.0020531	4.42259e-05	-6.14193e-05	-1.88528e-05	-3.54222e-05	-4.62088e-05	-4.48918e-05	0.00145641	7.25596e-05	-0.000109495	-0.000117493	-2.54841e-05	431.636	394.636	1156	1.27273	0.393939	0.546866	0.609787	0.565152	0.0859048	0.0388866	0.00146948	0.00558182	0	0	0	0.0105818	0	0	0	0	0	0.00305311	0.00305311	0	0	0
ENSG00000173482	0.0260287	-0.0125465	-0.206082	-0.049677	-0.0230012	1.04804e-05	5.62516e-05	0.000190894	3.92783e-05	0.000146364	-9.51851e-05	-0.000118713	-0.000422304	0.000953082	-1.88528e-05	0.000228717	-4.62088e-05	-4.48918e-05	0.000663352	0.000464398	9.94726e-05	0.000144533	0.000434521	49.9375	45.2446	840079	1.52989	0.516304	0.534289	0.595481	0.615972	0.489684	0.0678786	0.0147649	0.0131098	0.0168642	0.0103065	0.00824804	0.0111807	0.0147714	0.0142253	0.00808352	0.0126802	0	0	0.227299	0.00122011	0	0.00122011
ENSG00000147874	0.152022	0.00182701	-0.0167066	-0.0547073	-0.0230012	9.10186e-06	1.66157e-05	-6.92725e-06	5.38455e-05	1.14677e-05	-9.51851e-05	-0.000118713	1.4471e-05	-6.14193e-05	0.000131902	-3.54222e-05	0.00211561	3.7683e-05	-2.00695e-05	0.000183798	0.000120754	8.72363e-05	0.00022918	41.5917	28.8542	49976	1.86042	0.466667	0.595848	0.643556	0.637351	0.218024	0.0352201	0.0208729	0.00996375	0.0115978	0.00485214	0.0103489	0.0114805	0.00829167	0.00545546	0.00888444	0.00599403	0	0	0.0173553	0	0.00322417	0
ENSG00000149256	0.0618194	-0.00532431	-0.201797	-0.0948516	-0.0230012	2.24588e-05	6.68331e-05	0.000569257	0.000161995	7.59807e-05	-9.51851e-05	-0.000118713	-0.000725349	-6.14193e-05	0.000317549	0.000258256	-4.62088e-05	0.000457416	0.0015558	8.53136e-05	-5.30661e-05	6.29053e-05	0.000139666	59.2965	50.7434	788116	3.10619	0.495575	0.549104	0.618093	0.622045	0.6755	0.117424	0.0211533	0.0249178	0.0179841	0.0178708	0.0190671	0.0200379	0.0165013	0.030999	0.0148306	0.00919162	0	0	0.372962	0	0.00719458	0.00135655
ENSG00000103375	-0.305472	0.016191	0.07259	0.0313855	-0.0230012	-8.68057e-06	-3.41037e-05	-0.000129986	-0.000107744	-0.000109465	-9.51851e-05	-0.000118713	5.05777e-05	-6.14193e-05	-1.88528e-05	-3.54222e-05	-4.62088e-05	-4.48918e-05	-0.000498205	0.00303501	-0.000109495	0.0012966	-0.000291175	46.4167	27.9167	13209	2.5	0.416667	0.598413	0.647796	0.559722	0.130867	0.130867	0	0	0	0	0	0	0	0	0	0	0	0	0	0	0	0
ENSG00000137573	0.0259098	-0.0106496	-0.107827	0.0555966	-0.0230012	2.2963e-06	2.75227e-05	0.000151857	0.00012914	0.000170328	7.0488e-05	0.000182264	-9.26945e-05	0.000417221	3.27968e-05	-3.54222e-05	-4.62088e-05	0.000177447	0.000345695	0.000524952	2.12535e-05	0.000222788	0.000368659	225.856	213.002	194291	2.97284	0.567093	0.51013	0.564944	0.615952	0.292371	0.0250531	0.00442078	0.00955262	0.00356161	0.00732015	0.00835017	0.00945905	0.0100748	0.0124947	0.0130242	0.0138679	0.00115285	0.00042311	0.0688662	0.000575645	0.00110462	0
ENSG00000163359	0.129063	-0.00778679	-0.0564608	-0.0449663	-0.0230012	-2.41584e-06	-1.42526e-06	-8.71704e-05	2.5325e-05	-3.87211e-05	4.89294e-05	-0.000118713	5.9548e-06	0.000521395	0.000141515	8.38844e-05	0.000429188	-1.57449e-05	0.000748744	0.000640832	9.11353e-05	7.64203e-05	0.00012015	920.249	865.691	90372	5.79138	0.505828	0.504945	0.538978	0.633455	0.170853	0.0205382	0.00212284	0.00420127	0.00570086	0.0050932	0.00351506	0.00371625	0.00534231	0.0018981	0.00731634	0.00350642	0.00100283	0	0.0214487	0.000700932	0.00342976	0.000551099
ENSG00000225968	-0.234862	0.00221528	-0.0287893	-0.0267464	-0.0230012	6.2634e-06	-1.79839e-05	-3.86103e-05	0.000105525	0.000113787	0.000389219	0.00146206	-3.4208e-06	-6.14193e-05	-1.88528e-05	-3.54222e-05	-4.62088e-05	0.000113702	9.12671e-05	1.94735e-05	0.000155579	7.74889e-05	0.000355571	45	36.7953	59835	1.61988	0.520468	0.542585	0.629913	0.571704	0.232446	-0.0234504	0.0127532	0.00318181	0	0.0151037	0.0146614	0.0123834	0.00263529	0.00405088	0.0117258	0.0110655	0.00337076	0.00222222	0.0259553	0	0	0
ENSG00000172572	-0.0643689	-0.00948132	-0.140283	-0.0624892	-0.00905121	1.75573e-05	-1.13702e-05	4.36676e-05	0.000169568	4.20821e-05	0.000435416	-0.000118713	-0.000866681	-6.14193e-05	-1.88528e-05	-3.54222e-05	-4.62088e-05	0.00035312	0.000800364	0.000278716	0.000503227	0.000275271	0.00090373	60.9534	49.886	315136	3.21762	0.502591	0.52146	0.590367	0.600633	0.801874	0.0551342	0.0201865	0.0185306	0.00416312	0.0120696	0.0172636	0.0297665	0.0037165	0.00769845	0.015247	0.00751143	0.00369223	0	0.440896	0	0	0
ENSG00000147454	0.311244	-0.00262744	-0.0120964	-0.0386898	-0.0230012	-1.35647e-06	2.17335e-05	4.14113e-05	-6.50895e-06	-5.80106e-05	-9.51851e-05	-0.000118713	-6.02898e-06	0.000726979	7.55069e-05	-3.54222e-05	-4.62088e-05	3.18571e-05	0.000429818	0.000496705	0.000272332	0.00067328	0.000259632	97.0358	69.597	46658	3.7359	0.499312	0.602942	0.634961	0.664368	0.23308	0.0506844	0.00675231	0.00277639	0.00453122	0.00276651	0.0036773	0.00796324	0.00912832	0.00759842	0.00556607	0.00255033	0	0	0.027209	0.000948182	0.00201806	0
ENSG00000134516	0.0120989	-0.00566039	-0.163611	-0.051043	-0.0230012	1.52843e-05	3.33322e-05	0.000222766	0.000264276	0.000185442	-9.51851e-05	0.000359473	-0.000545433	-6.14193e-05	9.31709e-05	6.73461e-05	-4.62088e-05	0.000164266	0.000554766	0.000525404	0.000152946	0.000239363	0.000530225	228.077	211.43	446135	5.13106	0.452163	0.503396	0.563577	0.613609	0.601741	0.147531	0.0173099	0.0177156	0.0193697	0.0112421	0.0177087	0.00979943	0.0110245	0.0156383	0.0204542	0.0146171	0	0.000672227	0.286483	0	0.00239584	0.000474705
ENSG00000198945	0.00114573	0.0039637	-0.0796895	-0.035247	-0.0230012	1.48169e-05	0.000134864	0.000460239	0.000391915	0.000142694	-9.51851e-05	-0.000118713	-0.000144815	-6.14193e-05	-1.88528e-05	-3.54222e-05	-4.62088e-05	-4.48918e-05	0.000558623	0.000531895	7.71143e-05	4.27722e-05	0.000870138	28.56	24.695	127750	1.845	0.375	0.562419	0.642303	0.61175	0.458024	0.0742604	0.0179705	0.0225331	0.0131172	0.0106001	0.011619	0.015489	0.027623	0.026166	0.027472	0.0124983	0	0	0.0939186	0	0	0
ENSG00000124191	-0.373888	0.0123593	-0.0925573	0.0109615	-0.0230012	3.67439e-06	2.79019e-05	0.000391795	0.000442024	-2.44994e-05	-9.51851e-05	-0.000118713	-6.13522e-05	-6.14193e-05	-1.88528e-05	-3.54222e-05	-4.62088e-05	0.000258476	0.00131219	0.000289228	0.000368624	-3.16551e-05	5.75514e-05	38.5472	34.7642	154752	2.77358	0.292453	0.529449	0.601261	0.548113	0.277564	-0.0233101	0	0	0	0.00465283	0.0146513	0.0287166	0.0101367	0.0231317	0.030227	0.00421132	0	0	0.053801	0	0	0
ENSG00000196329	-0.0333522	-0.0120779	0.0227008	0.0737625	-0.0230012	1.97583e-05	7.86171e-05	2.30907e-05	0.000107124	0.00011618	-9.51851e-05	-0.000118713	3.24229e-05	-6.14193e-05	-1.88528e-05	-3.54222e-05	-4.62088e-05	0.000291135	0.00149795	0.0001035	0.000138779	0.000140516	0.000482255	70.0602	69.2487	27780	2.71204	0.526178	0.49835	0.58357	0.605896	0.31918	0.0403049	0.0134498	0.0402325	0.0192546	0.00852429	0.0204455	0.00862804	0.0184277	0.00678622	0.0118138	0.0111841	0	0	0.00872641	0	0	0
ENSG00000163739	0.0653055	-0.0223058	0.204541	0.0734863	-0.0230012	4.22492e-06	3.45675e-05	0.000254829	0.00014382	0.000393304	-9.51851e-05	-0.000118713	5.05777e-05	-6.14193e-05	-1.88528e-05	-3.54222e-05	-4.62088e-05	-4.48918e-05	0.00092404	0.000854037	0.000357477	6.42648e-05	-5.15349e-06	89.5	62.7463	1849	1.4403	0.514925	0.566538	0.635317	0.622637	0.223376	0.0152868	0.0133233	0.0126274	0	0.0113403	0.0046194	0.00825013	0.0112264	0.0170597	0.0138313	0.0249198	0	0	0	0	0	0
ENSG00000120868	-0.0764407	-0.000363594	-0.0563961	-0.0450729	-0.0230012	-1.96387e-06	2.87477e-06	8.32837e-05	1.93256e-05	0.000105309	-9.51851e-05	-0.000118713	1.12805e-05	-6.14193e-05	-1.88528e-05	-3.54222e-05	0.00142587	-7.96602e-06	0.000224517	0.000701646	-8.10949e-05	0.00011789	0.000382985	30.3962	24.9292	90285	1.6934	0.462264	0.559459	0.609804	0.598585	0.197438	-0.0284559	0.00387453	0.00373774	0	0.000846226	0.0090434	0.00860429	0.00604528	0.00945472	0.00698649	0.0106453	0	0	0.0188888	0	0	0
ENSG00000073737	-0.195113	-0.0234954	0.0145277	-0.0112046	-0.0230012	6.15531e-06	-2.13742e-05	6.44706e-05	-6.74277e-05	0.000230385	0.000169691	0.0014581	2.38995e-05	-6.14193e-05	-1.88528e-05	-3.54222e-05	-4.62088e-05	-4.48918e-05	0.000716926	9.28329e-05	8.95489e-05	-0.000117493	0.000214395	89.3448	39.8448	31378	1.25	0.431034	0.548194	0.613388	0.578448	0.195522	0.0118147	0.00953276	0.021012	0.00720165	0	0.00787093	0.0120461	0.00208103	0.00862069	0.00221667	0.0168447	0.00184316	0.00221667	0.0128233	0	0	0
ENSG00000003147	-0.232503	-0.00624894	-0.0902416	-0.00316649	-0.0230012	1.05121e-05	-1.1477e-05	4.14082e-05	0.000144709	7.31266e-05	-9.51851e-05	-0.000118713	-2.78598e-05	-6.14193e-05	-1.88528e-05	-3.54222e-05	-4.62088e-05	-4.48918e-05	0.00174198	0.000686161	0.0001088	0.000135224	0.000171358	41.115	34.131	149503	3.11502	0.511182	0.548333	0.618285	0.572104	0.270044	0.0211346	0.0113904	0.0122286	0.00967838	0.0118138	0.018638	0.0108481	0.00369904	0.00759828	0.0138802	0.00905016	0	0	0.0377023	0	0	0
[truncated: 15,248 more rows]
[truncated: 31 more columns]
